# Supplementary material for: Competing quantum effects in heavy-atom tunnelling through conical intersections
Source: Chem Sci. 2023 Sep 27;14(39):10777–85. doi: 10.1039/d3sc03706a (PMC10566476; doi:10.1039/d3sc03706a)
Supplement: SC-014-D3SC03706A-s001 [file SC-014-D3SC03706A-s001.zip]

Archive with 71 entries (61 files):
- DinstT150N20/
- DinstT150N20/x0.xyz
- DinstT150N20/x1.xyz
- DinstT150N20/V1.txt
- DinstT150N20/V0.txt
- DinstT150N20/H1.txt
- DinstT150N20/H0.txt
- DinstT200N20/
- DinstT200N20/x0.xyz
- DinstT200N20/x1.xyz
- DinstT200N20/V1.txt
- DinstT200N20/V0.txt
- DinstT200N20/H1.txt
- DinstT200N20/H0.txt
- DinstT300N20/
- DinstT300N20/x0.xyz
- DinstT300N20/x1.xyz
- DinstT300N20/V1.txt
- DinstT300N20/V0.txt
- DinstT300N20/H1.txt
- DinstT300N20/H0.txt
- instT150N20/
- instT150N20/x0.xyz
- instT150N20/x1.xyz
- instT150N20/V1.txt
- instT150N20/V0.txt
- instT150N20/H1.txt
- instT150N20/H0.txt
- instT200N20/
- instT200N20/x0.xyz
- instT200N20/x1.xyz
- instT200N20/V1.txt
- instT200N20/V0.txt
- instT200N20/H1.txt
- instT200N20/H0.txt
- instT250N20/
- instT250N20/x0.xyz
- instT250N20/x1.xyz
- instT250N20/V1.txt
- instT250N20/V0.txt
- instT250N20/H1.txt
- instT250N20/H0.txt
- instT300N20/
- instT300N20/x0.xyz
- instT300N20/x1.xyz
- instT300N20/V1.txt
- instT300N20/V0.txt
- instT300N20/H1.txt
- __MACOSX/instT300N20/._H1.txt
- instT300N20/H0.txt
- instT370N12/
- instT370N12/x0.xyz
- instT370N12/x1.xyz
- instT370N12/V1.txt
- instT370N12/V0.txt
- instT370N12/H1.txt
- instT370N12/H0.txt
- mecp/
- mecp/g1.txt
- mecp/x.xyz
- mecp/g0.txt
- mecp/.DS_Store
- __MACOSX/mecp/._.DS_Store
- mecp/V.txt
- mecp/H1.txt
- mecp/H0.txt
- reactant/
- reactant/x.xyz
- reactant/H.txt
- reactant/V.txt
- n_coupling.xyz
