# Supplementary material for: Competing quantum effects in heavy-atom tunnelling through conical intersections
Source: Chem Sci. 2023 Sep 27;14(39):10777–85. doi: 10.1039/d3sc03706a (PMC10566476; doi:10.1039/d3sc03706a)
Supplement: SC-014-D3SC03706A-s001 [file SC-014-D3SC03706A-s001.zip › DinstT150N20/x0.xyz]

28
t = 0
C 9.1035535158 4.7596549151 6.1399244978
C 10.9071763247 5.8652933470 4.7451685800
C 10.9071681422 6.1427994859 7.2600953626
C 9.1033922920 7.2481952980 5.8653542083
C 10.0154672355 4.6115254134 4.8862345031
C 10.0152657673 4.8886310754 7.3959459704
C 10.0151045484 7.1193409529 4.6093235962
C 10.0152952998 7.3964513250 7.1190410475
C 8.2973163654 6.0038810783 6.0026543027
C 11.7367253666 6.0041013684 6.0026296092
C 6.8811024693 6.0038058105 6.0026955795
C 13.0798916773 6.0042077420 6.0026221021
D 8.4836174689 3.8562915595 6.2395080207
D 11.5945318571 5.7711987322 3.8915400006
D 11.5945196701 6.2369800057 8.1137169467
D 8.4833316710 8.1514715062 5.7657756378
D 10.6356714690 3.7119136860 5.0027781631
D 9.4167709941 4.4855776823 3.9707965118
D 9.4163989146 4.9655534501 8.3166806563
D 10.6351941273 3.9850841658 7.4787825999
D 9.4162280844 7.0423106723 3.6886016189
D 10.6348911478 8.0229793844 4.5264572001
D 10.6353631223 8.2961541750 7.0024997275
D 9.4165816282 7.5223005393 8.0344811999
D 6.3399782724 6.9490464110 5.8978926722
D 6.3401032552 5.0584904405 6.1075265260
D 13.6700445566 6.1054945039 6.9175169159
D 13.6700465347 5.9030607000 5.0877130640
28
t = 1
C 9.1035954990 4.7594827298 6.1399442446
C 10.9072424888 5.8653143408 4.7453630535
C 10.9072342951 6.1427784771 7.2599009509
C 9.1034344951 7.2483676489 5.8653345472
C 10.0152280490 4.6115141205 4.8862568131
C 10.0150263731 4.8886172064 7.3959276734
C 10.0148653727 7.1193549706 4.6093419947
C 10.0150563857 7.3964628359 7.1190187514
C 8.2974010409 6.0038813347 6.0026542541
C 11.7368525205 6.0041014207 6.0026296375
C 6.8818522066 6.0038059735 6.0026954875
C 13.0805782747 6.0042079225 6.0026221883
D 8.4827653867 3.8567261765 6.2394643254
D 11.5936129222 5.7711337960 3.8909781787
D 11.5936006633 6.2370446973 8.1142789134
D 8.4824804770 8.1510376417 5.7658192880
D 10.6350311244 3.7115260452 5.0020295115
D 9.4161828367 4.4863700466 3.9709481618
D 9.4158097977 4.9663065618 8.3163610247
D 10.6345550089 3.9848751529 7.4796049305
D 9.4156395564 7.0415581380 3.6889216039
D 10.6342528227 8.0231883629 4.5256349825
D 10.6347232456 8.2965420264 7.0032486924
D 9.4159939430 7.5215085523 8.0343295146
D 6.3402498493 6.9487043429 5.8979332604
D 6.3403748351 5.0588336652 6.1074859949
D 13.6703181113 6.1055356219 6.9178386619
D 13.6703199403 5.9030187920 5.0873915317
28
t = 2
C 9.1037564010 4.7589347420 6.1400057439
C 10.9074746597 5.8653817879 4.7459769896
C 10.9074665955 6.1427110240 7.2592870697
C 9.1035955024 7.2489159109 5.8652731925
C 10.0145058638 4.6114767555 4.8863248838
C 10.0143037059 4.8885693527 7.3958704851
C 10.0141434170 7.1194030548 4.6093993225
C 10.0143347673 7.3965003467 7.1189508155
C 8.2975210208 6.0038814527 6.0026541300
C 11.7370907573 6.0041016276 6.0026296099
C 6.8842510307 6.0038063854 6.0026952248
C 13.0827950946 6.0042086625 6.0026222471
D 8.4800728176 3.8581274597 6.2393149729
D 11.5907257119 5.7709379203 3.8892043968
D 11.5907134628 6.2372404124 8.1160532351
D 8.4797886765 8.1496363909 5.7659687603
D 10.6330855488 3.7103401009 4.9997601611
D 9.4143848747 4.4887763108 3.9714334170
D 9.4140077297 4.9685690964 8.3153585336
D 10.6326137764 3.9842201743 7.4820817612
D 9.4138376314 7.0392957379 3.6899249747
D 10.6323120962 8.0238428523 4.5231583420
D 10.6327779190 8.2977296693 7.0055185550
D 9.4141963130 7.5191020539 8.0338441273
D 6.3410277463 6.9475585113 5.8980729184
D 6.3411540064 5.0599792740 6.1073464714
D 13.6711077792 6.1056694346 6.9189220013
D 13.6711099511 5.9028843912 5.0863084982
28
t = 3
C 9.1041589177 4.7579037696 6.1401208630
C 10.9079899835 5.8655073693 4.7471119495
C 10.9079820942 6.1425855433 7.2581522016
C 9.1039989964 7.2499471636 5.8651583227
C 10.0132855768 4.6114030720 4.8864428434
C 10.0130833284 4.8884755035 7.3957720675
C 10.0129234834 7.1194969924 4.6094978291
C 10.0131148729 7.3965740204 7.1188330949
C 8.2971879475 6.0038821926 6.0026539596
C 11.7369150132 6.0041019733 6.0026295815
C 6.8888124076 6.0038068307 6.0026947502
C 13.0870922904 6.0042097154 6.0026223785
D 8.4750954854 3.8608307299 6.2390232189
D 11.5854499719 5.7705802847 3.8859329871
D 11.5854375052 6.2375976967 8.1193250174
D 8.4748103798 8.1469318379 5.7662612118
D 10.6297585697 3.7082653255 4.9959337574
D 9.4112732859 4.4928575030 3.9723689040
D 9.4108874430 4.9723754001 8.3135443149
D 10.6292952169 3.9830414795 7.4862655874
D 9.4107177877 7.0354894613 3.6917399018
D 10.6289945732 8.0250211550 4.5189751103
D 10.6294516757 8.2998035526 7.0093453886
D 9.4110852974 7.5150200910 8.0329082361
D 6.3421757714 6.9452242458 5.8983543510
D 6.3423049490 5.0623116131 6.1070651241
D 13.6722933442 6.1059400827 6.9211551738
D 13.6722960493 5.9026133443 5.0840756896
28
t = 4
C 9.1050792358 4.7561610546 6.1403150924
C 10.9090411212 5.8657145333 4.7489755994
C 10.9090332242 6.1423785741 7.2562885854
C 9.1049194271 7.2516904106 5.8649643871
C 10.0115433733 4.6112844078 4.8866085408
C 10.0113411526 4.8883265310 7.3956361922
C 10.0111815483 7.1196459842 4.6096338235
C 10.0113729401 7.3966925978 7.1186675648
C 8.2952553427 6.0038822132 6.0026540137
C 11.7350877811 6.0041024746 6.0026295811
C 6.8966500898 6.0038070568 6.0026941438
C 13.0946909996 6.0042110023 6.0026226510
D 8.4669743988 3.8655243215 6.2385139679
D 11.5769953270 5.7700008584 3.8806106985
D 11.5769832409 6.2381759795 8.1246469272
D 8.4666885531 8.1422360836 5.7667711356
D 10.6249288298 3.7051141995 4.9905090590
D 9.4066703224 4.4987168252 3.9740014475
D 9.4062689083 4.9777694732 8.3106545951
D 10.6244803399 3.9811651443 7.4922337505
D 9.4061000806 7.0300951617 3.6946300031
D 10.6241809440 8.0268962072 4.5130078942
D 10.6246227642 8.3029527507 7.0147705510
D 9.4064827306 7.5091594665 8.0312753898
D 6.3433758865 6.9409710269 5.8988588517
D 6.3435086917 5.0665626967 6.1065606849
D 13.6735658398 6.1064323066 6.9252829360
D 13.6735681322 5.9021206067 5.0799488333
28
t = 5
C 9.1070819030 4.7532545931 6.1406391467
C 10.9111337390 5.8660474029 4.7519614061
C 10.9111258331 6.1420460563 7.2533026549
C 9.1069219833 7.2545974626 5.8646407533
C 10.0092477128 4.6111363672 4.8867930182
C 10.0090451975 4.8881433403 7.3954883762
C 10.0088856296 7.1198290907 4.6097816331
C 10.0090775549 7.3968404399 7.1184832905
C 8.2891861117 6.0038823004 6.0026542987
C 11.7289516148 6.0041027418 6.0026297025
C 6.9100606284 6.0038073791 6.0026931364
C 13.1080775608 6.0042131797 6.0026228080
D 8.4542373595 3.8734954005 6.2376444829
D 11.5640384913 5.7690853506 3.8722417518
D 11.5640266863 6.2390904827 8.1330161020
D 8.4539513941 8.1342633059 5.7676413372
D 10.6184516573 3.7004945043 4.9834762513
D 9.4003370154 4.5064927294 3.9768208123
D 9.3999093729 4.9847761238 8.3061792923
D 10.6180302211 3.9782133454 7.5000736958
D 9.3997414997 7.0230882687 3.6991062335
D 10.6177317241 8.0298466626 4.5051690313
D 10.6181462224 8.3075714034 7.0218039267
D 9.4001492026 7.5013816742 8.0284554094
D 6.3439108909 6.9336492653 5.8997128093
D 6.3440459078 5.0738821310 6.1057062935
D 13.6741557521 6.1072758442 6.9325012982
D 13.6741580434 5.9012758093 5.0727315385
