# Supplementary material for: Competing quantum effects in heavy-atom tunnelling through conical intersections
Source: Chem Sci. 2023 Sep 27;14(39):10777–85. doi: 10.1039/d3sc03706a (PMC10566476; doi:10.1039/d3sc03706a)
Supplement: SC-014-D3SC03706A-s001 [file SC-014-D3SC03706A-s001.zip › DinstT150N20/x1.xyz]

28
t = 0
C 9.1070819030 4.7532545931 6.1406391467
C 10.9111337390 5.8660474029 4.7519614061
C 10.9111258331 6.1420460563 7.2533026549
C 9.1069219833 7.2545974626 5.8646407533
C 10.0092477128 4.6111363672 4.8867930182
C 10.0090451975 4.8881433403 7.3954883762
C 10.0088856296 7.1198290907 4.6097816331
C 10.0090775549 7.3968404399 7.1184832905
C 8.2891861117 6.0038823004 6.0026542987
C 11.7289516148 6.0041027418 6.0026297025
C 6.9100606284 6.0038073791 6.0026931364
C 13.1080775608 6.0042131797 6.0026228080
D 8.4542373595 3.8734954005 6.2376444829
D 11.5640384913 5.7690853506 3.8722417518
D 11.5640266863 6.2390904827 8.1330161020
D 8.4539513941 8.1342633059 5.7676413372
D 10.6184516573 3.7004945043 4.9834762513
D 9.4003370154 4.5064927294 3.9768208123
D 9.3999093729 4.9847761238 8.3061792923
D 10.6180302211 3.9782133454 7.5000736958
D 9.3997414997 7.0230882687 3.6991062335
D 10.6177317241 8.0298466626 4.5051690313
D 10.6181462224 8.3075714034 7.0218039267
D 9.4001492026 7.5013816742 8.0284554094
D 6.3439108909 6.9336492653 5.8997128093
D 6.3440459078 5.0738821310 6.1057062935
D 13.6741557521 6.1072758442 6.9325012982
D 13.6741580434 5.9012758093 5.0727315385
28
t = 1
C 9.1091750013 4.7502689666 6.1409721807
C 10.9131359392 5.8663713235 4.7548679937
C 10.9131281376 6.1417224775 7.2503959050
C 9.1090147507 7.2575837427 5.8643080594
C 10.0069516078 4.6109885486 4.8869761680
C 10.0067496375 4.8879588904 7.3953404396
C 10.0065900457 7.1200135149 4.6099296344
C 10.0067815842 7.3969881406 7.1183004716
C 8.2830497754 6.0038823050 6.0026546305
C 11.7228824176 6.0041030611 6.0026298235
C 6.9234465907 6.0038078238 6.0026920916
C 13.1214889320 6.0042153440 6.0026230932
D 8.4412799235 3.8818643462 6.2367294470
D 11.5513017496 5.7682151852 3.8642705641
D 11.5512898049 6.2399596113 8.1409874894
D 8.4409942188 8.1258927461 5.7685570913
D 10.6120924277 3.6960182803 4.9764697210
D 9.3938871297 4.5143313252 3.9797718459
D 9.3934323106 4.9918091824 8.3015599832
D 10.6116968749 3.9753932572 7.5078510351
D 9.3932652025 7.0160549479 3.7037258901
D 10.6113986822 8.0326653536 4.4973926741
D 10.6117869598 8.3120466521 7.0288110747
D 9.3936990648 7.4935410097 8.0255034177
D 6.3444991406 6.9264305276 5.9005560853
D 6.3446364234 5.0810983302 6.1048626614
D 13.6746919574 6.1081301078 6.9398221456
D 13.6746942359 5.9004201748 5.0654113940
28
t = 2
C 9.1102264034 4.7484053459 6.1411793106
C 10.9140559054 5.8665654854 4.7566108588
C 10.9140480343 6.1415286017 7.2486528978
C 9.1100659874 7.2594479755 5.8641010707
C 10.0052095164 4.6108528048 4.8871248046
C 10.0050076986 4.8877934992 7.3952219742
C 10.0048479978 7.1201790407 4.6100482032
C 10.0050395651 7.3971239254 7.1181520340
C 8.2812227931 6.0038828583 6.0026549593
C 11.7209503251 6.0041035033 6.0026300479
C 6.9310450307 6.0038080036 6.0026914917
C 13.1293271336 6.0042168492 6.0026233752
D 8.4328248462 3.8871864616 6.2361516717
D 11.5431799129 5.7677054730 3.8595760661
D 11.5431675810 6.2404687197 8.1456827934
D 8.4325392417 8.1205697170 5.7691364216
D 10.6074742188 3.6931284440 4.9710759989
D 9.3890736240 4.5202978795 3.9816479235
D 9.3886026719 4.9972338684 8.2984096588
D 10.6070938931 3.9737606463 7.5137111933
D 9.3884358478 7.0106300385 3.7068761462
D 10.6067958720 8.0342977020 4.4915329312
D 10.6071677806 8.3149370510 7.0342056130
D 9.3888841488 7.4875722878 8.0236269499
D 6.3457699019 6.9223022355 5.9010480173
D 6.3459089202 5.0852244594 6.1043699551
D 13.6758939515 6.1086351998 6.9440751064
D 13.6758963627 5.8999147064 5.0611593008
28
t = 3
C 9.1107421073 4.7472701472 6.1413047401
C 10.9144587478 5.8666804339 4.7576419994
C 10.9144509676 6.1414137293 7.2476218521
C 9.1105815029 7.2605835620 5.8639755504
C 10.0039895001 4.6107546472 4.8872184253
C 10.0037878151 4.8876760379 7.3951485915
C 10.0036280503 7.1202966978 4.6101217332
C 10.0038195139 7.3972222492 7.1180585783
C 8.2810473090 6.0038833463 6.0026552177
C 11.7206175048 6.0041035763 6.0026299820
C 6.9353422048 6.0038081328 6.0026913380
C 13.1338889516 6.0042178458 6.0026235031
D 8.4275482777 3.8904582191 6.2357946244
D 11.5382014087 5.7674132350 3.8568721649
D 11.5381890484 6.2407606737 8.1483874002
D 8.4272624982 8.1172969059 5.7694943039
D 10.6043543490 3.6913143311 4.9672701431
D 9.3857555569 4.5244803311 3.9828264447
D 9.3852757304 5.0010602468 8.2963352076
D 10.6039825925 3.9728252294 7.5177925563
D 9.3851087942 7.0068033060 3.7089508709
D 10.6036842928 8.0352332480 4.4874515812
D 10.6040468233 8.3167524535 7.0380121486
D 9.3855652298 7.4833880631 8.0224475775
D 6.3469547941 6.9200681998 5.9013186127
D 6.3470957047 5.0874564771 6.1040993026
D 13.6770432980 6.1089173132 6.9464088888
D 13.6770458873 5.8996330680 5.0588258371
28
t = 4
C 9.1109744163 4.7466559637 6.1413720785
C 10.9146193225 5.8667420105 4.7581901492
C 10.9146117957 6.1413523277 7.2470738692
C 9.1108138818 7.2611978178 5.8639080268
C 10.0032671884 4.6106974628 4.8872662583
C 10.0030660089 4.8876083520 7.3951112831
C 10.0029062377 7.1203645039 4.6101591469
C 10.0030972857 7.3972796237 7.1180107793
C 8.2812856356 6.0038835603 6.0026553770
C 11.7207376599 6.0041032615 6.0026300144
C 6.9375589899 6.0038081411 6.0026913641
C 13.1362878550 6.0042183904 6.0026234025
D 8.4246610514 3.8922324609 6.2355990866
D 11.5355094912 5.7672638933 3.8554714327
D 11.5354967802 6.2409099744 8.1497886746
D 8.4243746143 8.1155221348 5.7696903750
D 10.6025528943 3.6903128995 4.9650078209
D 9.3838146534 4.5269563432 3.9834811130
D 9.3833303413 5.0033294799 8.2951492897
D 10.6021854351 3.9723405005 7.5201986133
D 9.3831628786 7.0045335420 3.7101387692
D 10.6018861122 8.0357184395 4.4850452210
D 10.6022437104 8.3177571345 7.0402749783
D 9.3836235421 7.4809106949 8.0217924546
D 6.3477445761 6.9189840983 5.9014525043
D 6.3478863492 5.0885390621 6.1039653990
D 13.6778224559 6.1090574865 6.9475544623
D 13.6778252418 5.8994935086 5.0576801873
28
t = 5
C 9.1110407133 4.7464614579 6.1413929304
C 10.9146614113 5.8667616750 4.7583624414
C 10.9146539356 6.1413326242 7.2469016343
C 9.1108800354 7.2613923215 5.8638870229
C 10.0030279955 4.6106791060 4.8872802134
C 10.0028270929 4.8875860568 7.3950999302
C 10.0026672004 7.1203866537 4.6101705762
C 10.0028580556 7.3972980032 7.1179968830
C 8.2814127818 6.0038835033 6.0026554347
C 11.7208223735 6.0041033809 6.0026299189
C 6.9382456681 6.0038079038 6.0026912880
C 13.1370376148 6.0042186271 6.0026234701
D 8.4237423240 3.8927935715 6.2355344477
D 11.5346578800 5.7672203508 3.8550370793
D 11.5346450684 6.2409535796 8.1502228705
D 8.4234553702 8.1149597827 5.7697551911
D 10.6019644976 3.6899938512 4.9642549382
D 9.3831761570 4.5277781620 3.9836900179
D 9.3826905805 5.0040779830 8.2947616414
D 10.6015980366 3.9721886718 7.5209908530
D 9.3825223919 7.0037844658 3.7105263740
D 10.6012979271 8.0358701942 4.4842529657
D 10.6016540743 8.3180774731 7.0410279203
D 9.3829845925 7.4800880392 8.0215829064
D 6.3480176096 6.9186615261 5.9014940010
D 6.3481596912 5.0888596755 6.1039241552
D 13.6780949279 6.1090986073 6.9478969729
D 13.6780970485 5.8994533346 5.0573372490
