# Supplementary material for: Competing quantum effects in heavy-atom tunnelling through conical intersections
Source: Chem Sci. 2023 Sep 27;14(39):10777–85. doi: 10.1039/d3sc03706a (PMC10566476; doi:10.1039/d3sc03706a)
Supplement: SC-014-D3SC03706A-s001 [file SC-014-D3SC03706A-s001.zip › DinstT150N20/V1.txt]

-7.744489217750663101e+01
-7.744827362787911795e+01
-7.744942316912350577e+01
-7.744985531853886584e+01
-7.745003281294556530e+01
-7.745008351372024435e+01
