# Supplementary material for: Competing quantum effects in heavy-atom tunnelling through conical intersections
Source: Chem Sci. 2023 Sep 27;14(39):10777–85. doi: 10.1039/d3sc03706a (PMC10566476; doi:10.1039/d3sc03706a)
Supplement: SC-014-D3SC03706A-s001 [file SC-014-D3SC03706A-s001.zip › DinstT150N20/V0.txt]

-7.745008373545917379e+01
-7.745003295013898992e+01
-7.744985391414279263e+01
-7.744942217883628643e+01
-7.744827323229718274e+01
-7.744489273665374185e+01
