# Supplementary material for: Competing quantum effects in heavy-atom tunnelling through conical intersections
Source: Chem Sci. 2023 Sep 27;14(39):10777–85. doi: 10.1039/d3sc03706a (PMC10566476; doi:10.1039/d3sc03706a)
Supplement: SC-014-D3SC03706A-s001 [file SC-014-D3SC03706A-s001.zip › DinstT150N20/H1.txt]

1.666949152377422028e+00 2.845299219982090899e-01 -3.210644697285139348e-02 -7.356609343317356553e-02 -2.939280024813018324e-02 5.472268931370391498e-02 -7.357176261156782304e-02 -4.062438751023389472e-02 -4.701780344436561759e-02 4.999128751215736743e-02 -3.813136631135604498e-02 4.208892526208555564e-03 -3.173639135316578264e-01 2.583964268952482907e-02 1.135134865568256657e-01 -3.174432820291774870e-01 5.579416403022274210e-04 -1.162861872231538141e-01 6.133578591061353280e-03 1.032593601361994629e-02 1.258557603526743330e-03 6.143972084784164213e-03 9.789253792296269754e-03 -3.478040944881289481e-03 -3.539886956847383415e-01 1.299257580082214536e-01 -1.430569924639359808e-02 -1.682092472731579885e-02 4.256135679494119257e-03 -4.832974581110182949e-04 -9.382065054128219117e-02 9.735207624937600168e-02 -1.064199270910020680e-02 1.027255125040761954e-02 3.402451899624416541e-03 -3.689690271600180741e-04 -4.725449164232619070e-01 -4.383342594030726902e-01 4.829100642541089144e-02 -3.680241640943368586e-03 -9.243595371848288555e-03 -1.148008624838594768e-03 -3.684965956271980120e-03 -8.779195175051469902e-03 3.138362672758265338e-03 -5.572802361561999054e-03 -1.379925264317267454e-02 1.518867378130024821e-03 -4.031069297241787058e-02 3.066553079764263411e-03 5.272761095045569446e-02 3.877765264830219244e-02 -3.034900167062939101e-03 -4.319252532283571200e-02 3.883812388450764291e-02 6.421761826103144014e-03 4.297567924925502908e-02 -4.029746488949795258e-02 -7.845670466129227999e-03 -5.226935236358596498e-02 1.526426282655703529e-03 -1.444695627471733390e-03 -1.181078832140957172e-05 -8.215584356354864622e-04 2.110351657264942019e-03 -9.930510820619644317e-04 -8.206135725697793343e-04 1.598235875649727140e-03 5.064466032209612688e-04 1.525953851122855386e-03 -1.391310864259107192e-03 4.034565290585373845e-04 -8.979978576514977689e-03 -2.252553548654444814e-03 2.442471024861870253e-04 -1.490521486158724249e-03 1.085175230968800711e-02 -1.185330715934145582e-03 8.640772735925132154e-04 -6.529003784061271657e-04 1.133835678848553463e-05 8.617151159282182907e-04 -6.132161296462895587e-04 1.303911030680823813e-04
2.845299219982090899e-01 1.952682357489814224e+00 -7.384624533215677911e-02 -6.006258292956833528e-02 -1.778374019127496389e-02 6.663032609932374728e-02 -6.497350871359991453e-02 -3.582448313642325882e-02 -6.366109391532764894e-02 3.814412196274317990e-02 -1.095507308592347240e-01 1.267911747877256343e-02 7.375601090938137955e-03 -2.654937658133346146e-01 -8.059209518979863762e-03 -2.436660117008174198e-02 -2.643462296200288497e-01 -2.549098821827754796e-02 -1.745162082367754733e-03 1.833317806398575278e-02 1.062593003698315310e-02 -8.319519293583299210e-04 1.540551985488096930e-02 -1.339248909338422271e-02 1.556132777441673332e-01 -5.888698430321097632e-01 3.960251810466764583e-02 -2.225955653354710559e-02 1.223361454328997580e-02 -5.787286277478473351e-04 3.200676391941917331e-02 7.011356379106685986e-03 1.730516704849248931e-03 3.677879483279062819e-03 4.628884158917010404e-03 -7.951022697955797622e-04 -4.380422967157679981e-01 -7.327616220146019321e-01 6.548751422134657663e-02 -9.955077260328550059e-03 -1.307643239790394832e-02 4.045903647373425699e-03 -8.917617614178068725e-03 -1.298336338593149807e-02 -1.733823725579355934e-04 -6.779392496474652592e-03 -2.997105644434502197e-03 1.026593720894757207e-03 5.821632049916948548e-02 3.601345574956514410e-03 -7.873969114947276804e-02 9.500598125721616133e-03 -4.817856772059109054e-03 -8.320464156648919168e-03 -3.630636329993532953e-03 -4.066218203286231514e-03 -5.996101015000429926e-03 5.725633962440735553e-02 1.157315526035816028e-02 7.537597863554250377e-02 3.389696248237358822e-03 -3.143559419619698127e-03 -9.108479953451190450e-04 2.395700303109643894e-03 1.198558798854072478e-03 -1.995550794781097721e-03 2.291292934348588845e-03 9.919172463831549963e-03 1.529260871852852017e-03 3.398200015828701289e-03 -2.958366258740336482e-03 1.227377122358264561e-03 -1.064388243523161498e-02 5.539259722729303857e-03 4.456919080957652199e-03 -6.725535301729151580e-03 4.112988925038881145e-03 -3.074111984289974644e-03 1.424381071558954246e-03 -9.821851568062945140e-04 -1.596818581051182712e-03 1.522174398860037716e-03 -7.015608262902448293e-04 1.838231094340291721e-03
-3.210644697285139348e-02 -7.384624533215677911e-02 1.290875699826293799e+00 2.928272370097483729e-02 1.698958278454505699e-02 -2.240790003486334975e-02 -1.546646352261935725e-02 -1.399814631850481057e-02 -4.374715994240774286e-03 -4.208892526208523471e-03 1.267439316344407332e-02 4.104012725914657142e-03 1.453941112569721583e-01 -3.094851728582286715e-02 -4.144150508946049527e-01 -1.433314751845255752e-01 -2.681521380487123657e-03 -4.156792776765259601e-01 -3.841340793647057307e-03 -3.831419731457094517e-04 2.968759752463193385e-03 4.101650568250395611e-03 -2.367354411138294749e-03 5.847285082150998486e-03 -1.701414922425334431e-02 3.964125749036179203e-02 -2.344479276317434913e-01 2.459478560045254281e-03 -5.801459223464006543e-04 6.913090620272725750e-03 -3.679769209410477075e-03 1.880277500764398774e-03 2.279151443954192946e-02 -4.318024210298108522e-04 -8.125822365112483642e-04 -2.668765729100026039e-03 4.831982474891503149e-02 6.537696524265845799e-02 -1.460243349218012243e-01 -3.659454653497735879e-03 -5.938464367992121219e-04 4.332669587816660728e-03 5.757523090908468755e-03 4.460226101687608281e-03 4.226372492924202265e-03 7.516385687729258951e-04 1.039349372281835960e-03 6.253103768873765310e-03 -2.127359192447762261e-03 4.187160675697205320e-03 -3.589062355102294426e-03 5.894244776516821549e-02 -9.104228069655969161e-03 -6.748589960532483389e-02 -5.962369403554565461e-02 -5.041789318632571362e-03 -6.119878076608548795e-02 -1.063207164691023880e-02 -7.495126268750550852e-03 -1.953409902050411845e-02 -4.473926616140380935e-04 3.495993343129763075e-04 6.020667454708918467e-03 2.140114843834830388e-04 -1.852404040325925745e-03 -9.637603270250109412e-05 -7.237651083344463603e-04 1.468317204114492902e-03 -8.503767591396731249e-04 -2.966870026331711475e-04 7.700633985541823628e-05 -1.222180375496853674e-03 1.187220442065548996e-03 4.525421653221652074e-03 4.578806416434309801e-02 7.558904525686025496e-04 -3.153952913342492580e-03 -2.374629856744265438e-02 -6.169955819091289123e-04 1.000137555054830124e-03 2.999940233631623581e-04 3.358988198601687430e-04 -7.648666516928527906e-04 1.242494931409643660e-04
-7.356609343317356553e-02 -6.006258292956833528e-02 2.928272370097483729e-02 1.646892544081579812e+00 -3.032963197778235781e-02 -2.811373911607747411e-01 7.555361289189621576e-02 4.304796127378208298e-03 3.944094652043113325e-02 -7.359491175667776108e-02 6.497634330279700166e-02 1.547024297488211117e-02 -2.976408418980115433e-01 -1.024642578664040626e-01 3.437884264588685155e-03 -4.191884991025800374e-03 -1.170921554182051058e-02 -1.886702569611230923e-02 -2.979767407178717797e-01 1.008650771276886349e-01 -1.909426526341573283e-02 -4.173460161244419223e-03 7.317964443929811900e-03 -2.100525081381572970e-02 3.695831881527292251e-03 -8.125822365115335636e-05 -8.347865185554174776e-04 -4.268896055196512163e-01 -1.044262660223525818e-02 -9.605336196555658290e-02 -4.917539825491498359e-03 -7.558904525680187067e-05 -4.804628689138862319e-04 -5.692799970907314044e-02 -1.150701484575841239e-02 -1.031521181782415197e-01 -2.017282645292448398e-03 3.859293191895525263e-03 1.285911389279047710e-02 -4.787824299515515136e-01 4.402164266299688627e-02 3.997512485463069476e-01 -3.515835467509786233e-03 1.650203344263776383e-03 1.503466110158949848e-02 -2.006416720036789322e-03 -9.717916630835703173e-04 1.337595398973431479e-02 3.240171668088610152e-02 3.429616712763607078e-02 -6.309795552816415895e-03 -4.095083769943688029e-02 -6.058509220490639058e-02 8.634631125997759352e-03 2.021062097555331120e-03 3.747326918608883881e-03 1.596818581051442920e-04 2.113186246462139296e-03 6.552625360704356430e-04 1.023286700164809365e-03 -4.097445927607963612e-02 6.102350866739607999e-02 -5.264777002140282741e-03 3.244187336117866638e-02 -3.492072161407083764e-02 1.382334665134764794e-03 2.115075972593499342e-03 -4.714866697897866950e-04 1.132418384254372948e-03 2.023424255219626045e-03 -3.534732728823939633e-03 1.433829702216058051e-03 1.098875745421639804e-03 3.930630353356613996e-04 -2.503887124133348562e-04 1.118245438268728083e-03 -4.313299894968813941e-04 -1.039349372281825118e-04 -6.409478606248885865e-03 6.335306855590687024e-04 5.746184734119956332e-03 1.562850753838876394e-02 1.133835678852619221e-05 -3.392058405901274276e-04
-2.939280024813018324e-02 -1.778374019127496389e-02 1.698958278454505699e-02 -3.032963197778235781e-02 1.189038358603988987e+00 8.796391682847404248e-02 -4.285898866063935636e-03 -3.052852565311450425e-03 -1.116402955290540615e-02 4.062391507870096591e-02 -3.582495556795607661e-02 -1.399531172930768355e-02 -1.487856972313408854e-01 -3.812404362259675938e-01 -4.966389245988860751e-02 9.777443003974900515e-03 1.558457140583316240e-02 -6.200191437193963186e-03 1.557205197021249710e-01 -3.713231534882674989e-01 7.436828217596197499e-02 -1.002924901098680224e-02 1.632581648088325676e-02 4.122437555696014874e-03 -3.269226207360757114e-04 -3.400562173493002719e-03 1.191944757394117161e-03 -2.101091999221012599e-02 -1.883149884484159875e-01 -4.673859640844812285e-02 4.568412922712177925e-04 -1.729099410250595323e-04 8.551010744682801862e-05 -2.527508700775511763e-04 7.092189414378199941e-02 -6.929625723922668359e-03 3.070332532027130086e-03 9.476504117546007827e-03 -1.922796338721383244e-03 4.679670548698933868e-02 -1.688153769298103013e-01 -6.377967423007441239e-02 1.137615131115783836e-03 1.227991283350980158e-02 -2.174129914200443985e-03 -6.340031170919439504e-04 9.135408550824408030e-03 -2.624357165011619725e-03 -5.516110577619377092e-02 -5.283296318228248439e-02 5.015333152792678974e-03 -2.382850165415947852e-02 -3.393381214193599144e-02 1.576645754598247559e-02 -9.288003935936683161e-04 -6.647111667275123429e-04 -6.519555153404281694e-04 -2.532233016104860554e-04 2.995215918303196362e-04 -5.300681798637262021e-04 1.165016160021358806e-02 -1.861994400442895312e-02 -8.716361781181701518e-03 5.390727248799559446e-02 -5.896370718414670198e-02 6.915925209469869252e-03 1.100765471553086586e-04 8.134798564236715018e-03 2.664513845304346349e-04 1.052577455201762855e-03 -3.713311848243269851e-04 1.063915811990308021e-03 -5.012498563595503814e-04 5.499103042436572029e-04 -7.700633985542636780e-05 4.332197156283823861e-04 5.617210925650613536e-04 -1.181078832138490612e-04 9.103755638123142702e-04 -1.396885556346778162e-02 1.842955409668794835e-03 6.510106522746939364e-04 7.001435316916678961e-03 -3.184188531445218250e-04
5.472268931370391498e-02 6.663032609932374728e-02 -2.240790003486334975e-02 -2.811373911607747411e-01 8.796391682847404248e-02 1.969462180673771323e+00 -3.946456809707388907e-02 -1.117017116283254043e-02 -1.028662971008639793e-01 4.701969317049709690e-02 -6.362329939269924239e-02 -4.379912741102217483e-03 4.844076722132609203e-02 3.008821946449317941e-02 -2.606777987674068764e-01 -2.079643607629379047e-03 1.118717869801538279e-03 7.207415465241598720e-03 1.471104550158362084e-02 -5.391861084478409040e-03 -2.706498835629180810e-01 1.143284309510069971e-04 -3.155370207941041345e-03 6.524751900265610832e-03 -2.737740732896946916e-03 1.202338251116969511e-03 7.292925572688419705e-03 -1.879242875707446414e-01 -4.677969795180655921e-02 -6.068288553220742010e-01 4.139917522411832446e-03 8.598253897967799114e-05 5.565243457036446115e-04 -4.189050401828516360e-03 -7.078441656772108473e-03 7.830080225545026779e-03 1.078277730589113914e-02 -1.050687729070359441e-03 -1.126324017480499415e-02 4.250560987406394320e-01 -6.371825813080320144e-02 -7.400016352556105792e-01 1.024798481069886559e-02 -2.179326661061838609e-03 -7.195132245387371797e-03 1.119143058181094018e-02 -3.504024679188300767e-03 -1.091931001888634192e-02 -7.606147678968942435e-05 -1.001082418120556334e-03 -5.767444153098459300e-03 -5.312303614345568331e-02 -7.704602410418623371e-02 1.290352245687889123e-02 6.179404449748035141e-04 -2.905453927060531322e-04 1.050168054384212346e-02 -6.505382207418783196e-04 3.925906038028132566e-04 -9.150998791408715936e-04 -5.706783944279812670e-02 8.408336421759991797e-02 6.699079135889253987e-03 -1.209046778883476891e-02 1.281565019176780264e-02 -7.484732775027728643e-03 -6.940019217645688326e-04 -7.185683614730300518e-04 -8.867539871695493368e-04 3.996770767956438208e-04 6.921121956331112088e-04 1.136670268050055024e-03 -4.771558481839644102e-04 -1.795239824850698718e-04 -3.009388864288288284e-04 -5.938464367992229639e-04 -1.559024058422724124e-05 -3.212534423416676032e-04 8.305346347597497569e-03 1.878860206165879933e-03 2.601680451434556715e-03 6.555459949901195488e-03 -3.212534423416676032e-04 4.386054351029314465e-03
-7.357176261156782304e-02 -6.497350871359991453e-02 -1.546646352261935725e-02 7.555361289189621576e-02 -4.285898866063935636e-03 -3.946456809707388907e-02 1.646878371135594321e+00 3.039766211851345490e-02 2.810958171858832788e-01 -7.358688042061922729e-02 6.005785861423976191e-02 -2.928319613250766895e-02 -4.179601771171466765e-03 -7.328357937652525689e-03 2.102320321206429046e-02 -2.979233559546590193e-01 -1.008362588041844254e-01 1.909615498954718091e-02 -4.213144410004270382e-03 1.172858523466755246e-02 1.887694675830223906e-02 -2.976696602215157528e-01 1.024741789285939786e-01 -3.423238887070080907e-03 3.691579997731550544e-03 8.362038131548803069e-05 8.357313816211424948e-04 -4.268971644241769670e-01 1.048042112486368728e-02 9.607273165840368723e-02 -4.918012257024454922e-03 3.448750189845685362e-05 4.823525950453076976e-04 -5.694075536046049046e-02 1.144654360955292549e-02 1.031936921531327600e-01 -2.010668603832444293e-03 9.632878954920869041e-04 -1.337878857893150253e-02 -3.512056015246914353e-03 -1.653510364993865172e-03 -1.503088164932675670e-02 -4.787786504992885828e-01 -4.406227177482240076e-02 -3.997408550525840543e-01 -2.011141035365314120e-03 -3.865907233355529368e-03 -1.286242091352043579e-02 2.119327856389208523e-03 3.963700560656309262e-04 -1.133835678852922798e-03 2.020117234489645676e-03 3.533315434225362678e-03 -1.433829702216090577e-03 -4.096595550848826373e-02 -6.102303623586323444e-02 5.315327176155825936e-03 3.244092849811298918e-02 3.493678428618793297e-02 -1.384224391266254944e-03 2.025786412883855917e-03 -3.745437192477447941e-03 -1.100765471553086586e-04 2.117438130257772583e-03 -6.538452414719020563e-04 -1.023286700164820207e-03 3.239651993402454383e-02 -3.435947295303856674e-02 6.307433395152110128e-03 -4.095839660396256854e-02 6.058273004724212818e-02 -8.635103557530564994e-03 1.130056226590072602e-03 4.327472840955125591e-04 1.091316840896367673e-04 1.145174035641440859e-03 -3.921181722700518499e-04 2.555854592748135062e-04 1.563370428525021408e-02 2.267671357711743656e-05 3.387334090572576006e-04 -6.413258058511692693e-03 -6.018777728576739199e-04 -5.745712302587086505e-03
-4.062438751023389472e-02 -3.582448313642325882e-02 -1.399814631850481057e-02 4.304796127378208298e-03 -3.052852565311450425e-03 -1.117017116283254043e-02 3.039766211851345490e-02 1.189042138056251696e+00 8.799651460424104399e-02 2.939091052199874210e-02 -1.778751964353774903e-02 1.698674819534792130e-02 1.002027281186252533e-02 1.631447812409472092e-02 4.133775912484546379e-03 -1.557186299759935610e-01 -3.713670896208230432e-01 7.435080220924632222e-02 -9.787836497697682825e-03 1.559827192028596932e-02 -6.190270375003996059e-03 1.487904215466694380e-01 -3.812007519772077080e-01 -4.968940376266280101e-02 3.070804963558628180e-04 -3.399617310427293856e-03 1.191472325861263597e-03 2.096651142812182289e-02 -1.883079019754231309e-01 -4.671686455793677695e-02 -4.563688607382883344e-04 -1.729099410250703743e-04 8.456524438111006226e-05 2.083423059892185875e-04 7.093512222670195211e-02 -6.918287367134130783e-03 6.358928432233473642e-04 9.130684235495876294e-03 -2.625302028077324250e-03 -1.135252973451445543e-03 1.227991283350981025e-02 -2.172240188069019320e-03 -4.683166542042062341e-02 -1.688276601496645213e-01 -6.383211413022135683e-02 -3.067025511297106349e-03 9.479338706743136583e-03 -1.924213633319949357e-03 -1.077143894910299968e-04 8.155113120149515629e-03 2.655065214647220860e-04 -1.050215297537505877e-03 -3.713311848243161430e-04 1.062498517391747329e-03 -1.165063403174644227e-02 -1.862750290895465177e-02 -8.601088487164988694e-03 -5.389120981587852688e-02 -5.896701420487668321e-02 6.916870072535582017e-03 9.311625512579415568e-04 -6.661284613260838768e-04 -5.404616735865371349e-04 2.560578908076128601e-04 2.971594341660192904e-04 -5.310130429294333300e-04 5.517669601677800684e-02 -5.281075890023826519e-02 5.016278015858386535e-03 2.383039138029091272e-02 -3.392389107974604079e-02 1.576692997751534195e-02 -3.958976245328044673e-04 5.621935240979149175e-04 -1.171630201481365123e-04 5.673902709592986999e-04 5.489654411779338120e-04 -7.653390832256738285e-05 -6.963640794288312313e-04 7.000490453850965328e-03 -3.207810108088113288e-04 -9.595084432292692346e-04 -1.396602097427064246e-02 1.847679724997357579e-03
-4.701780344436561759e-02 -6.366109391532764894e-02 -4.374715994240774286e-03 3.944094652043113325e-02 -1.116402955290540615e-02 -1.028662971008639793e-01 2.810958171858832788e-01 8.799651460424104399e-02 1.969453676906179895e+00 -5.474111414348532129e-02 6.665583740209801711e-02 -2.241167948712621816e-02 -1.001554849653675527e-04 -3.130331336699722009e-03 6.502075186688566905e-03 -1.469309310333502192e-02 -5.360208171777111619e-03 -2.706352381853995848e-01 2.092399259016495747e-03 1.092261703961651962e-03 7.190407930058878225e-03 -4.842895643300464126e-02 3.005562168872621259e-02 -2.606452009916398471e-01 2.784511454649368431e-03 1.202810682649738290e-03 7.292925572688478686e-03 1.879620820933729508e-01 -4.674095856611239219e-02 -6.068373590896656289e-01 -4.140862385477485363e-03 8.834469664394038984e-05 5.560519141708037327e-04 4.219758451463970911e-03 -7.088362718962071263e-03 7.834332109340738995e-03 -1.120182407553385953e-02 -3.497410637728318346e-03 -1.092025488195202433e-02 -1.025743344135595855e-02 -2.181216387193288427e-03 -7.202691149913050504e-03 -4.250594057613693577e-01 -6.376928073635160232e-02 -7.399827379942963690e-01 -1.079175350501542646e-02 -1.062498517391714803e-03 -1.126182288020647314e-02 6.878603118374453963e-04 -7.658115147585816025e-04 -8.853366925709994870e-04 -4.053462551898865882e-04 6.906949010345559380e-04 1.140449720312905219e-03 5.704988704454959370e-02 8.408950582752713898e-02 6.675457559246478212e-03 1.208007429511201089e-02 1.281187073950494290e-02 -7.485677638093435338e-03 -6.217198972376970778e-04 -2.872383719760944476e-04 1.048372814559365637e-02 6.443966108147331992e-04 3.977873506642404071e-04 -9.136825845423054808e-04 6.991986686257683006e-05 -1.040766666880353283e-03 -5.771696036894140291e-03 5.312965018491559027e-02 -7.703799276812772767e-02 1.289832571001746364e-02 5.853426692077829188e-04 -1.700753518279335408e-05 -3.198361477430743853e-04 4.847147527096322753e-04 -1.776342563536556160e-04 -3.009388864288721965e-04 -6.557349676032642703e-03 -3.127496747502736367e-04 4.389833803292164660e-03 -8.312432820590361093e-03 1.883112089961550949e-03 2.594593978441747835e-03
4.999128751215736743e-02 3.814412196274317990e-02 -4.208892526208523471e-03 -7.359491175667776108e-02 4.062391507870096591e-02 4.701969317049709690e-02 -7.358688042061922729e-02 2.939091052199874210e-02 -5.474111414348532129e-02 1.667585045220645767e+00 -2.845166939152891650e-01 3.209558104759568931e-02 6.148223968579884235e-03 -9.782167319303453068e-03 3.477568513348433532e-03 6.146806673981339807e-03 -1.030892847843717895e-02 -1.250998699001013232e-03 -3.174480063445059841e-01 -5.669178394264966355e-04 1.162890218123509289e-01 -3.173530476064020944e-01 -2.585287077244477830e-02 -1.134931720009128286e-01 -3.538875953367068838e-01 -1.299078056099729483e-01 1.430239222566369664e-02 -1.681525554892131930e-02 -4.234876260515598942e-03 4.851871842424831287e-04 -9.379939112230321896e-02 -9.750325433988979440e-02 1.065569322355306922e-02 1.028341717566275820e-02 -3.421821592471530407e-03 3.784176578171544051e-04 -5.579888834554786251e-03 1.379972507470550100e-02 -1.519812241195723709e-03 -3.689217840067635090e-03 8.779195175051469902e-03 -3.140724830422527737e-03 -3.687800545469112345e-03 9.244067803381141035e-03 1.151315645568531769e-03 -4.727508965715868650e-01 4.382714260092028802e-01 -4.832691122190793664e-02 -8.206135725697901763e-04 -1.477293403238781090e-03 -5.073914662867009227e-04 1.523119261925744844e-03 1.390838432726248207e-03 -4.020392344599062195e-04 1.523591693458592987e-03 1.445168059004576112e-03 1.299186715352125543e-04 -8.243930248326186878e-04 -2.111296520330670830e-03 9.930510820619969578e-04 3.883859631604046070e-02 -6.414202921577470511e-03 -4.285757136604122913e-02 -4.028943355343934940e-02 7.841891013866399487e-03 5.225848643833037876e-02 -4.030549622555644473e-02 -2.947500333484731616e-03 -5.271863475133151122e-02 3.877812507983503104e-02 3.040096913924355410e-03 4.319252532283564955e-02 -1.499025253750120926e-03 -1.086498039260795113e-02 1.200448524985492154e-03 -8.956829431405093425e-03 2.251136254055900385e-03 -2.433022394205151340e-04 9.675397792877635586e-04 6.254993495005445629e-04 -1.275565138709718396e-04 9.670673477549479417e-04 6.647111667274825273e-04 -1.370051445279130142e-05
-3.813136631135604498e-02 -1.095507308592347240e-01 1.267439316344407332e-02 6.497634330279700166e-02 -3.582495556795607661e-02 -6.362329939269924239e-02 6.005785861423976191e-02 -1.778751964353774903e-02 6.665583740209801711e-02 -2.845166939152891650e-01 1.952598264676965512e+00 -7.384246587989393151e-02 8.338416554897658609e-04 1.540457499181523138e-02 -1.340996906009984252e-02 1.713036738133603964e-03 1.829916299362013485e-02 1.061317438559600083e-02 2.436329414935176074e-02 -2.643665441759416312e-01 -2.548248445068612353e-02 -7.390718899989517053e-03 -2.654814825934803668e-01 -8.100783493871152596e-03 -1.556265058270867585e-01 -5.889515736872938945e-01 3.960440783079903493e-02 2.225105276595575055e-02 1.213345905832459437e-02 -5.900669845363617095e-04 -3.202046443387136093e-02 7.143164776773262489e-03 1.736185883243542005e-03 -3.686383250870502865e-03 4.678017038333954526e-03 -8.291173401612098384e-04 6.786951401000309615e-03 -2.987657013777344182e-03 1.031318036223279402e-03 8.917145182645242266e-03 -1.297958393366862619e-02 -1.752720986893715333e-04 9.963108596387076910e-03 -1.307312537717397749e-02 4.040706900512052759e-03 4.380772566491993869e-01 -7.326312309115339261e-01 6.548326233755091819e-02 -2.295072386611449883e-03 9.805316464413314781e-03 1.530205734918591671e-03 -3.391585974368697184e-03 -2.956476532608943910e-03 1.225959827759730975e-03 -3.382137343711669273e-03 -3.145449145751063377e-03 -9.070685430823122175e-04 -2.389558693182487932e-03 1.196669072722679906e-03 -1.994605931715368909e-03 3.641974686782040171e-03 -4.065273340220503136e-03 -6.008384234854675932e-03 -5.726578825506446757e-02 1.156417906123388163e-02 7.538542726619953949e-02 -5.821537563610384991e-02 3.477568513348414450e-03 -7.874488789633420083e-02 -9.497763536524478703e-03 -4.816911908993444860e-03 -8.312905252123230920e-03 6.730259617057697194e-03 4.104485157447484468e-03 -3.084033046479910112e-03 1.060561548107035248e-02 5.538314859663564203e-03 4.447942881833418655e-03 -1.610046663971115028e-03 -7.549455895029035532e-04 1.836341368208855782e-03 -1.503749569078678249e-03 -1.034152625420414230e-03 -1.594928854919768456e-03
4.208892526208555564e-03 1.267911747877256343e-02 4.104012725914657142e-03 1.547024297488211117e-02 -1.399531172930768355e-02 -4.379912741102217483e-03 -2.928319613250766895e-02 1.698674819534792130e-02 -2.241167948712621816e-02 3.209558104759568931e-02 -7.384246587989393151e-02 1.290835070714468458e+00 -4.104012725914658009e-03 -2.372551157999704119e-03 5.852009397479552774e-03 3.842285656712770073e-03 -3.826695416128585983e-04 2.967814889397478451e-03 1.433324200475912802e-01 -2.654120351581510696e-03 -4.156849468549201898e-01 -1.453870247839793017e-01 -3.098300478772131328e-02 -4.144056022639478476e-01 1.700186600439929779e-02 3.965117855255176349e-02 -2.344635178723277202e-01 -2.461368286176376236e-03 -5.692799970907271587e-04 6.914980346404144343e-03 3.676462188680344918e-03 1.819333833026059392e-03 2.281749817384898238e-02 4.284954002998413256e-04 -8.196687095040753506e-04 -2.664986276837179313e-03 -7.506937057071916622e-04 1.036514783084676629e-03 6.252158905808057748e-03 -5.757523090908473959e-03 4.458808807089044771e-03 4.227317355989877734e-03 3.659927085030627390e-03 -5.933740052663504265e-04 4.332669587816639911e-03 -4.832974581110503765e-02 6.536609931740276769e-02 -1.460248073533340629e-01 7.247099714001426461e-04 1.458868573457394518e-03 -8.513216222053965158e-04 2.966870026331711475e-04 7.700633985542365730e-05 -1.222180375496859095e-03 4.469202300811899505e-04 3.505441973786780144e-04 5.910118476020760798e-03 -2.140114843834938808e-04 -1.851459177260234880e-03 -9.637603270248483109e-05 5.962416646707850709e-02 -5.034230414106891788e-03 -6.131310919703649581e-02 1.063490623610738664e-02 -7.494653837217701842e-03 -1.953551631510267242e-02 2.126414329382049929e-03 4.177239613507252938e-03 -3.590007218168012396e-03 -5.894197533363534913e-02 -9.112259405714501215e-03 -6.748778933145624381e-02 -7.511661372400506471e-04 -3.153952913342509060e-03 -2.374488127284408306e-02 -1.170685338415625469e-03 4.523531927090216134e-03 4.578853659587596436e-02 -3.037734756259962907e-04 -7.596699048314500347e-04 1.233046300752735011e-04 6.481760630775779738e-04 1.005806733449097394e-03 3.009388864288694860e-04
-3.173639135316578264e-01 7.375601090938137955e-03 1.453941112569721583e-01 -2.976408418980115433e-01 -1.487856972313408854e-01 4.844076722132609203e-02 -4.179601771171466765e-03 1.002027281186252533e-02 -1.001554849653675527e-04 6.148223968579884235e-03 8.338416554897658609e-04 -4.104012725914658009e-03 1.700745959374829974e+00 -2.473892446112508359e-01 2.914779725519131559e-01 3.761074676214939960e-02 -5.513748419955125102e-03 -4.918815390630325302e-02 2.537051817739941623e-02 4.954200512441192528e-02 -6.262079967998030947e-03 2.011613466898205631e-03 -6.399085112526038503e-03 8.237316206866364052e-03 -7.741641042594488153e-02 4.618585151500732844e-02 5.936905343933659984e-02 -4.948578577200225120e-02 -5.691713378381721422e-02 -3.855844441705727488e-02 9.748152248937724113e-03 5.945550840984914487e-03 1.177299379875605938e-03 -1.105678759494724619e-02 -2.362157664291451934e-06 -9.041394675786200777e-03 -3.825703309909554706e-02 7.813545121895044271e-03 5.096780349056947296e-02 -3.989920510730080028e-02 -5.335688975221909019e-02 1.536347344845688002e-03 -2.338063656101238043e-03 6.656560297932411548e-04 2.052242578723774760e-03 -2.618215555084436874e-03 -2.320111257852748403e-03 -6.618765775303638542e-04 -4.402603627625241156e-01 4.128309879649408876e-01 -5.948621645948475034e-02 -4.391903053406066570e-01 -3.572952439831927895e-02 -4.238358080912740800e-01 -9.161864716664320368e-03 -2.667820866034310671e-03 -1.515560357400046534e-02 3.944803299342275124e-04 -2.890336118009206434e-03 -1.089899546297351616e-03 1.568945120612676072e-03 3.042931503121487635e-03 2.404204070701029729e-03 -7.895748208611923918e-03 1.240557962124932620e-02 -1.289265653162325383e-03 -1.369579013747756514e-03 -6.614041459971579245e-06 -8.791950826438543667e-04 -1.947835209962719711e-03 1.865632123245874324e-03 -9.491149495064691438e-04 -8.098421336206876320e-03 -8.031336058539860490e-05 -5.774530626091259507e-03 -6.508216796615655213e-03 2.640892268661451311e-04 3.622132562402182246e-03 -7.045371449472200703e-03 5.569967772364633725e-04 2.621995007347308754e-04 -5.488237117180912519e-03 5.716421547549861964e-04 -1.544851112437279836e-04
2.583964268952482907e-02 -2.654937658133346146e-01 -3.094851728582286715e-02 -1.024642578664040626e-01 -3.812404362259675938e-01 3.008821946449317941e-02 -7.328357937652525689e-03 1.631447812409472092e-02 -3.130331336699722009e-03 -9.782167319303453068e-03 1.540457499181523138e-02 -2.372551157999704119e-03 -2.473892446112508359e-01 1.775698166925401500e+00 3.494812264297648963e-02 5.353121698784290595e-03 5.804293812661159152e-03 -1.033869166500706385e-02 -4.967617567974286219e-02 -1.413878918583585387e-01 1.653510364993818985e-03 6.398140249460355228e-03 -1.356587146594213575e-02 1.263045703088849434e-02 7.053922460216918711e-02 -7.582526102328793899e-03 -8.730298511400932937e-02 -1.766893932879070456e-02 -3.843939167077771446e-02 -4.225663845624916259e-02 3.380720049113128747e-03 -1.112056585188271086e-02 2.664986276837180180e-03 1.298714283819670315e-03 -1.027869286033442943e-02 3.295682373199109068e-03 -4.867084137782660275e-02 1.225912584606415195e-02 6.591128530631785998e-02 2.329559888509818381e-03 5.123992405349413713e-03 1.539181934042828468e-03 -2.998050507500260933e-03 -1.634613103679592510e-04 3.040096913924359746e-03 -4.070942518614811823e-03 -2.872383719760686870e-03 3.740712877148868500e-03 4.173927868461924096e-01 -7.743455179680649447e-01 7.229147315752973424e-02 -3.699233388564170111e-02 -1.591777736595605952e-01 -6.439950440118066832e-02 -1.407845967909029418e-03 7.081748677502082770e-04 -8.569908005996419937e-04 -2.007834014635340690e-03 -5.881772584049368285e-04 4.525421653221662482e-03 -8.504712454462484347e-03 9.999485824416906934e-03 2.244994644128751361e-03 1.059522198734753548e-02 -1.339296152491707692e-02 4.247159480369884195e-04 -1.561386216087014929e-03 -1.001365877040256286e-02 -7.625044940285741289e-04 -2.544043804426205074e-03 2.527036269243408684e-03 -1.708784854337903024e-03 1.471151793311646812e-03 3.576306703715329731e-04 8.081413801024069088e-03 -1.482490150100171595e-03 -1.266116508052213437e-04 -2.900729611732013463e-03 -3.037734756260098432e-04 4.602427993077074647e-03 7.299067182615589545e-04 -1.683745983096567641e-03 -1.083757936370230782e-03 -4.695969436582694400e-04
1.135134865568256657e-01 -8.059209518979863762e-03 -4.144150508946049527e-01 3.437884264588685155e-03 -4.966389245988860751e-02 -2.606777987674068764e-01 2.102320321206429046e-02 4.133775912484546379e-03 6.502075186688566905e-03 3.477568513348433532e-03 -1.340996906009984252e-02 5.852009397479552774e-03 2.914779725519131559e-01 3.494812264297648963e-02 1.787728163478030652e+00 4.923067274426021211e-02 -2.393479874905194565e-02 -1.474553300348201423e-01 4.685103511326756467e-03 3.311414343243192226e-02 1.398302850945343755e-02 -8.243930248326343871e-03 1.264179538767701977e-02 -9.850669891567459882e-03 1.749602938776604472e-02 -3.807467452741336578e-02 5.762247406237029114e-03 -5.913047551524509837e-02 -5.833442838238334094e-02 2.842006372198088715e-02 -1.614015088847086180e-02 7.012301242172357119e-03 -3.675989757147685427e-03 -8.637465715194988722e-03 1.222227618650145037e-02 -1.128780661451351738e-02 8.198576821172195300e-03 3.439301559186983036e-04 -1.233424245978817328e-02 5.272383149819288156e-02 7.061481364742600020e-02 -5.848702376749510389e-04 3.117575685312656917e-03 4.669513270742539635e-03 -2.041376653468083158e-03 2.932382524433306548e-03 4.052990120366264937e-03 -9.406111819150534932e-04 -5.442978176333364976e-02 7.106929278203288902e-02 -1.678109874909597399e-01 -4.257250617911626511e-01 -6.571239163098577252e-02 -7.728110603493507647e-01 -1.152685697013832236e-02 -2.971594341660301324e-04 -2.255246408391711060e-02 6.724590438663431008e-03 9.084858376808945934e-04 7.043481723340802927e-03 5.277532653527412451e-03 1.778232289667639734e-03 -1.272305361132814068e-02 -1.693667045286526528e-03 1.772090679740510877e-03 1.006751596514818183e-03 2.267671357705804830e-03 -4.181019065770114193e-04 1.669573037110908030e-03 1.438081586011775471e-03 -1.127694068925791122e-03 1.176826948342740882e-03 -6.968365109616847953e-04 8.607702528624976103e-04 -3.774727947514463448e-03 1.819333833026046164e-03 2.319638826319753893e-04 1.545323543969935425e-03 -1.503277137545811024e-03 -5.591227191343380205e-03 6.566798306688933357e-05 4.327472840955261116e-04 3.800711681821504224e-03 2.333811772305469231e-04
-3.174432820291774870e-01 -2.436660117008174198e-02 -1.433314751845255752e-01 -4.191884991025800374e-03 9.777443003974900515e-03 -2.079643607629379047e-03 -2.979233559546590193e-01 -1.557186299759935610e-01 -1.469309310333502192e-02 6.146806673981339807e-03 1.713036738133603964e-03 3.842285656712770073e-03 3.761074676214939960e-02 5.353121698784290595e-03 4.923067274426021211e-02 1.701345947421556426e+00 -3.053665147547954817e-01 -2.309623277823365517e-01 2.030038296679565098e-03 -8.047871162191338329e-03 -6.643804646545143494e-03 2.535445550528234171e-02 4.972389126456125408e-02 -4.719591013225204329e-03 -7.736916727265943927e-02 3.220613002628388427e-02 -6.806982497993407932e-02 -4.942720426192810657e-02 -4.718693393312786699e-02 5.008152193493278087e-02 9.741065775945153757e-03 5.545873764189255054e-03 -2.449085066322279416e-03 -1.109269239144429139e-02 1.955866546021240056e-03 8.826910759869854850e-03 -3.823766340624845661e-02 -3.475206355684130367e-03 -5.144306961262194722e-02 -2.338063656101238043e-03 1.955866546021452559e-04 -2.146256453761986351e-03 -3.991526777941794418e-02 -5.241013696037691294e-02 1.012279045449215528e-02 -2.614436102821630047e-03 -2.117438130257772583e-03 1.158874550094253844e-03 4.081808443870296559e-04 -2.544516235959053217e-03 1.708784854337900205e-03 -9.160919853598591123e-03 5.839253746092168060e-04 1.488395544260863110e-02 -4.394246313809028748e-01 5.769286636076575991e-02 4.216531744094821343e-01 -4.400383199420820346e-01 4.156452626061603040e-01 -3.203747196905452899e-02 -1.949724936094112283e-03 2.021062097555309436e-03 7.053402785530868933e-04 -1.369579013747756514e-03 1.237770616080999600e-04 8.768329249795648629e-04 -7.893386050947638968e-03 1.241172123117645007e-02 -1.443278332873178119e-03 1.586897518861230764e-03 2.370189000335421337e-03 -3.486544712472691796e-03 -8.368652173000135780e-03 1.190527462795556470e-03 5.680989182585903866e-03 -6.777030338810378918e-03 -5.409341051194069619e-04 -3.624967151599311870e-03 -5.707445348425801458e-03 6.302236648290693603e-04 1.842482978135946692e-05 -7.264579680717133010e-03 4.511721138768882890e-04 -3.760555001528897295e-04
5.579416403022274210e-04 -2.643462296200288497e-01 -2.681521380487123657e-03 -1.170921554182051058e-02 1.558457140583316240e-02 1.118717869801538279e-03 -1.008362588041844254e-01 -3.713670896208230432e-01 -5.360208171777111619e-03 -1.030892847843717895e-02 1.829916299362013485e-02 -3.826695416128585983e-04 -5.513748419955125102e-03 5.804293812661159152e-03 -2.393479874905194565e-02 -3.053665147547954817e-01 1.760685237674323167e+00 -2.942020127703572074e-02 8.064406265841273999e-03 -1.875553185435845094e-02 -1.062970948924597467e-02 -4.953680837755053412e-02 -1.413586011033215462e-01 3.307162459447492847e-02 6.493098987564298319e-02 1.976889749233323029e-02 8.414478031687112891e-02 -4.413455379934902272e-03 -1.397924905719059516e-02 5.174117390985370768e-02 6.831832396621430499e-03 -1.281801234943207718e-02 -6.146334242448450464e-04 3.196471751299619513e-03 -1.362870485981190587e-02 -2.827030292606572993e-03 -4.925901863623154825e-02 -3.010806158887309979e-03 -6.800557429146575350e-02 -3.601818006489397681e-03 -1.898702330545759326e-03 -3.072694689691373403e-03 -9.219973795205518852e-03 -1.050215297537502104e-02 6.604592829318329779e-04 -4.604317719208531404e-03 -4.431880209716297300e-03 -2.950334922681828280e-03 -3.438356696121438322e-03 -1.164590971641789839e-02 -2.660261961508626326e-03 1.153205371699975949e-03 5.513275988422341577e-04 -1.011003480310510884e-03 5.686280415753883211e-02 -1.607401047387133630e-01 -7.322452543491909938e-02 4.191096030365888403e-01 -7.659499371976921100e-01 6.154601794273419080e-02 -2.794432516839553265e-03 3.054742291442867283e-03 6.051847935877328931e-04 -2.017282645292451000e-03 9.462803603093179446e-04 9.288003935936601846e-04 1.070907798676567872e-02 -2.344158022875093145e-02 2.749551521218285798e-03 -9.457606856231782003e-03 8.743762810087301468e-03 -3.736460993353172763e-03 1.673352489373750203e-03 -1.745634513900635402e-03 -8.481090877819716378e-03 -1.752248555360598741e-03 5.149503708123660773e-04 3.056632017574286743e-03 -1.535874913312834439e-03 -1.651620638862396706e-03 8.943128916952280440e-04 2.584200484718942323e-04 5.333752005937201016e-03 -1.919961749524253837e-03
-1.162861872231538141e-01 -2.549098821827754796e-02 -4.156792776765259601e-01 -1.886702569611230923e-02 -6.200191437193963186e-03 7.207415465241598720e-03 1.909615498954718091e-02 7.435080220924632222e-02 -2.706352381853995848e-01 -1.250998699001013232e-03 1.061317438559600083e-02 2.967814889397478451e-03 -4.918815390630325302e-02 -1.033869166500706385e-02 -1.474553300348201423e-01 -2.309623277823365517e-01 -2.942020127703572074e-02 1.803254153373789581e+00 6.656560297932264531e-03 -1.063443380457452375e-02 -4.645419262566915716e-03 6.253576200406611718e-03 1.662958995650928428e-03 1.396365881660636792e-02 -3.252407644789571950e-02 3.499064148093346954e-02 -2.176255856098292807e-02 6.140617820900873963e-02 6.783880596036781507e-02 3.864489938756981470e-03 1.502048815560346612e-02 -4.970452157171418445e-03 -1.983267574926868195e-03 8.214167061756382643e-03 -1.168134208138204080e-02 -7.974171843065900461e-03 2.614436102821627445e-03 -2.424991058146648559e-03 2.936634408229017897e-03 -2.387668967051087120e-03 -4.701638614976706015e-03 -3.155842639473923099e-04 -5.197408265555136797e-02 -6.839485787453858379e-02 1.504458216377947168e-02 -1.971456786605503726e-03 -3.267808912760627148e-03 6.330582540262070070e-04 -6.144916947849880448e-03 1.162181570824293844e-04 7.815907279559350038e-03 1.156512392429962649e-02 -2.272395673034348709e-03 -1.079931240954105573e-02 4.236525046565261521e-01 -7.130125666466485823e-02 -7.827793656925992050e-01 -3.799105414609796338e-02 6.358361514393942593e-02 -1.658782700900484075e-01 -8.480146014754134367e-04 6.958916478959722464e-04 -1.110875506356133295e-02 -1.872246164705862167e-03 1.302493736082268542e-03 1.210842018708324771e-03 -6.595144198661068765e-04 5.555794826379189437e-04 7.917952490656143556e-04 -3.297099667797682120e-03 -3.994881041825057780e-03 1.067695264253147374e-04 3.599928280358035033e-04 -1.311469935206537648e-03 -1.640282282073867804e-03 -1.443278332873178119e-03 -7.558904525681417637e-06 8.475421699425463203e-04 1.436191859880336713e-04 -3.311272613783335008e-03 8.730534727167526144e-04 1.742799924703494936e-03 4.334559313948077586e-03 -7.473866849772085831e-04
6.133578591061353280e-03 -1.745162082367754733e-03 -3.841340793647057307e-03 -2.979767407178717797e-01 1.557205197021249710e-01 1.471104550158362084e-02 -4.213144410004270382e-03 -9.787836497697682825e-03 2.092399259016495747e-03 -3.174480063445059841e-01 2.436329414935176074e-02 1.433324200475912802e-01 2.537051817739941623e-02 -4.967617567974286219e-02 4.685103511326756467e-03 2.030038296679565098e-03 8.064406265841273999e-03 6.656560297932264531e-03 1.701357285778345219e+00 3.053717115016568728e-01 2.308720933595611313e-01 3.761925052974079975e-02 -5.367294644769946520e-03 -4.921980681900454957e-02 -7.731436521484835733e-02 -3.222077540380239441e-02 6.804384124562705416e-02 -4.941350374747527363e-02 4.713071458071808190e-02 -5.009475001785272663e-02 9.738231186747544482e-03 -5.515638146086517674e-03 2.450974792453693672e-03 -1.106718108866999208e-02 -1.929882811714201882e-03 -8.841083705855509040e-03 -2.621522575814482295e-03 2.128776487046323170e-03 -1.156984823962823325e-03 -3.993274774613356226e-02 5.240541264504836733e-02 -1.013129422208353114e-02 -2.345150129094068607e-03 -1.941693600035655906e-04 2.151925632156229118e-03 -3.825845039369413919e-02 3.466702588092777058e-03 5.145535283247620884e-02 -7.898110366276196725e-03 -1.245471250066628247e-02 1.446585353603153067e-03 1.583590498131239553e-03 -2.372078726466846435e-03 3.490324164735541992e-03 -1.952087093758407207e-03 -2.024841549818165269e-03 -8.744707673153024642e-04 -1.371941171412008071e-03 -1.299186715352450804e-04 -8.782502195781418178e-04 -4.394307729908299986e-01 -5.774294410324840032e-02 -4.218052973630616043e-01 -4.399258812372624505e-01 -4.155909329798820329e-01 3.203794440058736759e-02 4.044013921242119863e-04 2.508139007929214952e-03 -1.709729717403607333e-03 -9.167061463525709789e-03 -5.829805115435205201e-04 -1.488726246333862274e-02 -6.974979151076776164e-03 5.376270843894265933e-04 3.622132562402163164e-03 -8.290700970078987431e-03 -1.190527462795556470e-03 -5.682878908717312917e-03 -7.286783962761320989e-03 -4.724315328553718501e-04 3.831419731457202937e-04 -5.728232335871434600e-03 -6.524279468732708913e-04 -2.456643970849374525e-05
1.032593601361994629e-02 1.833317806398575278e-02 -3.831419731457094517e-04 1.008650771276886349e-01 -3.713231534882674989e-01 -5.391861084478409040e-03 1.172858523466755246e-02 1.559827192028596932e-02 1.092261703961651962e-03 -5.669178394264966355e-04 -2.643665441759416312e-01 -2.654120351581510696e-03 4.954200512441192528e-02 -1.413878918583585387e-01 3.311414343243192226e-02 -8.047871162191338329e-03 -1.875553185435845094e-02 -1.063443380457452375e-02 3.053717115016568728e-01 1.760937516112867973e+00 -2.938949322740012221e-02 5.513748419955064387e-03 5.817994327113960862e-03 -2.394094035897906605e-02 -6.498012275506022395e-02 1.976228345087326088e-02 8.416131542052107672e-02 4.387944077160714842e-03 -1.387814870915954346e-02 5.174353606751798396e-02 -6.828525375891447528e-03 -1.289123923702466083e-02 -6.089642458505779930e-04 -3.215841444146702588e-03 -1.367642044463029775e-02 -2.801046558299526146e-03 4.607152308405616792e-03 -4.446053155701961031e-03 -2.954114374944668067e-03 9.229422425862670795e-03 -1.049506650238218874e-02 6.689630505232296550e-04 3.606542321817941561e-03 -1.900592056677179002e-03 -3.075529278888497389e-03 4.926516024615867212e-02 -3.003719685894476379e-03 -6.800415699686718218e-02 -1.069868449304285651e-02 -2.341984837823957860e-02 2.746716932021164848e-03 9.455717130100366880e-03 8.743762810087315346e-03 -3.739295582550308025e-03 2.793015222240987153e-03 3.058521743705712274e-03 5.862875322735225728e-04 2.017755076825313021e-03 9.528944017693003659e-04 9.292728251265191695e-04 -5.690201597476583772e-02 -1.607590020000275455e-01 -7.332468091988442183e-02 -4.190519663895804214e-01 -7.660793834376944389e-01 6.156869465631124166e-02 3.438829127654286465e-03 -1.162654002357082182e-02 -2.660261961508626326e-03 -1.145646467174283581e-03 5.470757150465412402e-04 -1.009113754179069740e-03 1.740910198572072657e-03 5.196746861409125588e-04 3.064190922099974124e-03 -1.670045468643753354e-03 -1.744217219302031342e-03 -8.475421699425455396e-03 -2.796794674503750829e-04 5.379105433091316626e-03 -1.926575790984211755e-03 1.505166863677238941e-03 -1.605794780175424930e-03 8.999820700895141794e-04
1.258557603526743330e-03 1.062593003698315310e-02 2.968759752463193385e-03 -1.909426526341573283e-02 7.436828217596197499e-02 -2.706498835629180810e-01 1.887694675830223906e-02 -6.190270375003996059e-03 7.190407930058878225e-03 1.162890218123509289e-01 -2.548248445068612353e-02 -4.156849468549201898e-01 -6.262079967998030947e-03 1.653510364993818985e-03 1.398302850945343755e-02 -6.643804646545143494e-03 -1.062970948924597467e-02 -4.645419262566915716e-03 2.308720933595611313e-01 -2.938949322740012221e-02 1.803242815017001011e+00 4.918720904323754806e-02 -1.032924303434995528e-02 -1.474463538356958758e-01 3.250423432351574882e-02 3.499678309086058647e-02 -2.176303099251577708e-02 -6.142082358652732610e-02 6.788841127131761688e-02 3.868741822552675472e-03 -1.501907086100490174e-02 -4.994546165347042363e-03 -1.975708670401186452e-03 -8.222198397815301540e-03 -1.171205013101764281e-02 -7.953857287153118932e-03 1.971929218138330185e-03 -3.274422954220616508e-03 6.302236648290720708e-04 5.198825560153708114e-02 -6.838918869614432627e-02 1.504883404757516308e-02 2.388613830116753482e-03 -4.703055909575277332e-03 -3.165291270131102798e-04 -2.609239355960230218e-03 -2.427825647343767775e-03 2.933327387499029722e-03 6.642387351946560685e-04 5.910118476020717647e-04 7.903779544670482427e-04 3.295682373199113405e-03 -3.995353473357920668e-03 1.058246633596021885e-04 8.465973068768256398e-04 6.982538055602481976e-04 -1.116639171056968242e-02 1.871301301640144197e-03 1.305800756812259752e-03 1.210842018708321952e-03 -4.236378592790076003e-01 -7.137212139459317428e-02 -7.828053494269062718e-01 3.800475466055076162e-02 6.359920538452365490e-02 -1.658773252269827025e-01 6.143499653251317805e-03 1.492883643822899911e-04 7.815907279559355242e-03 -1.156039960897107047e-02 -2.275702693764355966e-03 -1.079836754647533516e-02 1.426743229223240931e-03 -6.614041459977000256e-06 8.508491906725321099e-04 -3.462923135829959389e-04 -1.310525072140819678e-03 -1.635557966745313299e-03 -1.784846331127611313e-03 4.362432774386547363e-03 -7.497488426414709818e-04 -1.889726131421574137e-04 -3.282454290279158970e-03 8.754156303810150131e-04
6.143972084784164213e-03 -8.319519293583299210e-04 4.101650568250395611e-03 -4.173460161244419223e-03 -1.002924901098680224e-02 1.143284309510069971e-04 -2.976696602215157528e-01 1.487904215466694380e-01 -4.842895643300464126e-02 -3.173530476064020944e-01 -7.390718899989517053e-03 -1.453870247839793017e-01 2.011613466898205631e-03 6.398140249460355228e-03 -8.243930248326343871e-03 2.535445550528234171e-02 -4.953680837755053412e-02 6.253576200406611718e-03 3.761925052974079975e-02 5.513748419955064387e-03 4.918720904323754806e-02 1.700692102180084708e+00 2.474119213248278659e-01 -2.914260050832990778e-01 -7.741074124755065178e-02 -4.620002446099299998e-02 -5.936054967174521357e-02 -4.950137601258663977e-02 5.687083549359737283e-02 3.856127900625438282e-02 9.749097112003984184e-03 -5.912953065217893892e-03 -1.177299379875605722e-03 -1.106576379407140515e-02 3.118048116845456379e-05 9.028166592866256751e-03 -2.613018808223085618e-03 2.321528552451314516e-03 6.637663036617997940e-04 -2.338063656101281411e-03 -6.651835982603713279e-04 -2.052242578723753076e-03 -3.990251212803083702e-02 5.335216543689053070e-02 -1.539654365575668371e-03 -3.826364714055548177e-02 -7.814962416493653752e-03 -5.097347266896370965e-02 -1.370523876813431116e-03 -1.696029202950745558e-04 8.791950826438489457e-04 -1.944055757699869515e-03 -1.864687260180167196e-03 9.486425179736101589e-04 1.571307278276981838e-03 -3.043403934654346620e-03 -2.454281813183680980e-03 -7.889606598684810457e-03 -1.240510718971646678e-02 1.290210516228032511e-03 -9.163282011262898624e-03 2.664986276837183650e-03 1.510458096845209569e-02 3.925906038028240987e-04 2.887973960344900667e-03 1.088954683231644488e-03 -4.401351684063173897e-01 -4.129637412256732532e-01 5.947487810269622144e-02 -4.392044782865922592e-01 3.568275367656660590e-02 4.238471464480625395e-01 -6.736873658517669207e-03 -2.645616583990149581e-04 -3.624022288533585660e-03 -8.050233319855618075e-03 7.889606598685417610e-05 5.770751173828411913e-03 -5.475009034260970228e-03 -5.938464367991985694e-04 1.530678166451618707e-04 -7.031670935019420678e-03 -5.792010592806974296e-04 -2.607822061361647625e-04
9.789253792296269754e-03 1.540551985488096930e-02 -2.367354411138294749e-03 7.317964443929811900e-03 1.632581648088325676e-02 -3.155370207941041345e-03 1.024741789285939786e-01 -3.812007519772077080e-01 3.005562168872621259e-02 -2.585287077244477830e-02 -2.654814825934803668e-01 -3.098300478772131328e-02 -6.399085112526038503e-03 -1.356587146594213575e-02 1.264179538767701977e-02 4.972389126456125408e-02 -1.413586011033215462e-01 1.662958995650928428e-03 -5.367294644769946520e-03 5.817994327113960862e-03 -1.032924303434995528e-02 2.474119213248278659e-01 1.775859738509637964e+00 3.495048480064076590e-02 -7.054111432830043049e-02 -7.594336890650177883e-03 -8.730770942933788192e-02 1.767271878105386787e-02 -3.834962967953520208e-02 -4.224435523639492179e-02 -3.374106007653300716e-03 -1.118528897188389784e-02 2.668765729100020835e-03 -1.292100242359593134e-03 -1.031837710909428232e-02 3.326390422834705433e-03 4.064328477154821595e-03 -2.876635603556399953e-03 3.737405856418882927e-03 2.999940233631623581e-03 -1.639337419008128150e-04 3.040569345457177532e-03 -2.340898245298377207e-03 5.129661583743680767e-03 1.543906249371361289e-03 4.866611706249802938e-02 1.225676368839990343e-02 6.589994694952933108e-02 1.562803510685599907e-03 -1.003586305244676818e-02 -7.634493570942839672e-04 2.537902194499084239e-03 2.525146543111985321e-03 -1.706422696673628265e-03 8.498098413002506263e-03 1.000184798208117627e-02 2.238380602668775445e-03 -1.059994630267607416e-02 -1.339579611411420221e-02 4.247159480369911300e-04 1.409263262507587291e-03 7.110094569473377922e-04 -8.593529582639287869e-04 2.010196172299624773e-03 -5.839253746092330690e-04 4.524949221688794390e-03 -4.173512128713011138e-01 -7.744943339009144889e-01 7.229525260979256795e-02 3.695501179454613316e-02 -1.591631282820420989e-01 -6.431919104059526104e-02 1.431467544551790231e-03 -1.247219246738423245e-04 -2.896950159469168472e-03 -1.512253336670066686e-03 3.595203965029472289e-04 8.087082979418337009e-03 1.687525435359396152e-03 -1.043601256077527576e-03 -4.672347859939799362e-04 3.004664548960294746e-04 4.639750084172651265e-03 7.284894236630226573e-04
-3.478040944881289481e-03 -1.339248909338422271e-02 5.847285082150998486e-03 -2.100525081381572970e-02 4.122437555696014874e-03 6.524751900265610832e-03 -3.423238887070080907e-03 -4.968940376266280101e-02 -2.606452009916398471e-01 -1.134931720009128286e-01 -8.100783493871152596e-03 -4.144056022639478476e-01 8.237316206866364052e-03 1.263045703088849434e-02 -9.850669891567459882e-03 -4.719591013225204329e-03 3.307162459447492847e-02 1.396365881660636792e-02 -4.921980681900454957e-02 -2.394094035897906605e-02 -1.474463538356958758e-01 -2.914260050832990778e-01 3.495048480064076590e-02 1.787714935395110505e+00 -1.752484771127008761e-02 -3.808176100040619461e-02 5.758467953974182388e-03 5.912008202152174707e-02 -5.839962393391738560e-02 2.841297724898806179e-02 1.613684386774101587e-02 7.054347648596481085e-03 -3.681658935541950745e-03 8.613371707019420315e-03 1.226148800372844558e-02 -1.130623144429487165e-02 -2.920099304579091767e-03 4.052045257300554773e-03 -9.368317296522114292e-04 -3.113796233049768991e-03 4.670458133808249798e-03 -2.038542064270950933e-03 -5.272288663512717660e-02 7.060772717443317137e-02 -5.929015737335022835e-04 -8.194797368909333829e-03 3.557409442400943228e-04 -1.233140787059104279e-02 -2.266254063107241319e-03 -4.346370102269403674e-04 1.670045468643750752e-03 -1.429577818420367952e-03 -1.125331911261507039e-03 1.173047496079904130e-03 -5.269973749001720734e-03 1.777287426601921764e-03 -1.274525789337235641e-02 1.702170812877925807e-03 1.773035542806228847e-03 1.008641322646215959e-03 1.152638453860546988e-02 -2.981042972317426813e-04 -2.258033754435557691e-02 -6.724118007130574191e-03 9.018717962209121721e-04 7.043009291807954785e-03 5.442127799574226349e-02 7.106362360363858988e-02 -1.678053183125655101e-01 4.257359277164183275e-01 -6.564105446952459011e-02 -7.728053911709564794e-01 -1.779177152733360523e-03 2.314914510991272463e-04 1.540599228641383739e-03 6.954192163631213930e-04 8.579356636653572531e-04 -3.778507399777302801e-03 -4.237710849712758706e-04 3.763862022258785724e-03 2.272395673034478814e-04 1.524536556524305536e-03 -5.626659556307532159e-03 7.133716146117546897e-05
-3.539886956847383415e-01 1.556132777441673332e-01 -1.701414922425334431e-02 3.695831881527292251e-03 -3.269226207360757114e-04 -2.737740732896946916e-03 3.691579997731550544e-03 3.070804963558628180e-04 2.784511454649368431e-03 -3.538875953367068838e-01 -1.556265058270867585e-01 1.700186600439929779e-02 -7.741641042594488153e-02 7.053922460216918711e-02 1.749602938776604472e-02 -7.736916727265943927e-02 6.493098987564298319e-02 -3.252407644789571950e-02 -7.731436521484835733e-02 -6.498012275506022395e-02 3.250423432351574882e-02 -7.741074124755065178e-02 -7.054111432830043049e-02 -1.752484771127008761e-02 2.364917609291824707e+00 9.401387503830713568e-05 -2.125941897815921523e-05 9.264854790827156683e-03 -7.322688759275596004e-05 -7.086472992714912015e-06 -1.347828265975075102e+00 -5.196746861525175878e-06 4.062911182547535271e-05 6.163814209164328317e-03 2.976318656991729751e-05 -2.267671357740475013e-05 3.080726025749890018e-02 -4.796550109927345817e-02 5.242100288563227538e-03 -2.106099773469287048e-03 -2.966870026336238019e-04 -2.664041413771855993e-03 -2.099013300476369748e-03 2.995215918307424750e-04 2.658372235377331333e-03 3.080489809983513391e-02 4.802549990394584106e-02 -5.235486247103423793e-03 -8.310070662925890528e-03 1.470679361778581828e-03 7.747404707295232201e-03 5.101315691772440042e-03 -4.547153503733198342e-03 -4.779589817897812731e-03 5.082418430458189064e-03 -3.352846588674254780e-03 5.635163323899071083e-03 -8.290228538546128012e-03 -1.535402481779449615e-04 -7.902834681604666012e-03 5.073442231333770772e-03 3.350011999477556235e-03 -5.611069315723317061e-03 -8.298259874604828334e-03 1.483435013165720212e-04 7.904251976203102020e-03 -8.304401484531528932e-03 -1.670990331709360302e-03 -7.744570118098186712e-03 5.093284355713609615e-03 4.551877819061451655e-03 4.777700091766529447e-03 -4.699229214159129919e-02 8.220308671682370269e-04 -1.133835678850450817e-04 -4.713071458071808884e-02 -8.395108338840086282e-04 1.223597670093251382e-04 3.249384082979324493e-03 3.221983054075400719e-04 2.688607853479916057e-03 3.257415419037699555e-03 -3.982597821970668660e-04 -2.689080285012807568e-03
1.299257580082214536e-01 -5.888698430321097632e-01 3.964125749036179203e-02 -8.125822365115335636e-05 -3.400562173493002719e-03 1.202338251116969511e-03 8.362038131548803069e-05 -3.399617310427293856e-03 1.202810682649738290e-03 -1.299078056099729483e-01 -5.889515736872938945e-01 3.965117855255176349e-02 4.618585151500732844e-02 -7.582526102328793899e-03 -3.807467452741336578e-02 3.220613002628388427e-02 1.976889749233323029e-02 3.499064148093346954e-02 -3.222077540380239441e-02 1.976228345087326088e-02 3.499678309086058647e-02 -4.620002446099299998e-02 -7.594336890650177883e-03 -3.808176100040619461e-02 9.401387503830713568e-05 1.750711263152680441e+00 -1.050876701683499670e-01 -2.362157664537054219e-06 2.554437298149021644e-03 -1.181551263671296904e-03 -1.072419579581982389e-04 -3.927635137438429958e-01 2.065754120563419866e-02 -2.834589197392434201e-06 2.866242109833569938e-03 -2.390503556248205631e-04 5.078450005582157978e-02 -8.196403636121071812e-02 8.331802513437423785e-03 -1.625164473022196513e-04 -4.762109851182196388e-03 5.650281132950198213e-04 1.648786049665687862e-04 -4.762582282715050602e-03 5.636108186964392886e-04 -5.078875193961725903e-02 -8.194513909989650791e-02 8.328967924240291559e-03 -4.699748888845290892e-03 -8.497153549936803038e-03 4.702111046509561097e-03 -5.189187956883467914e-03 2.109406794199255274e-03 5.357373582579984597e-03 -4.387944077160745200e-03 2.107044636534978997e-04 -4.601010698478512004e-03 -7.394025920719500891e-03 7.804568922770812245e-04 -8.440934197527014474e-03 4.388888940226441486e-03 2.107044636534997429e-04 -4.601955561544215229e-03 7.393553489186631064e-03 7.809293238099329452e-04 -8.440934197527012739e-03 4.699748888845287423e-03 -8.498098413002509732e-03 4.701638614976706015e-03 5.190132819949171139e-03 2.110824088797825290e-03 5.358790877178533363e-03 9.244351262300867789e-02 1.118717869801538929e-03 4.346370102269390121e-05 -9.244304019147581153e-02 1.076671463377403687e-03 3.590479649700975952e-05 -1.473986382508741090e-04 -1.162181570824236788e-04 3.307020729994831699e-06 -2.248774096391590552e-04 -1.152732940167120243e-04 4.251883795705570487e-06
-1.430569924639359808e-02 3.960251810466764583e-02 -2.344479276317434913e-01 -8.347865185554174776e-04 1.191944757394117161e-03 7.292925572688419705e-03 8.357313816211424948e-04 1.191472325861263597e-03 7.292925572688478686e-03 1.430239222566369664e-02 3.960440783079903493e-02 -2.344635178723277202e-01 5.936905343933659984e-02 -8.730298511400932937e-02 5.762247406237029114e-03 -6.806982497993407932e-02 8.414478031687112891e-02 -2.176255856098292807e-02 6.804384124562705416e-02 8.416131542052107672e-02 -2.176303099251577708e-02 -5.936054967174521357e-02 -8.730770942933788192e-02 5.758467953974182388e-03 -2.125941897815921523e-05 -1.050876701683499670e-01 7.810531008715456691e-01 -1.417294598623933426e-06 -1.193362051992681323e-03 -7.986927494452997212e-03 5.007774248278537967e-05 2.057770027658163692e-02 -2.052053606110613715e-01 -1.417294598349272405e-06 -2.381054925591098302e-04 6.935294902316929341e-04 -5.663036784337394276e-03 8.431957998402746235e-03 -7.160172311956090538e-03 -1.492883643822981009e-03 5.621935240978965945e-04 2.815691935818172569e-04 1.494300938421547122e-03 5.626659556307520016e-04 2.810967620489474299e-04 5.667761099665991065e-03 8.432902861468472011e-03 -7.160172311956088803e-03 1.285344471439623520e-02 -2.003582130839666638e-03 -1.594456423386895680e-02 -3.582920745175175326e-03 3.830947299924245507e-03 3.025923967938692546e-03 4.433297504314848668e-03 -2.955059238010380833e-03 1.037932077683263342e-03 -1.153961262152543993e-02 -2.047518263395194018e-03 -1.440065798449758835e-02 -4.420069421394908979e-03 -2.957893827207514793e-03 1.030373173157588538e-03 1.154102991612399390e-02 -2.047045831862353248e-03 -1.439971312143187125e-02 -1.285202741979766042e-02 -2.006416720036788021e-03 -1.594409180233611126e-02 3.583393176708034311e-03 3.830947299924252879e-03 3.026396399471548062e-03 -1.035003002179559102e-02 5.574692087691211025e-05 1.463592888785958781e-03 1.023900861157456960e-02 6.188853080403921929e-05 1.479183129370186889e-03 3.628274172329308501e-04 3.307020729989415771e-06 -7.936849751968833282e-05 -3.018837494945872391e-04 3.779452262845685137e-06 -7.936849751969556987e-05
-1.682092472731579885e-02 -2.225955653354710559e-02 2.459478560045254281e-03 -4.268896055196512163e-01 -2.101091999221012599e-02 -1.879242875707446414e-01 -4.268971644241769670e-01 2.096651142812182289e-02 1.879620820933729508e-01 -1.681525554892131930e-02 2.225105276595575055e-02 -2.461368286176376236e-03 -4.948578577200225120e-02 -1.766893932879070456e-02 -5.913047551524509837e-02 -4.942720426192810657e-02 -4.413455379934902272e-03 6.140617820900873963e-02 -4.941350374747527363e-02 4.387944077160714842e-03 -6.142082358652732610e-02 -4.950137601258663977e-02 1.767271878105386787e-02 5.912008202152174707e-02 9.264854790827156683e-03 -2.362157664537054219e-06 -1.417294598623933426e-06 2.655569771524306066e+00 1.275565138708933434e-04 -3.023561810262822788e-05 2.494910925009141689e-03 2.645616584008873753e-05 -3.307020729900853394e-06 -1.590659491157337513e+00 -5.858151007419674765e-05 -4.724315328264089137e-07 2.176492071864679495e-03 6.042399305220425704e-03 -6.694354820558175894e-04 3.670604037673109998e-02 6.469477410921343347e-03 5.811474771960534191e-02 3.670887496592849242e-02 -6.462863369461599450e-03 -5.811569258267125504e-02 2.173185051134547338e-03 -6.035785263760399914e-03 6.727425027859958249e-04 1.010531048777540877e-03 1.199976093453028903e-03 -8.881712817679528194e-05 -4.615656075996839997e-03 -8.397470496504327864e-03 2.275230262231654407e-03 -4.610459329135511292e-03 -8.664866744100127235e-03 -4.058186867227672572e-04 1.009113754179430129e-03 1.234463595350986705e-03 -1.582645635066757574e-04 -4.616600939062612610e-03 8.664394312567408329e-03 3.585755334371072862e-04 1.004389438850829437e-03 -1.236353321482455171e-03 1.577921319738059304e-04 1.013365637974521314e-03 -1.317139113600853707e-03 9.117928584078663010e-05 -4.621325254391072355e-03 8.399832654169011800e-03 -2.275702693764101395e-03 4.814077319796150438e-03 -5.125882131479762849e-04 8.362038131570423416e-05 4.675182449136833576e-03 5.106984870165186610e-04 -8.928955970944826848e-05 -4.444305159030392804e-02 1.683273551563970382e-03 1.554394229400745016e-02 -4.442982350738365616e-02 -1.714926464265267587e-03 -1.554252499940901415e-02
4.256135679494119257e-03 1.223361454328997580e-02 -5.801459223464006543e-04 -1.044262660223525818e-02 -1.883149884484159875e-01 -4.677969795180655921e-02 1.048042112486368728e-02 -1.883079019754231309e-01 -4.674095856611239219e-02 -4.234876260515598942e-03 1.213345905832459437e-02 -5.692799970907271587e-04 -5.691713378381721422e-02 -3.843939167077771446e-02 -5.833442838238334094e-02 -4.718693393312786699e-02 -1.397924905719059516e-02 6.783880596036781507e-02 4.713071458071808190e-02 -1.387814870915954346e-02 6.788841127131761688e-02 5.687083549359737283e-02 -3.834962967953520208e-02 -5.839962393391738560e-02 -7.322688759275596004e-05 2.554437298149021644e-03 -1.193362051992681323e-03 1.275565138708933434e-04 6.657807517178995216e-01 1.109684978893337171e-01 -4.724315327108071276e-07 -2.149091042959108168e-03 1.984212437992582099e-04 -1.540126797110105954e-04 -1.991076868164970426e-01 -1.646707350920700863e-02 2.073501997702293341e-03 -1.846734861931663245e-03 -6.675457559246450023e-04 -6.738290953116240524e-03 -3.847954835107044065e-03 -9.218084069074098524e-03 6.775613044211799794e-03 -3.849844561238467428e-03 -9.249736981775407221e-03 -2.040904221935171698e-03 -1.819806264558936158e-03 -6.703803451217798300e-04 -1.111253451582417708e-02 -1.077427353829971818e-02 -6.934822470784075127e-03 -5.229344637176171554e-03 -9.619178440468331009e-03 -2.688135421947082551e-04 -7.192770087723112001e-03 -1.179803266999732841e-02 2.210034710697451887e-03 -1.126040558560790009e-02 -7.102535664947731524e-03 8.573687458259381805e-03 7.209777622905901885e-03 -1.180322941685872824e-02 2.198696353908926454e-03 1.128072014152067815e-02 -7.116708610933400458e-03 8.568490711397973303e-03 1.113237664020408878e-02 -1.078702918968682187e-02 -6.926791134725533532e-03 5.245879740826102020e-03 -9.622485461198329593e-03 -2.565303223404685924e-04 4.313299894969557704e-04 -1.303911030680759845e-04 1.242494931409659923e-04 -5.059741716881092227e-04 -1.346429868637526389e-04 1.242494931409641762e-04 -1.048750759785651090e-02 3.874741703019942557e-02 -2.181216387193282355e-03 1.076529733917546902e-02 3.876442456538221892e-02 -2.153815358287670696e-03
-4.832974581110182949e-04 -5.787286277478473351e-04 6.913090620272725750e-03 -9.605336196555658290e-02 -4.673859640844812285e-02 -6.068288553220742010e-01 9.607273165840368723e-02 -4.671686455793677695e-02 -6.068373590896656289e-01 4.851871842424831287e-04 -5.900669845363617095e-04 6.914980346404144343e-03 -3.855844441705727488e-02 -4.225663845624916259e-02 2.842006372198088715e-02 5.008152193493278087e-02 5.174117390985370768e-02 3.864489938756981470e-03 -5.009475001785272663e-02 5.174353606751798396e-02 3.868741822552675472e-03 3.856127900625438282e-02 -4.224435523639492179e-02 2.841297724898806179e-02 -7.086472992714912015e-06 -1.181551263671296904e-03 -7.986927494452997212e-03 -3.023561810262822788e-05 1.109684978893337171e-01 1.686874424707130560e+00 4.724315328553744759e-07 2.022006960621011685e-04 -3.340090937287512889e-04 1.417294598638417690e-06 -1.632439918628468545e-02 -3.429059243554837266e-01 -2.234601150405773570e-04 -6.670733243917877520e-04 -7.789451113719449843e-03 -6.175813970098625177e-02 -9.342805993747930332e-03 -8.719574315605119197e-02 6.176144672171623995e-02 -9.335247089222242084e-03 -8.719999503984685041e-02 2.277119988363335377e-04 -6.637663036618073834e-04 -7.790395976785163476e-03 8.319519293583130075e-04 5.181156620824915043e-03 -8.943128916952272850e-04 9.432567984990439247e-03 1.252321507293032050e-02 -1.372886034477712597e-03 -8.068185718104116388e-03 -1.019365518442045919e-02 -1.125568127027935447e-02 1.543433817838511628e-03 -3.685910819337648650e-03 -1.667210879446625682e-03 8.071492738834111502e-03 -1.019318275288760497e-02 -1.125662613334506117e-02 -1.540599228641386558e-03 -3.686855682403366620e-03 -1.666738447913770384e-03 -8.305346347597541588e-04 5.179266894693500788e-03 -8.938404601623737211e-04 -9.432567984990454860e-03 1.252132534679889844e-02 -1.370996308346309183e-03 -6.377825693547914355e-05 1.251943562066595947e-04 9.769884099449200558e-04 4.582585868697843119e-05 1.247219246738114247e-04 9.774608414777753544e-04 -9.605288953402374430e-02 -2.210979573763162918e-03 1.923599472327237880e-02 9.600139449694253257e-02 -2.187830428653249164e-03 1.923221527100954162e-02
-9.382065054128219117e-02 3.200676391941917331e-02 -3.679769209410477075e-03 -4.917539825491498359e-03 4.568412922712177925e-04 4.139917522411832446e-03 -4.918012257024454922e-03 -4.563688607382883344e-04 -4.140862385477485363e-03 -9.379939112230321896e-02 -3.202046443387136093e-02 3.676462188680344918e-03 9.748152248937724113e-03 3.380720049113128747e-03 -1.614015088847086180e-02 9.741065775945153757e-03 6.831832396621430499e-03 1.502048815560346612e-02 9.738231186747544482e-03 -6.828525375891447528e-03 -1.501907086100490174e-02 9.749097112003984184e-03 -3.374106007653300716e-03 1.613684386774101587e-02 -1.347828265975075102e+00 -1.072419579581982389e-04 5.007774248278537967e-05 2.494910925009141689e-03 -4.724315327108071276e-07 4.724315328553744759e-07 2.309515563433873986e+00 -3.755830686199617351e-04 4.251883795597412850e-06 7.431348011819466359e-04 -2.746504331472068849e-16 0.000000000000000000e+00 6.066965744928789345e-03 -5.449497731486790605e-03 6.675457559247584098e-04 -7.218753822029778944e-04 -8.078579211854490343e-05 -7.398277804513157460e-04 -7.218753822030212625e-04 8.031336058568862898e-05 7.398277804512940620e-04 5.993266425803264741e-03 5.415010229588399122e-03 -6.717976397202534604e-04 -5.640832502294972246e-04 -1.115883280604183792e-03 2.674907339027070546e-03 -5.319579059951187738e-04 3.651895748974474942e-04 2.458061265446140863e-03 -5.149503708122169995e-04 -1.795239824854493425e-04 -2.513335754790707154e-03 -5.664454078934668887e-04 -1.667210879446575159e-03 -2.372551157999629526e-03 -5.149503708122169995e-04 1.799964140183029065e-04 2.423573763548313165e-03 -5.673902709591848587e-04 1.666738447913792068e-03 2.371606294933911556e-03 -5.626659556309311118e-04 1.096513587757312353e-03 -2.674434907494005562e-03 -5.347924951922509995e-04 -3.661344379630895700e-04 -2.458061265446140863e-03 -4.206454779499014807e-01 4.072227532384147808e-01 -4.506288176141030194e-02 -4.205802823983677552e-01 -4.071443296039608528e-01 4.506949580287002155e-02 5.514220851487961969e-03 2.409400817565373384e-05 2.258222727045565079e-04 5.516583009152300696e-03 -2.598373430720622539e-05 -2.258222727045565079e-04
9.735207624937600168e-02 7.011356379106685986e-03 1.880277500764398774e-03 -7.558904525680187067e-05 -1.729099410250595323e-04 8.598253897967799114e-05 3.448750189845685362e-05 -1.729099410250703743e-04 8.834469664394038984e-05 -9.750325433988979440e-02 7.143164776773262489e-03 1.819333833026059392e-03 5.945550840984914487e-03 -1.112056585188271086e-02 7.012301242172357119e-03 5.545873764189255054e-03 -1.281801234943207718e-02 -4.970452157171418445e-03 -5.515638146086517674e-03 -1.289123923702466083e-02 -4.994546165347042363e-03 -5.912953065217893892e-03 -1.118528897188389784e-02 7.054347648596481085e-03 -5.196746861525175878e-06 -3.927635137438429958e-01 2.057770027658163692e-02 2.645616584008873753e-05 -2.149091042959108168e-03 2.022006960621011685e-04 -3.755830686199617351e-04 2.209273151066489138e+00 -2.015737794180020859e-01 2.740102890565491913e-05 -1.344540142506401833e-03 1.615715842365388153e-04 1.399814631850476764e-03 5.599258527401940015e-03 -8.711637465853119041e-04 -7.086472992873911110e-06 1.402176789514756727e-03 -1.738548040907847122e-04 -1.228321985425411476e-05 1.404538947179034521e-03 -1.577921319736876439e-04 -1.473986382508741307e-03 5.511858693823689162e-03 -8.645497051253384817e-04 3.229069527066501331e-03 -7.380325406266687038e-03 -3.689217840067632054e-03 -8.650221366581962740e-04 7.100645938816340253e-04 -3.651895748972077771e-04 -4.818801635124737577e-04 6.732149343189114052e-04 6.609317144646648578e-04 3.084033046479901872e-03 6.009329097920389998e-04 3.928268195692462619e-03 4.714866697896772990e-04 6.774668181146097437e-04 6.670733243917992446e-04 -3.097261129399841127e-03 6.108539719820054760e-04 3.931102784889583569e-03 -3.241825178453592877e-03 -7.370876775609584534e-03 -3.693942155396194582e-03 8.569908005996585820e-04 7.133716146116215497e-04 -3.703863217586059252e-04 3.991030724832293486e-01 -8.824713953242079301e-01 8.688015889210376486e-02 -3.984156846029247578e-01 -8.826315496138458228e-01 8.678378285940126224e-02 8.206135725697890921e-04 2.409400817562584274e-05 3.307020729973126480e-06 8.139995311098140434e-04 2.173185051134807208e-05 -1.322808291993593838e-05
-1.064199270910020680e-02 1.730516704849248931e-03 2.279151443954192946e-02 -4.804628689138862319e-04 8.551010744682801862e-05 5.565243457036446115e-04 4.823525950453076976e-04 8.456524438111006226e-05 5.560519141708037327e-04 1.065569322355306922e-02 1.736185883243542005e-03 2.281749817384898238e-02 1.177299379875605938e-03 2.664986276837180180e-03 -3.675989757147685427e-03 -2.449085066322279416e-03 -6.146334242448450464e-04 -1.983267574926868195e-03 2.450974792453693672e-03 -6.089642458505779930e-04 -1.975708670401186452e-03 -1.177299379875605722e-03 2.668765729100020835e-03 -3.681658935541950745e-03 4.062911182547535271e-05 2.065754120563419866e-02 -2.052053606110613715e-01 -3.307020729900853394e-06 1.984212437992582099e-04 -3.340090937287512889e-04 4.251883795597412850e-06 -2.015737794180020859e-01 4.094724721978720838e-01 -2.834589197464707287e-06 1.601542896379726483e-04 1.015727795639059642e-04 -2.248774096391723909e-04 -8.040784689198246906e-04 -2.810495188956633854e-03 3.023561810278730405e-05 -1.639337419008165555e-04 -7.747877138828852405e-05 -2.881832350413445504e-05 -1.644061734336700923e-04 -7.842363445398480991e-05 1.483435013165447535e-04 -9.491149495064597113e-04 -2.966870026331766986e-03 2.971594341660227599e-04 -1.228321985423995542e-04 1.665321153315206873e-03 -1.716816190396442017e-03 7.355758966558166839e-04 1.673352489373744565e-03 1.875080753902981599e-03 -5.130606446809410880e-04 -3.976928643576563803e-03 -9.921062189962811563e-04 5.669178394264449191e-04 7.162062038087429333e-04 -1.873191027771570812e-03 -5.135330762137947603e-04 -3.979290801240847886e-03 9.916337874634438554e-04 5.669178394264449191e-04 7.162062038087537753e-04 -2.957421395674566470e-04 -1.242494931409548521e-04 1.665321153315196031e-03 1.722012937257858325e-03 7.355758966558166839e-04 1.673352489373740879e-03 -4.453753789687490972e-02 8.708424931429728511e-02 -1.053990025485016802e-01 4.439439114241974099e-02 8.713338219371423443e-02 -1.055520703651467995e-01 -4.866044788410760756e-05 -4.724315328555544704e-06 -2.078698744562199437e-05 -1.072419579581739121e-04 -5.196746861409108647e-06 -1.936969284707756557e-05
1.027255125040761954e-02 3.677879483279062819e-03 -4.318024210298108522e-04 -5.692799970907314044e-02 -2.527508700775511763e-04 -4.189050401828516360e-03 -5.694075536046049046e-02 2.083423059892185875e-04 4.219758451463970911e-03 1.028341717566275820e-02 -3.686383250870502865e-03 4.284954002998413256e-04 -1.105678759494724619e-02 1.298714283819670315e-03 -8.637465715194988722e-03 -1.109269239144429139e-02 3.196471751299619513e-03 8.214167061756382643e-03 -1.106718108866999208e-02 -3.215841444146702588e-03 -8.222198397815301540e-03 -1.106576379407140515e-02 -1.292100242359593134e-03 8.613371707019420315e-03 6.163814209164328317e-03 -2.834589197392434201e-06 -1.417294598349272405e-06 -1.590659491157337513e+00 -1.540126797110105954e-04 1.417294598638417690e-06 7.431348011819466359e-04 2.740102890565491913e-05 -2.834589197464707287e-06 2.553527395016741419e+00 1.365327129951738065e-04 -6.047123620527094341e-05 -4.472509321541608823e-03 -9.954132397262810406e-04 1.053522318268922814e-04 5.362097897908604804e-04 4.426683462854536649e-04 4.893445817316026229e-03 5.012498563594473822e-04 -5.045568770897990900e-04 -4.885414481257325907e-03 -4.476761205337654106e-03 1.002027281185938201e-03 -1.025176426295730308e-04 1.341705553310301550e-04 -2.787346043832232556e-05 9.448630656832754382e-06 -2.109406794198909630e-03 -1.141867014911373754e-03 6.311685278948117248e-04 -2.127359192447713689e-03 -1.276037570241975649e-03 -4.025116659926676263e-04 1.563748373750988713e-04 2.192082312451378717e-04 -5.999880467273330242e-05 -2.131611076243455395e-03 1.272730549512347646e-03 3.803073839483929117e-04 1.521229535792812705e-04 -2.215703889090424837e-04 6.047123620551639323e-05 1.365327129954768681e-04 -4.625104706655960851e-04 -8.503767591342466931e-06 -2.113186246461879088e-03 1.143756741043221691e-03 -6.311685278950827753e-04 6.712779650341741712e-03 -4.648726283294248030e-04 8.125822365108133823e-05 6.532783236324040538e-03 4.634553337311405827e-04 -8.739983357857611379e-05 -4.307144112096482069e-01 -4.802030315708466501e-02 -4.354500648949904962e-01 -4.306463810689167282e-01 4.795746976321499377e-02 4.354656551355747252e-01
3.402451899624416541e-03 4.628884158917010404e-03 -8.125822365112483642e-04 -1.150701484575841239e-02 7.092189414378199941e-02 -7.078441656772108473e-03 1.144654360955292549e-02 7.093512222670195211e-02 -7.088362718962071263e-03 -3.421821592471530407e-03 4.678017038333954526e-03 -8.196687095040753506e-04 -2.362157664291451934e-06 -1.027869286033442943e-02 1.222227618650145037e-02 1.955866546021240056e-03 -1.362870485981190587e-02 -1.168134208138204080e-02 -1.929882811714201882e-03 -1.367642044463029775e-02 -1.171205013101764281e-02 3.118048116845456379e-05 -1.031837710909428232e-02 1.226148800372844558e-02 2.976318656991729751e-05 2.866242109833569938e-03 -2.381054925591098302e-04 -5.858151007419674765e-05 -1.991076868164970426e-01 -1.632439918628468545e-02 -2.746504331472068849e-16 -1.344540142506401833e-03 1.601542896379726483e-04 1.365327129951738065e-04 3.808724120618732223e-01 2.064880122227637504e-01 2.957421395674495455e-04 -1.581228340466957856e-03 2.366881979605440427e-04 -1.215566334036876240e-03 -2.835061628665115022e-03 7.332137389915404074e-04 1.135252973451477852e-03 -2.936634408229019198e-03 8.385659708182952119e-04 -3.089702224874000223e-04 -1.595401286452618984e-03 2.381054925591074450e-04 -4.365267363583649231e-04 -6.060824135001622107e-03 2.064525798577983957e-04 1.822168422223183811e-03 2.916319852316237235e-03 -2.599318293770281306e-03 2.345622560626938000e-03 4.173932592777249151e-03 1.788153351857590164e-03 -5.357373582580078923e-04 -1.080450915640243474e-03 1.629888788351002661e-04 -2.354126328218342050e-03 4.179129339638659388e-03 1.794767393317583427e-03 5.220368438051913289e-04 -1.074309305713130880e-03 1.629888788351002661e-04 4.232986534384145004e-04 -6.055627388140217941e-03 2.050352852592323099e-04 -1.830672189814587861e-03 2.919626873046221073e-03 -2.607349629828818998e-03 1.105489786881559748e-04 -1.743272356236184894e-04 6.614041459976153223e-06 -7.029781208887944622e-04 -1.724375094922186535e-04 6.141609927122546929e-06 -4.592743146653543995e-02 -1.384380293672095863e-01 -8.817273156599608752e-02 4.581877221397868960e-02 -1.384758238898380067e-01 -8.807304851256361755e-02
-3.689690271600180741e-04 -7.951022697955797622e-04 -2.668765729100026039e-03 -1.031521181782415197e-01 -6.929625723922668359e-03 7.830080225545026779e-03 1.031936921531327600e-01 -6.918287367134130783e-03 7.834332109340738995e-03 3.784176578171544051e-04 -8.291173401612098384e-04 -2.664986276837179313e-03 -9.041394675786200777e-03 3.295682373199109068e-03 -1.128780661451351738e-02 8.826910759869854850e-03 -2.827030292606572993e-03 -7.974171843065900461e-03 -8.841083705855509040e-03 -2.801046558299526146e-03 -7.953857287153118932e-03 9.028166592866256751e-03 3.326390422834705433e-03 -1.130623144429487165e-02 -2.267671357740475013e-05 -2.390503556248205631e-04 6.935294902316929341e-04 -4.724315328264089137e-07 -1.646707350920700863e-02 -3.429059243554837266e-01 0.000000000000000000e+00 1.615715842365388153e-04 1.015727795639059642e-04 -6.047123620527094341e-05 2.064880122227637504e-01 2.273449195352629459e+00 -2.740102890564062799e-05 2.324363141648583622e-04 5.499103042436576366e-04 -1.096560830910613474e-02 8.191962779712259066e-04 3.401979468091560158e-03 1.101899307231882230e-02 7.563628841014597998e-04 3.363712513930289857e-03 3.826695416128524996e-05 2.423573763548067051e-04 5.494378727108040726e-04 5.281784537323117295e-04 -6.661284613260783473e-04 5.839253746092473805e-04 -2.605459903697400839e-03 -3.888583946932610592e-03 3.221983054073685512e-04 2.154287789820522308e-03 3.039152050858635705e-03 -1.869789520735009800e-02 -4.270781057012617687e-04 8.083303527155443879e-04 4.492823877454640586e-04 -2.149563474491958046e-03 3.035845030128648397e-03 -1.870214709114580154e-02 4.346370102269513178e-04 8.031336058541390299e-04 4.483375246797533529e-04 -5.215644122723401502e-04 -6.713252081874946557e-04 5.867599638063760283e-04 2.611601513624528179e-03 -3.889528809998321623e-03 3.259777576702186925e-04 -4.771558481839282927e-05 7.086472992837832589e-06 -1.100765471553047826e-04 4.724315328554460502e-05 6.141609927127097190e-06 -1.100765471552993615e-04 -4.162135977401854037e-01 -8.824265143285867086e-02 -9.239867887054069584e-01 4.162452506528867002e-01 -8.819399098497457401e-02 -9.240023789459912429e-01
-4.725449164232619070e-01 -4.380422967157679981e-01 4.831982474891503149e-02 -2.017282645292448398e-03 3.070332532027130086e-03 1.078277730589113914e-02 -2.010668603832444293e-03 6.358928432233473642e-04 -1.120182407553385953e-02 -5.579888834554786251e-03 6.786951401000309615e-03 -7.506937057071916622e-04 -3.825703309909554706e-02 -4.867084137782660275e-02 8.198576821172195300e-03 -3.823766340624845661e-02 -4.925901863623154825e-02 2.614436102821627445e-03 -2.621522575814482295e-03 4.607152308405616792e-03 1.971929218138330185e-03 -2.613018808223085618e-03 4.064328477154821595e-03 -2.920099304579091767e-03 3.080726025749890018e-02 5.078450005582157978e-02 -5.663036784337394276e-03 2.176492071864679495e-03 2.073501997702293341e-03 -2.234601150405773570e-04 6.066965744928789345e-03 1.399814631850476764e-03 -2.248774096391723909e-04 -4.472509321541608823e-03 2.957421395674495455e-04 -2.740102890564062799e-05 5.184926624457101285e-01 4.657499336862030992e-01 -5.151629650021452567e-02 -1.093206567027342827e-03 -2.844982690855134191e-03 7.393553489187061276e-04 -1.094151430093039112e-03 -2.937579271294714616e-03 -9.968305343251940981e-05 3.079308731151293374e-03 3.954724361532368018e-03 -4.384164624897986945e-04 8.428178546139998388e-04 1.278872159439503609e-03 -1.951142230692689238e-03 2.448612634789449054e-03 7.738428508171301366e-04 -6.221923287705343787e-04 2.426880784278076693e-03 8.895885763666707205e-04 5.546346195722199474e-04 8.399832654168459291e-04 1.543433817838518567e-03 1.654927659592371654e-03 5.980983205948887764e-04 -4.228262219055768743e-04 -3.632998487657621879e-04 7.223478137358368793e-04 -8.272276140296858614e-04 -2.541681646762148673e-04 7.218753822029562103e-04 -6.212474657048164088e-04 4.275505372341287767e-04 5.957361629306263777e-04 -3.108599486188702229e-04 5.555794826378945492e-04 1.553827311561329499e-03 -6.566798306689800718e-04 6.283339386972458182e-05 5.371546528565676083e-04 -2.075391723833702393e-03 2.617270692018908640e-04 3.099150855531414110e-04 -1.360602814623739377e-04 -7.941574067298713333e-04 3.089702224874017571e-04 6.755770919829003681e-05 8.036060373869859802e-04
-4.383342594030726902e-01 -7.327616220146019321e-01 6.537696524265845799e-02 3.859293191895525263e-03 9.476504117546007827e-03 -1.050687729070359441e-03 9.632878954920869041e-04 9.130684235495876294e-03 -3.497410637728318346e-03 1.379972507470550100e-02 -2.987657013777344182e-03 1.036514783084676629e-03 7.813545121895044271e-03 1.225912584606415195e-02 3.439301559186983036e-04 -3.475206355684130367e-03 -3.010806158887309979e-03 -2.424991058146648559e-03 2.128776487046323170e-03 -4.446053155701961031e-03 -3.274422954220616508e-03 2.321528552451314516e-03 -2.876635603556399953e-03 4.052045257300554773e-03 -4.796550109927345817e-02 -8.196403636121071812e-02 8.431957998402746235e-03 6.042399305220425704e-03 -1.846734861931663245e-03 -6.670733243917877520e-04 -5.449497731486790605e-03 5.599258527401940015e-03 -8.040784689198246906e-04 -9.954132397262810406e-04 -1.581228340466957856e-03 2.324363141648583622e-04 4.657499336862030992e-01 7.895219085295110961e-01 -6.827486026519331841e-02 8.928955970964342487e-05 5.229817068708712434e-04 -1.152260508634271423e-03 -6.524279468732600493e-04 -8.031336058543384147e-05 1.173992359145611258e-03 -3.957086519196630417e-03 -4.471564458476172746e-03 5.792010592806892981e-04 -7.100645938816333748e-04 1.377137918273424379e-03 1.373358466010590447e-03 -7.743152823499674375e-04 5.659729763607488501e-04 8.853366925709723820e-04 -3.226707369402147425e-04 1.828310032150285563e-04 -6.302236648290720708e-04 -4.124327281827496784e-04 1.071002284983133164e-03 -9.122652899437285259e-04 -8.976199124252192546e-04 5.702248601564417676e-04 5.598313664335820457e-04 -7.095921623487635478e-04 3.448750189844027210e-04 2.735378575232706201e-04 -6.160507188434109424e-04 5.721145862878831284e-04 -2.636167953333024092e-04 -8.834469664395472842e-04 3.940078984014010535e-04 -7.270721290644375709e-04 -1.092261703961635699e-03 2.017282645292470082e-03 -3.354263883273151791e-04 2.108934362666408432e-03 1.466899909515970157e-03 -8.078579211827656339e-05 -1.336981237980627499e-04 3.056632017574132569e-04 4.280229687669877617e-04 -1.913347708064252334e-04 1.303911030680769603e-04 -4.705418067239494628e-04
4.829100642541089144e-02 6.548751422134657663e-02 -1.460243349218012243e-01 1.285911389279047710e-02 -1.922796338721383244e-03 -1.126324017480499415e-02 -1.337878857893150253e-02 -2.625302028077324250e-03 -1.092025488195202433e-02 -1.519812241195723709e-03 1.031318036223279402e-03 6.252158905808057748e-03 5.096780349056947296e-02 6.591128530631785998e-02 -1.233424245978817328e-02 -5.144306961262194722e-02 -6.800557429146575350e-02 2.936634408229017897e-03 -1.156984823962823325e-03 -2.954114374944668067e-03 6.302236648290720708e-04 6.637663036617997940e-04 3.737405856418882927e-03 -9.368317296522114292e-04 5.242100288563227538e-03 8.331802513437423785e-03 -7.160172311956090538e-03 -6.694354820558175894e-04 -6.675457559246450023e-04 -7.789451113719449843e-03 6.675457559247584098e-04 -8.711637465853119041e-04 -2.810495188956633854e-03 1.053522318268922814e-04 2.366881979605440427e-04 5.499103042436576366e-04 -5.151629650021452567e-02 -6.827486026519331841e-02 1.790052526619679008e-01 3.399617310427329418e-03 3.878190453209784047e-03 2.362157664278390686e-05 -3.337256348090358437e-03 -3.855513739632726242e-03 6.278615071647852776e-04 4.365267363583220971e-04 5.773113331492669108e-04 6.916397641002711974e-04 -1.274147844110957127e-03 -6.056572251206000096e-04 3.136472946626851083e-03 -1.872246164705862167e-03 1.126749205860073152e-03 1.564693236817004838e-03 2.027203707482422030e-03 -8.173065518398016762e-04 1.719650779593564702e-03 1.397924905719062508e-03 1.293517536958018301e-03 3.155842639473923315e-03 3.873938569413861062e-05 6.991986686259851411e-05 -3.571582388386685672e-04 -3.500717658458352925e-04 1.086592525566991776e-05 3.217258738745130357e-04 4.984152671624289977e-04 2.225152519748797159e-04 3.840868362114247111e-04 1.582645635065510741e-04 -1.861380239450116355e-04 5.196746861409261113e-05 1.105489786881568015e-04 -3.453474505172779690e-04 -1.076199031844549472e-03 -2.551130277419003112e-04 -1.842482978134591439e-05 1.291627810826601226e-03 2.329087456977096222e-04 1.984212437992585081e-04 -3.826695416126065213e-05 -3.132221062831217796e-04 -2.385779240919659420e-04 1.110214102210130760e-04
-3.680241640943368586e-03 -9.955077260328550059e-03 -3.659454653497735879e-03 -4.787824299515515136e-01 4.679670548698933868e-02 4.250560987406394320e-01 -3.512056015246914353e-03 -1.135252973451445543e-03 -1.025743344135595855e-02 -3.689217840067635090e-03 8.917145182645242266e-03 -5.757523090908473959e-03 -3.989920510730080028e-02 2.329559888509818381e-03 5.272383149819288156e-02 -2.338063656101238043e-03 -3.601818006489397681e-03 -2.387668967051087120e-03 -3.993274774613356226e-02 9.229422425862670795e-03 5.198825560153708114e-02 -2.338063656101281411e-03 2.999940233631623581e-03 -3.113796233049768991e-03 -2.106099773469287048e-03 -1.625164473022196513e-04 -1.492883643822981009e-03 3.670604037673109998e-02 -6.738290953116240524e-03 -6.175813970098625177e-02 -7.218753822029778944e-04 -7.086472992873911110e-06 3.023561810278730405e-05 5.362097897908604804e-04 -1.215566334036876240e-03 -1.096560830910613474e-02 -1.093206567027342827e-03 8.928955970964342487e-05 3.399617310427329418e-03 5.256027570151836636e-01 -4.766503464437751858e-02 -4.335858500663432591e-01 3.014113179617252183e-03 -4.114878651170018930e-04 -3.727484794229006873e-03 -1.091316840895950255e-03 6.510106522746939364e-04 3.336783916557521136e-03 3.281036995680572908e-03 3.916457407370952867e-04 -8.858091241038638930e-04 6.203026026391418070e-04 1.805633318573249442e-03 -1.036987214617513930e-03 5.881772584049476706e-04 4.828250265782071775e-04 7.473866849771787675e-04 8.295897716940133122e-04 5.999880467263355582e-04 2.636167953333078302e-04 6.240820549019269504e-04 -1.987519458722538344e-03 -4.695969436582314929e-04 3.268753775826391088e-03 -6.878603118374020282e-04 -7.558904525686079706e-04 8.305346347597421242e-04 -6.458139054133101541e-04 3.869214254085650683e-04 5.895945530035246254e-04 -3.434577243858366082e-04 6.812462703774412910e-04 8.962026178266748258e-04 3.066080648231502004e-04 -3.118048116847074551e-05 9.084858376808566463e-04 -3.033010440931698318e-04 5.999880467264656625e-05 1.181078832138463507e-04 -3.873938569411150556e-05 -3.155842639474167044e-04 6.283339386972458182e-05 2.914902557717223130e-04 2.541209215229062006e-03
-9.243595371848288555e-03 -1.307643239790394832e-02 -5.938464367992121219e-04 4.402164266299688627e-02 -1.688153769298103013e-01 -6.371825813080320144e-02 -1.653510364993865172e-03 1.227991283350981025e-02 -2.181216387193288427e-03 8.779195175051469902e-03 -1.297958393366862619e-02 4.458808807089044771e-03 -5.335688975221909019e-02 5.123992405349413713e-03 7.061481364742600020e-02 1.955866546021452559e-04 -1.898702330545759326e-03 -4.701638614976706015e-03 5.240541264504836733e-02 -1.049506650238218874e-02 -6.838918869614432627e-02 -6.651835982603713279e-04 -1.639337419008128150e-04 4.670458133808249798e-03 -2.966870026336238019e-04 -4.762109851182196388e-03 5.621935240978965945e-04 6.469477410921343347e-03 -3.847954835107044065e-03 -9.342805993747930332e-03 -8.078579211854490343e-05 1.402176789514756727e-03 -1.639337419008165555e-04 4.426683462854536649e-04 -2.835061628665115022e-03 8.191962779712259066e-04 -2.844982690855134191e-03 5.229817068708712434e-04 3.878190453209784047e-03 -4.766503464437751858e-02 1.878935795211089665e-01 6.946208070725887196e-02 4.119602966499150880e-04 9.675397792878123477e-04 -5.995156151934630208e-04 2.936634408229061698e-03 -8.031336058543384147e-05 -3.854568876567016512e-03 2.773645529393909716e-03 1.700753518279365332e-03 6.892776064360033777e-04 1.655872522658089624e-03 2.827030292606571259e-03 -1.205645271846916486e-03 7.922676805984679195e-04 8.064406265841263374e-04 5.801459223463882944e-04 6.519555153403576962e-05 -1.771618248207559735e-04 7.180959299401005937e-05 -1.576031593605525718e-03 2.797267106036685491e-03 1.086120094034504022e-03 -2.615380965887372303e-03 1.703115675943638573e-03 -1.083757936370233601e-03 5.952637313976860776e-05 -8.338416554897360453e-04 8.976199124247530477e-06 -6.491209261432823912e-04 6.448690423475813421e-04 -4.195192011755721111e-04 -2.229876835077332798e-04 1.365327129951949756e-04 -4.086532759198994828e-04 3.273950522687666450e-04 2.097596005877792793e-04 3.585755334372292590e-04 -5.055017401552107728e-05 2.347984718291238780e-04 3.307020729989042229e-05 -5.716421547550187224e-04 4.648726283296904325e-04 1.936969284709098935e-05
-1.148008624838594768e-03 4.045903647373425699e-03 4.332669587816660728e-03 3.997512485463069476e-01 -6.377967423007441239e-02 -7.400016352556105792e-01 -1.503088164932675670e-02 -2.172240188069019320e-03 -7.202691149913050504e-03 -3.140724830422527737e-03 -1.752720986893715333e-04 4.227317355989877734e-03 1.536347344845688002e-03 1.539181934042828468e-03 -5.848702376749510389e-04 -2.146256453761986351e-03 -3.072694689691373403e-03 -3.155842639473923099e-04 -1.013129422208353114e-02 6.689630505232296550e-04 1.504883404757516308e-02 -2.052242578723753076e-03 3.040569345457177532e-03 -2.038542064270950933e-03 -2.664041413771855993e-03 5.650281132950198213e-04 2.815691935818172569e-04 5.811474771960534191e-02 -9.218084069074098524e-03 -8.719574315605119197e-02 -7.398277804513157460e-04 -1.738548040907847122e-04 -7.747877138828852405e-05 4.893445817316026229e-03 7.332137389915404074e-04 3.401979468091560158e-03 7.393553489187061276e-04 -1.152260508634271423e-03 2.362157664278390686e-05 -4.335858500663432591e-01 6.946208070725887196e-02 8.064387368579966076e-01 3.727957225761789964e-03 -5.995156151934521787e-04 -4.395030550153580969e-03 1.025176426296082674e-04 1.173047496079893288e-03 6.269166440990645971e-04 5.026671509581110732e-04 1.174464790678470243e-03 -4.629829021985526483e-05 1.795239824850481877e-04 1.001082418120556334e-03 1.348319594769275664e-03 5.636108186964539253e-04 2.985767287646070873e-04 9.061236800166267737e-04 5.607762294993216996e-04 5.744767439521455271e-04 5.432962627836043085e-05 5.399892420536781500e-04 -1.325170449659331768e-03 1.832561915946005586e-03 1.080450915640247811e-03 -1.666738447913781226e-03 4.804628689139122527e-04 5.626659556307467974e-04 -5.985707521277586034e-04 1.795239824850427667e-04 7.223478137358694054e-04 -3.439301559187064351e-04 6.023502043905762729e-04 6.873878803045755694e-04 3.023561810273651257e-05 -2.929075503701312165e-05 6.439241792818958983e-04 -8.173065518396471774e-05 -8.314794978253896209e-05 -5.404616735865479769e-04 2.834589197133038831e-05 5.277060221994421194e-04 -5.324775806812939716e-03 1.370051445279943294e-05 6.684906189903788015e-04
-3.684965956271980120e-03 -8.917617614178068725e-03 5.757523090908468755e-03 -3.515835467509786233e-03 1.137615131115783836e-03 1.024798481069886559e-02 -4.787786504992885828e-01 -4.683166542042062341e-02 -4.250594057613693577e-01 -3.687800545469112345e-03 9.963108596387076910e-03 3.659927085030627390e-03 -2.338063656101238043e-03 -2.998050507500260933e-03 3.117575685312656917e-03 -3.991526777941794418e-02 -9.219973795205518852e-03 -5.197408265555136797e-02 -2.345150129094068607e-03 3.606542321817941561e-03 2.388613830116753482e-03 -3.990251212803083702e-02 -2.340898245298377207e-03 -5.272288663512717660e-02 -2.099013300476369748e-03 1.648786049665687862e-04 1.494300938421547122e-03 3.670887496592849242e-02 6.775613044211799794e-03 6.176144672171623995e-02 -7.218753822030212625e-04 -1.228321985425411476e-05 -2.881832350413445504e-05 5.012498563594473822e-04 1.135252973451477852e-03 1.101899307231882230e-02 -1.094151430093039112e-03 -6.524279468732600493e-04 -3.337256348090358437e-03 3.014113179617252183e-03 4.119602966499150880e-04 3.727957225761789964e-03 5.255942532475921247e-01 4.770802591386735791e-02 4.335664803734962103e-01 -1.092734135494473000e-03 -9.354144350534176339e-05 -3.401979468091575771e-03 8.314794978254926201e-04 6.836084280417578998e-04 -3.869214254085759103e-04 5.867599638063815577e-04 3.425128613201077962e-04 -6.812462703774087650e-04 6.207750341719574239e-04 1.987991890255424651e-03 4.752661220525393124e-04 3.265446755096345667e-03 6.883327433702935393e-04 7.554180210357923538e-04 5.900669845363510843e-04 -4.818801635124675235e-04 -7.403002119843590453e-04 8.300622032269156653e-04 -5.980983205948779344e-04 -2.631443638004596873e-04 3.279147269549147811e-03 -3.519614919772766533e-04 8.848642610381405021e-04 6.212474657048055668e-04 -1.806578181638934886e-03 1.036987214617503088e-03 8.834469664396014943e-04 3.042459071589094857e-04 -5.858151007406690088e-05 8.947853232280436608e-04 -3.056632017574322305e-04 3.401507036563007624e-05 6.519555153407371670e-05 -2.773173097860910001e-04 -2.536012468367667382e-03 1.266116508052213437e-04 5.527448934404858519e-05 3.146394008817204185e-04
-8.779195175051469902e-03 -1.298336338593149807e-02 4.460226101687608281e-03 1.650203344263776383e-03 1.227991283350980158e-02 -2.179326661061838609e-03 -4.406227177482240076e-02 -1.688276601496645213e-01 -6.376928073635160232e-02 9.244067803381141035e-03 -1.307312537717397749e-02 -5.933740052663504265e-04 6.656560297932411548e-04 -1.634613103679592510e-04 4.669513270742539635e-03 -5.241013696037691294e-02 -1.050215297537502104e-02 -6.839485787453858379e-02 -1.941693600035655906e-04 -1.900592056677179002e-03 -4.703055909575277332e-03 5.335216543689053070e-02 5.129661583743680767e-03 7.060772717443317137e-02 2.995215918307424750e-04 -4.762582282715050602e-03 5.626659556307520016e-04 -6.462863369461599450e-03 -3.849844561238467428e-03 -9.335247089222242084e-03 8.031336058568862898e-05 1.404538947179034521e-03 -1.644061734336700923e-04 -5.045568770897990900e-04 -2.936634408229019198e-03 7.563628841014597998e-04 -2.937579271294714616e-03 -8.031336058543384147e-05 -3.855513739632726242e-03 -4.114878651170018930e-04 9.675397792878123477e-04 -5.995156151934521787e-04 4.770802591386735791e-02 1.879030281517660994e-01 6.950223738755159641e-02 2.844037827789367215e-03 5.225092753380664685e-04 3.878190453209792287e-03 -5.999880467262488221e-05 -8.966750493595039952e-04 8.976199124247530477e-06 6.486484946104369587e-04 6.453414738804457481e-04 -4.190467696427104156e-04 1.575086730539812952e-03 2.797739537569539272e-03 1.087064957100235653e-03 2.615853397420217843e-03 1.703588107476494739e-03 -1.083757936370233601e-03 -7.927401121313241939e-04 8.059681950512700629e-04 5.810907854121116854e-04 -6.519555153404661164e-05 -1.776342563536339320e-04 7.180959299401005937e-05 -2.774117960926782145e-03 1.637447692876732759e-03 6.897500379688515206e-04 -1.656344954190948609e-03 2.826557861073733958e-03 -1.205172840314063139e-03 -4.020392344599170616e-04 2.102320321206355537e-04 3.581031019043756950e-04 1.285013769366816780e-04 1.370051445280648025e-04 -4.095981389856093212e-04 5.740043124192892527e-04 4.596758814682795451e-04 1.984212437992829026e-05 4.960531094981937041e-05 2.338536087634086186e-04 3.212534423416703137e-05
3.138362672758265338e-03 -1.733823725579355934e-04 4.226372492924202265e-03 1.503466110158949848e-02 -2.174129914200443985e-03 -7.195132245387371797e-03 -3.997408550525840543e-01 -6.383211413022135683e-02 -7.399827379942963690e-01 1.151315645568531769e-03 4.040706900512052759e-03 4.332669587816639911e-03 2.052242578723774760e-03 3.040096913924359746e-03 -2.041376653468083158e-03 1.012279045449215528e-02 6.604592829318329779e-04 1.504458216377947168e-02 2.151925632156229118e-03 -3.075529278888497389e-03 -3.165291270131102798e-04 -1.539654365575668371e-03 1.543906249371361289e-03 -5.929015737335022835e-04 2.658372235377331333e-03 5.636108186964392886e-04 2.810967620489474299e-04 -5.811569258267125504e-02 -9.249736981775407221e-03 -8.719999503984685041e-02 7.398277804512940620e-04 -1.577921319736876439e-04 -7.842363445398480991e-05 -4.885414481257325907e-03 8.385659708182952119e-04 3.363712513930289857e-03 -9.968305343251940981e-05 1.173992359145611258e-03 6.278615071647852776e-04 -3.727484794229006873e-03 -5.995156151934630208e-04 -4.395030550153580969e-03 4.335664803734962103e-01 6.950223738755159641e-02 8.064425163102594274e-01 -7.393553489187061276e-04 -1.149425919437139197e-03 2.456643970847748222e-05 -5.631383871636274664e-04 -5.806183538792472794e-04 1.790515509521837818e-04 -7.204580876044443076e-04 -3.434577243858582922e-04 6.018777728577606560e-04 -5.376270843894265933e-04 -1.324698018126478204e-03 1.824530579887457052e-03 -1.078088757975985412e-03 -1.667210879446618527e-03 4.804628689139230947e-04 -5.645556817621502112e-04 2.971594341660301324e-04 8.976199124251975706e-04 -5.617210925650396695e-04 5.730594493535902563e-04 5.385719474552312994e-05 -5.012498563595449604e-04 1.190999894328404612e-03 -4.582585868697459583e-05 -1.809412770836034585e-04 1.001082418120567176e-03 1.348792026302091281e-03 -6.203026026390659128e-04 -8.220308671683454471e-05 -8.503767591395321786e-05 -6.954192163631024194e-04 2.929075503701854266e-05 -3.118048116844635096e-05 5.310602860827289863e-03 1.559024058423266225e-05 6.736873658517734259e-04 5.451859889150727743e-04 1.606267211708351569e-05 5.286508852651384052e-04
-5.572802361561999054e-03 -6.779392496474652592e-03 7.516385687729258951e-04 -2.006416720036789322e-03 -6.340031170919439504e-04 1.119143058181094018e-02 -2.011141035365314120e-03 -3.067025511297106349e-03 -1.079175350501542646e-02 -4.727508965715868650e-01 4.380772566491993869e-01 -4.832974581110503765e-02 -2.618215555084436874e-03 -4.070942518614811823e-03 2.932382524433306548e-03 -2.614436102821630047e-03 -4.604317719208531404e-03 -1.971456786605503726e-03 -3.825845039369413919e-02 4.926516024615867212e-02 -2.609239355960230218e-03 -3.826364714055548177e-02 4.866611706249802938e-02 -8.194797368909333829e-03 3.080489809983513391e-02 -5.078875193961725903e-02 5.667761099665991065e-03 2.173185051134547338e-03 -2.040904221935171698e-03 2.277119988363335377e-04 5.993266425803264741e-03 -1.473986382508741307e-03 1.483435013165447535e-04 -4.476761205337654106e-03 -3.089702224874000223e-04 3.826695416128524996e-05 3.079308731151293374e-03 -3.957086519196630417e-03 4.365267363583220971e-04 -1.091316840895950255e-03 2.936634408229061698e-03 1.025176426296082674e-04 -1.092734135494473000e-03 2.844037827789367215e-03 -7.393553489187061276e-04 5.186958080048379438e-01 -4.657385953294145287e-01 5.159235797700426063e-02 7.242375398672728191e-04 6.623490090632228391e-04 -4.284954002998087996e-04 5.952637313977673927e-04 3.103875170860003960e-04 -5.565243457036016771e-04 5.966810259963118215e-04 4.242435165041267241e-04 2.735378575233031462e-04 7.218753822029995784e-04 8.291173401611976954e-04 2.546405962090738523e-04 2.430187805008046219e-03 -8.900610078995568105e-04 -6.439241792818525302e-04 8.432902861468046136e-04 -1.543433817838496883e-03 -1.654927659592415022e-03 8.428178546139456287e-04 -1.239660342212522276e-03 1.950669799159911568e-03 2.451447223986559596e-03 -7.743152823499457535e-04 6.231371918362523486e-04 6.122712665805607468e-04 2.074919292300810882e-03 -3.448750189844081420e-04 1.529260871852846596e-03 6.580971252675678687e-04 -5.810907854121062643e-05 2.645616583990149581e-04 -4.960531094981665990e-05 -8.045509004527039501e-04 2.626719322675898603e-04 1.540126797108500251e-04 7.951022697956109872e-04
-1.379925264317267454e-02 -2.997105644434502197e-03 1.039349372281835960e-03 -9.717916630835703173e-04 9.135408550824408030e-03 -3.504024679188300767e-03 -3.865907233355529368e-03 9.479338706743136583e-03 -1.062498517391714803e-03 4.382714260092028802e-01 -7.326312309115339261e-01 6.536609931740276769e-02 -2.320111257852748403e-03 -2.872383719760686870e-03 4.052990120366264937e-03 -2.117438130257772583e-03 -4.431880209716297300e-03 -3.267808912760627148e-03 3.466702588092777058e-03 -3.003719685894476379e-03 -2.427825647343767775e-03 -7.814962416493653752e-03 1.225676368839990343e-02 3.557409442400943228e-04 4.802549990394584106e-02 -8.194513909989650791e-02 8.432902861468472011e-03 -6.035785263760399914e-03 -1.819806264558936158e-03 -6.637663036618073834e-04 5.415010229588399122e-03 5.511858693823689162e-03 -9.491149495064597113e-04 1.002027281185938201e-03 -1.595401286452618984e-03 2.423573763548067051e-04 3.954724361532368018e-03 -4.471564458476172746e-03 5.773113331492669108e-04 6.510106522746939364e-04 -8.031336058543384147e-05 1.173047496079893288e-03 -9.354144350534176339e-05 5.225092753380664685e-04 -1.149425919437139197e-03 -4.657385953294145287e-01 7.893745098912602343e-01 -6.828761591658039087e-02 6.155782873105627995e-04 6.179404449748035141e-04 -2.631443638004434243e-04 8.806123772424150585e-04 3.930630353356613996e-04 -7.256548344658606160e-04 8.952577547609134878e-04 5.697524286235610986e-04 4.866044788410356890e-04 7.072300046845011491e-04 3.448750189844135630e-04 2.730654259904116352e-04 3.236156000059327124e-04 1.842482978136000902e-04 -7.029781208888353367e-04 4.114878651170642346e-04 1.072419579581731803e-03 -9.127377214765983529e-04 7.081748677501974350e-04 1.425325934624661374e-03 1.372413602944856214e-03 7.738428508171084526e-04 5.655005448278681811e-04 8.843918295052760961e-04 -2.135390528506305591e-03 1.468317204114514586e-03 -5.480205781123296833e-05 1.066750401187445668e-03 2.019172371423862654e-03 -3.344815252616270248e-04 2.210979573763244450e-04 1.450364805866133366e-04 -4.686520805925135230e-04 1.592094265722527810e-04 3.193637162102181109e-04 4.266056741683999648e-04
1.518867378130024821e-03 1.026593720894757207e-03 6.253103768873765310e-03 1.337595398973431479e-02 -2.624357165011619725e-03 -1.091931001888634192e-02 -1.286242091352043579e-02 -1.924213633319949357e-03 -1.126182288020647314e-02 -4.832691122190793664e-02 6.548326233755091819e-02 -1.460248073533340629e-01 -6.618765775303638542e-04 3.740712877148868500e-03 -9.406111819150534932e-04 1.158874550094253844e-03 -2.950334922681828280e-03 6.330582540262070070e-04 5.145535283247620884e-02 -6.800415699686718218e-02 2.933327387499029722e-03 -5.097347266896370965e-02 6.589994694952933108e-02 -1.233140787059104279e-02 -5.235486247103423793e-03 8.328967924240291559e-03 -7.160172311956088803e-03 6.727425027859958249e-04 -6.703803451217798300e-04 -7.790395976785163476e-03 -6.717976397202534604e-04 -8.645497051253384817e-04 -2.966870026331766986e-03 -1.025176426295730308e-04 2.381054925591074450e-04 5.494378727108040726e-04 -4.384164624897986945e-04 5.792010592806892981e-04 6.916397641002711974e-04 3.336783916557521136e-03 -3.854568876567016512e-03 6.269166440990645971e-04 -3.401979468091575771e-03 3.878190453209792287e-03 2.456643970847748222e-05 5.159235797700426063e-02 -6.828761591658039087e-02 1.790014732097050809e-01 -4.993601302281361256e-04 2.560578908076101496e-04 3.845592677442755646e-04 -1.592094265722663335e-04 -1.866104554778814624e-04 5.243990014694617507e-05 -3.921181722700572709e-05 6.991986686260122461e-05 -2.286568619020031522e-04 3.491269027801281646e-04 9.921062189960079374e-06 3.221983054073611786e-04 -2.026731275949563045e-03 -8.177789833726579506e-04 1.849097019595942557e-03 -1.398397337251907832e-03 1.293517536958007459e-03 3.155842639473912040e-03 1.273675412578095540e-03 -5.702248601564417676e-04 3.136472946626851083e-03 1.870356438574434250e-03 1.127694068925777678e-03 1.564220805284143034e-03 2.489714178147931379e-04 -2.031455591279540673e-05 1.289265653162322781e-03 -1.025176426296218199e-04 -3.453474505172725480e-04 -1.076671463377403036e-03 3.278674838016337615e-04 -2.404676502233856188e-04 1.129111363524354632e-04 -2.173185051134742495e-04 1.970039492006896847e-04 -4.015668029270743396e-05
-4.031069297241787058e-02 5.821632049916948548e-02 -2.127359192447762261e-03 3.240171668088610152e-02 -5.516110577619377092e-02 -7.606147678968942435e-05 2.119327856389208523e-03 -1.077143894910299968e-04 6.878603118374453963e-04 -8.206135725697901763e-04 -2.295072386611449883e-03 7.247099714001426461e-04 -4.402603627625241156e-01 4.173927868461924096e-01 -5.442978176333364976e-02 4.081808443870296559e-04 -3.438356696121438322e-03 -6.144916947849880448e-03 -7.898110366276196725e-03 -1.069868449304285651e-02 6.642387351946560685e-04 -1.370523876813431116e-03 1.562803510685599907e-03 -2.266254063107241319e-03 -8.310070662925890528e-03 -4.699748888845290892e-03 1.285344471439623520e-02 1.010531048777540877e-03 -1.111253451582417708e-02 8.319519293583130075e-04 -5.640832502294972246e-04 3.229069527066501331e-03 2.971594341660227599e-04 1.341705553310301550e-04 -4.365267363583649231e-04 5.281784537323117295e-04 8.428178546139998388e-04 -7.100645938816333748e-04 -1.274147844110957127e-03 3.281036995680572908e-03 2.773645529393909716e-03 5.026671509581110732e-04 8.314794978254926201e-04 -5.999880467262488221e-05 -5.631383871636274664e-04 7.242375398672728191e-04 6.155782873105627995e-04 -4.993601302281361256e-04 4.837283156690144748e-01 -4.375160079881671993e-01 5.181156620824915043e-02 -3.130803768232580386e-02 4.945649501696509909e-02 -2.844982690855069139e-03 2.740102890560428689e-05 -1.009113754179083184e-03 1.577921319736975102e-04 2.890336118009206434e-03 1.365327129952058176e-04 1.513198199735771212e-03 -8.976199124252409386e-05 -8.692740204539728920e-05 4.010943713942099337e-04 3.170488016992437791e-03 -3.800711681821520704e-03 4.138500227813049492e-04 6.538452414718261621e-04 -2.603097746033057776e-04 4.785731427825034179e-04 2.362157664277035433e-04 -1.374775760609237875e-04 6.330582540263777688e-05 -4.790455743153461399e-04 4.157397489126541529e-05 -2.095706279746451829e-03 2.579476169390325369e-04 1.370051445279130142e-05 9.817127252734762950e-04 -1.261392192723840427e-04 1.729099410250766085e-04 -3.547960811743980369e-04 -2.527508700776379125e-04 -2.135390528506294749e-04 5.480205781122375261e-04
3.066553079764263411e-03 3.601345574956514410e-03 4.187160675697205320e-03 3.429616712763607078e-02 -5.283296318228248439e-02 -1.001082418120556334e-03 3.963700560656309262e-04 8.155113120149515629e-03 -7.658115147585816025e-04 -1.477293403238781090e-03 9.805316464413314781e-03 1.458868573457394518e-03 4.128309879649408876e-01 -7.743455179680649447e-01 7.106929278203288902e-02 -2.544516235959053217e-03 -1.164590971641789839e-02 1.162181570824293844e-04 -1.245471250066628247e-02 -2.341984837823957860e-02 5.910118476020717647e-04 -1.696029202950745558e-04 -1.003586305244676818e-02 -4.346370102269403674e-04 1.470679361778581828e-03 -8.497153549936803038e-03 -2.003582130839666638e-03 1.199976093453028903e-03 -1.077427353829971818e-02 5.181156620824915043e-03 -1.115883280604183792e-03 -7.380325406266687038e-03 -1.228321985423995542e-04 -2.787346043832232556e-05 -6.060824135001622107e-03 -6.661284613260783473e-04 1.278872159439503609e-03 1.377137918273424379e-03 -6.056572251206000096e-04 3.916457407370952867e-04 1.700753518279365332e-03 1.174464790678470243e-03 6.836084280417578998e-04 -8.966750493595039952e-04 -5.806183538792472794e-04 6.623490090632228391e-04 6.179404449748035141e-04 2.560578908076101496e-04 -4.375160079881671993e-01 8.363445977508074947e-01 -7.272044098936239487e-02 -5.484457664918063191e-03 8.882657680746785731e-03 -2.766086624868225805e-03 3.311745045316331036e-04 1.594456423386909471e-03 4.450305039497702737e-04 -1.615715842365477058e-04 7.228202452687175483e-04 -2.176964503397592690e-03 -6.703803451217822153e-04 1.276510001775235789e-03 -1.795239824850048196e-05 3.763389590725931943e-03 -3.143559419619670805e-03 -2.621995007347308754e-04 2.777897413189472746e-04 6.958916478959722464e-04 1.190527462795588996e-04 2.409400817563476030e-05 -8.739983357824001112e-05 -7.133716146116462695e-05 6.354204116904883792e-04 5.116433500823884192e-04 -3.642447118314937103e-04 2.097596005877738583e-04 5.484930096450965110e-04 1.875553185435913008e-04 -1.426743229223400959e-04 6.524279468732790228e-04 -1.861380239450197670e-04 2.007834014635290383e-04 1.044073687610469177e-04 3.675517325614713685e-04
5.272761095045569446e-02 -7.873969114947276804e-02 -3.589062355102294426e-03 -6.309795552816415895e-03 5.015333152792678974e-03 -5.767444153098459300e-03 -1.133835678852922798e-03 2.655065214647220860e-04 -8.853366925709994870e-04 -5.073914662867009227e-04 1.530205734918591671e-03 -8.513216222053965158e-04 -5.948621645948475034e-02 7.229147315752973424e-02 -1.678109874909597399e-01 1.708784854337900205e-03 -2.660261961508626326e-03 7.815907279559350038e-03 1.446585353603153067e-03 2.746716932021164848e-03 7.903779544670482427e-04 8.791950826438489457e-04 -7.634493570942839672e-04 1.670045468643750752e-03 7.747404707295232201e-03 4.702111046509561097e-03 -1.594456423386895680e-02 -8.881712817679528194e-05 -6.934822470784075127e-03 -8.943128916952272850e-04 2.674907339027070546e-03 -3.689217840067632054e-03 1.665321153315206873e-03 9.448630656832754382e-06 2.064525798577983957e-04 5.839253746092473805e-04 -1.951142230692689238e-03 1.373358466010590447e-03 3.136472946626851083e-03 -8.858091241038638930e-04 6.892776064360033777e-04 -4.629829021985526483e-05 -3.869214254085759103e-04 8.976199124247530477e-06 1.790515509521837818e-04 -4.284954002998087996e-04 -2.631443638004434243e-04 3.845592677442755646e-04 5.181156620824915043e-02 -7.272044098936239487e-02 1.799236595618387835e-01 -4.743873994013979301e-02 7.490827141801566225e-02 -4.863682630746110971e-03 4.724315328554612968e-05 1.295879694622291542e-03 1.281706748636624992e-03 -1.501387411414383324e-03 1.682328688498003046e-03 -1.534930050247116469e-03 1.104544923815866308e-03 -1.451309668931715811e-03 1.514615494334342746e-03 -4.228262219055606112e-04 1.420129187763250487e-03 2.000275110109665886e-03 -4.785731427824925759e-04 1.223597670095392682e-04 -4.398337570883648073e-04 -2.740102890559886588e-05 1.521229535794222168e-04 -6.661284613260188246e-05 9.566738540321370089e-04 -2.881832350419208377e-05 2.281844303691474198e-03 -5.999880467264114524e-05 -3.118048116844364046e-05 -1.016200227171911146e-03 -2.929075503702938468e-05 -1.785791194193329283e-04 6.519555153405745367e-05 -1.436191859880309608e-04 1.067695264253147374e-04 -4.818801635123157352e-05
3.877765264830219244e-02 9.500598125721616133e-03 5.894244776516821549e-02 -4.095083769943688029e-02 -2.382850165415947852e-02 -5.312303614345568331e-02 2.020117234489645676e-03 -1.050215297537505877e-03 -4.053462551898865882e-04 1.523119261925744844e-03 -3.391585974368697184e-03 2.966870026331711475e-04 -4.391903053406066570e-01 -3.699233388564170111e-02 -4.257250617911626511e-01 -9.160919853598591123e-03 1.153205371699975949e-03 1.156512392429962649e-02 1.583590498131239553e-03 9.455717130100366880e-03 3.295682373199113405e-03 -1.944055757699869515e-03 2.537902194499084239e-03 -1.429577818420367952e-03 5.101315691772440042e-03 -5.189187956883467914e-03 -3.582920745175175326e-03 -4.615656075996839997e-03 -5.229344637176171554e-03 9.432567984990439247e-03 -5.319579059951187738e-04 -8.650221366581962740e-04 -1.716816190396442017e-03 -2.109406794198909630e-03 1.822168422223183811e-03 -2.605459903697400839e-03 2.448612634789449054e-03 -7.743152823499674375e-04 -1.872246164705862167e-03 6.203026026391418070e-04 1.655872522658089624e-03 1.795239824850481877e-04 5.867599638063815577e-04 6.486484946104369587e-04 -7.204580876044443076e-04 5.952637313977673927e-04 8.806123772424150585e-04 -1.592094265722663335e-04 -3.130803768232580386e-02 -5.484457664918063191e-03 -4.743873994013979301e-02 4.708989649627938201e-01 5.808167751230572384e-02 4.506496046015466272e-01 3.308910456119079548e-03 4.809353004467820797e-04 4.284954002998272310e-03 2.456643970847206121e-05 3.212534423417245238e-05 -5.385719474549060387e-05 2.823250840343729303e-03 -2.238380602668783685e-03 -2.362157664276493332e-05 -9.259658043964547752e-05 6.354204116904775372e-04 9.887991982662986193e-04 2.343260402962676035e-04 4.110154335841727236e-05 2.692859737275614396e-05 4.719591013225155757e-04 -4.653450598625439964e-04 4.039289605913421594e-04 4.251883795698338520e-06 -6.755770919833611540e-05 1.242494931409589450e-04 1.417294598566112840e-06 -2.324363141648316637e-04 5.338476321265330296e-05 -5.385719474551228791e-04 -6.051847935877383141e-04 9.921062189962789879e-06 3.684965956272977586e-05 4.308575579641064348e-04 3.354263883273856522e-05
-3.034900167062939101e-03 -4.817856772059109054e-03 -9.104228069655969161e-03 -6.058509220490639058e-02 -3.393381214193599144e-02 -7.704602410418623371e-02 3.533315434225362678e-03 -3.713311848243161430e-04 6.906949010345559380e-04 1.390838432726248207e-03 -2.956476532608943910e-03 7.700633985542365730e-05 -3.572952439831927895e-02 -1.591777736595605952e-01 -6.571239163098577252e-02 5.839253746092168060e-04 5.513275988422341577e-04 -2.272395673034348709e-03 -2.372078726466846435e-03 8.743762810087315346e-03 -3.995353473357920668e-03 -1.864687260180167196e-03 2.525146543111985321e-03 -1.125331911261507039e-03 -4.547153503733198342e-03 2.109406794199255274e-03 3.830947299924245507e-03 -8.397470496504327864e-03 -9.619178440468331009e-03 1.252321507293032050e-02 3.651895748974474942e-04 7.100645938816340253e-04 7.355758966558166839e-04 -1.141867014911373754e-03 2.916319852316237235e-03 -3.888583946932610592e-03 7.738428508171301366e-04 5.659729763607488501e-04 1.126749205860073152e-03 1.805633318573249442e-03 2.827030292606571259e-03 1.001082418120556334e-03 3.425128613201077962e-04 6.453414738804457481e-04 -3.434577243858582922e-04 3.103875170860003960e-04 3.930630353356613996e-04 -1.866104554778814624e-04 4.945649501696509909e-02 8.882657680746785731e-03 7.490827141801566225e-02 5.808167751230572384e-02 1.769615138508355556e-01 6.499240597491415250e-02 -4.327472840955125591e-04 2.409400817562413512e-03 2.012558329963771812e-04 -9.510046756378725576e-04 1.006751596514799101e-03 -1.347374731703525168e-03 2.153815358287665058e-03 -1.458868573457394518e-03 1.701698381345075062e-03 1.072419579581655909e-04 1.404066515646180523e-03 1.363909835353470379e-03 1.374775760609346295e-04 -1.275565138709609976e-04 1.516505220465686529e-04 4.662899229282511243e-04 -5.201471176737634122e-04 4.232986534384195962e-04 4.724315328546481452e-06 2.173185051132899351e-05 7.653390832257280386e-05 1.648786049665389164e-04 -9.779332730108346999e-05 -6.850257226402155925e-05 -5.636108186964864514e-04 -1.132890815787202226e-03 2.740102890561079210e-04 2.844037827789405379e-04 6.165231503762672169e-04 -1.351154183966505468e-04
-4.319252532283571200e-02 -8.320464156648919168e-03 -6.748589960532483389e-02 8.634631125997759352e-03 1.576645754598247559e-02 1.290352245687889123e-02 -1.433829702216090577e-03 1.062498517391747329e-03 1.140449720312905219e-03 -4.020392344599062195e-04 1.225959827759730975e-03 -1.222180375496859095e-03 -4.238358080912740800e-01 -6.439950440118066832e-02 -7.728110603493507647e-01 1.488395544260863110e-02 -1.011003480310510884e-03 -1.079931240954105573e-02 3.490324164735541992e-03 -3.739295582550308025e-03 1.058246633596021885e-04 9.486425179736101589e-04 -1.706422696673628265e-03 1.173047496079904130e-03 -4.779589817897812731e-03 5.357373582579984597e-03 3.025923967938692546e-03 2.275230262231654407e-03 -2.688135421947082551e-04 -1.372886034477712597e-03 2.458061265446140863e-03 -3.651895748972077771e-04 1.673352489373744565e-03 6.311685278948117248e-04 -2.599318293770281306e-03 3.221983054073685512e-04 -6.221923287705343787e-04 8.853366925709723820e-04 1.564693236817004838e-03 -1.036987214617513930e-03 -1.205645271846916486e-03 1.348319594769275664e-03 -6.812462703774087650e-04 -4.190467696427104156e-04 6.018777728577606560e-04 -5.565243457036016771e-04 -7.256548344658606160e-04 5.243990014694617507e-05 -2.844982690855069139e-03 -2.766086624868225805e-03 -4.863682630746110971e-03 4.506496046015466272e-01 6.499240597491415250e-02 8.359496449893404346e-01 -4.153618036864471959e-03 -1.605794780175416690e-03 -3.369854123857400716e-03 3.647171433643499848e-04 -2.073974429235223016e-04 1.113521122940127391e-03 -6.439241792818850563e-04 -1.440443743676035051e-03 2.404676502234018819e-04 7.889606598685417610e-05 2.059801483249561888e-04 6.410895900847528306e-04 -6.330582540261609284e-05 -1.039349372281743802e-04 -6.614041459974289751e-05 -4.048738236570709713e-04 4.228262219055606112e-04 -1.355878499294878477e-04 4.866044788409597949e-05 -5.102260554835837819e-05 -5.867599638063815577e-04 -1.492883643823008331e-04 1.157457255495947940e-04 1.540126797108608671e-04 8.881712817682780800e-05 1.630833651416755976e-03 -2.834589197132225680e-05 -1.195251778124124635e-04 -9.047063854180471083e-04 -4.582585868696375381e-05
3.883812388450764291e-02 -3.630636329993532953e-03 -5.962369403554565461e-02 2.021062097555331120e-03 -9.288003935936683161e-04 6.179404449748035141e-04 -4.096595550848826373e-02 -1.165063403174644227e-02 5.704988704454959370e-02 1.523591693458592987e-03 -3.382137343711669273e-03 4.469202300811899505e-04 -9.161864716664320368e-03 -1.407845967909029418e-03 -1.152685697013832236e-02 -4.394246313809028748e-01 5.686280415753883211e-02 4.236525046565261521e-01 -1.952087093758407207e-03 2.793015222240987153e-03 8.465973068768256398e-04 1.571307278276981838e-03 8.498098413002506263e-03 -5.269973749001720734e-03 5.082418430458189064e-03 -4.387944077160745200e-03 4.433297504314848668e-03 -4.610459329135511292e-03 -7.192770087723112001e-03 -8.068185718104116388e-03 -5.149503708122169995e-04 -4.818801635124737577e-04 1.875080753902981599e-03 -2.127359192447713689e-03 2.345622560626938000e-03 2.154287789820522308e-03 2.426880784278076693e-03 -3.226707369402147425e-04 2.027203707482422030e-03 5.881772584049476706e-04 7.922676805984679195e-04 5.636108186964539253e-04 6.207750341719574239e-04 1.575086730539812952e-03 -5.376270843894265933e-04 5.966810259963118215e-04 8.952577547609134878e-04 -3.921181722700572709e-05 2.740102890560428689e-05 3.311745045316331036e-04 4.724315328554612968e-05 3.308910456119079548e-03 -4.327472840955125591e-04 -4.153618036864471959e-03 4.711257320985643426e-01 -4.169350006908555117e-02 -4.527283033461103057e-01 -3.131181713458865146e-02 4.899587427243117140e-03 4.749637658714815636e-02 4.738488274539406735e-04 -5.409341051194123829e-04 -3.902284461385291739e-04 2.357433348948337164e-04 -7.133716146116462695e-05 -1.417294598566112840e-05 -9.117928584109020670e-05 6.911673325674040809e-04 -1.105489786881578857e-03 2.823250840343729303e-03 -2.153342926754806073e-03 6.429793162161670864e-04 1.034625056953262373e-04 -9.495873810392956027e-05 -1.157457255495487154e-04 7.558904525686296547e-05 -2.409400817562391828e-04 -5.196746861402755900e-06 7.700633985542907831e-05 3.987322137299421140e-04 -1.251943562066660728e-04 -4.998325617610005316e-04 -5.768389016164160573e-04 1.218873354767073883e-04
6.421761826103144014e-03 -4.066218203286231514e-03 -5.041789318632571362e-03 3.747326918608883881e-03 -6.647111667275123429e-04 -2.905453927060531322e-04 -6.102303623586323444e-02 -1.862750290895465177e-02 8.408950582752713898e-02 1.445168059004576112e-03 -3.145449145751063377e-03 3.505441973786780144e-04 -2.667820866034310671e-03 7.081748677502082770e-04 -2.971594341660301324e-04 5.769286636076575991e-02 -1.607401047387133630e-01 -7.130125666466485823e-02 -2.024841549818165269e-03 3.058521743705712274e-03 6.982538055602481976e-04 -3.043403934654346620e-03 1.000184798208117627e-02 1.777287426601921764e-03 -3.352846588674254780e-03 2.107044636534978997e-04 -2.955059238010380833e-03 -8.664866744100127235e-03 -1.179803266999732841e-02 -1.019365518442045919e-02 -1.795239824854493425e-04 6.732149343189114052e-04 -5.130606446809410880e-04 -1.276037570241975649e-03 4.173932592777249151e-03 3.039152050858635705e-03 8.895885763666707205e-04 1.828310032150285563e-04 -8.173065518398016762e-04 4.828250265782071775e-04 8.064406265841263374e-04 2.985767287646070873e-04 1.987991890255424651e-03 2.797739537569539272e-03 -1.324698018126478204e-03 4.242435165041267241e-04 5.697524286235610986e-04 6.991986686260122461e-05 -1.009113754179083184e-03 1.594456423386909471e-03 1.295879694622291542e-03 4.809353004467820797e-04 2.409400817562413512e-03 -1.605794780175416690e-03 -4.169350006908555117e-02 1.799236595618387835e-01 8.167065637930751021e-02 4.891178145958284540e-02 -7.146471797503275818e-03 -7.439993508866327154e-02 5.414065366522605258e-04 -6.784116811803253284e-04 -3.968424875985170162e-04 1.464537751851686075e-04 -1.332256922652091859e-04 -1.370051445280593815e-04 8.739983357825085314e-05 1.285486200899491451e-03 -1.451782100464569375e-03 2.239797897267328114e-03 -1.459341004990248082e-03 -1.439498880610333344e-03 -1.341705553309217348e-04 -1.322808291995942152e-05 -2.102320321206491063e-04 5.999880467262488221e-05 -9.448630657110310138e-05 1.223597670095446892e-04 2.291292934348458741e-04 7.988817220584449198e-04 -5.480205781123025782e-05 -6.477036315447081468e-04 -1.474458814041629783e-03 5.055017401550481425e-05
4.297567924925502908e-02 -5.996101015000429926e-03 -6.119878076608548795e-02 1.596818581051442920e-04 -6.519555153404281694e-04 1.050168054384212346e-02 5.315327176155825936e-03 -8.601088487164988694e-03 6.675457559246478212e-03 1.299186715352125543e-04 -9.070685430823122175e-04 5.910118476020760798e-03 -1.515560357400046534e-02 -8.569908005996419937e-04 -2.255246408391711060e-02 4.216531744094821343e-01 -7.322452543491909938e-02 -7.827793656925992050e-01 -8.744707673153024642e-04 5.862875322735225728e-04 -1.116639171056968242e-02 -2.454281813183680980e-03 2.238380602668775445e-03 -1.274525789337235641e-02 5.635163323899071083e-03 -4.601010698478512004e-03 1.037932077683263342e-03 -4.058186867227672572e-04 2.210034710697451887e-03 -1.125568127027935447e-02 -2.513335754790707154e-03 6.609317144646648578e-04 -3.976928643576563803e-03 -4.025116659926676263e-04 1.788153351857590164e-03 -1.869789520735009800e-02 5.546346195722199474e-04 -6.302236648290720708e-04 1.719650779593564702e-03 7.473866849771787675e-04 5.801459223463882944e-04 9.061236800166267737e-04 4.752661220525393124e-04 1.087064957100235653e-03 1.824530579887457052e-03 2.735378575233031462e-04 4.866044788410356890e-04 -2.286568619020031522e-04 1.577921319736975102e-04 4.450305039497702737e-04 1.281706748636624992e-03 4.284954002998272310e-03 2.012558329963771812e-04 -3.369854123857400716e-03 -4.527283033461103057e-01 8.167065637930751021e-02 8.325830978862129861e-01 -8.067240855038411429e-03 3.348122273346060881e-03 1.147677922765567501e-02 4.190467696427212577e-04 -3.855041308099881135e-04 6.524279468732708913e-04 1.407845967908933141e-04 1.516505220465849159e-04 2.853486458446476658e-04 -4.143224543141639342e-04 -3.779452262839353566e-06 1.512253336670064084e-03 1.084202172485504434e-17 1.695084339885092641e-03 2.470816916833734611e-04 2.362157664276927013e-04 -3.252606517456513302e-17 -4.913287941695930125e-04 1.696029202950745558e-04 -7.086472992830564199e-06 3.439301559187226982e-04 2.943248449688924857e-04 6.977813740273946337e-04 2.125941897850253462e-05 -1.544851112437062995e-04 -1.323753155060762837e-03 6.032950674562942428e-04
-4.029746488949795258e-02 5.725633962440735553e-02 -1.063207164691023880e-02 2.113186246462139296e-03 -2.532233016104860554e-04 -6.505382207418783196e-04 3.244092849811298918e-02 -5.389120981587852688e-02 1.208007429511201089e-02 -8.243930248326186878e-04 -2.389558693182487932e-03 -2.140114843834938808e-04 3.944803299342275124e-04 -2.007834014635340690e-03 6.724590438663431008e-03 -4.400383199420820346e-01 4.191096030365888403e-01 -3.799105414609796338e-02 -1.371941171412008071e-03 2.017755076825313021e-03 1.871301301640144197e-03 -7.889606598684810457e-03 -1.059994630267607416e-02 1.702170812877925807e-03 -8.290228538546128012e-03 -7.394025920719500891e-03 -1.153961262152543993e-02 1.009113754179430129e-03 -1.126040558560790009e-02 1.543433817838511628e-03 -5.664454078934668887e-04 3.084033046479901872e-03 -9.921062189962811563e-04 1.563748373750988713e-04 -5.357373582580078923e-04 -4.270781057012617687e-04 8.399832654168459291e-04 -4.124327281827496784e-04 1.397924905719062508e-03 8.295897716940133122e-04 6.519555153403576962e-05 5.607762294993216996e-04 3.265446755096345667e-03 2.615853397420217843e-03 -1.078088757975985412e-03 7.218753822029995784e-04 7.072300046845011491e-04 3.491269027801281646e-04 2.890336118009206434e-03 -1.615715842365477058e-04 -1.501387411414383324e-03 2.456643970847206121e-05 -9.510046756378725576e-04 3.647171433643499848e-04 -3.131181713458865146e-02 4.891178145958284540e-02 -8.067240855038411429e-03 4.835100523008352136e-01 -4.382147342252602495e-01 4.500949699819745131e-02 2.357433348948337164e-04 -1.459813436523096225e-04 -6.850257226403240127e-05 6.505382207418674775e-04 -3.916457407371061288e-04 -4.044013921242011443e-04 3.168598290861012693e-03 -3.764806885324487214e-03 4.214089273070053404e-04 -9.212414890678649257e-05 -1.077143894910245758e-04 -7.984092905256130399e-05 -4.554239976725812065e-04 4.988876986952608776e-04 2.026258844416706662e-03 2.792070359175350715e-04 -1.993661068649629255e-04 -9.462803603093179446e-04 -1.965315176678306998e-04 -3.566858073058122927e-04 -4.799904373810749518e-04 -5.385719474550144589e-05 2.636167953333078302e-04 3.051907702245840875e-04
-7.845670466129227999e-03 1.157315526035816028e-02 -7.495126268750550852e-03 6.552625360704356430e-04 2.995215918303196362e-04 3.925906038028132566e-04 3.493678428618793297e-02 -5.896701420487668321e-02 1.281187073950494290e-02 -2.111296520330670830e-03 1.196669072722679906e-03 -1.851459177260234880e-03 -2.890336118009206434e-03 -5.881772584049368285e-04 9.084858376808945934e-04 4.156452626061603040e-01 -7.659499371976921100e-01 6.358361514393942593e-02 -1.299186715352450804e-04 9.528944017693003659e-04 1.305800756812259752e-03 -1.240510718971646678e-02 -1.339579611411420221e-02 1.773035542806228847e-03 -1.535402481779449615e-04 7.804568922770812245e-04 -2.047518263395194018e-03 1.234463595350986705e-03 -7.102535664947731524e-03 -3.685910819337648650e-03 -1.667210879446575159e-03 6.009329097920389998e-04 5.669178394264449191e-04 2.192082312451378717e-04 -1.080450915640243474e-03 8.083303527155443879e-04 1.543433817838518567e-03 1.071002284983133164e-03 1.293517536958018301e-03 5.999880467263355582e-04 -1.771618248207559735e-04 5.744767439521455271e-04 6.883327433702935393e-04 1.703588107476494739e-03 -1.667210879446618527e-03 8.291173401611976954e-04 3.448750189844135630e-04 9.921062189960079374e-06 1.365327129952058176e-04 7.228202452687175483e-04 1.682328688498003046e-03 3.212534423417245238e-05 1.006751596514799101e-03 -2.073974429235223016e-04 4.899587427243117140e-03 -7.146471797503275818e-03 3.348122273346060881e-03 -4.382147342252602495e-01 8.355735894891874738e-01 -7.400734448486046002e-02 7.275445605973073979e-05 -1.327532607323664640e-04 1.875553185435750378e-04 3.935354668685312265e-04 -6.850257226402155925e-05 -3.084977909545536141e-04 3.801184113354358005e-03 -3.138835104291124323e-03 1.419656756230391502e-03 -6.340031170919222664e-04 1.403594084113321538e-03 2.064525798578043317e-04 1.970039492006896847e-04 1.861380239450197670e-04 7.847087760727783703e-04 3.869214254085488053e-04 -3.070804963561718157e-05 -4.114878651170344190e-04 8.834469664395798102e-05 -4.743212589867969479e-04 -1.823585716821912554e-04 -2.031455591278456471e-05 2.839313512460896844e-04 2.102320321206545273e-04
-5.226935236358596498e-02 7.537597863554250377e-02 -1.953409902050411845e-02 1.023286700164809365e-03 -5.300681798637262021e-04 -9.150998791408715936e-04 -1.384224391266254944e-03 6.916870072535582017e-03 -7.485677638093435338e-03 9.930510820619969578e-04 -1.994605931715368909e-03 -9.637603270248483109e-05 -1.089899546297351616e-03 4.525421653221662482e-03 7.043481723340802927e-03 -3.203747196905452899e-02 6.154601794273419080e-02 -1.658782700900484075e-01 -8.782502195781418178e-04 9.292728251265191695e-04 1.210842018708321952e-03 1.290210516228032511e-03 4.247159480369911300e-04 1.008641322646215959e-03 -7.902834681604666012e-03 -8.440934197527014474e-03 -1.440065798449758835e-02 -1.582645635066757574e-04 8.573687458259381805e-03 -1.667210879446625682e-03 -2.372551157999629526e-03 3.928268195692462619e-03 7.162062038087429333e-04 -5.999880467273330242e-05 1.629888788351002661e-04 4.492823877454640586e-04 1.654927659592371654e-03 -9.122652899437285259e-04 3.155842639473923315e-03 2.636167953333078302e-04 7.180959299401005937e-05 5.432962627836043085e-05 7.554180210357923538e-04 -1.083757936370233601e-03 4.804628689139230947e-04 2.546405962090738523e-04 2.730654259904116352e-04 3.221983054073611786e-04 1.513198199735771212e-03 -2.176964503397592690e-03 -1.534930050247116469e-03 -5.385719474549060387e-05 -1.347374731703525168e-03 1.113521122940127391e-03 4.749637658714815636e-02 -7.439993508866327154e-02 1.147677922765567501e-02 4.500949699819745131e-02 -7.400734448486046002e-02 1.809696229755805574e-01 1.370051445281298547e-05 -1.370051445280539605e-04 2.390503556248249270e-04 4.048738236570818133e-04 -3.080253594217054712e-04 -3.221983054073665996e-04 -4.138500227813157913e-04 -2.593649115375986497e-04 2.000275110109671524e-03 -9.887991982662986193e-04 1.363437403820633078e-03 6.410895900847528306e-04 -1.100293040020162549e-03 4.988876986952717196e-04 2.097123574345025748e-03 -1.053522318267404931e-04 -1.894450446749892936e-04 -9.283279620608228836e-04 1.464537751852011335e-05 -2.362157664276493332e-05 1.842482978135946692e-05 -7.558904525686296547e-05 1.365327129951922651e-04 -2.125941897849169260e-05
1.526426282655703529e-03 3.389696248237358822e-03 -4.473926616140380935e-04 -4.097445927607963612e-02 1.165016160021358806e-02 -5.706783944279812670e-02 2.025786412883855917e-03 9.311625512579415568e-04 -6.217198972376970778e-04 3.883859631604046070e-02 3.641974686782040171e-03 5.962416646707850709e-02 1.568945120612676072e-03 -8.504712454462484347e-03 5.277532653527412451e-03 -1.949724936094112283e-03 -2.794432516839553265e-03 -8.480146014754134367e-04 -4.394307729908299986e-01 -5.690201597476583772e-02 -4.236378592790076003e-01 -9.163282011262898624e-03 1.409263262507587291e-03 1.152638453860546988e-02 5.073442231333770772e-03 4.388888940226441486e-03 -4.420069421394908979e-03 -4.616600939062612610e-03 7.209777622905901885e-03 8.071492738834111502e-03 -5.149503708122169995e-04 4.714866697896772990e-04 -1.873191027771570812e-03 -2.131611076243455395e-03 -2.354126328218342050e-03 -2.149563474491958046e-03 5.980983205948887764e-04 -8.976199124252192546e-04 3.873938569413861062e-05 6.240820549019269504e-04 -1.576031593605525718e-03 5.399892420536781500e-04 5.900669845363510843e-04 -7.927401121313241939e-04 -5.645556817621502112e-04 2.430187805008046219e-03 3.236156000059327124e-04 -2.026731275949563045e-03 -8.976199124252409386e-05 -6.703803451217822153e-04 1.104544923815866308e-03 2.823250840343729303e-03 2.153815358287665058e-03 -6.439241792818850563e-04 4.738488274539406735e-04 5.414065366522605258e-04 4.190467696427212577e-04 2.357433348948337164e-04 7.275445605973073979e-05 1.370051445281298547e-05 4.711247872354986654e-01 4.174546753769964313e-02 4.527429487236288019e-01 -3.130284093546439883e-02 -4.903839311038815478e-03 -4.748503823035961358e-02 2.740102890560428689e-05 -3.118048116845448248e-04 -4.724315328553528766e-05 3.309855319184764992e-03 4.327472840955125591e-04 4.153618036864471959e-03 7.322688759258972474e-05 2.414125132890873257e-04 3.779452262855616598e-06 1.129111363524408843e-04 9.495873810391871825e-05 1.166905886152693958e-04 -5.154228023452169308e-04 5.848702376749401969e-04 -1.233046300752626591e-04 6.047123620548386716e-05 -3.902284461385454369e-04 1.266116508052430277e-04
-1.444695627471733390e-03 -3.143559419619698127e-03 3.495993343129763075e-04 6.102350866739607999e-02 -1.861994400442895312e-02 8.408336421759991797e-02 -3.745437192477447941e-03 -6.661284613260838768e-04 -2.872383719760944476e-04 -6.414202921577470511e-03 -4.065273340220503136e-03 -5.034230414106891788e-03 3.042931503121487635e-03 9.999485824416906934e-03 1.778232289667639734e-03 2.021062097555309436e-03 3.054742291442867283e-03 6.958916478959722464e-04 -5.774294410324840032e-02 -1.607590020000275455e-01 -7.137212139459317428e-02 2.664986276837183650e-03 7.110094569473377922e-04 -2.981042972317426813e-04 3.350011999477556235e-03 2.107044636534997429e-04 -2.957893827207514793e-03 8.664394312567408329e-03 -1.180322941685872824e-02 -1.019318275288760497e-02 1.799964140183029065e-04 6.774668181146097437e-04 -5.135330762137947603e-04 1.272730549512347646e-03 4.179129339638659388e-03 3.035845030128648397e-03 -4.228262219055768743e-04 5.702248601564417676e-04 6.991986686259851411e-05 -1.987519458722538344e-03 2.797267106036685491e-03 -1.325170449659331768e-03 -4.818801635124675235e-04 8.059681950512700629e-04 2.971594341660301324e-04 -8.900610078995568105e-04 1.842482978136000902e-04 -8.177789833726579506e-04 -8.692740204539728920e-05 1.276510001775235789e-03 -1.451309668931715811e-03 -2.238380602668783685e-03 -1.458868573457394518e-03 -1.440443743676035051e-03 -5.409341051194123829e-04 -6.784116811803253284e-04 -3.855041308099881135e-04 -1.459813436523096225e-04 -1.327532607323664640e-04 -1.370051445280539605e-04 4.174546753769964313e-02 1.799416119600872610e-01 8.175711134982005523e-02 -4.891650577491139795e-02 -7.155920428160390465e-03 -7.440465940399185185e-02 1.010058617244790312e-03 1.585007792729778561e-03 1.296824557688004090e-03 -4.809353004467766587e-04 2.410345680628131482e-03 -1.604377485576845156e-03 -5.763664700834622047e-05 -9.448630657108141734e-05 1.218873354766857042e-04 1.336981237980573289e-04 -1.322808291996484253e-05 -2.102320321206491063e-04 6.500657892089922296e-04 -1.478238266304471955e-03 5.055017401554818234e-05 -2.262947042377190694e-04 7.951022697956028557e-04 -5.527448934406213772e-05
-1.181078832140957172e-05 -9.108479953451190450e-04 6.020667454708918467e-03 -5.264777002140282741e-03 -8.716361781181701518e-03 6.699079135889253987e-03 -1.100765471553086586e-04 -5.404616735865371349e-04 1.048372814559365637e-02 -4.285757136604122913e-02 -6.008384234854675932e-03 -6.131310919703649581e-02 2.404204070701029729e-03 2.244994644128751361e-03 -1.272305361132814068e-02 7.053402785530868933e-04 6.051847935877328931e-04 -1.110875506356133295e-02 -4.218052973630616043e-01 -7.332468091988442183e-02 -7.828053494269062718e-01 1.510458096845209569e-02 -8.593529582639287869e-04 -2.258033754435557691e-02 -5.611069315723317061e-03 -4.601955561544215229e-03 1.030373173157588538e-03 3.585755334371072862e-04 2.198696353908926454e-03 -1.125662613334506117e-02 2.423573763548313165e-03 6.670733243917992446e-04 -3.979290801240847886e-03 3.803073839483929117e-04 1.794767393317583427e-03 -1.870214709114580154e-02 -3.632998487657621879e-04 5.598313664335820457e-04 -3.571582388386685672e-04 -4.695969436582314929e-04 1.086120094034504022e-03 1.832561915946005586e-03 -7.403002119843590453e-04 5.810907854121116854e-04 8.976199124251975706e-04 -6.439241792818525302e-04 -7.029781208888353367e-04 1.849097019595942557e-03 4.010943713942099337e-04 -1.795239824850048196e-05 1.514615494334342746e-03 -2.362157664276493332e-05 1.701698381345075062e-03 2.404676502234018819e-04 -3.902284461385291739e-04 -3.968424875985170162e-04 6.524279468732708913e-04 -6.850257226403240127e-05 1.875553185435750378e-04 2.390503556248249270e-04 4.527429487236288019e-01 8.175711134982005523e-02 8.325301855545332863e-01 8.139995311098130459e-03 3.313162339914756203e-03 1.152638453860547682e-02 -1.705477833607816837e-04 4.407786201540610932e-04 1.279344590972368014e-03 -4.309048011173896228e-03 1.946417915364164440e-04 -3.362767650864580994e-03 -5.432962627837127287e-05 1.700753518279335408e-05 2.073974429235087491e-04 -1.270840823380911706e-04 -2.503887124130936212e-05 -3.566858073058068717e-04 1.573197004408385252e-04 -1.304383462213688219e-03 5.872323953392405427e-04 -2.914902557717711021e-04 6.670733243917828731e-04 3.732209109559960283e-05
-8.215584356354864622e-04 2.395700303109643894e-03 2.140114843834830388e-04 3.244187336117866638e-02 5.390727248799559446e-02 -1.209046778883476891e-02 2.117438130257772583e-03 2.560578908076128601e-04 6.443966108147331992e-04 -4.028943355343934940e-02 -5.726578825506446757e-02 1.063490623610738664e-02 -7.895748208611923918e-03 1.059522198734753548e-02 -1.693667045286526528e-03 -1.369579013747756514e-03 -2.017282645292451000e-03 -1.872246164705862167e-03 -4.399258812372624505e-01 -4.190519663895804214e-01 3.800475466055076162e-02 3.925906038028240987e-04 2.010196172299624773e-03 -6.724118007130574191e-03 -8.298259874604828334e-03 7.393553489186631064e-03 1.154102991612399390e-02 1.004389438850829437e-03 1.128072014152067815e-02 -1.540599228641386558e-03 -5.673902709591848587e-04 -3.097261129399841127e-03 9.916337874634438554e-04 1.521229535792812705e-04 5.220368438051913289e-04 4.346370102269513178e-04 7.223478137358368793e-04 -7.095921623487635478e-04 -3.500717658458352925e-04 3.268753775826391088e-03 -2.615380965887372303e-03 1.080450915640247811e-03 8.300622032269156653e-04 -6.519555153404661164e-05 -5.617210925650396695e-04 8.432902861468046136e-04 4.114878651170642346e-04 -1.398397337251907832e-03 3.170488016992437791e-03 3.763389590725931943e-03 -4.228262219055606112e-04 -9.259658043964547752e-05 1.072419579581655909e-04 7.889606598685417610e-05 2.357433348948337164e-04 1.464537751851686075e-04 1.407845967908933141e-04 6.505382207418674775e-04 3.935354668685312265e-04 4.048738236570818133e-04 -3.130284093546439883e-02 -4.891650577491139795e-02 8.139995311098130459e-03 4.833947790068185424e-01 4.381656013458432586e-01 -4.501374888199313751e-02 2.890336118009195591e-03 1.573197004408602093e-04 1.501387411414377903e-03 2.598373430704901607e-05 9.495873810393064447e-04 -3.637722802986428569e-04 2.603097746033166196e-04 1.998385383978327524e-04 9.486425179735966063e-04 -4.620380391325527858e-04 -4.988876986952717196e-04 -2.024841549818151391e-03 -4.488099562124578390e-05 -2.546405962090467472e-04 -3.066080648231393584e-04 -1.866104554778787519e-04 3.675517325614876315e-04 4.832974581110553204e-04
2.110351657264942019e-03 1.198558798854072478e-03 -1.852404040325925745e-03 -3.492072161407083764e-02 -5.896370718414670198e-02 1.281565019176780264e-02 -6.538452414719020563e-04 2.971594341660192904e-04 3.977873506642404071e-04 7.841891013866399487e-03 1.156417906123388163e-02 -7.494653837217701842e-03 1.240557962124932620e-02 -1.339296152491707692e-02 1.772090679740510877e-03 1.237770616080999600e-04 9.462803603093179446e-04 1.302493736082268542e-03 -4.155909329798820329e-01 -7.660793834376944389e-01 6.359920538452365490e-02 2.887973960344900667e-03 -5.839253746092330690e-04 9.018717962209121721e-04 1.483435013165720212e-04 7.809293238099329452e-04 -2.047045831862353248e-03 -1.236353321482455171e-03 -7.116708610933400458e-03 -3.686855682403366620e-03 1.666738447913792068e-03 6.108539719820054760e-04 5.669178394264449191e-04 -2.215703889090424837e-04 -1.074309305713130880e-03 8.031336058541390299e-04 -8.272276140296858614e-04 3.448750189844027210e-04 1.086592525566991776e-05 -6.878603118374020282e-04 1.703115675943638573e-03 -1.666738447913781226e-03 -5.980983205948779344e-04 -1.776342563536339320e-04 5.730594493535902563e-04 -1.543433817838496883e-03 1.072419579581731803e-03 1.293517536958007459e-03 -3.800711681821520704e-03 -3.143559419619670805e-03 1.420129187763250487e-03 6.354204116904775372e-04 1.404066515646180523e-03 2.059801483249561888e-04 -7.133716146116462695e-05 -1.332256922652091859e-04 1.516505220465849159e-04 -3.916457407371061288e-04 -6.850257226402155925e-05 -3.080253594217054712e-04 -4.903839311038815478e-03 -7.155920428160390465e-03 3.313162339914756203e-03 4.381656013458432586e-01 8.357087049075843099e-01 -7.403521794529893674e-02 -1.351154183966288627e-04 7.166786353416157961e-04 1.682328688497997625e-03 -3.307020729989042229e-05 1.007224028047658086e-03 -2.073974429234897755e-04 -3.859765623428416774e-04 -3.070804963560633954e-05 -4.114878651170398400e-04 -2.007834014635290383e-04 1.851931608793017971e-04 7.837639130070793740e-04 8.503767591407519061e-06 2.763724467204028458e-04 2.097596005877738583e-04 -9.732089576820280100e-05 -4.814077319796329331e-04 -1.809412770836143006e-04
-9.930510820619644317e-04 -1.995550794781097721e-03 -9.637603270250109412e-05 1.382334665134764794e-03 6.915925209469869252e-03 -7.484732775027728643e-03 -1.023286700164820207e-03 -5.310130429294333300e-04 -9.136825845423054808e-04 5.225848643833037876e-02 7.538542726619953949e-02 -1.953551631510267242e-02 -1.289265653162325383e-03 4.247159480369884195e-04 1.006751596514818183e-03 8.768329249795648629e-04 9.288003935936601846e-04 1.210842018708324771e-03 3.203794440058736759e-02 6.156869465631124166e-02 -1.658773252269827025e-01 1.088954683231644488e-03 4.524949221688794390e-03 7.043009291807954785e-03 7.904251976203102020e-03 -8.440934197527012739e-03 -1.439971312143187125e-02 1.577921319738059304e-04 8.568490711397973303e-03 -1.666738447913770384e-03 2.371606294933911556e-03 3.931102784889583569e-03 7.162062038087537753e-04 6.047123620551639323e-05 1.629888788351002661e-04 4.483375246797533529e-04 -2.541681646762148673e-04 2.735378575232706201e-04 3.217258738745130357e-04 -7.558904525686079706e-04 -1.083757936370233601e-03 4.804628689139122527e-04 -2.631443638004596873e-04 7.180959299401005937e-05 5.385719474552312994e-05 -1.654927659592415022e-03 -9.127377214765983529e-04 3.155842639473912040e-03 4.138500227813049492e-04 -2.621995007347308754e-04 2.000275110109665886e-03 9.887991982662986193e-04 1.363909835353470379e-03 6.410895900847528306e-04 -1.417294598566112840e-05 -1.370051445280593815e-04 2.853486458446476658e-04 -4.044013921242011443e-04 -3.084977909545536141e-04 -3.221983054073665996e-04 -4.748503823035961358e-02 -7.440465940399185185e-02 1.152638453860547682e-02 -4.501374888199313751e-02 -7.403521794529893674e-02 1.809743472909090822e-01 -1.513198199735760370e-03 -2.180271524127573059e-03 -1.534930050247111048e-03 5.432962627837127287e-05 -1.348319594769243138e-03 1.113048691407257564e-03 1.020452110967601245e-04 -1.903899077407397895e-04 -9.278555305279638987e-04 1.098403313888759135e-03 4.993601302281415466e-04 2.097123574345015340e-03 1.001554849653458687e-04 1.346429868637861408e-04 -2.125941897848085058e-05 1.039349372282177483e-05 -2.645616583990258001e-05 1.795239824850048196e-05
-8.206135725697793343e-04 2.291292934348588845e-03 -7.237651083344463603e-04 2.115075972593499342e-03 1.100765471553086586e-04 -6.940019217645688326e-04 3.239651993402454383e-02 5.517669601677800684e-02 6.991986686257683006e-05 -4.030549622555644473e-02 -5.821537563610384991e-02 2.126414329382049929e-03 -1.369579013747756514e-03 -1.561386216087014929e-03 2.267671357705804830e-03 -7.893386050947638968e-03 1.070907798676567872e-02 -6.595144198661068765e-04 4.044013921242119863e-04 3.438829127654286465e-03 6.143499653251317805e-03 -4.401351684063173897e-01 -4.173512128713011138e-01 5.442127799574226349e-02 -8.304401484531528932e-03 4.699748888845287423e-03 -1.285202741979766042e-02 1.013365637974521314e-03 1.113237664020408878e-02 -8.305346347597541588e-04 -5.626659556309311118e-04 -3.241825178453592877e-03 -2.957421395674566470e-04 1.365327129954768681e-04 4.232986534384145004e-04 -5.215644122723401502e-04 7.218753822029562103e-04 -6.160507188434109424e-04 4.984152671624289977e-04 8.305346347597421242e-04 5.952637313976860776e-05 5.626659556307467974e-04 3.279147269549147811e-03 -2.774117960926782145e-03 -5.012498563595449604e-04 8.428178546139456287e-04 7.081748677501974350e-04 1.273675412578095540e-03 6.538452414718261621e-04 2.777897413189472746e-04 -4.785731427824925759e-04 2.343260402962676035e-04 1.374775760609346295e-04 -6.330582540261609284e-05 -9.117928584109020670e-05 8.739983357825085314e-05 -4.143224543141639342e-04 3.168598290861012693e-03 3.801184113354358005e-03 -4.138500227813157913e-04 2.740102890560428689e-05 1.010058617244790312e-03 -1.705477833607816837e-04 2.890336118009195591e-03 -1.351154183966288627e-04 -1.513198199735760370e-03 4.836130423749976925e-01 4.374876620961958285e-01 -5.179881055686205715e-02 -3.130142364086584139e-02 -4.946169176382651800e-02 2.843565396256503026e-03 2.300741565005801070e-04 -1.322808291994315849e-05 -9.798229991420455594e-04 -4.936909518338662532e-04 -4.110154335839558831e-05 2.097123574345017942e-03 -2.503887124133429877e-04 2.220428204420207309e-04 -5.466032835136930973e-04 -1.275565138709393136e-04 -1.629888788351083976e-04 3.538512181086692250e-04
1.598235875649727140e-03 9.919172463831549963e-03 1.468317204114492902e-03 -4.714866697897866950e-04 8.134798564236715018e-03 -7.185683614730300518e-04 -3.435947295303856674e-02 -5.281075890023826519e-02 -1.040766666880353283e-03 -2.947500333484731616e-03 3.477568513348414450e-03 4.177239613507252938e-03 -6.614041459971579245e-06 -1.001365877040256286e-02 -4.181019065770114193e-04 1.241172123117645007e-02 -2.344158022875093145e-02 5.555794826379189437e-04 2.508139007929214952e-03 -1.162654002357082182e-02 1.492883643822899911e-04 -4.129637412256732532e-01 -7.744943339009144889e-01 7.106362360363858988e-02 -1.670990331709360302e-03 -8.498098413002509732e-03 -2.006416720036788021e-03 -1.317139113600853707e-03 -1.078702918968682187e-02 5.179266894693500788e-03 1.096513587757312353e-03 -7.370876775609584534e-03 -1.242494931409548521e-04 -4.625104706655960851e-04 -6.055627388140217941e-03 -6.713252081874946557e-04 -6.212474657048164088e-04 5.721145862878831284e-04 2.225152519748797159e-04 -6.458139054133101541e-04 -8.338416554897360453e-04 -5.985707521277586034e-04 -3.519614919772766533e-04 1.637447692876732759e-03 1.190999894328404612e-03 -1.239660342212522276e-03 1.425325934624661374e-03 -5.702248601564417676e-04 -2.603097746033057776e-04 6.958916478959722464e-04 1.223597670095392682e-04 4.110154335841727236e-05 -1.275565138709609976e-04 -1.039349372281743802e-04 6.911673325674040809e-04 1.285486200899491451e-03 -3.779452262839353566e-06 -3.764806885324487214e-03 -3.138835104291124323e-03 -2.593649115375986497e-04 -3.118048116845448248e-04 1.585007792729778561e-03 4.407786201540610932e-04 1.573197004408602093e-04 7.166786353416157961e-04 -2.180271524127573059e-03 4.374876620961958285e-01 8.364466429619042964e-01 -7.272752746235523758e-02 5.541149448860707705e-03 8.915727888046665744e-03 -2.733961280634064194e-03 -1.691304887622264129e-04 5.655005448278898651e-04 1.648786049665253639e-04 -5.995156151934765733e-04 4.941633833667577642e-04 -3.439301559187118561e-04 -3.354263883273856522e-05 8.173065518397555976e-05 3.453474505172833900e-04 3.108599486188268549e-04 6.609317144646729893e-04 -1.639337419008101045e-04
5.064466032209612688e-04 1.529260871852852017e-03 -8.503767591396731249e-04 1.132418384254372948e-03 2.664513845304346349e-04 -8.867539871695493368e-04 6.307433395152110128e-03 5.016278015858386535e-03 -5.771696036894140291e-03 -5.271863475133151122e-02 -7.874488789633420083e-02 -3.590007218168012396e-03 -8.791950826438543667e-04 -7.625044940285741289e-04 1.669573037110908030e-03 -1.443278332873178119e-03 2.749551521218285798e-03 7.917952490656143556e-04 -1.709729717403607333e-03 -2.660261961508626326e-03 7.815907279559355242e-03 5.947487810269622144e-02 7.229525260979256795e-02 -1.678053183125655101e-01 -7.744570118098186712e-03 4.701638614976706015e-03 -1.594409180233611126e-02 9.117928584078663010e-05 -6.926791134725533532e-03 -8.938404601623737211e-04 -2.674434907494005562e-03 -3.693942155396194582e-03 1.665321153315196031e-03 -8.503767591342466931e-06 2.050352852592323099e-04 5.867599638063760283e-04 4.275505372341287767e-04 -2.636167953333024092e-04 3.840868362114247111e-04 3.869214254085650683e-04 8.976199124247530477e-06 1.795239824850427667e-04 8.848642610381405021e-04 6.897500379688515206e-04 -4.582585868697459583e-05 1.950669799159911568e-03 1.372413602944856214e-03 3.136472946626851083e-03 4.785731427825034179e-04 1.190527462795588996e-04 -4.398337570883648073e-04 2.692859737275614396e-05 1.516505220465686529e-04 -6.614041459974289751e-05 -1.105489786881578857e-03 -1.451782100464569375e-03 1.512253336670064084e-03 4.214089273070053404e-04 1.419656756230391502e-03 2.000275110109671524e-03 -4.724315328553528766e-05 1.296824557688004090e-03 1.279344590972368014e-03 1.501387411414377903e-03 1.682328688497997625e-03 -1.534930050247111048e-03 -5.179881055686205715e-02 -7.272752746235523758e-02 1.799198801095759359e-01 4.742787401488411658e-02 7.491488545947563860e-02 -4.863210199213251553e-03 5.999880467262488221e-05 -3.165291270128636238e-05 -1.015727795639060184e-03 -9.566738540321370089e-04 -2.881832350419208377e-05 2.281844303691474198e-03 1.455089121194506376e-04 1.105489786881622225e-04 -4.724315328554070867e-05 2.976318656986668559e-05 -1.747996671564935748e-04 6.519555153405745367e-05
1.525953851122855386e-03 3.398200015828701289e-03 -2.966870026331711475e-04 2.023424255219626045e-03 1.052577455201762855e-03 3.996770767956438208e-04 -4.095839660396256854e-02 2.383039138029091272e-02 5.312965018491559027e-02 3.877812507983503104e-02 -9.497763536524478703e-03 -5.894197533363534913e-02 -1.947835209962719711e-03 -2.544043804426205074e-03 1.438081586011775471e-03 1.586897518861230764e-03 -9.457606856231782003e-03 -3.297099667797682120e-03 -9.167061463525709789e-03 -1.145646467174283581e-03 -1.156039960897107047e-02 -4.392044782865922592e-01 3.695501179454613316e-02 4.257359277164183275e-01 5.093284355713609615e-03 5.190132819949171139e-03 3.583393176708034311e-03 -4.621325254391072355e-03 5.245879740826102020e-03 -9.432567984990454860e-03 -5.347924951922509995e-04 8.569908005996585820e-04 1.722012937257858325e-03 -2.113186246461879088e-03 -1.830672189814587861e-03 2.611601513624528179e-03 5.957361629306263777e-04 -8.834469664395472842e-04 1.582645635065510741e-04 5.895945530035246254e-04 -6.491209261432823912e-04 7.223478137358694054e-04 6.212474657048055668e-04 -1.656344954190948609e-03 -1.809412770836034585e-04 2.451447223986559596e-03 7.738428508171084526e-04 1.870356438574434250e-03 2.362157664277035433e-04 2.409400817563476030e-05 -2.740102890559886588e-05 4.719591013225155757e-04 4.662899229282511243e-04 -4.048738236570709713e-04 2.823250840343729303e-03 2.239797897267328114e-03 1.084202172485504434e-17 -9.212414890678649257e-05 -6.340031170919222664e-04 -9.887991982662986193e-04 3.309855319184764992e-03 -4.809353004467766587e-04 -4.309048011173896228e-03 2.598373430704901607e-05 -3.307020729989042229e-05 5.432962627837127287e-05 -3.130142364086584139e-02 5.541149448860707705e-03 4.742787401488411658e-02 4.709084135934508697e-01 -5.803443435902018444e-02 -4.506581083691380551e-01 7.558904525689549153e-06 2.333811772305496336e-04 -5.149503708124175769e-05 2.173185051135067755e-05 6.755770919830358934e-05 -1.233046300752518171e-04 2.976318656988836964e-05 -4.237710849712731601e-04 -3.448750189844569311e-05 -5.470757150465087142e-04 6.132161296462705852e-04 -8.976199124255661993e-06
-1.391310864259107192e-03 -2.958366258740336482e-03 7.700633985541823628e-05 -3.534732728823939633e-03 -3.713311848243269851e-04 6.921121956331112088e-04 6.058273004724212818e-02 -3.392389107974604079e-02 -7.703799276812772767e-02 3.040096913924355410e-03 -4.816911908993444860e-03 -9.112259405714501215e-03 1.865632123245874324e-03 2.527036269243408684e-03 -1.127694068925791122e-03 2.370189000335421337e-03 8.743762810087301468e-03 -3.994881041825057780e-03 -5.829805115435205201e-04 5.470757150465412402e-04 -2.275702693764355966e-03 3.568275367656660590e-02 -1.591631282820420989e-01 -6.564105446952459011e-02 4.551877819061451655e-03 2.110824088797825290e-03 3.830947299924252879e-03 8.399832654169011800e-03 -9.622485461198329593e-03 1.252132534679889844e-02 -3.661344379630895700e-04 7.133716146116215497e-04 7.355758966558166839e-04 1.143756741043221691e-03 2.919626873046221073e-03 -3.889528809998321623e-03 -3.108599486188702229e-04 3.940078984014010535e-04 -1.861380239450116355e-04 -3.434577243858366082e-04 6.448690423475813421e-04 -3.439301559187064351e-04 -1.806578181638934886e-03 2.826557861073733958e-03 1.001082418120567176e-03 -7.743152823499457535e-04 5.655005448278681811e-04 1.127694068925777678e-03 -1.374775760609237875e-04 -8.739983357824001112e-05 1.521229535794222168e-04 -4.653450598625439964e-04 -5.201471176737634122e-04 4.228262219055606112e-04 -2.153342926754806073e-03 -1.459341004990248082e-03 1.695084339885092641e-03 -1.077143894910245758e-04 1.403594084113321538e-03 1.363437403820633078e-03 4.327472840955125591e-04 2.410345680628131482e-03 1.946417915364164440e-04 9.495873810393064447e-04 1.007224028047658086e-03 -1.348319594769243138e-03 -4.946169176382651800e-02 8.915727888046665744e-03 7.491488545947563860e-02 -5.803443435902018444e-02 1.769293885066013650e-01 6.491917908732157405e-02 -1.398397337251861862e-04 -9.779332730106178595e-05 -6.850257226403782228e-05 1.795239824850048196e-05 2.220428204422050453e-05 7.558904525685754446e-05 -2.844037827789296959e-04 6.151058557776956830e-04 -1.341705553309108928e-04 5.640832502293129103e-04 -1.134308110385760099e-03 2.735378575232380940e-04
4.034565290585373845e-04 1.227377122358264561e-03 -1.222180375496853674e-03 1.433829702216058051e-03 1.063915811990308021e-03 1.136670268050055024e-03 -8.635103557530564994e-03 1.576692997751534195e-02 1.289832571001746364e-02 4.319252532283564955e-02 -8.312905252123230920e-03 -6.748778933145624381e-02 -9.491149495064691438e-04 -1.708784854337903024e-03 1.176826948342740882e-03 -3.486544712472691796e-03 -3.736460993353172763e-03 1.067695264253147374e-04 -1.488726246333862274e-02 -1.009113754179069740e-03 -1.079836754647533516e-02 4.238471464480625395e-01 -6.431919104059526104e-02 -7.728053911709564794e-01 4.777700091766529447e-03 5.358790877178533363e-03 3.026396399471548062e-03 -2.275702693764101395e-03 -2.565303223404685924e-04 -1.370996308346309183e-03 -2.458061265446140863e-03 -3.703863217586059252e-04 1.673352489373740879e-03 -6.311685278950827753e-04 -2.607349629828818998e-03 3.259777576702186925e-04 5.555794826378945492e-04 -7.270721290644375709e-04 5.196746861409261113e-05 6.812462703774412910e-04 -4.195192011755721111e-04 6.023502043905762729e-04 1.036987214617503088e-03 -1.205172840314063139e-03 1.348792026302091281e-03 6.231371918362523486e-04 8.843918295052760961e-04 1.564220805284143034e-03 6.330582540263777688e-05 -7.133716146116462695e-05 -6.661284613260188246e-05 4.039289605913421594e-04 4.232986534384195962e-04 -1.355878499294878477e-04 6.429793162161670864e-04 -1.439498880610333344e-03 2.470816916833734611e-04 -7.984092905256130399e-05 2.064525798578043317e-04 6.410895900847528306e-04 4.153618036864471959e-03 -1.604377485576845156e-03 -3.362767650864580994e-03 -3.637722802986428569e-04 -2.073974429234897755e-04 1.113048691407257564e-03 2.843565396256503026e-03 -2.733961280634064194e-03 -4.863210199213251553e-03 -4.506581083691380551e-01 6.491917908732157405e-02 8.359487001262747574e-01 1.525953851123028858e-04 1.162181570824104108e-04 1.549575427765788370e-04 -3.921181722699217456e-05 -5.102260554836922021e-05 -5.858151007406608773e-04 1.190527462795643206e-04 -8.990372070237934990e-04 -4.629829021983358078e-05 -9.259658043965631954e-05 1.636975261343884616e-03 -2.787346043849579791e-05
-8.979978576514977689e-03 -1.064388243523161498e-02 1.187220442065548996e-03 1.098875745421639804e-03 -5.012498563595503814e-04 -4.771558481839644102e-04 1.130056226590072602e-03 -3.958976245328044673e-04 5.853426692077829188e-04 -1.499025253750120926e-03 6.730259617057697194e-03 -7.511661372400506471e-04 -8.098421336206876320e-03 1.471151793311646812e-03 -6.968365109616847953e-04 -8.368652173000135780e-03 1.673352489373750203e-03 3.599928280358035033e-04 -6.974979151076776164e-03 1.740910198572072657e-03 1.426743229223240931e-03 -6.736873658517669207e-03 1.431467544551790231e-03 -1.779177152733360523e-03 -4.699229214159129919e-02 9.244351262300867789e-02 -1.035003002179559102e-02 4.814077319796150438e-03 4.313299894969557704e-04 -6.377825693547914355e-05 -4.206454779499014807e-01 3.991030724832293486e-01 -4.453753789687490972e-02 6.712779650341741712e-03 1.105489786881559748e-04 -4.771558481839282927e-05 1.553827311561329499e-03 -1.092261703961635699e-03 1.105489786881568015e-04 8.962026178266748258e-04 -2.229876835077332798e-04 6.873878803045755694e-04 8.834469664396014943e-04 -4.020392344599170616e-04 -6.203026026390659128e-04 6.122712665805607468e-04 -2.135390528506305591e-03 2.489714178147931379e-04 -4.790455743153461399e-04 6.354204116904883792e-04 9.566738540321370089e-04 4.251883795698338520e-06 4.724315328546481452e-06 4.866044788409597949e-05 1.034625056953262373e-04 -1.341705553309217348e-04 2.362157664276927013e-04 -4.554239976725812065e-04 1.970039492006896847e-04 -1.100293040020162549e-03 7.322688759258972474e-05 -5.763664700834622047e-05 -5.432962627837127287e-05 2.603097746033166196e-04 -3.859765623428416774e-04 1.020452110967601245e-04 2.300741565005801070e-04 -1.691304887622264129e-04 5.999880467262488221e-05 7.558904525689549153e-06 -1.398397337251861862e-04 1.525953851123028858e-04 4.621703199617577806e-01 -4.460509560607324175e-01 4.930295476878711336e-02 2.998192236960075391e-02 -4.640647704085081038e-02 5.114071343159445719e-03 -2.612546376690129055e-04 -5.716421547548994602e-05 -5.040844455566771860e-04 -2.196806627777474902e-04 6.236096233691167546e-05 4.880217734396234859e-04
-2.252553548654444814e-03 5.539259722729303857e-03 4.525421653221652074e-03 3.930630353356613996e-04 5.499103042436572029e-04 -1.795239824850698718e-04 4.327472840955125591e-04 5.621935240979149175e-04 -1.700753518279335408e-05 -1.086498039260795113e-02 4.104485157447484468e-03 -3.153952913342509060e-03 -8.031336058539860490e-05 3.576306703715329731e-04 8.607702528624976103e-04 1.190527462795556470e-03 -1.745634513900635402e-03 -1.311469935206537648e-03 5.376270843894265933e-04 5.196746861409125588e-04 -6.614041459977000256e-06 -2.645616583990149581e-04 -1.247219246738423245e-04 2.314914510991272463e-04 8.220308671682370269e-04 1.118717869801538929e-03 5.574692087691211025e-05 -5.125882131479762849e-04 -1.303911030680759845e-04 1.251943562066595947e-04 4.072227532384147808e-01 -8.824713953242079301e-01 8.708424931429728511e-02 -4.648726283294248030e-04 -1.743272356236184894e-04 7.086472992837832589e-06 -6.566798306689800718e-04 2.017282645292470082e-03 -3.453474505172779690e-04 3.066080648231502004e-04 1.365327129951949756e-04 3.023561810273651257e-05 3.042459071589094857e-04 2.102320321206355537e-04 -8.220308671683454471e-05 2.074919292300810882e-03 1.468317204114514586e-03 -2.031455591279540673e-05 4.157397489126541529e-05 5.116433500823884192e-04 -2.881832350419208377e-05 -6.755770919833611540e-05 2.173185051132899351e-05 -5.102260554835837819e-05 -9.495873810392956027e-05 -1.322808291995942152e-05 -3.252606517456513302e-17 4.988876986952608776e-04 1.861380239450197670e-04 4.988876986952717196e-04 2.414125132890873257e-04 -9.448630657108141734e-05 1.700753518279335408e-05 1.998385383978327524e-04 -3.070804963560633954e-05 -1.903899077407397895e-04 -1.322808291994315849e-05 5.655005448278898651e-04 -3.165291270128636238e-05 2.333811772305496336e-04 -9.779332730106178595e-05 1.162181570824104108e-04 -4.460509560607324175e-01 9.147219339145803430e-01 -9.371671560405389623e-02 4.641781539763932540e-02 -4.862170849840965342e-02 5.334696869002925057e-03 -2.267671357706864746e-05 -1.181078832139330868e-05 -1.058246633596320041e-04 -1.370051445282382749e-05 2.692859737272903890e-05 1.062970948924584630e-04
2.442471024861870253e-04 4.456919080957652199e-03 4.578806416434309801e-02 -2.503887124133348562e-04 -7.700633985542636780e-05 -3.009388864288288284e-04 1.091316840896367673e-04 -1.171630201481365123e-04 -3.198361477430743853e-04 1.200448524985492154e-03 -3.084033046479910112e-03 -2.374488127284408306e-02 -5.774530626091259507e-03 8.081413801024069088e-03 -3.774727947514463448e-03 5.680989182585903866e-03 -8.481090877819716378e-03 -1.640282282073867804e-03 3.622132562402163164e-03 3.064190922099974124e-03 8.508491906725321099e-04 -3.624022288533585660e-03 -2.896950159469168472e-03 1.540599228641383739e-03 -1.133835678850450817e-04 4.346370102269390121e-05 1.463592888785958781e-03 8.362038131570423416e-05 1.242494931409659923e-04 9.769884099449200558e-04 -4.506288176141030194e-02 8.688015889210376486e-02 -1.053990025485016802e-01 8.125822365108133823e-05 6.614041459976153223e-06 -1.100765471553047826e-04 6.283339386972458182e-05 -3.354263883273151791e-04 -1.076199031844549472e-03 -3.118048116847074551e-05 -4.086532759198994828e-04 -2.929075503701312165e-05 -5.858151007406690088e-05 3.581031019043756950e-04 -8.503767591395321786e-05 -3.448750189844081420e-04 -5.480205781123296833e-05 1.289265653162322781e-03 -2.095706279746451829e-03 -3.642447118314937103e-04 2.281844303691474198e-03 1.242494931409589450e-04 7.653390832257280386e-05 -5.867599638063815577e-04 -1.157457255495487154e-04 -2.102320321206491063e-04 -4.913287941695930125e-04 2.026258844416706662e-03 7.847087760727783703e-04 2.097123574345025748e-03 3.779452262855616598e-06 1.218873354766857042e-04 2.073974429235087491e-04 9.486425179735966063e-04 -4.114878651170398400e-04 -9.278555305279638987e-04 -9.798229991420455594e-04 1.648786049665253639e-04 -1.015727795639060184e-03 -5.149503708124175769e-05 -6.850257226403782228e-05 1.549575427765788370e-04 4.930295476878711336e-02 -9.371671560405389623e-02 7.917669031736399021e-02 -5.117378363889439966e-03 5.335169300535777537e-03 -9.722640946163669607e-04 -5.621935240978823915e-05 -5.196746861409261113e-05 3.968424875983760699e-05 2.362157664277306484e-05 5.338476321265601347e-05 -1.370051445279943294e-05
-1.490521486158724249e-03 -6.725535301729151580e-03 7.558904525686025496e-04 1.118245438268728083e-03 4.332197156283823861e-04 -5.938464367992229639e-04 1.145174035641440859e-03 5.673902709592986999e-04 4.847147527096322753e-04 -8.956829431405093425e-03 1.060561548107035248e-02 -1.170685338415625469e-03 -6.508216796615655213e-03 -1.482490150100171595e-03 1.819333833026046164e-03 -6.777030338810378918e-03 -1.752248555360598741e-03 -1.443278332873178119e-03 -8.290700970078987431e-03 -1.670045468643753354e-03 -3.462923135829959389e-04 -8.050233319855618075e-03 -1.512253336670066686e-03 6.954192163631213930e-04 -4.713071458071808884e-02 -9.244304019147581153e-02 1.023900861157456960e-02 4.675182449136833576e-03 -5.059741716881092227e-04 4.582585868697843119e-05 -4.205802823983677552e-01 -3.984156846029247578e-01 4.439439114241974099e-02 6.532783236324040538e-03 -7.029781208887944622e-04 4.724315328554460502e-05 5.371546528565676083e-04 2.108934362666408432e-03 -2.551130277419003112e-04 9.084858376808566463e-04 3.273950522687666450e-04 6.439241792818958983e-04 8.947853232280436608e-04 1.285013769366816780e-04 -6.954192163631024194e-04 1.529260871852846596e-03 1.066750401187445668e-03 -1.025176426296218199e-04 2.579476169390325369e-04 2.097596005877738583e-04 -5.999880467264114524e-05 1.417294598566112840e-06 1.648786049665389164e-04 -1.492883643823008331e-04 7.558904525686296547e-05 5.999880467262488221e-05 1.696029202950745558e-04 2.792070359175350715e-04 3.869214254085488053e-04 -1.053522318267404931e-04 1.129111363524408843e-04 1.336981237980573289e-04 -1.270840823380911706e-04 -4.620380391325527858e-04 -2.007834014635290383e-04 1.098403313888759135e-03 -4.936909518338662532e-04 -5.995156151934765733e-04 -9.566738540321370089e-04 2.173185051135067755e-05 1.795239824850048196e-05 -3.921181722699217456e-05 2.998192236960075391e-02 4.641781539763932540e-02 -5.117378363889439966e-03 4.620210315973755089e-01 4.459347379036500136e-01 -4.929114398046571116e-02 -2.220428204419882048e-05 -1.700753518278251206e-05 -5.116433500823450511e-04 1.842482978133778287e-05 9.732089576820009049e-05 4.908563626367340275e-04
1.085175230968800711e-02 4.112988925038881145e-03 -3.153952913342492580e-03 -4.313299894968813941e-04 5.617210925650613536e-04 -1.559024058422724124e-05 -3.921181722700518499e-04 5.489654411779338120e-04 -1.776342563536556160e-04 2.251136254055900385e-03 5.538314859663564203e-03 4.523531927090216134e-03 2.640892268661451311e-04 -1.266116508052213437e-04 2.319638826319753893e-04 -5.409341051194069619e-04 5.149503708123660773e-04 -7.558904525681417637e-06 -1.190527462795556470e-03 -1.744217219302031342e-03 -1.310525072140819678e-03 7.889606598685417610e-05 3.595203965029472289e-04 8.579356636653572531e-04 -8.395108338840086282e-04 1.076671463377403687e-03 6.188853080403921929e-05 5.106984870165186610e-04 -1.346429868637526389e-04 1.247219246738114247e-04 -4.071443296039608528e-01 -8.826315496138458228e-01 8.713338219371423443e-02 4.634553337311405827e-04 -1.724375094922186535e-04 6.141609927127097190e-06 -2.075391723833702393e-03 1.466899909515970157e-03 -1.842482978134591439e-05 -3.033010440931698318e-04 2.097596005877792793e-04 -8.173065518396471774e-05 -3.056632017574322305e-04 1.370051445280648025e-04 2.929075503701854266e-05 6.580971252675678687e-04 2.019172371423862654e-03 -3.453474505172725480e-04 1.370051445279130142e-05 5.484930096450965110e-04 -3.118048116844364046e-05 -2.324363141648316637e-04 -9.779332730108346999e-05 1.157457255495947940e-04 -2.409400817562391828e-04 -9.448630657110310138e-05 -7.086472992830564199e-06 -1.993661068649629255e-04 -3.070804963561718157e-05 -1.894450446749892936e-04 9.495873810391871825e-05 -1.322808291996484253e-05 -2.503887124130936212e-05 -4.988876986952717196e-04 1.851931608793017971e-04 4.993601302281415466e-04 -4.110154335839558831e-05 4.941633833667577642e-04 -2.881832350419208377e-05 6.755770919830358934e-05 2.220428204422050453e-05 -5.102260554836922021e-05 -4.640647704085081038e-02 -4.862170849840965342e-02 5.335169300535777537e-03 4.459347379036500136e-01 9.147842948769170368e-01 -9.374128204376241946e-02 3.259777576702059532e-05 2.409400817564018131e-05 1.058246633596103201e-04 4.157397489125457327e-05 -1.464537751851198184e-05 -1.044073687610442072e-04
-1.185330715934145582e-03 -3.074111984289974644e-03 -2.374629856744265438e-02 -1.039349372281825118e-04 -1.181078832138490612e-04 -3.212534423416676032e-04 2.555854592748135062e-04 -7.653390832256738285e-05 -3.009388864288721965e-04 -2.433022394205151340e-04 4.447942881833418655e-03 4.578853659587596436e-02 3.622132562402182246e-03 -2.900729611732013463e-03 1.545323543969935425e-03 -3.624967151599311870e-03 3.056632017574286743e-03 8.475421699425463203e-04 -5.682878908717312917e-03 -8.475421699425455396e-03 -1.635557966745313299e-03 5.770751173828411913e-03 8.087082979418337009e-03 -3.778507399777302801e-03 1.223597670093251382e-04 3.590479649700975952e-05 1.479183129370186889e-03 -8.928955970944826848e-05 1.242494931409641762e-04 9.774608414777753544e-04 4.506949580287002155e-02 8.678378285940126224e-02 -1.055520703651467995e-01 -8.739983357857611379e-05 6.141609927122546929e-06 -1.100765471552993615e-04 2.617270692018908640e-04 -8.078579211827656339e-05 1.291627810826601226e-03 5.999880467264656625e-05 3.585755334372292590e-04 -8.314794978253896209e-05 3.401507036563007624e-05 -4.095981389856093212e-04 -3.118048116844635096e-05 -5.810907854121062643e-05 -3.344815252616270248e-04 -1.076671463377403036e-03 9.817127252734762950e-04 1.875553185435913008e-04 -1.016200227171911146e-03 5.338476321265330296e-05 -6.850257226402155925e-05 1.540126797108608671e-04 -5.196746861402755900e-06 1.223597670095446892e-04 3.439301559187226982e-04 -9.462803603093179446e-04 -4.114878651170344190e-04 -9.283279620608228836e-04 1.166905886152693958e-04 -2.102320321206491063e-04 -3.566858073058068717e-04 -2.024841549818151391e-03 7.837639130070793740e-04 2.097123574345015340e-03 2.097123574345017942e-03 -3.439301559187118561e-04 2.281844303691474198e-03 -1.233046300752518171e-04 7.558904525685754446e-05 -5.858151007406608773e-04 5.114071343159445719e-03 5.334696869002925057e-03 -9.722640946163669607e-04 -4.929114398046571116e-02 -9.374128204376241946e-02 7.920881566159815312e-02 9.921062189965500384e-06 5.338476321265601347e-05 -1.511780905138180881e-05 8.976199124252409386e-05 -5.196746861409261113e-05 4.110154335842540387e-05
8.640772735925132154e-04 1.424381071558954246e-03 -6.169955819091289123e-04 -6.409478606248885865e-03 9.103755638123142702e-04 8.305346347597497569e-03 1.563370428525021408e-02 -6.963640794288312313e-04 -6.557349676032642703e-03 9.675397792877635586e-04 -1.610046663971115028e-03 -3.037734756259962907e-04 -7.045371449472200703e-03 -3.037734756260098432e-04 -1.503277137545811024e-03 -5.707445348425801458e-03 -1.535874913312834439e-03 1.436191859880336713e-04 -7.286783962761320989e-03 -2.796794674503750829e-04 -1.784846331127611313e-03 -5.475009034260970228e-03 1.687525435359396152e-03 -4.237710849712758706e-04 3.249384082979324493e-03 -1.473986382508741090e-04 3.628274172329308501e-04 -4.444305159030392804e-02 -1.048750759785651090e-02 -9.605288953402374430e-02 5.514220851487961969e-03 8.206135725697890921e-04 -4.866044788410760756e-05 -4.307144112096482069e-01 -4.592743146653543995e-02 -4.162135977401854037e-01 3.099150855531414110e-04 -1.336981237980627499e-04 2.329087456977096222e-04 1.181078832138463507e-04 -5.055017401552107728e-05 -5.404616735865479769e-04 6.519555153407371670e-05 5.740043124192892527e-04 5.310602860827289863e-03 2.645616583990149581e-04 2.210979573763244450e-04 3.278674838016337615e-04 -1.261392192723840427e-04 -1.426743229223400959e-04 -2.929075503702938468e-05 -5.385719474551228791e-04 -5.636108186964864514e-04 8.881712817682780800e-05 7.700633985542907831e-05 2.291292934348458741e-04 2.943248449688924857e-04 -1.965315176678306998e-04 8.834469664395798102e-05 1.464537751852011335e-05 -5.154228023452169308e-04 6.500657892089922296e-04 1.573197004408385252e-04 -4.488099562124578390e-05 8.503767591407519061e-06 1.001554849653458687e-04 -2.503887124133429877e-04 -3.354263883273856522e-05 1.455089121194506376e-04 2.976318656988836964e-05 -2.844037827789296959e-04 1.190527462795643206e-04 -2.612546376690129055e-04 -2.267671357706864746e-05 -5.621935240978823915e-05 -2.220428204419882048e-05 3.259777576702059532e-05 9.921062189965500384e-06 4.471895160549139159e-01 5.115913826137588605e-02 4.616374171926970194e-01 3.913055900334513199e-02 4.961475958047164084e-03 4.448415313366227419e-02
-6.529003784061271657e-04 -9.821851568062945140e-04 1.000137555054830124e-03 6.335306855590687024e-04 -1.396885556346778162e-02 1.878860206165879933e-03 2.267671357711743656e-05 7.000490453850965328e-03 -3.127496747502736367e-04 6.254993495005445629e-04 -7.549455895029035532e-04 -7.596699048314500347e-04 5.569967772364633725e-04 4.602427993077074647e-03 -5.591227191343380205e-03 6.302236648290693603e-04 -1.651620638862396706e-03 -3.311272613783335008e-03 -4.724315328553718501e-04 5.379105433091316626e-03 4.362432774386547363e-03 -5.938464367991985694e-04 -1.043601256077527576e-03 3.763862022258785724e-03 3.221983054075400719e-04 -1.162181570824236788e-04 3.307020729989415771e-06 1.683273551563970382e-03 3.874741703019942557e-02 -2.210979573763162918e-03 2.409400817565373384e-05 2.409400817562584274e-05 -4.724315328555544704e-06 -4.802030315708466501e-02 -1.384380293672095863e-01 -8.824265143285867086e-02 -1.360602814623739377e-04 3.056632017574132569e-04 1.984212437992585081e-04 -3.873938569411150556e-05 2.347984718291238780e-04 2.834589197133038831e-05 -2.773173097860910001e-04 4.596758814682795451e-04 1.559024058423266225e-05 -4.960531094981665990e-05 1.450364805866133366e-04 -2.404676502233856188e-04 1.729099410250766085e-04 6.524279468732790228e-04 -1.785791194193329283e-04 -6.051847935877383141e-04 -1.132890815787202226e-03 1.630833651416755976e-03 3.987322137299421140e-04 7.988817220584449198e-04 6.977813740273946337e-04 -3.566858073058122927e-04 -4.743212589867969479e-04 -2.362157664276493332e-05 5.848702376749401969e-04 -1.478238266304471955e-03 -1.304383462213688219e-03 -2.546405962090467472e-04 2.763724467204028458e-04 1.346429868637861408e-04 2.220428204420207309e-04 8.173065518397555976e-05 1.105489786881622225e-04 -4.237710849712731601e-04 6.151058557776956830e-04 -8.990372070237934990e-04 -5.716421547548994602e-05 -1.181078832139330868e-05 -5.196746861409261113e-05 -1.700753518278251206e-05 2.409400817564018131e-05 5.338476321265601347e-05 5.115913826137588605e-02 5.144590420181909679e-02 9.879488215071635659e-02 -4.965255410310003871e-03 5.122386138137707129e-02 -9.935235135948581112e-03
1.133835678848553463e-05 -1.596818581051182712e-03 2.999940233631623581e-04 5.746184734119956332e-03 1.842955409668794835e-03 2.601680451434556715e-03 3.387334090572576006e-04 -3.207810108088113288e-04 4.389833803292164660e-03 -1.275565138709718396e-04 1.836341368208855782e-03 1.233046300752735011e-04 2.621995007347308754e-04 7.299067182615589545e-04 6.566798306688933357e-05 1.842482978135946692e-05 8.943128916952280440e-04 8.730534727167526144e-04 3.831419731457202937e-04 -1.926575790984211755e-03 -7.497488426414709818e-04 1.530678166451618707e-04 -4.672347859939799362e-04 2.272395673034478814e-04 2.688607853479916057e-03 3.307020729994831699e-06 -7.936849751968833282e-05 1.554394229400745016e-02 -2.181216387193282355e-03 1.923599472327237880e-02 2.258222727045565079e-04 3.307020729973126480e-06 -2.078698744562199437e-05 -4.354500648949904962e-01 -8.817273156599608752e-02 -9.239867887054069584e-01 -7.941574067298713333e-04 4.280229687669877617e-04 -3.826695416126065213e-05 -3.155842639474167044e-04 3.307020729989042229e-05 5.277060221994421194e-04 -2.536012468367667382e-03 1.984212437992829026e-05 6.736873658517734259e-04 -8.045509004527039501e-04 -4.686520805925135230e-04 1.129111363524354632e-04 -3.547960811743980369e-04 -1.861380239450197670e-04 6.519555153405745367e-05 9.921062189962789879e-06 2.740102890561079210e-04 -2.834589197132225680e-05 -1.251943562066660728e-04 -5.480205781123025782e-05 2.125941897850253462e-05 -4.799904373810749518e-04 -1.823585716821912554e-04 1.842482978135946692e-05 -1.233046300752626591e-04 5.055017401554818234e-05 5.872323953392405427e-04 -3.066080648231393584e-04 2.097596005877738583e-04 -2.125941897848085058e-05 -5.466032835136930973e-04 3.453474505172833900e-04 -4.724315328554070867e-05 -3.448750189844569311e-05 -1.341705553309108928e-04 -4.629829021983358078e-05 -5.040844455566771860e-04 -1.058246633596320041e-04 3.968424875983760699e-05 -5.116433500823450511e-04 1.058246633596103201e-04 -1.511780905138180881e-05 4.616374171926970194e-01 9.879488215071635659e-02 9.320979656930010737e-01 -4.448084611293225132e-02 -9.960746438722731244e-03 -3.736555479659744994e-02
8.617151159282182907e-04 1.522174398860037716e-03 3.358988198601687430e-04 1.562850753838876394e-02 6.510106522746939364e-04 6.555459949901195488e-03 -6.413258058511692693e-03 -9.595084432292692346e-04 -8.312432820590361093e-03 9.670673477549479417e-04 -1.503749569078678249e-03 6.481760630775779738e-04 -5.488237117180912519e-03 -1.683745983096567641e-03 4.327472840955261116e-04 -7.264579680717133010e-03 2.584200484718942323e-04 1.742799924703494936e-03 -5.728232335871434600e-03 1.505166863677238941e-03 -1.889726131421574137e-04 -7.031670935019420678e-03 3.004664548960294746e-04 1.524536556524305536e-03 3.257415419037699555e-03 -2.248774096391590552e-04 -3.018837494945872391e-04 -4.442982350738365616e-02 1.076529733917546902e-02 9.600139449694253257e-02 5.516583009152300696e-03 8.139995311098140434e-04 -1.072419579581739121e-04 -4.306463810689167282e-01 4.581877221397868960e-02 4.162452506528867002e-01 3.089702224874017571e-04 -1.913347708064252334e-04 -3.132221062831217796e-04 6.283339386972458182e-05 -5.716421547550187224e-04 -5.324775806812939716e-03 1.266116508052213437e-04 4.960531094981937041e-05 5.451859889150727743e-04 2.626719322675898603e-04 1.592094265722527810e-04 -2.173185051134742495e-04 -2.527508700776379125e-04 2.007834014635290383e-04 -1.436191859880309608e-04 3.684965956272977586e-05 2.844037827789405379e-04 -1.195251778124124635e-04 -4.998325617610005316e-04 -6.477036315447081468e-04 -1.544851112437062995e-04 -5.385719474550144589e-05 -2.031455591278456471e-05 -7.558904525686296547e-05 6.047123620548386716e-05 -2.262947042377190694e-04 -2.914902557717711021e-04 -1.866104554778787519e-04 -9.732089576820280100e-05 1.039349372282177483e-05 -1.275565138709393136e-04 3.108599486188268549e-04 2.976318656986668559e-05 -5.470757150465087142e-04 5.640832502293129103e-04 -9.259658043965631954e-05 -2.196806627777474902e-04 -1.370051445282382749e-05 2.362157664277306484e-05 1.842482978133778287e-05 4.157397489125457327e-05 8.976199124252409386e-05 3.913055900334513199e-02 -4.965255410310003871e-03 -4.448084611293225132e-02 4.471847917395853078e-01 -5.107173842779763606e-02 -4.616426139395584105e-01
-6.132161296462895587e-04 -7.015608262902448293e-04 -7.648666516928527906e-04 1.133835678852619221e-05 7.001435316916678961e-03 -3.212534423416676032e-04 -6.018777728576739199e-04 -1.396602097427064246e-02 1.883112089961550949e-03 6.647111667274825273e-04 -1.034152625420414230e-03 1.005806733449097394e-03 5.716421547549861964e-04 -1.083757936370230782e-03 3.800711681821504224e-03 4.511721138768882890e-04 5.333752005937201016e-03 4.334559313948077586e-03 -6.524279468732708913e-04 -1.605794780175424930e-03 -3.282454290279158970e-03 -5.792010592806974296e-04 4.639750084172651265e-03 -5.626659556307532159e-03 -3.982597821970668660e-04 -1.152732940167120243e-04 3.779452262845685137e-06 -1.714926464265267587e-03 3.876442456538221892e-02 -2.187830428653249164e-03 -2.598373430720622539e-05 2.173185051134807208e-05 -5.196746861409108647e-06 4.795746976321499377e-02 -1.384758238898380067e-01 -8.819399098497457401e-02 6.755770919829003681e-05 1.303911030680769603e-04 -2.385779240919659420e-04 2.914902557717223130e-04 4.648726283296904325e-04 1.370051445279943294e-05 5.527448934404858519e-05 2.338536087634086186e-04 1.606267211708351569e-05 1.540126797108500251e-04 3.193637162102181109e-04 1.970039492006896847e-04 -2.135390528506294749e-04 1.044073687610469177e-04 1.067695264253147374e-04 4.308575579641064348e-04 6.165231503762672169e-04 -9.047063854180471083e-04 -5.768389016164160573e-04 -1.474458814041629783e-03 -1.323753155060762837e-03 2.636167953333078302e-04 2.839313512460896844e-04 1.365327129951922651e-04 -3.902284461385454369e-04 7.951022697956028557e-04 6.670733243917828731e-04 3.675517325614876315e-04 -4.814077319796329331e-04 -2.645616583990258001e-05 -1.629888788351083976e-04 6.609317144646729893e-04 -1.747996671564935748e-04 6.132161296462705852e-04 -1.134308110385760099e-03 1.636975261343884616e-03 6.236096233691167546e-05 2.692859737272903890e-05 5.338476321265601347e-05 9.732089576820009049e-05 -1.464537751851198184e-05 -5.196746861409261113e-05 4.961475958047164084e-03 5.122386138137707129e-02 -9.960746438722731244e-03 -5.107173842779763606e-02 5.143834529729342242e-02 9.871834824239379691e-02
1.303911030680823813e-04 1.838231094340291721e-03 1.242494931409643660e-04 -3.392058405901274276e-04 -3.184188531445218250e-04 4.386054351029314465e-03 -5.745712302587086505e-03 1.847679724997357579e-03 2.594593978441747835e-03 -1.370051445279130142e-05 -1.594928854919768456e-03 3.009388864288694860e-04 -1.544851112437279836e-04 -4.695969436582694400e-04 2.333811772305469231e-04 -3.760555001528897295e-04 -1.919961749524253837e-03 -7.473866849772085831e-04 -2.456643970849374525e-05 8.999820700895141794e-04 8.754156303810150131e-04 -2.607822061361647625e-04 7.284894236630226573e-04 7.133716146117546897e-05 -2.689080285012807568e-03 4.251883795705570487e-06 -7.936849751969556987e-05 -1.554252499940901415e-02 -2.153815358287670696e-03 1.923221527100954162e-02 -2.258222727045565079e-04 -1.322808291993593838e-05 -1.936969284707756557e-05 4.354656551355747252e-01 -8.807304851256361755e-02 -9.240023789459912429e-01 8.036060373869859802e-04 -4.705418067239494628e-04 1.110214102210130760e-04 2.541209215229062006e-03 1.936969284709098935e-05 6.684906189903788015e-04 3.146394008817204185e-04 3.212534423416703137e-05 5.286508852651384052e-04 7.951022697956109872e-04 4.266056741683999648e-04 -4.015668029270743396e-05 5.480205781122375261e-04 3.675517325614713685e-04 -4.818801635123157352e-05 3.354263883273856522e-05 -1.351154183966505468e-04 -4.582585868696375381e-05 1.218873354767073883e-04 5.055017401550481425e-05 6.032950674562942428e-04 3.051907702245840875e-04 2.102320321206545273e-04 -2.125941897849169260e-05 1.266116508052430277e-04 -5.527448934406213772e-05 3.732209109559960283e-05 4.832974581110553204e-04 -1.809412770836143006e-04 1.795239824850048196e-05 3.538512181086692250e-04 -1.639337419008101045e-04 6.519555153405745367e-05 -8.976199124255661993e-06 2.735378575232380940e-04 -2.787346043849579791e-05 4.880217734396234859e-04 1.062970948924584630e-04 -1.370051445279943294e-05 4.908563626367340275e-04 -1.044073687610442072e-04 4.110154335842540387e-05 4.448415313366227419e-02 -9.935235135948581112e-03 -3.736555479659744994e-02 -4.616426139395584105e-01 9.871834824239379691e-02 9.321036348713952480e-01
1.677846258114264577e+00 3.035268663658566846e-01 -3.413695770106379979e-02 -7.374561741565854867e-02 -2.950287679528542512e-02 5.461497492421293898e-02 -7.374325525799430014e-02 -4.070611816541782474e-02 -4.689875069808608493e-02 4.795558003708357692e-02 -3.734098835688898221e-02 4.121492692630304711e-03 -3.222011399965639677e-01 2.570688942879246347e-02 1.182675650719492572e-01 -3.222195648263452838e-01 -6.297512332962039786e-04 -1.209051503198808469e-01 6.591837177931099238e-03 9.701381527185186371e-03 8.291173401611725419e-04 6.596561493259602352e-03 9.270523969221041230e-03 -2.921044167644804533e-03 -3.451915481114380402e-01 1.167657052290020231e-01 -1.276368272315370200e-02 -1.630880894570039055e-02 3.870159117151235513e-03 -4.426683462854851068e-04 -9.434930142654734953e-02 9.811552560647029964e-02 -1.078277730589109404e-02 1.006751596514796933e-02 3.441191285318564476e-03 -3.675517325614953293e-04 -4.858603991767907471e-01 -4.425842534726396327e-01 4.878564224031044921e-02 -4.049210668103427752e-03 -9.213359753745542502e-03 -1.153205371699989393e-03 -4.051100394234842007e-03 -8.745652536218773837e-03 3.131276199765413090e-03 -5.319106628418686540e-03 -1.377185161426707979e-02 1.519812241195752332e-03 -4.035368424190772380e-02 3.624494720066420358e-03 5.265769108359312500e-02 3.937197151663421324e-02 -2.979153246186012557e-03 -4.433864422154280144e-02 3.942771843751117361e-02 6.735928795451961645e-03 4.404951612343530054e-02 -4.033714913825774823e-02 -7.826773204815036869e-03 -5.220368438051910254e-02 1.510363610538644407e-03 -1.463120457253103699e-03 7.322688759257888272e-05 -9.746262522806374909e-04 2.217121183690297197e-03 -8.669118627896129151e-04 -9.736813892149303630e-04 2.238380602668778481e-03 3.628274172329357290e-04 1.510363610538644407e-03 -1.427688092288967141e-03 3.174739900788255392e-04 -7.246154850935773543e-03 -2.428770510409512633e-03 2.621995007347322306e-04 2.933799819031609633e-04 1.101663091465454603e-02 -1.232101437686835329e-03 6.250269179676828674e-04 -6.571522622018186738e-04 6.330582540261609284e-05 6.226647603033771006e-04 -6.533728099389955832e-04 7.936849751970231903e-05
3.035268663658566846e-01 1.915826083885634468e+00 -6.663977472998089402e-02 -6.002478840693988016e-02 -1.768689172703961227e-02 6.721850335772872054e-02 -6.477508746980067955e-02 -3.581408964270042794e-02 -6.406974719124763906e-02 3.730130410812911024e-02 -1.100297764335500528e-01 1.287139711264473178e-02 8.489594645411146015e-03 -2.662430422244432271e-01 -1.016436442938341636e-02 -2.415825886409256676e-02 -2.650444834255891169e-01 -2.572247966937667857e-02 -1.725792389520742348e-03 1.859915701698331217e-02 1.052341239435353876e-02 -8.754156303809662240e-04 1.569559281605421158e-02 -1.339107179878564272e-02 1.426870785737108238e-01 -5.633604299840510032e-01 3.630589086840280144e-02 -2.177814880156717092e-02 1.201157172284798673e-02 -5.088087608852520736e-04 3.192503326423501431e-02 6.434517477490230355e-03 1.961535724415512313e-03 3.045293660785836770e-03 4.647781420231211075e-03 -7.828190499413401537e-04 -4.429494430475368061e-01 -7.183042722461616680e-01 6.365259014773633206e-02 -9.962163733321380624e-03 -1.317091870447503060e-02 4.091257074527519626e-03 -8.919034908776634837e-03 -1.303958273834123806e-02 -2.480265547490697470e-04 -6.684433758370744716e-03 -3.206865245022297740e-03 1.016200227171881222e-03 5.841332444837017690e-02 3.439773990720004868e-03 -7.928723929605215048e-02 8.874153913155366502e-03 -4.701638614976719893e-03 -7.728979877513959471e-03 -4.318024210298146252e-03 -4.104012725914674489e-03 -6.761912529758967727e-03 5.743444631229388531e-02 1.190527462795548837e-02 7.590179493161050561e-02 3.390168679770190485e-03 -3.112851369984107833e-03 -8.522664852710928017e-04 2.516642775520546577e-03 1.029428310091873170e-03 -2.058856620183713813e-03 2.421684037416649542e-03 9.477921412144589552e-03 1.642172008205303744e-03 3.400089741960093861e-03 -2.934744682097560706e-03 1.151315645568531769e-03 -1.106623622560433048e-02 5.851536965946718509e-03 4.464477985483297079e-03 -6.993403980858157315e-03 3.900394735253964219e-03 -3.202613361226621085e-03 1.082813073304501970e-03 -1.011003480310471636e-03 -1.751303692294823959e-03 1.182968558269858680e-03 -7.530558633714065728e-04 1.987047027189722728e-03
-3.413695770106379979e-02 -6.663977472998089402e-02 1.318338144831177061e+00 2.857218667556029809e-02 1.691446617082104781e-02 -2.153484656214663118e-02 -1.480080749282606557e-02 -1.373452952317151185e-02 -3.431270223128594313e-03 -4.117240808834620250e-03 1.287281440724329269e-02 5.274225632797421674e-03 1.493058443490146714e-01 -3.122016541721470834e-02 -4.255634902069261871e-01 -1.473958036616803691e-01 -4.700693751910998454e-03 -4.268012608230071780e-01 -3.629691466927863555e-03 -6.254993495005174578e-04 2.738213164429759497e-03 3.906063913648247753e-03 -2.268616220771520198e-03 5.587920170613394633e-03 -1.561905890773173169e-02 3.624778178986162724e-02 -2.390149232598564044e-01 2.424046195081025999e-03 -5.144779392795064419e-04 7.312295265535522296e-03 -3.618825541672093457e-03 1.985629732591149242e-03 2.358708914087039032e-02 -3.472371766488033555e-04 -8.201411410369360703e-04 -2.690970011144227896e-03 4.883713727739171645e-02 6.361290589897646008e-02 -1.479305961568726513e-01 -3.652368180504899677e-03 -7.464418219114920226e-04 4.277395098472563245e-03 5.740987987258537421e-03 4.617073370595598664e-03 4.157397489127316950e-03 7.407726435172261618e-04 1.026593720894743763e-03 5.954054608576310297e-03 -2.041849085000939541e-03 3.882914768538333564e-03 -3.354263883273181715e-03 5.923630017860425506e-02 -9.226115405132649661e-03 -6.856020891103797865e-02 -5.976400620080371540e-02 -5.159897201846428555e-03 -6.135704532959204011e-02 -1.076435247610974845e-02 -7.253241323928592832e-03 -1.947693480502860411e-02 -4.511721138768855785e-04 3.278674838016418930e-04 6.728369890926272530e-03 1.473986382508865774e-04 -1.817916538427490894e-03 -5.763664700836519401e-05 -6.906949010345613590e-04 1.441861038274603983e-03 -8.310070662926038196e-04 -2.971594341660301324e-04 8.125822365112741683e-05 -1.277927296373796481e-03 1.263754350388132750e-03 4.523059495557368859e-03 4.621844929077435077e-02 8.432902861468506922e-04 -3.243714904585022311e-03 -2.488107910936126349e-02 -4.521169769425954169e-04 8.111649419126836609e-04 3.477096081815620517e-04 5.399892420536944130e-04 -5.636108186964634663e-04 8.787226511109628557e-05
-7.374561741565854867e-02 -6.002478840693988016e-02 2.857218667556029809e-02 1.640914395464828202e+00 -2.811912483555198405e-02 -2.602053672345514546e-01 7.666004754184338466e-02 4.350621986065150368e-03 3.985763113240957389e-02 -7.379994704193695854e-02 6.475996966074934469e-02 1.480458694508893572e-02 -2.944462598728434521e-01 -9.870984447480238289e-02 3.026396399471552832e-03 -4.361487911320885771e-03 -1.175315167437608957e-02 -1.876214589581846198e-02 -2.946786961870082600e-01 9.710593942075834706e-02 -1.863269965581608803e-02 -4.301961538181065664e-03 7.368987049478191963e-03 -2.090084344505475575e-02 3.814412196274431267e-03 -1.379500075937835314e-04 -1.024231563230465752e-03 -4.358384036149977603e-01 -1.231629006153966283e-02 -1.125204354747636193e-01 -4.753606083590764149e-03 -4.818801635122641001e-05 -3.973149191313909631e-04 -5.594486968920076020e-02 -1.123678400896514773e-02 -1.019507247901902669e-01 -1.637447692876686789e-03 3.712366985177551881e-03 1.290824677220742817e-02 -4.673613976447726914e-01 4.345141780284042521e-02 3.945733989462119617e-01 -3.762917159193094642e-03 1.645951460468143097e-03 1.497749688611400495e-02 -1.624692041489613457e-03 -8.201411410369528754e-04 1.342036255382267340e-02 3.201857470774030490e-02 3.360452736353576608e-02 -6.172790408288339817e-03 -4.092201937593273331e-02 -6.038430880344282381e-02 8.631324105267724339e-03 2.091926827483615078e-03 3.775672810580162769e-03 5.149503708123687878e-04 2.090509532885038123e-03 6.566798306689800718e-04 9.637603270249458891e-04 -4.095697930936405273e-02 6.082461499206402028e-02 -4.919901983155901271e-03 3.201621255007600086e-02 -3.421301917785353475e-02 1.348319594769275664e-03 2.086730080622198769e-03 -4.710142382567813427e-04 1.078088757975979991e-03 2.091926827483560868e-03 -3.561661326196674093e-03 1.448002648201702916e-03 8.763604934467085885e-04 3.444025874515545781e-04 -2.125941897849548731e-04 8.933680286295236266e-04 -3.774727947514666844e-04 -8.220308671684945249e-05 -8.049760888322718758e-03 6.302236648291181494e-04 5.600203390467603341e-03 1.466710936902805226e-02 2.362157664300345780e-06 9.637603270251735715e-05
-2.950287679528542512e-02 -1.768689172703961227e-02 1.691446617082104781e-02 -2.811912483555198405e-02 1.170570065121606662e+00 9.428883019034177415e-02 -4.332197156283815187e-03 -6.751991467569039632e-03 -1.074120333099982082e-02 4.070375600775356928e-02 -3.581456207423322491e-02 -1.373169493397437269e-02 -1.441138218029340834e-01 -3.726006083531084312e-01 -4.900815749228534801e-02 9.257295886301090265e-03 1.567575069167424784e-02 -5.033757982574038441e-03 1.510580929043752185e-01 -3.631694576627165771e-01 7.165605274583924933e-02 -9.527526723094401767e-03 1.620770859766940825e-02 2.889863686476339209e-03 -3.453474505172047853e-04 -3.166708564729591498e-03 1.168323180751348542e-03 -2.265309200041539309e-02 -1.849177332956529751e-01 -5.005931765288856861e-02 4.469202300811709770e-04 -2.673962475961478343e-04 8.834469664395578552e-05 -3.004664548959318964e-04 6.996711001588128143e-02 -6.835139417351584340e-03 3.358043335536010227e-03 9.164699305861445655e-03 -1.813192223098933570e-03 4.615845048610170420e-02 -1.669710042255428961e-01 -6.542468082747684988e-02 1.163126433889930499e-03 1.230258954708686285e-02 -2.168933167339044156e-03 -8.957301862937670518e-04 8.858563672571168751e-03 -2.676797065158559395e-03 -5.536708592451872885e-02 -5.233171332592292252e-02 4.896752838045978842e-03 -2.316520778203054465e-02 -3.351004105696472890e-02 1.522221642013309520e-02 -1.054939612866057780e-03 -8.938404601623744800e-04 -7.804568922770800318e-04 -2.314914510991326673e-04 3.462923135829905179e-04 -5.097536239509524794e-04 1.102938656604162196e-02 -1.821743233843618401e-02 -8.369597036065847678e-03 5.399656204770528212e-02 -5.847899243143708098e-02 6.952774869032569104e-03 1.058246633596103201e-04 8.275110729494770598e-03 2.390503556248249270e-04 1.187692873598426846e-03 -5.943188683320683964e-04 1.196669072722677304e-03 -7.355758966558234059e-04 5.678627024921576848e-04 -8.787226511110306183e-05 2.669238160632881988e-04 5.735318808864221362e-04 -1.148008624838564953e-04 9.032890908194837060e-04 -1.095143536312048749e-02 1.468317204114509165e-03 6.259717810333764428e-04 4.242435165041283721e-03 -3.779452262839353566e-06
5.461497492421293898e-02 6.721850335772872054e-02 -2.153484656214663118e-02 -2.602053672345514546e-01 9.428883019034177415e-02 2.009056667442380650e+00 -3.988597702438087533e-02 -1.074781737245982839e-02 -1.028058258646584872e-01 4.690347501341465830e-02 -6.402108674336354222e-02 -3.437884264588571097e-03 4.843415317986607405e-02 2.965830676959482770e-02 -2.615612457338464258e-01 -2.107989499600657936e-03 8.536837798696311590e-04 6.812462703774532606e-03 1.579716559561811229e-02 -6.951830005966825980e-03 -2.710075142332897258e-01 -2.503887124135273021e-05 -2.948917628083214462e-03 6.344755486247685011e-03 -2.870021562096335133e-03 1.179661537539897177e-03 7.341113589039696165e-03 -2.018066881636997323e-01 -5.004939659069861796e-02 -6.330384119018247491e-01 4.081808443870361611e-03 9.165171737394246960e-05 5.154228023451980657e-04 -4.534397852345908170e-03 -6.879075549907112154e-03 8.628961947603448063e-03 1.083379991143954002e-02 -1.235408458416813095e-03 -1.131190062268915691e-02 4.192371595504597592e-01 -6.539727979857118401e-02 -7.532571192044665853e-01 1.046246872661517509e-02 -2.172240188068979855e-03 -7.110567001006231486e-03 1.130197956049920627e-02 -3.268753775826315194e-03 -1.099867851640599914e-02 -6.793565442460487193e-04 -1.568945120612676072e-03 -5.723508020542871638e-03 -5.301437689089892602e-02 -7.654571911089237679e-02 1.269187313015967059e-02 6.628214405961089292e-04 -1.899174762079024886e-04 1.046766547347663390e-02 -5.848702376749781440e-04 4.086532759199103249e-04 -9.108479953451515711e-04 -5.681981288804901359e-02 8.344321949058092214e-02 6.421761826103144014e-03 -1.274809248256946609e-02 1.328619199849176424e-02 -7.587250417657380279e-03 -6.250269179676666044e-04 -7.445520957800790679e-04 -8.725810411839044715e-04 4.171570435112527918e-04 6.562073991361536129e-04 1.186748010532695432e-03 -4.913287941696038545e-04 -1.464537751851469234e-04 -3.217258738744520493e-04 -6.226647603034096267e-04 -5.527448934404587469e-05 -3.330642306630527804e-04 8.179207128325146486e-03 1.505639295210104648e-03 2.314442079458527320e-03 6.330110108729197424e-03 2.031455591275339390e-05 4.475816342271827716e-03
-7.374325525799430014e-02 -6.477508746980067955e-02 -1.480080749282606557e-02 7.666004754184338466e-02 -4.332197156283815187e-03 -3.988597702438087533e-02 1.640915340327893990e+00 2.819471388080885266e-02 2.601595413758645003e-01 -7.379427786354268715e-02 5.998226956898291412e-02 -2.857029694942887776e-02 -4.315662052633846557e-03 -7.435599895610798399e-03 2.092824447396033488e-02 -2.946862550915340107e-01 -9.708940431710846863e-02 1.862655804588891559e-02 -4.334559313948107943e-03 1.178008027174881622e-02 1.877915343100119289e-02 -2.944694090179533763e-01 9.867016022604256642e-02 -2.997105644434534723e-03 3.800711681821661650e-03 9.543116963680739679e-05 1.041711529946128933e-03 -4.358714738222975171e-01 1.232290410299964611e-02 1.125360257153478483e-01 -4.754078515123655660e-03 3.307020729989791684e-05 4.020392344599302346e-04 -5.595479075139084962e-02 1.122261106297944844e-02 1.020078890056657500e-01 -1.629416356818224991e-03 8.007714481898862806e-04 -1.345296032958974777e-02 -3.761972296127398356e-03 -1.657289817256665278e-03 -1.499261469516538492e-02 -4.673505317195170705e-01 -4.350527499758594097e-02 -3.945866270291319422e-01 -1.625164473022526652e-03 -3.725595068097473355e-03 -1.294273427410592807e-02 2.095233848213606288e-03 5.111709185495077502e-04 -1.079506052574513578e-03 2.095706279746432747e-03 3.564968346926686987e-03 -1.438081586011767232e-03 -4.094280636337836732e-02 -6.082697714972830350e-02 4.813604888263421991e-03 3.202660604379884562e-02 3.423191643916772414e-02 -1.346902300170655341e-03 2.094761416680758145e-03 -3.778979831310175230e-03 -6.231371918362089805e-04 2.090509532885038123e-03 -6.533728099389888612e-04 -9.623430324263906183e-04 3.201196066628030773e-02 -3.356389825171022384e-02 6.172317976755491674e-03 -4.093571989038549686e-02 6.038714339263992481e-02 -8.619985748479212784e-03 8.470697384097063088e-04 3.770003632186076994e-04 8.220308671682912370e-05 8.947853232280761869e-04 -3.448750189844027210e-04 2.121217582520999539e-04 1.468128231501366829e-02 -4.724315328577652264e-06 -1.020452110967709665e-04 -8.051650614454173779e-03 -6.368377062890586120e-04 -5.601620685066201547e-03
-4.070611816541782474e-02 -3.581408964270042794e-02 -1.373452952317151185e-02 4.350621986065150368e-03 -6.751991467569039632e-03 -1.074781737245982839e-02 2.819471388080885266e-02 1.170579513752263656e+00 9.431859337691167466e-02 2.949720761689115026e-02 -1.768925388470387466e-02 1.691163158162391905e-02 9.519967818568723927e-03 1.619684267241373876e-02 2.901674474797723627e-03 -1.510538410205795601e-01 -3.632171732475348858e-01 7.165038356744499182e-02 -9.263909927761083962e-03 1.568708904846278368e-02 -5.024781783449786682e-03 1.441190185497954745e-01 -3.725623413989471722e-01 -4.900485047155535984e-02 3.283399153343111426e-04 -3.166708564729592366e-03 1.170212906882767134e-03 2.261529747778684776e-02 -1.849602521336099481e-01 -5.009049813405701962e-02 -4.488099562126204693e-04 -2.669238160632861389e-04 8.834469664395575841e-05 2.692859737277078069e-04 6.996947217354554382e-02 -6.814352429905950331e-03 8.985647754909263825e-04 8.854784220308321158e-03 -2.677741928224273461e-03 -1.161236707758491957e-03 1.230069982095544252e-02 -2.167988304273328788e-03 -4.619482771413158106e-02 -1.669809252877328953e-01 -6.547664829609091408e-02 -3.355208746338885807e-03 9.167533895058579616e-03 -1.815554380763213533e-03 -1.029900741624672524e-04 8.270386414166219780e-03 2.381054925591069571e-04 -1.185330715934134740e-03 -5.938464367992094114e-04 1.195251778124105553e-03 -1.102938656604162022e-02 -1.822451881142900590e-02 -8.390384023511485156e-03 -5.398380639631816108e-02 -5.847993729450279288e-02 6.953719732098295747e-03 1.057301770530341863e-03 -8.957301862937995778e-04 -8.040784689198503862e-04 2.329087456976879382e-04 3.444025874515681306e-04 -5.102260554838114644e-04 5.538173130203723205e-02 -5.234305168271145836e-02 4.897697701111689006e-03 2.316756993969481399e-02 -3.350059242630760298e-02 1.522174398860023578e-02 -2.428298078876642806e-04 5.735318808864221362e-04 -1.148008624838564953e-04 6.826635649760182459e-04 5.673902709592986999e-04 -8.787226511110170658e-05 -6.217198972376753938e-04 4.237710849712728566e-03 -9.921062189962789879e-06 -9.004545016223514803e-04 -1.095001806852191790e-02 1.471624224844486715e-03
-4.689875069808608493e-02 -6.406974719124763906e-02 -3.431270223128594313e-03 3.985763113240957389e-02 -1.074120333099982082e-02 -1.028058258646584872e-01 2.601595413758645003e-01 9.431859337691167466e-02 2.009061391757708925e+00 -5.463670677472431958e-02 6.724732168123287446e-02 -2.153909844594231737e-02 4.251883795700506924e-05 -2.925296051440488994e-03 6.317354457342087663e-03 -1.577826833430387085e-02 -6.914980346404149547e-03 -2.709876721089097273e-01 2.126886760914898072e-03 8.210860041026545823e-04 6.793093010927462976e-03 -4.842234239154464409e-02 2.961531550010504735e-02 -2.615310101157436451e-01 2.923878756841934157e-03 1.171630201481312647e-03 7.342058452105407196e-03 2.018482621385910558e-01 -5.001065720500441625e-02 -6.330454983748176057e-01 -4.079446286206142580e-03 9.023442277537635677e-05 5.154228023452415422e-04 4.566050765047059007e-03 -6.881910139104243512e-03 8.630851673734899615e-03 -1.131520764341908264e-02 -3.260722439767810028e-03 -1.100434769480030869e-02 -1.047427951493655127e-02 -2.175547208799026577e-03 -7.121432926261966889e-03 -4.192433011603868831e-01 -6.544924726718528984e-02 -7.532420013954153060e-01 -1.084466583669517828e-02 -1.249108972869582713e-03 -1.131473521188624577e-02 6.184128765077058672e-04 -7.365207597215034287e-04 -8.697464519867776668e-04 -4.223537903727666784e-04 6.543176730046743050e-04 1.193362051992672432e-03 5.680186048980051527e-02 8.344888866897517965e-02 6.407116448584639946e-03 1.273675412578095974e-02 1.328241254622891838e-02 -7.588667712255870931e-03 -6.689630505232215234e-04 -1.880277500764340227e-04 1.046105143201658816e-02 5.777837646821584218e-04 4.152673173799090092e-04 -9.084858376809000144e-04 6.713252081874893432e-04 -1.546268407035656213e-03 -5.726342609740035956e-03 5.301910120622749245e-02 -7.653674291176815192e-02 1.268714881483114579e-02 6.179404449748685663e-04 -5.669178394265535562e-05 -3.330642306630527804e-04 5.045568770895849601e-04 -1.445640490537218256e-04 -3.217258738745387855e-04 -6.331999834860649844e-03 1.936969284708556834e-05 4.484320109863224393e-03 -8.180151991390851446e-03 1.502332274480074189e-03 2.304048585735640493e-03
4.795558003708357692e-02 3.730130410812911024e-02 -4.117240808834620250e-03 -7.379994704193695854e-02 4.070375600775356928e-02 4.690347501341465830e-02 -7.379427786354268715e-02 2.949720761689115026e-02 -5.463670677472431958e-02 1.678284674576754121e+00 -3.033648223500872154e-01 3.426026233113903252e-02 6.619238206836693117e-03 -9.246429961045424251e-03 2.892698275673481409e-03 6.606482555449586826e-03 -9.650831353169617155e-03 -8.007714481898936532e-04 -3.221916913659068626e-01 5.820356484778472193e-04 1.208857806270337842e-01 -3.221713768099940811e-01 -2.577491956952366464e-02 -1.182160700348680593e-01 -3.450975342363997722e-01 -1.166863367314823208e-01 1.277502107994223091e-02 -1.627195928613765080e-02 -3.860238054961257978e-03 4.492823877454603181e-04 -9.431197933545165668e-02 -9.813820232004735744e-02 1.079175350501537442e-02 1.010814507697371106e-02 -3.453474505172789664e-03 3.916457407370904620e-04 -5.339893615864330090e-03 1.378082781339133589e-02 -1.530205734918556326e-03 -4.071887381680463873e-03 8.741400652423052947e-03 -3.147811303415369143e-03 -4.066690634819047565e-03 9.212887322212679614e-03 1.159346981627080303e-03 -4.859997664789830196e-01 4.425946469663624150e-01 -4.879556330250042068e-02 -9.817127252734788971e-04 -2.194916901646077126e-03 -3.585755334372319695e-04 1.502804706012949437e-03 1.426743229223260013e-03 -3.084977909545752982e-04 1.502332274480101294e-03 1.458396141924540954e-03 -1.223597670095446892e-04 -9.826575883391860250e-04 -2.222790362084518280e-03 8.659669997239274712e-04 3.941685251225546943e-02 -6.727425027860570172e-03 -4.408589335146521904e-02 -4.034281831665203349e-02 7.828662930946413828e-03 5.219565304446059650e-02 -4.035651883110485949e-02 -3.571109956853777898e-03 -5.265107704213314865e-02 3.936535747517424383e-02 2.988601876843094678e-03 4.433675449541139152e-02 3.018837494945711929e-04 -1.102135522998305001e-02 1.230684143088272035e-03 -7.383632426996694295e-03 2.427825647343794663e-03 -2.612546376690291685e-04 5.692799970907292187e-04 6.524279468732858533e-04 -6.803014073118425833e-05 5.683351340250220908e-04 6.505382207418701880e-04 -7.180959299400192786e-05
-3.734098835688898221e-02 -1.100297764335500528e-01 1.287281440724329269e-02 6.475996966074934469e-02 -3.581456207423322491e-02 -6.402108674336354222e-02 5.998226956898291412e-02 -1.768925388470387466e-02 6.724732168123287446e-02 -3.033648223500872154e-01 1.915756164018771912e+00 -6.658875212443246538e-02 8.980923439580999236e-04 1.579622073255239345e-02 -1.344162197280121020e-02 1.782011741930495351e-03 1.859868458545049091e-02 1.052719184661635339e-02 2.412613351985835181e-02 -2.650969233257360891e-01 -2.574137693069095123e-02 -8.499043276068206018e-03 -2.661962715026905402e-01 -1.018231682763192855e-02 -1.426903855944407495e-01 -5.633292495028825453e-01 3.626384446197869482e-02 2.179657363134850784e-02 1.194401401364962589e-02 -5.187298230752148635e-04 -3.192078138043914770e-02 6.451052581140153883e-03 1.946890346896966613e-03 -3.022144515675865770e-03 4.652978167092633455e-03 -8.513216222053832886e-04 6.684906189903571175e-03 -3.172377743123841205e-03 1.064388243523156164e-03 8.914783024980957316e-03 -1.302540979235559948e-02 -2.291292934348296111e-04 9.948935650401394964e-03 -1.315438360082516606e-02 4.125272144893160978e-03 4.429579468151282340e-01 -7.181814400476193017e-01 6.368566035503617218e-02 -2.436801846468039483e-03 9.510519187911589331e-03 1.645006597402408864e-03 -3.408121078018701809e-03 -2.941831155090434639e-03 1.138559994181463858e-03 -3.393475700500182130e-03 -3.111434075385520037e-03 -7.473866849772167146e-04 -2.525618974644845607e-03 1.016200227171897485e-03 -2.062163640913770076e-03 4.317551778765249537e-03 -4.100705705184688049e-03 -6.655143003333682805e-03 -5.744436737448378044e-02 1.189629842883121666e-02 7.590888140460336220e-02 -5.841474174296873434e-02 3.473789061085564255e-03 -7.929621549517637535e-02 -8.868957166293999633e-03 -4.705890498772407823e-03 -7.743152823499679580e-03 6.956081889762582432e-03 3.899922303721116076e-03 -3.192692299036616228e-03 1.105253571115155826e-02 5.857206144340982960e-03 4.466367711614733019e-03 -1.212259313306904545e-03 -7.450245273129530148e-04 2.002164836241090984e-03 -1.096041156224499338e-03 -1.004389438850525861e-03 -1.751776123827747996e-03
4.121492692630304711e-03 1.287139711264473178e-02 5.274225632797421674e-03 1.480458694508893572e-02 -1.373169493397437269e-02 -3.437884264588571097e-03 -2.857029694942887776e-02 1.691163158162391905e-02 -2.153909844594231737e-02 3.426026233113903252e-02 -6.658875212443246538e-02 1.318393891752053904e+00 -3.911733092042495724e-03 -2.283261598290038143e-03 5.594534212073374452e-03 3.622604993935027787e-03 -6.259717810333754670e-04 2.736795869831199022e-03 1.474109214707317594e-01 -4.677544606801083832e-03 -4.268135440428614258e-01 -1.492982854444889762e-01 -3.124378699385747804e-02 -4.255601831861961504e-01 1.559213031035880208e-02 3.628888333322004972e-02 -2.389383893515338586e-01 -2.424991058146662437e-03 -5.064466032209624614e-04 7.313712560134087541e-03 3.640084960650840154e-03 2.046573400329491661e-03 2.357669564714757679e-02 3.444025874515112100e-04 -8.201411410369333597e-04 -2.683883538151397331e-03 -7.403002119843698874e-04 1.021869405566178200e-03 5.948857861714900927e-03 -5.740987987258531350e-03 4.614238781398466438e-03 4.155980194528769919e-03 3.654257906636349494e-03 -7.473866849772058726e-04 4.273615646209757285e-03 -4.888627015680867272e-02 6.352881308612820521e-02 -1.479353204722012038e-01 6.921121956331328928e-04 1.420129187763272171e-03 -8.310070662926038196e-04 2.981042972317426813e-04 8.220308671683996572e-05 -1.276510001775230368e-03 4.516445454097364320e-04 3.278674838016391825e-04 6.519555153404197126e-03 -1.464537751851713180e-04 -1.816499243828921962e-03 -5.763664700835164148e-05 5.975786459087659153e-02 -5.152810728853584113e-03 -6.156491520404840795e-02 1.076576977070832150e-02 -7.252768892395744689e-03 -1.947882453116003137e-02 2.041376653468080123e-03 3.861655349559847510e-03 -3.354263883273173475e-03 -5.923535531553854316e-02 -9.233674309658330970e-03 -6.856068134257081725e-02 -9.132101530094437853e-04 -3.252691103709280142e-03 -2.487210291023701780e-02 -1.307218051410828467e-03 4.525894084754511493e-03 4.622222874303719142e-02 -5.565243457036369136e-04 -5.655005448278871546e-04 8.551010744682304484e-05 4.336921471612359500e-04 8.102200788469697025e-04 3.477096081815593412e-04
-3.222011399965639677e-01 8.489594645411146015e-03 1.493058443490146714e-01 -2.944462598728434521e-01 -1.441138218029340834e-01 4.843415317986607405e-02 -4.315662052633846557e-03 9.519967818568723927e-03 4.251883795700506924e-05 6.619238206836693117e-03 8.980923439580999236e-04 -3.911733092042495724e-03 1.701144691588560187e+00 -2.518149832110400110e-01 2.875742707959291766e-01 3.850789424304172648e-02 -5.779254941419823335e-03 -4.926893969842150584e-02 2.493824332483675354e-02 4.884091672965455017e-02 -6.616876049172393422e-03 1.925630927918510048e-03 -6.196884416463970674e-03 7.857481254450624994e-03 -7.639123399964872774e-02 4.458761563935757788e-02 5.971298359525532146e-02 -5.097111051129939868e-02 -5.704327300308958959e-02 -3.970976006262583180e-02 9.419812333603352905e-03 5.927598442736403163e-03 9.080134061480282359e-04 -1.032924303434992752e-02 -2.484989862819194078e-04 -8.890216585272482652e-03 -3.797310174784944425e-02 8.645969482786255295e-03 5.065174679508921418e-02 -4.021904125504392746e-02 -5.353027212477699803e-02 2.196806627777485744e-03 -2.323418278582761298e-03 6.543176730046864481e-04 2.026731275949552203e-03 -2.615380965887369701e-03 -2.382944651722516353e-03 -6.325858224933344695e-04 -4.354061287624350629e-01 4.101778124764250411e-01 -5.537417239751155074e-02 -4.443317777126716273e-01 -3.242628312059447210e-02 -4.277215574490095262e-01 -9.260602907031078440e-03 -2.804353579029516055e-03 -1.506536915122511089e-02 4.403061886212021082e-04 -2.777897413189619330e-03 -9.221863521337021578e-04 1.556189469225608161e-03 3.382137343711636747e-03 2.762307172605397293e-03 -7.855591528319213340e-03 1.224306317394708264e-02 -1.355878499294932687e-03 -1.336036374915017949e-03 5.518000303751039847e-04 -8.418729915482872899e-04 -1.920434181057110003e-03 1.822640853756064480e-03 -8.829745349067154043e-04 -8.267079393436238544e-03 -1.747996671565233903e-05 -5.891221214706538443e-03 -6.635773310486642665e-03 2.645616583990366422e-04 3.741185308681726183e-03 -6.577664231945421630e-03 8.640772735924685463e-04 2.848762143117886808e-04 -4.986042397755650023e-03 3.330642306630310964e-04 -1.119662732867229143e-04
2.570688942879246347e-02 -2.662430422244432271e-01 -3.122016541721470834e-02 -9.870984447480238289e-02 -3.726006083531084312e-01 2.965830676959482770e-02 -7.435599895610798399e-03 1.619684267241373876e-02 -2.925296051440488994e-03 -9.246429961045424251e-03 1.579622073255239345e-02 -2.283261598290038143e-03 -2.518149832110400110e-01 1.767896432591827605e+00 3.641549498402528451e-02 5.186353367686307933e-03 5.980038342883357144e-03 -1.001082418120542890e-02 -4.907051845462225004e-02 -1.416189108779248307e-01 2.055549599453742986e-03 6.224757876902444788e-03 -1.347705433776532832e-02 1.235313972110238696e-02 7.024915164099598819e-02 -8.056847361315594425e-03 -8.817698344979177372e-02 -1.814609517697508140e-02 -3.842332899866063300e-02 -4.289394859407106436e-02 3.348594704878904687e-03 -1.119615489713957079e-02 2.955059238010380399e-03 1.878860206165865621e-03 -1.030420416310861946e-02 3.413790256412951515e-03 -4.804109014453038923e-02 1.284021663147626516e-02 6.601238565434891514e-02 1.971929218138344930e-03 4.458336375556188821e-03 1.639337419008146798e-03 -3.020727221077260626e-03 -1.861380239450187370e-04 3.024034241807254872e-03 -4.028896112190649692e-03 -2.883722076549230084e-03 3.700556196856164860e-03 4.135783746499180902e-01 -7.762720937590492642e-01 6.713818999714327163e-02 -3.399570067274003404e-02 -1.574028483906229625e-01 -5.923488288400568375e-02 -1.455561552727404609e-03 8.002990166570086474e-04 -9.840748829377508368e-04 -2.110351657264968907e-03 -5.645556817621790510e-04 4.387471645627877975e-03 -8.639827872859126220e-03 9.928621094488592619e-03 1.993661068649693873e-03 1.050545999610500575e-02 -1.322099644695771611e-02 2.707032683261366597e-04 -1.596346149518315270e-03 -1.003869764164389347e-02 -7.625044940285693584e-04 -2.512863323257746254e-03 2.495383356542091747e-03 -1.616660705431096365e-03 1.939803873904176381e-03 3.491269027801251288e-04 8.288338812414725032e-03 -1.050687729070356839e-03 -1.469262067180110041e-04 -3.169070722393868209e-03 2.144839159163423490e-04 4.361015479787981250e-03 8.239205932997716291e-04 -1.192889620459824506e-03 -8.154168257083799394e-04 -5.692799970907285682e-04
1.182675650719492572e-01 -1.016436442938341636e-02 -4.255634902069261871e-01 3.026396399471552832e-03 -4.900815749228534801e-02 -2.615612457338464258e-01 2.092824447396033488e-02 2.901674474797723627e-03 6.317354457342087663e-03 2.892698275673481409e-03 -1.344162197280121020e-02 5.594534212073374452e-03 2.875742707959291766e-01 3.641549498402528451e-02 1.798299291457202465e+00 4.934263901754695758e-02 -2.390550799401491150e-02 -1.458164650473448565e-01 4.210309820807117340e-03 3.253069048935552238e-02 1.316099764228508343e-02 -7.863150432844880772e-03 1.231676249307252571e-02 -9.982950720766964325e-03 1.760421620878993565e-02 -3.680997531395951983e-02 6.210112499383925108e-03 -5.957078170386592708e-02 -5.818372272340247703e-02 2.841533940665233460e-02 -1.596629608438035475e-02 6.920649524798412264e-03 -3.677407051746251973e-03 -8.507547043659803923e-03 1.183677205569146074e-02 -1.112576259874412110e-02 7.737483645105361352e-03 2.381054925591076347e-04 -1.140591449772735549e-02 5.350192623280571047e-02 7.085197427691938832e-02 -9.368317296521992861e-04 3.071749826625632881e-03 4.574554532638611809e-03 -1.923741201787097094e-03 2.856321047643597608e-03 3.998188062555046822e-03 -9.141550160751549248e-04 -5.047033308647274480e-02 6.592971013609923159e-02 -1.675421739487650830e-01 -4.301233993620462437e-01 -6.014714817394942181e-02 -7.730888500906698546e-01 -1.157221039729244838e-02 -3.760555001528788875e-04 -2.269466597530658478e-02 6.556877244499772876e-03 1.019979679434754403e-03 7.000962885383823012e-03 5.099898397173790662e-03 2.090037101352184776e-03 -1.258935548753007186e-02 -1.673824920906590106e-03 1.673824920906601598e-03 9.472252233750319030e-04 2.224207656683110414e-03 -4.596758814682822556e-04 1.619967726161087359e-03 1.462175594187391800e-03 -1.166433454619921059e-03 1.195724209656959768e-03 -4.832974581110526099e-04 8.300622032268879097e-04 -3.668430852621997612e-03 1.990826479452558612e-03 3.160566954802553606e-04 1.582173203532656960e-03 -1.604377485576858817e-03 -4.461643396286176996e-03 -4.204640642412778837e-05 3.188912846773787500e-04 2.803881147496658371e-03 3.103875170859800672e-04
-3.222195648263452838e-01 -2.415825886409256676e-02 -1.473958036616803691e-01 -4.361487911320885771e-03 9.257295886301090265e-03 -2.107989499600657936e-03 -2.946862550915340107e-01 -1.510538410205795601e-01 -1.577826833430387085e-02 6.606482555449586826e-03 1.782011741930495351e-03 3.622604993935027787e-03 3.850789424304172648e-02 5.186353367686307933e-03 4.934263901754695758e-02 1.701767356348863336e+00 -3.091450221545728461e-01 -2.264430477390420027e-01 1.956338977554127230e-03 -7.823938615617895970e-03 -6.350424664641978086e-03 2.496328219607809457e-02 4.907713249608225414e-02 -4.196136874821464885e-03 -7.639028913658293951e-02 3.070899449866522010e-02 -6.809533628270827976e-02 -5.066922676180479757e-02 -4.700599265604426397e-02 5.119504305787289655e-02 9.418395039004786792e-03 5.585558012949123560e-03 -2.185940702521839245e-03 -1.030656632077276216e-02 1.697918929082209904e-03 8.718723938845984733e-03 -3.796696013792232038e-02 -2.585617779317503015e-03 -5.128433261758254258e-02 -2.335701498436997328e-03 1.979488122663873259e-04 -2.119327856389230207e-03 -4.025352875694238747e-02 -5.272950067658712520e-02 9.536502922218623168e-03 -2.630026343405868130e-03 -2.200586080040346781e-03 1.150843214035682325e-03 4.403061886212129503e-04 -2.028621002080988143e-03 1.514615494334331904e-03 -9.270523969221056843e-03 5.045568770895361710e-04 1.517875271911039992e-02 -4.446090950224577121e-01 6.179971367587750591e-02 4.246039817636968472e-01 -4.352540058088555930e-01 4.115918000542612143e-01 -3.530150142955230941e-02 -1.929882811714202966e-03 1.970511923539788358e-03 5.655005448279061282e-04 -1.345485005572110912e-03 1.152732940167087040e-04 8.418729915482710269e-04 -7.863622864377740190e-03 1.271738443293389184e-02 -1.350209320900668235e-03 1.561858647619883455e-03 2.701363504867032757e-03 -3.545126222546739723e-03 -8.439989334461311249e-03 1.273202981045239157e-03 5.782089530616952092e-03 -6.868682056184315099e-03 -5.617210925650505116e-04 -3.737878287951731070e-03 -4.894863111914548974e-03 3.500717658458393582e-04 4.866044788409597949e-05 -6.485067651505754469e-03 7.903779544670509532e-04 -4.781007112496281700e-04
-6.297512332962039786e-04 -2.650444834255891169e-01 -4.700693751910998454e-03 -1.175315167437608957e-02 1.567575069167424784e-02 8.536837798696311590e-04 -9.708940431710846863e-02 -3.632171732475348858e-01 -6.914980346404149547e-03 -9.650831353169617155e-03 1.859868458545049091e-02 -6.259717810333754670e-04 -5.779254941419823335e-03 5.980038342883357144e-03 -2.390550799401491150e-02 -3.091450221545728461e-01 1.753025232800606181e+00 -2.702450097392610634e-02 7.775750599266622980e-03 -1.852781985552216099e-02 -1.041428071026392205e-02 -4.884942049724593643e-02 -1.415078894677038179e-01 3.248486463066855429e-02 6.465886931271835891e-02 1.906450207684586701e-02 8.527436411192834687e-02 -4.915650099360209871e-03 -1.380728397923123955e-02 5.235675219716426354e-02 6.760967666693283584e-03 -1.294131697950733073e-02 -8.825021033738434089e-04 3.697249176126069566e-03 -1.360272112550485989e-02 -2.944193312754707446e-03 -4.853619839096282029e-02 -2.411290543693842513e-03 -6.794274089759599899e-02 -3.591896944299443131e-03 -1.872718596238711394e-03 -2.995215918303094881e-03 -9.733034439886469047e-03 -1.123725644049798980e-02 6.628214405960963524e-04 -4.534397852345892557e-03 -4.407786201540666443e-03 -2.901674474797723627e-03 -3.479930671012701569e-03 -1.142292203291015405e-02 -2.525146543111991392e-03 1.119190301334393144e-03 6.505382207418566355e-04 -1.046435845274655031e-03 6.078445831177132358e-02 -1.613802494657323727e-01 -7.830788872844296478e-02 4.145530009021987095e-01 -7.655908892327221160e-01 6.669032490399638691e-02 -2.762307172605381680e-03 3.014585611150144995e-03 5.792010592806913580e-04 -2.033345317409550670e-03 9.472252233750277830e-04 9.070685430823321668e-04 1.062498517391742212e-02 -2.307450092772230649e-02 2.840730807059385979e-03 -9.547368847474310000e-03 8.654000818844794288e-03 -3.469064745757027314e-03 2.064998230110851561e-03 -1.778704721200503490e-03 -8.654473250377645033e-03 -1.384224391266251474e-03 5.352649267251418600e-04 3.341035800353222944e-03 -1.044546119143237306e-03 -1.245329520606773066e-03 9.174620368051465691e-04 7.766774400142427382e-04 4.932657634542986745e-03 -1.913820139597129533e-03
-1.209051503198808469e-01 -2.572247966937667857e-02 -4.268012608230071780e-01 -1.876214589581846198e-02 -5.033757982574038441e-03 6.812462703774532606e-03 1.862655804588891559e-02 7.165038356744499182e-02 -2.709876721089097273e-01 -8.007714481898936532e-04 1.052719184661635339e-02 2.736795869831199022e-03 -4.926893969842150584e-02 -1.001082418120542890e-02 -1.458164650473448565e-01 -2.264430477390420027e-01 -2.702450097392610634e-02 1.813420879960837562e+00 6.323023635736363390e-03 -1.041617043639534237e-02 -4.912343078630206084e-03 6.602230671653885885e-03 2.110824088797823121e-03 1.313595877104374761e-02 -3.250517918658137051e-02 3.388562412558474013e-02 -2.124146658024344408e-02 6.180349312814033963e-02 6.769802136357690181e-02 3.784176578171566385e-03 1.485702684523595302e-02 -4.846202664030452995e-03 -1.929410380181358509e-03 7.960471328613091813e-03 -1.127457853159356468e-02 -7.884882283356237087e-03 2.918209578447658863e-03 -2.232711424274503621e-03 3.904174187516832630e-03 -2.339953382232695667e-03 -4.572192374974336400e-03 -2.173185051134864467e-04 -5.266619485118451127e-02 -6.855265000651228346e-02 1.477057187472335248e-02 -1.913820139597119559e-03 -3.214424149547988590e-03 6.391998639533256728e-04 -5.955944334707740165e-03 1.544851112437049443e-04 7.778112756930914001e-03 1.161425680371657755e-02 -2.255860569384420412e-03 -1.096560830910614862e-02 4.272982587955710398e-01 -7.679799754943716916e-02 -7.806718486245314281e-01 -4.101319866177381701e-02 6.857390942549076995e-02 -1.678827970839537609e-01 -8.815572403081289084e-04 7.516385687728981396e-04 -1.104214221742871524e-02 -1.825947874486034657e-03 1.263754350388131232e-03 1.167850749218501266e-03 -6.614041459975306732e-04 7.450245273129326318e-04 6.845532911074420426e-04 -3.097733560932710087e-03 -4.251411364165525938e-03 2.806243305160937033e-04 1.747996671564861209e-04 -1.247219246738204886e-03 -1.501387411414387228e-03 -1.568000257546996049e-03 -8.692740204538576955e-05 8.503767591396772449e-04 5.621935240979027202e-05 -2.466092601505064964e-03 7.393553489186627595e-04 1.640282282073869755e-03 3.349067136411765407e-03 -6.014053413248873596e-04
6.591837177931099238e-03 -1.725792389520742348e-03 -3.629691466927863555e-03 -2.946786961870082600e-01 1.510580929043752185e-01 1.579716559561811229e-02 -4.334559313948107943e-03 -9.263909927761083962e-03 2.126886760914898072e-03 -3.221916913659068626e-01 2.412613351985835181e-02 1.474109214707317594e-01 2.493824332483675354e-02 -4.907051845462225004e-02 4.210309820807117340e-03 1.956338977554127230e-03 7.775750599266622980e-03 6.323023635736363390e-03 1.701451772084916048e+00 3.092130522953039362e-01 2.263816316397707640e-01 3.848946941326038262e-02 -5.115016206225182771e-03 -4.938610271856964939e-02 -7.651690078738813960e-02 -3.068631778508812066e-02 6.808305306285405978e-02 -5.073158772414188000e-02 4.701213426597138090e-02 -5.122149922371279501e-02 9.418867470537613251e-03 -5.570440203897747931e-03 2.182633681791844998e-03 -1.034058139113841306e-02 -1.699336223680790329e-03 -8.748487125415880042e-03 -2.613018808223085618e-03 2.197751490843214556e-03 -1.128166500458631242e-03 -4.024596985241664371e-02 5.273186283425143617e-02 -9.515715934772989160e-03 -2.324835573181327410e-03 -1.932244969378625284e-04 2.120745150987796319e-03 -3.796507041179093128e-02 2.602625314500285527e-03 5.131315094108672425e-02 -7.855591528319190789e-03 -1.275376166096373748e-02 1.346429868637834303e-03 1.565638099882706545e-03 -2.701835936399891742e-03 3.533315434225367882e-03 -1.923741201787095793e-03 -1.966260039744090020e-03 -5.329027690608692698e-04 -1.338398532579258664e-03 -1.119662732867229143e-04 -8.409281284825530570e-04 -4.446029534125306992e-01 -6.185498816522159993e-02 -4.245737461455940664e-01 -4.351165282327946748e-01 -4.115776271082755011e-01 3.531472951247225517e-02 4.521169769426008379e-04 1.979015691131168556e-03 -1.510836042071503392e-03 -9.262020201629639349e-03 -5.102260554838006223e-04 -1.518017001370895389e-02 -7.063796279253581854e-03 5.631383871636166244e-04 3.738350719484591356e-03 -8.329440355773142304e-03 -1.274620275643837796e-03 -5.780199804485530897e-03 -6.459083917198692008e-03 -7.884882283356164229e-04 4.705418067239494628e-04 -4.866044788410394187e-03 -3.453474505172888110e-04 -3.543236496415282100e-05
9.701381527185186371e-03 1.859915701698331217e-02 -6.254993495005174578e-04 9.710593942075834706e-02 -3.631694576627165771e-01 -6.951830005966825980e-03 1.178008027174881622e-02 1.568708904846278368e-02 8.210860041026545823e-04 5.820356484778472193e-04 -2.650969233257360891e-01 -4.677544606801083832e-03 4.884091672965455017e-02 -1.416189108779248307e-01 3.253069048935552238e-02 -7.823938615617895970e-03 -1.852781985552216099e-02 -1.041617043639534237e-02 3.092130522953039362e-01 1.753261448567033920e+00 -2.699473778735622317e-02 5.784451688281228368e-03 5.929488168867831296e-03 -2.390739772014632836e-02 -6.473445835797500547e-02 1.900119625144324614e-02 8.530696188769536226e-02 4.904784174104464059e-03 -1.374019870156577283e-02 5.235911435482853982e-02 -6.760967666693384198e-03 -1.296777314534723266e-02 -8.758880619138683602e-04 -3.715674005907588628e-03 -1.360461085163628195e-02 -2.881359918884942098e-03 4.532980557747347261e-03 -4.434242367380566638e-03 -2.945138175820418043e-03 9.734924166017889374e-03 -1.124009102969512029e-02 6.434517477490332271e-04 3.603707732620790687e-03 -1.885474247625808578e-03 -3.024506673340121229e-03 4.854942647388275911e-02 -2.416959722088110434e-03 -6.798100785175727190e-02 -1.061128465946460306e-02 -2.313261000626350844e-02 2.838841080927959146e-03 9.555400183532850727e-03 8.661087291837617913e-03 -3.457726388968496677e-03 2.765141761802519110e-03 3.013168316551593194e-03 4.582585868697140827e-04 2.040431790402377765e-03 9.580911486307074586e-04 9.099031322794607062e-04 -6.083170146505685605e-02 -1.614067056315722781e-01 -7.850725483530791859e-02 -4.145052853173803453e-01 -7.657189181781257625e-01 6.671630863830342595e-02 3.477096081815575848e-03 -1.148244840604992385e-02 -2.523256816980567595e-03 -1.120607595932953835e-03 6.529003784061305268e-04 -1.030373173157575744e-03 1.363909835353472981e-03 5.357373582580072418e-04 3.340563368820367862e-03 -2.092871690549319603e-03 -1.782956604996179710e-03 -8.654945681910499247e-03 -7.681736724228467117e-04 4.924153866951590935e-03 -1.925630927918517421e-03 1.040294235347540269e-03 -1.252888425132460013e-03 9.165171737394394412e-04
8.291173401611725419e-04 1.052341239435353876e-02 2.738213164429759497e-03 -1.863269965581608803e-02 7.165605274583924933e-02 -2.710075142332897258e-01 1.877915343100119289e-02 -5.024781783449786682e-03 6.793093010927462976e-03 1.208857806270337842e-01 -2.574137693069095123e-02 -4.268135440428614258e-01 -6.616876049172393422e-03 2.055549599453742986e-03 1.316099764228508343e-02 -6.350424664641978086e-03 -1.041428071026392205e-02 -4.912343078630206084e-03 2.263816316397707640e-01 -2.699473778735622317e-02 1.813392534068865913e+00 4.927177428761864153e-02 -1.003586305244676471e-02 -1.458093785743520276e-01 3.246313278015725001e-02 3.385066419215344846e-02 -2.123626983338203211e-02 -6.184837412376156113e-02 6.773392616007392619e-02 3.787483598901554560e-03 -1.485891657136727273e-02 -4.861320473081826021e-03 -1.923741201787093624e-03 -7.968975096204675840e-03 -1.127552339465927311e-02 -7.851339644523502859e-03 1.912402844998567540e-03 -3.229541958599353377e-03 6.132161296462787167e-04 5.267706077644021545e-02 -6.855312243804513594e-02 1.475923351793481317e-02 2.346567423692670715e-03 -4.578806416434310148e-03 -2.347984718291062597e-04 -2.907343653191991548e-03 -2.241215191865919380e-03 3.876773158611220970e-03 6.689630505232126330e-04 7.516385687728954291e-04 6.826635649760128249e-04 3.102457876261256135e-03 -4.247631911902700896e-03 2.872383719760714083e-04 8.829745349066978402e-04 7.511661372400499966e-04 -1.110781020049561411e-02 1.829254895216014375e-03 1.269895960315255319e-03 1.169268043817049815e-03 -4.272897550279797230e-01 -7.687453145775974273e-02 -7.807101155786926316e-01 4.101745054556951015e-02 6.860131045439638031e-02 -1.678837419470194936e-01 5.953582177043460419e-03 1.559024058422710571e-04 7.779057619996631971e-03 -1.161331194065086565e-02 -2.255860569384434723e-03 -1.095521481538332814e-02 1.580283477401232079e-03 -8.787226511109289743e-05 8.499043276068243315e-04 -1.639337419008155255e-04 -1.249108972869618708e-03 -1.501387411414385926e-03 -1.619495294628229025e-03 3.344342821083209818e-03 -6.084918143177322353e-04 -4.346370102269525647e-05 -2.468927190702197624e-03 7.388829173858010640e-04
6.596561493259602352e-03 -8.754156303809662240e-04 3.906063913648247753e-03 -4.301961538181065664e-03 -9.527526723094401767e-03 -2.503887124135273021e-05 -2.944694090179533763e-01 1.441190185497954745e-01 -4.842234239154464409e-02 -3.221713768099940811e-01 -8.499043276068206018e-03 -1.492982854444889762e-01 1.925630927918510048e-03 6.224757876902444788e-03 -7.863150432844880772e-03 2.496328219607809457e-02 -4.884942049724593643e-02 6.602230671653885885e-03 3.848946941326038262e-02 5.784451688281228368e-03 4.927177428761864153e-02 1.700908475822132226e+00 2.519113592437425275e-01 -2.875563183976806436e-01 -7.638556482125444247e-02 -4.457863944023332525e-02 -5.973140842503671388e-02 -5.093378842020380992e-02 5.702484817330823880e-02 3.970787033649439413e-02 9.423119354333431286e-03 -5.914370359816463474e-03 -9.113204268780268191e-04 -1.033821923347405351e-02 2.475541232162339639e-04 8.861870693301153457e-03 -2.607822061361680151e-03 2.389558693182477090e-03 6.538452414718370041e-04 -2.319166394787030433e-03 -6.486484946104315377e-04 -2.013503193029630729e-03 -4.022471043343819191e-02 5.353168941937556935e-02 -2.188302860186110751e-03 -3.798018822084227308e-02 -8.639355441326284149e-03 -5.063946357523498032e-02 -1.338398532579280348e-03 -5.603037979664627147e-04 8.409281284825584780e-04 -1.920434181057120845e-03 -1.825003011420316037e-03 8.749431988481397651e-04 1.554772174627036627e-03 -3.375523302251654326e-03 -2.728292102239788901e-03 -7.853229370654917982e-03 -1.224306317394707050e-02 1.355878499294943529e-03 -9.259658043965366542e-03 2.802936284430966422e-03 1.510174637925497387e-02 4.417234832197790631e-04 2.773173097861056369e-03 9.188793314037217892e-04 -4.352790446800969271e-01 -4.101504114475194585e-01 5.535810972539445540e-02 -4.443421712063945206e-01 3.237526051504609204e-02 4.277267541958708619e-01 -6.752936330634763673e-03 -2.631443638004380033e-04 -3.740240445616022959e-03 -8.086610547885481060e-03 1.795239824850048196e-05 5.890748783173695505e-03 -4.943523559798669240e-03 -3.302296414659205547e-04 1.114938417538856134e-04 -6.530893510192726029e-03 -8.607702528624907798e-04 -2.801518989832313573e-04
9.270523969221041230e-03 1.569559281605421158e-02 -2.268616220771520198e-03 7.368987049478191963e-03 1.620770859766940825e-02 -2.948917628083214462e-03 9.867016022604256642e-02 -3.725623413989471722e-01 2.961531550010504735e-02 -2.577491956952366464e-02 -2.661962715026905402e-01 -3.124378699385747804e-02 -6.196884416463970674e-03 -1.347705433776532832e-02 1.231676249307252571e-02 4.907713249608225414e-02 -1.415078894677038179e-01 2.110824088797823121e-03 -5.115016206225182771e-03 5.929488168867831296e-03 -1.003586305244676471e-02 2.519113592437425275e-01 1.767986194583070381e+00 3.647407649409935282e-02 -7.012253999019071871e-02 -8.117318597521081328e-03 -8.816564509300324481e-02 1.822971555829041093e-02 -3.835482642639660711e-02 -4.288261023728253546e-02 -3.340090937287420840e-03 -1.121599702151949637e-02 2.959783553338934253e-03 -1.818861401493247895e-03 -1.030514902617432962e-02 3.465757725027042609e-03 3.995353473357932811e-03 -2.877580466622091902e-03 3.661816811162023864e-03 2.993326192171670216e-03 -1.984212437992578305e-04 2.986239719178839652e-03 -1.998385383978245559e-03 4.455029354826201514e-03 1.636502829811043629e-03 4.801794099942047200e-02 1.280809128724211092e-02 6.596939438485907581e-02 1.587369950394073703e-03 -1.009208240485655328e-02 -7.568353156343178090e-04 2.503414692600631174e-03 2.495383356542106058e-03 -1.594928854919749157e-03 8.631324105267729543e-03 9.912558422371512898e-03 1.882167226895821487e-03 -1.051632592136068911e-02 -1.323091750914767543e-02 2.692859737275739621e-04 1.442805901340326290e-03 8.040784689198497356e-04 -1.083285504837378302e-03 2.093816553615034971e-03 -5.466032835136672933e-04 4.392668392489279539e-03 -4.135547530732752719e-01 -7.764294134594900143e-01 6.713582783947899535e-02 3.393097755273886962e-02 -1.573915100338344475e-01 -5.916449058561024099e-02 1.018089953303336244e-03 -1.507056589808720146e-04 -3.169543153926720688e-03 -1.961063292882668941e-03 3.514890604444020558e-04 8.289283675480440400e-03 1.210369587175474894e-03 -8.173065518398020014e-04 -5.546346195722196221e-04 -2.125941897849202870e-04 4.352984143729440522e-03 8.002990166570029011e-04
-2.921044167644804533e-03 -1.339107179878564272e-02 5.587920170613394633e-03 -2.090084344505475575e-02 2.889863686476339209e-03 6.344755486247685011e-03 -2.997105644434534723e-03 -4.900485047155535984e-02 -2.615310101157436451e-01 -1.182160700348680593e-01 -1.018231682763192855e-02 -4.255601831861961504e-01 7.857481254450624994e-03 1.235313972110238696e-02 -9.982950720766964325e-03 -4.196136874821464885e-03 3.248486463066855429e-02 1.313595877104374761e-02 -4.938610271856964939e-02 -2.390739772014632836e-02 -1.458093785743520276e-01 -2.875563183976806436e-01 3.647407649409935282e-02 1.798250158577785696e+00 -1.762689292236692407e-02 -3.676509431833826363e-02 6.183656333544024913e-03 5.955046714795304841e-02 -5.823143830822086198e-02 2.840541834446237354e-02 1.596676851591305457e-02 6.940019217645483629e-03 -3.683548661673371506e-03 8.485815193148312299e-03 1.183771691875717263e-02 -1.117536790969393332e-02 -2.840730807059369499e-03 4.005746967080735937e-03 -8.787226511110001522e-04 -3.060883901369959061e-03 4.584003163295719517e-03 -1.898229899012920507e-03 -5.350570568506853031e-02 7.085291913998512103e-02 -9.236036467322513571e-04 -7.737011213572492392e-03 2.598373430704555747e-04 -1.137284429042748415e-02 -2.224207656683121689e-03 -4.686520805925318460e-04 1.618550431562518427e-03 -1.460285868055966703e-03 -1.168795612284198419e-03 1.180606400605591511e-03 -5.095174081845234640e-03 2.092871690549317001e-03 -1.249723133862327973e-02 1.678076804702298636e-03 1.672880057840891652e-03 9.462803603093179446e-04 1.157646228108815019e-02 -3.736933424886029363e-04 -2.260868343632689570e-02 -6.549318339974075955e-03 1.009586185711945638e-03 6.998600727719562348e-03 5.047694712793271421e-02 6.590514369639074999e-02 -1.675379220649693690e-01 4.301470209386889509e-01 -6.007817317015254344e-02 -7.730940468375311347e-01 -2.040904221935228077e-03 3.170015585459706200e-04 1.582173203532656527e-03 4.615656075997032876e-04 8.291173401611888049e-04 -3.668903284154853561e-03 -3.103875170859807719e-04 2.809550325890925859e-03 3.094426540202593868e-04 1.623274746891075100e-03 -4.454084491760490483e-03 -3.023561810274735459e-05
-3.451915481114380402e-01 1.426870785737108238e-01 -1.561905890773173169e-02 3.814412196274431267e-03 -3.453474505172047853e-04 -2.870021562096335133e-03 3.800711681821661650e-03 3.283399153343111426e-04 2.923878756841934157e-03 -3.450975342363997722e-01 -1.426903855944407495e-01 1.559213031035880208e-02 -7.639123399964872774e-02 7.024915164099598819e-02 1.760421620878993565e-02 -7.639028913658293951e-02 6.465886931271835891e-02 -3.250517918658137051e-02 -7.651690078738813960e-02 -6.473445835797500547e-02 3.246313278015725001e-02 -7.638556482125444247e-02 -7.012253999019071871e-02 -1.762689292236692407e-02 2.544063646550583258e+00 1.889726131420926597e-04 -4.110154335833021092e-05 9.797285128354624867e-03 -4.535342715411561088e-05 -8.503767591512349552e-06 -1.528207349534586701e+00 -2.385779240919069886e-04 6.094366773850236536e-05 5.111236753962185991e-03 6.141609927163225686e-06 -4.393613255550612995e-05 2.964980300200331653e-02 -4.808030196175749893e-02 5.319579059951710757e-03 -1.852404040325887798e-03 -2.499162808805802257e-04 -2.383889514788288533e-03 -1.857600787187282422e-03 2.683411106617797728e-04 2.418849448219614895e-03 2.962287440463069049e-02 4.815589100701427039e-02 -5.257690529147483402e-03 -8.082358664089855579e-03 1.483907444698552092e-03 7.830080225545012901e-03 4.828250265781968559e-03 -4.424793736723284590e-03 -4.655812756289718843e-03 4.876910713666146070e-03 -3.366074671594561363e-03 5.545401332656308031e-03 -8.064878697374105662e-03 -1.946417915364272860e-04 -7.983148042190173904e-03 4.967617567974160452e-03 3.412372961814351575e-03 -5.475009034260855736e-03 -8.055902498249709054e-03 1.828310032151695026e-04 7.989289652117297774e-03 -8.067713286571433912e-03 -1.653037933461120029e-03 -7.835276972406497731e-03 4.875020987534617323e-03 4.441801271906241008e-03 4.614711212931344939e-03 -5.099331479334356237e-02 1.994133500182629186e-03 -2.319638826319171134e-04 -5.114496531539006879e-02 -1.971456786605582222e-03 2.324363141648858738e-04 2.169878030404726998e-03 2.910178242388809463e-04 2.649868467785717815e-03 2.179799092594659864e-03 -2.810967620488747883e-04 -2.640419837128570642e-03
1.167657052290020231e-01 -5.633604299840510032e-01 3.624778178986162724e-02 -1.379500075937835314e-04 -3.166708564729591498e-03 1.179661537539897177e-03 9.543116963680739679e-05 -3.166708564729592366e-03 1.171630201481312647e-03 -1.166863367314823208e-01 -5.633292495028825453e-01 3.628888333322004972e-02 4.458761563935757788e-02 -8.056847361315594425e-03 -3.680997531395951983e-02 3.070899449866522010e-02 1.906450207684586701e-02 3.388562412558474013e-02 -3.068631778508812066e-02 1.900119625144324614e-02 3.385066419215344846e-02 -4.457863944023332525e-02 -8.117318597521081328e-03 -3.676509431833826363e-02 1.889726131420926597e-04 1.691257644468963095e+00 -9.944542037145820412e-02 2.598373430695866815e-05 2.407511091430999690e-03 -1.191944757394115210e-03 -7.558904525686006523e-05 -3.762836845832489008e-01 2.054321277468319773e-02 2.314914511001436859e-05 2.689080285012803665e-03 -2.187357997120393865e-04 5.045757743508563764e-02 -8.542695949704061376e-02 8.794312984102835989e-03 -1.766893932878953080e-04 -4.520224906360243572e-03 5.305406113965920175e-04 1.577921319736876439e-04 -4.518335180228821510e-03 5.451859889150977110e-04 -5.045852229815135648e-02 -8.542837679163918507e-02 8.829745349066990545e-03 -4.628411727384125832e-03 -9.699019369520882339e-03 4.470147163877576275e-03 -4.784314133226406918e-03 1.962008155948376503e-03 5.014388289726974882e-03 -4.069997655549079975e-03 2.914902557717667111e-04 -4.730929370013743640e-03 -7.373711364806721097e-03 9.406111819150583721e-04 -8.284086928619023224e-03 4.071887381680490761e-03 2.976318656988955684e-04 -4.723370465488053657e-03 7.361900576485339714e-03 9.500598125721639118e-04 -8.281252339421901407e-03 4.617073370595589990e-03 -9.691932896528048305e-03 4.465422848549015916e-03 4.794707626949216983e-03 1.968149765875499939e-03 5.009663974398408451e-03 9.374128204376239171e-02 9.491149495064526639e-04 2.598373430704574720e-04 -9.361939470828570253e-02 9.391938873164935603e-04 2.688135421947086346e-04 -1.096041156224475865e-04 -9.543116963678495380e-05 8.031336058537681921e-06 -1.861380239450172191e-04 -9.684846423535332992e-05 -7.086472992834185265e-06
-1.276368272315370200e-02 3.630589086840280144e-02 -2.390149232598564044e-01 -1.024231563230465752e-03 1.168323180751348542e-03 7.341113589039696165e-03 1.041711529946128933e-03 1.170212906882767134e-03 7.342058452105407196e-03 1.277502107994223091e-02 3.626384446197869482e-02 -2.389383893515338586e-01 5.971298359525532146e-02 -8.817698344979177372e-02 6.210112499383925108e-03 -6.809533628270827976e-02 8.527436411192834687e-02 -2.124146658024344408e-02 6.808305306285405978e-02 8.530696188769536226e-02 -2.123626983338203211e-02 -5.973140842503671388e-02 -8.816564509300324481e-02 6.183656333544024913e-03 -4.110154335833021092e-05 -9.944542037145820412e-02 7.704394540544168279e-01 -1.275565138712394173e-05 -1.191944757394115210e-03 -8.162199593142342724e-03 1.181078832165914828e-05 2.049219016913481767e-02 -1.934649645880724134e-01 -1.039349372254349740e-05 -2.182633681791840336e-04 7.105370254144863966e-04 -5.581306129153421752e-03 8.834469664395532690e-03 -6.399557544058930882e-03 -1.521701967327180466e-03 5.357373582579965082e-04 2.947972765017749437e-04 1.529733303385700160e-03 5.357373582579979176e-04 2.886556665746370333e-04 5.603037979664746843e-03 8.865650145564007989e-03 -6.423651552234555667e-03 1.305422811585977769e-02 -2.114603541060669847e-03 -1.616282760204813818e-02 -3.786538735835841794e-03 3.869214254085538360e-03 3.195999319766620016e-03 4.589672341689986571e-03 -3.010333727354459234e-03 -6.519555153404509376e-05 -1.174559276985036663e-02 -2.276647556830055721e-03 -1.462317323647246980e-02 -4.563688607382930182e-03 -3.010806158887309111e-03 -6.614041459975048692e-05 1.175315167437605834e-02 -2.280899440625757529e-03 -1.462364566800533096e-02 -1.304903136899835878e-02 -2.119327856389220666e-03 -1.615999301285101289e-02 3.783704146638707400e-03 3.864489938756988409e-03 3.209227402686570980e-03 -1.031837710909427538e-02 2.655065214647233328e-04 3.286706174074855574e-03 1.056640366384335727e-02 2.607822061361695872e-04 3.297099667797673446e-03 3.949527614670936531e-04 4.724315328558244622e-07 -8.787226511109590609e-05 -2.759000151875378977e-04 1.417294598565662854e-06 -8.125822365112432685e-05
-1.630880894570039055e-02 -2.177814880156717092e-02 2.424046195081025999e-03 -4.358384036149977603e-01 -2.265309200041539309e-02 -2.018066881636997323e-01 -4.358714738222975171e-01 2.261529747778684776e-02 2.018482621385910558e-01 -1.627195928613765080e-02 2.179657363134850784e-02 -2.424991058146662437e-03 -5.097111051129939868e-02 -1.814609517697508140e-02 -5.957078170386592708e-02 -5.066922676180479757e-02 -4.915650099360209871e-03 6.180349312814033963e-02 -5.073158772414188000e-02 4.904784174104464059e-03 -6.184837412376156113e-02 -5.093378842020380992e-02 1.822971555829041093e-02 5.955046714795304841e-02 9.797285128354624867e-03 2.598373430695866815e-05 -1.275565138712394173e-05 2.496165703160507565e+00 1.511780905145802145e-05 -1.936969284711362207e-05 2.603570177566079391e-03 9.448630657064046893e-06 -3.307020729987631919e-06 -1.420662090532323063e+00 -1.478710697837031700e-04 -1.275565138712376386e-05 2.073974429235071228e-03 5.823191073975374568e-03 -6.061296566534454420e-04 3.788192246200838831e-02 6.435934772088727947e-03 5.786010712339649531e-02 3.788003273587704084e-02 -6.421289394570226482e-03 -5.783601311522092864e-02 2.065470661643609498e-03 -5.805238675726831152e-03 6.467587684790362555e-04 1.356823362360672341e-03 1.671462763242230129e-03 1.658234680321755711e-04 -4.903839311038837162e-03 -8.371959193730158649e-03 2.118382993323572085e-03 -4.902894447973069753e-03 -8.586915541179310218e-03 -2.149563474491955877e-04 1.187220442065532733e-03 1.454144258128864300e-03 -2.735378575232489361e-04 -4.910453352498824788e-03 8.584553383515047820e-03 3.354263883272067589e-04 1.138087562648631978e-03 -1.482017718567246256e-03 2.513335754790717996e-04 1.263281918855341419e-03 -1.589259676525514847e-03 -1.398397337251916072e-04 -4.908091194834562389e-03 8.362510563073011910e-03 -2.134918096973392396e-03 5.630439008570388426e-03 -4.790455743153461399e-04 8.409281284825557675e-05 5.423513997179665695e-03 4.799904373810966358e-04 -8.409281284825557675e-05 -4.252450713537813537e-02 1.650675775796646210e-03 1.573858408554399541e-02 -4.251127905245818961e-02 -1.658234680322389970e-03 -1.573291490714980728e-02
3.870159117151235513e-03 1.201157172284798673e-02 -5.144779392795064419e-04 -1.231629006153966283e-02 -1.849177332956529751e-01 -5.004939659069861796e-02 1.232290410299964611e-02 -1.849602521336099481e-01 -5.001065720500441625e-02 -3.860238054961257978e-03 1.194401401364962589e-02 -5.064466032209624614e-04 -5.704327300308958959e-02 -3.842332899866063300e-02 -5.818372272340247703e-02 -4.700599265604426397e-02 -1.380728397923123955e-02 6.769802136357690181e-02 4.701213426597138090e-02 -1.374019870156577283e-02 6.773392616007392619e-02 5.702484817330823880e-02 -3.835482642639660711e-02 -5.823143830822086198e-02 -4.535342715411561088e-05 2.407511091430999690e-03 -1.191944757394115210e-03 1.511780905145802145e-05 6.785203404328775667e-01 1.167236588225778887e-01 -1.889726131479307902e-06 -2.094761416680739931e-03 1.998385383978243499e-04 -1.228321985425849256e-04 -2.150754001954759131e-01 -1.648691563358693074e-02 1.985629732591136232e-03 -1.718705916527849768e-03 -7.043954154873663213e-04 -6.750101741437624508e-03 -4.795652490014928014e-03 -8.730534727167348769e-03 6.784116811803225962e-03 -4.784786564759257663e-03 -8.754156303810127146e-03 -1.962480587481251967e-03 -1.698863792147924188e-03 -7.067575731516436820e-04 -1.096655317217186225e-02 -1.143803984196152534e-02 -6.846477774140118447e-03 -5.178794463160646573e-03 -9.492566789663068466e-03 -2.296017249677141290e-04 -7.127574536189059534e-03 -1.169976691116340027e-02 2.230349266610231682e-03 -1.115363605918259261e-02 -6.949940279835442949e-03 8.423454230811363436e-03 7.143637208306147929e-03 -1.170071177422911737e-02 2.219955772887415545e-03 1.120040678093527954e-02 -6.948522985236878571e-03 8.422981799278510956e-03 1.098970231728177080e-02 -1.145174035641433746e-02 -6.840336164212995444e-03 5.192022546080586262e-03 -9.494928947327356886e-03 -2.201530943106067191e-04 4.870769103738940235e-04 -1.374775760609138128e-04 1.209424724109761369e-04 -4.596758814682822556e-04 -1.403121652580460114e-04 1.214149039438324113e-04 -1.066183483348014105e-02 3.778223940857589058e-02 -2.056966894052308665e-03 1.064671702442876629e-02 3.778318427164160248e-02 -2.051297715658043780e-03
-4.426683462854851068e-04 -5.088087608852520736e-04 7.312295265535522296e-03 -1.125204354747636193e-01 -5.005931765288856861e-02 -6.330384119018247491e-01 1.125360257153478483e-01 -5.009049813405701962e-02 -6.330454983748176057e-01 4.492823877454603181e-04 -5.187298230752148635e-04 7.313712560134087541e-03 -3.970976006262583180e-02 -4.289394859407106436e-02 2.841533940665233460e-02 5.119504305787289655e-02 5.235675219716426354e-02 3.784176578171566385e-03 -5.122149922371279501e-02 5.235911435482853982e-02 3.787483598901554560e-03 3.970787033649439413e-02 -4.288261023728253546e-02 2.840541834446237354e-02 -8.503767591512349552e-06 -1.191944757394115210e-03 -8.162199593142342724e-03 -1.936969284711362207e-05 1.167236588225778887e-01 1.750070645994128427e+00 -4.724315327830908018e-07 1.984212437992581828e-04 -3.070804963559948197e-04 1.889726131421503198e-06 -1.636455586657739256e-02 -3.590800903143204215e-01 -2.125941897849326740e-04 -7.072300046845017996e-04 -8.014800954891463519e-03 -6.198490683675683677e-02 -8.862343124834012875e-03 -8.387549434314356400e-02 6.198915872055254378e-02 -8.844863158118361837e-03 -8.387974622693925020e-02 2.154287789820576626e-04 -7.043954154873695740e-04 -8.014800954891463519e-03 1.176826948342753892e-03 5.066828189873910648e-03 -8.716361781181656849e-04 9.383435105573489921e-03 1.254305719731025302e-02 -1.447530216668877975e-03 -8.035587942337104467e-03 -1.025601614675736122e-02 -1.173567170766041598e-02 1.156512392429960437e-03 -3.960393539926622929e-03 -1.597291012584019145e-03 8.037477668468521325e-03 -1.025554371522451741e-02 -1.173614413919326499e-02 -1.151315645568558440e-03 -3.962755697590898338e-03 -1.597291012584029987e-03 -1.176354516809887752e-03 5.061159011479656605e-03 -8.711637465853175420e-04 -9.382962674040642645e-03 1.254116747117883096e-02 -1.446112922070311863e-03 -5.385719474551261995e-05 1.223597670095454210e-04 9.448630657107515065e-04 6.094366773834235067e-05 1.214149039438310561e-04 9.448630657107524823e-04 -9.601178799066534264e-02 -2.069722545439405415e-03 1.933426048210628093e-02 9.601745716905960015e-02 -2.050825284125189565e-03 1.933331561904057944e-02
-9.434930142654734953e-02 3.192503326423501431e-02 -3.618825541672093457e-03 -4.753606083590764149e-03 4.469202300811709770e-04 4.081808443870361611e-03 -4.754078515123655660e-03 -4.488099562126204693e-04 -4.079446286206142580e-03 -9.431197933545165668e-02 -3.192078138043914770e-02 3.640084960650840154e-03 9.419812333603352905e-03 3.348594704878904687e-03 -1.596629608438035475e-02 9.418395039004786792e-03 6.760967666693283584e-03 1.485702684523595302e-02 9.418867470537613251e-03 -6.760967666693384198e-03 -1.485891657136727273e-02 9.423119354333431286e-03 -3.340090937287420840e-03 1.596676851591305457e-02 -1.528207349534586701e+00 -7.558904525686006523e-05 1.181078832165914828e-05 2.603570177566079391e-03 -1.889726131479307902e-06 -4.724315327830908018e-07 2.530552104710920069e+00 8.976199124180357376e-06 -2.740102890559723280e-05 7.804568922766680350e-04 4.724315327830908018e-07 -2.834589197045489506e-06 5.829332683902552215e-03 -5.540204585795108563e-03 6.155782873105085894e-04 -7.974644274598517019e-04 -8.551010744680949231e-05 -7.865985022042143102e-04 -7.979368589927865810e-04 8.692740204540406546e-05 7.884882283356827760e-04 5.841143472223864208e-03 5.559574278642186000e-03 -6.184128765075838944e-04 -5.527448934407189554e-04 -1.154622666298447085e-03 2.626246891142974566e-03 -4.927460887682133354e-04 3.788900893501303754e-04 2.420266742818099476e-03 -4.866044788411170042e-04 -1.577921319737842464e-04 -2.508611439461992838e-03 -5.560519141708402703e-04 -1.650203344263873962e-03 -2.326252867779904365e-03 -4.866044788411224252e-04 1.582645635065619161e-04 2.385779240919551000e-03 -5.555794826379812854e-04 1.649258481197966256e-03 2.325308004714088817e-03 -5.518000303752503520e-04 1.042656393012027748e-03 -2.625774459610375790e-03 -4.903839311040159889e-04 -3.793625208830869386e-04 -2.421684037416617016e-03 -4.334101055361210264e-01 4.080277765704001247e-01 -4.510492816783421427e-02 -4.333104224826886952e-01 -4.079857301639762679e-01 4.511012491469564012e-02 3.601345574956536094e-03 2.881832350406333476e-05 2.692859737275180715e-04 3.602290438022278350e-03 -2.881832350406333476e-05 -2.688135421947349807e-04
9.811552560647029964e-02 6.434517477490230355e-03 1.985629732591149242e-03 -4.818801635122641001e-05 -2.673962475961478343e-04 9.165171737394246960e-05 3.307020729989791684e-05 -2.669238160632861389e-04 9.023442277537635677e-05 -9.813820232004735744e-02 6.451052581140153883e-03 2.046573400329491661e-03 5.927598442736403163e-03 -1.119615489713957079e-02 6.920649524798412264e-03 5.585558012949123560e-03 -1.294131697950733073e-02 -4.846202664030452995e-03 -5.570440203897747931e-03 -1.296777314534723266e-02 -4.861320473081826021e-03 -5.914370359816463474e-03 -1.121599702151949637e-02 6.940019217645483629e-03 -2.385779240919069886e-04 -3.762836845832489008e-01 2.049219016913481767e-02 9.448630657064046893e-06 -2.094761416680739931e-03 1.984212437992581828e-04 8.976199124180357376e-06 2.160297118918438120e+00 -1.968282046704698529e-01 8.976199124165325929e-06 -1.292100242359455224e-03 1.563748373751296626e-04 2.321528552451317118e-03 4.951082464324347947e-03 -8.064406265841266627e-04 -4.724315328481217563e-07 1.351626615499233047e-03 -1.634613103679448854e-04 -7.558904525671486176e-06 1.353043910097798293e-03 -1.587369950393984039e-04 -2.233183855807369979e-03 5.022892057318364620e-03 -7.171510668744632885e-04 3.262612165899226018e-03 -9.251154276373983742e-03 -3.736460993353185774e-03 -8.692740204538947210e-04 7.317964443929883891e-04 -3.396782721230102650e-04 -4.837698896439044391e-04 6.949467848302620827e-04 9.217139206008401371e-04 3.129386473634006641e-03 6.231371918362434582e-04 3.986377274233666307e-03 4.804628689139132285e-04 6.968365109616728691e-04 9.245485097979685681e-04 -3.133165925896856836e-03 6.259717810333702628e-04 3.987322137299383409e-03 -3.267336481227786811e-03 -9.248319687176848047e-03 -3.738350719484596126e-03 8.688015889210338929e-04 7.332137389915437684e-04 -3.429852928530087398e-04 4.000077788686474123e-01 -8.650041842599460740e-01 8.420761371074089729e-02 -3.998840018070393132e-01 -8.651265440269556573e-01 8.432619402548760523e-02 6.094366773834357040e-05 1.606267211708313622e-05 -9.448630657071490618e-07 5.716421547550061864e-05 1.559024058422686854e-05 -6.614041459978821377e-06
-1.078277730589109404e-02 1.961535724415512313e-03 2.358708914087039032e-02 -3.973149191313909631e-04 8.834469664395578552e-05 5.154228023451980657e-04 4.020392344599302346e-04 8.834469664395575841e-05 5.154228023452415422e-04 1.079175350501537442e-02 1.946890346896966613e-03 2.357669564714757679e-02 9.080134061480282359e-04 2.955059238010380399e-03 -3.677407051746251973e-03 -2.185940702521839245e-03 -8.825021033738434089e-04 -1.929410380181358509e-03 2.182633681791844998e-03 -8.758880619138683602e-04 -1.923741201787093624e-03 -9.113204268780268191e-04 2.959783553338934253e-03 -3.683548661673371506e-03 6.094366773850236536e-05 2.054321277468319773e-02 -1.934649645880724134e-01 -3.307020729987631919e-06 1.998385383978243499e-04 -3.070804963559948197e-04 -2.740102890559723280e-05 -1.968282046704698529e-01 4.051837387426109327e-01 -2.834589197117804944e-06 1.563748373751296626e-04 1.039349372281828641e-04 -2.229876835077366137e-04 -8.900610078995384875e-04 -2.566720518003259843e-03 3.590479649701564132e-05 -1.610991527036833540e-04 -8.267551824968679406e-05 -3.354263883272432152e-05 -1.615715842365396285e-04 -8.409281284827097242e-05 1.922796338721519582e-04 -9.240760782651107758e-04 -2.606877198295967386e-03 2.456643970847978073e-04 8.787226511109661083e-05 1.739020472440630863e-03 -1.660596837986656272e-03 7.228202452687288240e-04 1.693194613753674048e-03 1.832089484413145951e-03 -5.031395824909747202e-04 -6.465225527125831491e-03 -9.505322441050192105e-04 5.815632169449705619e-04 7.757325769485309483e-04 -1.831144621347438823e-03 -5.036120140238282842e-04 -6.467115253257250951e-03 9.514771071707371804e-04 5.810907854121078906e-04 7.752601454156719633e-04 -2.447195340190798916e-04 8.739983357824489003e-05 1.739020472440647343e-03 1.666738447913765180e-03 7.228202452687252462e-04 1.694139476819382911e-03 -4.465233875935878394e-02 8.448162399979700088e-02 -1.105211052277196709e-01 4.464241769716881247e-02 8.449485208271698133e-02 -1.105952769783779682e-01 -1.275565138709534421e-05 -4.251883795698825564e-06 -2.125941897848819605e-05 -6.897500379688477259e-05 -4.251883795698825564e-06 -1.984212437992208321e-05
1.006751596514796933e-02 3.045293660785836770e-03 -3.472371766488033555e-04 -5.594486968920076020e-02 -3.004664548959318964e-04 -4.534397852345908170e-03 -5.595479075139084962e-02 2.692859737277078069e-04 4.566050765047059007e-03 1.010814507697371106e-02 -3.022144515675865770e-03 3.444025874515112100e-04 -1.032924303434992752e-02 1.878860206165865621e-03 -8.507547043659803923e-03 -1.030656632077276216e-02 3.697249176126069566e-03 7.960471328613091813e-03 -1.034058139113841306e-02 -3.715674005907588628e-03 -7.968975096204675840e-03 -1.033821923347405351e-02 -1.818861401493247895e-03 8.485815193148312299e-03 5.111236753962185991e-03 2.314914511001436859e-05 -1.039349372254349740e-05 -1.420662090532323063e+00 -1.228321985425849256e-04 1.889726131421503198e-06 7.804568922766680350e-04 8.976199124165325929e-06 -2.834589197117804944e-06 2.368169827964000440e+00 2.697584052602305265e-04 -5.432962627831002900e-05 -4.360070616722406395e-03 -7.190407930057480905e-04 1.091316840894185716e-04 6.094366773836236775e-04 4.237710849711417006e-04 4.660537071618292213e-03 6.070745197191878065e-04 -4.133775912485232137e-04 -4.641639810304193023e-03 -4.368574384313629599e-03 7.351034651229752630e-04 -7.322688759252467261e-05 1.776342563537857203e-04 2.366881979604595291e-04 2.740102890565307599e-05 -2.022951823686718054e-03 -1.187220442065500207e-03 7.048678470202279084e-04 -2.034762612007970633e-03 -1.328949901922339173e-03 -4.308575579640874613e-04 1.870828870107702629e-04 1.422018913894485849e-04 -5.858151007409129543e-05 -2.035235043541046458e-03 1.330367196520710130e-03 5.291233167979919692e-04 1.894450446749459255e-04 -1.488159328494581112e-04 5.763664700825406328e-05 1.847207293463669180e-04 -9.165171737384619245e-05 -2.692859737277782800e-05 -2.020117234489434040e-03 1.182968558269780184e-03 -7.166786353413718506e-04 4.318496641831124500e-03 -3.916457407370410766e-04 7.180959299394500724e-05 4.138500227813258527e-03 3.916457407369760245e-04 -7.133716146116056119e-05 -4.203313109805529857e-01 -4.786770777197259241e-02 -4.323735907530362743e-01 -4.203057996777787020e-01 4.779495331591265828e-02 4.323835118152264956e-01
3.441191285318564476e-03 4.647781420231211075e-03 -8.201411410369360703e-04 -1.123678400896514773e-02 6.996711001588128143e-02 -6.879075549907112154e-03 1.122261106297944844e-02 6.996947217354554382e-02 -6.881910139104243512e-03 -3.453474505172789664e-03 4.652978167092633455e-03 -8.201411410369333597e-04 -2.484989862819194078e-04 -1.030420416310861946e-02 1.183677205569146074e-02 1.697918929082209904e-03 -1.360272112550485989e-02 -1.127457853159356468e-02 -1.699336223680790329e-03 -1.360461085163628195e-02 -1.127552339465927311e-02 2.475541232162339639e-04 -1.030514902617432962e-02 1.183771691875717263e-02 6.141609927163225686e-06 2.689080285012803665e-03 -2.182633681791840336e-04 -1.478710697837031700e-04 -2.150754001954759131e-01 -1.636455586657739256e-02 4.724315327830908018e-07 -1.292100242359455224e-03 1.563748373751296626e-04 2.697584052602305265e-04 3.941363997783208228e-01 2.104347052482375413e-01 2.551130277419018833e-04 -1.526426282655723478e-03 2.371606294934003171e-04 -1.148481056371427516e-03 -2.825140566475152232e-03 7.313240128601153096e-04 1.147536193305716701e-03 -2.812384915088055482e-03 7.294342867287046317e-04 -2.588924800047592888e-04 -1.527371145721430606e-03 2.371606294933975795e-04 -3.184188531445179219e-04 -4.587310184025712029e-03 2.201530943106096735e-04 1.758862596820567285e-03 2.898367454067739789e-03 -2.502469829534929684e-03 2.276647556830069599e-03 4.125744576426011723e-03 1.927993085582794782e-03 -4.365267363583613452e-04 -9.760435468792040374e-04 1.209424724109755677e-04 -2.277119988362907334e-03 4.124799713360294620e-03 1.927520654049934062e-03 4.223537903727036863e-04 -9.732089576820681254e-04 1.218873354766827227e-04 3.170015585459481770e-04 -4.602427993077085056e-03 2.192082312448917036e-04 -1.760752322951985444e-03 2.896950159469151992e-03 -2.502469829534929684e-03 3.958976245328070694e-04 -1.781066878864650800e-04 7.558904525685081054e-06 -3.283399153344890601e-04 -1.771618248207615571e-04 7.558904525687770384e-06 -4.568271193251635665e-02 -1.355023398220462916e-01 -9.028450051785960606e-02 4.560287100346380185e-02 -1.354706869093449395e-01 -9.020040770501136507e-02
-3.675517325614953293e-04 -7.828190499413401537e-04 -2.690970011144227896e-03 -1.019507247901902669e-01 -6.835139417351584340e-03 8.628961947603448063e-03 1.020078890056657500e-01 -6.814352429905950331e-03 8.630851673734899615e-03 3.916457407370904620e-04 -8.513216222053832886e-04 -2.683883538151397331e-03 -8.890216585272482652e-03 3.413790256412951515e-03 -1.112576259874412110e-02 8.718723938845984733e-03 -2.944193312754707446e-03 -7.884882283356237087e-03 -8.748487125415880042e-03 -2.881359918884942098e-03 -7.851339644523502859e-03 8.861870693301153457e-03 3.465757725027042609e-03 -1.117536790969393332e-02 -4.393613255550612995e-05 -2.187357997120393865e-04 7.105370254144863966e-04 -1.275565138712376386e-05 -1.648691563358693074e-02 -3.590800903143204215e-01 -2.834589197045489506e-06 1.563748373751296626e-04 1.039349372281828641e-04 -5.432962627831002900e-05 2.104347052482375413e-01 2.320647940074078264e+00 -1.653510364993815028e-05 2.272395673034348167e-04 5.999880467263290530e-04 -1.035806135785414389e-02 7.346310335901110738e-04 3.127496747502607564e-03 1.038168293449692747e-02 7.280169921301345073e-04 3.114741096115502140e-03 3.732209109558169995e-05 2.461368286176532686e-04 5.976258890620516923e-04 5.338476321265760724e-04 1.653510364993542622e-05 5.584140718350608188e-04 -2.569082675667542625e-03 -3.838033772917089081e-03 3.236156000059310319e-04 2.137280254637719847e-03 2.999940233631645265e-03 -1.808987582456522691e-02 -4.232986534384188372e-04 7.936849751970368513e-04 4.318024210298188753e-04 -2.127831623980606934e-03 2.994743486770228957e-03 -1.809696229755805921e-02 4.445580724169070062e-04 7.818741868756489636e-04 4.294402633655311605e-04 -5.182573915423452533e-04 2.791820594150173918e-18 5.636108186964662852e-04 2.580893463988926610e-03 -3.840868362114213935e-03 3.321193675973294979e-04 -4.251883795698192830e-05 8.976199124255712815e-06 -1.067695264253158081e-04 3.401507036558949998e-05 6.141609927116251780e-06 -1.062970948924595336e-04 -4.115899103281297489e-01 -9.028308322326103474e-02 -9.394107333900694190e-01 4.116055005687140333e-01 -9.020465958880705126e-02 -9.394258511991206984e-01
-4.858603991767907471e-01 -4.429494430475368061e-01 4.883713727739171645e-02 -1.637447692876686789e-03 3.358043335536010227e-03 1.083379991143954002e-02 -1.629416356818224991e-03 8.985647754909263825e-04 -1.131520764341908264e-02 -5.339893615864330090e-03 6.684906189903571175e-03 -7.403002119843698874e-04 -3.797310174784944425e-02 -4.804109014453038923e-02 7.737483645105361352e-03 -3.796696013792232038e-02 -4.853619839096282029e-02 2.918209578447658863e-03 -2.613018808223085618e-03 4.532980557747347261e-03 1.912402844998567540e-03 -2.607822061361680151e-03 3.995353473357932811e-03 -2.840730807059369499e-03 2.964980300200331653e-02 5.045757743508563764e-02 -5.581306129153421752e-03 2.073974429235071228e-03 1.985629732591136232e-03 -2.125941897849326740e-04 5.829332683902552215e-03 2.321528552451317118e-03 -2.229876835077366137e-04 -4.360070616722406395e-03 2.551130277419018833e-04 -1.653510364993815028e-05 5.310017045726548313e-01 4.687579052558932258e-01 -5.133818981232805834e-02 -1.093206567027342827e-03 -2.811440052022352257e-03 6.911673325674366070e-04 -1.092734135494473000e-03 -2.891280981074894479e-03 -7.039229839547918310e-05 2.996160781368805912e-03 3.878662884742624384e-03 -4.299126948984060832e-04 8.858091241038205249e-04 1.018562384836197831e-03 -1.934134695509922989e-03 2.388613830116786442e-03 7.473866849771896095e-04 -5.579416403022165790e-04 2.385306809386806073e-03 8.480146014753998842e-04 3.084977909545590351e-04 8.834469664395581262e-04 1.570834846744128275e-03 1.631306082949585037e-03 5.758940385507116400e-04 -3.968424875985332792e-04 -5.626659556307467974e-04 7.313240128601142254e-04 -8.456524438111266435e-04 -2.513335754790717996e-04 7.303791497944179395e-04 -9.236036467322628497e-04 4.303851264312501604e-04 5.740043124192757001e-04 -2.872383719760727636e-04 5.380995159222747362e-04 1.568945120612722042e-03 -7.724255562185314977e-04 7.747877138829619478e-05 4.464477985483119920e-04 -1.989881616386865795e-03 -4.960531094980852838e-05 3.529063550429512551e-04 -1.294462400023793191e-04 -8.234481617669224020e-04 3.510166289115342888e-04 5.007774248266209233e-05 8.295897716940349963e-04
-4.425842534726396327e-01 -7.183042722461616680e-01 6.361290589897646008e-02 3.712366985177551881e-03 9.164699305861445655e-03 -1.235408458416813095e-03 8.007714481898862806e-04 8.854784220308321158e-03 -3.260722439767810028e-03 1.378082781339133589e-02 -3.172377743123841205e-03 1.021869405566178200e-03 8.645969482786255295e-03 1.284021663147626516e-02 2.381054925591076347e-04 -2.585617779317503015e-03 -2.411290543693842513e-03 -2.232711424274503621e-03 2.197751490843214556e-03 -4.434242367380566638e-03 -3.229541958599353377e-03 2.389558693182477090e-03 -2.877580466622091902e-03 4.005746967080735937e-03 -4.808030196175749893e-02 -8.542695949704061376e-02 8.834469664395532690e-03 5.823191073975374568e-03 -1.718705916527849768e-03 -7.072300046845017996e-04 -5.540204585795108563e-03 4.951082464324347947e-03 -8.900610078995384875e-04 -7.190407930057480905e-04 -1.526426282655723478e-03 2.272395673034348167e-04 4.687579052558932258e-01 7.782600856493047115e-01 -6.746086073408349981e-02 7.889606598683249206e-05 5.489654411779513760e-04 -1.149425919437139197e-03 -6.751046604503395387e-04 -6.236096233690625445e-05 1.175409653744188213e-03 -3.887639083866890888e-03 -4.568885354244354297e-03 5.843978061420933550e-04 -7.492764111086147073e-04 1.388948706594812267e-03 1.431467544551790231e-03 -8.357313816211638536e-04 5.650281132950308802e-04 9.231312151993984437e-04 -4.181019065770249718e-04 1.757445302221925711e-04 -5.777837646821313167e-04 -4.488099562126204693e-04 1.028955878559008764e-03 -9.566738540321370089e-04 -8.744707673153078852e-04 5.466032835136714133e-04 6.585695568003943276e-04 -7.299067182615481125e-04 3.921181722699596927e-04 2.754275836546848759e-04 -6.358928432233365222e-04 6.590419883332478915e-04 -2.801518989832476204e-04 -8.560459375339484183e-04 3.732209109557466618e-04 -7.058127100859241942e-04 -8.144719626426721610e-04 2.096651142812139875e-03 -3.358988198601755193e-04 2.434439688803758002e-03 1.642644439738135623e-03 1.568472689079795403e-04 -1.903899077407208160e-04 2.985767287645962453e-04 4.714866697896782748e-04 -2.494438493476412808e-04 1.417294598566194155e-04 -5.116433500823667352e-04
4.878564224031044921e-02 6.365259014773633206e-02 -1.479305961568726513e-01 1.290824677220742817e-02 -1.813192223098933570e-03 -1.131190062268915691e-02 -1.345296032958974777e-02 -2.677741928224273461e-03 -1.100434769480030869e-02 -1.530205734918556326e-03 1.064388243523156164e-03 5.948857861714900927e-03 5.065174679508921418e-02 6.601238565434891514e-02 -1.140591449772735549e-02 -5.128433261758254258e-02 -6.794274089759599899e-02 3.904174187516832630e-03 -1.128166500458631242e-03 -2.945138175820418043e-03 6.132161296462787167e-04 6.538452414718370041e-04 3.661816811162023864e-03 -8.787226511110001522e-04 5.319579059951710757e-03 8.794312984102835989e-03 -6.399557544058930882e-03 -6.061296566534454420e-04 -7.043954154873663213e-04 -8.014800954891463519e-03 6.155782873105085894e-04 -8.064406265841266627e-04 -2.566720518003259843e-03 1.091316840894185716e-04 2.371606294934003171e-04 5.999880467263290530e-04 -5.133818981232805834e-02 -6.746086073408349981e-02 1.787813201153944653e-01 3.432687517727182110e-03 3.890946104596880797e-03 1.322808291994315849e-05 -3.393475700500142665e-03 -3.871576411749812902e-03 6.410895900847392781e-04 4.147948858470459584e-04 5.697524286235800721e-04 6.477036315447216993e-04 -1.290682947760888894e-03 -6.580971252675380532e-04 3.160566954802469797e-03 -1.823585716821762067e-03 1.123914616662932903e-03 1.553827311561336222e-03 1.954921682955544637e-03 -8.201411410369366124e-04 1.281706748636641255e-03 1.407373536376164795e-03 1.331784491119307468e-03 3.178046921518117799e-03 1.086592525567127302e-05 7.653390832258093537e-05 -7.667563778242737684e-04 -3.533787865758129506e-04 1.606267211708893670e-05 3.084977909545631009e-04 4.894390680381570727e-04 2.017282645292470082e-04 3.694414586929018873e-04 1.653510364993816383e-04 -1.809412770836129453e-04 5.385719474551364317e-05 3.307020729985789623e-06 -3.477096081815620517e-04 -9.878543352005914914e-04 -7.936849751970502954e-05 -1.015727795639052053e-04 1.316666682067936392e-03 1.875553185435804588e-04 2.012558329963920890e-04 -4.015668029270336821e-05 -3.741657740214592107e-04 -2.442471024862290382e-04 9.873819036678382162e-05
-4.049210668103427752e-03 -9.962163733321380624e-03 -3.652368180504899677e-03 -4.673613976447726914e-01 4.615845048610170420e-02 4.192371595504597592e-01 -3.761972296127398356e-03 -1.161236707758491957e-03 -1.047427951493655127e-02 -4.071887381680463873e-03 8.914783024980957316e-03 -5.740987987258531350e-03 -4.021904125504392746e-02 1.971929218138344930e-03 5.350192623280571047e-02 -2.335701498436997328e-03 -3.591896944299443131e-03 -2.339953382232695667e-03 -4.024596985241664371e-02 9.734924166017889374e-03 5.267706077644021545e-02 -2.319166394787030433e-03 2.993326192171670216e-03 -3.060883901369959061e-03 -1.852404040325887798e-03 -1.766893932878953080e-04 -1.521701967327180466e-03 3.788192246200838831e-02 -6.750101741437624508e-03 -6.198490683675683677e-02 -7.974644274598517019e-04 -4.724315328481217563e-07 3.590479649701564132e-05 6.094366773836236775e-04 -1.148481056371427516e-03 -1.035806135785414389e-02 -1.093206567027342827e-03 7.889606598683249206e-05 3.432687517727182110e-03 5.155078400211299261e-01 -4.734094661283873295e-02 -4.292210551342924285e-01 3.034900167062939101e-03 -4.114878651170384848e-04 -3.734571267221750701e-03 -1.090844409363058744e-03 6.670733243917801626e-04 3.378830322981655077e-03 3.351429294076019565e-03 4.894390680381733357e-04 -9.339971404550846245e-04 5.673902709592986999e-04 1.813192223098938991e-03 -9.831300198720612730e-04 5.820356484778133922e-04 4.790455743153461399e-04 5.834529430763957681e-04 8.328967924240370489e-04 5.938464367992121219e-04 2.664513845304400559e-04 5.678627024921522638e-04 -1.984684869525438645e-03 -5.848702376749510389e-04 3.365602240061691536e-03 -7.615596309628507379e-04 -7.861260706713444832e-04 8.310070662926119511e-04 -5.924291422006514301e-04 3.897560146056756099e-04 5.815632169449815123e-04 -3.425128613201511643e-04 6.689630505232161024e-04 6.382550008876178944e-04 2.768448782532618307e-04 -1.984212437992557976e-05 6.363652747561900861e-04 -2.730654259904116352e-04 6.283339386976388415e-05 -7.558904525692259659e-06 -4.015668029271421023e-05 -3.878662884742667752e-04 -1.256667877395440313e-04 3.335366621958941471e-04 2.365464685006853172e-03
-9.213359753745542502e-03 -1.317091870447503060e-02 -7.464418219114920226e-04 4.345141780284042521e-02 -1.669710042255428961e-01 -6.539727979857118401e-02 -1.657289817256665278e-03 1.230069982095544252e-02 -2.175547208799026577e-03 8.741400652423052947e-03 -1.302540979235559948e-02 4.614238781398466438e-03 -5.353027212477699803e-02 4.458336375556188821e-03 7.085197427691938832e-02 1.979488122663873259e-04 -1.872718596238711394e-03 -4.572192374974336400e-03 5.273186283425143617e-02 -1.124009102969512029e-02 -6.855312243804513594e-02 -6.486484946104315377e-04 -1.984212437992578305e-04 4.584003163295719517e-03 -2.499162808805802257e-04 -4.520224906360243572e-03 5.357373582579965082e-04 6.435934772088727947e-03 -4.795652490014928014e-03 -8.862343124834012875e-03 -8.551010744680949231e-05 1.351626615499233047e-03 -1.610991527036833540e-04 4.237710849711417006e-04 -2.825140566475152232e-03 7.346310335901110738e-04 -2.811440052022352257e-03 5.489654411779513760e-04 3.890946104596880797e-03 -4.734094661283873295e-02 1.883461689295844177e-01 7.047072202990511958e-02 4.077084128541733814e-04 9.916337874634347481e-04 -5.773113331492627908e-04 2.886556665746342794e-03 -6.614041459975238428e-05 -3.871576411749811167e-03 2.839313512460819866e-03 1.769256090543392095e-03 7.086472992830699725e-04 1.619967726161086058e-03 2.798684400635255941e-03 -1.180133969072727756e-03 7.747877138828155805e-04 7.927401121313269045e-04 3.883387200071162734e-04 5.527448934406891399e-05 -1.757445302222034132e-04 7.369931912543380191e-05 -1.551465153897056259e-03 2.782149296985308128e-03 9.094307007465990108e-04 -2.658844666910054576e-03 1.729571841783535732e-03 -1.106907081480144970e-03 6.377825693547507779e-05 -7.814017553427965923e-04 3.307020729992565886e-06 -6.391998639533318528e-04 6.415620216176063945e-04 -3.954251929999481928e-04 -1.870828870107282501e-04 1.417294598566126392e-04 -3.940078984013834352e-04 3.590479649700882439e-04 2.163736420477617006e-04 3.425128613201484538e-04 -6.803014073117341631e-05 2.966870026331765685e-04 2.645616583990122476e-05 -6.080193827848705398e-04 4.332197156283810308e-04 -6.614041459975645004e-06
-1.153205371699989393e-03 4.091257074527519626e-03 4.277395098472563245e-03 3.945733989462119617e-01 -6.542468082747684988e-02 -7.532571192044665853e-01 -1.499261469516538492e-02 -2.167988304273328788e-03 -7.121432926261966889e-03 -3.147811303415369143e-03 -2.291292934348296111e-04 4.155980194528769919e-03 2.196806627777485744e-03 1.639337419008146798e-03 -9.368317296521992861e-04 -2.119327856389230207e-03 -2.995215918303094881e-03 -2.173185051134864467e-04 -9.515715934772989160e-03 6.434517477490332271e-04 1.475923351793481317e-02 -2.013503193029630729e-03 2.986239719178839652e-03 -1.898229899012920507e-03 -2.383889514788288533e-03 5.305406113965920175e-04 2.947972765017749437e-04 5.786010712339649531e-02 -8.730534727167348769e-03 -8.387549434314356400e-02 -7.865985022042143102e-04 -1.634613103679448854e-04 -8.267551824968679406e-05 4.660537071618292213e-03 7.313240128601153096e-04 3.127496747502607564e-03 6.911673325674366070e-04 -1.149425919437139197e-03 1.322808291994315849e-05 -4.292210551342924285e-01 7.047072202990511958e-02 8.174256045860811559e-01 3.727484794228930979e-03 -5.792010592806947191e-04 -4.198499032485739427e-03 6.472312000119304770e-05 1.162654002357071514e-03 6.306960963619243337e-04 4.072359813213333700e-04 1.167850749218487822e-03 -5.338476321266414498e-05 1.497607959151598181e-04 9.363592981193524442e-04 1.388476275061974966e-03 5.499103042436517819e-04 2.829864881803744250e-04 7.237651083344138342e-04 5.574692087693413310e-04 5.536897565064911354e-04 5.149503708123904719e-05 5.003049932938378325e-04 -1.247691678271032863e-03 1.670517900176609737e-03 1.028955878559008764e-03 -1.640754713606705105e-03 4.733763959210708465e-04 5.565243457036450452e-04 -5.461308519808124283e-04 1.738548040907945784e-04 7.039229839545099385e-04 -3.297572099330561488e-04 5.872323953392459637e-04 6.651835982603767489e-04 8.503767591396677039e-06 -2.456643970847206121e-05 5.919567106677734716e-04 -6.047123620549470918e-05 -8.173065518397827026e-05 -3.770003632186158310e-04 2.645616583989715900e-05 5.097536239509633214e-04 -5.021474762719800242e-03 1.559024058421639922e-05 4.752661220524959443e-04
-4.051100394234842007e-03 -8.919034908776634837e-03 5.740987987258537421e-03 -3.762917159193094642e-03 1.163126433889930499e-03 1.046246872661517509e-02 -4.673505317195170705e-01 -4.619482771413158106e-02 -4.192433011603868831e-01 -4.066690634819047565e-03 9.948935650401394964e-03 3.654257906636349494e-03 -2.323418278582761298e-03 -3.020727221077260626e-03 3.071749826625632881e-03 -4.025352875694238747e-02 -9.733034439886469047e-03 -5.266619485118451127e-02 -2.324835573181327410e-03 3.603707732620790687e-03 2.346567423692670715e-03 -4.022471043343819191e-02 -1.998385383978245559e-03 -5.350570568506853031e-02 -1.857600787187282422e-03 1.577921319736876439e-04 1.529733303385700160e-03 3.788003273587704084e-02 6.784116811803225962e-03 6.198915872055254378e-02 -7.979368589927865810e-04 -7.558904525671486176e-06 -3.354263883272432152e-05 6.070745197191878065e-04 1.147536193305716701e-03 1.038168293449692747e-02 -1.092734135494473000e-03 -6.751046604503395387e-04 -3.393475700500142665e-03 3.034900167062939101e-03 4.077084128541733814e-04 3.727484794228930979e-03 5.155021708427356408e-01 4.738204815619713461e-02 4.292054648937081995e-01 -1.088482251698774661e-03 -8.456524438112946948e-05 -3.448277758311395907e-03 8.352589500882994476e-04 6.288063702304842739e-04 -3.897560146056918730e-04 5.834529430764011891e-04 3.439301559187281192e-04 -6.637663036617889520e-04 5.678627024921631058e-04 1.982795143394018751e-03 5.352649267251154055e-04 3.367491966193105792e-03 7.752601454156799864e-04 7.875433652699214380e-04 5.834529430763903471e-04 -4.804628689139285157e-04 -6.335306855590578604e-04 8.324243608911780640e-04 -5.919567106678087082e-04 -2.659789529975810710e-04 3.350484431010312437e-03 -4.582585868696971692e-04 9.335247089222147975e-04 5.673902709593041209e-04 -1.812247360033221021e-03 9.883267667334179503e-04 6.273890756319371346e-04 2.721205629247045073e-04 -6.236096233690760970e-05 6.236096233691004916e-04 -2.777897413189364326e-04 2.031455591278185421e-05 -1.138559994181425911e-04 -3.382609775244474048e-04 -2.364519821941178570e-03 -2.710505431213761085e-18 3.732209109557385303e-05 3.864489938757006623e-04
-8.745652536218773837e-03 -1.303958273834123806e-02 4.617073370595598664e-03 1.645951460468143097e-03 1.230258954708686285e-02 -2.172240188068979855e-03 -4.350527499758594097e-02 -1.669809252877328953e-01 -6.544924726718528984e-02 9.212887322212679614e-03 -1.315438360082516606e-02 -7.473866849772058726e-04 6.543176730046864481e-04 -1.861380239450187370e-04 4.574554532638611809e-03 -5.272950067658712520e-02 -1.123725644049798980e-02 -6.855265000651228346e-02 -1.932244969378625284e-04 -1.885474247625808578e-03 -4.578806416434310148e-03 5.353168941937556935e-02 4.455029354826201514e-03 7.085291913998512103e-02 2.683411106617797728e-04 -4.518335180228821510e-03 5.357373582579979176e-04 -6.421289394570226482e-03 -4.784786564759257663e-03 -8.844863158118361837e-03 8.692740204540406546e-05 1.353043910097798293e-03 -1.615715842365396285e-04 -4.133775912485232137e-04 -2.812384915088055482e-03 7.280169921301345073e-04 -2.891280981074894479e-03 -6.236096233690625445e-05 -3.871576411749812902e-03 -4.114878651170384848e-04 9.916337874634347481e-04 -5.792010592806947191e-04 4.738204815619713461e-02 1.883546726971758178e-01 7.052552408771634029e-02 2.806715736693797536e-03 5.456584204479684053e-04 3.891418536129738481e-03 -6.661284613260323772e-05 -6.812462703774521330e-04 4.251883795694272761e-06 6.363652747561968082e-04 6.410895900847419886e-04 -3.940078984013834352e-04 1.548630564699924033e-03 2.782149296985313332e-03 8.938404601623731790e-04 2.652703056982934175e-03 1.707839991272185054e-03 -1.107379513012999835e-03 -7.771498715470929412e-04 7.927401121313241939e-04 3.760555001528815980e-04 -5.810907854120656068e-05 -1.738548040907769601e-04 7.511661372399584900e-05 -2.841675670125088770e-03 1.870356438574441189e-03 7.077024362173534120e-04 -1.622329883825371442e-03 2.798211969102400859e-03 -1.181551263671293869e-03 -3.500717658458312267e-04 2.168460735806166198e-04 3.425128613201470986e-04 1.993661068649697017e-04 1.422018913894702689e-04 -3.940078984013847905e-04 5.971534575291937916e-04 4.384164624897905630e-04 -1.228321985424280687e-05 5.763664700835435199e-05 2.966870026331779237e-04 2.362157664277713060e-05
3.131276199765413090e-03 -2.480265547490697470e-04 4.157397489127316950e-03 1.497749688611400495e-02 -2.168933167339044156e-03 -7.110567001006231486e-03 -3.945866270291319422e-01 -6.547664829609091408e-02 -7.532420013954153060e-01 1.159346981627080303e-03 4.125272144893160978e-03 4.273615646209757285e-03 2.026731275949552203e-03 3.024034241807254872e-03 -1.923741201787097094e-03 9.536502922218623168e-03 6.628214405960963524e-04 1.477057187472335248e-02 2.120745150987796319e-03 -3.024506673340121229e-03 -2.347984718291062597e-04 -2.188302860186110751e-03 1.636502829811043629e-03 -9.236036467322513571e-04 2.418849448219614895e-03 5.451859889150977110e-04 2.886556665746370333e-04 -5.783601311522092864e-02 -8.754156303810127146e-03 -8.387974622693925020e-02 7.884882283356827760e-04 -1.587369950393984039e-04 -8.409281284827097242e-05 -4.641639810304193023e-03 7.294342867287046317e-04 3.114741096115502140e-03 -7.039229839547918310e-05 1.175409653744188213e-03 6.410895900847392781e-04 -3.734571267221750701e-03 -5.773113331492627908e-04 -4.198499032485739427e-03 4.292054648937081995e-01 7.052552408771634029e-02 8.174274943122123993e-01 -7.015608262902692238e-04 -1.152260508634271423e-03 2.503887124133782243e-05 -5.631383871636166244e-04 -6.032950674563105058e-04 1.762169617550623981e-04 -7.091197308159316679e-04 -3.325917991301883744e-04 5.872323953392188586e-04 -5.040844455566663440e-04 -1.248636541336772517e-03 1.706422696673648648e-03 -1.034152625420414230e-03 -1.658234680322368286e-03 4.714866697896457487e-04 -5.546346195722199474e-04 2.853486458446368237e-04 7.658115147585707605e-04 -5.626659556307684815e-04 5.565243457036396241e-04 5.196746861407634810e-05 -4.110154335841944076e-04 1.116828143670086076e-03 -5.527448934407297974e-05 -1.530678166451456077e-04 9.368317296521897451e-04 1.381862233601970861e-03 -6.032950674563159268e-04 -6.141609927121267909e-05 -8.220308671682370269e-05 -6.514830838075664739e-04 8.976199124244819971e-06 -2.456643970847070596e-05 5.013915858194110259e-03 2.125941897849982411e-05 4.823525950453265085e-04 3.713311848243242745e-04 2.740102890559615537e-05 5.050293086223951559e-04
-5.319106628418686540e-03 -6.684433758370744716e-03 7.407726435172261618e-04 -1.624692041489613457e-03 -8.957301862937670518e-04 1.130197956049920627e-02 -1.625164473022526652e-03 -3.355208746338885807e-03 -1.084466583669517828e-02 -4.859997664789830196e-01 4.429579468151282340e-01 -4.888627015680867272e-02 -2.615380965887369701e-03 -4.028896112190649692e-03 2.856321047643597608e-03 -2.630026343405868130e-03 -4.534397852345892557e-03 -1.913820139597119559e-03 -3.796507041179093128e-02 4.854942647388275911e-02 -2.907343653191991548e-03 -3.798018822084227308e-02 4.801794099942047200e-02 -7.737011213572492392e-03 2.962287440463069049e-02 -5.045852229815135648e-02 5.603037979664746843e-03 2.065470661643609498e-03 -1.962480587481251967e-03 2.154287789820576626e-04 5.841143472223864208e-03 -2.233183855807369979e-03 1.922796338721519582e-04 -4.368574384313629599e-03 -2.588924800047592888e-04 3.732209109558169995e-05 2.996160781368805912e-03 -3.887639083866890888e-03 4.147948858470459584e-04 -1.090844409363058744e-03 2.886556665746342794e-03 6.472312000119304770e-05 -1.088482251698774661e-03 2.806715736693797536e-03 -7.015608262902692238e-04 5.311509929370371585e-01 -4.687843614217330757e-01 5.132448929787526704e-02 7.351034651229752630e-04 8.480146014753998842e-04 -4.318024210298216942e-04 5.768389016164350309e-04 2.891280981074870193e-04 -5.343200636594462247e-04 5.768389016164241889e-04 3.968424875985115952e-04 5.466032835136714133e-04 7.341586020572464510e-04 8.499043276068304030e-04 2.527508700776379125e-04 2.387196535518209053e-03 -8.494318960739659970e-04 -3.269226207359347651e-04 8.843918295052652541e-04 -1.570834846744122854e-03 -1.630361219883921277e-03 8.858091241038422090e-04 -1.097458450823057428e-03 1.933662263977053162e-03 2.388613830116786442e-03 -7.459693903786234967e-04 5.636108186964701883e-04 4.417234832197682211e-04 1.996023226313978390e-03 5.480205781122483681e-05 1.573669435941263319e-03 7.714806931528352119e-04 -7.795120292112942993e-05 3.113323801516912608e-04 -5.243990014692449103e-05 -8.347865185554513047e-04 3.094426540202553210e-04 1.270840823380816839e-04 8.234481617669224020e-04
-1.377185161426707979e-02 -3.206865245022297740e-03 1.026593720894743763e-03 -8.201411410369528754e-04 8.858563672571168751e-03 -3.268753775826315194e-03 -3.725595068097473355e-03 9.167533895058579616e-03 -1.249108972869582713e-03 4.425946469663624150e-01 -7.181814400476193017e-01 6.352881308612820521e-02 -2.382944651722516353e-03 -2.883722076549230084e-03 3.998188062555046822e-03 -2.200586080040346781e-03 -4.407786201540666443e-03 -3.214424149547988590e-03 2.602625314500285527e-03 -2.416959722088110434e-03 -2.241215191865919380e-03 -8.639355441326284149e-03 1.280809128724211092e-02 2.598373430704555747e-04 4.815589100701427039e-02 -8.542837679163918507e-02 8.865650145564007989e-03 -5.805238675726831152e-03 -1.698863792147924188e-03 -7.043954154873695740e-04 5.559574278642186000e-03 5.022892057318364620e-03 -9.240760782651107758e-04 7.351034651229752630e-04 -1.527371145721430606e-03 2.461368286176532686e-04 3.878662884742624384e-03 -4.568885354244354297e-03 5.697524286235800721e-04 6.670733243917801626e-04 -6.614041459975238428e-05 1.162654002357071514e-03 -8.456524438112946948e-05 5.456584204479684053e-04 -1.152260508634271423e-03 -4.687843614217330757e-01 7.781268599570394517e-01 -6.747125422780633763e-02 6.349479801576293943e-04 6.510106522747047784e-04 -2.787346043846815075e-04 8.536837798696643356e-04 3.736933424886056468e-04 -6.991986686259580360e-04 8.697464519867559828e-04 5.447135573822517365e-04 6.113264035148698820e-04 7.261272659987196010e-04 3.911733092042471438e-04 2.749551521218258909e-04 4.157397489127354680e-04 1.757445302222088342e-04 -6.207750341719628449e-04 4.436132093511933189e-04 1.034152625420419651e-03 -9.552565594335925801e-04 7.426623696486539701e-04 1.386586548930544447e-03 1.430050249953224118e-03 8.314794978254709361e-04 5.669178394264559780e-04 9.250209413308343835e-04 -2.424991058146648559e-03 1.641227145139547827e-03 1.554299743094283352e-04 8.248654563654776728e-04 2.097596005877890371e-03 -3.368436829258785814e-04 1.936969284707011846e-04 1.403121652580397501e-04 -5.088087608852345095e-04 1.294462400023806744e-04 2.966870026331819895e-04 4.644001967968368685e-04
1.519812241195752332e-03 1.016200227171881222e-03 5.954054608576310297e-03 1.342036255382267340e-02 -2.676797065158559395e-03 -1.099867851640599914e-02 -1.294273427410592807e-02 -1.815554380763213533e-03 -1.131473521188624577e-02 -4.879556330250042068e-02 6.368566035503617218e-02 -1.479353204722012038e-01 -6.325858224933344695e-04 3.700556196856164860e-03 -9.141550160751549248e-04 1.150843214035682325e-03 -2.901674474797723627e-03 6.391998639533256728e-04 5.131315094108672425e-02 -6.798100785175727190e-02 3.876773158611220970e-03 -5.063946357523498032e-02 6.596939438485907581e-02 -1.137284429042748415e-02 -5.257690529147483402e-03 8.829745349066990545e-03 -6.423651552234555667e-03 6.467587684790362555e-04 -7.067575731516436820e-04 -8.014800954891463519e-03 -6.184128765075838944e-04 -7.171510668744632885e-04 -2.606877198295967386e-03 -7.322688759252467261e-05 2.371606294933975795e-04 5.976258890620516923e-04 -4.299126948984060832e-04 5.843978061420933550e-04 6.477036315447216993e-04 3.378830322981655077e-03 -3.871576411749811167e-03 6.306960963619243337e-04 -3.448277758311395907e-03 3.891418536129738481e-03 2.503887124133782243e-05 5.132448929787526704e-02 -6.747125422780633763e-02 1.787850995676572852e-01 -4.988876986952771406e-04 2.366881979605435548e-04 3.732209109557480171e-04 -1.733823725579193304e-04 -1.828310032150366879e-04 5.952637313977131826e-05 -1.842482978136759843e-05 7.322688759257752747e-05 -6.798289757788860202e-04 3.429852928530047283e-04 8.031336058537692085e-06 3.066080648231380031e-04 -1.962008155948391681e-03 -8.168341203069508227e-04 1.379027644404845357e-03 -1.416349735500420457e-03 1.337926101046426784e-03 3.179936647649532055e-03 1.281706748636642556e-03 -6.094366773834352432e-04 3.156787502539626106e-03 1.815081949230354548e-03 1.126749205860066430e-03 1.547685701634206063e-03 9.401387503821836663e-05 -1.058246633595994780e-04 1.319973702797922182e-03 3.307020729985789623e-06 -3.462923135829972941e-04 -9.878543352005914914e-04 4.218813588398507728e-04 -2.423573763548080061e-04 1.114938417538612189e-04 -1.398397337251902519e-04 1.998385383978246209e-04 -5.196746861408041386e-05
-4.035368424190772380e-02 5.841332444837017690e-02 -2.041849085000939541e-03 3.201857470774030490e-02 -5.536708592451872885e-02 -6.793565442460487193e-04 2.095233848213606288e-03 -1.029900741624672524e-04 6.184128765077058672e-04 -9.817127252734788971e-04 -2.436801846468039483e-03 6.921121956331328928e-04 -4.354061287624350629e-01 4.135783746499180902e-01 -5.047033308647274480e-02 4.403061886212129503e-04 -3.479930671012701569e-03 -5.955944334707740165e-03 -7.855591528319190789e-03 -1.061128465946460306e-02 6.689630505232126330e-04 -1.338398532579280348e-03 1.587369950394073703e-03 -2.224207656683121689e-03 -8.082358664089855579e-03 -4.628411727384125832e-03 1.305422811585977769e-02 1.356823362360672341e-03 -1.096655317217186225e-02 1.176826948342753892e-03 -5.527448934407189554e-04 3.262612165899226018e-03 2.456643970847978073e-04 1.776342563537857203e-04 -3.184188531445179219e-04 5.338476321265760724e-04 8.858091241038205249e-04 -7.492764111086147073e-04 -1.290682947760888894e-03 3.351429294076019565e-03 2.839313512460819866e-03 4.072359813213333700e-04 8.352589500882994476e-04 -6.661284613260323772e-05 -5.631383871636166244e-04 7.351034651229752630e-04 6.349479801576293943e-04 -4.988876986952771406e-04 4.790389602738918673e-01 -4.345765389907410015e-01 4.728094780816607945e-02 -3.130851011385865634e-02 4.982877106485513602e-02 -2.318693963254187494e-03 2.314914510991679039e-05 -9.798229991420429573e-04 1.993661068649575045e-04 2.854903753045042770e-03 1.521229535794222168e-04 1.511780905137194257e-03 -6.944743532974495016e-05 -1.044073687610333652e-04 4.450305039497648527e-04 3.202613361226599401e-03 -3.758192843864526476e-03 4.237710849712785811e-04 6.552625360704031170e-04 -3.033010440931535687e-04 4.762109851182084932e-04 2.352709033619801524e-04 -1.384224391266309154e-04 5.243990014695701710e-05 -6.448690423475894737e-04 4.440856408840848299e-05 -2.136807823104878643e-03 7.417175065829414212e-05 1.842482978137030894e-05 1.044546119143238607e-03 -1.899174762078564100e-04 1.214149039438307850e-04 -3.670793010286232255e-04 -3.736933424886056468e-04 -2.621995007347390069e-04 5.466032835136605712e-04
3.624494720066420358e-03 3.439773990720004868e-03 3.882914768538333564e-03 3.360452736353576608e-02 -5.233171332592292252e-02 -1.568945120612676072e-03 5.111709185495077502e-04 8.270386414166219780e-03 -7.365207597215034287e-04 -2.194916901646077126e-03 9.510519187911589331e-03 1.420129187763272171e-03 4.101778124764250411e-01 -7.762720937590492642e-01 6.592971013609923159e-02 -2.028621002080988143e-03 -1.142292203291015405e-02 1.544851112437049443e-04 -1.275376166096373748e-02 -2.313261000626350844e-02 7.516385687728954291e-04 -5.603037979664627147e-04 -1.009208240485655328e-02 -4.686520805925318460e-04 1.483907444698552092e-03 -9.699019369520882339e-03 -2.114603541060669847e-03 1.671462763242230129e-03 -1.143803984196152534e-02 5.066828189873910648e-03 -1.154622666298447085e-03 -9.251154276373983742e-03 8.787226511109661083e-05 2.366881979604595291e-04 -4.587310184025712029e-03 1.653510364993542622e-05 1.018562384836197831e-03 1.388948706594812267e-03 -6.580971252675380532e-04 4.894390680381733357e-04 1.769256090543392095e-03 1.167850749218487822e-03 6.288063702304842739e-04 -6.812462703774521330e-04 -6.032950674563105058e-04 8.480146014753998842e-04 6.510106522747047784e-04 2.366881979605435548e-04 -4.345765389907410015e-01 8.376494536445542316e-01 -6.727944702546703737e-02 -5.127299426079407960e-03 8.491484371542536852e-03 -2.519477364717727375e-03 2.754275836546902969e-04 1.515087925867185468e-03 4.218813588398426413e-04 -1.823585716821804134e-04 7.346310335901162780e-04 -2.125469466316342801e-03 -6.108539719820000550e-04 1.211786881774031899e-03 -5.196746861408719012e-05 3.747326918608856559e-03 -2.998522939033079152e-03 -2.820416251146618761e-04 2.938524134360551848e-04 8.947853232280870289e-04 1.039349372281798013e-04 8.834469664395256001e-05 1.511780905137205099e-04 -5.149503708124446820e-05 6.684906189903598280e-04 4.412510516869146571e-04 -4.256608111026887712e-04 8.739983357823730061e-05 5.036120140238290431e-04 1.166905886152802378e-04 1.322808291994857950e-05 3.524339235101085332e-04 -2.371606294933889872e-04 -8.267551824968810865e-05 4.724315328558678726e-06 2.971594341660301324e-04
5.265769108359312500e-02 -7.928723929605215048e-02 -3.354263883273181715e-03 -6.172790408288339817e-03 4.896752838045978842e-03 -5.723508020542871638e-03 -1.079506052574513578e-03 2.381054925591069571e-04 -8.697464519867776668e-04 -3.585755334372319695e-04 1.645006597402408864e-03 -8.310070662926038196e-04 -5.537417239751155074e-02 6.713818999714327163e-02 -1.675421739487650830e-01 1.514615494334331904e-03 -2.525146543111991392e-03 7.778112756930914001e-03 1.346429868637834303e-03 2.838841080927959146e-03 6.826635649760128249e-04 8.409281284825584780e-04 -7.568353156343178090e-04 1.618550431562518427e-03 7.830080225545012901e-03 4.470147163877576275e-03 -1.616282760204813818e-02 1.658234680321755711e-04 -6.846477774140118447e-03 -8.716361781181656849e-04 2.626246891142974566e-03 -3.736460993353185774e-03 1.739020472440630863e-03 2.740102890565307599e-05 2.201530943106096735e-04 5.584140718350608188e-04 -1.934134695509922989e-03 1.431467544551790231e-03 3.160566954802469797e-03 -9.339971404550846245e-04 7.086472992830699725e-04 -5.338476321266414498e-05 -3.897560146056918730e-04 4.251883795694272761e-06 1.762169617550623981e-04 -4.318024210298216942e-04 -2.787346043846815075e-04 3.732209109557480171e-04 4.728094780816607945e-02 -6.727944702546703737e-02 1.792017841796357536e-01 -4.714535995823660591e-02 7.501693067057241260e-02 -4.178656908105803439e-03 4.535342715412645290e-05 1.334619080316440994e-03 1.226432259292557433e-03 -1.504222000611520971e-03 1.655400091125241481e-03 -1.509891179005780001e-03 1.132418384254340422e-03 -1.404066515646180523e-03 1.501387411414394166e-03 -4.048738236570601293e-04 1.429105386887522412e-03 1.983267574926866894e-03 -4.757385535853711923e-04 1.001554849653404477e-04 -4.280229687669714986e-04 -2.314914510991136938e-05 1.478710697837292993e-04 -5.527448934407840075e-05 9.505322441050244146e-04 -4.818801635124241554e-05 2.288930776684301727e-03 -9.306901197251259399e-05 -2.598373430705985809e-05 -1.071002284983135766e-03 1.086592525567533878e-05 -1.568472689079808955e-04 7.039229839543581502e-05 -1.006279164981994326e-04 9.165171737394377065e-05 -4.771558481838885160e-05
3.937197151663421324e-02 8.874153913155366502e-03 5.923630017860425506e-02 -4.092201937593273331e-02 -2.316520778203054465e-02 -5.301437689089892602e-02 2.095706279746432747e-03 -1.185330715934134740e-03 -4.223537903727666784e-04 1.502804706012949437e-03 -3.408121078018701809e-03 2.981042972317426813e-04 -4.443317777126716273e-01 -3.399570067274003404e-02 -4.301233993620462437e-01 -9.270523969221056843e-03 1.119190301334393144e-03 1.161425680371657755e-02 1.565638099882706545e-03 9.555400183532850727e-03 3.102457876261256135e-03 -1.920434181057120845e-03 2.503414692600631174e-03 -1.460285868055966703e-03 4.828250265781968559e-03 -4.784314133226406918e-03 -3.786538735835841794e-03 -4.903839311038837162e-03 -5.178794463160646573e-03 9.383435105573489921e-03 -4.927460887682133354e-04 -8.692740204538947210e-04 -1.660596837986656272e-03 -2.022951823686718054e-03 1.758862596820567285e-03 -2.569082675667542625e-03 2.388613830116786442e-03 -8.357313816211638536e-04 -1.823585716821762067e-03 5.673902709592986999e-04 1.619967726161086058e-03 1.497607959151598181e-04 5.834529430764011891e-04 6.363652747561968082e-04 -7.091197308159316679e-04 5.768389016164350309e-04 8.536837798696643356e-04 -1.733823725579193304e-04 -3.130851011385865634e-02 -5.127299426079407960e-03 -4.714535995823660591e-02 4.754428114457968091e-01 5.449875676713052119e-02 4.546473202325688190e-01 3.282454290279155501e-03 4.894390680381679147e-04 4.348732259933752592e-03 2.173185051134525654e-05 4.913287941694954343e-05 -5.574692087694280672e-05 2.837896217862244212e-03 -2.213814162960300782e-03 5.338476321265330296e-05 -7.086472992831106300e-05 6.321133909604917476e-04 1.017617521770490703e-03 2.352709033619693104e-04 -8.928955970966510891e-05 2.362157664277035433e-05 4.776282797167854480e-04 -4.729039643882335456e-04 4.048738236570547083e-04 4.818801635125325757e-05 -8.409281284824880048e-05 1.303911030680810260e-04 3.826695416128775718e-05 -2.418849448219463107e-04 2.409400817562256302e-05 -3.855041308099881135e-04 -4.662899229282592558e-04 -1.228321985424687263e-05 1.918072023392815078e-04 2.985767287646003110e-04 4.960531094981394939e-05
-2.979153246186012557e-03 -4.701638614976719893e-03 -9.226115405132649661e-03 -6.038430880344282381e-02 -3.351004105696472890e-02 -7.654571911089237679e-02 3.564968346926686987e-03 -5.938464367992094114e-04 6.543176730046743050e-04 1.426743229223260013e-03 -2.941831155090434639e-03 8.220308671683996572e-05 -3.242628312059447210e-02 -1.574028483906229625e-01 -6.014714817394942181e-02 5.045568770895361710e-04 6.505382207418566355e-04 -2.255860569384420412e-03 -2.701835936399891742e-03 8.661087291837617913e-03 -4.247631911902700896e-03 -1.825003011420316037e-03 2.495383356542106058e-03 -1.168795612284198419e-03 -4.424793736723284590e-03 1.962008155948376503e-03 3.869214254085538360e-03 -8.371959193730158649e-03 -9.492566789663068466e-03 1.254305719731025302e-02 3.788900893501303754e-04 7.317964443929883891e-04 7.228202452687288240e-04 -1.187220442065500207e-03 2.898367454067739789e-03 -3.838033772917089081e-03 7.473866849771896095e-04 5.650281132950308802e-04 1.123914616662932903e-03 1.813192223098938991e-03 2.798684400635255941e-03 9.363592981193524442e-04 3.439301559187281192e-04 6.410895900847419886e-04 -3.325917991301883744e-04 2.891280981074870193e-04 3.736933424886056468e-04 -1.828310032150366879e-04 4.982877106485513602e-02 8.491484371542536852e-03 7.501693067057241260e-02 5.449875676713052119e-02 1.750122613462742616e-01 5.928212603729121621e-02 -4.299126948983965964e-04 2.386724103985350502e-03 1.766893932879105410e-04 -9.221863521337021578e-04 9.817127252734680551e-04 -1.383751959733395959e-03 2.141059706900564838e-03 -1.448475079734578164e-03 1.773507974339082411e-03 1.289738084695162684e-04 1.379027644404844056e-03 1.326115312725033475e-03 1.393673021923380433e-04 1.473986382508703143e-04 1.488159328494418482e-04 4.733763959210871095e-04 -5.329027690608692698e-04 4.284954002998196416e-04 -1.228321985424145162e-05 1.795239824850048196e-05 7.747877138828399750e-05 1.459813436523150435e-04 -1.011003480310529966e-04 -7.369931912543380191e-05 -7.166786353416049540e-04 -9.335247089222269406e-04 2.650340899318739431e-04 1.355878499295014002e-04 4.374715994240834351e-04 -1.242494931409589450e-04
-4.433864422154280144e-02 -7.728979877513959471e-03 -6.856020891103797865e-02 8.631324105267724339e-03 1.522221642013309520e-02 1.269187313015967059e-02 -1.438081586011767232e-03 1.195251778124105553e-03 1.193362051992672432e-03 -3.084977909545752982e-04 1.138559994181463858e-03 -1.276510001775230368e-03 -4.277215574490095262e-01 -5.923488288400568375e-02 -7.730888500906698546e-01 1.517875271911039992e-02 -1.046435845274655031e-03 -1.096560830910614862e-02 3.533315434225367882e-03 -3.457726388968496677e-03 2.872383719760714083e-04 8.749431988481397651e-04 -1.594928854919749157e-03 1.180606400605591511e-03 -4.655812756289718843e-03 5.014388289726974882e-03 3.195999319766620016e-03 2.118382993323572085e-03 -2.296017249677141290e-04 -1.447530216668877975e-03 2.420266742818099476e-03 -3.396782721230102650e-04 1.693194613753674048e-03 7.048678470202279084e-04 -2.502469829534929684e-03 3.236156000059310319e-04 -5.579416403022165790e-04 9.231312151993984437e-04 1.553827311561336222e-03 -9.831300198720612730e-04 -1.180133969072727756e-03 1.388476275061974966e-03 -6.637663036617889520e-04 -3.940078984013834352e-04 5.872323953392188586e-04 -5.343200636594462247e-04 -6.991986686259580360e-04 5.952637313977131826e-05 -2.318693963254187494e-03 -2.519477364717727375e-03 -4.178656908105803439e-03 4.546473202325688190e-01 5.928212603729121621e-02 8.368907286027883474e-01 -4.182436360368657971e-03 -1.568472689079849613e-03 -3.502607384589756338e-03 3.538512181086854880e-04 -1.885001816092984287e-04 1.101710334618744925e-03 -5.867599638063761367e-04 -1.495718233020129715e-03 1.908623392735716694e-04 9.637603270249567311e-05 2.414125132890927467e-04 6.609317144646784103e-04 -4.818801635124241554e-05 -5.149503708124446820e-05 -5.385719474551228791e-05 -4.025116659927760465e-04 4.270781057012643708e-04 -1.303911030680878023e-04 3.968424875984844901e-05 -4.582585868697459583e-05 -6.358928432233406421e-04 -1.289738084695189789e-04 1.114938417538747714e-04 1.719650779593586386e-04 4.818801635124241554e-05 1.396035179587638711e-03 -1.889726131425097794e-06 -1.525953851122893333e-04 -7.006159632245200289e-04 -6.755770919832527338e-05
3.942771843751117361e-02 -4.318024210298146252e-03 -5.976400620080371540e-02 2.091926827483615078e-03 -1.054939612866057780e-03 6.628214405961089292e-04 -4.094280636337836732e-02 -1.102938656604162022e-02 5.680186048980051527e-02 1.502332274480101294e-03 -3.393475700500182130e-03 4.516445454097364320e-04 -9.260602907031078440e-03 -1.455561552727404609e-03 -1.157221039729244838e-02 -4.446090950224577121e-01 6.078445831177132358e-02 4.272982587955710398e-01 -1.923741201787095793e-03 2.765141761802519110e-03 8.829745349066978402e-04 1.554772174627036627e-03 8.631324105267729543e-03 -5.095174081845234640e-03 4.876910713666146070e-03 -4.069997655549079975e-03 4.589672341689986571e-03 -4.902894447973069753e-03 -7.127574536189059534e-03 -8.035587942337104467e-03 -4.866044788411170042e-04 -4.837698896439044391e-04 1.832089484413145951e-03 -2.034762612007970633e-03 2.276647556830069599e-03 2.137280254637719847e-03 2.385306809386806073e-03 -4.181019065770249718e-04 1.954921682955544637e-03 5.820356484778133922e-04 7.747877138828155805e-04 5.499103042436517819e-04 5.678627024921631058e-04 1.548630564699924033e-03 -5.040844455566663440e-04 5.768389016164241889e-04 8.697464519867559828e-04 -1.842482978136759843e-05 2.314914510991679039e-05 2.754275836546902969e-04 4.535342715412645290e-05 3.282454290279155501e-03 -4.299126948983965964e-04 -4.182436360368657971e-03 4.756487915941217115e-01 -4.608522359850912575e-02 -4.557750143014946409e-01 -3.130851011385867022e-02 5.302099093235876706e-03 4.709764437341820709e-02 4.790455743153569819e-04 -5.475481465793731201e-04 -3.543236496415390520e-04 2.357433348948391374e-04 -7.558904525686838648e-05 -8.031336058548534107e-06 -7.086472992829479997e-05 6.155782873105627995e-04 -1.131945952721481437e-03 2.836951354796536651e-03 -2.140114843834862914e-03 5.891221214706547984e-04 2.692859737275343345e-05 -1.114938417538639294e-04 -1.185803147466917831e-04 -1.936969284705846329e-05 -2.423573763548161376e-04 1.275565138710043657e-05 1.932244969378449102e-04 2.806243305160903423e-04 -1.143284309509961551e-04 -3.873938569414132112e-04 -4.516445454097445635e-04 1.119662732867229143e-04
6.735928795451961645e-03 -4.104012725914674489e-03 -5.159897201846428555e-03 3.775672810580162769e-03 -8.938404601623744800e-04 -1.899174762079024886e-04 -6.082697714972830350e-02 -1.822451881142900590e-02 8.344888866897517965e-02 1.458396141924540954e-03 -3.111434075385520037e-03 3.278674838016391825e-04 -2.804353579029516055e-03 8.002990166570086474e-04 -3.760555001528788875e-04 6.179971367587750591e-02 -1.613802494657323727e-01 -7.679799754943716916e-02 -1.966260039744090020e-03 3.013168316551593194e-03 7.511661372400499966e-04 -3.375523302251654326e-03 9.912558422371512898e-03 2.092871690549317001e-03 -3.366074671594561363e-03 2.914902557717667111e-04 -3.010333727354459234e-03 -8.586915541179310218e-03 -1.169976691116340027e-02 -1.025601614675736122e-02 -1.577921319737842464e-04 6.949467848302620827e-04 -5.031395824909747202e-04 -1.328949901922339173e-03 4.125744576426011723e-03 2.999940233631645265e-03 8.480146014753998842e-04 1.757445302221925711e-04 -8.201411410369366124e-04 4.790455743153461399e-04 7.927401121313269045e-04 2.829864881803744250e-04 1.982795143394018751e-03 2.782149296985313332e-03 -1.248636541336772517e-03 3.968424875985115952e-04 5.447135573822517365e-04 7.322688759257752747e-05 -9.798229991420429573e-04 1.515087925867185468e-03 1.334619080316440994e-03 4.894390680381679147e-04 2.386724103985350502e-03 -1.568472689079849613e-03 -4.608522359850912575e-02 1.811935555221540206e-01 8.729353648335222426e-02 4.915130424674051673e-02 -7.804568922770815931e-03 -7.420387600252829896e-02 5.475481465793676991e-04 -6.925846271659810358e-04 -3.992046452628065199e-04 1.440916175209007877e-04 -1.280289454038037195e-04 -1.313359661337840881e-04 1.025176426296082674e-04 1.208479861044056951e-03 -1.404538947179034087e-03 2.214759026026002706e-03 -1.448002648201730021e-03 -1.494773369954411745e-03 1.653510364993436912e-05 -2.078698744563812865e-05 -2.210979573763081820e-04 2.102320321206545273e-04 -9.543116963678854522e-05 1.384224391266282049e-04 1.469262067180194609e-04 5.910118476020690542e-04 -2.220428204420424149e-05 -7.322688759258349058e-04 -1.240605205278213141e-03 1.039349372282177483e-05
4.404951612343530054e-02 -6.761912529758967727e-03 -6.135704532959204011e-02 5.149503708123687878e-04 -7.804568922770800318e-04 1.046766547347663390e-02 4.813604888263421991e-03 -8.390384023511485156e-03 6.407116448584639946e-03 -1.223597670095446892e-04 -7.473866849772167146e-04 6.519555153404197126e-03 -1.506536915122511089e-02 -9.840748829377508368e-04 -2.269466597530658478e-02 4.246039817636968472e-01 -7.830788872844296478e-02 -7.806718486245314281e-01 -5.329027690608692698e-04 4.582585868697140827e-04 -1.110781020049561411e-02 -2.728292102239788901e-03 1.882167226895821487e-03 -1.249723133862327973e-02 5.545401332656308031e-03 -4.730929370013743640e-03 -6.519555153404509376e-05 -2.149563474491955877e-04 2.230349266610231682e-03 -1.173567170766041598e-02 -2.508611439461992838e-03 9.217139206008401371e-04 -6.465225527125831491e-03 -4.308575579640874613e-04 1.927993085582794782e-03 -1.808987582456522691e-02 3.084977909545590351e-04 -5.777837646821313167e-04 1.281706748636641255e-03 5.834529430763957681e-04 3.883387200071162734e-04 7.237651083344138342e-04 5.352649267251154055e-04 8.938404601623731790e-04 1.706422696673648648e-03 5.466032835136714133e-04 6.113264035148698820e-04 -6.798289757788860202e-04 1.993661068649575045e-04 4.218813588398426413e-04 1.226432259292557433e-03 4.348732259933752592e-03 1.766893932879105410e-04 -3.502607384589756338e-03 -4.557750143014946409e-01 8.729353648335222426e-02 8.309409258780077190e-01 -8.753683872277286809e-03 3.419931866340068446e-03 1.204889381394353039e-02 4.190467696427212577e-04 -3.732209109557520828e-04 3.902284461385508579e-04 1.417294598566221260e-04 1.573197004408439462e-04 1.393673021923272012e-04 -4.752661220525230493e-04 -3.307020729986331724e-05 1.492411212290143925e-03 -7.511661372400940152e-05 1.779177152733341441e-03 1.743272356236318793e-04 1.199976093452578959e-04 -1.086592525567479667e-04 -1.691304887622277681e-04 5.196746861408176911e-06 -4.866044788410140050e-05 7.152613407430442622e-04 3.547960811743871949e-04 6.439241792818769248e-04 -1.559024058423266225e-05 -2.168460735806233960e-04 -1.033207762354702982e-03 5.017222878924093663e-04
-4.033714913825774823e-02 5.743444631229388531e-02 -1.076435247610974845e-02 2.090509532885038123e-03 -2.314914510991326673e-04 -5.848702376749781440e-04 3.202660604379884562e-02 -5.398380639631816108e-02 1.273675412578095974e-02 -9.826575883391860250e-04 -2.525618974644845607e-03 -1.464537751851713180e-04 4.403061886212021082e-04 -2.110351657264968907e-03 6.556877244499772876e-03 -4.352540058088555930e-01 4.145530009021987095e-01 -4.101319866177381701e-02 -1.338398532579258664e-03 2.040431790402377765e-03 1.829254895216014375e-03 -7.853229370654917982e-03 -1.051632592136068911e-02 1.678076804702298636e-03 -8.064878697374105662e-03 -7.373711364806721097e-03 -1.174559276985036663e-02 1.187220442065532733e-03 -1.115363605918259261e-02 1.156512392429960437e-03 -5.560519141708402703e-04 3.129386473634006641e-03 -9.505322441050192105e-04 1.870828870107702629e-04 -4.365267363583613452e-04 -4.232986534384188372e-04 8.834469664395581262e-04 -4.488099562126204693e-04 1.407373536376164795e-03 8.328967924240370489e-04 5.527448934406891399e-05 5.574692087693413310e-04 3.367491966193105792e-03 2.652703056982934175e-03 -1.034152625420414230e-03 7.341586020572464510e-04 7.261272659987196010e-04 3.429852928530047283e-04 2.854903753045042770e-03 -1.823585716821804134e-04 -1.504222000611520971e-03 2.173185051134525654e-05 -9.221863521337021578e-04 3.538512181086854880e-04 -3.130851011385867022e-02 4.915130424674051673e-02 -8.753683872277286809e-03 4.788518773868812306e-01 -4.343044184278163078e-01 4.875446175914202596e-02 2.357433348948228743e-04 -1.445640490537380887e-04 -1.563748373751313973e-04 6.533728099389888612e-04 -3.888111515399684821e-04 -4.015668029270797607e-04 3.201668498160881431e-03 -3.757720412331661854e-03 4.044013921241903023e-04 -7.133716146115378492e-05 -1.280289454038199826e-04 -9.259658043964547752e-05 -6.410895900847501201e-04 5.083363293523863666e-04 2.064998230110845490e-03 1.015727795639011395e-04 -2.092871690549365574e-04 -1.012420774909059433e-03 -3.325917991301802429e-04 -3.363712513930223070e-04 -4.795180058482051248e-04 -1.908623392735716694e-04 1.970039492006842637e-04 3.297572099330561488e-04
-7.826773204815036869e-03 1.190527462795548837e-02 -7.253241323928592832e-03 6.566798306689800718e-04 3.462923135829905179e-04 4.086532759199103249e-04 3.423191643916772414e-02 -5.847993729450279288e-02 1.328241254622891838e-02 -2.222790362084518280e-03 1.016200227171897485e-03 -1.816499243828921962e-03 -2.777897413189619330e-03 -5.645556817621790510e-04 1.019979679434754403e-03 4.115918000542612143e-01 -7.655908892327221160e-01 6.857390942549076995e-02 -1.119662732867229143e-04 9.580911486307074586e-04 1.269895960315255319e-03 -1.224306317394707050e-02 -1.323091750914767543e-02 1.672880057840891652e-03 -1.946417915364272860e-04 9.406111819150583721e-04 -2.276647556830055721e-03 1.454144258128864300e-03 -6.949940279835442949e-03 -3.960393539926622929e-03 -1.650203344263873962e-03 6.231371918362434582e-04 5.815632169449705619e-04 1.422018913894485849e-04 -9.760435468792040374e-04 7.936849751970368513e-04 1.570834846744128275e-03 1.028955878559008764e-03 1.331784491119307468e-03 5.938464367992121219e-04 -1.757445302222034132e-04 5.536897565064911354e-04 7.752601454156799864e-04 1.707839991272185054e-03 -1.658234680322368286e-03 8.499043276068304030e-04 3.911733092042471438e-04 8.031336058537692085e-06 1.521229535794222168e-04 7.346310335901162780e-04 1.655400091125241481e-03 4.913287941694954343e-05 9.817127252734680551e-04 -1.885001816092984287e-04 5.302099093235876706e-03 -7.804568922770815931e-03 3.419931866340068446e-03 -4.343044184278163078e-01 8.343622750389464438e-01 -7.942755146131019739e-02 7.700633985542907831e-05 -1.289738084695216894e-04 1.365327129952003966e-04 3.902284461385345949e-04 -6.283339386976794991e-05 -3.018837494945874559e-04 3.759137706930227966e-03 -2.996160781368800707e-03 1.430050249953229539e-03 -6.321133909604863266e-04 1.379027644404838635e-03 2.447195340190839574e-04 1.686580572293647174e-04 1.861380239450143460e-04 8.097476473141148375e-04 3.746382055543127747e-04 -2.692859737276156497e-05 -4.417234832197817736e-04 2.834589197131954629e-05 -3.888111515399752583e-04 -1.960590861349771358e-04 -1.039349372281825118e-04 1.936969284707093161e-04 2.234601150406031068e-04
-5.220368438051910254e-02 7.590179493161050561e-02 -1.947693480502860411e-02 9.637603270249458891e-04 -5.097536239509524794e-04 -9.108479953451515711e-04 -1.346902300170655341e-03 6.953719732098295747e-03 -7.588667712255870931e-03 8.659669997239274712e-04 -2.062163640913770076e-03 -5.763664700835164148e-05 -9.221863521337021578e-04 4.387471645627877975e-03 7.000962885383823012e-03 -3.530150142955230941e-02 6.669032490399638691e-02 -1.678827970839537609e-01 -8.409281284825530570e-04 9.099031322794607062e-04 1.169268043817049815e-03 1.355878499294943529e-03 2.692859737275739621e-04 9.462803603093179446e-04 -7.983148042190173904e-03 -8.284086928619023224e-03 -1.462317323647246980e-02 -2.735378575232489361e-04 8.423454230811363436e-03 -1.597291012584019145e-03 -2.326252867779904365e-03 3.986377274233666307e-03 7.757325769485309483e-04 -5.858151007409129543e-05 1.209424724109755677e-04 4.318024210298188753e-04 1.631306082949585037e-03 -9.566738540321370089e-04 3.178046921518117799e-03 2.664513845304400559e-04 7.369931912543380191e-05 5.149503708123904719e-05 7.875433652699214380e-04 -1.107379513012999835e-03 4.714866697896457487e-04 2.527508700776379125e-04 2.749551521218258909e-04 3.066080648231380031e-04 1.511780905137194257e-03 -2.125469466316342801e-03 -1.509891179005780001e-03 -5.574692087694280672e-05 -1.383751959733395959e-03 1.101710334618744925e-03 4.709764437341820709e-02 -7.420387600252829896e-02 1.204889381394353039e-02 4.875446175914202596e-02 -7.942755146131019739e-02 1.832165073458407456e-01 8.976199124255661993e-06 -1.313359661337840881e-04 1.299186715352396593e-04 4.015668029270689186e-04 -3.018837494945874559e-04 -3.122772432174038097e-04 -4.242435165041484081e-04 -2.801518989832476204e-04 1.983267574926856486e-03 -1.018089953303344267e-03 1.326587744257914144e-03 6.618765775303909592e-04 -1.113521122940124789e-03 5.192022546080562843e-04 2.094761416680748604e-03 -1.086592525567371247e-04 -2.073974429235223016e-04 -9.765159784120544572e-04 1.171630201481338018e-04 -1.464537751852146861e-05 1.653510364993436912e-05 3.118048116845177197e-05 1.280289454038064300e-04 -1.511780905135741426e-05
1.510363610538644407e-03 3.390168679770190485e-03 -4.511721138768855785e-04 -4.095697930936405273e-02 1.102938656604162196e-02 -5.681981288804901359e-02 2.094761416680758145e-03 1.057301770530341863e-03 -6.689630505232215234e-04 3.941685251225546943e-02 4.317551778765249537e-03 5.975786459087659153e-02 1.556189469225608161e-03 -8.639827872859126220e-03 5.099898397173790662e-03 -1.929882811714202966e-03 -2.762307172605381680e-03 -8.815572403081289084e-04 -4.446029534125306992e-01 -6.083170146505685605e-02 -4.272897550279797230e-01 -9.259658043965366542e-03 1.442805901340326290e-03 1.157646228108815019e-02 4.967617567974160452e-03 4.071887381680490761e-03 -4.563688607382930182e-03 -4.910453352498824788e-03 7.143637208306147929e-03 8.037477668468521325e-03 -4.866044788411224252e-04 4.804628689139132285e-04 -1.831144621347438823e-03 -2.035235043541046458e-03 -2.277119988362907334e-03 -2.127831623980606934e-03 5.758940385507116400e-04 -8.744707673153078852e-04 1.086592525567127302e-05 5.678627024921522638e-04 -1.551465153897056259e-03 5.003049932938378325e-04 5.834529430763903471e-04 -7.771498715470929412e-04 -5.546346195722199474e-04 2.387196535518209053e-03 4.157397489127354680e-04 -1.962008155948391681e-03 -6.944743532974495016e-05 -6.108539719820000550e-04 1.132418384254340422e-03 2.837896217862244212e-03 2.141059706900564838e-03 -5.867599638063761367e-04 4.790455743153569819e-04 5.475481465793676991e-04 4.190467696427212577e-04 2.357433348948228743e-04 7.700633985542907831e-05 8.976199124255661993e-06 4.756459570049246799e-01 4.613860836172177515e-02 4.558283990647072903e-01 -3.130142364086583445e-02 -5.304933682433025412e-03 -4.708488872203112074e-02 2.125941897849169260e-05 -2.711756998589811164e-04 -4.488099562126204693e-05 3.281509427213447939e-03 4.308575579640928823e-04 4.184798518032920370e-03 3.307020729983079117e-06 2.423573763548052956e-04 -1.322808291996348728e-05 5.338476321265601347e-05 1.114938417538693504e-04 1.185803147467026251e-04 -3.458198820501315329e-04 4.506996823440320146e-04 -1.133835678852890272e-04 2.324363141648452162e-04 -2.815691935818137332e-04 1.133835678852944482e-04
-1.463120457253103699e-03 -3.112851369984107833e-03 3.278674838016418930e-04 6.082461499206402028e-02 -1.821743233843618401e-02 8.344321949058092214e-02 -3.778979831310175230e-03 -8.957301862937995778e-04 -1.880277500764340227e-04 -6.727425027860570172e-03 -4.100705705184688049e-03 -5.152810728853584113e-03 3.382137343711636747e-03 9.928621094488592619e-03 2.090037101352184776e-03 1.970511923539788358e-03 3.014585611150144995e-03 7.516385687728981396e-04 -6.185498816522159993e-02 -1.614067056315722781e-01 -7.687453145775974273e-02 2.802936284430966422e-03 8.040784689198497356e-04 -3.736933424886029363e-04 3.412372961814351575e-03 2.976318656988955684e-04 -3.010806158887309111e-03 8.584553383515047820e-03 -1.170071177422911737e-02 -1.025554371522451741e-02 1.582645635065619161e-04 6.968365109616728691e-04 -5.036120140238282842e-04 1.330367196520710130e-03 4.124799713360294620e-03 2.994743486770228957e-03 -3.968424875985332792e-04 5.466032835136714133e-04 7.653390832258093537e-05 -1.984684869525438645e-03 2.782149296985308128e-03 -1.247691678271032863e-03 -4.804628689139285157e-04 7.927401121313241939e-04 2.853486458446368237e-04 -8.494318960739659970e-04 1.757445302222088342e-04 -8.168341203069508227e-04 -1.044073687610333652e-04 1.211786881774031899e-03 -1.404066515646180523e-03 -2.213814162960300782e-03 -1.448475079734578164e-03 -1.495718233020129715e-03 -5.475481465793731201e-04 -6.925846271659810358e-04 -3.732209109557520828e-04 -1.445640490537380887e-04 -1.289738084695216894e-04 -1.313359661337840881e-04 4.613860836172177515e-02 1.812209565510596310e-01 8.739699898904754183e-02 -4.915697342513479506e-02 -7.813545121895077231e-03 -7.420954518092254260e-02 9.793505676091948144e-04 1.518394946597171257e-03 1.334619080316440994e-03 -4.899114995710323207e-04 2.386724103985372186e-03 -1.569417552145556741e-03 -1.974763807335432487e-04 -9.543116963677770320e-05 1.388948706594844793e-04 -3.779452262850195587e-06 -2.031455591278998572e-05 -2.215703889091725880e-04 7.303791497944152290e-04 -1.240132773745359577e-03 1.086592525567533878e-05 -1.483435013165855737e-04 5.910118476020785952e-04 -2.267671357705780544e-05
7.322688759257888272e-05 -8.522664852710928017e-04 6.728369890926272530e-03 -4.919901983155901271e-03 -8.369597036065847678e-03 6.421761826103144014e-03 -6.231371918362089805e-04 -8.040784689198503862e-04 1.046105143201658816e-02 -4.408589335146521904e-02 -6.655143003333682805e-03 -6.156491520404840795e-02 2.762307172605397293e-03 1.993661068649693873e-03 -1.258935548753007186e-02 5.655005448279061282e-04 5.792010592806913580e-04 -1.104214221742871524e-02 -4.245737461455940664e-01 -7.850725483530791859e-02 -7.807101155786926316e-01 1.510174637925497387e-02 -1.083285504837378302e-03 -2.260868343632689570e-02 -5.475009034260855736e-03 -4.723370465488053657e-03 -6.614041459975048692e-05 3.354263883272067589e-04 2.219955772887415545e-03 -1.173614413919326499e-02 2.385779240919551000e-03 9.245485097979685681e-04 -6.467115253257250951e-03 5.291233167979919692e-04 1.927520654049934062e-03 -1.809696229755805921e-02 -5.626659556307467974e-04 6.585695568003943276e-04 -7.667563778242737684e-04 -5.848702376749510389e-04 9.094307007465990108e-04 1.670517900176609737e-03 -6.335306855590578604e-04 3.760555001528815980e-04 7.658115147585707605e-04 -3.269226207359347651e-04 -6.207750341719628449e-04 1.379027644404845357e-03 4.450305039497648527e-04 -5.196746861408719012e-05 1.501387411414394166e-03 5.338476321265330296e-05 1.773507974339082411e-03 1.908623392735716694e-04 -3.543236496415390520e-04 -3.992046452628065199e-04 3.902284461385508579e-04 -1.563748373751313973e-04 1.365327129952003966e-04 1.299186715352396593e-04 4.558283990647072903e-01 8.739699898904754183e-02 8.308634471066195237e-01 8.741873083955891549e-03 3.441663716851418690e-03 1.206023217073204368e-02 -2.286568619020085732e-04 4.351094417597912208e-04 1.217928491701166177e-03 -4.369991678912233876e-03 1.809412770836088796e-04 -3.522449508969681918e-03 7.558904525684128142e-06 -7.133716146115920594e-05 6.146334242448394086e-04 -1.077143894910299968e-04 -8.551010744682575535e-05 -6.897500379689003097e-05 1.691304887622237024e-04 -1.025176426296158568e-03 5.366822213237086234e-04 -3.996770767956492418e-04 6.377825693547548979e-04 -4.866044788410682151e-05
-9.746262522806374909e-04 2.516642775520546577e-03 1.473986382508865774e-04 3.201621255007600086e-02 5.399656204770528212e-02 -1.274809248256946609e-02 2.090509532885038123e-03 2.329087456976879382e-04 5.777837646821584218e-04 -4.034281831665203349e-02 -5.744436737448378044e-02 1.076576977070832150e-02 -7.855591528319213340e-03 1.050545999610500575e-02 -1.673824920906590106e-03 -1.345485005572110912e-03 -2.033345317409550670e-03 -1.825947874486034657e-03 -4.351165282327946748e-01 -4.145052853173803453e-01 4.101745054556951015e-02 4.417234832197790631e-04 2.093816553615034971e-03 -6.549318339974075955e-03 -8.055902498249709054e-03 7.361900576485339714e-03 1.175315167437605834e-02 1.138087562648631978e-03 1.120040678093527954e-02 -1.151315645568558440e-03 -5.555794826379812854e-04 -3.133165925896856836e-03 9.514771071707371804e-04 1.894450446749459255e-04 4.223537903727036863e-04 4.445580724169070062e-04 7.313240128601142254e-04 -7.299067182615481125e-04 -3.533787865758129506e-04 3.365602240061691536e-03 -2.658844666910054576e-03 1.028955878559008764e-03 8.324243608911780640e-04 -5.810907854120656068e-05 -5.626659556307684815e-04 8.843918295052652541e-04 4.436132093511933189e-04 -1.416349735500420457e-03 3.202613361226599401e-03 3.747326918608856559e-03 -4.048738236570601293e-04 -7.086472992831106300e-05 1.289738084695162684e-04 9.637603270249567311e-05 2.357433348948391374e-04 1.440916175209007877e-04 1.417294598566221260e-04 6.533728099389888612e-04 3.902284461385345949e-04 4.015668029270689186e-04 -3.130142364086583445e-02 -4.915697342513479506e-02 8.741873083955891549e-03 4.787214862838131135e-01 4.342548131168664782e-01 -4.875682391680630223e-02 2.852541595380769530e-03 1.719650779593640596e-04 1.504222000611510129e-03 2.031455591277372269e-05 9.231312151993876017e-04 -3.514890604444014053e-04 9.684846423534923705e-05 2.088147375220775724e-04 1.011475911843355124e-03 -6.373101378219080560e-04 -5.097536239509633214e-04 -2.064998230110846791e-03 -1.847207293464563646e-04 -1.984212437992707054e-04 -3.302296414658934497e-04 -3.325917991301802429e-04 3.325917991301937954e-04 4.837698896439143054e-04
2.217121183690297197e-03 1.029428310091873170e-03 -1.817916538427490894e-03 -3.421301917785353475e-02 -5.847899243143708098e-02 1.328619199849176424e-02 -6.533728099389888612e-04 3.444025874515681306e-04 4.152673173799090092e-04 7.828662930946413828e-03 1.189629842883121666e-02 -7.252768892395744689e-03 1.224306317394708264e-02 -1.322099644695771611e-02 1.673824920906601598e-03 1.152732940167087040e-04 9.472252233750277830e-04 1.263754350388131232e-03 -4.115776271082755011e-01 -7.657189181781257625e-01 6.860131045439638031e-02 2.773173097861056369e-03 -5.466032835136672933e-04 1.009586185711945638e-03 1.828310032151695026e-04 9.500598125721639118e-04 -2.280899440625757529e-03 -1.482017718567246256e-03 -6.948522985236878571e-03 -3.962755697590898338e-03 1.649258481197966256e-03 6.259717810333702628e-04 5.810907854121078906e-04 -1.488159328494581112e-04 -9.732089576820681254e-04 7.818741868756489636e-04 -8.456524438111266435e-04 3.921181722699596927e-04 1.606267211708893670e-05 -7.615596309628507379e-04 1.729571841783535732e-03 -1.640754713606705105e-03 -5.919567106678087082e-04 -1.738548040907769601e-04 5.565243457036396241e-04 -1.570834846744122854e-03 1.034152625420419651e-03 1.337926101046426784e-03 -3.758192843864526476e-03 -2.998522939033079152e-03 1.429105386887522412e-03 6.321133909604917476e-04 1.379027644404844056e-03 2.414125132890927467e-04 -7.558904525686838648e-05 -1.280289454038037195e-04 1.573197004408439462e-04 -3.888111515399684821e-04 -6.283339386976794991e-05 -3.018837494945874559e-04 -5.304933682433025412e-03 -7.813545121895077231e-03 3.441663716851418690e-03 4.342548131168664782e-01 8.345030596357372321e-01 -7.945684221634721767e-02 -1.488159328494472692e-04 7.308515813272715034e-04 1.656344954190943188e-03 -4.771558481839427261e-05 9.807678622077609272e-04 -1.903899077407126845e-04 -3.751106370871663386e-04 -2.645616583989715900e-05 -4.412510516869227887e-04 -1.662958995650941872e-04 1.861380239450143460e-04 8.097476473141135365e-04 1.029900741624699629e-04 1.951142230692754290e-04 2.229876835077495428e-04 -1.417294598565570739e-05 -4.010943713942099337e-04 -1.885001816092875867e-04
-8.669118627896129151e-04 -2.058856620183713813e-03 -5.763664700836519401e-05 1.348319594769275664e-03 6.952774869032569104e-03 -7.587250417657380279e-03 -9.623430324263906183e-04 -5.102260554838114644e-04 -9.084858376809000144e-04 5.219565304446059650e-02 7.590888140460336220e-02 -1.947882453116003137e-02 -1.355878499294932687e-03 2.707032683261366597e-04 9.472252233750319030e-04 8.418729915482710269e-04 9.070685430823321668e-04 1.167850749218501266e-03 3.531472951247225517e-02 6.671630863830342595e-02 -1.678837419470194936e-01 9.188793314037217892e-04 4.392668392489279539e-03 6.998600727719562348e-03 7.989289652117297774e-03 -8.281252339421901407e-03 -1.462364566800533096e-02 2.513335754790717996e-04 8.422981799278510956e-03 -1.597291012584029987e-03 2.325308004714088817e-03 3.987322137299383409e-03 7.752601454156719633e-04 5.763664700825406328e-05 1.218873354766827227e-04 4.294402633655311605e-04 -2.513335754790717996e-04 2.754275836546848759e-04 3.084977909545631009e-04 -7.861260706713444832e-04 -1.106907081480144970e-03 4.733763959210708465e-04 -2.659789529975810710e-04 7.511661372399584900e-05 5.196746861407634810e-05 -1.630361219883921277e-03 -9.552565594335925801e-04 3.179936647649532055e-03 4.237710849712785811e-04 -2.820416251146618761e-04 1.983267574926866894e-03 1.017617521770490703e-03 1.326115312725033475e-03 6.609317144646784103e-04 -8.031336058548534107e-06 -1.313359661337840881e-04 1.393673021923272012e-04 -4.015668029270797607e-04 -3.018837494945874559e-04 -3.122772432174038097e-04 -4.708488872203112074e-02 -7.420954518092254260e-02 1.206023217073204368e-02 -4.875682391680630223e-02 -7.945684221634721767e-02 1.832221765242350031e-01 -1.510836042071487129e-03 -2.127359192447757057e-03 -1.509891179005796264e-03 5.621935240980179167e-05 -1.384224391266254944e-03 1.100765471553026955e-03 1.105489786881676435e-04 -2.069250113906416326e-04 -9.760435468792211678e-04 1.115883280604398030e-03 5.196746861409152693e-04 2.094288985147893523e-03 -3.023561810274735459e-05 1.285013769366640597e-04 -1.559024058423808326e-05 -1.157457255495622679e-04 -1.511780905136554578e-05 1.700753518278251206e-05
-9.736813892149303630e-04 2.421684037416649542e-03 -6.906949010345613590e-04 2.086730080622198769e-03 1.058246633596103201e-04 -6.250269179676666044e-04 3.201196066628030773e-02 5.538173130203723205e-02 6.713252081874893432e-04 -4.035651883110485949e-02 -5.841474174296873434e-02 2.041376653468080123e-03 -1.336036374915017949e-03 -1.596346149518315270e-03 2.224207656683110414e-03 -7.863622864377740190e-03 1.062498517391742212e-02 -6.614041459975306732e-04 4.521169769426008379e-04 3.477096081815575848e-03 5.953582177043460419e-03 -4.352790446800969271e-01 -4.135547530732752719e-01 5.047694712793271421e-02 -8.067713286571433912e-03 4.617073370595589990e-03 -1.304903136899835878e-02 1.263281918855341419e-03 1.098970231728177080e-02 -1.176354516809887752e-03 -5.518000303752503520e-04 -3.267336481227786811e-03 -2.447195340190798916e-04 1.847207293463669180e-04 3.170015585459481770e-04 -5.182573915423452533e-04 7.303791497944179395e-04 -6.358928432233365222e-04 4.894390680381570727e-04 8.310070662926119511e-04 6.377825693547507779e-05 5.565243457036450452e-04 3.350484431010312437e-03 -2.841675670125088770e-03 -4.110154335841944076e-04 8.858091241038422090e-04 7.426623696486539701e-04 1.281706748636642556e-03 6.552625360704031170e-04 2.938524134360551848e-04 -4.757385535853711923e-04 2.352709033619693104e-04 1.393673021923380433e-04 -4.818801635124241554e-05 -7.086472992829479997e-05 1.025176426296082674e-04 -4.752661220525230493e-04 3.201668498160881431e-03 3.759137706930227966e-03 -4.242435165041484081e-04 2.125941897849169260e-05 9.793505676091948144e-04 -2.286568619020085732e-04 2.852541595380769530e-03 -1.488159328494472692e-04 -1.510836042071487129e-03 4.789123486230866256e-01 4.345207920698640480e-01 -4.726913701984470501e-02 -3.130378579853011767e-02 -4.983255051711799055e-02 2.319166394787041275e-03 5.763664700835164148e-05 -1.889726131421845187e-05 -1.044073687610390464e-03 -6.585695568003916171e-04 -4.393613255554949804e-05 2.137280254637721148e-03 -3.694414586929127293e-04 2.607822061361552758e-04 -5.451859889151053004e-04 -1.866104554778841729e-04 -1.233046300752518171e-04 3.637722802986428569e-04
2.238380602668778481e-03 9.477921412144589552e-03 1.441861038274603983e-03 -4.710142382567813427e-04 8.275110729494770598e-03 -7.445520957800790679e-04 -3.356389825171022384e-02 -5.234305168271145836e-02 -1.546268407035656213e-03 -3.571109956853777898e-03 3.473789061085564255e-03 3.861655349559847510e-03 5.518000303751039847e-04 -1.003869764164389347e-02 -4.596758814682822556e-04 1.271738443293389184e-02 -2.307450092772230649e-02 7.450245273129326318e-04 1.979015691131168556e-03 -1.148244840604992385e-02 1.559024058422710571e-04 -4.101504114475194585e-01 -7.764294134594900143e-01 6.590514369639074999e-02 -1.653037933461120029e-03 -9.691932896528048305e-03 -2.119327856389220666e-03 -1.589259676525514847e-03 -1.145174035641433746e-02 5.061159011479656605e-03 1.042656393012027748e-03 -9.248319687176848047e-03 8.739983357824489003e-05 -9.165171737384619245e-05 -4.602427993077085056e-03 2.791820594150173918e-18 -9.236036467322628497e-04 6.590419883332478915e-04 2.017282645292470082e-04 -5.924291422006514301e-04 -7.814017553427965923e-04 -5.461308519808124283e-04 -4.582585868696971692e-04 1.870356438574441189e-03 1.116828143670086076e-03 -1.097458450823057428e-03 1.386586548930544447e-03 -6.094366773834352432e-04 -3.033010440931535687e-04 8.947853232280870289e-04 1.001554849653404477e-04 -8.928955970966510891e-05 1.473986382508703143e-04 -5.149503708124446820e-05 6.155782873105627995e-04 1.208479861044056951e-03 -3.307020729986331724e-05 -3.757720412331661854e-03 -2.996160781368800707e-03 -2.801518989832476204e-04 -2.711756998589811164e-04 1.518394946597171257e-03 4.351094417597912208e-04 1.719650779593640596e-04 7.308515813272715034e-04 -2.127359192447757057e-03 4.345207920698640480e-01 8.377779550214906612e-01 -6.727850216240133241e-02 5.121157816152278885e-03 8.486287624681131819e-03 -2.525146543111986622e-03 5.338476321265330296e-05 5.163676654109294797e-04 1.426743229223197671e-04 -5.489654411779500750e-04 4.280229687669660776e-04 -4.521169769426035484e-04 1.015727795639119815e-04 -1.006279164981926564e-04 2.749551521218258909e-04 7.558904525692259659e-06 4.540067030740205147e-04 -2.192082312448885052e-04
3.628274172329357290e-04 1.642172008205303744e-03 -8.310070662926038196e-04 1.078088757975979991e-03 2.390503556248249270e-04 -8.725810411839044715e-04 6.172317976755491674e-03 4.897697701111689006e-03 -5.726342609740035956e-03 -5.265107704213314865e-02 -7.929621549517637535e-02 -3.354263883273173475e-03 -8.418729915482872899e-04 -7.625044940285693584e-04 1.619967726161087359e-03 -1.350209320900668235e-03 2.840730807059385979e-03 6.845532911074420426e-04 -1.510836042071503392e-03 -2.523256816980567595e-03 7.779057619996631971e-03 5.535810972539445540e-02 6.713582783947899535e-02 -1.675379220649693690e-01 -7.835276972406497731e-03 4.465422848549015916e-03 -1.615999301285101289e-02 -1.398397337251916072e-04 -6.840336164212995444e-03 -8.711637465853175420e-04 -2.625774459610375790e-03 -3.738350719484596126e-03 1.739020472440647343e-03 -2.692859737277782800e-05 2.192082312448917036e-04 5.636108186964662852e-04 4.303851264312501604e-04 -2.801518989832476204e-04 3.694414586929018873e-04 3.897560146056756099e-04 3.307020729992565886e-06 1.738548040907945784e-04 9.335247089222147975e-04 7.077024362173534120e-04 -5.527448934407297974e-05 1.933662263977053162e-03 1.430050249953224118e-03 3.156787502539626106e-03 4.762109851182084932e-04 1.039349372281798013e-04 -4.280229687669714986e-04 2.362157664277035433e-05 1.488159328494418482e-04 -5.385719474551228791e-05 -1.131945952721481437e-03 -1.404538947179034087e-03 1.492411212290143925e-03 4.044013921241903023e-04 1.430050249953229539e-03 1.983267574926856486e-03 -4.488099562126204693e-05 1.334619080316440994e-03 1.217928491701166177e-03 1.504222000611510129e-03 1.656344954190943188e-03 -1.509891179005796264e-03 -4.726913701984470501e-02 -6.727850216240133241e-02 1.791980047273729337e-01 4.713354916991521759e-02 7.502401714356522755e-02 -4.174877455842968856e-03 1.029900741624780944e-04 -2.645616583990258001e-05 -1.071474716515992149e-03 -9.453354972436081062e-04 -4.913287941695496444e-05 2.289403208217156808e-03 9.259658043965903005e-05 9.117928584108478569e-05 -4.724315328554070867e-05 -2.078698744564083916e-05 -1.573197004408453015e-04 6.991986686259309310e-05
1.510363610538644407e-03 3.400089741960093861e-03 -2.971594341660301324e-04 2.091926827483560868e-03 1.187692873598426846e-03 4.171570435112527918e-04 -4.093571989038549686e-02 2.316756993969481399e-02 5.301910120622749245e-02 3.936535747517424383e-02 -8.868957166293999633e-03 -5.923535531553854316e-02 -1.920434181057110003e-03 -2.512863323257746254e-03 1.462175594187391800e-03 1.561858647619883455e-03 -9.547368847474310000e-03 -3.097733560932710087e-03 -9.262020201629639349e-03 -1.120607595932953835e-03 -1.161331194065086565e-02 -4.443421712063945206e-01 3.393097755273886962e-02 4.301470209386889509e-01 4.875020987534617323e-03 4.794707626949216983e-03 3.783704146638707400e-03 -4.908091194834562389e-03 5.192022546080586262e-03 -9.382962674040642645e-03 -4.903839311040159889e-04 8.688015889210338929e-04 1.666738447913765180e-03 -2.020117234489434040e-03 -1.760752322951985444e-03 2.580893463988926610e-03 5.740043124192757001e-04 -8.560459375339484183e-04 1.653510364993816383e-04 5.815632169449815123e-04 -6.391998639533318528e-04 7.039229839545099385e-04 5.673902709593041209e-04 -1.622329883825371442e-03 -1.530678166451456077e-04 2.388613830116786442e-03 8.314794978254709361e-04 1.815081949230354548e-03 2.352709033619801524e-04 8.834469664395256001e-05 -2.314914510991136938e-05 4.776282797167854480e-04 4.733763959210871095e-04 -4.025116659927760465e-04 2.836951354796536651e-03 2.214759026026002706e-03 -7.511661372400940152e-05 -7.133716146115378492e-05 -6.321133909604863266e-04 -1.018089953303344267e-03 3.281509427213447939e-03 -4.899114995710323207e-04 -4.369991678912233876e-03 2.031455591277372269e-05 -4.771558481839427261e-05 5.621935240980179167e-05 -3.130378579853011767e-02 5.121157816152278885e-03 4.713354916991521759e-02 4.754059617862340659e-01 -5.444867902464788079e-02 -4.546671623569487064e-01 -3.637722802986265939e-05 2.357433348948282954e-04 -4.960531094981530465e-05 -1.889726131422387288e-06 8.362038131538981553e-05 -1.303911030680756050e-04 2.437746709533822505e-04 -2.995215918303087942e-04 -4.960531094981394939e-05 -3.368436829258840024e-04 4.648726283296931430e-04 1.086592525566991776e-05
-1.427688092288967141e-03 -2.934744682097560706e-03 8.125822365112741683e-05 -3.561661326196674093e-03 -5.943188683320683964e-04 6.562073991361536129e-04 6.038714339263992481e-02 -3.350059242630760298e-02 -7.653674291176815192e-02 2.988601876843094678e-03 -4.705890498772407823e-03 -9.233674309658330970e-03 1.822640853756064480e-03 2.495383356542091747e-03 -1.166433454619921059e-03 2.701363504867032757e-03 8.654000818844794288e-03 -4.251411364165525938e-03 -5.102260554838006223e-04 6.529003784061305268e-04 -2.255860569384434723e-03 3.237526051504609204e-02 -1.573915100338344475e-01 -6.007817317015254344e-02 4.441801271906241008e-03 1.968149765875499939e-03 3.864489938756988409e-03 8.362510563073011910e-03 -9.494928947327356886e-03 1.254116747117883096e-02 -3.793625208830869386e-04 7.332137389915437684e-04 7.228202452687252462e-04 1.182968558269780184e-03 2.896950159469151992e-03 -3.840868362114213935e-03 -2.872383719760727636e-04 3.732209109557466618e-04 -1.809412770836129453e-04 -3.425128613201511643e-04 6.415620216176063945e-04 -3.297572099330561488e-04 -1.812247360033221021e-03 2.798211969102400859e-03 9.368317296521897451e-04 -7.459693903786234967e-04 5.669178394264559780e-04 1.126749205860066430e-03 -1.384224391266309154e-04 1.511780905137205099e-04 1.478710697837292993e-04 -4.729039643882335456e-04 -5.329027690608692698e-04 4.270781057012643708e-04 -2.140114843834862914e-03 -1.448002648201730021e-03 1.779177152733341441e-03 -1.280289454038199826e-04 1.379027644404838635e-03 1.326587744257914144e-03 4.308575579640928823e-04 2.386724103985372186e-03 1.809412770836088796e-04 9.231312151993876017e-04 9.807678622077609272e-04 -1.384224391266254944e-03 -4.983255051711799055e-02 8.486287624681131819e-03 7.502401714356522755e-02 -5.444867902464788079e-02 1.749876949065657938e-01 5.920606456050150207e-02 -1.587369950394046381e-04 -1.006279164982048537e-04 -7.369931912543380191e-05 -4.251883795698338520e-06 1.842482978137030894e-05 7.795120292114433771e-05 -1.251943562066769149e-04 4.379440309569315780e-04 -1.256667877395358998e-04 7.284894236629874207e-04 -9.330522773893679556e-04 2.664513845304292139e-04
3.174739900788255392e-04 1.151315645568531769e-03 -1.277927296373796481e-03 1.448002648201702916e-03 1.196669072722677304e-03 1.186748010532695432e-03 -8.619985748479212784e-03 1.522174398860023578e-02 1.268714881483114579e-02 4.433675449541139152e-02 -7.743152823499679580e-03 -6.856068134257081725e-02 -8.829745349067154043e-04 -1.616660705431096365e-03 1.195724209656959768e-03 -3.545126222546739723e-03 -3.469064745757027314e-03 2.806243305160937033e-04 -1.518017001370895389e-02 -1.030373173157575744e-03 -1.095521481538332814e-02 4.277267541958708619e-01 -5.916449058561024099e-02 -7.730940468375311347e-01 4.614711212931344939e-03 5.009663974398408451e-03 3.209227402686570980e-03 -2.134918096973392396e-03 -2.201530943106067191e-04 -1.446112922070311863e-03 -2.421684037416617016e-03 -3.429852928530087398e-04 1.694139476819382911e-03 -7.166786353413718506e-04 -2.502469829534929684e-03 3.321193675973294979e-04 5.380995159222747362e-04 -7.058127100859241942e-04 5.385719474551364317e-05 6.689630505232161024e-04 -3.954251929999481928e-04 5.872323953392459637e-04 9.883267667334179503e-04 -1.181551263671293869e-03 1.381862233601970861e-03 5.636108186964701883e-04 9.250209413308343835e-04 1.547685701634206063e-03 5.243990014695701710e-05 -5.149503708124446820e-05 -5.527448934407840075e-05 4.048738236570547083e-04 4.284954002998196416e-04 -1.303911030680878023e-04 5.891221214706547984e-04 -1.494773369954411745e-03 1.743272356236318793e-04 -9.259658043964547752e-05 2.447195340190839574e-04 6.618765775303909592e-04 4.184798518032920370e-03 -1.569417552145556741e-03 -3.522449508969681918e-03 -3.514890604444014053e-04 -1.903899077407126845e-04 1.100765471553026955e-03 2.319166394787041275e-03 -2.525146543111986622e-03 -4.174877455842968856e-03 -4.546671623569487064e-01 5.920606456050150207e-02 8.368935631919853790e-01 1.455089121194560586e-04 1.119662732867229143e-04 1.724375094922135578e-04 -2.598373430704359506e-05 -4.629829021983900179e-05 -6.354204116904816572e-04 1.388948706594790583e-04 -7.020332578230943817e-04 -7.275445605972531878e-05 -6.377825693547507779e-05 1.395562748054781244e-03 9.448630657125488969e-07
-7.246154850935773543e-03 -1.106623622560433048e-02 1.263754350388132750e-03 8.763604934467085885e-04 -7.355758966558234059e-04 -4.913287941696038545e-04 8.470697384097063088e-04 -2.428298078876642806e-04 6.179404449748685663e-04 3.018837494945711929e-04 6.956081889762582432e-03 -9.132101530094437853e-04 -8.267079393436238544e-03 1.939803873904176381e-03 -4.832974581110526099e-04 -8.439989334461311249e-03 2.064998230110851561e-03 1.747996671564861209e-04 -7.063796279253581854e-03 1.363909835353472981e-03 1.580283477401232079e-03 -6.752936330634763673e-03 1.018089953303336244e-03 -2.040904221935228077e-03 -5.099331479334356237e-02 9.374128204376239171e-02 -1.031837710909427538e-02 5.630439008570388426e-03 4.870769103738940235e-04 -5.385719474551261995e-05 -4.334101055361210264e-01 4.000077788686474123e-01 -4.465233875935878394e-02 4.318496641831124500e-03 3.958976245328070694e-04 -4.251883795698192830e-05 1.568945120612722042e-03 -8.144719626426721610e-04 3.307020729985789623e-06 6.382550008876178944e-04 -1.870828870107282501e-04 6.651835982603767489e-04 6.273890756319371346e-04 -3.500717658458312267e-04 -6.032950674563159268e-04 4.417234832197682211e-04 -2.424991058146648559e-03 9.401387503821836663e-05 -6.448690423475894737e-04 6.684906189903598280e-04 9.505322441050244146e-04 4.818801635125325757e-05 -1.228321985424145162e-05 3.968424875984844901e-05 2.692859737275343345e-05 1.653510364993436912e-05 1.199976093452578959e-04 -6.410895900847501201e-04 1.686580572293647174e-04 -1.113521122940124789e-03 3.307020729983079117e-06 -1.974763807335432487e-04 7.558904525684128142e-06 9.684846423534923705e-05 -3.751106370871663386e-04 1.105489786881676435e-04 5.763664700835164148e-05 5.338476321265330296e-05 1.029900741624780944e-04 -3.637722802986265939e-05 -1.587369950394046381e-04 1.455089121194560586e-04 4.721707506492404671e-01 -4.478126532467501253e-01 4.944562909170942960e-02 3.048647924669031090e-02 -4.674898990217092598e-02 5.230761931774728125e-03 -2.314914510991136938e-05 -8.976199124251596235e-06 -5.947912998649300918e-04 -1.322808291994857950e-05 -2.740102890561241841e-05 6.151058557777092355e-04
-2.428770510409512633e-03 5.851536965946718509e-03 4.523059495557368859e-03 3.444025874515545781e-04 5.678627024921576848e-04 -1.464537751851469234e-04 3.770003632186076994e-04 5.735318808864221362e-04 -5.669178394265535562e-05 -1.102135522998305001e-02 3.899922303721116076e-03 -3.252691103709280142e-03 -1.747996671565233903e-05 3.491269027801251288e-04 8.300622032268879097e-04 1.273202981045239157e-03 -1.778704721200503490e-03 -1.247219246738204886e-03 5.631383871636166244e-04 5.357373582580072418e-04 -8.787226511109289743e-05 -2.631443638004380033e-04 -1.507056589808720146e-04 3.170015585459706200e-04 1.994133500182629186e-03 9.491149495064526639e-04 2.655065214647233328e-04 -4.790455743153461399e-04 -1.374775760609138128e-04 1.223597670095454210e-04 4.080277765704001247e-01 -8.650041842599460740e-01 8.448162399979700088e-02 -3.916457407370410766e-04 -1.781066878864650800e-04 8.976199124255712815e-06 -7.724255562185314977e-04 2.096651142812139875e-03 -3.477096081815620517e-04 2.768448782532618307e-04 1.417294598566126392e-04 8.503767591396677039e-06 2.721205629247045073e-04 2.168460735806166198e-04 -6.141609927121267909e-05 1.996023226313978390e-03 1.641227145139547827e-03 -1.058246633595994780e-04 4.440856408840848299e-05 4.412510516869146571e-04 -4.818801635124241554e-05 -8.409281284824880048e-05 1.795239824850048196e-05 -4.582585868697459583e-05 -1.114938417538639294e-04 -2.078698744563812865e-05 -1.086592525567479667e-04 5.083363293523863666e-04 1.861380239450143460e-04 5.192022546080562843e-04 2.423573763548052956e-04 -9.543116963677770320e-05 -7.133716146115920594e-05 2.088147375220775724e-04 -2.645616583989715900e-05 -2.069250113906416326e-04 -1.889726131421845187e-05 5.163676654109294797e-04 -2.645616583990258001e-05 2.357433348948282954e-04 -1.006279164982048537e-04 1.119662732867229143e-04 -4.478126532467501253e-01 9.016185729193034737e-01 -9.190305094942211039e-02 4.671686455793677695e-02 -5.323547484827524656e-02 6.061768998067344413e-03 -1.270840823381020127e-04 -9.921062189958724121e-06 -9.212414890680817661e-05 -1.233046300752626591e-04 2.125941897849169260e-05 9.306901197250446248e-05
2.621995007347322306e-04 4.464477985483297079e-03 4.621844929077435077e-02 -2.125941897849548731e-04 -8.787226511110306183e-05 -3.217258738744520493e-04 8.220308671682912370e-05 -1.148008624838564953e-04 -3.330642306630527804e-04 1.230684143088272035e-03 -3.192692299036616228e-03 -2.487210291023701780e-02 -5.891221214706538443e-03 8.288338812414725032e-03 -3.668430852621997612e-03 5.782089530616952092e-03 -8.654473250377645033e-03 -1.501387411414387228e-03 3.738350719484591356e-03 3.340563368820367862e-03 8.499043276068243315e-04 -3.740240445616022959e-03 -3.169543153926720688e-03 1.582173203532656527e-03 -2.319638826319171134e-04 2.598373430704574720e-04 3.286706174074855574e-03 8.409281284825557675e-05 1.209424724109761369e-04 9.448630657107515065e-04 -4.510492816783421427e-02 8.420761371074089729e-02 -1.105211052277196709e-01 7.180959299394500724e-05 7.558904525685081054e-06 -1.067695264253158081e-04 7.747877138829619478e-05 -3.358988198601755193e-04 -9.878543352005914914e-04 -1.984212437992557976e-05 -3.940078984013834352e-04 -2.456643970847206121e-05 -6.236096233690760970e-05 3.425128613201470986e-04 -8.220308671682370269e-05 5.480205781122483681e-05 1.554299743094283352e-04 1.319973702797922182e-03 -2.136807823104878643e-03 -4.256608111026887712e-04 2.288930776684301727e-03 1.303911030680810260e-04 7.747877138828399750e-05 -6.358928432233406421e-04 -1.185803147466917831e-04 -2.210979573763081820e-04 -1.691304887622277681e-04 2.064998230110845490e-03 8.097476473141148375e-04 2.094761416680748604e-03 -1.322808291996348728e-05 1.388948706594844793e-04 6.146334242448394086e-04 1.011475911843355124e-03 -4.412510516869227887e-04 -9.760435468792211678e-04 -1.044073687610390464e-03 1.426743229223197671e-04 -1.071474716515992149e-03 -4.960531094981530465e-05 -7.369931912543380191e-05 1.724375094922135578e-04 4.944562909170942960e-02 -9.190305094942211039e-02 8.105318836586555831e-02 -5.236431110168995179e-03 6.060824135001626443e-03 8.324243608911726430e-04 -1.379500075937719304e-04 -4.960531094981665990e-05 3.779452262843825900e-05 -5.999880467263165847e-05 5.102260554838277274e-05 -1.181078832139059818e-05
2.933799819031609633e-04 -6.993403980858157315e-03 8.432902861468506922e-04 8.933680286295236266e-04 2.669238160632881988e-04 -6.226647603034096267e-04 8.947853232280761869e-04 6.826635649760182459e-04 5.045568770895849601e-04 -7.383632426996694295e-03 1.105253571115155826e-02 -1.307218051410828467e-03 -6.635773310486642665e-03 -1.050687729070356839e-03 1.990826479452558612e-03 -6.868682056184315099e-03 -1.384224391266251474e-03 -1.568000257546996049e-03 -8.329440355773142304e-03 -2.092871690549319603e-03 -1.639337419008155255e-04 -8.086610547885481060e-03 -1.961063292882668941e-03 4.615656075997032876e-04 -5.114496531539006879e-02 -9.361939470828570253e-02 1.056640366384335727e-02 5.423513997179665695e-03 -4.596758814682822556e-04 6.094366773834235067e-05 -4.333104224826886952e-01 -3.998840018070393132e-01 4.464241769716881247e-02 4.138500227813258527e-03 -3.283399153344890601e-04 3.401507036558949998e-05 4.464477985483119920e-04 2.434439688803758002e-03 -7.936849751970502954e-05 6.363652747561900861e-04 3.590479649700882439e-04 5.919567106677734716e-04 6.236096233691004916e-04 1.993661068649697017e-04 -6.514830838075664739e-04 1.573669435941263319e-03 8.248654563654776728e-04 3.307020729985789623e-06 7.417175065829414212e-05 8.739983357823730061e-05 -9.306901197251259399e-05 3.826695416128775718e-05 1.459813436523150435e-04 -1.289738084695189789e-04 -1.936969284705846329e-05 2.102320321206545273e-04 5.196746861408176911e-06 1.015727795639011395e-04 3.746382055543127747e-04 -1.086592525567371247e-04 5.338476321265601347e-05 -3.779452262850195587e-06 -1.077143894910299968e-04 -6.373101378219080560e-04 -1.662958995650941872e-04 1.115883280604398030e-03 -6.585695568003916171e-04 -5.489654411779500750e-04 -9.453354972436081062e-04 -1.889726131422387288e-06 -4.251883795698338520e-06 -2.598373430704359506e-05 3.048647924669031090e-02 4.671686455793677695e-02 -5.236431110168995179e-03 4.720620913966838139e-01 4.477583236204716877e-01 -4.945507772236653471e-02 3.921181722699759557e-05 2.031455591278320946e-05 -5.952637313977728137e-04 4.157397489127625731e-05 -2.710505431213761085e-18 6.117988350477071829e-04
1.101663091465454603e-02 3.900394735253964219e-03 -3.243714904585022311e-03 -3.774727947514666844e-04 5.735318808864221362e-04 -5.527448934404587469e-05 -3.448750189844027210e-04 5.673902709592986999e-04 -1.445640490537218256e-04 2.427825647343794663e-03 5.857206144340982960e-03 4.525894084754511493e-03 2.645616583990366422e-04 -1.469262067180110041e-04 3.160566954802553606e-04 -5.617210925650505116e-04 5.352649267251418600e-04 -8.692740204538576955e-05 -1.274620275643837796e-03 -1.782956604996179710e-03 -1.249108972869618708e-03 1.795239824850048196e-05 3.514890604444020558e-04 8.291173401611888049e-04 -1.971456786605582222e-03 9.391938873164935603e-04 2.607822061361695872e-04 4.799904373810966358e-04 -1.403121652580460114e-04 1.214149039438310561e-04 -4.079857301639762679e-01 -8.651265440269556573e-01 8.449485208271698133e-02 3.916457407369760245e-04 -1.771618248207615571e-04 6.141609927116251780e-06 -1.989881616386865795e-03 1.642644439738135623e-03 -1.015727795639052053e-04 -2.730654259904116352e-04 2.163736420477617006e-04 -6.047123620549470918e-05 -2.777897413189364326e-04 1.422018913894702689e-04 8.976199124244819971e-06 7.714806931528352119e-04 2.097596005877890371e-03 -3.462923135829972941e-04 1.842482978137030894e-05 5.036120140238290431e-04 -2.598373430705985809e-05 -2.418849448219463107e-04 -1.011003480310529966e-04 1.114938417538747714e-04 -2.423573763548161376e-04 -9.543116963678854522e-05 -4.866044788410140050e-05 -2.092871690549365574e-04 -2.692859737276156497e-05 -2.073974429235223016e-04 1.114938417538693504e-04 -2.031455591278998572e-05 -8.551010744682575535e-05 -5.097536239509633214e-04 1.861380239450143460e-04 5.196746861409152693e-04 -4.393613255554949804e-05 4.280229687669660776e-04 -4.913287941695496444e-05 8.362038131538981553e-05 1.842482978137030894e-05 -4.629829021983900179e-05 -4.674898990217092598e-02 -5.323547484827524656e-02 6.060824135001626443e-03 4.477583236204716877e-01 9.017300667610572695e-01 -9.194793194504338740e-02 8.834469664395256001e-05 2.220428204419610998e-05 9.401387503821159036e-05 9.637603270249296260e-05 -9.448630657099739167e-06 -9.212414890680817661e-05
-1.232101437686835329e-03 -3.202613361226621085e-03 -2.488107910936126349e-02 -8.220308671684945249e-05 -1.148008624838564953e-04 -3.330642306630527804e-04 2.121217582520999539e-04 -8.787226511110170658e-05 -3.217258738745387855e-04 -2.612546376690291685e-04 4.466367711614733019e-03 4.622222874303719142e-02 3.741185308681726183e-03 -3.169070722393868209e-03 1.582173203532656960e-03 -3.737878287951731070e-03 3.341035800353222944e-03 8.503767591396772449e-04 -5.780199804485530897e-03 -8.654945681910499247e-03 -1.501387411414385926e-03 5.890748783173695505e-03 8.289283675480440400e-03 -3.668903284154853561e-03 2.324363141648858738e-04 2.688135421947086346e-04 3.297099667797673446e-03 -8.409281284825557675e-05 1.214149039438324113e-04 9.448630657107524823e-04 4.511012491469564012e-02 8.432619402548760523e-02 -1.105952769783779682e-01 -7.133716146116056119e-05 7.558904525687770384e-06 -1.062970948924595336e-04 -4.960531094980852838e-05 1.568472689079795403e-04 1.316666682067936392e-03 6.283339386976388415e-05 3.425128613201484538e-04 -8.173065518397827026e-05 2.031455591278185421e-05 -3.940078984013847905e-04 -2.456643970847070596e-05 -7.795120292112942993e-05 -3.368436829258785814e-04 -9.878543352005914914e-04 1.044546119143238607e-03 1.166905886152802378e-04 -1.071002284983135766e-03 2.409400817562256302e-05 -7.369931912543380191e-05 1.719650779593586386e-04 1.275565138710043657e-05 1.384224391266282049e-04 7.152613407430442622e-04 -1.012420774909059433e-03 -4.417234832197817736e-04 -9.765159784120544572e-04 1.185803147467026251e-04 -2.215703889091725880e-04 -6.897500379689003097e-05 -2.064998230110846791e-03 8.097476473141135365e-04 2.094288985147893523e-03 2.137280254637721148e-03 -4.521169769426035484e-04 2.289403208217156808e-03 -1.303911030680756050e-04 7.795120292114433771e-05 -6.354204116904816572e-04 5.230761931774728125e-03 6.061768998067344413e-03 8.324243608911726430e-04 -4.945507772236653471e-02 -9.194793194504338740e-02 8.105318836586554443e-02 8.031336058541757843e-06 5.055017401552649829e-05 -1.181078832137975616e-05 8.314794978254573836e-05 -4.960531094981665990e-05 3.732209109556978727e-05
6.250269179676828674e-04 1.082813073304501970e-03 -4.521169769425954169e-04 -8.049760888322718758e-03 9.032890908194837060e-04 8.179207128325146486e-03 1.468128231501366829e-02 -6.217198972376753938e-04 -6.331999834860649844e-03 5.692799970907292187e-04 -1.212259313306904545e-03 -5.565243457036369136e-04 -6.577664231945421630e-03 2.144839159163423490e-04 -1.604377485576858817e-03 -4.894863111914548974e-03 -1.044546119143237306e-03 5.621935240979027202e-05 -6.459083917198692008e-03 -7.681736724228467117e-04 -1.619495294628229025e-03 -4.943523559798669240e-03 1.210369587175474894e-03 -3.103875170859807719e-04 2.169878030404726998e-03 -1.096041156224475865e-04 3.949527614670936531e-04 -4.252450713537813537e-02 -1.066183483348014105e-02 -9.601178799066534264e-02 3.601345574956536094e-03 6.094366773834357040e-05 -1.275565138709534421e-05 -4.203313109805529857e-01 -4.568271193251635665e-02 -4.115899103281297489e-01 3.529063550429512551e-04 -1.903899077407208160e-04 1.875553185435804588e-04 -7.558904525692259659e-06 -6.803014073117341631e-05 -3.770003632186158310e-04 -1.138559994181425911e-04 5.971534575291937916e-04 5.013915858194110259e-03 3.113323801516912608e-04 1.936969284707011846e-04 4.218813588398507728e-04 -1.899174762078564100e-04 1.322808291994857950e-05 1.086592525567533878e-05 -3.855041308099881135e-04 -7.166786353416049540e-04 4.818801635124241554e-05 1.932244969378449102e-04 1.469262067180194609e-04 3.547960811743871949e-04 -3.325917991301802429e-04 2.834589197131954629e-05 1.171630201481338018e-04 -3.458198820501315329e-04 7.303791497944152290e-04 1.691304887622237024e-04 -1.847207293464563646e-04 1.029900741624699629e-04 -3.023561810274735459e-05 -3.694414586929127293e-04 1.015727795639119815e-04 9.259658043965903005e-05 2.437746709533822505e-04 -1.251943562066769149e-04 1.388948706594790583e-04 -2.314914510991136938e-05 -1.270840823381020127e-04 -1.379500075937719304e-04 3.921181722699759557e-05 8.834469664395256001e-05 8.031336058541757843e-06 4.368149195934097895e-01 5.078450005582156590e-02 4.580171743564261932e-01 3.892127183429019976e-02 4.862265336147537920e-03 4.364558716284396706e-02
-6.571522622018186738e-04 -1.011003480310471636e-03 8.111649419126836609e-04 6.302236648291181494e-04 -1.095143536312048749e-02 1.505639295210104648e-03 -4.724315328577652264e-06 4.237710849712728566e-03 1.936969284708556834e-05 6.524279468732858533e-04 -7.450245273129530148e-04 -5.655005448278871546e-04 8.640772735924685463e-04 4.361015479787981250e-03 -4.461643396286176996e-03 3.500717658458393582e-04 -1.245329520606773066e-03 -2.466092601505064964e-03 -7.884882283356164229e-04 4.924153866951590935e-03 3.344342821083209818e-03 -3.302296414659205547e-04 -8.173065518398020014e-04 2.809550325890925859e-03 2.910178242388809463e-04 -9.543116963678495380e-05 4.724315328558244622e-07 1.650675775796646210e-03 3.778223940857589058e-02 -2.069722545439405415e-03 2.881832350406333476e-05 1.606267211708313622e-05 -4.251883795698825564e-06 -4.786770777197259241e-02 -1.355023398220462916e-01 -9.028308322326103474e-02 -1.294462400023793191e-04 2.985767287645962453e-04 2.012558329963920890e-04 -4.015668029271421023e-05 2.966870026331765685e-04 2.645616583989715900e-05 -3.382609775244474048e-04 4.384164624897905630e-04 2.125941897849982411e-05 -5.243990014692449103e-05 1.403121652580397501e-04 -2.423573763548080061e-04 1.214149039438307850e-04 3.524339235101085332e-04 -1.568472689079808955e-04 -4.662899229282592558e-04 -9.335247089222269406e-04 1.396035179587638711e-03 2.806243305160903423e-04 5.910118476020690542e-04 6.439241792818769248e-04 -3.363712513930223070e-04 -3.888111515399752583e-04 -1.464537751852146861e-05 4.506996823440320146e-04 -1.240132773745359577e-03 -1.025176426296158568e-03 -1.984212437992707054e-04 1.951142230692754290e-04 1.285013769366640597e-04 2.607822061361552758e-04 -1.006279164981926564e-04 9.117928584108478569e-05 -2.995215918303087942e-04 4.379440309569315780e-04 -7.020332578230943817e-04 -8.976199124251596235e-06 -9.921062189958724121e-06 -4.960531094981665990e-05 2.031455591278320946e-05 2.220428204419610998e-05 5.055017401552649829e-05 5.078450005582156590e-02 5.348586356068860820e-02 9.980494076796116165e-02 -4.847147527096163158e-03 4.722850790801914889e-02 -9.035253065859082111e-03
6.330582540261609284e-05 -1.751303692294823959e-03 3.477096081815620517e-04 5.600203390467603341e-03 1.468317204114509165e-03 2.314442079458527320e-03 -1.020452110967709665e-04 -9.921062189962789879e-06 4.484320109863224393e-03 -6.803014073118425833e-05 2.002164836241090984e-03 8.551010744682304484e-05 2.848762143117886808e-04 8.239205932997716291e-04 -4.204640642412778837e-05 4.866044788409597949e-05 9.174620368051465691e-04 7.393553489186627595e-04 4.705418067239494628e-04 -1.925630927918517421e-03 -6.084918143177322353e-04 1.114938417538856134e-04 -5.546346195722196221e-04 3.094426540202593868e-04 2.649868467785717815e-03 8.031336058537681921e-06 -8.787226511109590609e-05 1.573858408554399541e-02 -2.056966894052308665e-03 1.933426048210628093e-02 2.692859737275180715e-04 -9.448630657071490618e-07 -2.125941897848819605e-05 -4.323735907530362743e-01 -9.028450051785960606e-02 -9.394107333900694190e-01 -8.234481617669224020e-04 4.714866697896782748e-04 -4.015668029270336821e-05 -3.878662884742667752e-04 2.645616583990122476e-05 5.097536239509633214e-04 -2.364519821941178570e-03 -1.228321985424280687e-05 4.823525950453265085e-04 -8.347865185554513047e-04 -5.088087608852345095e-04 1.114938417538612189e-04 -3.670793010286232255e-04 -2.371606294933889872e-04 7.039229839543581502e-05 -1.228321985424687263e-05 2.650340899318739431e-04 -1.889726131425097794e-06 -1.143284309509961551e-04 -2.220428204420424149e-05 -1.559024058423266225e-05 -4.795180058482051248e-04 -1.960590861349771358e-04 1.653510364993436912e-05 -1.133835678852890272e-04 1.086592525567533878e-05 5.366822213237086234e-04 -3.302296414658934497e-04 2.229876835077495428e-04 -1.559024058423808326e-05 -5.451859889151053004e-04 2.749551521218258909e-04 -4.724315328554070867e-05 -4.960531094981394939e-05 -1.256667877395358998e-04 -7.275445605972531878e-05 -5.947912998649300918e-04 -9.212414890680817661e-05 3.779452262843825900e-05 -5.952637313977728137e-04 9.401387503821159036e-05 -1.181078832137975616e-05 4.580171743564261932e-01 9.980494076796116165e-02 9.441733156727842857e-01 -4.366212226649391487e-02 -9.045174128049032758e-03 -3.333335166367680513e-02
6.226647603033771006e-04 1.182968558269858680e-03 5.399892420536944130e-04 1.466710936902805226e-02 6.259717810333764428e-04 6.330110108729197424e-03 -8.051650614454173779e-03 -9.004545016223514803e-04 -8.180151991390851446e-03 5.683351340250220908e-04 -1.096041156224499338e-03 4.336921471612359500e-04 -4.986042397755650023e-03 -1.192889620459824506e-03 3.188912846773787500e-04 -6.485067651505754469e-03 7.766774400142427382e-04 1.640282282073869755e-03 -4.866044788410394187e-03 1.040294235347540269e-03 -4.346370102269525647e-05 -6.530893510192726029e-03 -2.125941897849202870e-04 1.623274746891075100e-03 2.179799092594659864e-03 -1.861380239450172191e-04 -2.759000151875378977e-04 -4.251127905245818961e-02 1.064671702442876629e-02 9.601745716905960015e-02 3.602290438022278350e-03 5.716421547550061864e-05 -6.897500379688477259e-05 -4.203057996777787020e-01 4.560287100346380185e-02 4.116055005687140333e-01 3.510166289115342888e-04 -2.494438493476412808e-04 -3.741657740214592107e-04 -1.256667877395440313e-04 -6.080193827848705398e-04 -5.021474762719800242e-03 -2.710505431213761085e-18 5.763664700835435199e-05 3.713311848243242745e-04 3.094426540202553210e-04 1.294462400023806744e-04 -1.398397337251902519e-04 -3.736933424886056468e-04 -8.267551824968810865e-05 -1.006279164981994326e-04 1.918072023392815078e-04 1.355878499295014002e-04 -1.525953851122893333e-04 -3.873938569414132112e-04 -7.322688759258349058e-04 -2.168460735806233960e-04 -1.908623392735716694e-04 -1.039349372281825118e-04 3.118048116845177197e-05 2.324363141648452162e-04 -1.483435013165855737e-04 -3.996770767956492418e-04 -3.325917991301802429e-04 -1.417294598565570739e-05 -1.157457255495622679e-04 -1.866104554778841729e-04 7.558904525692259659e-06 -2.078698744564083916e-05 -3.368436829258840024e-04 7.284894236629874207e-04 -6.377825693547507779e-05 -1.322808291994857950e-05 -1.233046300752626591e-04 -5.999880467263165847e-05 4.157397489127625731e-05 9.637603270249296260e-05 8.314794978254573836e-05 3.892127183429019976e-02 -4.847147527096163158e-03 -4.366212226649391487e-02 4.368007466474241318e-01 -5.072072179888609256e-02 -4.580393786384704402e-01
-6.533728099389955832e-04 -7.530558633714065728e-04 -5.636108186964634663e-04 2.362157664300345780e-06 4.242435165041283721e-03 2.031455591275339390e-05 -6.368377062890586120e-04 -1.095001806852191790e-02 1.502332274480074189e-03 6.505382207418701880e-04 -1.004389438850525861e-03 8.102200788469697025e-04 3.330642306630310964e-04 -8.154168257083799394e-04 2.803881147496658371e-03 7.903779544670509532e-04 4.932657634542986745e-03 3.349067136411765407e-03 -3.453474505172888110e-04 -1.252888425132460013e-03 -2.468927190702197624e-03 -8.607702528624907798e-04 4.352984143729440522e-03 -4.454084491760490483e-03 -2.810967620488747883e-04 -9.684846423535332992e-05 1.417294598565662854e-06 -1.658234680322389970e-03 3.778318427164160248e-02 -2.050825284125189565e-03 -2.881832350406333476e-05 1.559024058422686854e-05 -4.251883795698825564e-06 4.779495331591265828e-02 -1.354706869093449395e-01 -9.020465958880705126e-02 5.007774248266209233e-05 1.417294598566194155e-04 -2.442471024862290382e-04 3.335366621958941471e-04 4.332197156283810308e-04 1.559024058421639922e-05 3.732209109557385303e-05 2.966870026331779237e-04 2.740102890559615537e-05 1.270840823380816839e-04 2.966870026331819895e-04 1.998385383978246209e-04 -2.621995007347390069e-04 4.724315328558678726e-06 9.165171737394377065e-05 2.985767287646003110e-04 4.374715994240834351e-04 -7.006159632245200289e-04 -4.516445454097445635e-04 -1.240605205278213141e-03 -1.033207762354702982e-03 1.970039492006842637e-04 1.936969284707093161e-04 1.280289454038064300e-04 -2.815691935818137332e-04 5.910118476020785952e-04 6.377825693547548979e-04 3.325917991301937954e-04 -4.010943713942099337e-04 -1.511780905136554578e-05 -1.233046300752518171e-04 4.540067030740205147e-04 -1.573197004408453015e-04 4.648726283296931430e-04 -9.330522773893679556e-04 1.395562748054781244e-03 -2.740102890561241841e-05 2.125941897849169260e-05 5.102260554838277274e-05 -2.710505431213761085e-18 -9.448630657099739167e-06 -4.960531094981665990e-05 4.862265336147537920e-03 4.722850790801914889e-02 -9.045174128049032758e-03 -5.072072179888609256e-02 5.345562794258586908e-02 9.972084795511290678e-02
7.936849751970231903e-05 1.987047027189722728e-03 8.787226511109628557e-05 9.637603270251735715e-05 -3.779452262839353566e-06 4.475816342271827716e-03 -5.601620685066201547e-03 1.471624224844486715e-03 2.304048585735640493e-03 -7.180959299400192786e-05 -1.751776123827747996e-03 3.477096081815593412e-04 -1.119662732867229143e-04 -5.692799970907285682e-04 3.103875170859800672e-04 -4.781007112496281700e-04 -1.913820139597129533e-03 -6.014053413248873596e-04 -3.543236496415282100e-05 9.165171737394394412e-04 7.388829173858010640e-04 -2.801518989832313573e-04 8.002990166570029011e-04 -3.023561810274735459e-05 -2.640419837128570642e-03 -7.086472992834185265e-06 -8.125822365112432685e-05 -1.573291490714980728e-02 -2.051297715658043780e-03 1.933331561904057944e-02 -2.688135421947349807e-04 -6.614041459978821377e-06 -1.984212437992208321e-05 4.323835118152264956e-01 -9.020040770501136507e-02 -9.394258511991206984e-01 8.295897716940349963e-04 -5.116433500823667352e-04 9.873819036678382162e-05 2.365464685006853172e-03 -6.614041459975645004e-06 4.752661220524959443e-04 3.864489938757006623e-04 2.362157664277713060e-05 5.050293086223951559e-04 8.234481617669224020e-04 4.644001967968368685e-04 -5.196746861408041386e-05 5.466032835136605712e-04 2.971594341660301324e-04 -4.771558481838885160e-05 4.960531094981394939e-05 -1.242494931409589450e-04 -6.755770919832527338e-05 1.119662732867229143e-04 1.039349372282177483e-05 5.017222878924093663e-04 3.297572099330561488e-04 2.234601150406031068e-04 -1.511780905135741426e-05 1.133835678852944482e-04 -2.267671357705780544e-05 -4.866044788410682151e-05 4.837698896439143054e-04 -1.885001816092875867e-04 1.700753518278251206e-05 3.637722802986428569e-04 -2.192082312448885052e-04 6.991986686259309310e-05 1.086592525566991776e-05 2.664513845304292139e-04 9.448630657125488969e-07 6.151058557777092355e-04 9.306901197250446248e-05 -1.181078832139059818e-05 6.117988350477071829e-04 -9.212414890680817661e-05 3.732209109556978727e-05 4.364558716284396706e-02 -9.035253065859082111e-03 -3.333335166367680513e-02 -4.580393786384704402e-01 9.972084795511290678e-02 9.441846540295728563e-01
1.688264318276791132e+00 3.118600861738927144e-01 -3.513945741378290966e-02 -7.386041827814246452e-02 -2.974854119237021338e-02 5.456584204479602435e-02 -7.385711125741245553e-02 -4.093524745885267213e-02 -4.678017038333939087e-02 4.688882963589613428e-02 -3.700556196856166075e-02 4.080863580804738183e-03 -3.250423432351562392e-01 2.578956494704216090e-02 1.214012034293789899e-01 -3.250380913513605807e-01 -1.256195445862441683e-03 -1.240047736069449791e-01 6.810572977643095799e-03 9.489259768933101108e-03 6.755770919831985237e-04 6.819076745234525436e-03 9.109424816517367254e-03 -2.715064019319847043e-03 -3.413894191350179130e-01 1.107899187699143695e-01 -1.213912823671891260e-02 -1.622849558511504572e-02 3.741185308681733122e-03 -4.086532759199018681e-04 -9.487275556495103346e-02 9.837489051800793471e-02 -1.088009820165931722e-02 1.001696579113257879e-02 3.488434438604112557e-03 -3.973149191313765432e-04 -4.941133056242412724e-01 -4.442736686341304253e-01 4.898359105257686641e-02 -4.232041671318466716e-03 -9.194934923964191709e-03 -1.122969753597231196e-03 -4.235348692048447952e-03 -8.730062295634510167e-03 3.098678423998392495e-03 -5.098481102575221080e-03 -1.369295554828023689e-02 1.508473884407208468e-03 -4.027148115519087190e-02 3.985432411167963082e-03 5.258351933293485547e-02 3.970361845269872181e-02 -2.950334922681820474e-03 -4.503264614330734772e-02 3.975227890058282559e-02 6.920649524798415733e-03 4.479784767147822894e-02 -4.025872550380377168e-02 -7.859843412114920352e-03 -5.212053643073656650e-02 1.534930050247111048e-03 -1.494300938421563602e-03 2.102320321206382642e-04 -1.049742866004652313e-03 2.268143789238674657e-03 -8.078579211827060028e-04 -1.050687729070354020e-03 2.697584052604193403e-03 2.938524134360443428e-04 1.533985187181403920e-03 -1.467372341048785774e-03 2.896005296403514253e-04 -7.225840295022998086e-03 -2.476486095227879800e-03 2.664513845304265034e-04 4.034565290584900049e-04 1.111867612575128533e-02 -1.226904690825413816e-03 6.632938721289423269e-04 -6.727425027860595760e-04 8.456524438111862746e-05 6.595144198661032986e-04 -6.821911334431565504e-04 6.047123620550555120e-05
3.118600861738927144e-01 1.896827722223388690e+00 -6.253009282567192906e-02 -5.990668052372601082e-02 -1.782909361842905174e-02 6.756007135598313118e-02 -6.457146947914002566e-02 -3.599030660445544372e-02 -6.418596534833007072e-02 3.692855562870620001e-02 -1.101124519517997502e-01 1.293942725337591040e-02 9.135408550824434051e-03 -2.665468157000692173e-01 -1.142055987524589339e-02 -2.412093677299696759e-02 -2.653364461128937535e-01 -2.598704132777573256e-02 -1.729571841783538334e-03 1.867994280910159621e-02 1.047333465187085325e-02 -8.928955970966619311e-04 1.585999898948784598e-02 -1.332965569951445085e-02 1.369938061712706878e-01 -5.521439605309986787e-01 3.481773153990838643e-02 -2.166759982287896902e-02 1.185425202240712739e-02 -3.727484794228906042e-04 3.165905431123741676e-02 5.876103405655164549e-03 2.031928022810969812e-03 2.794432516839548061e-03 4.681796490596790844e-03 -8.966750493594990079e-04 -4.453725443795520378e-01 -7.083028966956134154e-01 6.241907141545090937e-02 -9.964998322518459073e-03 -1.318461921892784272e-02 4.110626767374650839e-03 -8.932735423229448690e-03 -1.302777195001985841e-02 -2.626719322675898603e-04 -6.614513891508145768e-03 -3.257415419037851343e-03 1.005806733449083300e-03 5.849269294588989310e-02 3.287651037140555330e-03 -7.969730986657062866e-02 8.430068272271325908e-03 -4.622742548989855309e-03 -7.353869240426809395e-03 -4.759747693517930520e-03 -4.149838584601632172e-03 -7.298122319549855096e-03 5.749444511696649024e-02 1.220857567204864172e-02 7.626840180110627809e-02 3.413790256412961056e-03 -3.096316266334135300e-03 -7.558904525686025496e-04 2.571444833331825407e-03 9.443906341779009783e-04 -2.090509532885048965e-03 2.476958526760760469e-03 9.116983721043058972e-03 1.696029202950805189e-03 3.418514571741502334e-03 -2.926713346039066382e-03 1.110686533742973481e-03 -1.145363008254576126e-02 5.984290226679063289e-03 4.488099562126071987e-03 -7.346310335901126351e-03 3.778507399777300199e-03 -3.242297609986452729e-03 1.474458814041642576e-03 -1.057774202063190006e-03 -1.822640853756042796e-03 1.576031593605555208e-03 -8.248654563654830938e-04 2.061691209380900249e-03
-3.513945741378290966e-02 -6.253009282567192906e-02 1.334534987503590786e+00 2.817912364022465491e-02 1.691493860235390723e-02 -2.106572205002126691e-02 -1.443561791792888870e-02 -1.359091033718347330e-02 -2.925768482973337570e-03 -4.072832244746187047e-03 1.294131697950729951e-02 5.825080800106794028e-03 1.518957140121278415e-01 -3.145921577283952719e-02 -4.322332785877783246e-01 -1.500844115151603320e-01 -5.873268816458041865e-03 -4.334753010876550849e-01 -3.534732728823926189e-03 -7.152613407430401422e-04 2.604987472164549227e-03 3.812050038610041366e-03 -2.230821698143090233e-03 5.423986428712578890e-03 -1.496852068698973498e-02 3.480025157319274753e-02 -2.409764589842719462e-01 2.409873249095247777e-03 -4.724315328553765122e-04 7.464890650647807400e-03 -3.562133757729530475e-03 2.139169980769145378e-03 2.402078128803162432e-02 -3.193637162102777420e-04 -8.248654563654879727e-04 -2.695221894939923632e-03 4.914799722601054244e-02 6.233828562333265655e-02 -1.489723076868187945e-01 -3.644336844446381066e-03 -8.054957635184192095e-04 4.244797322705561732e-03 5.737208534995692430e-03 4.668568407676832940e-03 4.115823514236037657e-03 7.317964443929759208e-04 1.014310501040491252e-03 5.803348949595444652e-03 -1.957283840619826118e-03 3.582448313642325882e-03 -3.260250008234958849e-03 5.938417124838798328e-02 -9.274303421483887089e-03 -6.932696528886224396e-02 -5.980369044956355268e-02 -5.281312105790249636e-03 -6.200002464580819939e-02 -1.086403552954223750e-02 -7.175290121007461830e-03 -1.949346990867854151e-02 -4.592034499354259811e-04 3.127496747502600842e-04 6.683016463772161256e-03 1.185803147466999146e-04 -1.799964140178984991e-03 -4.488099562125933643e-05 -6.717976397203456176e-04 1.258085171993868299e-03 -8.253378878983366577e-04 -2.929075503703372149e-04 8.456524438111591695e-05 -1.312887229805090317e-03 1.444223195938885247e-03 4.529201105484503137e-03 4.643057104902641175e-02 9.665949162221008830e-04 -3.301823983126227300e-03 -2.549665739667181935e-02 -4.960531094981453486e-04 7.469142534443510076e-04 3.647171433643418533e-04 5.192022546080622475e-04 -4.870769103738946740e-04 7.653390832257280386e-05
-7.386041827814246452e-02 -5.990668052372601082e-02 2.817912364022465491e-02 1.632857548103512579e+00 -2.700371398648046539e-02 -2.500958048629792208e-01 7.732995545543233651e-02 4.386999214095018557e-03 4.004896590321599392e-02 -7.394309379639212032e-02 6.459083917198710223e-02 1.443467305486317333e-02 -2.922040998179118443e-01 -9.611997481168922663e-02 2.840730807059386846e-03 -4.554239976725833750e-03 -1.185425202240711698e-02 -1.879285394545401888e-02 -2.923406325309070297e-01 9.449292061253528052e-02 -1.820467668704909420e-02 -4.458808807089044771e-03 7.425206401887955374e-03 -2.086257649089341693e-02 3.729846951893247588e-03 -1.313359661337939273e-04 -1.119662732867247358e-03 -4.399121807228095760e-01 -1.314729712783229559e-02 -1.200382384570912175e-01 -4.766361734977957176e-03 -2.220428204419905426e-05 -3.562133757729589456e-04 -5.543984038057836461e-02 -1.118198195115390099e-02 -1.009420834675440470e-01 -1.399342200317623200e-03 3.620242836270776230e-03 1.297769420753720412e-02 -4.604936604516541854e-01 4.315473080020723606e-02 3.914945626465935469e-01 -3.900867166786823204e-03 1.649258481198118045e-03 1.495293044640553376e-02 -1.384224391266244102e-03 -7.157337722758978261e-04 1.344634628812972979e-02 3.171574609517999188e-02 3.302674359885365146e-02 -6.104760267557194156e-03 -4.101036407257668825e-02 -6.033234133482871797e-02 8.535892935630940564e-03 2.137752686170584469e-03 3.806853291748633298e-03 6.987262370931044721e-04 2.085785217556480799e-03 6.769943865817700576e-04 9.325798458565130906e-04 -4.103587537535087482e-02 6.075138810447143489e-02 -4.765416871912189767e-03 3.172613958890281582e-02 -3.375665031711520825e-02 1.311469935206513362e-03 2.083423059892207559e-03 -5.933740052663585580e-04 1.050687729070348599e-03 2.140587275367705419e-03 -3.590479649700866176e-03 1.460285868055974292e-03 9.580911486307073502e-04 3.255053261373469682e-04 -1.894450446750123329e-04 8.876988502352603679e-04 -3.576306703715194206e-04 -7.228202452686633382e-05 -8.461248753439787329e-03 6.080193827848705398e-04 5.533590544335028130e-03 1.449467185953580949e-02 -4.110154335842269337e-05 2.645616583990041161e-04
-2.974854119237021338e-02 -1.782909361842905174e-02 1.691493860235390723e-02 -2.700371398648046539e-02 1.158320860337732183e+00 9.787458552471406392e-02 -4.342590650006623518e-03 -8.474949267892599447e-03 -1.057349013683620172e-02 4.093949934264838608e-02 -3.602148708562390167e-02 -1.358429629572349868e-02 -1.410378200925127279e-01 -3.670244989708164596e-01 -4.870769103738932515e-02 9.043756833450470115e-03 1.574378083240542819e-02 -4.602900424609935801e-03 1.480784672266563795e-01 -3.578409024036407482e-01 7.013387834697921985e-02 -9.337136815353676289e-03 1.622235397518792532e-02 2.395700303109615271e-03 -3.585755334372726271e-04 -3.044348797720046809e-03 1.152260508634264050e-03 -2.324741086874737572e-02 -1.832316251548921082e-01 -5.166558486459683908e-02 4.398337570883946229e-04 -3.028286125602963185e-04 8.787226511110131355e-05 -3.609376911015648413e-04 6.955656701382995077e-02 -6.727425027860564968e-03 3.528118687363951574e-03 9.037615223523354918e-03 -1.741855061637770895e-03 4.577200149222602349e-02 -1.658007913186601567e-01 -6.643757403391875593e-02 1.182968558269853476e-03 1.236306078329234802e-02 -2.179799092594700630e-03 -1.049742866004644073e-03 8.750376851547284757e-03 -2.726874807641233630e-03 -5.551448456276959764e-02 -5.208699379190383227e-02 4.771558481839302361e-03 -2.284773379195172843e-02 -3.330122631944264222e-02 1.493450561662416215e-02 -1.110214102210127941e-03 -9.845473144706002808e-04 -7.015608262902394083e-04 -2.187357997120403623e-04 3.727484794228903874e-04 -5.026671509581273362e-04 1.073364442647415859e-02 -1.805633318573249269e-02 -8.077634348761228433e-03 5.405561598931218903e-02 -5.806561484018862851e-02 6.986317507865318077e-03 1.096041156224415421e-04 8.220781103216405830e-03 2.296017249677129906e-04 1.252415993599601029e-03 -6.859705857060040355e-04 1.247691678271049126e-03 -6.831359965088735445e-04 5.792010592806892981e-04 -9.212414890679733459e-05 3.392058405901643447e-04 5.787286277478276026e-04 -1.143284309510029313e-04 9.056512484837569467e-04 -9.667838888352427856e-03 1.306745619877975120e-03 6.051847935877382057e-04 3.062773627501407143e-03 1.308635346009413662e-04
5.456584204479602435e-02 6.756007135598313118e-02 -2.106572205002126691e-02 -2.500958048629792208e-01 9.787458552471406392e-02 2.029175636700559338e+00 -4.002676162117176084e-02 -1.058057660982900799e-02 -1.030547972824732705e-01 4.680568168611359131e-02 -6.421620096643276820e-02 -2.922933893776202309e-03 4.852249787651002899e-02 2.937012353455303523e-02 -2.617544702307842419e-01 -2.138697549236296801e-03 6.859705857059959040e-04 6.589947451799660696e-03 1.656770142570519397e-02 -7.890551461750494600e-03 -2.709257835781057056e-01 -1.081868210239052448e-04 -2.827975155672275785e-03 6.184601196609742016e-03 -2.897895022534874299e-03 1.162181570824226840e-03 7.336861705243998694e-03 -2.079898720657110123e-01 -5.153802835072588545e-02 -6.446526687055413873e-01 4.042596626643488698e-03 8.881712817681023037e-05 4.913287941695813031e-04 -4.625577138187009218e-03 -6.779864928007512878e-03 9.163282011262884746e-03 1.087820847552790557e-02 -1.353988773163507589e-03 -1.132323897947767888e-02 4.157345521658699639e-01 -6.642481838253166959e-02 -7.612884552630081458e-01 1.060278089187319944e-02 -2.178854229528990466e-03 -7.104425391079150984e-03 1.138276535261745215e-02 -3.127496747502606263e-03 -1.102277252458164561e-02 -1.122024890531529489e-03 -1.921851475655659853e-03 -5.709807506090075133e-03 -5.296004726462057166e-02 -7.614131771876822552e-02 1.244195684927918572e-02 6.949467848302488555e-04 -1.422018913894811110e-04 1.026782693507877556e-02 -5.352649267251262475e-04 4.214089273069755249e-04 -9.056512484837569467e-04 -5.669981527870372739e-02 8.294763881261563165e-02 5.972007006824826825e-03 -1.321957915235915174e-02 1.357957198039495654e-02 -7.671815662038455538e-03 -5.735318808864221362e-04 -7.431348011815237971e-04 -8.621875474610555916e-04 4.351094417597803788e-04 6.373101378219134770e-04 1.225487396226863750e-03 -5.234541384037390103e-04 -1.256667877395142158e-04 -3.349539567944453521e-04 -6.254993495005140968e-04 -8.031336058539860490e-05 -3.415679982544223524e-04 8.142357468762424083e-03 1.345012574039249325e-03 2.169878030404762126e-03 6.204443320989674535e-03 1.828310032150366879e-04 4.517390317163114816e-03
-7.385711125741245553e-02 -6.457146947914002566e-02 -1.443561791792888870e-02 7.732995545543233651e-02 -4.342590650006623518e-03 -4.002676162117176084e-02 1.632849989198986718e+00 2.711568025976721086e-02 2.500792697593293701e-01 -7.394120407026072428e-02 5.988825569394468085e-02 -2.818101336635607870e-02 -4.549988092930135411e-03 -7.514023530064768870e-03 2.090981964417897021e-02 -2.923859859580611453e-01 -9.456850965779216300e-02 1.816640973288779354e-02 -4.501327645046028156e-03 1.179897753306302470e-02 1.878482260939549203e-02 -2.921587463907577287e-01 9.606895220614083963e-02 -2.810022757423770098e-03 3.706697806783309113e-03 1.195251778124024346e-04 1.124387048195797309e-03 -4.399187947642695384e-01 1.299989848958138863e-02 1.202116208296491462e-01 -4.769668755707926269e-03 4.488099562126769834e-05 3.382609775244511995e-04 -5.545637548422843732e-02 1.119426517100815047e-02 1.008315344888559006e-01 -1.388948706594790583e-03 6.987262370931044721e-04 -1.345673978185255547e-02 -3.890946104596903782e-03 -1.655400091125237361e-03 -1.495718233020121996e-02 -4.604908258624569317e-01 -4.319583234356567936e-02 -3.914992869619220439e-01 -1.383279528200526132e-03 -3.628746603862151223e-03 -1.298950499585857857e-02 2.092399259016479267e-03 6.217198972376808148e-04 -1.050687729070364862e-03 2.141532138433423389e-03 3.589534786635159049e-03 -1.459813436523120511e-03 -4.102926133389091234e-02 -6.075138810447144877e-02 4.753606083590801445e-03 3.172472229430424451e-02 3.378168918835657009e-02 -1.309580209075088264e-03 2.149091042959113372e-03 -3.808743017880041916e-03 -7.133716146116300064e-04 2.093344122082175553e-03 -6.713252081874947642e-04 -9.297452566593700229e-04 3.171054934831858685e-02 -3.299036637082379542e-02 6.107122425221445279e-03 -4.101886784016807452e-02 6.032950674563158922e-02 -8.531168620302386277e-03 9.623430324264054718e-04 3.557409442400943228e-04 7.275445605973480554e-05 8.881712817681051498e-04 -3.292847784001971638e-04 1.899174762078699626e-04 1.450742751092289583e-02 -2.125941897849982411e-05 -2.862935089103656357e-04 -8.466445500301214913e-03 -6.751046604503328167e-04 -5.536425133532171632e-03
-4.093524745885267213e-02 -3.599030660445544372e-02 -1.359091033718347330e-02 4.386999214095018557e-03 -8.474949267892599447e-03 -1.058057660982900799e-02 2.711568025976721086e-02 1.158291569582695413e+00 9.795584374836520392e-02 2.975184821310019462e-02 -1.786830543565604001e-02 1.691588346541961566e-02 9.315877396375175923e-03 1.618739404175662325e-02 2.430187805008058363e-03 -1.480836639735177707e-01 -3.579136568597004464e-01 7.011356379106643832e-02 -9.064071389363239500e-03 1.578724453342812001e-02 -4.576916690302884616e-03 1.410241195780599088e-01 -3.669512720832238672e-01 -4.874359583388633566e-02 3.004664548959752645e-04 -3.044348797720046809e-03 1.152260508634261231e-03 2.326252867779877997e-02 -1.832113105989793267e-01 -5.163723897262552376e-02 -4.478650931469241835e-04 -3.023561810274400441e-04 8.928955970966651837e-05 2.905453927060124746e-04 6.954664595164000707e-02 -6.663174339392230472e-03 1.062026085858888344e-03 8.738566063225899905e-03 -2.727347239174090446e-03 -1.171157769948489875e-03 1.236400564635806165e-02 -2.171767756536165540e-03 -4.579278847967166444e-02 -1.658159091277114916e-01 -6.649473824939426680e-02 -3.515363035976864798e-03 9.050370874910455138e-03 -1.745162082367761455e-03 -1.006279164981967221e-04 8.193380074310800676e-03 2.262947042377190694e-04 -1.244384657541052494e-03 -6.840808595745789377e-04 1.242494931409638239e-03 -1.072986497421131447e-02 -1.806294722719247597e-02 -8.161254730076627356e-03 -5.403152198113655991e-02 -5.806372511405721859e-02 6.989152097062448568e-03 1.118717869801535460e-03 -9.883267667334478743e-04 -7.960471328613099836e-04 2.281844303691468777e-04 3.661344379629160976e-04 -5.040844455566798965e-04 5.553527155021523165e-02 -5.212195372533513782e-02 4.774865502569293138e-03 2.285529269647741668e-02 -3.329319498338409455e-02 1.493922993195272164e-02 -2.135390528506281196e-04 5.806183538792445689e-04 -1.143284309510015761e-04 6.632938721289510006e-04 5.782561962149713282e-04 -9.212414890679868984e-05 -6.080193827848684798e-04 3.056632017574286309e-03 1.294462400023779639e-04 -9.032890908194808870e-04 -9.668783751418138020e-03 1.316666682067948752e-03
-4.678017038333939087e-02 -6.418596534833007072e-02 -2.925768482973337570e-03 4.004896590321599392e-02 -1.057349013683620172e-02 -1.030547972824732705e-01 2.500792697593293701e-01 9.795584374836520392e-02 2.029215320949319334e+00 -5.457670797005166607e-02 6.751660765496042549e-02 -2.106194259775839850e-02 8.551010744683659737e-05 -2.862462657570717141e-03 6.212474657048194446e-03 -1.655683550044949326e-02 -7.935904888904610210e-03 -2.709560191962084308e-01 2.130666213177748267e-03 7.100645938816184128e-04 6.606010123916728274e-03 -4.853147407563428162e-02 2.938335161747299487e-02 -2.617681707452370610e-01 2.853958889979368169e-03 1.160764276225660727e-03 7.335916842178265979e-03 2.079601088791410701e-01 -5.155078400211297873e-02 -6.446304644234971404e-01 -4.045431215840555872e-03 9.023442277537635677e-05 4.899114995710223460e-04 4.605735013807061955e-03 -6.781754654138934073e-03 9.162337148197172848e-03 -1.137284429042746681e-02 -3.139779967356820609e-03 -1.102182766151592677e-02 -1.059144253508469136e-02 -2.179799092594703232e-03 -7.097811349619179838e-03 -4.157161273360886478e-01 -6.647678585114574767e-02 -7.612860931053437863e-01 -1.086639768720650684e-02 -1.347374731703514326e-03 -1.132465627407622938e-02 5.806183538792635424e-04 -7.336861705243928871e-04 -8.640772735924752684e-04 -4.299126948983857544e-04 6.377825693547616200e-04 1.222180375496842832e-03 5.669036664804663617e-02 8.295944960093698528e-02 5.987597247409016769e-03 1.320776836403779464e-02 1.358146170652634911e-02 -7.659060010651350114e-03 -6.883327433703098023e-04 -1.445640490537435097e-04 1.027585827113731282e-02 5.414065366522659468e-04 4.171570435113042914e-04 -9.065961115494532326e-04 1.128166500458658347e-03 -1.921851475655665274e-03 -5.707445348425801458e-03 5.297705479980337195e-02 -7.613612097190677885e-02 1.244431900694349495e-02 6.439241792818664080e-04 -7.984092905256130399e-05 -3.410955667215931830e-04 5.376270843894218228e-04 -1.266116508052321857e-04 -3.349539567944453521e-04 -6.209167636318192393e-03 1.719650779593491518e-04 4.509358981104566282e-03 -8.143302331828135981e-03 1.337453669513547416e-03 2.178854229528985262e-03
4.688882963589613428e-02 3.692855562870620001e-02 -4.072832244746187047e-03 -7.394309379639212032e-02 4.093949934264838608e-02 4.680568168611359131e-02 -7.394120407026072428e-02 2.975184821310019462e-02 -5.457670797005166607e-02 1.688634704598549474e+00 -3.118378818918484674e-01 3.512575689933011835e-02 6.839391301147310434e-03 -9.054150327173292323e-03 2.656010077712919748e-03 6.837501575015874494e-03 -9.420757196669068273e-03 -6.292788017633744839e-04 -3.249875411773450185e-01 1.141867014911447046e-03 1.239570580221265872e-01 -3.249700612106293240e-01 -2.589491717886889532e-02 -1.213185279111292925e-01 -3.412424929282998898e-01 -1.108007846951700459e-01 1.212967960606180055e-02 -1.613637143620822584e-02 -3.759610138463070905e-03 4.511721138768816754e-04 -9.481984323327122266e-02 -9.839662236851927368e-02 1.088104306472503953e-02 1.008783052106075259e-02 -3.483710123275537453e-03 3.703863217586348192e-04 -5.135330762137940014e-03 1.371657712492301354e-02 -1.515560357400050524e-03 -4.266056741684053424e-03 8.727227706437371002e-03 -3.122300000641168270e-03 -4.264639447085466495e-03 9.197769513161323934e-03 1.141867014911438806e-03 -4.942701528931492394e-01 4.442642200034734312e-01 -4.899540184089824085e-02 -1.067222832720282968e-03 -2.727347239174087411e-03 -2.867659404432029366e-04 1.518867378130051926e-03 1.462648025720260977e-03 -2.773173097861072632e-04 1.518394946597198363e-03 1.488159328494423903e-03 -6.330582540262151385e-05 -1.068640127318854502e-03 -2.280427009092897243e-03 8.050233319855520930e-04 3.973999568072859173e-02 -6.907893873411331126e-03 -4.463155177191312911e-02 -4.026770170292802431e-02 7.870709337370567285e-03 5.211533968387514759e-02 -4.028329194351225329e-02 -3.993936178759354555e-03 -5.257973988067200094e-02 3.968897307518018391e-02 2.960728416404653091e-03 4.502225264958453765e-02 9.495873810392587398e-05 -1.112387287261269037e-02 1.225959827759698448e-03 -7.348200062032520657e-03 2.478848252892174725e-03 -2.636167953332983435e-04 7.110094569473423458e-04 6.680181874574954220e-04 -4.015668029269930245e-05 7.114818884801937414e-04 6.533728099389888612e-04 -1.096041156224496736e-04
-3.700556196856166075e-02 -1.101124519517997502e-01 1.294131697950729951e-02 6.459083917198710223e-02 -3.602148708562390167e-02 -6.421620096643276820e-02 5.988825569394468085e-02 -1.786830543565604001e-02 6.751660765496042549e-02 -3.118378818918484674e-01 1.896574498921778096e+00 -6.254662792932190463e-02 1.007224028047658086e-03 1.595684745372319760e-02 -1.337500912666856126e-02 1.814137086164667803e-03 1.877112209494265216e-02 1.049648379698076006e-02 2.401558454117021235e-02 -2.652268419972712565e-01 -2.594121546908873324e-02 -9.266272085425332483e-03 -2.664381564475124531e-01 -1.149567648896988870e-02 -1.369923888766721443e-01 -5.521940382734812358e-01 3.482954232822977475e-02 2.165909605528759663e-02 1.203330357335930488e-02 -6.099091089163011670e-04 -3.169873855999721934e-02 5.793427887405502678e-03 2.070194976972269604e-03 -2.801046558299595535e-03 4.678017038333925903e-03 -7.558904525686128495e-04 6.630576563625199468e-03 -3.240880315387862764e-03 1.022341837099043907e-03 8.928955970966597627e-03 -1.301879575089561619e-02 -2.494438493476358598e-04 9.975391816241289955e-03 -1.317517058827074976e-02 4.121492692630309915e-03 4.454169529436404207e-01 -7.081134516509384191e-01 6.242474059384518770e-02 -2.484517431286433972e-03 9.108479953451655356e-03 1.692722182220803137e-03 -3.415207551011505485e-03 -2.923878756841912473e-03 1.105017355348711632e-03 -3.399617310427289086e-03 -3.094898971735590872e-03 -7.625044940285687078e-04 -2.563885928806130653e-03 9.325798458565158012e-04 -2.094761416680758145e-03 4.755968241255081191e-03 -4.148421290003055650e-03 -7.315602286265491389e-03 -5.750483861068928643e-02 1.218873354766873522e-02 7.627123639030343460e-02 -5.848702376749560783e-02 3.269698638892076532e-03 -7.970581363416201492e-02 -8.423454230811370375e-03 -4.621325254391321288e-03 -7.351034651229673700e-03 7.323161190791184841e-03 3.790790619631536230e-03 -3.250801377577863284e-03 1.142717391670586627e-02 5.990431836606175883e-03 4.485737404461817394e-03 -1.550520290831350649e-03 -7.261272659987033379e-04 2.068777682373676603e-03 -1.435246996814654088e-03 -9.595084432292786672e-04 -1.812719791566058322e-03
4.080863580804738183e-03 1.293942725337591040e-02 5.825080800106794028e-03 1.443467305486317333e-02 -1.358429629572349868e-02 -2.922933893776202309e-03 -2.818101336635607870e-02 1.691588346541961566e-02 -2.106194259775839850e-02 3.512575689933011835e-02 -6.254662792932190463e-02 1.334543491271181992e+00 -3.824333258464285637e-03 -2.241215191865905069e-03 5.429183175573988260e-03 3.526701392765385461e-03 -7.228202452687242704e-04 2.603570177565980512e-03 1.500976395980802847e-01 -5.869961795728057159e-03 -4.334913637597722080e-01 -1.518772891823464977e-01 -3.149370327473797332e-02 -4.322096570111355618e-01 1.498174876990967033e-02 3.481017263538271900e-02 -2.409769314158047848e-01 -2.410818112160957941e-03 -4.884942049724600279e-04 7.489929521889140615e-03 3.578668861379499973e-03 2.158067242083361228e-03 2.403353693941872107e-02 3.221983054073801521e-04 -8.248654563654898159e-04 -2.710812135524147837e-03 -7.336861705244118606e-04 1.013838069507640507e-03 5.800986791931169242e-03 -5.738153398061391318e-03 4.666678681545410878e-03 4.113933788104626003e-03 3.642919549847798907e-03 -8.050233319855642361e-04 4.244324891172703181e-03 -4.915224910980625639e-02 6.232364024581413253e-02 -1.489666385084245093e-01 6.722700712532018921e-04 1.225014964693993923e-03 -8.248654563654912253e-04 2.919626873046219555e-04 8.409281284825964251e-05 -1.312414798272233934e-03 4.568412922711473194e-04 3.127496747502600842e-04 6.659867318662245766e-03 -1.190527462795534785e-04 -1.798546845580418878e-03 -4.440856408840848299e-05 5.980463531262926458e-02 -5.273280769731708909e-03 -6.202506351704953347e-02 1.086545282414080708e-02 -7.172455531810324400e-03 -1.949394234021141481e-02 1.954449251422693892e-03 3.550322969408158634e-03 -3.260250008234953645e-03 -5.938511611145369518e-02 -9.282334757542441694e-03 -6.932885501499366776e-02 -1.041711529946106381e-03 -3.302768846191947872e-03 -2.549287794440897870e-02 -1.456978847325980913e-03 4.531090831615921730e-03 4.643009861749355927e-02 -4.398337570883570011e-04 -4.979428356295673022e-04 7.606147678971652941e-05 5.735318808864282077e-04 7.365207597215305338e-04 3.623549857000794546e-04
-3.250423432351562392e-01 9.135408550824434051e-03 1.518957140121278415e-01 -2.922040998179118443e-01 -1.410378200925127279e-01 4.852249787651002899e-02 -4.549988092930135411e-03 9.315877396375175923e-03 8.551010744683659737e-05 6.839391301147310434e-03 1.007224028047658086e-03 -3.824333258464285637e-03 1.698550097610118659e+00 -2.566191394686463401e-01 2.833464810084064256e-01 3.912111037268803382e-02 -5.874686111056596702e-03 -4.922311383973455856e-02 2.456077053008531158e-02 4.833116310570359508e-02 -6.982538055602463545e-03 1.970511923539766674e-03 -6.209640067851066557e-03 7.782364640726622748e-03 -7.581156050883515463e-02 4.397203735204702202e-02 5.992179833277740814e-02 -5.147802954605322501e-02 -5.716657763316483620e-02 -4.033762156979063540e-02 9.280917462943939766e-03 5.902087139962227877e-03 7.681736724228305571e-04 -9.941376745875692839e-03 -4.185743381098575022e-04 -8.763132502934379772e-03 -3.786208033762845232e-02 9.163754442795733757e-03 5.043017640618002728e-02 -4.041462790964605450e-02 -5.362003411601953817e-02 2.561996202674716398e-03 -2.354598759751194096e-03 6.481760630775861053e-04 2.028148570548118316e-03 -2.660261961508604642e-03 -2.467982327636472281e-03 -6.212474657048272508e-04 -4.324647700388775107e-01 4.091573603654574676e-01 -5.234730356650715150e-02 -4.475414775468911088e-01 -2.968381807236902467e-02 -4.295149075477284750e-01 -9.322019006302296323e-03 -2.897895022534879503e-03 -1.514001333341625372e-02 4.369991678912163186e-04 -2.737268301364055405e-03 -8.050233319855520930e-04 1.512253336670064084e-03 3.632053624592137230e-03 2.844037827789362011e-03 -7.830552657077875789e-03 1.212023097540470065e-02 -1.387058980463376327e-03 -1.344067710973539378e-03 8.862815556366849309e-04 -8.324243608911726430e-04 -1.938859010838464049e-03 1.817444106894626488e-03 -8.716361781181675280e-04 -7.769608989339539008e-03 1.889726131414255772e-06 -5.959723786970575615e-03 -6.225230308435298135e-03 2.782621728518279436e-04 3.808270586347193339e-03 -6.043816599818835691e-03 1.019979679434770666e-03 3.174739900788201181e-04 -4.435187230446273332e-03 2.466092601505049894e-04 -1.119662732867229143e-04
2.578956494704216090e-02 -2.665468157000692173e-01 -3.145921577283952719e-02 -9.611997481168922663e-02 -3.670244989708164596e-01 2.937012353455303523e-02 -7.514023530064768870e-03 1.618739404175662325e-02 -2.862462657570717141e-03 -9.054150327173292323e-03 1.595684745372319760e-02 -2.241215191865905069e-03 -2.566191394686463401e-01 1.763516047419192434e+00 3.720209348622948581e-02 5.030450961844046796e-03 6.018777728577498140e-03 -9.664531867622439681e-03 -4.867131380935946910e-02 -1.416699334834732316e-01 2.399479755372458528e-03 6.166176366828367804e-03 -1.340146529250847013e-02 1.215708063496740744e-02 7.025009650406160988e-02 -8.433847724534183909e-03 -8.864705282498286376e-02 -1.820987343391048535e-02 -3.824947419456985881e-02 -4.324732738064689108e-02 3.488434438604180645e-03 -1.126135044867361198e-02 3.112378938451220659e-03 2.086730080622186626e-03 -1.035995108398555554e-02 3.569692662255225662e-03 -4.760314611357345516e-02 1.311895123586095079e-02 6.593821390369063173e-02 1.768311227477675426e-03 4.017557755402124259e-03 1.700281086746498107e-03 -3.004192117427337098e-03 -2.196806627777502007e-04 2.976318656988880332e-03 -3.974094054379415097e-03 -2.902619337863434224e-03 3.690162703133347856e-03 4.118322677044845559e-01 -7.784334680218625291e-01 6.335637557663600927e-02 -3.140346885196258764e-02 -1.563583022714797321e-01 -5.516913711225231859e-02 -1.459813436523110970e-03 8.711637465853179756e-04 -1.171630201481338018e-03 -2.170822893470454075e-03 -5.569967772364864660e-04 4.286843729129676157e-03 -8.763604934467235721e-03 9.828938041056105301e-03 1.640754713606723970e-03 1.048042112486367861e-02 -1.313359661337947307e-02 1.634613103679633168e-04 -1.603905054044007855e-03 -9.917755169232919665e-03 -7.615596309628711209e-04 -2.495855788074958538e-03 2.480265547490723491e-03 -1.559496489955600673e-03 2.406093796832434011e-03 3.462923135830067809e-04 8.401722380300019263e-03 -6.146334242448451548e-04 -1.554299743094174932e-04 -3.300406688527661621e-03 3.401507036558738578e-05 4.285426434531123055e-03 8.432902861468412597e-04 -1.388476275061951331e-03 -6.585695568003956286e-04 -5.980983205949063405e-04
1.214012034293789899e-01 -1.142055987524589339e-02 -4.322332785877783246e-01 2.840730807059386846e-03 -4.870769103738932515e-02 -2.617544702307842419e-01 2.090981964417897021e-02 2.430187805008058363e-03 6.212474657048194446e-03 2.656010077712919748e-03 -1.337500912666856126e-02 5.429183175573988260e-03 2.833464810084064256e-01 3.720209348622948581e-02 1.802236535852019150e+00 4.939933080148961597e-02 -2.403495423401728545e-02 -1.450912826444118453e-01 3.827167847661407021e-03 3.202471631766741489e-02 1.277643837454080569e-02 -7.721420972988278161e-03 1.212023097540468677e-02 -9.953187534197074221e-03 1.765334908820683640e-02 -3.622368778168600506e-02 6.173735271354062124e-03 -5.970920414299246692e-02 -5.818419515493532951e-02 2.846494471760215375e-02 -1.597102039970887954e-02 6.911200894141305423e-03 -3.677879483279107055e-03 -8.458886595775540543e-03 1.161520166678228945e-02 -1.110261345363420388e-02 7.463473356049239553e-03 1.946417915364150888e-04 -1.082576857538095419e-02 5.397294047106249160e-02 7.097197188626466757e-02 -1.165488591554210461e-03 3.042931503121480696e-03 4.553767545192976066e-03 -1.838703525873126420e-03 2.797739537569531032e-03 3.980235664306545906e-03 -8.919507340309506833e-04 -4.762440553255195552e-02 6.217387944989899440e-02 -1.671254893367866146e-01 -4.323131195168308794e-01 -5.582062019605987802e-02 -7.718713940305014232e-01 -1.158591091174525703e-02 -3.732209109557398856e-04 -2.261624234085258742e-02 6.443966108147334594e-03 1.119662732867241287e-03 6.998600727719557144e-03 5.002105069872725407e-03 2.298851838874258011e-03 -1.228369228577264917e-02 -1.653510364993821804e-03 1.594456423386894509e-03 9.136825845423067818e-04 2.206255258434609932e-03 -4.984152671624289977e-04 1.597763444116887237e-03 1.467372341048799218e-03 -1.174464790678466123e-03 1.193362051992681756e-03 -4.162121804455869720e-04 8.187238464383663795e-04 -3.587172628970875833e-03 2.022479392153866441e-03 3.552685127072339826e-04 1.585007792729788752e-03 -1.327060175790752746e-03 -4.005274535547884325e-03 -8.314794978254167260e-05 5.886496899377986324e-04 2.375858178729689692e-03 3.330642306630460041e-04
-3.250380913513605807e-01 -2.412093677299696759e-02 -1.500844115151603320e-01 -4.554239976725833750e-03 9.043756833450470115e-03 -2.138697549236296801e-03 -2.923859859580611453e-01 -1.480836639735177707e-01 -1.655683550044949326e-02 6.837501575015874494e-03 1.814137086164667803e-03 3.526701392765385461e-03 3.912111037268803382e-02 5.030450961844046796e-03 4.939933080148961597e-02 1.699237013058890078e+00 -3.132102954947933449e-01 -2.216081834318000821e-01 1.983740006459731517e-03 -7.750239296492440755e-03 -6.277197777049383157e-03 2.455037703636250845e-02 4.867036894629377108e-02 -3.789373325032967081e-03 -7.597360452460455438e-02 3.003672442741197463e-02 -6.819076745234507742e-02 -5.122149922371276032e-02 -4.680001250771931298e-02 5.171802476474379739e-02 9.274775853016782937e-03 5.586502876014823316e-03 -2.033345317409539395e-03 -9.958856712591279692e-03 1.514143062801487664e-03 8.712582328918836577e-03 -3.784412793937994013e-02 -2.047045831862336768e-03 -5.120590898312857298e-02 -2.356016054349760209e-03 1.988936753321120720e-04 -2.115075972593499342e-03 -4.043305273942740530e-02 -5.290807979600649358e-02 9.180761977978527111e-03 -2.656954940778667642e-03 -2.270978378435782596e-03 1.153677803232832115e-03 4.483375246797560634e-04 -1.644534165869555300e-03 1.387531411996240733e-03 -9.323908732433721855e-03 4.577861553368544473e-04 1.537528423677824926e-02 -4.478334402341957454e-01 6.489461264761309245e-02 4.255753009952475407e-01 -4.323310719150793568e-01 4.095858557657572341e-01 -3.791452023777539676e-02 -1.943583326167015951e-03 1.957756272152671659e-03 3.500717658458407135e-04 -1.345485005572116333e-03 1.233046300752518171e-04 8.253378878983366577e-04 -7.824883478683606133e-03 1.293517536958019298e-02 -1.289265653162330804e-03 1.527843577254291325e-03 2.939468997426150556e-03 -3.601818006489395079e-03 -7.819214300289334743e-03 1.307218051410815023e-03 5.841615903756727964e-03 -6.276725345516544555e-03 -5.617210925650613536e-04 -3.802128976420059061e-03 -4.423376442124889348e-03 2.451919655519497186e-04 6.141609927119099505e-05 -6.032478243030292044e-03 9.580911486307044228e-04 -5.272335906665831344e-04
-1.256195445862441683e-03 -2.653364461128937535e-01 -5.873268816458041865e-03 -1.185425202240711698e-02 1.574378083240542819e-02 6.859705857059959040e-04 -9.456850965779216300e-02 -3.579136568597004464e-01 -7.935904888904610210e-03 -9.420757196669068273e-03 1.877112209494265216e-02 -7.228202452687242704e-04 -5.874686111056596702e-03 6.018777728577498140e-03 -2.403495423401728545e-02 -3.132102954947933449e-01 1.748693980507388224e+00 -2.588972043200749723e-02 7.716696657659722139e-03 -1.836955529201560883e-02 -1.033821923347420790e-02 -4.837131978599631260e-02 -1.416510362221590213e-01 3.204503087358019642e-02 6.477083558600499336e-02 1.869364332355439445e-02 8.591734342814449921e-02 -4.897697701111661250e-03 -1.361925622915479556e-02 5.250415083541513928e-02 6.903169558082794185e-03 -1.303627571761126203e-02 -9.930510820620019451e-04 3.922126585765314463e-03 -1.362161838681907530e-02 -2.896005296403460043e-03 -4.806376685810744703e-02 -2.090509532885031184e-03 -6.786715185233913039e-02 -3.594259101963706831e-03 -1.875553185435845354e-03 -2.950807354214692903e-03 -1.004483925157099999e-02 -1.171819174094476321e-02 6.604592829318235454e-04 -4.481957952198967199e-03 -4.430935346650569789e-03 -2.884194508082076058e-03 -3.526228961232532114e-03 -1.131426278035341584e-02 -2.426408352745204264e-03 1.112576259874412023e-03 7.180959299401723679e-04 -1.060608791260320930e-03 6.379054015533008881e-02 -1.621229118353810228e-01 -8.179774046164561829e-02 4.122357242335430438e-01 -7.662239474867482691e-01 7.068473351428858353e-02 -2.760417446473963955e-03 2.990019171441676837e-03 6.113264035148536189e-04 -2.051297715658045948e-03 9.609257378278366485e-04 8.995096385566348114e-04 1.059474955581467259e-02 -2.289261478757298809e-02 2.906398790126275312e-03 -9.639965427913965018e-03 8.564711259135125709e-03 -3.308910456119054828e-03 2.569082675667537854e-03 -1.801381434777549802e-03 -8.755101166875840779e-03 -9.136825845422976745e-04 5.503827357765203078e-04 3.476623650282716430e-03 -1.231156574621111287e-03 -1.044546119143237306e-03 9.212414890679883079e-04 6.047123620548827986e-04 4.802738963007757711e-03 -1.908150961202861613e-03
-1.240047736069449791e-01 -2.598704132777573256e-02 -4.334753010876550849e-01 -1.879285394545401888e-02 -4.602900424609935801e-03 6.589947451799660696e-03 1.816640973288779354e-02 7.011356379106643832e-02 -2.709560191962084308e-01 -6.292788017633744839e-04 1.049648379698076006e-02 2.603570177565980512e-03 -4.922311383973455856e-02 -9.664531867622439681e-03 -1.450912826444118453e-01 -2.216081834318000821e-01 -2.588972043200749723e-02 1.817285369899594771e+00 6.243655138216645459e-03 -1.030845604690431780e-02 -5.052655243888251255e-03 6.930570586988375921e-03 2.433967257270899017e-03 1.276793460694940555e-02 -3.243431445665303364e-02 3.336783916557525126e-02 -2.123343524418490336e-02 6.204207105223231988e-02 6.753267032707752082e-02 3.687800545469070278e-03 1.484049174158592888e-02 -4.812187593664866286e-03 -1.886891542224375124e-03 7.932125436641755678e-03 -1.102135522998308123e-02 -7.779530051529487053e-03 3.059466606771418101e-03 -2.108934362666408432e-03 4.406368906942098596e-03 -2.348929581356929645e-03 -4.524004358623086829e-03 -1.809412770836088796e-04 -5.310413888214145228e-02 -6.862398716797343812e-02 1.457923710391692551e-02 -1.897757467480045476e-03 -3.215369012613693116e-03 6.571522622018282148e-04 -5.851064534413836539e-03 2.395227871576784909e-04 7.783309503792326840e-03 1.161378437218372160e-02 -2.293182660480008739e-03 -1.102749683991019816e-02 4.288421650449424360e-01 -8.072012413520249230e-02 -7.774819909146918340e-01 -4.340511951262057688e-02 7.245162744716771019e-02 -1.691933221560945888e-01 -9.089582692137481573e-04 7.695909670214128246e-04 -1.087064957100221385e-02 -1.828310032150313970e-03 1.268951097249542120e-03 1.149898350969984738e-03 -6.921121956331274718e-04 9.684846423535181745e-04 6.094366773834420737e-04 -2.988601876843115061e-03 -4.412982948402073211e-03 3.684965956271920489e-04 -2.314914510991340226e-05 -1.217928491701153818e-03 -1.406428673310457667e-03 -1.741382630104917981e-03 -1.256667877395291236e-04 8.362038131540174175e-04 -7.984092905255689941e-05 -2.112713814929242147e-03 7.048678470202279084e-04 1.488631760027291995e-03 2.949390059616116382e-03 -5.645556817621718952e-04
[truncated: 681,125 more chars]
