# Supplementary material for: Competing quantum effects in heavy-atom tunnelling through conical intersections
Source: Chem Sci. 2023 Sep 27;14(39):10777–85. doi: 10.1039/d3sc03706a (PMC10566476; doi:10.1039/d3sc03706a)
Supplement: SC-014-D3SC03706A-s001 [file SC-014-D3SC03706A-s001.zip › DinstT150N20/H0.txt]

1.620061267604591571e+00 2.425236722543732681e-01 -2.606357523609827836e-02 -7.409096486617586241e-02 -1.411767149631721827e-02 6.422848418628701594e-02 -7.410372051756294876e-02 -2.779739896167750940e-02 -5.962133187788139221e-02 7.807686970887667277e-02 -4.015479056657557388e-02 4.364794932050823639e-03 -2.896605284450184392e-01 1.770767871448522546e-02 9.183549324022380334e-02 -2.894824217571320135e-01 -2.785456317715301073e-03 -9.333546335703962749e-02 -4.621325254391300472e-03 2.093958283074885685e-02 7.716696657659722139e-03 -4.732346664612299345e-03 1.872624109932142025e-02 -1.208905049423623403e-02 -4.428559016040315433e-01 1.252907322393773115e-01 -1.366602695090747902e-02 3.646226570577797924e-03 1.138559994181456919e-03 -1.176354516809890733e-04 -5.463198245939573927e-02 9.974210737409139327e-02 -1.102041036691736933e-02 -4.881635028994578060e-03 2.763724467203954732e-04 -3.732209109557539802e-05 -4.535715936322571862e-01 -3.885867465618687011e-01 4.284339842005553678e-02 -1.119190301334386422e-03 -1.347610947469961989e-02 -5.966810259963389266e-04 -1.116828143670096918e-03 -1.302210277162560090e-02 3.520559782838270264e-03 -4.024171796862098874e-03 -1.489387650479860603e-02 1.644534165869564191e-03 -4.122437555696016609e-02 4.908563626367361959e-03 6.072540437016440973e-02 3.137937484378697239e-02 -1.259502466592434412e-03 -3.329413984644981339e-02 3.135906028787419086e-02 6.055154956607366329e-03 3.279288999009025152e-02 -4.120311613798166572e-02 -8.352117069350203579e-03 -6.034556941774868455e-02 2.107989499600690462e-03 -1.038876940748974156e-03 -4.502272508111730296e-04 2.210034710697453188e-03 -1.483435013165885445e-03 -3.631108761526432270e-03 2.214759026026005308e-03 -7.681736724228412907e-04 3.852679150435588812e-03 2.111296520330681672e-03 -9.061236800166186421e-04 7.114818884801994876e-04 -8.048343593724192543e-03 -5.461780951341010590e-03 6.160507188434112677e-04 1.487167222275440244e-02 -4.303851264312447394e-04 5.716421547550078804e-05 2.079171176096511822e-03 5.385719474551262673e-05 -3.576306703715221311e-04 2.064053367045138362e-03 1.847207293464556870e-04 3.344815252616080512e-04
2.425236722543732681e-01 2.045355471837790429e+00 -1.009647601811211048e-01 -4.670316404348396483e-02 -2.464675306906491913e-03 6.428942785402536053e-02 -5.456489718173029163e-02 -2.063439206052429531e-02 -6.779486982781225690e-02 4.014581436745133514e-02 -1.035806135785413140e-01 1.048892489245506314e-02 -1.742233006864058256e-02 -2.706215376709468212e-01 8.916672751112386316e-03 -4.868643161841083172e-02 -2.617119513928272689e-01 -2.911406564374543690e-02 1.492883643823008331e-04 6.041926873687414497e-03 2.800101695233825957e-03 2.153342926754806073e-03 6.398140249460374310e-03 -5.995156151934698512e-04 2.116620823705958054e-01 -6.515789874087341005e-01 5.240824723424549608e-02 2.801518989832383830e-03 7.318436875462627084e-03 -1.147536193305710196e-03 4.614238781398469907e-03 9.894133592590149961e-03 6.627741974428084590e-03 -4.021809639197845149e-03 4.620380391325481237e-04 -8.881712817681024393e-05 -4.120944672052193614e-01 -7.697345862073965428e-01 6.749865525671193411e-02 -1.145126792488148498e-02 -1.102985899757447791e-02 3.013168316551594061e-03 -1.090702679903207510e-02 -1.131945952721482782e-02 1.454616689661707022e-03 -1.073080983727702289e-02 -7.126157241590504697e-03 2.191609880916093288e-03 5.661525003432262004e-02 5.379105433091330504e-03 -8.234481617669214826e-02 1.376193055207711874e-02 -7.748822001893890254e-03 -1.389137679207949269e-02 1.658234680322362865e-03 -5.691855107841574217e-03 2.316804237122759794e-03 5.294492945556920904e-02 1.207723970591483877e-02 7.563487111554724474e-02 5.310130429294495930e-04 -8.574632321324982681e-04 7.133716146116164539e-04 -4.469202300811791085e-04 1.258557603526729886e-03 -6.250269179676611834e-04 -7.166786353416103750e-04 9.994289077555482820e-03 1.114938417538747714e-04 4.927460887681537043e-04 -9.023442277537711571e-04 -4.270781057012657260e-04 -8.050233319855618075e-03 2.070667408505109941e-03 -1.228794416956823735e-03 -5.880355289450861153e-03 4.492351445921780734e-03 -2.253498411720170373e-04 6.557349676032675229e-04 -3.495993343129766328e-04 1.020452110967628350e-04 5.456584204479615749e-04 -3.467647451158481476e-04 1.105489786881622225e-04
-2.606357523609827836e-02 -1.009647601811211048e-01 1.145064431525810278e+00 4.133917641944402643e-02 1.344540142506401789e-02 -3.639092854431680291e-02 -3.014491124843587250e-02 -1.694706394658807014e-02 -1.813475682018649351e-02 -4.353929006795150686e-03 1.048656273479079380e-02 -9.776970572442016810e-03 1.448914441060140113e-01 -6.864997090228049104e-02 -3.521282603083535356e-01 -1.377293820679265091e-01 4.847383742862591827e-02 -3.610146974413631638e-01 -9.221863521336946118e-03 -2.099485732009294219e-03 1.629369113664908345e-02 8.904389531258136842e-03 4.381330035700763646e-03 1.583070823445081876e-02 -2.368771705736858260e-02 5.252635511745934460e-02 -1.821507018077190010e-01 -3.694414586929005320e-04 -1.137615131115746973e-03 -2.938996565893296775e-03 -3.803073839485758708e-04 6.544121593112676993e-03 6.918665312360419706e-02 4.374715994241200269e-04 -8.881712817680978314e-05 -3.250328946044993674e-04 4.540397732813167275e-02 6.750668659277048178e-02 -1.645096359393663776e-01 -1.200920956518363282e-03 2.788290906912431130e-03 8.685653731546101250e-03 3.699611333790457299e-03 1.667210879446625032e-03 8.953994842207950791e-03 1.202338251116936117e-03 2.195389333178934810e-03 1.245093304840345048e-02 1.049459407084933973e-02 7.837166698537841730e-03 -1.795145338543860380e-02 5.410569373179485719e-02 -7.029781208888010759e-03 -5.754830231171199906e-02 -5.567747344160470235e-02 -4.612349055267039172e-03 -5.191124926168164122e-02 -2.259120346961125680e-02 -1.465151912844379553e-02 -3.311272613783335095e-02 1.129111363524422395e-04 -2.253498411720214283e-04 8.004407461168643045e-03 1.302966167615127527e-03 -1.277927296373792361e-03 -7.412450750500797257e-04 -1.152260508634257979e-03 6.396722954861840072e-04 -1.037459646150408043e-03 -2.083423059892199427e-04 5.012498563595503814e-04 3.987322137299394035e-04 8.825021033738428668e-04 -1.186748010532708876e-03 -8.736203905561623628e-03 6.146334242448448296e-04 -2.333811772305564099e-04 2.124524603250628300e-03 3.429852928530047283e-04 1.181078832138439790e-04 5.858151007406662983e-04 -6.056572251205932875e-04 9.354144350536446387e-05 5.914842791349307497e-04
-7.409096486617586241e-02 -4.670316404348396483e-02 4.133917641944402643e-02 1.702446712893109559e+00 -3.577346053087483019e-02 -3.170275422802647514e-01 4.593829739179111638e-02 4.046848510439156679e-03 3.670037119833707839e-02 -7.409852377070155760e-02 5.454930694114605572e-02 3.015341501602726917e-02 -3.276558344749121998e-01 -1.273032905693412264e-01 1.637447692876732759e-03 7.057654669326464056e-03 -2.514280617856319306e-03 -9.001237995493491933e-03 -3.276770938938906585e-01 1.247186176530894475e-01 -2.615144750120937389e-02 7.059544395457897394e-03 4.866044788410411100e-04 -9.342333562215070913e-03 -1.614440277226678738e-02 -4.266056741684042474e-04 -3.754413391601679750e-03 -3.384145177726276543e-01 -1.173141982386471591e-02 -1.070440091459040899e-01 1.015208120952921372e-02 -3.987322137299355003e-04 -3.580558587510901218e-03 -9.524172459211104058e-02 -1.085883878268083247e-02 -9.871456879013093544e-02 -4.431880209716293831e-03 3.076474141954215358e-03 8.725337980305950675e-03 -5.026326634562223727e-01 4.911020270338210814e-02 4.455671861710884807e-01 -4.870296672206085586e-03 1.503749569078666106e-03 1.362870485981189719e-02 -4.435659661979136220e-03 -1.096041156224472450e-03 9.181706841044244213e-03 4.002865134730319852e-02 4.544129941922726151e-02 -7.083165972100659291e-03 -4.008534313124585691e-02 -5.198589344387279099e-02 7.972282116934481869e-03 -1.148481056371418625e-03 2.291292934348540056e-04 -3.140724830422544217e-03 1.568945120612705996e-03 2.536957331433423299e-04 1.512253336670058663e-03 -4.010613011869147704e-02 5.246824603891812877e-02 -4.258025405625505758e-03 3.998377035168194926e-02 -4.570586107762626693e-02 2.936634408229015294e-03 1.569889983678415726e-03 2.267671357705834754e-04 1.530205734918561964e-03 -1.147536193305711497e-03 -7.573077471671659519e-04 -2.325308004714166012e-03 4.308575579641064348e-04 1.889726131421845187e-05 6.944743532974034230e-04 4.143224543141666447e-04 1.322808291995047686e-04 6.854981541731517726e-04 -7.025056893559452134e-03 2.669238160632888494e-04 2.471289348366474334e-03 7.440796642472227935e-04 -1.233046300752534217e-03 -1.114938417538688040e-02
-1.411767149631721827e-02 -2.464675306906491913e-03 1.344540142506401789e-02 -3.577346053087483019e-02 1.350686476748850229e+00 5.883662310180860777e-02 -4.040234468979182064e-03 6.223340582303876940e-03 -1.297674934447148876e-02 2.778133628956042447e-02 -2.061596723074292370e-02 -1.694470178892379386e-02 -1.531141149353618669e-01 -4.402249303975598882e-01 6.987262370931019567e-03 3.749689076273124595e-03 5.286981284184521027e-03 2.247356801793026770e-03 1.547449485867786190e-01 -4.388983426533019649e-01 3.177338274218835523e-02 -3.464340430428478231e-03 2.513808186323460321e-03 8.064406265841277469e-04 2.390031124715353422e-03 7.559849388751735226e-03 4.695969436582442323e-04 -1.472002170070782143e-02 -2.420096667466266616e-01 -3.395601642398018982e-02 -2.867659404432246206e-04 -2.714119156254138614e-03 8.343140870225964397e-04 -3.522449508969680617e-03 2.435384551869466258e-02 -2.294599955078563576e-03 5.731539356601427979e-03 4.081336012337599337e-03 -4.690300258188180582e-03 4.935397737433548648e-02 -1.500017359969106345e-01 -6.097012390418349304e-02 7.209305191373074125e-04 5.693272402440144667e-03 -1.000137555054827522e-03 -3.634415782256415674e-03 4.206530368544269746e-03 8.409281284825717052e-04 -5.979754883963643575e-02 -6.286221219326926235e-02 5.462253382873871743e-03 -1.098403313888750982e-02 -1.955772059714687774e-02 7.167258784948918500e-03 -6.580971252675407637e-04 -8.267551824969163231e-04 -1.389421138127664313e-03 -2.867659404432137786e-04 -1.355406067762076304e-03 -8.928955970966646416e-05 -1.849569451128800241e-03 -3.203558224292313468e-03 -3.621660130869317623e-03 5.951881423525176573e-02 -7.024726191486452276e-02 9.293200682798111179e-03 -4.729039643882294798e-04 6.547428613842666036e-03 -2.966870026331792790e-04 9.684846423535465806e-05 -4.110154335842811438e-05 1.780122015799059411e-03 5.055017401552541409e-04 6.661284613260865873e-05 4.577861553368598683e-04 -5.300681798637329242e-04 3.821971100800009686e-04 -7.110094569473424542e-04 1.361547677689193018e-03 4.659403235939437588e-02 -4.527311379353075871e-03 9.514771071707288320e-04 -2.594121546908872977e-02 3.324500696703283804e-03
6.422848418628701594e-02 6.428942785402536053e-02 -3.639092854431680291e-02 -3.170275422802647514e-01 5.883662310180860777e-02 1.881207246021058266e+00 -3.668383609468713058e-02 -1.296824557688008514e-02 -1.100680433877113673e-01 5.962227674094709023e-02 -6.773723318080390743e-02 -1.814892976617215117e-02 2.388991775343068946e-02 2.602058396660843556e-02 -2.656232120533369434e-01 9.179344683380038193e-04 1.329186117688603216e-02 1.624692041489640693e-02 -1.015916768252202521e-02 1.269612501395538801e-02 -2.668529513333594561e-01 1.717761053462139604e-03 -1.022058378179321707e-02 1.903946320560453639e-02 2.146823371601402908e-02 4.450305039497695148e-04 1.196621829569382775e-02 -1.337415874990942888e-01 -3.390735597609609991e-02 -5.450825264094092404e-01 -2.521839522381984569e-03 8.551010744682301231e-04 4.746519610597969147e-03 -3.134488734188854014e-02 -2.201530943106049139e-03 5.278005085060261461e-03 8.938404601623733958e-03 2.891280981074924403e-04 -1.301218170943563984e-02 4.474068345600272778e-01 -6.109957014418587740e-02 -6.973831142451941689e-01 6.540814572382697492e-03 -1.006751596514808642e-03 -3.245604630716430929e-03 1.001413120193540840e-02 -4.166373688251578250e-03 -1.314918685396368990e-02 5.265721865206017191e-03 7.908031428466150842e-03 -4.183381223434360328e-03 -5.750767319988643600e-02 -7.669264531761041392e-02 1.260163870738431613e-02 -2.513335754790598734e-03 -1.736185883243509913e-03 8.570852869062240906e-03 -3.455836662837079819e-03 -1.079506052574532443e-03 -2.918682009980517848e-03 -5.853426692078117499e-02 8.020753592205441540e-02 3.172850174656710598e-03 -7.930708142043205178e-03 6.935294902316918066e-03 -4.518335180228811102e-03 -3.441663716851424328e-03 7.558904525685889971e-04 -3.090174656407017502e-03 -2.602625314500258205e-03 2.124524603250630035e-03 8.730534727167309304e-04 -1.315249387469379820e-03 -2.150508337557673847e-03 -7.492764111086303198e-04 -1.199031230386947726e-03 1.899647193611477295e-03 -1.077143894910255733e-03 1.129111363524349168e-02 -4.481957952198952454e-03 6.059406840403059463e-03 7.183793888598853303e-03 3.311745045316184452e-03 3.650478454373499299e-03
-7.410372051756294876e-02 -5.456489718173029163e-02 -3.014491124843587250e-02 4.593829739179111638e-02 -4.040234468979182064e-03 -3.668383609468713058e-02 1.702424036179532640e+00 3.581267234810182887e-02 3.170001412513591132e-01 -7.411033455902293898e-02 4.668473921370260016e-02 -4.133586939871403132e-02 7.068048163049282795e-03 -4.743212589867972732e-04 9.324381163966572600e-03 -3.276534723172478403e-01 -1.246940512133809797e-01 2.616042370033362652e-02 7.087890287429217048e-03 2.501052534936366173e-03 8.988482344106393448e-03 -3.276870149560806023e-01 1.273151013576626078e-01 -1.623274746891074450e-03 -1.612928496321541089e-02 4.322748525626677230e-04 3.767169042988771296e-03 -3.384669576727745710e-01 1.173803386532468879e-02 1.070359778098455561e-01 1.016436442938344759e-02 3.855041308099876798e-04 3.604180164153667452e-03 -9.524881106510389717e-02 1.087631874939648177e-02 9.868102615129822897e-02 -4.434242367380573577e-03 1.103600060750159180e-03 -9.178872251847113722e-03 -4.876438282133197313e-03 -1.504694432144374535e-03 -1.363295674360760767e-02 -5.026336083192879389e-01 -4.915272154133909499e-02 -4.455582099719642697e-01 -4.442273703439105631e-03 -3.075529278888503026e-03 -8.722975822641674398e-03 1.566110531415573770e-03 -2.735378575232624886e-04 -1.529260871852857438e-03 -1.150370782502840904e-03 7.540007264371828728e-04 2.326725299312733426e-03 -4.010282309796150274e-02 -5.247391521731240016e-02 4.255190816428381338e-03 3.998046333095196109e-02 4.571956159207907211e-02 -2.939468997426150556e-03 -1.151315645568553453e-03 -2.300741565005665545e-04 3.142614556553963677e-03 1.566582962948429936e-03 -2.522784385447707960e-04 -1.512253336670064084e-03 4.002581675810606976e-02 -4.546964531119858377e-02 7.080803814436381280e-03 -4.009668148803438581e-02 5.198258642314280281e-02 -7.974644274598759880e-03 4.313299894969627093e-04 -1.360602814623495431e-04 -6.836084280417301443e-04 4.147948858470256297e-04 -2.078698744564083916e-05 -6.878603118374304343e-04 6.944743532974007125e-04 1.237770616081083951e-03 1.114465986005833652e-02 -7.077024362173540625e-03 -2.678686791290010730e-04 -2.467037464570778597e-03
-2.779739896167750940e-02 -2.063439206052429531e-02 -1.694706394658807014e-02 4.046848510439156679e-03 6.223340582303876940e-03 -1.296824557688008514e-02 3.581267234810182887e-02 1.350691201064178948e+00 5.886260683611566069e-02 1.410066396113442491e-02 -2.463258012307936642e-03 1.344162197280117377e-02 3.470954471888452412e-03 2.523729248513422244e-03 7.946298382627424613e-04 -1.547440037237128863e-01 -4.389266885452732803e-01 3.178613839357544851e-02 -3.726067499630359228e-03 5.277060221994556502e-03 2.238380602668774144e-03 1.531315949020775058e-01 -4.401942223479242688e-01 6.995293706989561162e-03 -2.387196535518217293e-03 7.571187745540266731e-03 4.752661220525091715e-04 1.464679481311524298e-02 -2.420016354105681000e-01 -3.394326077259310348e-02 2.957421395674789274e-04 -2.716953745451271707e-03 8.352589500883053023e-04 3.510638720648309209e-03 2.435668010789179480e-02 -2.277119988362915574e-03 3.633943350723549751e-03 4.213144410004246096e-03 8.409281284825696453e-04 -7.275445605972653308e-04 5.693272402440142932e-03 -1.005806733449101514e-03 -4.940216539068673085e-02 -1.500126019221662832e-01 -6.102209137279758500e-02 -5.740987987258534819e-03 4.081336012337595867e-03 -4.688882963589613602e-03 4.705418067239535286e-04 6.615458754573840319e-03 -2.957421395674667301e-04 -9.968305343248823900e-05 -4.299126948984237015e-05 1.782011741930479088e-03 1.842010546603113294e-03 -3.212534423416564793e-03 -3.635833076854977884e-03 -5.950653101539753187e-02 -7.025482081939020407e-02 9.292255819732414893e-03 6.547901045375536730e-04 -8.272276140297684776e-04 -1.398869768784770937e-03 2.844037827789391826e-04 -1.353988773163508890e-03 -8.976199124252680437e-05 5.980983205949067655e-02 -6.278615071647954127e-02 5.462253382873869141e-03 1.097978125509181321e-02 -1.954968926108834743e-02 7.163951764218931192e-03 5.163676654109253597e-04 3.793625208828700981e-04 -7.105370254144858545e-04 -5.229817068709023600e-04 7.039229839544801229e-05 4.577861553368588383e-04 -9.358868665864975792e-04 -2.594168790062158225e-02 3.330169875097549557e-03 -1.366271993017747523e-03 4.658930804406581638e-02 -4.522114632491662164e-03
-5.962133187788139221e-02 -6.779486982781225690e-02 -1.813475682018649351e-02 3.670037119833707839e-02 -1.297674934447148876e-02 -1.100680433877113673e-01 3.170001412513591132e-01 5.886260683611566069e-02 1.881188348759744278e+00 -6.422990148088558726e-02 6.422517716555702083e-02 -3.637864532446255517e-02 -1.709729717403601912e-03 -1.019743463668329637e-02 1.902529025961886833e-02 1.001413120193541360e-02 1.268573152023256753e-02 -2.668590929432865799e-01 -7.733704192842494676e-04 1.328099525163035921e-02 1.624408582569926776e-02 -2.389794908948923019e-02 2.604137095405407304e-02 -2.656340779785926198e-01 -2.146917857907972710e-02 5.291233167980255794e-04 1.196243884343099230e-02 1.337732404117955853e-01 -3.385822309667912977e-02 -5.450886680193363087e-01 2.524201680046290336e-03 8.210860041026469928e-04 4.749826631327956454e-03 3.134583220495421041e-02 -2.234128718873070168e-03 5.248241898490380898e-03 -9.973974521642708230e-03 -4.135665638615965839e-03 -1.313926579177373925e-02 -6.551680497638366976e-03 -1.004861870383380075e-03 -3.246077062249289914e-03 -4.473912443194431043e-01 -6.115248247586566044e-02 -6.973755553406684182e-01 -8.976671555785013801e-03 3.193637162102289529e-04 -1.300226064724567532e-02 3.436466969990013658e-03 7.667563778242914409e-04 -3.085450341078471020e-03 2.598373430704587188e-03 2.115548404126374807e-03 8.697464519867532723e-04 5.852103883786122229e-02 8.020564619592299160e-02 3.156787502539627407e-03 7.934015162773207230e-03 6.931987881586937697e-03 -4.522587064024514644e-03 2.516170343987736598e-03 -1.747996671564892380e-03 8.552428039280884908e-03 3.450167484442821005e-03 -1.082340641771667488e-03 -2.923878756841928953e-03 -5.260997549877469842e-03 7.916062764524696774e-03 -4.180546634237216827e-03 5.752468073506922241e-02 -7.669359018067613276e-02 1.259833168665433836e-02 1.206117703379786313e-03 1.899174762078618310e-03 -1.071002284983143355e-03 1.313832092870797445e-03 -2.152398063689098945e-03 -7.431348011815172919e-04 -7.162534469620366814e-03 3.311745045316188789e-03 3.652368180504916156e-03 -1.130859360195914792e-02 -4.483375246797522903e-03 6.062713861133052842e-03
7.807686970887667277e-02 4.014581436745133514e-02 -4.353929006795150686e-03 -7.409852377070155760e-02 2.778133628956042447e-02 5.962227674094709023e-02 -7.411033455902293898e-02 1.410066396113442491e-02 -6.422990148088558726e-02 1.620301262823282240e+00 -2.427154794567126239e-01 2.604892985857975435e-02 -4.729512075415183599e-03 -1.871490274253288788e-02 1.208668833657195602e-02 -4.723370465488060596e-03 -2.095564550286593830e-02 -7.727090151382542613e-03 -2.894172262055979550e-01 2.775062823992481467e-03 9.335152602915670894e-02 -2.896676149180113513e-01 -1.769161604236814400e-02 -9.184352457628233712e-02 -4.425152784688427543e-01 -1.252793938825887965e-01 1.370665606273304207e-02 3.630636329993565479e-03 -1.118717869801535026e-03 1.190527462795551997e-04 -5.460174684129302097e-02 -9.978698836971264252e-02 1.104686653275727126e-02 -4.882579892060304703e-03 -3.033010440931525387e-04 1.747996671565163091e-05 -3.998660494087903639e-03 1.491419106071138409e-02 -1.637447692876734494e-03 -1.125331911261496197e-03 1.302540979235559081e-02 -3.518670056706845167e-03 -1.112576259874414842e-03 1.347894406389675039e-02 5.938464367992094114e-04 -4.536656075072953431e-01 3.887294208847910104e-01 -4.283820167319413175e-02 2.212396868361726429e-03 7.195132245387398902e-04 -3.849844561238470464e-03 2.108934362666400192e-03 9.004545016223460593e-04 -7.147889092101865783e-04 2.108461931133546845e-03 1.032262899289002576e-03 4.710142382568084478e-04 2.215231457558863859e-03 1.482490150100173112e-03 3.628746603862153825e-03 3.137087107619557225e-02 -6.054210093541653563e-03 -3.277777218103888890e-02 -4.119744695958742209e-02 8.341723575627384840e-03 6.033186890329587937e-02 -4.121209233710591835e-02 -4.964310547244298912e-03 -6.071217628724444315e-02 3.138504402218122991e-02 1.259030035059578029e-03 3.329366741491696091e-02 1.497230013925259645e-02 4.478650931468997889e-04 -6.047123620548759410e-05 -8.053540340585604515e-03 5.458473930611018946e-03 -6.094366773834350264e-04 1.928465517115647478e-03 -1.837758662807404276e-04 -3.316469360644758255e-04 1.918544454925690326e-03 -5.196746861409362757e-05 3.604652595686570673e-04
-4.015479056657557388e-02 -1.035806135785413140e-01 1.048656273479079380e-02 5.454930694114605572e-02 -2.061596723074292370e-02 -6.773723318080390743e-02 4.668473921370260016e-02 -2.463258012307936642e-03 6.422517716555702083e-02 -2.427154794567126239e-01 2.045527436915749675e+00 -1.010294833011222970e-01 -2.132555939309184207e-03 6.418454805373155839e-03 -6.420344531504572480e-04 -1.199976093452606064e-04 6.076414375585853685e-03 2.837896217862253753e-03 4.869021107067367238e-02 -2.617454940316599754e-01 -2.914004937805247941e-02 1.743886517229051650e-02 -2.706451592475895840e-01 8.955412136806513435e-03 -2.116568856237344143e-01 -6.516640250846479354e-01 5.244178987307822337e-02 -2.739630459028317803e-03 7.315602286265510470e-03 -1.148008624838569181e-03 -4.636915494975538121e-03 9.795867833756230492e-03 6.666953791655065922e-03 4.025589091460663252e-03 4.653450598625465985e-04 -8.739983357823689404e-05 1.071332987056138226e-02 -7.114346453269113774e-03 2.189720154784667756e-03 1.089379871611212067e-02 -1.131804223261626344e-02 1.440443743676051314e-03 1.143567768429724560e-02 -1.102418981918020652e-02 3.026868831004401409e-03 4.121724184081404507e-01 -7.695862427060800037e-01 6.751282820269759177e-02 7.095921623487798108e-04 9.948935650401372413e-03 1.143284309510015761e-04 -5.017222878924039453e-04 -9.037615223523318489e-04 -4.190467696427199024e-04 -5.390443789879872851e-04 -8.602978213296413358e-04 6.982538055602373556e-04 4.393613255555004014e-04 1.253360856665327022e-03 -6.264442125662272962e-04 -1.660124406453787962e-03 -5.687603224045881083e-03 2.309717764129937470e-03 -5.295862997002200728e-02 1.207912943204626777e-02 7.564809919846718356e-02 -5.662942298030827770e-02 5.335169300535764526e-03 -8.235709939654638212e-02 -1.376523757280710865e-02 -7.747404707295329346e-03 -1.389373894974376203e-02 5.933740052663541778e-03 4.498020624316037379e-03 -2.621995007347325559e-04 8.045981436059928410e-03 2.085785217556477764e-03 -1.231156574621115191e-03 -5.343200636594326721e-04 -3.467647451158481476e-04 1.100765471552978166e-04 -6.429793162161725074e-04 -3.510166289115502266e-04 1.011003480310421546e-04
4.364794932050823639e-03 1.048892489245506314e-02 -9.776970572442016810e-03 3.015341501602726917e-02 -1.694470178892379386e-02 -1.814892976617215117e-02 -4.133586939871403132e-02 1.344162197280117377e-02 -3.637864532446255517e-02 2.604892985857975435e-02 -1.010294833011222970e-01 1.145055927758219072e+00 -8.912420867316687978e-03 4.372353836576509285e-03 1.584488118043647642e-02 9.215249479876978442e-03 -2.108461931133545977e-03 1.628329764292626297e-02 1.377204058688022703e-01 4.849982116293295731e-02 -3.610142250098302696e-01 -1.448810506122912012e-01 -6.865752980680617235e-02 -3.521192841092292691e-01 2.365795387079869944e-02 5.260430632038047560e-02 -1.820878684138492465e-01 3.533787865758183716e-04 -1.138087562648601404e-03 -2.939468997426152724e-03 3.902284461385535684e-04 6.545538887711243106e-03 6.915877966316573422e-02 -4.384164624898312206e-04 -8.834469664395350869e-05 -3.236156000059318451e-04 -1.195724209656953696e-03 2.191609880916095023e-03 1.244998818533774032e-02 -3.695359449994762430e-03 1.667683310979478379e-03 8.957774294470796650e-03 1.204227977248356011e-03 2.788763338445287947e-03 8.682346710816114810e-03 -4.532649855674340117e-02 6.759030697408588417e-02 -1.645535720719219497e-01 1.155095097831399529e-03 6.977813740273878032e-04 -1.038404509216115171e-03 2.107044636534986044e-04 5.021947194252710618e-04 3.968424875985170162e-04 -1.062970948924584630e-04 -2.253498411720160073e-04 7.985037768321575150e-03 -1.300604009950843444e-03 -1.275565138709515000e-03 -7.398277804515244549e-04 5.568078046233469747e-02 -4.605735013807062822e-03 -5.193439840679155151e-02 2.259592778493980242e-02 -1.465104669691093958e-02 -3.311461586396477474e-02 -1.049317677625077189e-02 7.890551461750499804e-03 -1.795192581697145628e-02 -5.408963105967778962e-02 -7.035922818815122486e-03 -5.755208176397483277e-02 -5.470757150465290972e-04 -2.092871690549311364e-04 2.134445665440592825e-03 -8.914783024980931078e-04 -1.183440989802720484e-03 -8.743762810087310142e-03 5.045568770895415920e-04 9.401387503821938307e-05 5.905394160692209113e-04 -4.445580724169099335e-04 1.181078832138436402e-04 5.853426692078127344e-04
-2.896605284450184392e-01 -1.742233006864058256e-02 1.448914441060140113e-01 -3.276558344749121998e-01 -1.531141149353618669e-01 2.388991775343068946e-02 7.068048163049282795e-03 3.470954471888452412e-03 -1.709729717403601912e-03 -4.729512075415183599e-03 -2.132555939309184207e-03 -8.912420867316687978e-03 1.690428999560334544e+00 -2.149095767274436797e-01 3.184642065716779546e-01 2.395464087343187470e-02 -3.325445559768990932e-03 -4.827588861635951495e-02 3.954960577298785585e-02 4.958027207857321900e-02 -4.722898033955208116e-03 1.991298910985421066e-03 -6.110901877484297209e-03 7.725200425251129224e-03 -5.142039289904489635e-02 5.220840869584766897e-02 4.679150874012792671e-02 -7.574919954649822484e-02 -6.849359606490536267e-02 -2.953452970798672167e-02 -9.799174854486190911e-03 8.684236436947528198e-03 -1.325642881192186200e-03 9.163282011262863930e-03 -1.914765002662837095e-03 -5.598786095869071056e-03 -4.053840497125417441e-02 8.807541067022778281e-03 5.304886439279737909e-02 -3.772365789850180839e-02 -5.112465075947742604e-02 1.565165668349858402e-03 -2.656010077712917146e-03 1.153205371699975081e-03 2.301213996538535589e-03 -2.323890710115609440e-03 -2.099958163542141928e-03 -1.974763807335429234e-04 -4.513299060088583614e-01 4.260278904037229641e-01 -6.880540087658990056e-02 -4.291440487944370163e-01 -4.125224901739861505e-02 -4.078737638906894669e-01 -7.729452309046818022e-03 -1.210842018708324771e-03 -1.291155379293745104e-02 1.498080390684397535e-03 -3.659454653497741516e-03 -3.218676033343674785e-03 4.785731427824925759e-04 1.234936026883948689e-03 1.490049054625851603e-03 -9.355089213602171133e-03 1.555906010305896717e-02 -4.129051597155924003e-04 -1.950197367626992952e-03 1.629888788351138186e-04 -1.948780073028426839e-03 -1.321863428929345979e-03 8.088027842484077096e-04 -1.199976093452646722e-04 -3.986377274233681919e-03 -5.432962627836856236e-04 -1.042656393011806570e-03 -2.293655092012853846e-03 4.866044788410140050e-05 -1.507056589808642355e-04 -6.863012877790049780e-03 5.905394160692200439e-03 -1.324698018126472783e-03 -5.483040370319501415e-03 -3.868269391019822125e-03 5.494378727107955074e-04
1.770767871448522546e-02 -2.706215376709468212e-01 -6.864997090228049104e-02 -1.273032905693412264e-01 -4.402249303975598882e-01 2.602058396660843556e-02 -4.743212589867972732e-04 2.523729248513422244e-03 -1.019743463668329637e-02 -1.871490274253288788e-02 6.418454805373155839e-03 4.372353836576509285e-03 -2.149095767274436797e-01 1.818281255570853405e+00 2.548201201915330227e-02 7.268831564512813134e-03 1.228085769657551694e-02 -2.970649478594608074e-03 -4.943476316645376012e-02 -1.442796452709663169e-01 9.335719520755098033e-03 6.105232699090024084e-03 -4.920374414688747679e-03 1.011806613916360099e-02 6.162113455645819304e-02 3.707170238316140343e-03 -6.729787185524840898e-02 -3.294973725899823930e-02 -2.150461094404388859e-02 -3.305367219622643016e-02 7.809293238099358075e-03 -7.762050084813837750e-03 1.076388004457690117e-02 1.490426999852141957e-02 -1.842955409668824325e-03 4.773920639503581240e-03 -5.347830465616292689e-02 1.431798246624789786e-02 6.867784436271895387e-02 3.260722439767807859e-03 4.895807974980266944e-03 2.077753881497944842e-03 -1.802326297843254762e-03 6.666008928589357060e-04 3.146866440349661148e-03 -2.271450809968647653e-03 -1.176354516809880433e-04 4.494241172053197592e-03 4.299245056867141423e-01 -7.719668252001382625e-01 8.538444065908365466e-02 -4.644001967968353073e-02 -1.706909301152461089e-01 -7.737483645105358576e-02 -6.940019217645498591e-04 5.484930096450921742e-04 -1.205172840314065307e-03 -2.840258375526521356e-03 4.814077319796275121e-04 4.620852822858441053e-03 -5.690910244775864921e-03 7.796065155179420988e-03 -2.806243305160927275e-04 1.162748488663653199e-02 -1.111017235815989039e-02 2.367826842671151566e-03 -8.881712817681079687e-04 -1.011475911843361629e-02 -7.573077471671662772e-04 -1.791932804120449467e-03 1.129583795057207546e-03 -1.253360856665314228e-03 1.415404872434708559e-03 -4.979428356295655675e-04 -2.591759389244596961e-03 -1.336981237980745948e-04 6.358928432233330527e-04 1.891143426020072378e-03 -1.667683310979487540e-04 -1.294934831556587449e-03 1.186748010532705840e-03 -1.857600787187340969e-03 8.007714481898635123e-04 1.573197004408409105e-04
9.183549324022380334e-02 8.916672751112386316e-03 -3.521282603083535356e-01 1.637447692876732759e-03 6.987262370931019567e-03 -2.656232120533369434e-01 9.324381163966572600e-03 7.946298382627424613e-04 1.902529025961886833e-02 1.208668833657195602e-02 -6.420344531504572480e-04 1.584488118043647642e-02 3.184642065716779546e-01 2.548201201915330227e-02 1.744183204231684936e+00 4.784266890073113343e-02 -3.154756046948348214e-02 -1.420856732323859117e-01 6.323968498802073554e-03 2.430376777621199441e-02 6.114208898214285384e-03 -7.725200425251119683e-03 1.012987692748498585e-02 -1.850939502574080325e-02 4.952499758922909723e-03 -5.267375375571022034e-02 -1.346760570710822322e-02 -6.480910254016628014e-02 -8.668409980596877840e-02 1.844183731654248232e-02 -4.215034136135704587e-03 2.944665744287562961e-03 -1.368728636988597244e-02 -7.217808958964474705e-03 1.083757936370234685e-03 -1.311517178359811187e-02 1.036750998851123859e-02 -6.812462703774575540e-04 -1.219629245219440439e-02 4.757668994773355670e-02 6.768715543832122539e-02 -1.806105750106101488e-03 4.424321305190593440e-03 2.893170707206326950e-03 -4.473454184607558379e-03 3.562606189262390761e-03 2.946083038886134278e-03 -1.902954214341455929e-03 -6.753881193700464469e-02 8.609025336916956150e-02 -1.632439918628468267e-01 -4.100946645266425605e-01 -7.578368704839669179e-02 -7.676067545834159844e-01 -1.057490743143474701e-02 -2.988601876843110725e-03 -2.215136971252289894e-02 9.776025709376306647e-03 3.137890241225412859e-03 8.431013135337058623e-03 3.591424512766574605e-03 2.289875639750006686e-03 -1.078655675815396071e-02 -1.102182766151597187e-03 1.090371977830205180e-03 7.757325769485268283e-04 2.762779604138241099e-03 -7.147889092101852773e-04 2.971121910127462722e-03 2.070667408505117747e-03 -9.047063854180485178e-04 9.854921775363156486e-04 -5.078638978195315016e-04 1.931772537845638689e-03 4.606679876872777323e-03 1.328949901922175242e-03 -9.453354972436108167e-04 -9.198241944694177498e-04 -2.763252035671098783e-03 8.831162643665554923e-03 -1.829254895216014375e-03 7.124267515459039050e-04 -3.566858073058091702e-03 5.721145862878587339e-04
-2.894824217571320135e-01 -4.868643161841083172e-02 -1.377293820679265091e-01 7.057654669326464056e-03 3.749689076273124595e-03 9.179344683380038193e-04 -3.276534723172478403e-01 -1.547440037237128863e-01 1.001413120193541360e-02 -4.723370465488060596e-03 -1.199976093452606064e-04 9.215249479876978442e-03 2.395464087343187470e-02 7.268831564512813134e-03 4.784266890073113343e-02 1.690482856755079810e+00 -2.776092724734107176e-01 -2.631188524976705856e-01 1.933662263977036899e-03 -7.653390832257096071e-03 -6.211529793982484282e-03 3.961243916685763811e-02 4.937523679331400073e-02 -6.194049827266838448e-03 -5.179125165233638278e-02 4.074202296191481443e-02 -5.726389852893304377e-02 -7.562920193715294559e-02 -6.033895537628869432e-02 4.350480256605306073e-02 -9.769884099449182777e-03 8.736676337094477843e-03 -5.650281132950231823e-04 9.167533895058605636e-03 -6.448690423475889315e-04 5.920984401276420742e-03 -4.052281473066993850e-02 -2.950807354214690301e-03 -5.368145021529074218e-02 -2.656010077712927988e-03 6.264442125662327172e-04 -2.501052534936357499e-03 -3.774633461207887314e-02 -5.024214865610358849e-02 9.614926556672644814e-03 -2.326252867779860997e-03 -2.009723740766780533e-03 6.434517477490294323e-04 1.486269602363015068e-03 -3.251273809110697983e-03 3.918819565035345370e-03 -7.735593918973925412e-03 1.425325934624672216e-03 1.193314808839395988e-02 -4.292867231173593812e-01 4.868737648147654362e-02 4.081227353085041809e-01 -4.511026664415549448e-01 4.308240153252707039e-01 -2.591617659784740957e-02 -1.322808291995047686e-03 8.163616887740972588e-04 8.461248753439802074e-04 -1.946890346897007162e-03 8.456524438111239330e-04 1.814609517697499683e-03 -9.357451371266449144e-03 1.490663215618569931e-02 -2.981987835383133941e-03 4.658174913953975604e-04 6.647111667274960799e-04 -2.666876002968610049e-03 -4.052045257300562579e-03 -3.023561810274518619e-04 1.128638931991491311e-03 -2.365464685006866616e-03 7.322688759258972474e-05 1.384224391266282049e-04 -5.546346195722117942e-03 -3.863545075691279113e-03 3.014113179617284709e-04 -6.920177093265553712e-03 6.018777728577487732e-03 5.196746861419018933e-06
-2.785456317715301073e-03 -2.617119513928272689e-01 4.847383742862591827e-02 -2.514280617856319306e-03 5.286981284184521027e-03 1.329186117688603216e-02 -1.246940512133809797e-01 -4.389266885452732803e-01 1.268573152023256753e-02 -2.095564550286593830e-02 6.076414375585853685e-03 -2.108461931133545977e-03 -3.325445559768990932e-03 1.228085769657551694e-02 -3.154756046948348214e-02 -2.776092724734107176e-01 1.803441236260800551e+00 -3.796129095952807675e-02 7.558432094153175185e-03 -9.892716297991585583e-03 -1.207487754825057290e-02 -4.954720187127334419e-02 -1.443027944160762410e-01 2.432360990059191999e-02 5.945125652605345867e-02 2.830195583876704557e-02 5.803679651668445377e-02 -1.801853866310405838e-02 6.001297761861848837e-03 3.589393057175294804e-02 8.494318960739649996e-03 -1.095238022618619765e-02 -1.138701723641314181e-02 1.610755311270404416e-02 -3.639140097584966493e-03 -6.870571782315742365e-03 -5.443545094172791421e-02 -1.409735694040445625e-03 -7.109196949560993295e-02 -2.721205629246977852e-03 -8.541562114025212605e-04 -3.959448676860911898e-03 -7.208360328307341844e-03 -1.028577933332725999e-02 -1.866104554778760414e-04 -3.001357528230204005e-03 -1.787680920324745491e-03 -4.541484325338735265e-03 -4.901477153374533997e-03 -1.147111004926140189e-02 -2.558216750411866636e-03 1.629416356818199187e-03 8.848642610381221791e-04 -1.490993917691568922e-03 4.413597109394785251e-02 -1.664551089916648241e-01 -5.753129477652920570e-02 4.341589095156968559e-01 -7.693500269396522651e-01 5.030923393376907082e-02 -2.199641216974636618e-03 1.586425087328355516e-03 7.771498715470963022e-04 -1.467844772581657770e-03 1.182968558269862150e-03 1.168795612284205792e-03 1.157268282882531127e-02 -2.194869658492794307e-02 3.259777576702140847e-04 -6.331527403327760067e-03 7.012301242172353649e-03 -1.247219246738194912e-03 1.242494931409641058e-03 -1.218873354766884147e-04 3.654730338169192867e-03 -6.566798306689719403e-04 3.604652595686543568e-04 -2.181216387193273681e-03 -2.214759026026004007e-03 1.574614299006970013e-03 -3.784176578171575493e-04 2.163736420477596677e-04 -3.501662521524051379e-03 -8.258103194311969437e-04
-9.333546335703962749e-02 -2.911406564374543690e-02 -3.610146974413631638e-01 -9.001237995493491933e-03 2.247356801793026770e-03 1.624692041489640693e-02 2.616042370033362652e-02 3.178613839357544851e-02 -2.668590929432865799e-01 -7.727090151382542613e-03 2.837896217862253753e-03 1.628329764292626297e-02 -4.827588861635951495e-02 -2.970649478594608074e-03 -1.420856732323859117e-01 -2.631188524976705856e-01 -3.796129095952807675e-02 1.758966531757795382e+00 6.104287836024324329e-03 -1.206826350679059481e-02 -1.356917848667212739e-02 4.727622349283760669e-03 9.316349827908026668e-03 6.127436981134236349e-03 -1.817727565814347690e-02 4.325913816896827246e-02 -3.802034490113499754e-02 7.036159034581551674e-02 8.939916382528863281e-02 -8.763132502934381507e-03 2.378692767926793294e-03 -3.548433243276733536e-03 -1.047900383026510729e-02 3.780397125908760425e-03 -3.208282539620862118e-03 -1.129583795057205464e-02 1.546268407035649491e-03 -1.719650779593574243e-03 3.533315434225361810e-03 -3.921654154232486270e-03 -3.688272977001924059e-03 -2.948445196550404917e-03 -4.717039882947793306e-02 -6.579884660149828979e-02 1.335894645455147980e-02 -2.986239719178834882e-03 -2.975846225456018311e-03 -2.508611439462050084e-04 -8.912893298849535254e-03 -1.343122847907833551e-03 9.718389062367951969e-03 1.047144492573942251e-02 -4.582585868697324058e-05 -1.303863787527553830e-02 4.103918239608085328e-01 -5.864954021479788088e-02 -7.814225423302385565e-01 -2.795377379905262735e-02 4.997333511390887606e-02 -1.552882448495622736e-01 -1.627999062219630255e-03 7.752601454156772759e-04 -9.209580301482712256e-03 -2.500107671870656877e-03 1.516032788932902137e-03 2.472234211432187967e-03 -1.474458814041632601e-03 1.360602814623483071e-03 9.491149495064487608e-04 -2.269561083837229928e-03 -4.161649372923006615e-03 -5.579416403022016170e-04 1.596818581051171870e-04 -8.763604934467248515e-04 4.223537903727066570e-03 -1.287375927030901587e-03 6.533728099389901622e-04 -6.462863369461562370e-04 -5.182573915423491565e-04 3.408121078018687064e-03 -1.521229535794303483e-04 2.525618974644844306e-03 -8.515578379718164240e-03 3.283399153344832597e-04
-4.621325254391300472e-03 1.492883643823008331e-04 -9.221863521336946118e-03 -3.276770938938906585e-01 1.547449485867786190e-01 -1.015916768252202521e-02 7.087890287429217048e-03 -3.726067499630359228e-03 -7.733704192842494676e-04 -2.894172262055979550e-01 4.869021107067367238e-02 1.377204058688022703e-01 3.954960577298785585e-02 -4.943476316645376012e-02 6.323968498802073554e-03 1.933662263977036899e-03 7.558432094153175185e-03 6.104287836024324329e-03 1.690682222861944695e+00 2.777680094684500944e-01 2.632799516503742665e-01 2.389889395255493515e-02 -7.201273855314499137e-03 -4.796313894160926516e-02 -5.189376929496598845e-02 -4.078737638906893698e-02 5.726673311813020029e-02 -7.591360571993190087e-02 6.033234133482871797e-02 -4.352747927963011854e-02 -9.860118522224597948e-03 -8.719668801911681019e-03 5.688075655578734863e-04 9.159030127467167326e-03 7.001435316916714523e-04 -5.941771388722072098e-03 -2.300269133472844507e-03 1.966260039744073540e-03 -6.429793162161670864e-04 -3.770287091105618826e-02 5.024356595070215981e-02 -9.575242307912772838e-03 -2.617270692018783956e-03 -6.311685278947833187e-04 2.462313149242224310e-03 -4.047037483052297324e-02 2.962618142536067346e-03 5.368428480448786400e-02 -9.330050342360845725e-03 -1.501056709341389017e-02 2.969704615528892706e-03 4.936909518338716742e-04 -6.557349676032729439e-04 2.647033878588673627e-03 -1.294462400023720008e-03 -8.007714481898700176e-04 -8.380935392854398048e-04 -1.928465517115653116e-03 -8.281724770954743044e-04 -1.806105750106097585e-03 -4.292631015407165629e-01 -4.874312340235349011e-02 -4.081454120220812110e-01 -4.509477088987783322e-01 -4.308008661801608907e-01 2.592042848164309576e-02 1.505639295210081663e-03 3.117103253779776248e-03 -3.909370934378241999e-03 -7.711027479265458555e-03 -1.429105386887522412e-03 -1.191141623788261397e-02 -2.484989862819279079e-03 -3.873938569413590011e-05 -1.445640490537441873e-04 -4.015195597737854921e-03 2.683411106618543117e-04 -1.128638931991503020e-03 -6.956081889762568554e-03 -6.015470707847514302e-03 -1.133835678852348171e-05 -5.577526676890572424e-03 3.862600212625561143e-03 -3.042459071588552756e-04
2.093958283074885685e-02 6.041926873687414497e-03 -2.099485732009294219e-03 1.247186176530894475e-01 -4.388983426533019649e-01 1.269612501395538801e-02 2.501052534936366173e-03 5.277060221994556502e-03 1.328099525163035921e-02 2.775062823992481467e-03 -2.617454940316599754e-01 4.849982116293295731e-02 4.958027207857321900e-02 -1.442796452709663169e-01 2.430376777621199441e-02 -7.653390832257096071e-03 -9.892716297991585583e-03 -1.206826350679059481e-02 2.777680094684500944e-01 1.803716191412922720e+00 -3.792066184770251369e-02 3.328280148966133133e-03 1.229030632723262031e-02 -3.155559180554202980e-02 -5.945409111525057355e-02 2.835250601278256968e-02 5.804671757887441136e-02 1.798735818193560043e-02 6.032478243030305054e-03 3.588873382489154301e-02 -8.488649782345428912e-03 -1.097741909742753000e-02 -1.138512751028172149e-02 -1.610519095503979564e-02 -3.665596263424867121e-03 -6.893248495892800171e-03 3.024034241807265714e-03 -1.762642049083415312e-03 -4.534870283878759782e-03 7.193714950788823899e-03 -1.027680313420300910e-02 -1.908623392735723471e-04 2.725457513042661446e-03 -8.517940537382440083e-04 -3.956614087663778805e-03 5.440143587136233444e-02 -1.382807096667684711e-03 -7.107874141268998025e-02 -1.157740714415386035e-02 -2.206019042668180483e-02 3.307020729987619214e-04 6.324913361867788922e-03 7.006159632245229779e-03 -1.247219246738194912e-03 2.195861764711792060e-03 1.578393751269813053e-03 7.403002119843759589e-04 1.469734498713074627e-03 1.179189106007019327e-03 1.164543728488500515e-03 -4.418415911029910381e-02 -1.664796754313733196e-01 -5.763475728222453021e-02 -4.341234771507326839e-01 -7.694945909887060953e-01 5.033191064734611475e-02 4.903366879505955192e-03 -1.157504498648957887e-02 -2.556327024280447176e-03 -1.629416356818187044e-03 8.787226511110075248e-04 -1.496190664552976557e-03 6.391998639533250223e-04 3.585755334372299095e-04 -2.176964503397574476e-03 -1.285013769366626394e-03 -1.195251778124124635e-04 3.659454653497748455e-03 -2.225152519748803935e-04 -3.502134953056907328e-03 -8.206135725697901763e-04 2.188302860186105980e-03 1.577921319736958622e-03 -3.746382055543154852e-04
7.716696657659722139e-03 2.800101695233825957e-03 1.629369113664908345e-02 -2.615144750120937389e-02 3.177338274218835523e-02 -2.668529513333594561e-01 8.988482344106393448e-03 2.238380602668774144e-03 1.624408582569926776e-02 9.335152602915670894e-02 -2.914004937805247941e-02 -3.610142250098302696e-01 -4.722898033955208116e-03 9.335719520755098033e-03 6.114208898214285384e-03 -6.211529793982484282e-03 -1.207487754825057290e-02 -1.356917848667212739e-02 2.632799516503742665e-01 -3.792066184770251369e-02 1.759004326280424024e+00 4.827116430103095546e-02 -2.947500333484695187e-03 -1.420932321369116624e-01 1.815648867069782901e-02 4.333425478269227471e-02 -3.804443890931062666e-02 -7.040741620450249871e-02 8.940955731901142900e-02 -8.760770345270105230e-03 -2.383889514788203098e-03 -3.580086155978043534e-03 -1.047569680953512085e-02 -3.781814420507310492e-03 -3.233321410862197501e-03 -1.131945952721482435e-02 3.014585611150162776e-03 -2.950807354214675556e-03 -2.433022394205202027e-04 4.717039882947793306e-02 -6.579176012850546096e-02 1.335752915995292237e-02 3.929685490291035671e-03 -3.685910819337647783e-03 -2.947972765017551136e-03 -1.577448888204097035e-03 -1.696029202950799768e-03 3.540874338751048758e-03 1.469734498713079398e-03 1.345012574039255830e-03 9.524219702364386704e-04 2.266254063107243054e-03 -4.168263414382988169e-03 -5.593589349007651278e-04 1.625164473022500848e-03 7.667563778242751779e-04 -9.236508898855471869e-03 2.503887124133496230e-03 1.513670631268626077e-03 2.468927190702207598e-03 -4.103956034130714636e-01 -5.873788491144182888e-02 -7.813889996914058500e-01 2.795802568284833783e-02 4.999648425901880022e-02 -1.552934415964236925e-01 8.915727888046665744e-03 -1.358240656959205928e-03 9.721223651565084195e-03 -1.046813790500943260e-02 -5.385719474551093266e-05 -1.304052760140696210e-02 1.294934831556587233e-03 6.519555153404186284e-04 -6.420344531504572480e-04 -1.365327129952017518e-04 -8.763604934467234420e-04 4.228734650588476807e-03 -2.513808186323459020e-03 -8.516050811251018454e-03 3.330642306630432936e-04 5.040844455566853176e-04 3.410010804150107825e-03 -1.469262067180235267e-04
-4.732346664612299345e-03 2.153342926754806073e-03 8.904389531258136842e-03 7.059544395457897394e-03 -3.464340430428478231e-03 1.717761053462139604e-03 -3.276870149560806023e-01 1.531315949020775058e-01 -2.389794908948923019e-02 -2.896676149180113513e-01 1.743886517229051650e-02 -1.448810506122912012e-01 1.991298910985421066e-03 6.105232699090024084e-03 -7.725200425251119683e-03 3.961243916685763811e-02 -4.954720187127334419e-02 4.727622349283760669e-03 2.389889395255493515e-02 3.328280148966133133e-03 4.827116430103095546e-02 1.690847573898444089e+00 2.149842209096348156e-01 -3.184840486960578421e-01 -5.138921241787645922e-02 -5.225234482840321326e-02 -4.681324059063926568e-02 -7.582856804401794104e-02 6.847233664592684843e-02 2.953830916024957620e-02 -9.789253792296261081e-03 -8.667228901764734844e-03 1.324225586593627026e-03 9.165171737394268645e-03 1.930355243247068022e-03 5.616266062584716022e-03 -2.341843108364099080e-03 2.088147375220770520e-03 1.927520654049893133e-04 -2.653647920048643905e-03 -1.154622666298547699e-03 -2.303576154202819672e-03 -3.773688598142177497e-02 5.111850914955032299e-02 -1.563275942218433304e-03 -4.053131849826131783e-02 -8.829745349066980137e-03 -5.306162004418449318e-02 -1.948780073028437681e-03 -6.472312000118220568e-05 1.946890346897018004e-03 -1.320918565863628009e-03 -8.054957635184164990e-04 1.223597670095379129e-04 4.781007112496552750e-04 -1.232101437686827306e-03 -1.422491345427537171e-03 -9.355089213602153786e-03 -1.555764280846041146e-02 4.143224543141693552e-04 -7.732759329776803595e-03 1.215093902504028531e-03 1.298147365980004478e-02 1.498080390684413798e-03 3.661344379629171818e-03 3.219620896409403597e-03 -4.512094359679802436e-01 -4.258852160808006548e-01 6.879075549907137654e-02 -4.291648357818826365e-01 4.120075398031740332e-02 4.078770709114193371e-01 -2.501524966469219086e-03 -5.007774248266751334e-05 1.473986382508838669e-04 -4.046376078906305934e-03 5.451859889151134319e-04 1.039821803814684753e-03 -5.556267257912089405e-03 3.866852096421256012e-03 -5.518000303750795902e-04 -6.924428977061254653e-03 -5.906339023757908868e-03 1.321390997396476152e-03
1.872624109932142025e-02 6.398140249460374310e-03 4.381330035700763646e-03 4.866044788410411100e-04 2.513808186323460321e-03 -1.022058378179321707e-02 1.273151013576626078e-01 -4.401942223479242688e-01 2.604137095405407304e-02 -1.769161604236814400e-02 -2.706451592475895840e-01 -6.865752980680617235e-02 -6.110901877484297209e-03 -4.920374414688747679e-03 1.012987692748498585e-02 4.937523679331400073e-02 -1.443027944160762410e-01 9.316349827908026668e-03 -7.201273855314499137e-03 1.229030632723262031e-02 -2.947500333484695187e-03 2.149842209096348156e-01 1.818549596681515057e+00 2.540169865856788806e-02 -6.164664585923239348e-02 3.734571267221752002e-03 -6.730165130751124269e-02 3.291524975709980011e-02 -2.147720991513827823e-02 -3.304942031243073008e-02 -7.823466184085005326e-03 -7.777167893865209042e-03 1.076624220224117745e-02 -1.490710458771856567e-02 -1.862325102515894823e-03 4.758802830452208213e-03 2.298379407341400761e-03 -1.058246633596093036e-04 4.499437918914606961e-03 1.803743592441831283e-03 6.675457559246465201e-04 3.152063187211067916e-03 -3.253163535242122213e-03 4.901949584907387344e-03 2.071139840037976299e-03 5.345846253178299090e-02 1.434491106362065227e-02 6.867406491045612016e-02 8.881712817681117634e-04 -1.014168771580637070e-02 -7.568353156343161827e-04 1.793350098719006256e-03 1.126276774327214167e-03 -1.258085171993867865e-03 5.694217265505849626e-03 7.792285702916582069e-03 -3.056632017574274600e-04 -1.162087084517655564e-02 -1.111300694735702435e-02 2.367354411138296484e-03 6.977813740273943084e-04 5.414065366522622606e-04 -1.234463595351099896e-03 2.841203238592234122e-03 4.781007112496420478e-04 4.617073370595593459e-03 -4.298772625334286168e-01 -7.721321762366376573e-01 8.539719631047074100e-02 4.640505974625222518e-02 -1.706828987791875751e-01 -7.730822360492098366e-02 1.015727795639034977e-04 6.401447270190359449e-04 1.894450446750059469e-03 -1.463592888785956829e-03 -5.050293086223972159e-04 -2.588452368514608352e-03 1.849569451128798940e-03 8.021887427884296252e-04 1.596818581051192198e-04 1.445640490537438349e-04 -1.294462400023731717e-03 1.190527462795547796e-03
-1.208905049423623403e-02 -5.995156151934698512e-04 1.583070823445081876e-02 -9.342333562215070913e-03 8.064406265841277469e-04 1.903946320560453639e-02 -1.623274746891074450e-03 6.995293706989561162e-03 -2.656340779785926198e-01 -9.184352457628233712e-02 8.955412136806513435e-03 -3.521192841092292691e-01 7.725200425251129224e-03 1.011806613916360099e-02 -1.850939502574080325e-02 -6.194049827266838448e-03 2.432360990059191999e-02 6.127436981134236349e-03 -4.796313894160926516e-02 -3.155559180554202980e-02 -1.420932321369116624e-01 -3.184840486960578421e-01 2.540169865856788806e-02 1.744274855949059067e+00 -4.918957120090178096e-03 -5.275359468476277514e-02 -1.345012574039257218e-02 6.485965271418178690e-02 -8.670063490961872621e-02 1.843900272734534662e-02 4.225900061391406164e-03 2.975846225456016576e-03 -1.368964852755024872e-02 7.222060842760142686e-03 1.114465986005833652e-03 -1.308399130242965738e-02 -3.600400711890818124e-03 2.920571736111939910e-03 -1.911930413465709640e-03 -4.419124558329188407e-03 2.890808549542048505e-03 -4.476288773804694074e-03 -4.759889422977775508e-02 6.767865167072983912e-02 -1.801853866310407486e-03 -1.033916409653992327e-02 -7.143164776773317133e-04 -1.220479621978580106e-02 -2.759945014941106271e-03 -7.804568922770800318e-04 2.968287320930333099e-03 -2.069250113906550767e-03 -8.971474808923711117e-04 9.897440613320139871e-04 -3.592369375832283034e-03 2.298379407341409868e-03 -1.079789511494249135e-02 1.094151430093053858e-03 1.091789272428776714e-03 7.795120292113742050e-04 1.056876582150763529e-02 -2.975846225456023949e-03 -2.215940104858143966e-02 -9.773191120179176156e-03 3.141669693488255248e-03 8.437154745264179023e-03 6.752038710722328696e-02 8.603592374289120714e-02 -1.632458815889782922e-01 4.101003337050368458e-01 -7.570904286620552814e-02 -7.676100616041459102e-01 -1.305800756812261054e-03 -9.481700864407403319e-04 -9.250209413308254931e-04 5.286508852651668113e-04 1.936024421641331823e-03 4.601010698478513739e-03 -7.228202452687256798e-04 -3.568747799189515933e-03 5.697524286235854931e-04 2.776952550123904830e-03 8.829272917534132861e-03 -1.833979210544570398e-03
-4.428559016040315433e-01 2.116620823705958054e-01 -2.368771705736858260e-02 -1.614440277226678738e-02 2.390031124715353422e-03 2.146823371601402908e-02 -1.612928496321541089e-02 -2.387196535518217293e-03 -2.146917857907972710e-02 -4.425152784688427543e-01 -2.116568856237344143e-01 2.365795387079869944e-02 -5.142039289904489635e-02 6.162113455645819304e-02 4.952499758922909723e-03 -5.179125165233638278e-02 5.945125652605345867e-02 -1.817727565814347690e-02 -5.189376929496598845e-02 -5.945409111525057355e-02 1.815648867069782901e-02 -5.138921241787645922e-02 -6.164664585923239348e-02 -4.918957120090178096e-03 2.367702120746473682e+00 4.752661220525125326e-04 -9.968305343248593507e-05 1.077758055902970635e-02 -1.039349372281813259e-05 -1.889726131421492610e-06 -1.277628247213496326e+00 -2.503887124133507804e-05 3.023561810274210299e-05 3.067497942829954492e-03 1.606267211708804901e-05 1.417294598566654941e-05 3.910079581677526617e-02 -5.700500604892830281e-02 6.327275519532053923e-03 2.162791557411909878e-03 -6.193577395733967320e-04 -5.677209730323059741e-03 2.152870495221947088e-03 6.221923287705330777e-04 5.677682161855912221e-03 3.912063794115517440e-02 5.703949355082675587e-02 -6.323023635736358186e-03 -5.122575110750839794e-03 -1.757445302222007026e-04 8.469752521031204823e-03 1.317139113600794076e-03 -4.705418067239548838e-04 -1.593511560321186080e-03 1.519339809662889227e-03 -3.292847784002025848e-04 1.841065683537399661e-03 -5.123519973816556897e-03 -2.001219973175375616e-03 -8.281724770954748682e-03 1.500442548348681618e-03 3.387334090573118107e-04 -1.866104554778741549e-03 -5.121630247685143508e-03 2.005944288503930337e-03 8.287393949349018338e-03 -5.130134015276528910e-03 1.195251778124097530e-04 -8.474004404826885814e-03 1.300604009950854286e-03 4.790455743153569819e-04 1.597291012584026735e-03 -4.240545438909860271e-02 -1.574567055853684505e-02 1.659651974920935700e-03 -4.255049086968520911e-02 1.574992244233253819e-02 -1.666266016380910315e-03 5.314854744622993406e-03 8.173065518397623738e-05 4.223537903727043368e-04 5.332334711338638372e-03 -8.362038131540269043e-05 -4.266056741684080963e-04
1.252907322393773115e-01 -6.515789874087341005e-01 5.252635511745934460e-02 -4.266056741684042474e-04 7.559849388751735226e-03 4.450305039497695148e-04 4.322748525626677230e-04 7.571187745540266731e-03 5.291233167980255794e-04 -1.252793938825887965e-01 -6.516640250846479354e-01 5.260430632038047560e-02 5.220840869584766897e-02 3.707170238316140343e-03 -5.267375375571022034e-02 4.074202296191481443e-02 2.830195583876704557e-02 4.325913816896827246e-02 -4.078737638906893698e-02 2.835250601278256968e-02 4.333425478269227471e-02 -5.225234482840321326e-02 3.734571267221752002e-03 -5.275359468476277514e-02 4.752661220525125326e-04 1.792248388384390934e+00 -1.205820071514077663e-01 -5.527448934407843464e-05 -8.192907642777941257e-03 1.178244242941309163e-03 -1.606267211708274048e-04 -3.705332479653333233e-01 1.631447812409472092e-02 -3.779452262871858455e-06 -3.080253594217055796e-04 -1.922796338721382702e-04 6.247576319939357470e-02 -8.023115749869719204e-02 8.322826314313171159e-03 -1.889726131421496074e-04 -8.254796173581996008e-03 7.502212741743352793e-04 2.168460735806201163e-04 -8.257630762779129968e-03 7.280169921301347241e-04 -6.242946490917374025e-02 -8.022123643650722058e-02 8.319991725116038933e-03 -8.008659344964343119e-03 -1.194448644518248531e-02 1.025081939989596139e-02 6.141609927119912656e-04 -1.407845967909014239e-03 4.272198351611170355e-03 -1.681856256965142977e-03 -8.187238464383674637e-04 -5.357846014112826669e-03 -9.339971404550798106e-03 -1.453199395063138090e-03 -1.249108972869615933e-02 1.692249750687959331e-03 -8.243930248326319151e-04 -5.368711939368499622e-03 9.353199487470745602e-03 -1.461703162654533900e-03 -1.249486918095899998e-02 8.021414996351438134e-03 -1.195299021277388199e-02 1.025554371522451047e-02 -5.976258890620550534e-04 -1.412570283237584356e-03 4.284481571465411157e-03 9.585446829022449544e-02 1.923930174400236004e-02 1.988936753321135682e-03 -9.591824654715996878e-02 1.920717639976819366e-02 1.999802678576809503e-03 -1.417294598566820959e-06 9.174620368051412565e-04 -1.204700408781212177e-04 1.100765471553041456e-04 9.179344683379968804e-04 -1.190527462795532888e-04
-1.366602695090747902e-02 5.240824723424549608e-02 -1.821507018077190010e-01 -3.754413391601679750e-03 4.695969436582442323e-04 1.196621829569382775e-02 3.767169042988771296e-03 4.752661220525091715e-04 1.196243884343099230e-02 1.370665606273304207e-02 5.244178987307822337e-02 -1.820878684138492465e-01 4.679150874012792671e-02 -6.729787185524840898e-02 -1.346760570710822322e-02 -5.726389852893304377e-02 5.803679651668445377e-02 -3.802034490113499754e-02 5.726673311813020029e-02 5.804671757887441136e-02 -3.804443890931062666e-02 -4.681324059063926568e-02 -6.730165130751124269e-02 -1.345012574039257218e-02 -9.968305343248593507e-05 -1.205820071514077663e-01 6.842887294490417327e-01 4.724315328589849539e-07 1.177771811408454081e-03 2.241215191865906804e-03 2.078698744559301568e-05 1.639998823154154364e-02 -2.270302801343812571e-01 0.000000000000000000e+00 -1.955866546021259300e-04 -2.041849085000937807e-03 -6.833722122753021697e-03 8.239205932997765297e-03 -5.803348949595447254e-03 -1.862325102515890703e-03 7.421899381157965030e-04 -1.639337419008154171e-03 1.862797534048749905e-03 7.417175065829412044e-04 -1.639337419008154171e-03 6.834666985818731860e-03 8.241095659129196033e-03 -5.804293812661157417e-03 7.063323847720735446e-03 -2.118855424856363849e-03 -1.152780183320404467e-02 1.086923227640364947e-02 -7.989762083650127703e-03 -6.645694372676582903e-03 -1.041806016252677311e-02 6.353731685371956719e-03 -1.052671941508349918e-02 -5.114071343159455260e-03 2.371606294934001003e-04 -9.333357363090818287e-03 1.041286341566535767e-02 6.357511137634809517e-03 -1.052010537362352630e-02 5.112181617028029729e-03 2.381054925591090713e-04 -9.334302226156540594e-03 -7.057654669326472729e-03 -2.124997034783479913e-03 -1.153252614853260069e-02 -1.077994271669398263e-02 -7.965195643941661713e-03 -6.625379816763803109e-03 -1.069254288311574132e-02 1.987047027189714054e-03 3.682131367074804873e-02 1.067600777946580218e-02 1.985629732591149242e-03 3.681422719775521990e-02 -4.700693751910968747e-04 -1.190527462795547389e-04 -1.445640490537452986e-04 4.733763959210854832e-04 -1.176354516809888294e-04 -1.440916175208899186e-04
3.646226570577797924e-03 2.801518989832383830e-03 -3.694414586929005320e-04 -3.384145177726276543e-01 -1.472002170070782143e-02 -1.337415874990942888e-01 -3.384669576727745710e-01 1.464679481311524298e-02 1.337732404117955853e-01 3.630636329993565479e-03 -2.739630459028317803e-03 3.533787865758183716e-04 -7.574919954649822484e-02 -3.294973725899823930e-02 -6.480910254016628014e-02 -7.562920193715294559e-02 -1.801853866310405838e-02 7.036159034581551674e-02 -7.591360571993190087e-02 1.798735818193560043e-02 -7.040741620450249871e-02 -7.582856804401794104e-02 3.291524975709980011e-02 6.485965271418178690e-02 1.077758055902970635e-02 -5.527448934407843464e-05 4.724315328589849539e-07 2.714415843256771765e+00 3.623549857000766357e-04 2.881832350418354568e-05 4.051100394234835936e-03 1.984212437992560009e-05 -1.417294598560691829e-06 -1.694594428385520324e+00 -1.322808291995047414e-04 -2.362157664276718982e-05 -1.653510364993810962e-03 2.150508337557679485e-03 -2.404676502233856188e-04 2.822447706737877052e-02 5.363987624039938396e-03 4.867981757695086231e-02 2.820794196372882617e-02 -5.358790877178529893e-03 -4.866800678862948093e-02 -1.606739643241129238e-03 -2.189720154784666022e-03 2.296017249677136682e-04 4.623687412055573279e-03 5.485402527983767283e-03 3.374106007653099055e-03 -7.776695462332353093e-03 -8.079524074892659169e-03 2.536957331433409746e-04 -7.792758134449433681e-03 -7.934487594306049302e-03 1.461703162654537586e-03 4.494241172053197592e-03 4.554239976725828545e-03 -4.342118218473764099e-03 -7.790868408318019425e-03 7.957636739415963056e-03 -1.566110531415573770e-03 4.580696142565735679e-03 -4.568885354244348225e-03 4.412510516869217261e-03 4.642584673369786093e-03 -5.476898760392383617e-03 -3.384499501375920830e-03 -7.782364640726612340e-03 8.093224589345455675e-03 -2.518060070119199426e-04 -2.749551521218286014e-04 -2.553964866616164828e-03 2.810967620489510078e-04 -2.655065214647220860e-04 2.554437298149016006e-03 -2.881832350417815720e-04 -5.414065366522615580e-02 -3.269226207359164421e-04 -2.796794674503829542e-03 -5.413687421296332902e-02 3.127496747502553137e-04 2.775062823992481467e-03
1.138559994181456919e-03 7.318436875462627084e-03 -1.137615131115746973e-03 -1.173141982386471591e-02 -2.420096667466266616e-01 -3.390735597609609991e-02 1.173803386532468879e-02 -2.420016354105681000e-01 -3.385822309667912977e-02 -1.118717869801535026e-03 7.315602286265510470e-03 -1.138087562648601404e-03 -6.849359606490536267e-02 -2.150461094404388859e-02 -8.668409980596877840e-02 -6.033895537628869432e-02 6.001297761861848837e-03 8.939916382528863281e-02 6.033234133482871797e-02 6.032478243030305054e-03 8.940955731901142900e-02 6.847233664592684843e-02 -2.147720991513827823e-02 -8.670063490961872621e-02 -1.039349372281813259e-05 -8.192907642777941257e-03 1.177771811408454081e-03 3.623549857000766357e-04 7.621700125033162854e-01 9.585824774248732916e-02 -9.921062190006157966e-06 7.119543200130526179e-04 2.003109699306797028e-04 -7.086472992829127631e-05 -1.803606587297300057e-01 -2.042085300767365261e-02 1.585952655795489809e-03 3.042459071588625940e-04 -5.125882131480838377e-04 -5.432490196303972965e-03 -5.673430278060217352e-03 -9.314932533309457086e-03 5.444773416158218970e-03 -5.673902709593073301e-03 -9.329105479295125153e-03 -1.577448888204100504e-03 3.099150855531252564e-04 -5.135330762137940014e-04 4.653450598625461648e-03 -1.260447329658142841e-03 3.002302391295920241e-03 -1.194873832897818539e-02 -1.484663335151306142e-02 2.506721713330628022e-03 -1.324414559206762813e-02 -1.638864987475300780e-02 1.510836042071494502e-03 3.898977440655430199e-03 3.364657376995991780e-03 -3.841340793647073787e-03 1.325123206506045870e-02 -1.638770501168731325e-02 1.506111726742940648e-03 -3.894253125326876779e-03 3.360405493200292575e-03 -3.841340793647075522e-03 -4.648253851764047942e-03 -1.263754350388134051e-03 3.004192117427341435e-03 1.195487993890530405e-02 -1.484521605691449531e-02 2.510501165593472146e-03 -1.299186715352274621e-04 -8.739983357824689580e-05 9.448630657105371936e-07 5.399892420536952804e-04 -9.401387503821936951e-05 1.889726131421720250e-06 -1.057207284223761826e-02 4.916594962425904422e-03 -4.506996823440298462e-04 1.057585229450046238e-02 4.926516024615868079e-03 -4.710142382568092067e-04
-1.176354516809890733e-04 -1.147536193305710196e-03 -2.938996565893296775e-03 -1.070440091459040899e-01 -3.395601642398018982e-02 -5.450825264094092404e-01 1.070359778098455561e-01 -3.394326077259310348e-02 -5.450886680193363087e-01 1.190527462795551997e-04 -1.148008624838569181e-03 -2.939468997426152724e-03 -2.953452970798672167e-02 -3.305367219622643016e-02 1.844183731654248232e-02 4.350480256605306073e-02 3.589393057175294804e-02 -8.763132502934381507e-03 -4.352747927963011854e-02 3.588873382489154301e-02 -8.760770345270105230e-03 2.953830916024957620e-02 -3.304942031243073008e-02 1.843900272734534662e-02 -1.889726131421492610e-06 1.178244242941309163e-03 2.241215191865906804e-03 2.881832350418354568e-05 9.585824774248732916e-02 1.650380978520184172e+00 -4.724315328409060944e-07 2.055077167920888012e-04 2.524201680046277325e-03 1.039349372278931653e-05 -2.058053486577877261e-02 -3.610369017234072997e-01 -1.729099410250740606e-04 -5.154228023452182318e-04 -4.298182085918216336e-03 -4.954153269287907280e-02 -9.326743321630845407e-03 -8.945113129390272477e-02 4.954247755594477776e-02 -9.320601711703725006e-03 -8.945302102003413469e-02 1.738548040907703465e-04 -5.140055077466503843e-04 -4.298182085918216336e-03 3.690635134666206407e-03 4.230624376719902338e-03 2.924351188374777963e-04 7.339696294441126583e-03 8.189600622047951348e-03 1.042656393011817629e-03 -4.552822682127260698e-03 -4.301489106648204511e-03 -1.026829936661161069e-02 -4.430462915117717310e-03 -4.720535876290922299e-03 1.885946679158654552e-03 4.554239976725828545e-03 -4.301016675115348561e-03 -1.026829936661160896e-02 4.431407778183434412e-03 -4.721008307823777381e-03 1.885474247625810095e-03 -3.691107566199061489e-03 4.230624376719898001e-03 2.924351188374760073e-04 -7.340168725973986869e-03 8.188655758982241184e-03 1.043601256077528010e-03 4.629829021982848503e-05 2.834589197132262526e-06 -8.314794978254638888e-05 -2.598373430704638688e-05 1.889726131423324107e-06 -8.220308671683541207e-05 -9.464504356611472269e-02 -4.379440309569340717e-04 8.947853232280819332e-04 9.467622404728318064e-02 -4.190467696427188724e-04 8.886437133009638095e-04
-5.463198245939573927e-02 4.614238781398469907e-03 -3.803073839485758708e-04 1.015208120952921372e-02 -2.867659404432246206e-04 -2.521839522381984569e-03 1.016436442938344759e-02 2.957421395674789274e-04 2.524201680046290336e-03 -5.460174684129302097e-02 -4.636915494975538121e-03 3.902284461385535684e-04 -9.799174854486190911e-03 7.809293238099358075e-03 -4.215034136135704587e-03 -9.769884099449182777e-03 8.494318960739649996e-03 2.378692767926793294e-03 -9.860118522224597948e-03 -8.488649782345428912e-03 -2.383889514788203098e-03 -9.789253792296261081e-03 -7.823466184085005326e-03 4.225900061391406164e-03 -1.277628247213496326e+00 -1.606267211708274048e-04 2.078698744559301568e-05 4.051100394234835936e-03 -9.921062190006157966e-06 -4.724315328409060944e-07 2.236130883709317008e+00 3.609376911014916577e-04 -4.015668029272127787e-05 1.138559994181458437e-03 1.275565138708057365e-05 1.039349372283261685e-05 5.329027690608259017e-04 -4.074721970877628191e-03 3.524339235101085332e-04 -4.402117023146400257e-03 5.149503708120652112e-05 4.672347859939907783e-04 -4.409675927672100648e-03 -5.338476321264313857e-05 -4.677072175268335002e-04 5.489654411779880221e-04 4.052045257300570386e-03 -3.571582388386763734e-04 -2.026731275949568249e-03 -6.585695568003753541e-04 1.383751959733444748e-03 2.536957331433504614e-04 -7.936849751973484510e-05 -9.826575883393161293e-05 2.588924800047450858e-04 -6.047123620548928817e-05 1.091316840895608731e-04 -2.013975624562457187e-03 -7.988817220584367882e-04 -1.222180375496880779e-03 2.565303223404664240e-04 6.803014073118425833e-05 -1.044073687610523387e-04 -2.009723740766774895e-03 8.007714481898293600e-04 1.225487396226850306e-03 -2.029093433613863608e-03 4.152673173799171407e-04 -1.385169254331983756e-03 2.503887124133158826e-04 8.551010744682575535e-05 9.968305343246926546e-05 -4.131092501377926496e-01 4.254156191371423756e-01 -4.721811441429631800e-02 -4.130648415737043777e-01 -4.253121566314470581e-01 4.721433496203350511e-02 -1.048325571406105283e-03 6.850257226405815107e-05 3.689690271600483233e-04 -1.036514783084709155e-03 -6.991986686258089582e-05 -3.713311848243242745e-04
9.974210737409139327e-02 9.894133592590149961e-03 6.544121593112676993e-03 -3.987322137299355003e-04 -2.714119156254138614e-03 8.551010744682301231e-04 3.855041308099876798e-04 -2.716953745451271707e-03 8.210860041026469928e-04 -9.978698836971264252e-02 9.795867833756230492e-03 6.545538887711243106e-03 8.684236436947528198e-03 -7.762050084813837750e-03 2.944665744287562961e-03 8.736676337094477843e-03 -1.095238022618619765e-02 -3.548433243276733536e-03 -8.719668801911681019e-03 -1.097741909742753000e-02 -3.580086155978043534e-03 -8.667228901764734844e-03 -7.777167893865209042e-03 2.975846225456016576e-03 -2.503887124133507804e-05 -3.705332479653333233e-01 1.639998823154154364e-02 1.984212437992560009e-05 7.119543200130526179e-04 2.055077167920888012e-04 3.609376911014916577e-04 2.351625275683405292e+00 -2.116578304868000915e-01 1.889726131392571729e-06 1.062970948924597369e-04 -1.516505220465759170e-04 9.311625512579472380e-03 3.100095718596978557e-03 -5.395168105208399817e-04 -2.645616583990813655e-05 6.462863369461556949e-04 -2.428298078876656900e-04 1.606267211708996330e-05 6.467587684790106683e-04 -2.343260402962671970e-04 -9.321546574769426496e-03 3.108599486188378704e-03 -5.295957483308781676e-04 2.120745150987782008e-03 -1.888592295742653679e-02 -2.941831155090427266e-03 -4.403061886212120829e-04 4.053462551899052364e-04 -7.530558633714693481e-04 -5.196746861409094146e-04 5.215644122723362471e-04 1.747996671565073983e-05 2.549240551287609673e-03 3.174739900788129624e-04 3.778507399777312342e-03 5.050293086223964570e-04 5.248714330023237715e-04 2.173185051134902414e-05 -2.554437298149022512e-03 3.207810108088033057e-04 3.780397125908722261e-03 -2.124997034783485984e-03 -1.888356079976225704e-02 -2.943248449688993379e-03 4.336921471612333479e-04 4.067635497884786134e-04 -7.587250417657342332e-04 4.028697690946852483e-01 -9.480935525324183377e-01 9.126290622240308681e-02 -4.026713478508859856e-01 -9.481785902083321727e-01 9.131014937568862622e-02 -2.669238160632884157e-04 -1.048798002938936376e-04 -8.031336058543165612e-06 -1.880277500764374109e-04 -1.044073687610382712e-04 -8.976199124250293498e-06
-1.102041036691736933e-02 6.627741974428084590e-03 6.918665312360419706e-02 -3.580558587510901218e-03 8.343140870225964397e-04 4.746519610597969147e-03 3.604180164153667452e-03 8.352589500883053023e-04 4.749826631327956454e-03 1.104686653275727126e-02 6.666953791655065922e-03 6.915877966316573422e-02 -1.325642881192186200e-03 1.076388004457690117e-02 -1.368728636988597244e-02 -5.650281132950231823e-04 -1.138701723641314181e-02 -1.047900383026510729e-02 5.688075655578734863e-04 -1.138512751028172149e-02 -1.047569680953512085e-02 1.324225586593627026e-03 1.076624220224117745e-02 -1.368964852755024872e-02 3.023561810274210299e-05 1.631447812409472092e-02 -2.270302801343812571e-01 -1.417294598560691829e-06 2.003109699306797028e-04 2.524201680046277325e-03 -4.015668029272127787e-05 -2.116578304868000915e-01 4.050278363367685874e-01 0.000000000000000000e+00 -1.525953851122866499e-04 -1.250998699001037301e-03 -1.043601256077523673e-03 -7.686461039556949631e-04 -3.162929112466746941e-03 -1.970039492006945094e-04 -2.366881979605433650e-04 -1.483907444698734455e-03 1.984212437992569902e-04 -2.366881979605433921e-04 -1.484379876231596909e-03 1.053522318267490149e-03 -7.705358300871146399e-04 -3.170488016992432587e-03 -2.214759026026003139e-03 -1.994605931715405338e-03 4.080863580804745122e-03 3.382609775244508742e-04 -7.606147678971326325e-05 -8.565183690667977539e-04 -2.149563474491963467e-04 -2.310190195662796997e-04 -5.247297035424666398e-03 1.702643244410776118e-03 2.396172734642471221e-03 2.889391254943485862e-03 2.399952186905295070e-04 -2.305465880334297407e-04 -5.247297035424669867e-03 -1.702170812877917133e-03 2.395227871576759322e-03 2.889391254943480224e-03 2.216176320624571421e-03 -1.995078363248250879e-03 4.081808443870455286e-03 -3.387334090573062271e-04 -7.653390832256139263e-05 -8.565183690667967781e-04 -4.495375007732051176e-02 9.155770349890485216e-02 -1.332086847300334165e-01 4.497453706476614577e-02 9.156101051963483339e-02 -1.332526208625889330e-01 -3.363712513930278364e-04 -8.503767591396727861e-06 -1.823585716821778926e-04 3.817246785471457783e-04 -8.503767591397066674e-06 -1.823585716821752092e-04
-4.881635028994578060e-03 -4.021809639197845149e-03 4.374715994241200269e-04 -9.524172459211104058e-02 -3.522449508969680617e-03 -3.134488734188854014e-02 -9.524881106510389717e-02 3.510638720648309209e-03 3.134583220495421041e-02 -4.882579892060304703e-03 4.025589091460663252e-03 -4.384164624898312206e-04 9.163282011262863930e-03 1.490426999852141957e-02 -7.217808958964474705e-03 9.167533895058605636e-03 1.610755311270404416e-02 3.780397125908760425e-03 9.159030127467167326e-03 -1.610519095503979564e-02 -3.781814420507310492e-03 9.165171737394268645e-03 -1.490710458771856567e-02 7.222060842760142686e-03 3.067497942829954492e-03 -3.779452262871858455e-06 0.000000000000000000e+00 -1.694594428385520324e+00 -7.086472992829127631e-05 1.039349372278931653e-05 1.138559994181458437e-03 1.889726131392571729e-06 0.000000000000000000e+00 2.750599374358165150e+00 2.810967620489624461e-04 -4.110154335838843935e-05 -1.004861870383395688e-03 9.269106674622594813e-04 -1.029900741624567491e-04 5.268084022870317754e-03 5.626659556307209934e-04 5.356428719514286577e-03 5.267139159804566824e-03 -5.593589349007339027e-04 -5.357373582579993271e-03 -9.996651235219576950e-04 -9.306901197250825718e-04 1.006279164982092582e-04 -4.280229687669389726e-04 -2.365464685006912586e-03 2.059801483249616098e-04 -6.269166440991350703e-04 -2.299796701939991160e-03 1.721540505725010183e-03 -6.250269179676720254e-04 -2.617270692018810845e-03 -1.090371977830202361e-03 -4.412510516869092361e-04 -2.445305614059457844e-03 3.363712513930494120e-04 -6.269166440991079652e-04 2.618215555084480242e-03 1.262337055789571841e-03 -4.369991678912217396e-04 2.444360750993761558e-03 -3.344815252616297353e-04 -4.237710849712514761e-04 2.563413497273257791e-03 -2.083423059892673766e-04 -6.292788017633595219e-04 2.300741565005687446e-03 -1.721068074192141657e-03 -3.302296414658880287e-04 -4.459753670154448756e-04 4.866044788408920322e-05 -3.226707369402174530e-04 4.459753670154421651e-04 -4.913287941695903020e-05 -4.465876382820561097e-01 -4.549421175090706537e-02 -4.119517928822969965e-01 -4.465711031784062035e-01 4.542901619937302071e-02 4.119848630895969199e-01
2.763724467203954732e-04 4.620380391325481237e-04 -8.881712817680978314e-05 -1.085883878268083247e-02 2.435384551869466258e-02 -2.201530943106049139e-03 1.087631874939648177e-02 2.435668010789179480e-02 -2.234128718873070168e-03 -3.033010440931525387e-04 4.653450598625465985e-04 -8.834469664395350869e-05 -1.914765002662837095e-03 -1.842955409668824325e-03 1.083757936370234685e-03 -6.448690423475889315e-04 -3.639140097584966493e-03 -3.208282539620862118e-03 7.001435316916714523e-04 -3.665596263424867121e-03 -3.233321410862197501e-03 1.930355243247068022e-03 -1.862325102515894823e-03 1.114465986005833652e-03 1.606267211708804901e-05 -3.080253594217055796e-04 -1.955866546021259300e-04 -1.322808291995047414e-04 -1.803606587297300057e-01 -2.058053486577877261e-02 1.275565138708057365e-05 1.062970948924597369e-04 -1.525953851122866499e-04 2.810967620489624461e-04 4.015148354584560653e-01 1.937739348105598225e-01 -4.818801635125535821e-05 -8.362038131539756758e-05 1.554299743094194448e-04 -2.744827205889692912e-04 -2.557744318879008952e-03 9.420284765136179798e-04 2.659789529975763005e-04 -2.559634045010430146e-03 9.500598125721592497e-04 3.732209109557818984e-05 -9.165171737393704859e-05 1.568472689079856660e-04 1.741855061637776966e-03 -6.763802255890426218e-03 4.781007112496434572e-04 -9.325798458565203548e-04 8.229757302340628749e-04 -5.966810259963397940e-04 -2.206255258434630477e-04 1.803271160908970780e-03 2.522784385447736149e-04 1.576031593605535259e-03 1.728626978717824267e-03 -6.982538055602439692e-04 2.144839159163396114e-04 1.805160887040397396e-03 2.565303223404665324e-04 -1.578866182802669653e-03 1.733351294046373350e-03 -6.963640794288242925e-04 -1.747524240032037731e-03 -6.760022803627582962e-03 4.757385535853647955e-04 9.269106674622504824e-04 8.243930248326362519e-04 -6.028226359234596524e-04 5.574692087693375363e-05 -2.503887124133570484e-05 4.724315328554062397e-06 1.237770616081076036e-04 -1.653510364994173831e-05 2.834589197132246856e-06 -4.519327286447819003e-02 -1.138059216756630854e-01 -8.287582921962158289e-02 4.521169769425954776e-02 -1.137341120826690782e-01 -8.288905730254153559e-02
-3.732209109557539802e-05 -8.881712817681024393e-05 -3.250328946044993674e-04 -9.871456879013093544e-02 -2.294599955078563576e-03 5.278005085060261461e-03 9.868102615129822897e-02 -2.277119988362915574e-03 5.248241898490380898e-03 1.747996671565163091e-05 -8.739983357823689404e-05 -3.236156000059318451e-04 -5.598786095869071056e-03 4.773920639503581240e-03 -1.311517178359811187e-02 5.920984401276420742e-03 -6.870571782315742365e-03 -1.129583795057205464e-02 -5.941771388722072098e-03 -6.893248495892800171e-03 -1.131945952721482435e-02 5.616266062584716022e-03 4.758802830452208213e-03 -1.308399130242965738e-02 1.417294598566654941e-05 -1.922796338721382702e-04 -2.041849085000937807e-03 -2.362157664276718982e-05 -2.042085300767365261e-02 -3.610369017234072997e-01 1.039349372283261685e-05 -1.516505220465759170e-04 -1.250998699001037301e-03 -4.110154335838843935e-05 1.937739348105598225e-01 2.132823335556766065e+00 3.642241673193491458e-18 1.577921319736948539e-04 1.296824557688008861e-03 -3.233793842395056919e-03 8.569908005996533778e-04 4.559909155120096466e-03 3.313634771447618657e-03 9.580911486307042060e-04 4.514555727965973916e-03 -9.448630657107447167e-06 1.516505220465768386e-04 1.296824557688009295e-03 5.262887276008898843e-04 -6.439241792818787679e-04 7.332137389915438768e-04 -3.162456680933891859e-03 -4.048738236570571802e-03 6.514830838075653897e-04 3.283399153344873471e-03 3.788900893500115902e-03 -1.121930404224948455e-02 -8.853366925709793209e-04 3.108599486188360706e-04 7.653390832257145945e-04 -3.289540763271986933e-03 3.790790619631541000e-03 -1.121505215845378621e-02 8.810848087752809824e-04 3.146394008816808452e-04 7.662839462914199876e-04 -5.305406113965810671e-04 -6.415620216176055272e-04 7.313240128601222485e-04 3.157732365605336704e-03 -4.046848510439160149e-03 6.472312000118661838e-04 -1.842482978136060194e-05 2.727022573685219942e-18 1.133835678852861473e-05 -3.023561810274677861e-05 7.086472992827870635e-06 1.086592525567369553e-05 -4.040631311466779674e-01 -8.287063247276019173e-02 -8.538226747403250272e-01 4.042157265317902204e-01 -8.264669992618672856e-02 -8.537839353546308185e-01
-4.535715936322571862e-01 -4.120944672052193614e-01 4.540397732813167275e-02 -4.431880209716293831e-03 5.731539356601427979e-03 8.938404601623733958e-03 -4.434242367380573577e-03 3.633943350723549751e-03 -9.973974521642708230e-03 -3.998660494087903639e-03 1.071332987056138226e-02 -1.195724209656953696e-03 -4.053840497125417441e-02 -5.347830465616292689e-02 1.036750998851123859e-02 -4.052281473066993850e-02 -5.443545094172791421e-02 1.546268407035649491e-03 -2.300269133472844507e-03 3.024034241807265714e-03 3.014585611150162776e-03 -2.341843108364099080e-03 2.298379407341400761e-03 -3.600400711890818124e-03 3.910079581677526617e-02 6.247576319939357470e-02 -6.833722122753021697e-03 -1.653510364993810962e-03 1.585952655795489809e-03 -1.729099410250740606e-04 5.329027690608259017e-04 9.311625512579472380e-03 -1.043601256077523673e-03 -1.004861870383395688e-03 -4.818801635125535821e-05 3.642241673193491458e-18 5.021361379151912940e-01 4.239123419995965980e-01 -4.682079949516496087e-02 -1.098403313888748293e-03 -3.432215086194312717e-03 6.991986686259526150e-04 -1.094623861625908939e-03 -3.497410637728353908e-03 6.472312000118762669e-05 3.053797428377146711e-03 3.738350719484595693e-03 -4.091257074527496857e-04 4.998325617609951105e-04 4.138500227813049492e-04 -1.972401649671202614e-03 3.458671252034206840e-03 8.220308671683671312e-04 -8.569908005996555462e-04 3.454419368238513706e-03 9.892716297991630253e-04 5.725870178207095873e-04 4.998325617609842685e-04 9.150998791408580411e-04 1.816499243828919360e-03 8.333692239568906129e-04 -3.973149191313651591e-04 -6.028226359234623629e-04 5.773113331492723318e-04 -6.524279468732600493e-04 -3.401507036558670816e-04 5.806183538792798055e-04 -6.519555153404146168e-04 4.733763959210816885e-04 8.338416554897333348e-04 -2.716481313918617854e-04 5.943188683320711069e-04 8.928955970967595093e-05 4.421959147526326270e-04 -4.582585868696036568e-05 -3.070804963560091853e-05 -2.261529747778684429e-03 3.453474505172820347e-04 4.053462551899136932e-04 -7.039229839545411093e-05 -2.536957331433369088e-04 3.996770767956492418e-04 1.039349372281804789e-05 2.612546376690237475e-04
-3.885867465618687011e-01 -7.697345862073965428e-01 6.750668659277048178e-02 3.076474141954215358e-03 4.081336012337599337e-03 2.891280981074924403e-04 1.103600060750159180e-03 4.213144410004246096e-03 -4.135665638615965839e-03 1.491419106071138409e-02 -7.114346453269113774e-03 2.191609880916095023e-03 8.807541067022778281e-03 1.431798246624789786e-02 -6.812462703774575540e-04 -2.950807354214690301e-03 -1.409735694040445625e-03 -1.719650779593574243e-03 1.966260039744073540e-03 -1.762642049083415312e-03 -2.950807354214675556e-03 2.088147375220770520e-03 -1.058246633596093036e-04 2.920571736111939910e-03 -5.700500604892830281e-02 -8.023115749869719204e-02 8.239205932997765297e-03 2.150508337557679485e-03 3.042459071588625940e-04 -5.154228023452182318e-04 -4.074721970877628191e-03 3.100095718596978557e-03 -7.686461039556949631e-04 9.269106674622594813e-04 -8.362038131539756758e-05 1.577921319736948539e-04 4.239123419995965980e-01 8.318262625705786784e-01 -7.184266320131713068e-02 -2.031455591278998572e-05 6.288063702305059580e-04 -1.157929687028525032e-03 -6.368377062890490711e-04 1.653510364994182301e-05 1.141394583378590663e-03 -3.719925889703241430e-03 -3.984959979635103663e-03 5.588865033679139491e-04 -4.710142382568084478e-04 1.733351294046380289e-03 1.145174035641430017e-03 -9.425009080464813015e-04 4.724315328553799816e-04 1.617133136963957735e-03 -3.255053261373578102e-04 -5.338476321266414498e-05 -1.037932077683261824e-03 -1.285013769366681255e-04 1.429105386887516991e-03 -8.499043276068195610e-04 -5.484930096450856690e-04 1.696029202950853979e-04 6.344755486247785408e-04 -6.906949010345613590e-04 5.706972916892953315e-04 3.113323801517021028e-04 -5.395168105208408491e-04 7.374656227872485037e-04 -2.617270692018718904e-04 -5.522724619079304436e-04 4.866044788410682151e-05 -5.343200636594353826e-04 3.340090937287599083e-04 4.818801635124837866e-04 -2.125941897848830447e-05 4.657230050888304038e-03 3.188912846773780995e-04 -7.558904525686330428e-05 -4.946358148995815126e-04 -7.795120292114027195e-05 4.724315328553528766e-05 -5.494378727107927969e-04 -2.125941897849541954e-05 4.251883795698338520e-06
4.284339842005553678e-02 6.749865525671193411e-02 -1.645096359393663776e-01 8.725337980305950675e-03 -4.690300258188180582e-03 -1.301218170943563984e-02 -9.178872251847113722e-03 8.409281284825696453e-04 -1.313926579177373925e-02 -1.637447692876734494e-03 2.189720154784667756e-03 1.244998818533774032e-02 5.304886439279737909e-02 6.867784436271895387e-02 -1.219629245219440439e-02 -5.368145021529074218e-02 -7.109196949560993295e-02 3.533315434225361810e-03 -6.429793162161670864e-04 -4.534870283878759782e-03 -2.433022394205202027e-04 1.927520654049893133e-04 4.499437918914606961e-03 -1.911930413465709640e-03 6.327275519532053923e-03 8.322826314313171159e-03 -5.803348949595447254e-03 -2.404676502233856188e-04 -5.125882131480838377e-04 -4.298182085918216336e-03 3.524339235101085332e-04 -5.395168105208399817e-04 -3.162929112466746941e-03 -1.029900741624567491e-04 1.554299743094194448e-04 1.296824557688008861e-03 -4.682079949516496087e-02 -7.184266320131713068e-02 1.889197008104708808e-01 2.827502724139437616e-03 3.864017507224125521e-03 -5.763664700835604605e-05 -2.755220699612561958e-03 -3.881497473939773957e-03 5.508551673093640055e-04 4.100705705184577894e-04 5.612486610321843709e-04 1.040294235347539401e-03 -1.523119261925737688e-03 -8.621875474610643736e-04 2.749079089685437655e-03 -2.732071554502648204e-03 1.128166500458640132e-03 1.741382630104918849e-03 2.874273445892113702e-03 -7.256548344658558455e-04 1.525481419590010929e-03 1.588787244992632443e-03 1.140922151845737750e-03 2.752386110415428432e-03 7.700633985542399611e-05 1.889726131422387288e-06 -1.035097488486131550e-03 -6.273890756319417967e-04 3.736933424886022858e-04 6.495933576761386656e-04 7.639217886271413259e-04 -3.415679982544372602e-04 7.917952490656102356e-04 4.582585868697527346e-05 -7.936849751970265785e-05 -1.738548040907789930e-04 -2.456643970847951510e-05 -1.747996671564624039e-05 3.108599486188373716e-04 -5.792010592806878886e-04 8.031336058543113096e-06 2.612546376690230970e-04 3.930630353356735968e-04 -3.264501892030646129e-04 2.225152519748803935e-04 -1.360602814623505731e-04 3.784176578171561940e-04 1.492883643823025137e-04
-1.119190301334386422e-03 -1.145126792488148498e-02 -1.200920956518363282e-03 -5.026326634562223727e-01 4.935397737433548648e-02 4.474068345600272778e-01 -4.876438282133197313e-03 -7.275445605972653308e-04 -6.551680497638366976e-03 -1.125331911261496197e-03 1.089379871611212067e-02 -3.695359449994762430e-03 -3.772365789850180839e-02 3.260722439767807859e-03 4.757668994773355670e-02 -2.656010077712927988e-03 -2.721205629246977852e-03 -3.921654154232486270e-03 -3.770287091105618826e-02 7.193714950788823899e-03 4.717039882947793306e-02 -2.653647920048643905e-03 1.803743592441831283e-03 -4.419124558329188407e-03 2.162791557411909878e-03 -1.889726131421496074e-04 -1.862325102515890703e-03 2.822447706737877052e-02 -5.432490196303972965e-03 -4.954153269287907280e-02 -4.402117023146400257e-03 -2.645616583990813655e-05 -1.970039492006945094e-04 5.268084022870317754e-03 -2.744827205889692912e-04 -3.233793842395056919e-03 -1.098403313888748293e-03 -2.031455591278998572e-05 2.827502724139437616e-03 5.486205661589631521e-01 -5.195990970956574501e-02 -4.710047896261534417e-01 2.848289711585071191e-03 -4.124327281827523889e-04 -3.766224179923075011e-03 -1.110214102210125339e-03 6.443966108147331992e-04 2.759000151875397842e-03 2.291765365881436988e-03 3.307020729987659871e-04 -7.922676805984516565e-04 9.377765927179239781e-04 1.585007792729789403e-03 -1.628943925285332179e-03 7.388829173858091955e-04 4.270781057012643708e-04 1.119662732867234564e-03 5.508551673093751728e-04 5.135330762137999645e-04 2.484989862819395740e-04 9.391938873164955119e-04 -1.906261235071454296e-03 -9.254933728636852370e-04 2.294127523545715433e-03 -4.894390680381733357e-04 -7.058127100859404573e-04 5.522724619079250226e-04 -4.488099562126042063e-04 3.552685127072461799e-04 7.398277804515271654e-04 -2.433022394205232655e-04 8.754156303810108931e-04 3.221983054073557576e-04 8.598253897967986139e-04 -6.425068846832355954e-05 3.207810108087923552e-04 -8.527389168039599182e-04 1.261392192723775917e-04 1.328005038856458573e-03 8.267551824969048035e-05 8.551010744682304484e-04 -6.519555153404390114e-05 1.960590861349764582e-04 1.754610713024871982e-03
-1.347610947469961989e-02 -1.102985899757447791e-02 2.788290906912431130e-03 4.911020270338210814e-02 -1.500017359969106345e-01 -6.109957014418587740e-02 -1.504694432144374535e-03 5.693272402440142932e-03 -1.004861870383380075e-03 1.302540979235559081e-02 -1.131804223261626344e-02 1.667683310979478379e-03 -5.112465075947742604e-02 4.895807974980266944e-03 6.768715543832122539e-02 6.264442125662327172e-04 -8.541562114025212605e-04 -3.688272977001924059e-03 5.024356595070215981e-02 -1.027680313420300910e-02 -6.579176012850546096e-02 -1.154622666298547699e-03 6.675457559246465201e-04 2.890808549542048505e-03 -6.193577395733967320e-04 -8.254796173581996008e-03 7.421899381157965030e-04 5.363987624039938396e-03 -5.673430278060217352e-03 -9.326743321630845407e-03 5.149503708120652112e-05 6.462863369461556949e-04 -2.366881979605433650e-04 5.626659556307209934e-04 -2.557744318879008952e-03 8.569908005996533778e-04 -3.432215086194312717e-03 6.288063702305059580e-04 3.864017507224125521e-03 -5.195990970956574501e-02 1.785602221580181448e-01 6.531980102718293324e-02 4.138500227813151407e-04 6.056572251205931791e-04 -5.895945530035083624e-04 3.496938206195491020e-03 1.889726131421303086e-05 -3.881025042406918875e-03 1.925158496385662556e-03 1.374303329076287817e-03 8.078579211826903902e-04 1.421546482361835465e-03 3.190330141372356865e-03 -1.398869768784770937e-03 4.941633833667265392e-04 3.637722802986387912e-04 1.237770616081087691e-04 1.889726131421479269e-04 6.897500379688460996e-05 1.752720986893444282e-04 -1.285013769366627479e-03 3.164346407065316957e-03 1.003917007317675549e-03 -1.772563111273369862e-03 1.541071660174238170e-03 -1.113048691407271442e-03 -3.779452262844774577e-06 -6.618765775303807677e-04 -7.369931912544193343e-05 -3.410955667215782752e-04 2.952697080346036794e-04 -6.614041459976322630e-06 -3.118048116845448248e-04 1.029900741624726734e-04 2.352709033619767643e-04 2.697584052604224845e-04 -6.188853080405540101e-05 -1.913347708064269139e-04 1.299186715352308502e-04 -9.259658043965384756e-04 3.500717658458352925e-04 -1.525953851122866228e-04 1.348319594769245306e-03 5.810907854121198169e-05
-5.966810259963389266e-04 3.013168316551594061e-03 8.685653731546101250e-03 4.455671861710884807e-01 -6.097012390418349304e-02 -6.973831142451941689e-01 -1.363295674360760767e-02 -1.005806733449101514e-03 -3.246077062249289914e-03 -3.518670056706845167e-03 1.440443743676051314e-03 8.957774294470796650e-03 1.565165668349858402e-03 2.077753881497944842e-03 -1.806105750106101488e-03 -2.501052534936357499e-03 -3.959448676860911898e-03 -2.948445196550404917e-03 -9.575242307912772838e-03 -1.908623392735723471e-04 1.335752915995292237e-02 -2.303576154202819672e-03 3.152063187211067916e-03 -4.476288773804694074e-03 -5.677209730323059741e-03 7.502212741743352793e-04 -1.639337419008154171e-03 4.867981757695086231e-02 -9.314932533309457086e-03 -8.945113129390272477e-02 4.672347859939907783e-04 -2.428298078876656900e-04 -1.483907444698734455e-03 5.356428719514286577e-03 9.420284765136179798e-04 4.559909155120096466e-03 6.991986686259526150e-04 -1.157929687028525032e-03 -5.763664700835604605e-05 -4.710047896261534417e-01 6.531980102718293324e-02 7.620462354417081308e-01 3.769058769120190756e-03 -5.881772584049456106e-04 -4.685103511326774682e-03 -7.606147678971652941e-05 1.148953487904274791e-03 5.536897565065016522e-04 4.752661220525067863e-04 5.796734908135482830e-04 1.814137086164678645e-04 4.809353004467820797e-04 1.011003480310502861e-03 9.429733395793321550e-04 6.524279468732763123e-04 2.971594341660355534e-04 7.251824029330016311e-04 8.357313816211638536e-04 6.902224695017050845e-04 3.514890604444014053e-04 7.814017553427980017e-04 -1.510836042071492550e-03 1.319973702797923483e-03 8.839193979724116901e-04 -9.604533062949817835e-04 5.763664700835543619e-04 8.574632321325091101e-04 -6.746322289174778433e-04 5.225092753380420740e-04 7.464418219114933237e-04 -2.810967620489547483e-04 4.417234832197736421e-04 2.825140566475154401e-04 5.565243457036369136e-04 1.351154183966332537e-04 2.253498411720146520e-04 -5.125882131480819946e-04 3.037734756260125537e-04 6.264442125662272962e-04 3.415679982544423017e-04 2.209089847631743458e-03 -2.664041413771470884e-03 6.614041459977339069e-06 1.776342563536217455e-03
-1.116828143670096918e-03 -1.090702679903207510e-02 3.699611333790457299e-03 -4.870296672206085586e-03 7.209305191373074125e-04 6.540814572382697492e-03 -5.026336083192879389e-01 -4.940216539068673085e-02 -4.473912443194431043e-01 -1.112576259874414842e-03 1.143567768429724560e-02 1.204227977248356011e-03 -2.656010077712917146e-03 -1.802326297843254762e-03 4.424321305190593440e-03 -3.774633461207887314e-02 -7.208360328307341844e-03 -4.717039882947793306e-02 -2.617270692018783956e-03 2.725457513042661446e-03 3.929685490291035671e-03 -3.773688598142177497e-02 -3.253163535242122213e-03 -4.759889422977775508e-02 2.152870495221947088e-03 2.168460735806201163e-04 1.862797534048749905e-03 2.820794196372882617e-02 5.444773416158218970e-03 4.954247755594477776e-02 -4.409675927672100648e-03 1.606267211708996330e-05 1.984212437992569902e-04 5.267139159804566824e-03 2.659789529975763005e-04 3.313634771447618657e-03 -1.094623861625908939e-03 -6.368377062890490711e-04 -2.755220699612561958e-03 2.848289711585071191e-03 4.138500227813151407e-04 3.769058769120190756e-03 5.486224558850946176e-01 5.200762529438413689e-02 4.709962858585620138e-01 -1.106907081480134128e-03 3.118048116845448248e-05 -2.825140566475160906e-03 5.522724619079304436e-04 4.535342715411642403e-04 -3.543236496415336310e-04 7.407726435172288723e-04 2.414125132890819047e-04 -8.777777880452801223e-04 9.396663188493544969e-04 1.903899077407170213e-03 9.198241944694262066e-04 2.296962112742837250e-03 4.899114995710323207e-04 7.053402785530814723e-04 7.407726435172288723e-04 -4.318024210298162732e-04 -1.128166500458644902e-03 5.503827357765161878e-04 -5.158952338780623632e-04 -2.508611439462128147e-04 2.295072386611428199e-03 -3.278674838016256299e-04 7.941574067298821753e-04 9.415560449807687526e-04 -1.588314813459786035e-03 1.629416356818191164e-03 3.240880315387862764e-04 8.551010744682467114e-04 -1.247219246738226733e-04 3.207810108088004868e-04 -8.621875474610718546e-04 6.566798306690051440e-05 -5.102260554838006223e-05 -1.946417915364106706e-04 -1.750358829229181883e-03 1.336981237980711633e-03 -8.078579211827249763e-05 -8.532113483368080611e-04
-1.302210277162560090e-02 -1.131945952721482782e-02 1.667210879446625032e-03 1.503749569078666106e-03 5.693272402440144667e-03 -1.006751596514808642e-03 -4.915272154133909499e-02 -1.500126019221662832e-01 -6.115248247586566044e-02 1.347894406389675039e-02 -1.102418981918020652e-02 2.788763338445287947e-03 1.153205371699975081e-03 6.666008928589357060e-04 2.893170707206326950e-03 -5.024214865610358849e-02 -1.028577933332725999e-02 -6.579884660149828979e-02 -6.311685278947833187e-04 -8.517940537382440083e-04 -3.685910819337647783e-03 5.111850914955032299e-02 4.901949584907387344e-03 6.767865167072983912e-02 6.221923287705330777e-04 -8.257630762779129968e-03 7.417175065829412044e-04 -5.358790877178529893e-03 -5.673902709593073301e-03 -9.320601711703725006e-03 -5.338476321264313857e-05 6.467587684790106683e-04 -2.366881979605433921e-04 -5.593589349007339027e-04 -2.559634045010430146e-03 9.580911486307042060e-04 -3.497410637728353908e-03 1.653510364994182301e-05 -3.881497473939773957e-03 -4.124327281827523889e-04 6.056572251205931791e-04 -5.881772584049456106e-04 5.200762529438413689e-02 1.785725053778723648e-01 6.537885496878985403e-02 3.434104812325726105e-03 6.288063702305100779e-04 3.863545075691269572e-03 4.724315328553935342e-06 -6.562073991361159911e-04 -7.417175065829075399e-05 3.415679982544372602e-04 2.957421395674626643e-04 -6.614041459975645004e-06 1.285013769366625744e-03 3.165763701663881768e-03 1.002027281186256957e-03 1.772563111273372898e-03 1.541071660174241423e-03 -1.113048691407265804e-03 -4.941633833667217687e-04 3.642447118314984808e-04 1.204700408781195914e-04 -1.885001816092997840e-04 6.897500379688799809e-05 1.747996671564840880e-04 -1.925158496385664508e-03 1.378555212871985288e-03 8.083303527155500257e-04 -1.422018913894680572e-03 3.190330141372353830e-03 -1.398397337251914771e-03 -2.621995007347335859e-04 -6.141609927119980419e-05 -1.913347708064279439e-04 3.184188531445238850e-04 1.025176426296143660e-04 2.357433348948326864e-04 1.436191859880329936e-04 1.346902300170678326e-03 6.141609927119844894e-05 -1.360602814623475103e-04 -9.259658043965373914e-04 3.500717658458339372e-04
3.520559782838270264e-03 1.454616689661707022e-03 8.953994842207950791e-03 1.362870485981189719e-02 -1.000137555054827522e-03 -3.245604630716430929e-03 -4.455582099719642697e-01 -6.102209137279758500e-02 -6.973755553406684182e-01 5.938464367992094114e-04 3.026868831004401409e-03 8.682346710816114810e-03 2.301213996538535589e-03 3.146866440349661148e-03 -4.473454184607558379e-03 9.614926556672644814e-03 -1.866104554778760414e-04 1.335894645455147980e-02 2.462313149242224310e-03 -3.956614087663778805e-03 -2.947972765017551136e-03 -1.563275942218433304e-03 2.071139840037976299e-03 -1.801853866310407486e-03 5.677682161855912221e-03 7.280169921301347241e-04 -1.639337419008154171e-03 -4.866800678862948093e-02 -9.329105479295125153e-03 -8.945302102003413469e-02 -4.677072175268335002e-04 -2.343260402962671970e-04 -1.484379876231596909e-03 -5.357373582579993271e-03 9.500598125721592497e-04 4.514555727965973916e-03 6.472312000118762669e-05 1.141394583378590663e-03 5.508551673093640055e-04 -3.766224179923075011e-03 -5.895945530035083624e-04 -4.685103511326774682e-03 4.709962858585620138e-01 6.537885496878985403e-02 7.620424559894453109e-01 -6.892776064359952461e-04 -1.166905886152780694e-03 -6.047123620548827173e-05 -8.565183690667857192e-04 -6.689630505232161024e-04 5.210919807394813821e-04 -7.454969588457861958e-04 -2.787346043846760865e-04 4.421959147526366928e-04 -7.804568922770800318e-04 -1.508001452874360325e-03 1.325170449659326347e-03 -8.858091241038367879e-04 -9.595084432292665241e-04 5.773113331492614898e-04 -6.533728099389888612e-04 2.999940233631677791e-04 7.308515813272687929e-04 -8.347865185554513047e-04 6.911673325674176334e-04 3.529063550429675181e-04 -4.762109851182193352e-04 5.853426692078127344e-04 1.804688455507553156e-04 -4.818801635124837866e-04 1.013365637974781523e-03 9.439182026450392829e-04 -2.182633681791840878e-04 -5.125882131480874156e-04 3.018837494945820349e-04 -2.872383719760700531e-04 5.574692087693467520e-04 1.336981237980725619e-04 2.641364700194410477e-03 7.558904525691920845e-06 1.776342563536214636e-03 -6.363652747561873756e-04 3.406231351887227055e-04 2.207672553033172141e-03
-4.024171796862098874e-03 -1.073080983727702289e-02 1.202338251116936117e-03 -4.435659661979136220e-03 -3.634415782256415674e-03 1.001413120193540840e-02 -4.442273703439105631e-03 -5.740987987258534819e-03 -8.976671555785013801e-03 -4.536656075072953431e-01 4.121724184081404507e-01 -4.532649855674340117e-02 -2.323890710115609440e-03 -2.271450809968647653e-03 3.562606189262390761e-03 -2.326252867779860997e-03 -3.001357528230204005e-03 -2.986239719178834882e-03 -4.047037483052297324e-02 5.440143587136233444e-02 -1.577448888204097035e-03 -4.053131849826131783e-02 5.345846253178299090e-02 -1.033916409653992327e-02 3.912063794115517440e-02 -6.242946490917374025e-02 6.834666985818731860e-03 -1.606739643241129238e-03 -1.577448888204100504e-03 1.738548040907703465e-04 5.489654411779880221e-04 -9.321546574769426496e-03 1.053522318267490149e-03 -9.996651235219576950e-04 3.732209109557818984e-05 -9.448630657107447167e-06 3.053797428377146711e-03 -3.719925889703241430e-03 4.100705705184577894e-04 -1.110214102210125339e-03 3.496938206195491020e-03 -7.606147678971652941e-05 -1.106907081480134128e-03 3.434104812325726105e-03 -6.892776064359952461e-04 5.022088923712509922e-01 -4.239709235096706941e-01 4.685197997633341188e-02 5.725870178207095873e-04 7.365207597215305338e-04 -4.695969436582531770e-04 8.253378878983529208e-04 2.673962475961471838e-04 -5.886496899377985240e-04 8.258103194311956427e-04 3.911733092042471438e-04 6.075469512520305284e-04 5.735318808864167152e-04 6.472312000118654249e-04 3.373161144587294349e-04 3.448750189844254892e-03 -9.892716297991576042e-04 -5.574692087693494625e-04 4.922736572353001404e-04 -9.117928584108830935e-04 -1.815554380763212232e-03 4.951082464324377871e-04 -3.217258738745049041e-04 1.970984355072620021e-03 3.450167484442810163e-03 -8.225032987012098531e-04 8.513216222053843728e-04 -6.283339386977066041e-05 2.246884370260166484e-03 -3.524339235101054974e-04 7.039229839545478856e-05 -4.336921471612440815e-04 4.724315328553020546e-05 5.617210925650342485e-04 -9.921062189969904956e-06 -2.588924800047505068e-04 5.579416403021976055e-04 7.086472992831343470e-05 2.536957331433287773e-04
-1.489387650479860603e-02 -7.126157241590504697e-03 2.195389333178934810e-03 -1.096041156224472450e-03 4.206530368544269746e-03 -4.166373688251578250e-03 -3.075529278888503026e-03 4.081336012337595867e-03 3.193637162102289529e-04 3.887294208847910104e-01 -7.695862427060800037e-01 6.759030697408588417e-02 -2.099958163542141928e-03 -1.176354516809880433e-04 2.946083038886134278e-03 -2.009723740766780533e-03 -1.787680920324745491e-03 -2.975846225456018311e-03 2.962618142536067346e-03 -1.382807096667684711e-03 -1.696029202950799768e-03 -8.829745349066980137e-03 1.434491106362065227e-02 -7.143164776773317133e-04 5.703949355082675587e-02 -8.022123643650722058e-02 8.241095659129196033e-03 -2.189720154784666022e-03 3.099150855531252564e-04 -5.140055077466503843e-04 4.052045257300570386e-03 3.108599486188378704e-03 -7.705358300871146399e-04 -9.306901197250825718e-04 -9.165171737393704859e-05 1.516505220465768386e-04 3.738350719484595693e-03 -3.984959979635103663e-03 5.612486610321843709e-04 6.443966108147331992e-04 1.889726131421303086e-05 1.148953487904274791e-03 3.118048116845448248e-05 6.288063702305100779e-04 -1.166905886152780694e-03 -4.239709235096706941e-01 8.317024855089706348e-01 -7.183274213912715922e-02 5.432962627836856236e-04 7.946298382627438707e-04 -2.626719322675898603e-04 5.574692087693467520e-04 4.771558481840511463e-05 -5.399892420537011350e-04 5.541621880393609624e-04 1.700753518279335408e-04 6.151058557776983935e-04 6.968365109616847953e-04 5.735318808864248467e-04 3.122772432174092307e-04 3.325917991301937954e-04 -5.858151007406419038e-05 -1.065805538121730300e-03 1.313359661337949302e-04 1.424853503091815833e-03 -8.527389168039517867e-04 4.771558481839427261e-04 1.784373899594760352e-03 1.148008624838562242e-03 9.500598125721600087e-04 4.691245121253779290e-04 1.620912589226797089e-03 -4.672820291472531279e-03 3.302296414659097127e-04 -7.369931912544023936e-05 -3.604652595686543568e-04 4.738488274539433840e-04 -1.889726131421675781e-05 7.303791497944125185e-04 -2.078698744563812865e-05 4.724315328557323473e-06 6.694354820560723769e-04 -7.795120292113485094e-05 4.866044788410140050e-05
1.644534165869564191e-03 2.191609880916093288e-03 1.245093304840345048e-02 9.181706841044244213e-03 8.409281284825717052e-04 -1.314918685396368990e-02 -8.722975822641674398e-03 -4.688882963589613602e-03 -1.300226064724567532e-02 -4.283820167319413175e-02 6.751282820269759177e-02 -1.645535720719219497e-01 -1.974763807335429234e-04 4.494241172053197592e-03 -1.902954214341455929e-03 6.434517477490294323e-04 -4.541484325338735265e-03 -2.508611439462050084e-04 5.368428480448786400e-02 -7.107874141268998025e-02 3.540874338751048758e-03 -5.306162004418449318e-02 6.867406491045612016e-02 -1.220479621978580106e-02 -6.323023635736358186e-03 8.319991725116038933e-03 -5.804293812661157417e-03 2.296017249677136682e-04 -5.135330762137940014e-04 -4.298182085918216336e-03 -3.571582388386763734e-04 -5.295957483308781676e-04 -3.170488016992432587e-03 1.006279164982092582e-04 1.568472689079856660e-04 1.296824557688009295e-03 -4.091257074527496857e-04 5.588865033679139491e-04 1.040294235347539401e-03 2.759000151875397842e-03 -3.881025042406918875e-03 5.536897565065016522e-04 -2.825140566475160906e-03 3.863545075691269572e-03 -6.047123620548827173e-05 4.685197997633341188e-02 -7.183274213912715922e-02 1.889178110843394431e-01 -7.629769255614354991e-04 -4.001495083285079015e-04 7.913228175327560211e-04 -4.346370102269999985e-05 -7.889606598684943272e-05 -1.752720986893454582e-04 -7.464418219114940013e-05 2.834589197132225680e-06 -1.011475911843363147e-03 6.283339386976476235e-04 3.746382055543154852e-04 6.495933576761366056e-04 -2.871438856694983211e-03 -7.261272659987128789e-04 1.547213270101358354e-03 -1.586897518861201924e-03 1.139032425714313953e-03 2.751913678882575952e-03 1.524536556524303801e-03 -9.226587836665499755e-04 2.750496384284005936e-03 2.733016417568354030e-03 1.128166500458647071e-03 1.742799924703483661e-03 5.872323953392330617e-04 9.921062189962789879e-06 2.588924800047460615e-04 2.929075503703412807e-05 -2.031455591278117658e-05 3.118048116845485111e-04 1.823585716821739624e-04 3.784176578171558145e-04 1.483435013165886095e-04 -3.458198820501396644e-04 -3.269226207359205078e-04 2.229876835077376708e-04
-4.122437555696016609e-02 5.661525003432262004e-02 1.049459407084933973e-02 4.002865134730319852e-02 -5.979754883963643575e-02 5.265721865206017191e-03 1.566110531415573770e-03 4.705418067239535286e-04 3.436466969990013658e-03 2.212396868361726429e-03 7.095921623487798108e-04 1.155095097831399529e-03 -4.513299060088583614e-01 4.299245056867141423e-01 -6.753881193700464469e-02 1.486269602363015068e-03 -4.901477153374533997e-03 -8.912893298849535254e-03 -9.330050342360845725e-03 -1.157740714415386035e-02 1.469734498713079398e-03 -1.948780073028437681e-03 8.881712817681117634e-04 -2.759945014941106271e-03 -5.122575110750839794e-03 -8.008659344964343119e-03 7.063323847720735446e-03 4.623687412055573279e-03 4.653450598625461648e-03 3.690635134666206407e-03 -2.026731275949568249e-03 2.120745150987782008e-03 -2.214759026026003139e-03 -4.280229687669389726e-04 1.741855061637776966e-03 5.262887276008898843e-04 4.998325617609951105e-04 -4.710142382568084478e-04 -1.523119261925737688e-03 2.291765365881436988e-03 1.925158496385662556e-03 4.752661220525067863e-04 5.522724619079304436e-04 4.724315328553935342e-06 -8.565183690667857192e-04 5.725870178207095873e-04 5.432962627836856236e-04 -7.629769255614354991e-04 4.812225388187494901e-01 -4.576647404329160507e-01 5.333137844944491057e-02 -3.124378699385747804e-02 4.638852464260228431e-02 -5.888386625509414024e-03 -3.684965956272435485e-05 -1.184385852868433033e-03 -5.522724619079331541e-04 2.893170707206327817e-03 5.177849600094955925e-04 2.135390528506305591e-03 1.984212437992557976e-05 4.440856408840848299e-05 -2.555854592747647171e-04 3.236628431592186109e-03 -4.220703314529932609e-03 4.190467696427158367e-04 4.899114995710268997e-04 -4.077084128541950655e-04 5.513275988422287367e-04 2.423573763548052956e-04 -3.307020729991210634e-06 8.976199124252273861e-05 -2.995215918303087942e-04 1.133835678852944482e-04 3.462923135829979989e-04 2.825140566475181506e-04 -1.138559994181453016e-04 -1.908623392735784457e-04 3.075529278888464862e-04 -1.114938417538646070e-04 1.261392192723948848e-04 2.480265547490751680e-04 1.228321985423941874e-05 2.513335754790609576e-04
4.908563626367361959e-03 5.379105433091330504e-03 7.837166698537841730e-03 4.544129941922726151e-02 -6.286221219326926235e-02 7.908031428466150842e-03 -2.735378575232624886e-04 6.615458754573840319e-03 7.667563778242914409e-04 7.195132245387398902e-04 9.948935650401372413e-03 6.977813740273878032e-04 4.260278904037229641e-01 -7.719668252001382625e-01 8.609025336916956150e-02 -3.251273809110697983e-03 -1.147111004926140189e-02 -1.343122847907833551e-03 -1.501056709341389017e-02 -2.206019042668180483e-02 1.345012574039255830e-03 -6.472312000118220568e-05 -1.014168771580637070e-02 -7.804568922770800318e-04 -1.757445302222007026e-04 -1.194448644518248531e-02 -2.118855424856363849e-03 5.485402527983767283e-03 -1.260447329658142841e-03 4.230624376719902338e-03 -6.585695568003753541e-04 -1.888592295742653679e-02 -1.994605931715405338e-03 -2.365464685006912586e-03 -6.763802255890426218e-03 -6.439241792818787679e-04 4.138500227813049492e-04 1.733351294046380289e-03 -8.621875474610643736e-04 3.307020729987659871e-04 1.374303329076287817e-03 5.796734908135482830e-04 4.535342715411642403e-04 -6.562073991361159911e-04 -6.689630505232161024e-04 7.365207597215305338e-04 7.946298382627438707e-04 -4.001495083285079015e-04 -4.576647404329160507e-01 8.241700371491245125e-01 -9.619461899388036252e-02 -9.690043170396621039e-03 1.280100481424928383e-02 -3.729846951893195980e-03 -4.563688607382910449e-04 1.258085171993868299e-03 2.017282645292497187e-04 -1.653510364993707963e-05 1.540126797108527356e-04 -1.871301301640152220e-03 1.955866546021317034e-04 9.410836134479097677e-04 -3.118048116845475353e-04 4.283064276866838972e-03 -3.717563732038962551e-03 -1.894450446750136881e-04 3.410955667215796305e-04 -1.181078832138788767e-05 3.963700560656607417e-04 1.138559994181398806e-04 -2.201530943105956331e-04 -1.809412770836088796e-04 2.088147375220775724e-04 4.558964292054374810e-04 1.043128824544674663e-03 1.096041156224415421e-04 -9.590360116963668816e-05 -4.025116659927811423e-04 1.388948706594790583e-04 -3.647171433643496595e-04 1.289738084695135579e-04 1.299186715352288173e-04 5.291233167980214595e-04 5.243990014694617507e-05
6.072540437016440973e-02 -8.234481617669214826e-02 -1.795145338543860380e-02 -7.083165972100659291e-03 5.462253382873871743e-03 -4.183381223434360328e-03 -1.529260871852857438e-03 -2.957421395674667301e-04 -3.085450341078471020e-03 -3.849844561238470464e-03 1.143284309510015761e-04 -1.038404509216115171e-03 -6.880540087658990056e-02 8.538444065908365466e-02 -1.632439918628468267e-01 3.918819565035345370e-03 -2.558216750411866636e-03 9.718389062367951969e-03 2.969704615528892706e-03 3.307020729987619214e-04 9.524219702364386704e-04 1.946890346897018004e-03 -7.568353156343161827e-04 2.968287320930333099e-03 8.469752521031204823e-03 1.025081939989596139e-02 -1.152780183320404467e-02 3.374106007653099055e-03 3.002302391295920241e-03 2.924351188374777963e-04 1.383751959733444748e-03 -2.941831155090427266e-03 4.080863580804745122e-03 2.059801483249616098e-04 4.781007112496434572e-04 7.332137389915438768e-04 -1.972401649671202614e-03 1.145174035641430017e-03 2.749079089685437655e-03 -7.922676805984516565e-04 8.078579211826903902e-04 1.814137086164678645e-04 -3.543236496415336310e-04 -7.417175065829075399e-05 5.210919807394813821e-04 -4.695969436582531770e-04 -2.626719322675898603e-04 7.913228175327560211e-04 5.333137844944491057e-02 -9.619461899388036252e-02 1.848671831216374128e-01 -4.951554895857200600e-02 7.381600971405402611e-02 -8.792895689504271611e-03 -1.199976093452660274e-04 1.340288258710705446e-03 1.061553654326034780e-03 -2.195389333178930473e-03 1.558551626889886823e-03 -1.445640490537445939e-03 9.283279620608147521e-04 -1.392728158857646200e-03 1.354933636229220138e-03 -5.088087608852399305e-04 1.525953851122868830e-03 2.377747904861110886e-03 -5.513275988422233157e-04 3.264501892030622276e-04 -7.043954154873689234e-04 -1.459813436523150435e-04 1.251943562066769149e-04 -1.285013769366586387e-04 6.387274324204687478e-04 2.125941897849169260e-05 -1.077143894910257468e-03 -2.399952186905293444e-04 -6.141609927118015302e-06 4.469202300811851800e-04 1.955866546021262824e-04 2.385779240919584882e-04 -2.834589197132767781e-05 -1.417294598560691829e-06 -1.596818581051144765e-04 -9.826575883391806040e-05
3.137937484378697239e-02 1.376193055207711874e-02 5.410569373179485719e-02 -4.008534313124585691e-02 -1.098403313888750982e-02 -5.750767319988643600e-02 -1.150370782502840904e-03 -9.968305343248823900e-05 2.598373430704587188e-03 2.108934362666400192e-03 -5.017222878924039453e-04 2.107044636534986044e-04 -4.291440487944370163e-01 -4.644001967968353073e-02 -4.100946645266425605e-01 -7.735593918973925412e-03 1.629416356818199187e-03 1.047144492573942251e-02 4.936909518338716742e-04 6.324913361867788922e-03 2.266254063107243054e-03 -1.320918565863628009e-03 1.793350098719006256e-03 -2.069250113906550767e-03 1.317139113600794076e-03 6.141609927119912656e-04 1.086923227640364947e-02 -7.776695462332353093e-03 -1.194873832897818539e-02 7.339696294441126583e-03 2.536957331433504614e-04 -4.403061886212120829e-04 3.382609775244508742e-04 -6.269166440991350703e-04 -9.325798458565203548e-04 -3.162456680933891859e-03 3.458671252034206840e-03 -9.425009080464813015e-04 -2.732071554502648204e-03 9.377765927179239781e-04 1.421546482361835465e-03 4.809353004467820797e-04 7.407726435172288723e-04 3.415679982544372602e-04 -7.454969588457861958e-04 8.253378878983529208e-04 5.574692087693467520e-04 -4.346370102269999985e-05 -3.124378699385747804e-02 -9.690043170396621039e-03 -4.951554895857200600e-02 4.720828783841293785e-01 5.524519858904203273e-02 4.306539399734428120e-01 3.226707369402212477e-03 3.727484794228985189e-04 3.667958421089148602e-03 -3.732209109557791879e-05 -1.143284309509961551e-04 1.492883643822954121e-04 2.793487653773846571e-03 -1.519339809662889227e-03 1.228321985423982531e-04 1.889726131421303086e-05 3.259777576702086637e-04 8.749431988481560282e-04 2.433022394205232655e-04 -1.308635346009386557e-04 1.464537751851686075e-04 6.543176730046905681e-04 -3.987322137299366930e-04 3.888111515399766136e-04 -1.270840823380938811e-04 3.458198820501369539e-04 -1.559024058422805439e-04 -2.527508700776270704e-04 -4.785731427824979969e-04 3.103875170859749714e-04 -6.231371918362442171e-04 2.104210047337846771e-03 -5.243990014694698823e-04 1.129111363524354632e-04 -1.066750401187444800e-03 2.248774096391610881e-04
-1.259502466592434412e-03 -7.748822001893890254e-03 -7.029781208888010759e-03 -5.198589344387279099e-02 -1.955772059714687774e-02 -7.669264531761041392e-02 7.540007264371828728e-04 -4.299126948984237015e-05 2.115548404126374807e-03 9.004545016223460593e-04 -9.037615223523318489e-04 5.021947194252710618e-04 -4.125224901739861505e-02 -1.706909301152461089e-01 -7.578368704839669179e-02 1.425325934624672216e-03 8.848642610381221791e-04 -4.582585868697324058e-05 -6.557349676032729439e-04 7.006159632245229779e-03 -4.168263414382988169e-03 -8.054957635184164990e-04 1.126276774327214167e-03 -8.971474808923711117e-04 -4.705418067239548838e-04 -1.407845967909014239e-03 -7.989762083650127703e-03 -8.079524074892659169e-03 -1.484663335151306142e-02 8.189600622047951348e-03 -7.936849751973484510e-05 4.053462551899052364e-04 -7.606147678971326325e-05 -2.299796701939991160e-03 8.229757302340628749e-04 -4.048738236570571802e-03 8.220308671683671312e-04 4.724315328553799816e-04 1.128166500458640132e-03 1.585007792729789403e-03 3.190330141372356865e-03 1.011003480310502861e-03 2.414125132890819047e-04 2.957421395674626643e-04 -2.787346043846760865e-04 2.673962475961471838e-04 4.771558481840511463e-05 -7.889606598684943272e-05 4.638852464260228431e-02 1.280100481424928383e-02 7.381600971405402611e-02 5.524519858904203273e-02 1.863156582013719975e-01 8.887712698148343693e-02 -4.417234832197790631e-04 1.968622197408357623e-03 3.302296414659070022e-04 -1.069584990384572472e-03 7.043954154873743444e-04 -1.276510001775230368e-03 1.516977651998615987e-03 -1.466427477983094909e-03 2.047990694928054738e-03 -6.472312000119846871e-05 1.083285504837374616e-03 1.437609154478913668e-03 1.889726131414255772e-06 -2.050352852592246663e-04 1.247219246738233509e-04 3.977873506642187230e-04 -3.033010440931589898e-04 2.929075503703345044e-04 8.031336058542028894e-05 -7.086472992835985210e-06 -1.322808291995044433e-04 1.620440157693904277e-04 1.275565138709230505e-05 1.228321985424348449e-05 -1.098875745421599038e-03 2.088147375220764448e-03 -5.362097897908523489e-04 -8.692740204539457869e-05 -1.011475911843359027e-03 2.234601150405841332e-04
-3.329413984644981339e-02 -1.389137679207949269e-02 -5.754830231171199906e-02 7.972282116934481869e-03 7.167258784948918500e-03 1.260163870738431613e-02 2.326725299312733426e-03 1.782011741930479088e-03 8.697464519867532723e-04 -7.147889092101865783e-04 -4.190467696427199024e-04 3.968424875985170162e-04 -4.078737638906894669e-01 -7.737483645105358576e-02 -7.676067545834159844e-01 1.193314808839395988e-02 -1.490993917691568922e-03 -1.303863787527553830e-02 2.647033878588673627e-03 -1.247219246738194912e-03 -5.593589349007651278e-04 1.223597670095379129e-04 -1.258085171993867865e-03 9.897440613320139871e-04 -1.593511560321186080e-03 4.272198351611170355e-03 -6.645694372676582903e-03 2.536957331433409746e-04 2.506721713330628022e-03 1.042656393011817629e-03 -9.826575883393161293e-05 -7.530558633714693481e-04 -8.565183690667977539e-04 1.721540505725010183e-03 -5.966810259963397940e-04 6.514830838075653897e-04 -8.569908005996555462e-04 1.617133136963957735e-03 1.741382630104918849e-03 -1.628943925285332179e-03 -1.398869768784770937e-03 9.429733395793321550e-04 -8.777777880452801223e-04 -6.614041459975645004e-06 4.421959147526366928e-04 -5.886496899377985240e-04 -5.399892420537011350e-04 -1.752720986893454582e-04 -5.888386625509414024e-03 -3.729846951893195980e-03 -8.792895689504271611e-03 4.306539399734428120e-01 8.887712698148343693e-02 8.350907644626093251e-01 -3.686383250870508069e-03 -1.459341004990260225e-03 -2.861517794505013916e-03 6.377825693547643305e-04 -2.971594341660301324e-04 1.352571478564941476e-03 -1.856655924121621373e-04 -1.611463958569690682e-03 6.803014073117435957e-04 -8.220308671683183421e-05 1.691304887622223471e-04 9.330522773893666546e-04 -9.070685430823122175e-05 -1.837758662807438157e-04 -1.289738084695149132e-04 -3.897560146056837415e-04 2.943248449689006173e-04 -6.755770919831849712e-05 1.138559994181466569e-04 -2.352709033619774419e-04 1.346429868637817498e-04 3.307020729989855381e-06 1.932244969378503312e-04 -3.599928280357977571e-04 -1.530678166451415420e-04 -8.333692239568834571e-04 1.918072023392842183e-04 -3.751106370871690491e-04 4.667623544611124945e-04 -2.834589197131954629e-05
3.135906028787419086e-02 1.658234680322362865e-03 -5.567747344160470235e-02 -1.148481056371418625e-03 -6.580971252675407637e-04 -2.513335754790598734e-03 -4.010282309796150274e-02 1.842010546603113294e-03 5.852103883786122229e-02 2.108461931133546845e-03 -5.390443789879872851e-04 -1.062970948924584630e-04 -7.729452309046818022e-03 -6.940019217645498591e-04 -1.057490743143474701e-02 -4.292867231173593812e-01 4.413597109394785251e-02 4.103918239608085328e-01 -1.294462400023720008e-03 2.195861764711792060e-03 1.625164473022500848e-03 4.781007112496552750e-04 5.694217265505849626e-03 -3.592369375832283034e-03 1.519339809662889227e-03 -1.681856256965142977e-03 -1.041806016252677311e-02 -7.792758134449433681e-03 -1.324414559206762813e-02 -4.552822682127260698e-03 2.588924800047450858e-04 -5.196746861409094146e-04 -2.149563474491963467e-04 -6.250269179676720254e-04 -2.206255258434630477e-04 3.283399153344873471e-03 3.454419368238513706e-03 -3.255053261373578102e-04 2.874273445892113702e-03 7.388829173858091955e-04 4.941633833667265392e-04 6.524279468732763123e-04 9.396663188493544969e-04 1.285013769366625744e-03 -7.804568922770800318e-04 8.258103194311956427e-04 5.541621880393609624e-04 -7.464418219114940013e-05 -3.684965956272435485e-05 -4.563688607382910449e-04 -1.199976093452660274e-04 3.226707369402212477e-03 -4.417234832197790631e-04 -3.686383250870508069e-03 4.723011417523085287e-01 -4.011652361241430098e-02 -4.324028815080734334e-01 -3.125134589838315935e-02 1.487686896961583783e-03 5.039616133581445445e-02 6.547901045375603950e-04 -4.738488274539406735e-04 -2.834589197132252785e-04 2.409400817562446038e-04 -4.015668029270472346e-05 -1.426743229223238329e-04 2.125941897848627159e-05 -1.899174762078672521e-04 -9.273830989951076242e-04 2.794432516839553265e-03 -1.517922515064328536e-03 1.847207293464482331e-04 -1.648786049665226534e-04 3.708587532914625791e-04 7.747877138828128700e-05 -2.971594341660301324e-04 -5.480205781122402366e-04 -1.790515509521919133e-04 8.267551824969081916e-05 -1.102655197684447499e-03 1.606267211708351569e-05 -6.576246937346844892e-04 2.179799092594708870e-03 5.338476321265330296e-05
6.055154956607366329e-03 -5.691855107841574217e-03 -4.612349055267039172e-03 2.291292934348540056e-04 -8.267551824969163231e-04 -1.736185883243509913e-03 -5.247391521731240016e-02 -3.212534423416564793e-03 8.020564619592299160e-02 1.032262899289002576e-03 -8.602978213296413358e-04 -2.253498411720160073e-04 -1.210842018708324771e-03 5.484930096450921742e-04 -2.988601876843110725e-03 4.868737648147654362e-02 -1.664551089916648241e-01 -5.864954021479788088e-02 -8.007714481898700176e-04 1.578393751269813053e-03 7.667563778242751779e-04 -1.232101437686827306e-03 7.792285702916582069e-03 2.298379407341409868e-03 -3.292847784002025848e-04 -8.187238464383674637e-04 6.353731685371956719e-03 -7.934487594306049302e-03 -1.638864987475300780e-02 -4.301489106648204511e-03 -6.047123620548928817e-05 5.215644122723362471e-04 -2.310190195662796997e-04 -2.617270692018810845e-03 1.803271160908970780e-03 3.788900893500115902e-03 9.892716297991630253e-04 -5.338476321266414498e-05 -7.256548344658558455e-04 4.270781057012643708e-04 3.637722802986387912e-04 2.971594341660355534e-04 1.903899077407170213e-03 3.165763701663881768e-03 -1.508001452874360325e-03 3.911733092042471438e-04 1.700753518279335408e-04 2.834589197132225680e-06 -1.184385852868433033e-03 1.258085171993868299e-03 1.340288258710705446e-03 3.727484794228985189e-04 1.968622197408357623e-03 -1.459341004990260225e-03 -4.011652361241430098e-02 1.780547204178629106e-01 5.844119790880865362e-02 4.659025290713154216e-02 -3.038207187792927276e-03 -7.510858238794633490e-02 4.719591013225209967e-04 -4.166846119784371749e-04 -9.354144350536615794e-05 2.078698744563812865e-05 -4.488099562125933643e-05 -1.440916175208791037e-04 -4.535342715411561088e-05 9.212414890679733459e-04 -1.392728158857651621e-03 1.518394946597187520e-03 -1.466899909515937631e-03 -1.612881253168258096e-03 8.692740204538644717e-05 7.842363445399519115e-05 1.440916175208872352e-04 1.927520654049940567e-04 -4.866044788410411100e-05 -7.795120292113518975e-05 3.637722802986265939e-05 -1.114938417538687866e-03 1.936969284706930531e-05 -1.008168891113373454e-03 2.292237797414289468e-03 6.850257226402969076e-05
3.279288999009025152e-02 2.316804237122759794e-03 -5.191124926168164122e-02 -3.140724830422544217e-03 -1.389421138127664313e-03 8.570852869062240906e-03 4.255190816428381338e-03 -3.635833076854977884e-03 3.156787502539627407e-03 4.710142382568084478e-04 6.982538055602373556e-04 7.985037768321575150e-03 -1.291155379293745104e-02 -1.205172840314065307e-03 -2.215136971252289894e-02 4.081227353085041809e-01 -5.753129477652920570e-02 -7.814225423302385565e-01 -8.380935392854398048e-04 7.403002119843759589e-04 -9.236508898855471869e-03 -1.422491345427537171e-03 -3.056632017574274600e-04 -1.079789511494249135e-02 1.841065683537399661e-03 -5.357846014112826669e-03 -1.052671941508349918e-02 1.461703162654537586e-03 1.510836042071494502e-03 -1.026829936661161069e-02 1.091316840895608731e-04 1.747996671565073983e-05 -5.247297035424666398e-03 -1.090371977830202361e-03 2.522784385447736149e-04 -1.121930404224948455e-02 5.725870178207095873e-04 -1.037932077683261824e-03 1.525481419590010929e-03 1.119662732867234564e-03 1.237770616081087691e-04 7.251824029330016311e-04 9.198241944694262066e-04 1.002027281186256957e-03 1.325170449659326347e-03 6.075469512520305284e-04 6.151058557776983935e-04 -1.011475911843363147e-03 -5.522724619079331541e-04 2.017282645292497187e-04 1.061553654326034780e-03 3.667958421089148602e-03 3.302296414659070022e-04 -2.861517794505013916e-03 -4.324028815080734334e-01 5.844119790880865362e-02 8.424880974040588333e-01 -4.408731064606377474e-03 2.312079921794213313e-03 7.554180210357473377e-03 2.971594341660274219e-04 -9.354144350536344743e-05 9.103755638123088492e-04 1.724375094922122025e-04 6.566798306689746508e-05 2.659789529975729394e-04 1.587369950394100591e-04 -2.480265547490697470e-04 1.366744424550605207e-03 -1.280289454038037195e-04 2.059329051716581038e-03 6.769943865817565050e-04 3.968424875985115952e-05 3.151118324145360354e-04 5.366822213237086234e-04 -3.538512181086746460e-04 -2.022006960621005722e-04 1.795239824850444472e-04 1.483435013165882842e-04 -2.357433348948330387e-04 3.760555001528788875e-04 6.127436981134251528e-04 3.732209109557469871e-04 2.782621728518171016e-04
-4.120311613798166572e-02 5.294492945556920904e-02 -2.259120346961125680e-02 1.568945120612705996e-03 -2.867659404432137786e-04 -3.455836662837079819e-03 3.998046333095196109e-02 -5.950653101539753187e-02 7.934015162773207230e-03 2.215231457558863859e-03 4.393613255555004014e-04 -1.300604009950843444e-03 1.498080390684397535e-03 -2.840258375526521356e-03 9.776025709376306647e-03 -4.511026664415549448e-01 4.341589095156968559e-01 -2.795377379905262735e-02 -1.928465517115653116e-03 1.469734498713074627e-03 2.503887124133496230e-03 -9.355089213602153786e-03 -1.162087084517655564e-02 1.094151430093053858e-03 -5.123519973816556897e-03 -9.339971404550798106e-03 -5.114071343159455260e-03 4.494241172053197592e-03 3.898977440655430199e-03 -4.430462915117717310e-03 -2.013975624562457187e-03 2.549240551287609673e-03 1.702643244410776118e-03 -4.412510516869092361e-04 1.576031593605535259e-03 -8.853366925709793209e-04 4.998325617609842685e-04 -1.285013769366681255e-04 1.588787244992632443e-03 5.508551673093751728e-04 1.889726131421479269e-04 8.357313816211638536e-04 2.296962112742837250e-03 1.772563111273372898e-03 -8.858091241038367879e-04 5.735318808864167152e-04 6.968365109616847953e-04 6.283339386976476235e-04 2.893170707206327817e-03 -1.653510364993707963e-05 -2.195389333178930473e-03 -3.732209109557791879e-05 -1.069584990384572472e-03 6.377825693547643305e-04 -3.125134589838315935e-02 4.659025290713154216e-02 -4.408731064606377474e-03 4.809513631188904736e-01 -4.580100878834334477e-01 4.783510999620545212e-02 2.423573763548107166e-04 -2.314914510991679039e-05 -1.242494931409616555e-04 4.870769103738946740e-04 -4.062911182556235316e-04 -4.766834166510728991e-04 3.238518157723600365e-03 -4.269363762414039865e-03 5.092811924180934945e-04 2.031455591278456471e-05 6.283339386977879193e-05 8.314794978254573836e-05 -2.371606294933998292e-04 3.637722802986808040e-05 -3.647171433643520448e-04 3.448750189844271155e-04 -6.991986686259309310e-05 2.140114843834881346e-04 2.806243305160930528e-04 -4.110154335841591710e-05 -2.470816916833653296e-04 3.075529278888491968e-04 -1.270840823380976216e-04 -9.779332730106991747e-05
-8.352117069350203579e-03 1.207723970591483877e-02 -1.465151912844379553e-02 2.536957331433423299e-04 -1.355406067762076304e-03 -1.079506052574532443e-03 4.571956159207907211e-02 -7.025482081939020407e-02 6.931987881586937697e-03 1.482490150100173112e-03 1.253360856665327022e-03 -1.275565138709515000e-03 -3.659454653497741516e-03 4.814077319796275121e-04 3.137890241225412859e-03 4.308240153252707039e-01 -7.693500269396522651e-01 4.997333511390887606e-02 -8.281724770954743044e-04 1.179189106007019327e-03 1.513670631268626077e-03 -1.555764280846041146e-02 -1.111300694735702435e-02 1.091789272428776714e-03 -2.001219973175375616e-03 -1.453199395063138090e-03 2.371606294934001003e-04 4.554239976725828545e-03 3.364657376995991780e-03 -4.720535876290922299e-03 -7.988817220584367882e-04 3.174739900788129624e-04 2.396172734642471221e-03 -2.445305614059457844e-03 1.728626978717824267e-03 3.108599486188360706e-04 9.150998791408580411e-04 1.429105386887516991e-03 1.140922151845737750e-03 5.135330762137999645e-04 6.897500379688460996e-05 6.902224695017050845e-04 4.899114995710323207e-04 1.541071660174241423e-03 -9.595084432292665241e-04 6.472312000118654249e-04 5.735318808864248467e-04 3.746382055543154852e-04 5.177849600094955925e-04 1.540126797108527356e-04 1.558551626889886823e-03 -1.143284309509961551e-04 7.043954154873743444e-04 -2.971594341660301324e-04 1.487686896961583783e-03 -3.038207187792927276e-03 2.312079921794213313e-03 -4.580100878834334477e-01 8.345219568970515533e-01 -4.921413764061029900e-02 3.921181722700301658e-05 -4.629829021982273876e-05 4.346370102269051308e-05 4.053462551899109827e-04 -1.209424724109731553e-04 -4.308575579641091453e-04 4.221648177595644508e-03 -3.686383250870505467e-03 1.526426282655722610e-03 -3.264501892030649381e-04 1.081868210238816526e-03 1.686580572293701384e-04 -2.078698744563541815e-05 2.362157664276493332e-05 -1.223125238562569692e-03 1.738548040907810259e-04 -9.306901197251259399e-05 5.664454078935959088e-04 1.993661068649710570e-04 2.168460735806166198e-04 -1.190527462795534785e-04 2.173185051134796705e-05 -6.864430172388626952e-04 4.913287941695767495e-05
-6.034556941774868455e-02 7.563487111554724474e-02 -3.311272613783335095e-02 1.512253336670058663e-03 -8.928955970966646416e-05 -2.918682009980517848e-03 -2.939468997426150556e-03 9.292255819732414893e-03 -4.522587064024514644e-03 3.628746603862153825e-03 -6.264442125662272962e-04 -7.398277804515244549e-04 -3.218676033343674785e-03 4.620852822858441053e-03 8.431013135337058623e-03 -2.591617659784740957e-02 5.030923393376907082e-02 -1.552882448495622736e-01 -1.806105750106097585e-03 1.164543728488500515e-03 2.468927190702207598e-03 4.143224543141693552e-04 2.367354411138296484e-03 7.795120292113742050e-04 -8.281724770954748682e-03 -1.249108972869615933e-02 -9.333357363090818287e-03 -4.342118218473764099e-03 -3.841340793647073787e-03 1.885946679158654552e-03 -1.222180375496880779e-03 3.778507399777312342e-03 2.889391254943485862e-03 3.363712513930494120e-04 -6.982538055602439692e-04 7.653390832257145945e-04 1.816499243828919360e-03 -8.499043276068195610e-04 2.752386110415428432e-03 2.484989862819395740e-04 1.752720986893444282e-04 3.514890604444014053e-04 7.053402785530814723e-04 -1.113048691407265804e-03 5.773113331492614898e-04 3.373161144587294349e-04 3.122772432174092307e-04 6.495933576761366056e-04 2.135390528506305591e-03 -1.871301301640152220e-03 -1.445640490537445939e-03 1.492883643822954121e-04 -1.276510001775230368e-03 1.352571478564941476e-03 5.039616133581445445e-02 -7.510858238794633490e-02 7.554180210357473377e-03 4.783510999620545212e-02 -4.921413764061029900e-02 1.734721345491657130e-01 1.417294598566167050e-04 -1.445640490537489307e-04 2.461368286176473597e-04 4.757385535853711923e-04 -4.299126948983993069e-04 -5.447135573822517365e-04 -4.195192011755639796e-04 -1.332256922652173175e-04 2.376803041795398121e-03 -8.754156303810095921e-04 1.437609154478913668e-03 9.325798458565076696e-04 -6.892776064359925356e-04 -2.669238160632827778e-04 -8.021887427884337451e-04 1.644061734336717999e-04 1.266116508052403172e-04 3.188912846773828700e-04 -5.196746861410887416e-06 8.362038131539422010e-05 -1.053522318267459141e-04 -1.639337419008209465e-04 -8.503767591396541514e-05 1.322808291995400051e-05
2.107989499600690462e-03 5.310130429294495930e-04 1.129111363524422395e-04 -4.010613011869147704e-02 -1.849569451128800241e-03 -5.853426692078117499e-02 -1.151315645568553453e-03 6.547901045375536730e-04 2.516170343987736598e-03 3.137087107619557225e-02 -1.660124406453787962e-03 5.568078046233469747e-02 4.785731427824925759e-04 -5.690910244775864921e-03 3.591424512766574605e-03 -1.322808291995047686e-03 -2.199641216974636618e-03 -1.627999062219630255e-03 -4.292631015407165629e-01 -4.418415911029910381e-02 -4.103956034130714636e-01 -7.732759329776803595e-03 6.977813740273943084e-04 1.056876582150763529e-02 1.500442548348681618e-03 1.692249750687959331e-03 1.041286341566535767e-02 -7.790868408318019425e-03 1.325123206506045870e-02 4.554239976725828545e-03 2.565303223404664240e-04 5.050293086223964570e-04 2.399952186905295070e-04 -6.269166440991079652e-04 2.144839159163396114e-04 -3.289540763271986933e-03 8.333692239568906129e-04 -5.484930096450856690e-04 7.700633985542399611e-05 9.391938873164955119e-04 -1.285013769366627479e-03 7.814017553427980017e-04 7.407726435172288723e-04 -4.941633833667217687e-04 -6.533728099389888612e-04 3.448750189844254892e-03 3.325917991301937954e-04 -2.871438856694983211e-03 1.984212437992557976e-05 1.955866546021317034e-04 9.283279620608147521e-04 2.793487653773846571e-03 1.516977651998615987e-03 -1.856655924121621373e-04 6.547901045375603950e-04 4.719591013225209967e-04 2.971594341660274219e-04 2.423573763548107166e-04 3.921181722700301658e-05 1.417294598566167050e-04 4.723238184658856142e-01 4.016707378642983550e-02 4.324057160972705760e-01 -3.124614915152175432e-02 -1.494300938421555362e-03 -5.038529541055877803e-02 -3.590479649700638494e-05 4.625104706654117707e-04 1.209424724109731553e-04 3.227652232467935652e-03 4.403061886212183713e-04 3.686855682403357946e-03 -2.947972765017514707e-04 5.428238312508320597e-04 1.870828870107292801e-04 -1.644061734336745104e-04 -3.708587532914707106e-04 -7.558904525686533716e-05 -6.562073991361183764e-04 -2.180271524127562650e-03 -5.243990014694888558e-05 7.795120292113078518e-05 1.103127629217306917e-03 -1.511780905137638780e-05
-1.038876940748974156e-03 -8.574632321324982681e-04 -2.253498411720214283e-04 5.246824603891812877e-02 -3.203558224292313468e-03 8.020753592205441540e-02 -2.300741565005665545e-04 -8.272276140297684776e-04 -1.747996671564892380e-03 -6.054210093541653563e-03 -5.687603224045881083e-03 -4.605735013807062822e-03 1.234936026883948689e-03 7.796065155179420988e-03 2.289875639750006686e-03 8.163616887740972588e-04 1.586425087328355516e-03 7.752601454156772759e-04 -4.874312340235349011e-02 -1.664796754313733196e-01 -5.873788491144182888e-02 1.215093902504028531e-03 5.414065366522622606e-04 -2.975846225456023949e-03 3.387334090573118107e-04 -8.243930248326319151e-04 6.357511137634809517e-03 7.957636739415963056e-03 -1.638770501168731325e-02 -4.301016675115348561e-03 6.803014073118425833e-05 5.248714330023237715e-04 -2.305465880334297407e-04 2.618215555084480242e-03 1.805160887040397396e-03 3.790790619631541000e-03 -3.973149191313651591e-04 1.696029202950853979e-04 1.889726131422387288e-06 -1.906261235071454296e-03 3.164346407065316957e-03 -1.510836042071492550e-03 -4.318024210298162732e-04 3.642447118314984808e-04 2.999940233631677791e-04 -9.892716297991576042e-04 -5.858151007406419038e-05 -7.261272659987128789e-04 4.440856408840848299e-05 9.410836134479097677e-04 -1.392728158857646200e-03 -1.519339809662889227e-03 -1.466427477983094909e-03 -1.611463958569690682e-03 -4.738488274539406735e-04 -4.166846119784371749e-04 -9.354144350536344743e-05 -2.314914510991679039e-05 -4.629829021982273876e-05 -1.445640490537489307e-04 4.016707378642983550e-02 1.780556652809286156e-01 5.851867668019694602e-02 -4.659686694859151157e-02 -3.045766092318617259e-03 -7.511377913480773993e-02 1.182023695204154371e-03 1.280289454038075142e-03 1.339343395644992897e-03 -3.746382055543127747e-04 1.969567060474065184e-03 -1.459813436523112488e-03 -1.908623392735743799e-04 -5.149503708123362618e-05 -7.747877138827959293e-05 -8.078579211827927389e-05 8.173065518398911228e-05 1.436191859880336713e-04 1.004861870383390266e-03 2.292710228947143249e-03 6.755770919831443136e-05 -3.732209109557249778e-05 -1.115410849071541213e-03 1.842482978136488793e-05
-4.502272508111730296e-04 7.133716146116164539e-04 8.004407461168643045e-03 -4.258025405625505758e-03 -3.621660130869317623e-03 3.172850174656710598e-03 3.142614556553963677e-03 -1.398869768784770937e-03 8.552428039280884908e-03 -3.277777218103888890e-02 2.309717764129937470e-03 -5.193439840679155151e-02 1.490049054625851603e-03 -2.806243305160927275e-04 -1.078655675815396071e-02 8.461248753439802074e-04 7.771498715470963022e-04 -9.209580301482712256e-03 -4.081454120220812110e-01 -5.763475728222453021e-02 -7.813889996914058500e-01 1.298147365980004478e-02 -1.234463595351099896e-03 -2.215940104858143966e-02 -1.866104554778741549e-03 -5.368711939368499622e-03 -1.052010537362352630e-02 -1.566110531415573770e-03 1.506111726742940648e-03 -1.026829936661160896e-02 -1.044073687610523387e-04 2.173185051134902414e-05 -5.247297035424669867e-03 1.262337055789571841e-03 2.565303223404665324e-04 -1.121505215845378621e-02 -6.028226359234623629e-04 6.344755486247785408e-04 -1.035097488486131550e-03 -9.254933728636852370e-04 1.003917007317675549e-03 1.319973702797923483e-03 -1.128166500458644902e-03 1.204700408781195914e-04 7.308515813272687929e-04 -5.574692087693494625e-04 -1.065805538121730300e-03 1.547213270101358354e-03 -2.555854592747647171e-04 -3.118048116845475353e-04 1.354933636229220138e-03 1.228321985423982531e-04 2.047990694928054738e-03 6.803014073117435957e-04 -2.834589197132252785e-04 -9.354144350536615794e-05 9.103755638123088492e-04 -1.242494931409616555e-04 4.346370102269051308e-05 2.461368286176473597e-04 4.324057160972705760e-01 5.851867668019694602e-02 8.424578617859560525e-01 4.459753670154757536e-03 2.336173929969837231e-03 7.577801787000230938e-03 4.530618400083025448e-04 2.149563474491982982e-04 1.072419579581704698e-03 -3.675044894081973962e-03 3.429852928530047283e-04 -2.863879952169295397e-03 3.439301559187172772e-04 -1.899174762078618310e-04 1.899174762078621563e-04 -4.818801635124783656e-05 3.028286125602945838e-04 5.248714330023224704e-04 -6.174680134419770552e-04 3.732209109557463366e-04 2.914902557717656811e-04 -1.488159328494418482e-04 -2.371606294933995039e-04 3.614101226343669057e-04
2.210034710697453188e-03 -4.469202300811791085e-04 1.302966167615127527e-03 3.998377035168194926e-02 5.951881423525176573e-02 -7.930708142043205178e-03 1.566582962948429936e-03 2.844037827789391826e-04 3.450167484442821005e-03 -4.119744695958742209e-02 -5.295862997002200728e-02 2.259592778493980242e-02 -9.355089213602171133e-03 1.162748488663653199e-02 -1.102182766151597187e-03 -1.946890346897007162e-03 -1.467844772581657770e-03 -2.500107671870656877e-03 -4.509477088987783322e-01 -4.341234771507326839e-01 2.795802568284833783e-02 1.498080390684413798e-03 2.841203238592234122e-03 -9.773191120179176156e-03 -5.121630247685143508e-03 9.353199487470745602e-03 5.112181617028029729e-03 4.580696142565735679e-03 -3.894253125326876779e-03 4.431407778183434412e-03 -2.009723740766774895e-03 -2.554437298149022512e-03 -1.702170812877917133e-03 -4.369991678912217396e-04 -1.578866182802669653e-03 8.810848087752809824e-04 5.773113331492723318e-04 -6.906949010345613590e-04 -6.273890756319417967e-04 2.294127523545715433e-03 -1.772563111273369862e-03 8.839193979724116901e-04 5.503827357765161878e-04 -1.885001816092997840e-04 -8.347865185554513047e-04 4.922736572353001404e-04 1.313359661337949302e-04 -1.586897518861201924e-03 3.236628431592186109e-03 4.283064276866838972e-03 -5.088087608852399305e-04 1.889726131421303086e-05 -6.472312000119846871e-05 -8.220308671683183421e-05 2.409400817562446038e-04 2.078698744563812865e-05 1.724375094922122025e-04 4.870769103738946740e-04 4.053462551899109827e-04 4.757385535853711923e-04 -3.124614915152175432e-02 -4.659686694859151157e-02 4.459753670154757536e-03 4.808408141402022995e-01 4.579680414770093133e-01 -4.784550348992826219e-02 2.894115570272040583e-03 3.118048116845719298e-05 2.194916901646082330e-03 -3.779452262843148273e-05 1.068167695786006359e-03 -6.382550008876138829e-04 3.996770767956546629e-04 6.850257226403240127e-05 -2.125941897849199617e-04 -1.927520654049967672e-04 -3.543236496415824201e-05 3.656620064300594979e-04 3.075529278888519073e-04 1.270840823380972693e-04 9.968305343248146273e-05 2.740102890561214736e-04 4.110154335842337099e-05 2.456643970847992168e-04
-1.483435013165885445e-03 1.258557603526729886e-03 -1.277927296373792361e-03 -4.570586107762626693e-02 -7.024726191486452276e-02 6.935294902316918066e-03 -2.522784385447707960e-04 -1.353988773163508890e-03 -1.082340641771667488e-03 8.341723575627384840e-03 1.207912943204626777e-02 -1.465104669691093958e-02 1.555906010305896717e-02 -1.111017235815989039e-02 1.090371977830205180e-03 8.456524438111239330e-04 1.182968558269862150e-03 1.516032788932902137e-03 -4.308008661801608907e-01 -7.694945909887060953e-01 4.999648425901880022e-02 3.661344379629171818e-03 4.781007112496420478e-04 3.141669693488255248e-03 2.005944288503930337e-03 -1.461703162654533900e-03 2.381054925591090713e-04 -4.568885354244348225e-03 3.360405493200292575e-03 -4.721008307823777381e-03 8.007714481898293600e-04 3.207810108088033057e-04 2.395227871576759322e-03 2.444360750993761558e-03 1.733351294046373350e-03 3.146394008816808452e-04 -6.524279468732600493e-04 5.706972916892953315e-04 3.736933424886022858e-04 -4.894390680381733357e-04 1.541071660174238170e-03 -9.604533062949817835e-04 -5.158952338780623632e-04 6.897500379688799809e-05 6.911673325674176334e-04 -9.117928584108830935e-04 1.424853503091815833e-03 1.139032425714313953e-03 -4.220703314529932609e-03 -3.717563732038962551e-03 1.525953851122868830e-03 3.259777576702086637e-04 1.083285504837374616e-03 1.691304887622223471e-04 -4.015668029270472346e-05 -4.488099562125933643e-05 6.566798306689746508e-05 -4.062911182556235316e-04 -1.209424724109731553e-04 -4.299126948983993069e-04 -1.494300938421555362e-03 -3.045766092318617259e-03 2.336173929969837231e-03 4.579680414770093133e-01 8.346703003983682034e-01 -4.924201110104876183e-02 -5.192022546080589948e-04 1.228321985423982531e-04 1.558551626889892244e-03 1.129111363524408843e-04 7.053402785530896038e-04 -2.976318656988891174e-04 -1.563748373751313973e-04 -9.306901197250717298e-05 5.650281132950297960e-04 4.157397489127354680e-05 2.456643970848019273e-05 -1.224070101628278772e-03 -2.503887124133646717e-05 -6.864430172388630205e-04 4.818801635124783656e-05 -1.993661068649683465e-04 2.159012105149067814e-04 -1.185803147466999146e-04
-3.631108761526432270e-03 -6.250269179676611834e-04 -7.412450750500797257e-04 2.936634408229015294e-03 9.293200682798111179e-03 -4.518335180228811102e-03 -1.512253336670064084e-03 -8.976199124252680437e-05 -2.923878756841928953e-03 6.033186890329587937e-02 7.564809919846718356e-02 -3.311461586396477474e-02 -4.129051597155924003e-04 2.367826842671151566e-03 7.757325769485268283e-04 1.814609517697499683e-03 1.168795612284205792e-03 2.472234211432187967e-03 2.592042848164309576e-02 5.033191064734611475e-02 -1.552934415964236925e-01 3.219620896409403597e-03 4.617073370595593459e-03 8.437154745264179023e-03 8.287393949349018338e-03 -1.249486918095899998e-02 -9.334302226156540594e-03 4.412510516869217261e-03 -3.841340793647075522e-03 1.885474247625810095e-03 1.225487396226850306e-03 3.780397125908722261e-03 2.889391254943480224e-03 -3.344815252616297353e-04 -6.963640794288242925e-04 7.662839462914199876e-04 -3.401507036558670816e-04 3.113323801517021028e-04 6.495933576761386656e-04 -7.058127100859404573e-04 -1.113048691407271442e-03 5.763664700835543619e-04 -2.508611439462128147e-04 1.747996671564840880e-04 3.529063550429675181e-04 -1.815554380763212232e-03 -8.527389168039517867e-04 2.751913678882575952e-03 4.190467696427158367e-04 -1.894450446750136881e-04 2.377747904861110886e-03 8.749431988481560282e-04 1.437609154478913668e-03 9.330522773893666546e-04 -1.426743229223238329e-04 -1.440916175208791037e-04 2.659789529975729394e-04 -4.766834166510728991e-04 -4.308575579641091453e-04 -5.447135573822517365e-04 -5.038529541055877803e-02 -7.511377913480773993e-02 7.577801787000230938e-03 -4.784550348992826219e-02 -4.924201110104876183e-02 1.734711896861000358e-01 -2.136335391572012719e-03 -1.926103359451363612e-03 -1.446585353603169330e-03 -1.507056589808723670e-04 -1.276037570242376804e-03 1.352099047032089213e-03 -1.285013769366681255e-04 1.256667877395277683e-04 3.184188531445238850e-04 7.218753822030158415e-04 -2.655065214647193755e-04 -8.031336058541408730e-04 1.629888788351083976e-04 -8.503767591396541514e-05 1.370051445281298547e-05 5.196746861405466406e-06 8.362038131541014432e-05 -1.062970948924584630e-04
2.214759026026005308e-03 -7.166786353416103750e-04 -1.152260508634257979e-03 1.569889983678415726e-03 -4.729039643882294798e-04 -3.441663716851424328e-03 4.002581675810606976e-02 5.980983205949067655e-02 -5.260997549877469842e-03 -4.121209233710591835e-02 -5.662942298030827770e-02 -1.049317677625077189e-02 -1.950197367626992952e-03 -8.881712817681079687e-04 2.762779604138241099e-03 -9.357451371266449144e-03 1.157268282882531127e-02 -1.474458814041632601e-03 1.505639295210081663e-03 4.903366879505955192e-03 8.915727888046665744e-03 -4.512094359679802436e-01 -4.298772625334286168e-01 6.752038710722328696e-02 -5.130134015276528910e-03 8.021414996351438134e-03 -7.057654669326472729e-03 4.642584673369786093e-03 -4.648253851764047942e-03 -3.691107566199061489e-03 -2.029093433613863608e-03 -2.124997034783485984e-03 2.216176320624571421e-03 -4.237710849712514761e-04 -1.747524240032037731e-03 -5.305406113965810671e-04 5.806183538792798055e-04 -5.395168105208408491e-04 7.639217886271413259e-04 5.522724619079250226e-04 -3.779452262844774577e-06 8.574632321325091101e-04 2.295072386611428199e-03 -1.925158496385664508e-03 -4.762109851182193352e-04 4.951082464324377871e-04 4.771558481839427261e-04 1.524536556524303801e-03 4.899114995710268997e-04 3.410955667215796305e-04 -5.513275988422233157e-04 2.433022394205232655e-04 1.889726131414255772e-06 -9.070685430823122175e-05 2.125941897848627159e-05 -4.535342715411561088e-05 1.587369950394100591e-04 3.238518157723600365e-03 4.221648177595644508e-03 -4.195192011755639796e-04 -3.590479649700638494e-05 1.182023695204154371e-03 4.530618400083025448e-04 2.894115570272040583e-03 -5.192022546080589948e-04 -2.136335391572012719e-03 4.811186038815213339e-01 4.575480498443008637e-01 -5.331626064039354101e-02 -3.123622808933178979e-02 -4.639513868406226066e-02 5.888859057042266504e-03 3.897560146056891625e-04 1.143284309510042866e-04 1.918072023392852483e-04 -2.007834014635344593e-04 -1.148008624838524295e-04 -3.453474505172766137e-04 2.480265547490751680e-04 -1.181078832138416073e-05 -2.499162808804975553e-04 3.037734756259990012e-04 1.114938417538703668e-04 -1.261392192723867533e-04
-7.681736724228412907e-04 9.994289077555482820e-03 6.396722954861840072e-04 2.267671357705834754e-04 6.547428613842666036e-03 7.558904525685889971e-04 -4.546964531119858377e-02 -6.278615071647954127e-02 7.916062764524696774e-03 -4.964310547244298912e-03 5.335169300535764526e-03 7.890551461750499804e-03 1.629888788351138186e-04 -1.011475911843361629e-02 -7.147889092101852773e-04 1.490663215618569931e-02 -2.194869658492794307e-02 1.360602814623483071e-03 3.117103253779776248e-03 -1.157504498648957887e-02 -1.358240656959205928e-03 -4.258852160808006548e-01 -7.721321762366376573e-01 8.603592374289120714e-02 1.195251778124097530e-04 -1.195299021277388199e-02 -2.124997034783479913e-03 -5.476898760392383617e-03 -1.263754350388134051e-03 4.230624376719898001e-03 4.152673173799171407e-04 -1.888356079976225704e-02 -1.995078363248250879e-03 2.563413497273257791e-03 -6.760022803627582962e-03 -6.415620216176055272e-04 -6.519555153404146168e-04 7.374656227872485037e-04 -3.415679982544372602e-04 -4.488099562126042063e-04 -6.618765775303807677e-04 -6.746322289174778433e-04 -3.278674838016256299e-04 1.378555212871985288e-03 5.853426692078127344e-04 -3.217258738745049041e-04 1.784373899594760352e-03 -9.226587836665499755e-04 -4.077084128541950655e-04 -1.181078832138788767e-05 3.264501892030622276e-04 -1.308635346009386557e-04 -2.050352852592246663e-04 -1.837758662807438157e-04 -1.899174762078672521e-04 9.212414890679733459e-04 -2.480265547490697470e-04 -4.269363762414039865e-03 -3.686383250870505467e-03 -1.332256922652173175e-04 4.625104706654117707e-04 1.280289454038075142e-03 2.149563474491982982e-04 3.118048116845719298e-05 1.228321985423982531e-04 -1.926103359451363612e-03 4.575480498443008637e-01 8.243665686667922543e-01 -9.612800614774774655e-02 9.666421593753856539e-03 1.278257998446792609e-02 -3.724650205031792248e-03 2.220428204420695200e-05 -7.133716146115920594e-05 -3.770003632185941469e-04 -7.842363445399248064e-05 4.322748525626671267e-04 1.015255364106202934e-03 -1.270840823380938811e-04 5.064466032209630035e-04 7.795120292113891670e-05 -1.322808291995047686e-04 -3.425128613201450928e-04 1.020452110967601245e-04
3.852679150435588812e-03 1.114938417538747714e-04 -1.037459646150408043e-03 1.530205734918561964e-03 -2.966870026331792790e-04 -3.090174656407017502e-03 7.080803814436381280e-03 5.462253382873869141e-03 -4.180546634237216827e-03 -6.071217628724444315e-02 -8.235709939654638212e-02 -1.795192581697145628e-02 -1.948780073028426839e-03 -7.573077471671662772e-04 2.971121910127462722e-03 -2.981987835383133941e-03 3.259777576702140847e-04 9.491149495064487608e-04 -3.909370934378241999e-03 -2.556327024280447176e-03 9.721223651565084195e-03 6.879075549907137654e-02 8.539719631047074100e-02 -1.632458815889782922e-01 -8.474004404826885814e-03 1.025554371522451047e-02 -1.153252614853260069e-02 -3.384499501375920830e-03 3.004192117427341435e-03 2.924351188374760073e-04 -1.385169254331983756e-03 -2.943248449688993379e-03 4.081808443870455286e-03 -2.083423059892673766e-04 4.757385535853647955e-04 7.313240128601222485e-04 4.733763959210816885e-04 -2.617270692018718904e-04 7.917952490656102356e-04 3.552685127072461799e-04 -7.369931912544193343e-05 5.225092753380420740e-04 7.941574067298821753e-04 8.083303527155500257e-04 1.804688455507553156e-04 1.970984355072620021e-03 1.148008624838562242e-03 2.750496384284005936e-03 5.513275988422287367e-04 3.963700560656607417e-04 -7.043954154873689234e-04 1.464537751851686075e-04 1.247219246738233509e-04 -1.289738084695149132e-04 -9.273830989951076242e-04 -1.392728158857651621e-03 1.366744424550605207e-03 5.092811924180934945e-04 1.526426282655722610e-03 2.376803041795398121e-03 1.209424724109731553e-04 1.339343395644992897e-03 1.072419579581704698e-03 2.194916901646082330e-03 1.558551626889892244e-03 -1.446585353603169330e-03 -5.331626064039354101e-02 -9.612800614774774655e-02 1.848652933955060029e-01 4.950610032791491477e-02 7.382215132398114998e-02 -8.791950826438556243e-03 1.847207293464509436e-04 -5.196746861408176911e-06 4.473926616140390692e-04 -6.944743532974034230e-04 2.031455591277643320e-05 -1.076671463377400651e-03 2.362157664278661737e-06 -1.596818581051144765e-04 -9.873819036677704535e-05 -1.960590861349798463e-04 2.376330610262547484e-04 -2.740102890561241841e-05
2.111296520330681672e-03 4.927460887681537043e-04 -2.083423059892199427e-04 -1.147536193305711497e-03 9.684846423535465806e-05 -2.602625314500258205e-03 -4.009668148803438581e-02 1.097978125509181321e-02 5.752468073506922241e-02 3.138504402218122991e-02 -1.376523757280710865e-02 -5.408963105967778962e-02 -1.321863428929345979e-03 -1.791932804120449467e-03 2.070667408505117747e-03 4.658174913953975604e-04 -6.331527403327760067e-03 -2.269561083837229928e-03 -7.711027479265458555e-03 -1.629416356818187044e-03 -1.046813790500943260e-02 -4.291648357818826365e-01 4.640505974625222518e-02 4.101003337050368458e-01 1.300604009950854286e-03 -5.976258890620550534e-04 -1.077994271669398263e-02 -7.782364640726612340e-03 1.195487993890530405e-02 -7.340168725973986869e-03 2.503887124133158826e-04 4.336921471612333479e-04 -3.387334090573062271e-04 -6.292788017633595219e-04 9.269106674622504824e-04 3.157732365605336704e-03 8.338416554897333348e-04 -5.522724619079304436e-04 4.582585868697527346e-05 7.398277804515271654e-04 -3.410955667215782752e-04 7.464418219114933237e-04 9.415560449807687526e-04 -1.422018913894680572e-03 -4.818801635124837866e-04 3.450167484442810163e-03 9.500598125721600087e-04 2.733016417568354030e-03 2.423573763548052956e-04 1.138559994181398806e-04 -1.459813436523150435e-04 6.543176730046905681e-04 3.977873506642187230e-04 -3.897560146056837415e-04 2.794432516839553265e-03 1.518394946597187520e-03 -1.280289454038037195e-04 2.031455591278456471e-05 -3.264501892030649381e-04 -8.754156303810095921e-04 3.227652232467935652e-03 -3.746382055543127747e-04 -3.675044894081973962e-03 -3.779452262843148273e-05 1.129111363524408843e-04 -1.507056589808723670e-04 -3.123622808933178979e-02 9.666421593753856539e-03 4.950610032791491477e-02 4.721159485914291909e-01 -5.520031759342078348e-02 -4.306671680563627369e-01 -2.466092601505117657e-04 4.795180058482105458e-04 -3.094426540202732646e-04 -1.214149039438375613e-04 -3.467647451158440818e-04 1.573197004408466567e-04 1.214149039438348508e-04 1.068167695786001806e-03 -2.244049781063021031e-04 -6.188853080405431681e-04 -2.103737615804993858e-03 5.253438645351742996e-04
-9.061236800166186421e-04 -9.023442277537711571e-04 5.012498563595503814e-04 -7.573077471671659519e-04 -4.110154335842811438e-05 2.124524603250630035e-03 5.198258642314280281e-02 -1.954968926108834743e-02 -7.669359018067613276e-02 1.259030035059578029e-03 -7.747404707295329346e-03 -7.035922818815122486e-03 8.088027842484077096e-04 1.129583795057207546e-03 -9.047063854180485178e-04 6.647111667274960799e-04 7.012301242172353649e-03 -4.161649372923006615e-03 -1.429105386887522412e-03 8.787226511110075248e-04 -5.385719474551093266e-05 4.120075398031740332e-02 -1.706828987791875751e-01 -7.570904286620552814e-02 4.790455743153569819e-04 -1.412570283237584356e-03 -7.965195643941661713e-03 8.093224589345455675e-03 -1.484521605691449531e-02 8.188655758982241184e-03 8.551010744682575535e-05 4.067635497884786134e-04 -7.653390832256139263e-05 2.300741565005687446e-03 8.243930248326362519e-04 -4.046848510439160149e-03 -2.716481313918617854e-04 4.866044788410682151e-05 -7.936849751970265785e-05 -2.433022394205232655e-04 2.952697080346036794e-04 -2.810967620489547483e-04 -1.588314813459786035e-03 3.190330141372353830e-03 1.013365637974781523e-03 -8.225032987012098531e-04 4.691245121253779290e-04 1.128166500458647071e-03 -3.307020729991210634e-06 -2.201530943105956331e-04 1.251943562066769149e-04 -3.987322137299366930e-04 -3.033010440931589898e-04 2.943248449689006173e-04 -1.517922515064328536e-03 -1.466899909515937631e-03 2.059329051716581038e-03 6.283339386977879193e-05 1.081868210238816526e-03 1.437609154478913668e-03 4.403061886212183713e-04 1.969567060474065184e-03 3.429852928530047283e-04 1.068167695786006359e-03 7.053402785530896038e-04 -1.276037570242376804e-03 -4.639513868406226066e-02 1.278257998446792609e-02 7.382215132398114998e-02 -5.520031759342078348e-02 1.862901468985978248e-01 8.880767954615369220e-02 -1.540126797108500251e-04 1.039349372281093281e-05 1.181078832138416073e-05 -7.086472992830564199e-05 -5.196746861416308427e-06 -1.322808291995047686e-04 8.598253897968202979e-05 -1.011475911843359027e-03 2.234601150405922648e-04 1.098403313888753714e-03 2.087674943687905463e-03 -5.366822213237059129e-04
7.114818884801994876e-04 -4.270781057012657260e-04 3.987322137299394035e-04 -2.325308004714166012e-03 1.780122015799059411e-03 8.730534727167309304e-04 -7.974644274598759880e-03 7.163951764218931192e-03 1.259833168665433836e-02 3.329366741491696091e-02 -1.389373894974376203e-02 -5.755208176397483277e-02 -1.199976093452646722e-04 -1.253360856665314228e-03 9.854921775363156486e-04 -2.666876002968610049e-03 -1.247219246738194912e-03 -5.579416403022016170e-04 -1.191141623788261397e-02 -1.496190664552976557e-03 -1.304052760140696210e-02 4.078770709114193371e-01 -7.730822360492098366e-02 -7.676100616041459102e-01 1.597291012584026735e-03 4.284481571465411157e-03 -6.625379816763803109e-03 -2.518060070119199426e-04 2.510501165593472146e-03 1.043601256077528010e-03 9.968305343246926546e-05 -7.587250417657342332e-04 -8.565183690667967781e-04 -1.721068074192141657e-03 -6.028226359234596524e-04 6.472312000118661838e-04 5.943188683320711069e-04 -5.343200636594353826e-04 -1.738548040907789930e-04 8.754156303810108931e-04 -6.614041459976322630e-06 4.417234832197736421e-04 1.629416356818191164e-03 -1.398397337251914771e-03 9.439182026450392829e-04 8.513216222053843728e-04 1.620912589226797089e-03 1.742799924703483661e-03 8.976199124252273861e-05 -1.809412770836088796e-04 -1.285013769366586387e-04 3.888111515399766136e-04 2.929075503703345044e-04 -6.755770919831849712e-05 1.847207293464482331e-04 -1.612881253168258096e-03 6.769943865817565050e-04 8.314794978254573836e-05 1.686580572293701384e-04 9.325798458565076696e-04 3.686855682403357946e-03 -1.459813436523112488e-03 -2.863879952169295397e-03 -6.382550008876138829e-04 -2.976318656988891174e-04 1.352099047032089213e-03 5.888859057042266504e-03 -3.724650205031792248e-03 -8.791950826438556243e-03 -4.306671680563627369e-01 8.880767954615369220e-02 8.350926541887407906e-01 3.307020729988500128e-06 1.922796338721391375e-04 -3.595203965029414826e-04 -1.133835678852863167e-04 -2.347984718291225227e-04 1.360602814623478626e-04 3.755830686200239683e-04 4.667623544611107598e-04 -2.692859737275749921e-05 1.488159328494418482e-04 -8.328967924240285921e-04 1.922796338721377823e-04
-8.048343593724192543e-03 -8.050233319855618075e-03 8.825021033738428668e-04 4.308575579641064348e-04 5.055017401552541409e-04 -1.315249387469379820e-03 4.313299894969627093e-04 5.163676654109253597e-04 1.206117703379786313e-03 1.497230013925259645e-02 5.933740052663541778e-03 -5.470757150465290972e-04 -3.986377274233681919e-03 1.415404872434708559e-03 -5.078638978195315016e-04 -4.052045257300562579e-03 1.242494931409641058e-03 1.596818581051171870e-04 -2.484989862819279079e-03 6.391998639533250223e-04 1.294934831556587233e-03 -2.501524966469219086e-03 1.015727795639034977e-04 -1.305800756812261054e-03 -4.240545438909860271e-02 9.585446829022449544e-02 -1.069254288311574132e-02 -2.749551521218286014e-04 -1.299186715352274621e-04 4.629829021982848503e-05 -4.131092501377926496e-01 4.028697690946852483e-01 -4.495375007732051176e-02 -3.302296414658880287e-04 5.574692087693375363e-05 -1.842482978136060194e-05 8.928955970967595093e-05 3.340090937287599083e-04 -2.456643970847951510e-05 3.221983054073557576e-04 -3.118048116845448248e-04 2.825140566475154401e-04 3.240880315387862764e-04 -2.621995007347335859e-04 -2.182633681791840878e-04 -6.283339386977066041e-05 -4.672820291472531279e-03 5.872323953392330617e-04 -2.995215918303087942e-04 2.088147375220775724e-04 6.387274324204687478e-04 -1.270840823380938811e-04 8.031336058542028894e-05 1.138559994181466569e-04 -1.648786049665226534e-04 8.692740204538644717e-05 3.968424875985115952e-05 -2.371606294933998292e-04 -2.078698744563541815e-05 -6.892776064359925356e-04 -2.947972765017514707e-04 -1.908623392735743799e-04 3.439301559187172772e-04 3.996770767956546629e-04 -1.563748373751313973e-04 -1.285013769366681255e-04 3.897560146056891625e-04 2.220428204420695200e-05 1.847207293464509436e-04 -2.466092601505117657e-04 -1.540126797108500251e-04 3.307020729988500128e-06 4.252979836854614559e-01 -4.504412622955574763e-01 4.986089640908930587e-02 3.844269869150770957e-02 -4.256277408953944297e-02 4.717701287093790073e-03 1.837758662807438157e-04 -4.582585868697188532e-05 1.266116508052376067e-04 1.856655924121634925e-04 1.176354516809893986e-04 -1.237770616081108020e-04
-5.461780951341010590e-03 2.070667408505109941e-03 -1.186748010532708876e-03 1.889726131421845187e-05 6.661284613260865873e-05 -2.150508337557673847e-03 -1.360602814623495431e-04 3.793625208828700981e-04 1.899174762078618310e-03 4.478650931468997889e-04 4.498020624316037379e-03 -2.092871690549311364e-04 -5.432962627836856236e-04 -4.979428356295655675e-04 1.931772537845638689e-03 -3.023561810274518619e-04 -1.218873354766884147e-04 -8.763604934467248515e-04 -3.873938569413590011e-05 3.585755334372299095e-04 6.519555153404186284e-04 -5.007774248266751334e-05 6.401447270190359449e-04 -9.481700864407403319e-04 -1.574567055853684505e-02 1.923930174400236004e-02 1.987047027189714054e-03 -2.553964866616164828e-03 -8.739983357824689580e-05 2.834589197132262526e-06 4.254156191371423756e-01 -9.480935525324183377e-01 9.155770349890485216e-02 -4.459753670154448756e-04 -2.503887124133570484e-05 2.727022573685219942e-18 4.421959147526326270e-04 4.818801635124837866e-04 -1.747996671564624039e-05 8.598253897967986139e-04 1.029900741624726734e-04 5.565243457036369136e-04 8.551010744682467114e-04 -6.141609927119980419e-05 -5.125882131480874156e-04 2.246884370260166484e-03 3.302296414659097127e-04 9.921062189962789879e-06 1.133835678852944482e-04 4.558964292054374810e-04 2.125941897849169260e-05 3.458198820501369539e-04 -7.086472992835985210e-06 -2.352709033619774419e-04 3.708587532914625791e-04 7.842363445399519115e-05 3.151118324145360354e-04 3.637722802986808040e-05 2.362157664276493332e-05 -2.669238160632827778e-04 5.428238312508320597e-04 -5.149503708123362618e-05 -1.899174762078618310e-04 6.850257226403240127e-05 -9.306901197250717298e-05 1.256667877395277683e-04 1.143284309510042866e-04 -7.133716146115920594e-05 -5.196746861408176911e-06 4.795180058482105458e-04 1.039349372281093281e-05 1.922796338721391375e-04 -4.504412622955574763e-01 9.499426495520143510e-01 -1.001257217787699660e-01 4.256041193187516669e-02 -2.946224768345985165e-02 8.217001650953563441e-03 5.281784537323119463e-04 -1.181078832138416073e-05 -8.787226511109899607e-05 5.206195492066251077e-04 3.826695416128335261e-05 8.739983357824272162e-05
6.160507188434112677e-04 -1.228794416956823735e-03 -8.736203905561623628e-03 6.944743532974034230e-04 4.577861553368598683e-04 -7.492764111086303198e-04 -6.836084280417301443e-04 -7.105370254144858545e-04 -1.071002284983143355e-03 -6.047123620548759410e-05 -2.621995007347325559e-04 2.134445665440592825e-03 -1.042656393011806570e-03 -2.591759389244596961e-03 4.606679876872777323e-03 1.128638931991491311e-03 3.654730338169192867e-03 4.223537903727066570e-03 -1.445640490537441873e-04 -2.176964503397574476e-03 -6.420344531504572480e-04 1.473986382508838669e-04 1.894450446750059469e-03 -9.250209413308254931e-04 1.659651974920935700e-03 1.988936753321135682e-03 3.682131367074804873e-02 2.810967620489510078e-04 9.448630657105371936e-07 -8.314794978254638888e-05 -4.721811441429631800e-02 9.126290622240308681e-02 -1.332086847300334165e-01 4.866044788408920322e-05 4.724315328554062397e-06 1.133835678852861473e-05 -4.582585868696036568e-05 -2.125941897848830447e-05 3.108599486188373716e-04 -6.425068846832355954e-05 2.352709033619767643e-04 1.351154183966332537e-04 -1.247219246738226733e-04 -1.913347708064279439e-04 3.018837494945820349e-04 -3.524339235101054974e-04 -7.369931912544023936e-05 2.588924800047460615e-04 3.462923135829979989e-04 1.043128824544674663e-03 -1.077143894910257468e-03 -1.559024058422805439e-04 -1.322808291995044433e-04 1.346429868637817498e-04 7.747877138828128700e-05 1.440916175208872352e-04 5.366822213237086234e-04 -3.647171433643520448e-04 -1.223125238562569692e-03 -8.021887427884337451e-04 1.870828870107292801e-04 -7.747877138827959293e-05 1.899174762078621563e-04 -2.125941897849199617e-04 5.650281132950297960e-04 3.184188531445238850e-04 1.918072023392852483e-04 -3.770003632185941469e-04 4.473926616140390692e-04 -3.094426540202732646e-04 1.181078832138416073e-05 -3.595203965029414826e-04 4.986089640908930587e-02 -1.001257217787699660e-01 5.596801883431076069e-02 -4.721953170889487544e-03 8.217946514019275339e-03 4.366684658182246048e-02 8.031336058541757843e-06 -4.771558481839325617e-05 2.078698744563846747e-05 -1.747996671564691802e-05 4.582585868697154651e-05 -8.503767591396677039e-06
1.487167222275440244e-02 -5.880355289450861153e-03 6.146334242448448296e-04 4.143224543141666447e-04 -5.300681798637329242e-04 -1.199031230386947726e-03 4.147948858470256297e-04 -5.229817068709023600e-04 1.313832092870797445e-03 -8.053540340585604515e-03 8.045981436059928410e-03 -8.914783024980931078e-04 -2.293655092012853846e-03 -1.336981237980745948e-04 1.328949901922175242e-03 -2.365464685006866616e-03 -6.566798306689719403e-04 -1.287375927030901587e-03 -4.015195597737854921e-03 -1.285013769366626394e-03 -1.365327129952017518e-04 -4.046376078906305934e-03 -1.463592888785956829e-03 5.286508852651668113e-04 -4.255049086968520911e-02 -9.591824654715996878e-02 1.067600777946580218e-02 -2.655065214647220860e-04 5.399892420536952804e-04 -2.598373430704638688e-05 -4.130648415737043777e-01 -4.026713478508859856e-01 4.497453706476614577e-02 -3.226707369402174530e-04 1.237770616081076036e-04 -3.023561810274677861e-05 -3.070804963560091853e-05 4.657230050888304038e-03 -5.792010592806878886e-04 3.207810108087923552e-04 2.697584052604224845e-04 2.253498411720146520e-04 3.207810108088004868e-04 3.184188531445238850e-04 -2.872383719760700531e-04 7.039229839545478856e-05 -3.604652595686543568e-04 2.929075503703412807e-05 2.825140566475181506e-04 1.096041156224415421e-04 -2.399952186905293444e-04 -2.527508700776270704e-04 1.620440157693904277e-04 3.307020729989855381e-06 -2.971594341660301324e-04 1.927520654049940567e-04 -3.538512181086746460e-04 3.448750189844271155e-04 1.738548040907810259e-04 1.644061734336717999e-04 -1.644061734336745104e-04 -8.078579211827927389e-05 -4.818801635124783656e-05 -1.927520654049967672e-04 4.157397489127354680e-05 7.218753822030158415e-04 -2.007834014635344593e-04 -7.842363445399248064e-05 -6.944743532974034230e-04 -1.214149039438375613e-04 -7.086472992830564199e-05 -1.133835678852863167e-04 3.844269869150770957e-02 4.256041193187516669e-02 -4.721953170889487544e-03 4.252857004656072082e-01 4.503434689682562775e-01 -4.984814075770221259e-02 -4.913287941696038545e-05 -1.181078832138466895e-04 1.346429868637834303e-04 -5.243990014694888558e-05 4.913287941695801376e-05 -1.119662732867256249e-04
-4.303851264312447394e-04 4.492351445921780734e-03 -2.333811772305564099e-04 1.322808291995047686e-04 3.821971100800009686e-04 1.899647193611477295e-03 -2.078698744564083916e-05 7.039229839544801229e-05 -2.152398063689098945e-03 5.458473930611018946e-03 2.085785217556477764e-03 -1.183440989802720484e-03 4.866044788410140050e-05 6.358928432233330527e-04 -9.453354972436108167e-04 7.322688759258972474e-05 3.604652595686543568e-04 6.533728099389901622e-04 2.683411106618543117e-04 -1.195251778124124635e-04 -8.763604934467234420e-04 5.451859889151134319e-04 -5.050293086223972159e-04 1.936024421641331823e-03 1.574992244233253819e-02 1.920717639976819366e-02 1.985629732591149242e-03 2.554437298149016006e-03 -9.401387503821936951e-05 1.889726131423324107e-06 -4.253121566314470581e-01 -9.481785902083321727e-01 9.156101051963483339e-02 4.459753670154421651e-04 -1.653510364994173831e-05 7.086472992827870635e-06 -2.261529747778684429e-03 3.188912846773780995e-04 8.031336058543113096e-06 -8.527389168039599182e-04 -6.188853080405540101e-05 -5.125882131480819946e-04 -8.621875474610718546e-04 1.025176426296143660e-04 5.574692087693467520e-04 -4.336921471612440815e-04 4.738488274539433840e-04 -2.031455591278117658e-05 -1.138559994181453016e-04 -9.590360116963668816e-05 -6.141609927118015302e-06 -4.785731427824979969e-04 1.275565138709230505e-05 1.932244969378503312e-04 -5.480205781122402366e-04 -4.866044788410411100e-05 -2.022006960621005722e-04 -6.991986686259309310e-05 -9.306901197251259399e-05 1.266116508052403172e-04 -3.708587532914707106e-04 8.173065518398911228e-05 3.028286125602945838e-04 -3.543236496415824201e-05 2.456643970848019273e-05 -2.655065214647193755e-04 -1.148008624838524295e-04 4.322748525626671267e-04 2.031455591277643320e-05 -3.467647451158440818e-04 -5.196746861416308427e-06 -2.347984718291225227e-04 -4.256277408953944297e-02 -2.946224768345985165e-02 8.217946514019275339e-03 4.503434689682562775e-01 9.500607574352282203e-01 -1.001668233221283816e-01 -5.206195492066223972e-04 3.779452262843249917e-05 8.645497051253288323e-05 -5.192022546080589948e-04 -1.228321985423975755e-05 -8.928955970966510891e-05
5.716421547550078804e-05 -2.253498411720170373e-04 2.124524603250628300e-03 6.854981541731517726e-04 -7.110094569473424542e-04 -1.077143894910255733e-03 -6.878603118374304343e-04 4.577861553368588383e-04 -7.431348011815172919e-04 -6.094366773834350264e-04 -1.231156574621115191e-03 -8.743762810087310142e-03 -1.507056589808642355e-04 1.891143426020072378e-03 -9.198241944694177498e-04 1.384224391266282049e-04 -2.181216387193273681e-03 -6.462863369461562370e-04 -1.128638931991503020e-03 3.659454653497748455e-03 4.228734650588476807e-03 1.039821803814684753e-03 -2.588452368514608352e-03 4.601010698478513739e-03 -1.666266016380910315e-03 1.999802678576809503e-03 3.681422719775521990e-02 -2.881832350417815720e-04 1.889726131421720250e-06 -8.220308671683541207e-05 4.721433496203350511e-02 9.131014937568862622e-02 -1.332526208625889330e-01 -4.913287941695903020e-05 2.834589197132246856e-06 1.086592525567369553e-05 3.453474505172820347e-04 -7.558904525686330428e-05 2.612546376690230970e-04 1.261392192723775917e-04 -1.913347708064269139e-04 3.037734756260125537e-04 6.566798306690051440e-05 2.357433348948326864e-04 1.336981237980725619e-04 4.724315328553020546e-05 -1.889726131421675781e-05 3.118048116845485111e-04 -1.908623392735784457e-04 -4.025116659927811423e-04 4.469202300811851800e-04 3.103875170859749714e-04 1.228321985424348449e-05 -3.599928280357977571e-04 -1.790515509521919133e-04 -7.795120292113518975e-05 1.795239824850444472e-04 2.140114843834881346e-04 5.664454078935959088e-04 3.188912846773828700e-04 -7.558904525686533716e-05 1.436191859880336713e-04 5.248714330023224704e-04 3.656620064300594979e-04 -1.224070101628278772e-03 -8.031336058541408730e-04 -3.453474505172766137e-04 1.015255364106202934e-03 -1.076671463377400651e-03 1.573197004408466567e-04 -1.322808291995047686e-04 1.360602814623478626e-04 4.717701287093790073e-03 8.217001650953563441e-03 4.366684658182246048e-02 -4.984814075770221259e-02 -1.001668233221283816e-01 5.596518424511361806e-02 -4.015668029270472346e-05 4.582585868697154651e-05 -9.448630657108209496e-06 -6.708527766546493317e-05 -4.771558481839291736e-05 2.125941897849169260e-05
2.079171176096511822e-03 6.557349676032675229e-04 3.429852928530047283e-04 -7.025056893559452134e-03 1.361547677689193018e-03 1.129111363524349168e-02 6.944743532974007125e-04 -9.358868665864975792e-04 -7.162534469620366814e-03 1.928465517115647478e-03 -5.343200636594326721e-04 5.045568770895415920e-04 -6.863012877790049780e-03 -1.667683310979487540e-04 -2.763252035671098783e-03 -5.546346195722117942e-03 -2.214759026026004007e-03 -5.182573915423491565e-04 -6.956081889762568554e-03 -2.225152519748803935e-04 -2.513808186323459020e-03 -5.556267257912089405e-03 1.849569451128798940e-03 -7.228202452687256798e-04 5.314854744622993406e-03 -1.417294598566820959e-06 -4.700693751910968747e-04 -5.414065366522615580e-02 -1.057207284223761826e-02 -9.464504356611472269e-02 -1.048325571406105283e-03 -2.669238160632884157e-04 -3.363712513930278364e-04 -4.465876382820561097e-01 -4.519327286447819003e-02 -4.040631311466779674e-01 4.053462551899136932e-04 -4.946358148995815126e-04 3.930630353356735968e-04 1.328005038856458573e-03 1.299186715352308502e-04 6.264442125662272962e-04 -5.102260554838006223e-05 1.436191859880329936e-04 2.641364700194410477e-03 5.617210925650342485e-04 7.303791497944125185e-04 1.823585716821739624e-04 3.075529278888464862e-04 1.388948706594790583e-04 1.955866546021262824e-04 -6.231371918362442171e-04 -1.098875745421599038e-03 -1.530678166451415420e-04 8.267551824969081916e-05 3.637722802986265939e-05 1.483435013165882842e-04 2.806243305160930528e-04 1.993661068649710570e-04 -5.196746861410887416e-06 -6.562073991361183764e-04 1.004861870383390266e-03 -6.174680134419770552e-04 3.075529278888519073e-04 -2.503887124133646717e-05 1.629888788351083976e-04 2.480265547490751680e-04 -1.270840823380938811e-04 2.362157664278661737e-06 1.214149039438348508e-04 8.598253897968202979e-05 3.755830686200239683e-04 1.837758662807438157e-04 5.281784537323119463e-04 8.031336058541757843e-06 -4.913287941696038545e-05 -5.206195492066223972e-04 -4.015668029270472346e-05 4.815012734231340907e-01 5.015758341172248114e-02 4.527831054039215264e-01 2.990491602974533827e-02 5.129189152210821348e-03 4.712599026538953628e-02
5.385719474551262673e-05 -3.495993343129766328e-04 1.181078832138439790e-04 2.669238160632888494e-04 4.659403235939437588e-02 -4.481957952198952454e-03 1.237770616081083951e-03 -2.594168790062158225e-02 3.311745045316188789e-03 -1.837758662807404276e-04 -3.467647451158481476e-04 9.401387503821938307e-05 5.905394160692200439e-03 -1.294934831556587449e-03 8.831162643665554923e-03 -3.863545075691279113e-03 1.574614299006970013e-03 3.408121078018687064e-03 -6.015470707847514302e-03 -3.502134953056907328e-03 -8.516050811251018454e-03 3.866852096421256012e-03 8.021887427884296252e-04 -3.568747799189515933e-03 8.173065518397623738e-05 9.174620368051412565e-04 -1.190527462795547389e-04 -3.269226207359164421e-04 4.916594962425904422e-03 -4.379440309569340717e-04 6.850257226405815107e-05 -1.048798002938936376e-04 -8.503767591396727861e-06 -4.549421175090706537e-02 -1.138059216756630854e-01 -8.287063247276019173e-02 -7.039229839545411093e-05 -7.795120292114027195e-05 -3.264501892030646129e-04 8.267551824969048035e-05 -9.259658043965384756e-04 3.415679982544423017e-04 -1.946417915364106706e-04 1.346902300170678326e-03 7.558904525691920845e-06 -9.921062189969904956e-06 -2.078698744563812865e-05 3.784176578171558145e-04 -1.114938417538646070e-04 -3.647171433643496595e-04 2.385779240919584882e-04 2.104210047337846771e-03 2.088147375220764448e-03 -8.333692239568834571e-04 -1.102655197684447499e-03 -1.114938417538687866e-03 -2.357433348948330387e-04 -4.110154335841591710e-05 2.168460735806166198e-04 8.362038131539422010e-05 -2.180271524127562650e-03 2.292710228947143249e-03 3.732209109557463366e-04 1.270840823380972693e-04 -6.864430172388630205e-04 -8.503767591396541514e-05 -1.181078832138416073e-05 5.064466032209630035e-04 -1.596818581051144765e-04 1.068167695786001806e-03 -1.011475911843359027e-03 4.667623544611107598e-04 -4.582585868697188532e-05 -1.181078832138416073e-05 -4.771558481839325617e-05 -1.181078832138466895e-04 3.779452262843249917e-05 4.582585868697154651e-05 5.015758341172248114e-02 8.173443463624299743e-02 9.095440843144853016e-02 -5.115488637758019638e-03 2.590814526178886364e-03 -6.758605509029021186e-03
-3.576306703715221311e-04 1.020452110967628350e-04 5.858151007406662983e-04 2.471289348366474334e-03 -4.527311379353075871e-03 6.059406840403059463e-03 1.114465986005833652e-02 3.330169875097549557e-03 3.652368180504916156e-03 -3.316469360644758255e-04 1.100765471552978166e-04 5.905394160692209113e-04 -1.324698018126472783e-03 1.186748010532705840e-03 -1.829254895216014375e-03 3.014113179617284709e-04 -3.784176578171575493e-04 -1.521229535794303483e-04 -1.133835678852348171e-05 -8.206135725697901763e-04 3.330642306630432936e-04 -5.518000303750795902e-04 1.596818581051192198e-04 5.697524286235854931e-04 4.223537903727043368e-04 -1.204700408781212177e-04 -1.445640490537452986e-04 -2.796794674503829542e-03 -4.506996823440298462e-04 8.947853232280819332e-04 3.689690271600483233e-04 -8.031336058543165612e-06 -1.823585716821778926e-04 -4.119517928822969965e-01 -8.287582921962158289e-02 -8.538226747403250272e-01 -2.536957331433369088e-04 4.724315328553528766e-05 2.225152519748803935e-04 8.551010744682304484e-04 3.500717658458352925e-04 2.209089847631743458e-03 -1.750358829229181883e-03 6.141609927119844894e-05 1.776342563536214636e-03 -2.588924800047505068e-04 4.724315328557323473e-06 1.483435013165886095e-04 1.261392192723948848e-04 1.289738084695135579e-04 -2.834589197132767781e-05 -5.243990014694698823e-04 -5.362097897908523489e-04 1.918072023392842183e-04 1.606267211708351569e-05 1.936969284706930531e-05 3.760555001528788875e-04 -2.470816916833653296e-04 -1.190527462795534785e-04 -1.053522318267459141e-04 -5.243990014694888558e-05 6.755770919831443136e-05 2.914902557717656811e-04 9.968305343248146273e-05 4.818801635124783656e-05 1.370051445281298547e-05 -2.499162808804975553e-04 7.795120292113891670e-05 -9.873819036677704535e-05 -2.244049781063021031e-04 2.234601150405922648e-04 -2.692859737275749921e-05 1.266116508052376067e-04 -8.787226511109899607e-05 2.078698744563846747e-05 1.346429868637834303e-04 8.645497051253288323e-05 -9.448630657108209496e-06 4.527831054039215264e-01 9.095440843144853016e-02 8.951566544129075931e-01 -4.711040002480530037e-02 -6.763802255890427953e-03 -5.767916584631293392e-02
2.064053367045138362e-03 5.456584204479615749e-04 -6.056572251205932875e-04 7.440796642472227935e-04 9.514771071707288320e-04 7.183793888598853303e-03 -7.077024362173540625e-03 -1.366271993017747523e-03 -1.130859360195914792e-02 1.918544454925690326e-03 -6.429793162161725074e-04 -4.445580724169099335e-04 -5.483040370319501415e-03 -1.857600787187340969e-03 7.124267515459039050e-04 -6.920177093265553712e-03 2.163736420477596677e-04 2.525618974644844306e-03 -5.577526676890572424e-03 2.188302860186105980e-03 5.040844455566853176e-04 -6.924428977061254653e-03 1.445640490537438349e-04 2.776952550123904830e-03 5.332334711338638372e-03 1.100765471553041456e-04 4.733763959210854832e-04 -5.413687421296332902e-02 1.057585229450046238e-02 9.467622404728318064e-02 -1.036514783084709155e-03 -1.880277500764374109e-04 3.817246785471457783e-04 -4.465711031784062035e-01 4.521169769425954776e-02 4.042157265317902204e-01 3.996770767956492418e-04 -5.494378727107927969e-04 -1.360602814623505731e-04 -6.519555153404390114e-05 -1.525953851122866228e-04 -2.664041413771470884e-03 1.336981237980711633e-03 -1.360602814623475103e-04 -6.363652747561873756e-04 5.579416403021976055e-04 6.694354820560723769e-04 -3.458198820501396644e-04 2.480265547490751680e-04 1.299186715352288173e-04 -1.417294598560691829e-06 1.129111363524354632e-04 -8.692740204539457869e-05 -3.751106370871690491e-04 -6.576246937346844892e-04 -1.008168891113373454e-03 6.127436981134251528e-04 3.075529278888491968e-04 2.173185051134796705e-05 -1.639337419008209465e-04 7.795120292113078518e-05 -3.732209109557249778e-05 -1.488159328494418482e-04 2.740102890561214736e-04 -1.993661068649683465e-04 5.196746861405466406e-06 3.037734756259990012e-04 -1.322808291995047686e-04 -1.960590861349798463e-04 -6.188853080405431681e-04 1.098403313888753714e-03 1.488159328494418482e-04 1.856655924121634925e-04 5.206195492066251077e-04 -1.747996671564691802e-05 -5.243990014694888558e-05 -5.192022546080589948e-04 -6.708527766546493317e-05 2.990491602974533827e-02 -5.115488637758019638e-03 -4.711040002480530037e-02 4.815097771907255741e-01 -5.006971114661137867e-02 -4.528114512958927862e-01
1.847207293464556870e-04 -3.467647451158481476e-04 9.354144350536446387e-05 -1.233046300752534217e-03 -2.594121546908872977e-02 3.311745045316184452e-03 -2.678686791290010730e-04 4.658930804406581638e-02 -4.483375246797522903e-03 -5.196746861409362757e-05 -3.510166289115502266e-04 1.181078832138436402e-04 -3.868269391019822125e-03 8.007714481898635123e-04 -3.566858073058091702e-03 6.018777728577487732e-03 -3.501662521524051379e-03 -8.515578379718164240e-03 3.862600212625561143e-03 1.577921319736958622e-03 3.410010804150107825e-03 -5.906339023757908868e-03 -1.294462400023731717e-03 8.829272917534132861e-03 -8.362038131540269043e-05 9.179344683379968804e-04 -1.176354516809888294e-04 3.127496747502553137e-04 4.926516024615868079e-03 -4.190467696427188724e-04 -6.991986686258089582e-05 -1.044073687610382712e-04 -8.503767591397066674e-06 4.542901619937302071e-02 -1.137341120826690782e-01 -8.264669992618672856e-02 1.039349372281804789e-05 -2.125941897849541954e-05 3.784176578171561940e-04 1.960590861349764582e-04 1.348319594769245306e-03 6.614041459977339069e-06 -8.078579211827249763e-05 -9.259658043965373914e-04 3.406231351887227055e-04 7.086472992831343470e-05 -7.795120292113485094e-05 -3.269226207359205078e-04 1.228321985423941874e-05 5.291233167980214595e-04 -1.596818581051144765e-04 -1.066750401187444800e-03 -1.011475911843359027e-03 4.667623544611124945e-04 2.179799092594708870e-03 2.292237797414289468e-03 3.732209109557469871e-04 -1.270840823380976216e-04 -6.864430172388626952e-04 -8.503767591396541514e-05 1.103127629217306917e-03 -1.115410849071541213e-03 -2.371606294933995039e-04 4.110154335842337099e-05 2.159012105149067814e-04 8.362038131541014432e-05 1.114938417538703668e-04 -3.425128613201450928e-04 2.376330610262547484e-04 -2.103737615804993858e-03 2.087674943687905463e-03 -8.328967924240285921e-04 1.176354516809893986e-04 3.826695416128335261e-05 4.582585868697154651e-05 4.913287941695801376e-05 -1.228321985423975755e-05 -4.771558481839291736e-05 5.129189152210821348e-03 2.590814526178886364e-03 -6.763802255890427953e-03 -5.006971114661137867e-02 8.169664011361456313e-02 9.083630054823468858e-02
3.344815252616080512e-04 1.105489786881622225e-04 5.914842791349307497e-04 -1.114938417538688040e-02 3.324500696703283804e-03 3.650478454373499299e-03 -2.467037464570778597e-03 -4.522114632491662164e-03 6.062713861133052842e-03 3.604652595686570673e-04 1.011003480310421546e-04 5.853426692078127344e-04 5.494378727107955074e-04 1.573197004408409105e-04 5.721145862878587339e-04 5.196746861419018933e-06 -8.258103194311969437e-04 3.283399153344832597e-04 -3.042459071588552756e-04 -3.746382055543154852e-04 -1.469262067180235267e-04 1.321390997396476152e-03 1.190527462795547796e-03 -1.833979210544570398e-03 -4.266056741684080963e-04 -1.190527462795532888e-04 -1.440916175208899186e-04 2.775062823992481467e-03 -4.710142382568092067e-04 8.886437133009638095e-04 -3.713311848243242745e-04 -8.976199124250293498e-06 -1.823585716821752092e-04 4.119848630895969199e-01 -8.288905730254153559e-02 -8.537839353546308185e-01 2.612546376690237475e-04 4.251883795698338520e-06 1.492883643823025137e-04 1.754610713024871982e-03 5.810907854121198169e-05 1.776342563536217455e-03 -8.532113483368080611e-04 3.500717658458339372e-04 2.207672553033172141e-03 2.536957331433287773e-04 4.866044788410140050e-05 2.229876835077376708e-04 2.513335754790609576e-04 5.243990014694617507e-05 -9.826575883391806040e-05 2.248774096391610881e-04 2.234601150405841332e-04 -2.834589197131954629e-05 5.338476321265330296e-05 6.850257226402969076e-05 2.782621728518171016e-04 -9.779332730106991747e-05 4.913287941695767495e-05 1.322808291995400051e-05 -1.511780905137638780e-05 1.842482978136488793e-05 3.614101226343669057e-04 2.456643970847992168e-04 -1.185803147466999146e-04 -1.062970948924584630e-04 -1.261392192723867533e-04 1.020452110967601245e-04 -2.740102890561241841e-05 5.253438645351742996e-04 -5.366822213237059129e-04 1.922796338721377823e-04 -1.237770616081108020e-04 8.739983357824272162e-05 -8.503767591396677039e-06 -1.119662732867256249e-04 -8.928955970966510891e-05 2.125941897849169260e-05 4.712599026538953628e-02 -6.758605509029021186e-03 -5.767916584631293392e-02 -4.528114512958927862e-01 9.083630054823468858e-02 8.951245290686734579e-01
1.621291479316147255e+00 2.431061803343839700e-01 -2.610562164252240233e-02 -7.407301246792735716e-02 -1.414790711441996432e-02 6.427478247650683651e-02 -7.408529568778159102e-02 -2.783566591583878924e-02 -5.965203992751699075e-02 7.799797364288982293e-02 -4.014628679898419455e-02 4.356291164459430432e-03 -2.899378457548046351e-01 1.777570885521639887e-02 9.211375541307562087e-02 -2.897691876975752590e-01 -2.779314707788181106e-03 -9.362648118127853136e-02 -4.692662415852453389e-03 2.093391365235459239e-02 7.693075081016949833e-03 -4.705418067239548405e-03 1.872435137318999993e-02 -1.205503542387064905e-02 -4.425875604933695584e-01 1.249543609879842920e-01 -1.363012215441046678e-02 3.654257906636335616e-03 1.143284309510011424e-03 -1.176354516809872708e-04 -5.472505147136824677e-02 9.991501731511645557e-02 -1.104497680662584747e-02 -4.856596157753228366e-03 2.725929944575516202e-04 -3.826695416128704567e-05 -4.542159902430719098e-01 -3.889065827096117589e-01 4.286890972282972334e-02 -1.148481056371423829e-03 -1.348225108462673683e-02 -6.089642458505803782e-04 -1.145646467174278160e-03 -1.301643359323133471e-02 3.531425708093937580e-03 -4.015668029270705666e-03 -1.489765595706145015e-02 1.645479028935276306e-03 -4.120028154878454391e-02 5.071552505202470140e-03 6.072682166476296717e-02 3.141527964028398290e-02 -1.266116508052411195e-03 -3.334185543126820528e-02 3.140346885196260152e-02 6.059406840403066402e-03 3.275840248819181233e-02 -4.117854969827319800e-02 -8.375738645992968079e-03 -6.034178996548582308e-02 2.104682478870696649e-03 -1.039821803814684103e-03 -5.272335906666021079e-04 2.194916901646074090e-03 -1.481545287034457745e-03 -3.626856877730723523e-03 2.207200121500320963e-03 -5.806183538792581214e-04 3.847482403574183345e-03 2.107517068067839283e-03 -9.089582692137373153e-04 7.062851416187872992e-04 -8.058737087447014752e-03 -5.470284718932409002e-03 6.141609927119888804e-04 1.494867856260982501e-02 -4.228262219055606112e-04 6.566798306689577102e-05 1.931772537845633485e-03 5.952637313977640046e-05 -3.543236496415309205e-04 1.919961749524256439e-03 1.875553185435841993e-04 3.377885459915938408e-04
2.431061803343839700e-01 2.043985420392509855e+00 -1.007209855101677404e-01 -4.671072294800964614e-02 -2.508139007929190666e-03 6.428470353869680798e-02 -5.456442475019743915e-02 -2.067549360388271432e-02 -6.777219311423521297e-02 4.013920032599135879e-02 -1.035144731639415783e-01 1.049459407084933973e-02 -1.732784376206948987e-02 -2.706678359611666140e-01 8.819351855344164867e-03 -4.866895165169519283e-02 -2.617384075586671743e-01 -2.914288396724962205e-02 1.374775760609237875e-04 6.060351703468771362e-03 2.803881147496657504e-03 2.151925632156239960e-03 6.417509942307430063e-03 -6.061296566534400210e-04 2.114428741393509226e-01 -6.511396260831785465e-01 5.235533490256569222e-02 2.818526525015177184e-03 7.321743896192629136e-03 -1.149425919437117079e-03 4.635498200376939049e-03 9.797757559887650819e-03 6.665064065523649064e-03 -4.022282070730704567e-03 4.639277652639732757e-04 -8.834469664395486394e-05 -4.124322557512109522e-01 -7.689016894149725001e-01 6.741267271773226932e-02 -1.144370902035580541e-02 -1.103174872370589824e-02 3.024034241807263546e-03 -1.090324734676922577e-02 -1.132040439028054318e-02 1.444223195938896089e-03 -1.071805418588993308e-02 -7.120960494729102266e-03 2.190192586317534114e-03 5.662091921271686368e-02 5.468867424333842889e-03 -8.241001172822617904e-02 1.370240417893734200e-02 -7.739845802769628955e-03 -1.385972387937818920e-02 1.600598033314011223e-03 -5.693272402440151606e-03 2.276175125297201507e-03 5.294540188710206152e-02 1.211975854387184470e-02 7.568967317335845157e-02 5.357373582579960745e-04 -8.579356636653572531e-04 7.152613407430388412e-04 -4.469202300811845295e-04 1.254778151263882292e-03 -6.254993495005147473e-04 -7.143164776773208713e-04 1.004909113536672782e-02 1.138559994181480121e-04 4.979428356295754338e-04 -9.032890908194837060e-04 -4.261332426355518219e-04 -8.050233319855614605e-03 2.078226313030802092e-03 -1.238715479146812112e-03 -5.933740052663540043e-03 4.500382781980316257e-03 -2.399952186905266339e-04 6.420344531504599585e-04 -3.486544712472586629e-04 1.001554849653431582e-04 5.319579059951540104e-04 -3.453474505172786195e-04 1.119662732867256249e-04
-2.610562164252240233e-02 -1.007209855101677404e-01 1.146362673378097163e+00 4.129051597155991571e-02 1.346051923411539092e-02 -3.634793727482696357e-02 -3.010097511588032473e-02 -1.694281206279237006e-02 -1.809696229755805227e-02 -4.352984143729441389e-03 1.049223191318506519e-02 -9.668311319885282071e-03 1.452136424114214008e-01 -6.877988957381572788e-02 -3.527036819153713809e-01 -1.380676430454509662e-01 4.848564821694729965e-02 -3.616156303511551817e-01 -9.228949994329785356e-03 -2.120745150987786778e-03 1.628046305372913422e-02 8.915255456513799387e-03 4.392195960956435732e-03 1.582362176145798646e-02 -2.364236363021446699e-02 5.252729998052504956e-02 -1.821927482141431631e-01 -3.689690271600523891e-04 -1.140449720312878331e-03 -2.949390059616116382e-03 -3.755830686200226131e-04 6.530893510192726896e-03 6.921830603630550749e-02 4.379440309569600383e-04 -8.834469664395621920e-05 -3.231431684730774138e-04 4.536145849017469978e-02 6.749582066751480536e-02 -1.646721523866686576e-01 -1.186748010532706274e-03 2.782621728518167980e-03 8.688960752276085955e-03 3.682603798607657006e-03 1.675242215505165760e-03 8.960608883667928876e-03 1.199976093452668514e-03 2.193027175514659834e-03 1.244195684927919959e-02 1.051349133216354821e-02 7.934487594306049302e-03 -1.796042958456284949e-02 5.408868619661207078e-02 -7.022694735895174123e-03 -5.760971841098319612e-02 -5.566330049561904469e-02 -4.630301453515547026e-03 -5.183282562722764386e-02 -2.261293532012260271e-02 -1.468033745194797374e-02 -3.313020610454899678e-02 1.119662732867229143e-04 -2.262947042377285562e-04 8.124877502046769576e-03 1.298714283819433091e-03 -1.276037570242372684e-03 -7.374656227872512142e-04 -1.149425919437135077e-03 7.218753822030145404e-04 -1.033680193887561967e-03 -2.097596005877941871e-04 5.007774248267035395e-04 3.963700560656620970e-04 8.673842943224719000e-04 -1.196196641189815500e-03 -8.811792950818485293e-03 5.442411258493927515e-04 -2.045628537263792339e-04 2.204365532303188303e-03 4.289678318326826923e-04 1.181078832138439790e-04 5.848702376749591704e-04 -5.201471176737675322e-04 9.306901197250886705e-05 5.895945530035096634e-04
-7.407301246792735716e-02 -4.671072294800964614e-02 4.129051597155991571e-02 1.700890523423884026e+00 -3.573141412445070275e-02 -3.168366799409911838e-01 4.602427993077078117e-02 4.048738236570573537e-03 3.671690630198702621e-02 -7.408246109858447614e-02 5.454741721501464580e-02 3.010333727354459754e-02 -3.274016663102359281e-01 -1.269574706872910741e-01 1.596818581051173171e-03 7.037812544946533272e-03 -2.525146543111987489e-03 -9.003127721624912261e-03 -3.274446575797258507e-01 1.243737426341050001e-01 -2.611270811551522769e-02 7.040647134143670702e-03 4.960531094981476255e-04 -9.341388699149362485e-03 -1.613022982628112278e-02 -4.266056741684041932e-04 -3.745437192477426257e-03 -3.385926244605140800e-01 -1.175551383204034156e-02 -1.072873113853246158e-01 1.013696340047779559e-02 -3.958976245328104846e-04 -3.569692662255225662e-03 -9.520770952174544000e-02 -1.085458689888513240e-02 -9.865834943772117116e-02 -4.418652126796335060e-03 3.080726025749913697e-03 8.725337980305947205e-03 -5.017969320746011874e-01 4.909697462046215544e-02 4.454566371924003620e-01 -4.898170132644544955e-03 1.504222000611519453e-03 1.363720862740330081e-02 -4.420541852927764928e-03 -1.100293040020167970e-03 9.183596567175666275e-03 4.000125031839758816e-02 4.538696979294889328e-02 -7.067103299983583907e-03 -4.010896470788861967e-02 -5.200195611598987244e-02 7.959054034014534373e-03 -1.138559994181453016e-03 2.343260402962730245e-04 -3.136472946626842843e-03 1.562803510685585161e-03 2.560578908076074391e-04 1.507056589808653197e-03 -4.013022412686712004e-02 5.248194655337092007e-02 -4.273615646209740805e-03 3.995353473357921015e-02 -4.563877579996079847e-02 2.938051702827584443e-03 1.562803510685585161e-03 2.338536087634140396e-04 1.525953851122871649e-03 -1.139032425714312001e-03 -7.620320624957259859e-04 -2.322000983984172200e-03 4.809353004467712377e-04 2.078698744563270764e-05 6.921121956331263876e-04 5.461308519808097178e-04 1.303911030680823813e-04 6.831359965088721351e-04 -7.211194917504468865e-03 2.683411106618485654e-04 2.475068800629316289e-03 5.489654411779446540e-04 -1.234463595351099029e-03 -1.114985660691974502e-02
-1.414790711441996432e-02 -2.508139007929190666e-03 1.346051923411539092e-02 -3.573141412445070275e-02 1.349100996524587703e+00 5.917724623699732039e-02 -4.044013921242023586e-03 6.193104964201132621e-03 -1.297533204987292438e-02 2.781913081218885184e-02 -2.065754120563419866e-02 -1.693903261052952941e-02 -1.527971133768158962e-01 -4.395658884092266128e-01 6.883327433702835646e-03 3.754413391601681485e-03 5.300681798637326206e-03 2.246884370260172122e-03 1.544572377832696963e-01 -4.382397730965016391e-01 3.173842280875705663e-02 -3.470009608822738345e-03 2.518060070119157792e-03 8.017163112555730255e-04 2.387668967051073676e-03 7.555597504956036888e-03 4.686520805925326050e-04 -1.473891896202203858e-02 -2.419501403734868883e-01 -3.401554279711997697e-02 -2.886556665746334554e-04 -2.712229430122716552e-03 8.328967924240298932e-04 -3.527173824298248783e-03 2.433116880511761171e-02 -2.284206461355746572e-03 5.732484219667138142e-03 4.085115464600440859e-03 -4.689355395122468684e-03 4.933555254455412875e-02 -1.499029978065438695e-01 -6.110712904871154483e-02 7.218753822030185520e-04 5.702721033097253242e-03 -1.001082418120546793e-03 -3.635833076854977884e-03 4.208892526208554696e-03 8.380935392854390459e-04 -5.979991099730071202e-02 -6.281733119764801310e-02 5.440521532362508489e-03 -1.097222235056612497e-02 -1.954921682955548107e-02 7.164896627284641356e-03 -6.595144198661109965e-04 -8.262827509640519172e-04 -1.314304524403657731e-03 -2.872383719760673425e-04 -1.351154183966377965e-03 -8.834469664395662577e-05 -1.860907807917330445e-03 -3.206865245022299041e-03 -3.552212695539578094e-03 5.950983803612751311e-02 -7.015183074522773898e-02 9.294145545863830016e-03 -4.714866697896660775e-04 6.515303269608503992e-03 -2.985767287646003110e-04 9.779332730106449646e-05 -4.062911182557319518e-05 1.781539310397624223e-03 5.045568770895388815e-04 6.708527766546357792e-05 4.606207445339927445e-04 -5.617210925650437895e-04 3.807798154814307900e-04 -7.128991830787635405e-04 1.468317204114507647e-03 4.657891455034300632e-02 -4.530145968550207229e-03 1.056356907464622592e-03 -2.590672796719028365e-02 3.323083402104721595e-03
6.427478247650683651e-02 6.428470353869680798e-02 -3.634793727482696357e-02 -3.168366799409911838e-01 5.917724623699732039e-02 1.882482811159767788e+00 -3.669470201994280700e-02 -1.296588341921581233e-02 -1.100793817444999101e-01 5.966385071583837907e-02 -6.772022564562112101e-02 -1.810357633901803209e-02 2.389227991109496574e-02 2.600546615755707294e-02 -2.655906142775699141e-01 9.250209413308343835e-04 1.330367196520741355e-02 1.621290534453081328e-02 -9.943738903539955237e-03 1.257187552081441909e-02 -2.668179913999282338e-01 1.716816190396443318e-03 -1.024231563230457165e-02 1.899883409377896987e-02 2.144839159163410697e-02 4.431407778183408391e-04 1.196054911729957024e-02 -1.338979623364693894e-01 -3.397066180149871384e-02 -5.455771622243088537e-01 -2.543571372893324405e-03 8.475421699425441519e-04 4.740378000670841807e-03 -3.140677587269258969e-02 -2.185468270988977224e-03 5.272335906665993541e-03 8.941711622353703051e-03 2.839313512460815529e-04 -1.301643359323133298e-02 4.472915612660106066e-01 -6.121011912287402379e-02 -6.983681339911975705e-01 6.550735634572649874e-03 -1.009586185711933929e-03 -3.252218672176407713e-03 1.001460363346826088e-02 -4.163066667521581402e-03 -1.315627332695652393e-02 5.213281965059076220e-03 7.857953685983479208e-03 -4.181019065770086654e-03 -5.750767319988642212e-02 -7.664729189045629831e-02 1.255628528023019878e-02 -2.515697912454888455e-03 -1.732406430980659717e-03 8.590694993442154342e-03 -3.452529642107094246e-03 -1.080450915640236969e-03 -2.918209578447669705e-03 -5.853190476311689178e-02 8.015273386424320856e-02 3.154425344875348963e-03 -7.973699411533047982e-03 6.977341308741055043e-03 -4.530145968550220240e-03 -3.437884264588568495e-03 7.681736724228385802e-04 -3.089702224874164155e-03 -2.599318293770283474e-03 2.121690014053503447e-03 8.782502195781405167e-04 -1.352571478564933236e-03 -2.141059706900570042e-03 -7.464418219115011299e-04 -1.225487396226842066e-03 1.888308836822929528e-03 -1.072892011114568453e-03 1.131142819115629056e-02 -4.485737404461799180e-03 6.053265230475940797e-03 7.229147315752972383e-03 3.308438024586207553e-03 3.672210304884836532e-03
-7.408529568778159102e-02 -5.456442475019743915e-02 -3.010097511588032473e-02 4.602427993077078117e-02 -4.044013921242023586e-03 -3.669470201994280700e-02 1.700865012121109743e+00 3.577109837321054697e-02 3.168045545967569931e-01 -7.409521674997154861e-02 4.669324298129400724e-02 -4.129004354002705629e-02 7.049623333267932002e-03 -4.818801635124844371e-04 9.323908732433720120e-03 -3.273997765841045737e-01 -1.243453967421336986e-01 2.612404647230376353e-02 7.048678470202219236e-03 2.510501165593463473e-03 8.988009912573537499e-03 -3.274309570652730317e-01 1.269645571602839029e-01 -1.576031593605537861e-03 -1.611605688029546166e-02 4.351094417598008702e-04 3.747326918608845717e-03 -3.386403400453324997e-01 1.174984465364607364e-02 1.072967600159817070e-01 1.015113634646344631e-02 3.935354668685318229e-04 3.568747799189517234e-03 -9.520298520641687356e-02 1.082435128078239155e-02 9.866165645845115240e-02 -4.420541852927754520e-03 1.108796807611575489e-03 -9.181234409511388264e-03 -4.907146331768795847e-03 -1.506111726742942816e-03 -1.364287780579756526e-02 -5.017969320746010764e-01 -4.914327291068198988e-02 -4.454457712671446856e-01 -4.429045620519156401e-03 -3.081198457282777886e-03 -8.721558528043111755e-03 1.559496489955599372e-03 -2.896005296403405833e-04 -1.524064124991446551e-03 -1.144229172575717468e-03 7.587250417657401963e-04 2.323890710115594262e-03 -4.012455494847284865e-02 -5.248808816329805782e-02 4.246687048836982059e-03 3.995636932277633196e-02 4.565200388288075117e-02 -2.941358723557564812e-03 -1.143284309510010340e-03 -2.347984718291265885e-04 3.115685959181210135e-03 1.558079195357033259e-03 -2.541681646761904728e-04 -1.506584158275805054e-03 3.999747086613475444e-02 -4.542287458944589684e-02 7.064741142319299824e-03 -4.012077549621000105e-02 5.199959395832559617e-02 -7.962833486277380232e-03 4.927460887681564148e-04 -1.351154183966397047e-04 -6.817187019103056970e-04 5.499103042436544924e-04 -1.606267211708080518e-05 -6.911673325674142724e-04 5.938464367992067009e-04 1.240605205278222465e-03 1.114985660691973635e-02 -7.158282585824666741e-03 -2.749551521218309867e-04 -2.472706642965037845e-03
-2.783566591583878924e-02 -2.067549360388271432e-02 -1.694281206279237006e-02 4.048738236570573537e-03 6.193104964201132621e-03 -1.296588341921581233e-02 3.577109837321054697e-02 1.349102886250719058e+00 5.920181267670580894e-02 1.413326173690144724e-02 -2.506249281797768170e-03 1.345437762418827052e-02 3.477096081815582787e-03 2.527981132309120582e-03 7.889606598684794194e-04 -1.544364507958240484e-01 -4.382667016938743831e-01 3.175212332320986180e-02 -3.747326918608850053e-03 5.289815873381649783e-03 2.237908171135919062e-03 1.528169555011958392e-01 -4.395328182019268004e-01 6.893720927425656987e-03 -2.385779240919652482e-03 7.567880724810278556e-03 4.771558481839305831e-04 1.466710936902802451e-02 -2.419411641743626218e-01 -3.400231471420002427e-02 2.981042972317548786e-04 -2.714119156254139048e-03 8.333692239568847582e-04 3.513473309845458782e-03 2.433022394205189981e-02 -2.270033515370084576e-03 3.634415782256407434e-03 4.216451430734231669e-03 8.380935392854377448e-04 -7.294342867286999696e-04 5.703193464630103987e-03 -1.006751596514808642e-03 -4.938374056090537312e-02 -1.499143361633323845e-01 -6.116098624345706058e-02 -5.741460418791383830e-03 4.084643033067582307e-03 -4.688882963589611000e-03 4.686520805925352071e-04 6.588530157201085910e-03 -2.971594341660274219e-04 -1.011003480310516413e-04 -4.299126948982881762e-05 1.783901468061902668e-03 1.854293766457350843e-03 -3.215369012613694417e-03 -3.611739068679349629e-03 -5.949708238474042676e-02 -7.015938964975342029e-02 9.293200682798121587e-03 6.566798306689759519e-04 -8.262827509640505077e-04 -1.370051445280593815e-03 2.867659404432151339e-04 -1.349736889367810552e-03 -8.881712817681967648e-05 5.981219421715495282e-02 -6.273560054246402062e-02 5.440049100829666417e-03 1.096702560370471299e-02 -1.954213035656265918e-02 7.160644743488943885e-03 5.154228023452156297e-04 3.784176578171589045e-04 -7.124267515459079166e-04 -4.861320473081821251e-04 7.039229839545343330e-05 4.601483130011371748e-04 -9.963581027919855664e-04 -2.590436580952601084e-02 3.327335285900421234e-03 -1.431939976084646397e-03 4.657938698187585880e-02 -4.524004358623085961e-03
-5.965203992751699075e-02 -6.777219311423521297e-02 -1.809696229755805227e-02 3.671690630198702621e-02 -1.297533204987292438e-02 -1.100793817444999101e-01 3.168045545967569931e-01 5.920181267670580894e-02 1.882483756022833354e+00 -6.427100302424400280e-02 6.422564959708990107e-02 -3.634321295949841796e-02 -1.710674580469309040e-03 -1.022247350792464607e-02 1.900119625144324961e-02 9.925314073758595770e-03 1.255817500636162258e-02 -2.668279124621181220e-01 -9.165171737394160224e-04 1.330319953367455413e-02 1.621951938599078616e-02 -2.390692528861348282e-02 2.603097746033123869e-02 -2.656047872235555718e-01 -2.145784022229120860e-02 5.291233167980183153e-04 1.195913182270100239e-02 1.339291428176378473e-01 -3.393428457346884392e-02 -5.455667687305860714e-01 2.538847057564788765e-03 8.262827509640450867e-04 4.739905569137994532e-03 3.139968939969975392e-02 -2.279482146027204427e-03 5.278949948125976829e-03 -9.975864247774128557e-03 -4.134720775550259145e-03 -1.314210038097087842e-02 -6.561129128295459939e-03 -1.019034816369041203e-03 -3.250801377577847238e-03 -4.472736088677621291e-01 -6.127295251674378523e-02 -6.983638821074019676e-01 -8.973364535055016952e-03 3.170015585459557122e-04 -1.300226064724567185e-02 3.435049675391431065e-03 7.629769255614222718e-04 -3.085922772611324368e-03 2.596011273040292264e-03 2.113186246462090724e-03 8.739983357824556223e-04 5.852529072165690849e-02 8.015131656964463724e-02 3.182771236846668184e-03 7.988344789051568529e-03 6.974979151076781368e-03 -4.533925420813048751e-03 2.514280617856316704e-03 -1.743272356236351319e-03 8.615733864683500567e-03 3.434577243858582922e-03 -1.084702799435948752e-03 -2.924351188374787504e-03 -5.207140355131963626e-03 7.848505055326377572e-03 -4.176294750441534968e-03 5.752562559813492737e-02 -7.664918161658772211e-02 1.255345069103306482e-02 1.241550068343925690e-03 1.892088289085790565e-03 -1.069112558851718908e-03 1.342177984842130543e-03 -2.142477001499127915e-03 -7.426623696486621016e-04 -7.220171116628711083e-03 3.310800182250484697e-03 3.685910819337646482e-03 -1.132607356867479376e-02 -4.479595794534669238e-03 6.073107354855858571e-03
7.799797364288982293e-02 4.013920032599135879e-02 -4.352984143729441389e-03 -7.408246109858447614e-02 2.781913081218885184e-02 5.966385071583837907e-02 -7.409521674997154861e-02 1.413326173690144724e-02 -6.427100302424400280e-02 1.621798870782434010e+00 -2.431921628733636487e-01 2.611034595785095488e-02 -4.701166183443861342e-03 -1.871159572180289971e-02 1.205550785540350327e-02 -4.701166183443850066e-03 -2.094855902987310947e-02 -7.700161554009784734e-03 -2.897876125273565751e-01 2.765141761802521279e-03 9.363781953806706027e-02 -2.899435149331988648e-01 -1.776200834076359369e-02 -9.211517270767419219e-02 -4.422719762294221590e-01 -1.249198734860858251e-01 1.366035777251321803e-02 3.632053624592136796e-03 -1.103600060750157446e-03 1.015727795639053679e-04 -5.467969804421414504e-02 -9.994005618635778965e-02 1.105914975261151553e-02 -4.850454547826184293e-03 -2.806243305160942996e-04 -1.842482978135609573e-05 -3.994408610292216576e-03 1.491891537603993664e-02 -1.637920124409592828e-03 -1.153205371699967709e-03 1.301501629863277207e-02 -3.530480845028225248e-03 -1.142339446444292370e-03 1.347799920083103675e-02 6.066020881863071375e-04 -4.543473262092057041e-01 3.889840614810000097e-01 -4.286985458589544218e-02 2.203893100770332354e-03 5.522724619079358646e-04 -3.844647814377051120e-03 2.105627341936408981e-03 9.028166592866328525e-04 -7.095921623487771003e-04 2.107989499600690462e-03 1.033207762354712523e-03 4.941633833667252382e-04 2.206727689967461978e-03 1.479183129370184504e-03 3.624967151599297992e-03 3.140583100962686391e-02 -6.057989545804495085e-03 -3.279855916848452291e-02 -4.117665997214177420e-02 8.365817583803013963e-03 6.032808945103303178e-02 -4.118752589739744369e-02 -5.105567575568054246e-03 -6.071312115031016199e-02 3.142094881867824041e-02 1.264226781920991735e-03 3.334091056820248644e-02 1.497182770771974397e-02 4.275505372341098032e-04 -6.047123620548996580e-05 -8.043146846862790980e-03 5.467922561268128388e-03 -6.103815404491471416e-04 1.807523044704666300e-03 -1.743272356236329093e-04 -3.283399153344846149e-04 1.807995476237528104e-03 -5.149503708123396499e-05 3.595203965029390974e-04
-4.014628679898419455e-02 -1.035144731639415783e-01 1.049223191318506519e-02 5.454741721501464580e-02 -2.065754120563419866e-02 -6.772022564562112101e-02 4.669324298129400724e-02 -2.506249281797768170e-03 6.422564959708990107e-02 -2.431921628733636487e-01 2.044157385470469102e+00 -1.007757875679789472e-01 -2.134918096973457448e-03 6.435934772088792999e-03 -6.462863369461474550e-04 -1.181078832138355086e-04 6.090587321571526089e-03 2.837896217862248115e-03 4.867603812468801472e-02 -2.617719501974998808e-01 -2.916650554389237787e-02 1.734485129725230751e-02 -2.706914575378094323e-01 8.852894494176907769e-03 -2.114499606123437514e-01 -6.512137978338368161e-01 5.239171213059555521e-02 -2.762307172605389053e-03 7.318436875462639227e-03 -1.149425919437138763e-03 -4.631246316581263262e-03 9.778387867040591597e-03 6.675929990779322885e-03 4.026061522993478435e-03 4.700693751911039220e-04 -8.739983357824773606e-05 1.070199151377286897e-02 -7.110094569473420639e-03 2.187830428653250465e-03 1.089143655844784786e-02 -1.131804223261625129e-02 1.431467544551779389e-03 1.142953607437011132e-02 -1.102513468224592189e-02 3.037262324727217980e-03 4.124761918837664409e-01 -7.688076755399342321e-01 6.741172785466653661e-02 7.081748677502028560e-04 9.993344214489790003e-03 1.166905886152748168e-04 -5.050293086223843139e-04 -9.042339538851908338e-04 -4.190467696427199024e-04 -5.432962627836910446e-04 -8.607702528624894787e-04 7.100645938816252433e-04 4.379440309569451305e-04 1.250053835935335811e-03 -6.273890756319344241e-04 -1.602015327912571915e-03 -5.689492950177305747e-03 2.278064851428618365e-03 -5.295721267542344984e-02 1.212117583847040561e-02 7.570195639321269931e-02 -5.663367486410397778e-02 5.415482661121182213e-03 -8.242229494808044066e-02 -1.370523876813446208e-02 -7.737956076638225975e-03 -1.386161360550961300e-02 5.902087139962231346e-03 4.498493055848894195e-03 -2.518060070119104558e-04 8.014800954891465254e-03 2.091454395950758695e-03 -1.240605205278204250e-03 -4.856596157753258506e-04 -3.453474505172820347e-04 1.119662732867256249e-04 -5.966810259963307951e-04 -3.505441973786949279e-04 9.921062189963603031e-05
4.356291164459430432e-03 1.049459407084933973e-02 -9.668311319885282071e-03 3.010333727354459754e-02 -1.693903261052952941e-02 -1.810357633901803209e-02 -4.129004354002705629e-02 1.345437762418827052e-02 -3.634321295949841796e-02 2.611034595785095488e-02 -1.007757875679789472e-01 1.146375901461017088e+00 -8.919979771842369287e-03 4.387944077160737394e-03 1.582834607678653555e-02 9.226587836665512549e-03 -2.124524603250628300e-03 1.627762846453199852e-02 1.380567771201953176e-01 4.850029359446582367e-02 -3.616227168241480383e-01 -1.451999418969685540e-01 -6.879075549907139042e-02 -3.526942332847142758e-01 2.363811174641877039e-02 5.256037018782493131e-02 -1.821204661896162480e-01 3.609376911015065655e-04 -1.138559994181458221e-03 -2.949390059616117683e-03 3.925906038028010594e-04 6.546011319244099055e-03 6.922444764623261748e-02 -4.384164624898312206e-04 -8.928955970966471589e-05 -3.221983054073665996e-04 -1.197613935788380095e-03 2.191137449383232134e-03 1.244101198621348769e-02 -3.681186504009094362e-03 1.675242215505165760e-03 8.962026178266489784e-03 1.187692873598414703e-03 2.782149296985312898e-03 8.688015889210372322e-03 -4.536523794243754043e-02 6.749109635218625280e-02 -1.646660107767415337e-01 1.150843214035698371e-03 7.242375398672945032e-04 -1.034625056953275817e-03 2.102320321206396195e-04 5.012498563595503814e-04 3.958976245328058225e-04 -1.110214102210117207e-04 -2.258222727048655055e-04 8.045981436059921471e-03 -1.297296989220871315e-03 -1.275092707176664255e-03 -7.365207597215251128e-04 5.566424535868474965e-02 -4.622742548989863982e-03 -5.191502871394447494e-02 2.261718720391829932e-02 -1.467892015734940589e-02 -3.313020610454901760e-02 -1.051538105829496680e-02 7.935432457371757731e-03 -1.796090201609571585e-02 -5.408774133354636582e-02 -7.032143366552292239e-03 -5.760971841098318919e-02 -5.825080800106764971e-04 -2.022006960621032827e-04 2.204365532303187436e-03 -9.113204268780226991e-04 -1.197141504255525447e-03 -8.813210245417049671e-03 5.853426692078073134e-04 9.354144350536412506e-05 5.900669845363646368e-04 -3.718036163571819042e-04 1.181078832138436402e-04 5.848702376749564599e-04
-2.899378457548046351e-01 -1.732784376206948987e-02 1.452136424114214008e-01 -3.274016663102359281e-01 -1.527971133768158962e-01 2.389227991109496574e-02 7.049623333267932002e-03 3.477096081815582787e-03 -1.710674580469309040e-03 -4.701166183443861342e-03 -2.134918096973457448e-03 -8.919979771842369287e-03 1.691688502026926777e+00 -2.157613707811819048e-01 3.179327210972156537e-01 2.401983642496591242e-02 -3.376940596850237352e-03 -4.832029718044793254e-02 3.954110200539645570e-02 4.956279211185754541e-02 -4.755023378189360619e-03 1.981850280328295577e-03 -6.117043487411405467e-03 7.713862068462582974e-03 -5.141519615218349132e-02 5.216494499482496328e-02 4.678772928786508606e-02 -7.575675845102392003e-02 -6.845438424767835706e-02 -2.956051344229376071e-02 -9.813820232004701050e-03 8.685181300013243566e-03 -1.344067710973538294e-03 9.168006326591400870e-03 -1.919016886458525025e-03 -5.597368801270498004e-03 -4.052564931986705338e-02 8.841083705855515978e-03 5.303469144681172837e-02 -3.772696491923182432e-02 -5.112937507480598553e-02 1.615243410832536758e-03 -2.650813330851522522e-03 1.151315645568552802e-03 2.295544818144276342e-03 -2.321056120918466373e-03 -2.100430595075000913e-03 -1.993661068649669912e-04 -4.509751099276839703e-01 4.260189142045986976e-01 -6.838446438081577372e-02 -4.294624676475815583e-01 -4.087524865418006026e-02 -4.080216349604731674e-01 -7.741735528901064894e-03 -1.218400923234025162e-03 -1.289690841541893049e-02 1.504222000611520971e-03 -3.650950885906350044e-03 -3.188440415240927431e-03 4.785731427824925759e-04 1.250998699001024074e-03 1.525008988057159100e-03 -9.347057877543626936e-03 1.553874554714618564e-02 -4.176294750441551448e-04 -1.946417915364148177e-03 1.955866546021181509e-04 -1.948307641495562433e-03 -1.321863428929351400e-03 8.097476473141148375e-04 -1.185803147467066909e-04 -4.205585505478569991e-03 -5.385719474551310107e-04 -1.031318036223284607e-03 -2.508611439462052253e-03 4.677072175268985523e-05 -1.573197004408503972e-04 -7.045371449472227592e-03 5.896417961567959956e-03 -1.325642881192187934e-03 -5.665398942001671420e-03 -3.863072644158398877e-03 5.494378727107927969e-04
1.777570885521639887e-02 -2.706678359611666140e-01 -6.877988957381572788e-02 -1.269574706872910741e-01 -4.395658884092266128e-01 2.600546615755707294e-02 -4.818801635124844371e-04 2.527981132309120582e-03 -1.022247350792464607e-02 -1.871159572180289971e-02 6.435934772088792999e-03 4.387944077160737394e-03 -2.157613707811819048e-01 1.818310546325890398e+00 2.547634284075903782e-02 7.246627282468621686e-03 1.231912465073680026e-02 -2.924823619907636080e-03 -4.935114278513835773e-02 -1.443429510963689377e-01 9.387214557836332310e-03 6.110901877484292873e-03 -4.927933319214434192e-03 1.012798720135356378e-02 6.164003181777241019e-02 3.717563732038959082e-03 -6.731251723276691912e-02 -3.291099787330410004e-02 -2.146965101061259346e-02 -3.307729377286919292e-02 7.812127827296519791e-03 -7.770553852405234427e-03 1.078939134735109120e-02 1.488631760027291431e-02 -1.839648388938836801e-03 4.779589817897845691e-03 -5.343862040740307573e-02 1.434065917982495914e-02 6.867217518432469636e-02 3.245132199183573679e-03 4.855651294687560703e-03 2.083895491425064375e-03 -1.807995476237533525e-03 6.628214405960946177e-04 3.151118324145361221e-03 -2.273340536100076220e-03 -1.233046300752531723e-04 4.494713603586053541e-03 4.298408853053987122e-01 -7.725790964667187399e-01 8.489547402257832664e-02 -4.609797924989622597e-02 -1.705402244562652658e-01 -7.685941364870836623e-02 -6.935294902316881636e-04 5.555794826379250153e-04 -1.220290649365439201e-03 -2.857738342242170226e-03 4.686520805925338518e-04 4.605735013807071496e-03 -5.705083190761526049e-03 7.793230565982293967e-03 -3.141669693488221313e-04 1.163315406503078950e-02 -1.110308588516705983e-02 2.358378212014034317e-03 -8.891161448338178071e-04 -1.019790706821616447e-02 -7.591974732985889898e-04 -1.792877667186152258e-03 1.131473521188625271e-03 -1.252415993599603631e-03 1.428632955354656921e-03 -5.012498563595503814e-04 -2.617270692018785691e-03 -1.228321985424002860e-04 6.373101378218999245e-04 1.909568255801432279e-03 -1.355878499294946239e-04 -1.309107777542249662e-03 1.188165305131271736e-03 -1.833034347478861101e-03 8.026611743212845986e-04 1.521229535794310259e-04
9.211375541307562087e-02 8.819351855344164867e-03 -3.527036819153713809e-01 1.596818581051173171e-03 6.883327433702835646e-03 -2.655906142775699141e-01 9.323908732433720120e-03 7.889606598684794194e-04 1.900119625144324961e-02 1.205550785540350327e-02 -6.462863369461474550e-04 1.582834607678653555e-02 3.179327210972156537e-01 2.547634284075903782e-02 1.744626345009503421e+00 4.788849475941810152e-02 -3.160566954802469797e-02 -1.420478787097575191e-01 6.172317976755490807e-03 2.427069756891211960e-02 6.104287836024320860e-03 -7.719058815324002752e-03 1.014499473653635887e-02 -1.849191505902515048e-02 4.981790513959946480e-03 -5.267186402957879654e-02 -1.348933755761956739e-02 -6.478311880585922722e-02 -8.660567617151479491e-02 1.846545889318525202e-02 -4.192357422558617291e-03 2.947027901951840105e-03 -1.367925503382743171e-02 -7.171038237211719256e-03 1.063443380457453590e-03 -1.310761287907242362e-02 1.033349491814564841e-02 -6.765219550488989295e-04 -1.214715957277744465e-02 4.762157094335481289e-02 6.770085595277404444e-02 -1.835868936675991376e-03 4.428573188986296982e-03 2.894115570272037113e-03 -4.467785006213299132e-03 3.561661326196687537e-03 2.949390059616118984e-03 -1.897757467480048078e-03 -6.713204838721616163e-02 8.562254615164274774e-02 -1.631140731913116038e-01 -4.102959203596389104e-01 -7.523141458648874291e-02 -7.674466002937778697e-01 -1.056971068457333851e-02 -2.980570540784567828e-03 -2.219861286580843834e-02 9.761380331857786100e-03 3.154425344875348529e-03 8.446130944388421241e-03 3.583393176708029974e-03 2.304521017268528968e-03 -1.082057182851954742e-02 -1.111158965275843308e-03 1.086592525567369946e-03 7.700633985542649790e-04 2.762307172605392089e-03 -7.176234984073175029e-04 2.973484067791739866e-03 2.067832819307981618e-03 -9.037615223523277289e-04 9.831300198720395889e-04 -5.026671509581206142e-04 1.927993085582792613e-03 4.613766349865609621e-03 1.334619080316439693e-03 -9.406111819150562037e-04 -9.311625512579476283e-04 -2.803881147496662708e-03 8.827855622935568483e-03 -1.823585716821753827e-03 6.741597973846215688e-04 -3.557409442400984861e-03 5.758940385507049179e-04
-2.897691876975752590e-01 -4.866895165169519283e-02 -1.380676430454509662e-01 7.037812544946533272e-03 3.754413391601681485e-03 9.250209413308343835e-04 -3.273997765841045737e-01 -1.544364507958240484e-01 9.925314073758595770e-03 -4.701166183443850066e-03 -1.181078832138355086e-04 9.226587836665512549e-03 2.401983642496591242e-02 7.246627282468621686e-03 4.788849475941810152e-02 1.691676218807072640e+00 -2.782933533329853271e-01 -2.625122504094842824e-01 1.987991890255419013e-03 -7.666618915177041832e-03 -6.212474657048200517e-03 3.955102306758641328e-02 4.935917412119688458e-02 -6.161924483032685945e-03 -5.177755113788357066e-02 4.070233871315497715e-02 -5.726437096046591013e-02 -7.563156409481723574e-02 -6.031249921044880974e-02 4.354070736255008511e-02 -9.776025709376273687e-03 8.740928220890176181e-03 -5.461308519808118862e-04 9.182179272577115775e-03 -6.888051749031425496e-04 5.956416766240582236e-03 -4.051194880541425514e-02 -2.913485263119118020e-03 -5.367814319456076094e-02 -2.654120351581513732e-03 6.306960963619275863e-04 -2.498217945739230478e-03 -3.775153135894029899e-02 -5.026151834895067894e-02 9.571462855649926979e-03 -2.327197730845589809e-03 -2.013030761496755264e-03 6.425068846833189434e-04 1.490521486158713407e-03 -3.127969179035451804e-03 3.889056378465446159e-03 -7.745987412696768437e-03 1.422018913894686426e-03 1.195346264430674141e-02 -4.296041971074381904e-01 4.908563626367362653e-02 4.082124972997467349e-01 -4.507502325180448022e-01 4.307007106951955544e-01 -2.632246771610303321e-02 -1.323753155060765655e-03 8.168341203069345597e-04 8.621875474610610126e-04 -1.941221168502737290e-03 8.480146014753971737e-04 1.813664654631803397e-03 -9.355089213602176337e-03 1.501245681954530183e-02 -2.973484067791764586e-03 4.648726283297012745e-04 6.826635649760074039e-04 -2.672545181362863658e-03 -4.305268558911048635e-03 -3.042459071588715386e-04 1.119662732867239118e-03 -2.618687986617341829e-03 7.653390832258093537e-05 1.450364805865960436e-04 -5.655005448278857885e-03 -3.860238054961277927e-03 3.014113179617366025e-04 -7.033560661150861822e-03 6.006022077190406594e-03 3.779452262839353566e-06
-2.779314707788181106e-03 -2.617384075586671743e-01 4.848564821694729965e-02 -2.525146543111987489e-03 5.300681798637326206e-03 1.330367196520741355e-02 -1.243453967421336986e-01 -4.382667016938743831e-01 1.255817500636162258e-02 -2.094855902987310947e-02 6.090587321571526089e-03 -2.124524603250628300e-03 -3.376940596850237352e-03 1.231912465073680026e-02 -3.160566954802469797e-02 -2.782933533329853271e-01 1.803497928044743182e+00 -3.783845876098568262e-02 7.662367031381358239e-03 -9.911613559305800999e-03 -1.209046778883479667e-02 -4.952735974689338738e-02 -1.443651553784131292e-01 2.428250835723350445e-02 5.946637433510482129e-02 2.830715258562845754e-02 5.804624514734156582e-02 -1.797979927740992606e-02 6.026336633103183786e-03 3.591518999073144147e-02 8.492429234608243546e-03 -1.096560830910614515e-02 -1.140874908692449119e-02 1.608062451533130016e-02 -3.630163898460714734e-03 -6.872933939980019509e-03 -5.439151480917235604e-02 -1.384224391266255594e-03 -7.108204843341997536e-02 -2.728292102239793671e-03 -8.508491906725334109e-04 -3.962283266058040654e-03 -7.233871631081530140e-03 -1.033680193887564006e-02 -1.851931608793106062e-04 -3.003719685894484619e-03 -1.795712256383285351e-03 -4.543846483003012408e-03 -4.913287941695916247e-03 -1.161094978298658591e-02 -2.532705447637676605e-03 1.631778514482471777e-03 8.881712817681100287e-04 -1.500914979881531712e-03 4.450966443643644688e-02 -1.665344774891845403e-01 -5.801175764544311969e-02 4.339935584791975165e-01 -7.696552177098767711e-01 5.090497009669968376e-02 -2.201058511573199695e-03 1.588314813459779096e-03 7.733704192842494676e-04 -1.462175594187390499e-03 1.184385852868430431e-03 1.170685338415634359e-03 1.157268282882530433e-02 -2.207011148887177282e-02 3.321193675973260285e-04 -6.345700349313414257e-03 7.007104495310944280e-03 -1.233991163818244814e-03 1.226432259292559385e-03 -1.185803147466985594e-04 3.684021093206227022e-03 -6.736873658517659449e-04 3.581031019043736351e-04 -2.201058511573199695e-03 -2.172240188069022356e-03 1.573197004408403901e-03 -3.779452262843026301e-04 2.565303223404691345e-04 -3.513000878312580715e-03 -8.281724770954762560e-04
-9.362648118127853136e-02 -2.914288396724962205e-02 -3.616156303511551817e-01 -9.003127721624912261e-03 2.246884370260172122e-03 1.621290534453081328e-02 2.612404647230376353e-02 3.175212332320986180e-02 -2.668279124621181220e-01 -7.700161554009784734e-03 2.837896217862248115e-03 1.627762846453199852e-02 -4.832029718044793254e-02 -2.924823619907636080e-03 -1.420478787097575191e-01 -2.625122504094842824e-01 -3.783845876098568262e-02 1.759390775274299434e+00 6.203970889456801238e-03 -1.208385374737482379e-02 -1.356020228754787477e-02 4.752661220525096486e-03 9.360758391996432115e-03 6.114681329747138731e-03 -1.820373182398337189e-02 4.326386248429682502e-02 -3.809640637792471862e-02 7.033324445384418755e-02 8.932262991696605925e-02 -8.728172569503082900e-03 2.357905780481214797e-03 -3.546543517145311908e-03 -1.046057900048374956e-02 3.740240445615994769e-03 -3.187023120642372160e-03 -1.128875147757922581e-02 1.573669435941255079e-03 -1.718233484994999890e-03 3.580086155978043968e-03 -3.924961174962474444e-03 -3.680714072476239281e-03 -2.943248449688999450e-03 -4.721150037283634859e-02 -6.581679899974679504e-02 1.333626974097442894e-02 -2.986712150711693867e-03 -2.977263520054583557e-03 -2.484989862819287319e-04 -8.896358195199597849e-03 -1.402176789514762148e-03 9.731144713755038311e-03 1.047144492573942251e-02 -5.763664700835570724e-05 -1.304619677980122308e-02 4.105340258521980035e-01 -5.917960839466161055e-02 -7.810549905976771345e-01 -2.833880549832976450e-02 5.053883565873676376e-02 -1.553921797867904853e-01 -1.625636904555351810e-03 7.738428508171111631e-04 -9.298397429659521415e-03 -2.493021198877828914e-03 1.519812241195745393e-03 2.473179074497898131e-03 -1.475403677107336910e-03 1.314304524403655128e-03 9.406111819150562037e-04 -2.259167590114409888e-03 -4.174877455842959315e-03 -5.569967772364904776e-04 1.710202148936447344e-04 -8.730534727167376524e-04 4.228262219055620857e-03 -1.276510001775229067e-03 6.481760630775766727e-04 -6.519555153404210136e-04 -5.168400969437843447e-04 3.395837858164447130e-03 -1.544851112437049443e-04 2.521367090849144232e-03 -8.508019475192477726e-03 3.264501892030662934e-04
-4.692662415852453389e-03 1.374775760609237875e-04 -9.228949994329785356e-03 -3.274446575797258507e-01 1.544572377832696963e-01 -9.943738903539955237e-03 7.048678470202219236e-03 -3.747326918608850053e-03 -9.165171737394160224e-04 -2.897876125273565751e-01 4.867603812468801472e-02 1.380567771201953176e-01 3.954110200539645570e-02 -4.935114278513835773e-02 6.172317976755490807e-03 1.987991890255419013e-03 7.662367031381358239e-03 6.203970889456801238e-03 1.692017314373794212e+00 2.784001228594106259e-01 2.624834320859800729e-01 2.402125371956448027e-02 -7.246627282468621686e-03 -4.790172284233805422e-02 -5.176999223335787548e-02 -4.074863700337479078e-02 5.726342609740019129e-02 -7.574494766270253865e-02 6.023029612373196479e-02 -4.354495924634577131e-02 -9.778387867040579454e-03 -8.731479590233069341e-03 5.513275988422354588e-04 9.181706841044266765e-03 7.171510668744756484e-04 -5.941298957189213546e-03 -2.338063656101270569e-03 1.996495657846810053e-03 -6.472312000118687859e-04 -3.774916920127600883e-02 5.026104591741781258e-02 -9.566738540321379630e-03 -2.654592783114351033e-03 -6.283339386976469730e-04 2.494910925009244905e-03 -4.050108288015856484e-02 2.898367454067738921e-03 5.368192264682357384e-02 -9.347530309076481150e-03 -1.504647188991088333e-02 2.970649478594599401e-03 4.686520805925352071e-04 -6.788841127131734713e-04 2.672545181362863658e-03 -1.323280723527922934e-03 -8.116373734455399353e-04 -8.513216222053910948e-04 -1.945945483831305455e-03 -8.451800122782676585e-04 -1.811302496967524735e-03 -4.296070316966352776e-01 -4.913618643768916799e-02 -4.081846238393082027e-01 -4.506132273735167226e-01 -4.306619713095013458e-01 2.633522336749011608e-02 1.489104191560141873e-03 3.092536814071287707e-03 -3.887166652334026265e-03 -7.745042549631039192e-03 -1.420129187763277592e-03 -1.195015562357675323e-02 -2.687190558881379868e-03 -7.275445605972802928e-05 -1.473986382508760606e-04 -4.231569239785610767e-03 2.999940233631596476e-04 -1.121552458998664433e-03 -7.108677274874846720e-03 -6.010746392518953075e-03 -8.976199124252951488e-06 -5.731066925068579836e-03 3.855986171165579155e-03 -3.070804963559983433e-04
2.093391365235459239e-02 6.060351703468771362e-03 -2.120745150987786778e-03 1.243737426341050001e-01 -4.382397730965016391e-01 1.257187552081441909e-02 2.510501165593463473e-03 5.289815873381649783e-03 1.330319953367455413e-02 2.765141761802521279e-03 -2.617719501974998808e-01 4.850029359446582367e-02 4.956279211185754541e-02 -1.443429510963689377e-01 2.427069756891211960e-02 -7.666618915177041832e-03 -9.911613559305800999e-03 -1.208385374737482379e-02 2.784001228594106259e-01 1.803807843130296407e+00 -3.782145122580288926e-02 3.378357891448803031e-03 1.233140787059103932e-02 -3.160850413722182672e-02 -5.947440567116336896e-02 2.836573409570252238e-02 5.803915867434872311e-02 1.795239824850431223e-02 6.065548450330180731e-03 3.590243433934434819e-02 -8.487704919279703136e-03 -1.098450557042036230e-02 -1.140638692926021144e-02 -1.608015208379847544e-02 -3.677407051746251973e-03 -6.894193358958511202e-03 3.024506673340132505e-03 -1.770200953609100090e-03 -4.534397852345904700e-03 7.220171116628714553e-03 -1.033680193887564006e-02 -1.899174762078618310e-04 2.733488849101203908e-03 -8.551010744682310989e-04 -3.960865971459477143e-03 5.435938946493819313e-02 -1.356823362360646537e-03 -7.106787548743428995e-02 -1.157787957568671977e-02 -2.214003135573436656e-02 3.368436829258846530e-04 6.339558739386299061e-03 7.000962885383829951e-03 -1.233518732285387347e-03 2.201058511573191455e-03 1.579811045868378516e-03 7.497488426414804143e-04 1.470679361778792597e-03 1.180606400605587608e-03 1.165488591554218484e-03 -4.457391512490478658e-02 -1.665656579703529983e-01 -5.807411860778002866e-02 -4.339505672097077049e-01 -7.698182065887119174e-01 5.094181975626239922e-02 4.915177667827337442e-03 -1.167283831379064933e-02 -2.528925995374830746e-03 -1.631778514482468308e-03 8.815572403081343295e-04 -1.506111726742941949e-03 6.647111667275157039e-04 3.557409442400997438e-04 -2.197751490843211954e-03 -1.260919761191000958e-03 -1.162181570824212529e-04 3.686383250870504166e-03 -2.451919655519402318e-04 -3.507331699918316698e-03 -8.177789833726586011e-04 2.167988304273324885e-03 1.581700771999800578e-03 -3.694414586929032425e-04
7.693075081016949833e-03 2.803881147496657504e-03 1.628046305372913422e-02 -2.611270811551522769e-02 3.173842280875705663e-02 -2.668179913999282338e-01 8.988009912573537499e-03 2.237908171135919062e-03 1.621951938599078616e-02 9.363781953806706027e-02 -2.916650554389237787e-02 -3.616227168241480383e-01 -4.755023378189360619e-03 9.387214557836332310e-03 6.104287836024320860e-03 -6.212474657048200517e-03 -1.209046778883479667e-02 -1.356020228754787477e-02 2.624834320859800729e-01 -3.782145122580288926e-02 1.759403058494153571e+00 4.831699015971792355e-02 -2.901202043264867678e-03 -1.420511857304875003e-01 1.818672428880057854e-02 4.333330991962656281e-02 -3.809120963106331359e-02 -7.037576329180117440e-02 8.930231536105326384e-02 -8.734314179430203301e-03 -2.363574958875422870e-03 -3.566858073058094304e-03 -1.046199629508231567e-02 -3.740240445615994769e-03 -3.235211136993619563e-03 -1.131142819115628188e-02 3.012223453485879995e-03 -2.953169511878962240e-03 -2.395227871576744252e-04 4.721150037283634859e-02 -6.581727143127964752e-02 1.333438001484300167e-02 3.933937374086725336e-03 -3.683548661673371506e-03 -2.944193312754714818e-03 -1.598708307182599569e-03 -1.694611908352237559e-03 3.588589923569440211e-03 1.471151793311644210e-03 1.321863428929347280e-03 9.439182026450378734e-04 2.257277863982988693e-03 -4.183853654967225819e-03 -5.593589349007651278e-04 1.627999062219630255e-03 7.662839462914202045e-04 -9.301704450389509590e-03 2.503414692600645485e-03 1.517450083531466948e-03 2.469399622235054874e-03 -4.105297739684024005e-01 -5.926039418677987031e-02 -7.810294792949028508e-01 2.834825412898687655e-02 5.053789079567105186e-02 -1.553817862930676474e-01 8.898720352863872390e-03 -1.393200590390505185e-03 9.735869029083594334e-03 -1.046861033654229549e-02 -6.661284613260865873e-05 -1.304855893746550456e-02 1.326587744257896580e-03 6.481760630775738538e-04 -6.495933576761417014e-04 -1.185803147466985594e-04 -8.725810411838760654e-04 4.231569239785607298e-03 -2.557271887346153870e-03 -8.500933002199645427e-03 3.377885459915924856e-04 4.677072175268213029e-04 3.403396762690131042e-03 -1.436191859880350265e-04
-4.705418067239548405e-03 2.151925632156239960e-03 8.915255456513799387e-03 7.040647134143670702e-03 -3.470009608822738345e-03 1.716816190396443318e-03 -3.274309570652730317e-01 1.528169555011958392e-01 -2.390692528861348282e-02 -2.899435149331988648e-01 1.734485129725230751e-02 -1.451999418969685540e-01 1.981850280328295577e-03 6.110901877484292873e-03 -7.719058815324002752e-03 3.955102306758641328e-02 -4.952735974689338738e-02 4.752661220525096486e-03 2.402125371956448027e-02 3.378357891448803031e-03 4.831699015971792355e-02 1.691991803071020373e+00 2.157986928722775144e-01 -3.179374454125442062e-01 -5.139157457554073549e-02 -5.223014054635902181e-02 -4.684961781866912867e-02 -7.583376479087934607e-02 6.843076267103559429e-02 2.956571018915517962e-02 -9.802954306749083607e-03 -8.674315374757579286e-03 1.344540142506408338e-03 9.170840915788543504e-03 1.948780073028427706e-03 5.614376336453287888e-03 -2.338536087634107870e-03 2.088619806753607387e-03 1.922796338721303284e-04 -2.648923604720097424e-03 -1.148953487904276743e-03 -2.297434544275695802e-03 -3.774113786521746117e-02 5.112701291714169538e-02 -1.612881253168252675e-03 -4.051998014147278893e-02 -8.862815556366875763e-03 -5.305122655046166924e-02 -1.946417915364153598e-03 -7.653390832258093537e-05 1.946890346897001741e-03 -1.320918565863628009e-03 -8.064406265841182059e-04 1.209424724109677343e-04 4.747936905196586434e-04 -1.247691678271049126e-03 -1.482490150100175715e-03 -9.350837329806460652e-03 -1.553827311561334183e-02 4.195192011755748216e-04 -7.742207960433913037e-03 1.221707943964000110e-03 1.294226184257304783e-02 1.507529021341512182e-03 3.654257906636335616e-03 3.187023120642366522e-03 -4.508560571814044793e-01 -4.258582874834279108e-01 6.836840170869870614e-02 -4.294766405935671605e-01 4.084265087841302405e-02 4.080405322217873776e-01 -2.799156832168099747e-03 -4.866044788410411100e-05 1.549575427765771565e-04 -4.348732259933749990e-03 5.409341051194042514e-04 1.029900741624728902e-03 -5.623352535577533576e-03 3.858820760362711381e-03 -5.551070511050653798e-04 -6.998128296186692521e-03 -5.901142276896505570e-03 1.318556408199365610e-03
1.872435137318999993e-02 6.417509942307430063e-03 4.392195960956435732e-03 4.960531094981476255e-04 2.518060070119157792e-03 -1.024231563230457165e-02 1.269645571602839029e-01 -4.395328182019268004e-01 2.603097746033123869e-02 -1.776200834076359369e-02 -2.706914575378094323e-01 -6.879075549907139042e-02 -6.117043487411405467e-03 -4.927933319214434192e-03 1.014499473653635887e-02 4.935917412119688458e-02 -1.443651553784131292e-01 9.360758391996432115e-03 -7.246627282468621686e-03 1.233140787059103932e-02 -2.901202043264867678e-03 2.157986928722775144e-01 1.818571328532027076e+00 2.541067485769214762e-02 -6.167499175120370880e-02 3.742602603280294031e-03 -6.732291072648974306e-02 3.287367578220852515e-02 -2.143705323484557113e-02 -3.307351432060634533e-02 -7.825828341749323236e-03 -7.781419777660909115e-03 1.079033621041680310e-02 -1.488820732640435199e-02 -1.875080753902990706e-03 4.763999577313618450e-03 2.298379407341400761e-03 -1.114938417538720609e-04 4.502272508111738319e-03 1.808940339303243688e-03 6.609317144646716883e-04 3.156787502539627407e-03 -3.236628431592180038e-03 4.857068589286126815e-03 2.075864155366522780e-03 5.342114044068740908e-02 1.436947750332913734e-02 6.866792330052898241e-02 8.895885763666740815e-04 -1.022058378179321707e-02 -7.582526102328785008e-04 1.794767393317573886e-03 1.127694068925778328e-03 -1.257612740461012566e-03 5.710279937622937153e-03 7.789451113719443771e-03 -3.472371766487024163e-04 -1.162181570824226406e-02 -1.110592047436419205e-02 2.357433348948324153e-03 6.954192163631097920e-04 5.484930096450910900e-04 -1.257140308928157701e-03 2.854431321512188556e-03 4.639277652639799436e-04 4.602427993077071178e-03 -4.297955318782445966e-01 -7.727444475032181348e-01 8.490728481089970803e-02 4.606490904259635810e-02 -1.705279412364110181e-01 -7.678902135031291654e-02 5.810907854120994881e-05 6.415620216176063945e-04 1.910513118867143527e-03 -1.513198199735773597e-03 -5.073914662866785882e-04 -2.614908534354509415e-03 1.867994280910160142e-03 8.102200788469711120e-04 1.587369950394066709e-04 1.634613103679606063e-04 -1.304855893746549589e-03 1.195251778124102300e-03
-1.205503542387064905e-02 -6.061296566534400210e-04 1.582362176145798646e-02 -9.341388699149362485e-03 8.017163112555730255e-04 1.899883409377896987e-02 -1.576031593605537861e-03 6.893720927425656987e-03 -2.656047872235555718e-01 -9.211517270767419219e-02 8.852894494176907769e-03 -3.526942332847142758e-01 7.713862068462582974e-03 1.012798720135356378e-02 -1.849191505902515048e-02 -6.161924483032685945e-03 2.428250835723350445e-02 6.114681329747138731e-03 -4.790172284233805422e-02 -3.160850413722182672e-02 -1.420511857304875003e-01 -3.179374454125442062e-01 2.541067485769214762e-02 1.744709492959285679e+00 -4.955806779652900500e-03 -5.275076009556564638e-02 -1.346807813864107570e-02 6.483225168527617654e-02 -8.664016367341323410e-02 1.848199399683518943e-02 4.198971464018578029e-03 2.966870026331766119e-03 -1.367783773922886387e-02 7.163951764218919049e-03 1.080450915640246510e-03 -1.303863787527553830e-02 -3.594259101963709867e-03 2.921989030710506023e-03 -1.909568255801431845e-03 -4.422431579059183521e-03 2.897422591002024421e-03 -4.468257437746148142e-03 -4.764141306773474888e-02 6.770038352124119196e-02 -1.833034347478859150e-03 -1.030514902617431922e-02 -7.081748677502095780e-04 -1.215802549803311761e-02 -2.757582857276834332e-03 -7.596699048314460231e-04 2.970177047061751258e-03 -2.064998230110852429e-03 -8.962026178266544428e-04 9.859646090691731157e-04 -3.587645060503730915e-03 2.312552353327069696e-03 -1.085789391961512231e-02 1.096513587757332736e-03 1.089899546297357037e-03 7.738428508171125726e-04 1.057301770530333015e-02 -2.969232183996042829e-03 -2.223546252537115381e-02 -9.750986838134970830e-03 3.156315071006772326e-03 8.453217417381248336e-03 6.711456842050050886e-02 8.558900351280999963e-02 -1.631145456228444701e-01 4.103015895380331957e-01 -7.515724283583044563e-02 -7.674484900199093351e-01 -1.256667877395300668e-03 -9.425009080464717606e-04 -9.344695719879347190e-04 5.749491754849936700e-04 1.929410380181360244e-03 4.610459329135619712e-03 -7.384104858529543305e-04 -3.572527251452358756e-03 5.655005448278844441e-04 2.757110425743978382e-03 8.820296718409881970e-03 -1.830199758281729743e-03
-4.425875604933695584e-01 2.114428741393509226e-01 -2.364236363021446699e-02 -1.613022982628112278e-02 2.387668967051073676e-03 2.144839159163410697e-02 -1.611605688029546166e-02 -2.385779240919652482e-03 -2.145784022229120860e-02 -4.422719762294221590e-01 -2.114499606123437514e-01 2.363811174641877039e-02 -5.141519615218349132e-02 6.164003181777241019e-02 4.981790513959946480e-03 -5.177755113788357066e-02 5.946637433510482129e-02 -1.820373182398337189e-02 -5.176999223335787548e-02 -5.947440567116336896e-02 1.818672428880057854e-02 -5.139157457554073549e-02 -6.167499175120370880e-02 -4.955806779652900500e-03 2.372424546348895991e+00 4.922736572353035014e-04 -7.086472992830702435e-05 1.069632233537858197e-02 -1.228321985424005401e-05 -4.724315328562744484e-07 -1.282900583120162530e+00 -2.267671357705838820e-05 6.472312000118586486e-05 3.048128249982871418e-03 2.881832350417897509e-05 1.417294598566180602e-05 3.905638725268684164e-02 -5.706358755900238500e-02 6.334361992524889691e-03 2.154760221353370017e-03 -6.089642458505816792e-04 -5.671540551928790086e-03 2.144839159163407227e-03 6.212474657048211793e-04 5.672012983461656443e-03 3.907103263020536565e-02 5.709571290323654791e-02 -6.338141444787733815e-03 -5.114543774692305138e-03 -1.450364805865991065e-04 8.474949267892599447e-03 1.336981237980714235e-03 -4.639277652639778836e-04 -1.583118066598368859e-03 1.526898714188575524e-03 -3.236156000059293514e-04 1.849569451128802843e-03 -5.115016206225159352e-03 -2.000747541642517932e-03 -8.286449086283315113e-03 1.509891179005786073e-03 3.330642306630425889e-04 -1.839175957405981936e-03 -5.105095144035200899e-03 2.006889151569640067e-03 8.290700970079004778e-03 -5.122575110750851070e-03 1.483435013165896395e-04 -8.479201151688294316e-03 1.309107777542254433e-03 4.710142382568131641e-04 1.592094265722618449e-03 -4.250372014793252218e-02 -1.573763922247830779e-02 1.665793584848057618e-03 -4.265064635465054543e-02 1.574472569547114009e-02 -1.666738447913769083e-03 5.474536602728103871e-03 7.700633985542704543e-05 4.214089273069985641e-04 5.480205781122369189e-03 -8.598253897967864166e-05 -4.336921471612373053e-04
1.249543609879842920e-01 -6.511396260831785465e-01 5.252729998052504956e-02 -4.266056741684041932e-04 7.555597504956036888e-03 4.431407778183408391e-04 4.351094417598008702e-04 7.567880724810278556e-03 5.291233167980183153e-04 -1.249198734860858251e-01 -6.512137978338368161e-01 5.256037018782493131e-02 5.216494499482496328e-02 3.717563732038959082e-03 -5.267186402957879654e-02 4.070233871315497715e-02 2.830715258562845754e-02 4.326386248429682502e-02 -4.074863700337479078e-02 2.836573409570252238e-02 4.333330991962656281e-02 -5.223014054635902181e-02 3.742602603280294031e-03 -5.275076009556564638e-02 4.922736572353035014e-04 1.791294076688023207e+00 -1.205451574918450508e-01 -5.810907854121158189e-05 -8.197631958106495545e-03 1.179661537539875276e-03 -1.757445302221849817e-04 -3.700641234532079382e-01 1.630502949343761235e-02 -4.724315328553702408e-06 -3.084977909545609325e-04 -1.932244969378490301e-04 6.244363785515941179e-02 -8.039981555592656814e-02 8.347865185554505241e-03 -1.894450446750049603e-04 -8.243930248326323054e-03 7.488039795757765391e-04 2.182633681791826242e-04 -8.247709700589163709e-03 7.256548344658560624e-04 -6.239970172260384668e-02 -8.038847719913802536e-02 8.342668438693096739e-03 -8.008659344964339649e-03 -1.198369826240948226e-02 1.025365398909309882e-02 6.462863369461566707e-04 -1.419184324697548780e-03 4.256608111026944849e-03 -1.649258481198116744e-03 -8.215584356354960031e-04 -5.371074097032776766e-03 -9.341388699149362485e-03 -1.455561552727416752e-03 -1.249628647555757130e-02 1.665793584848058485e-03 -8.267551824969105768e-04 -5.382412453821303067e-03 9.355089213602169398e-03 -1.465010183384524243e-03 -1.249959349628755947e-02 8.022359859417155237e-03 -1.199172959846802299e-02 1.025885073595450905e-02 -6.236096233690951790e-04 -1.422018913894675584e-03 4.274088077742592418e-03 9.589084551825435843e-02 1.924922280619232456e-02 1.992243774051122990e-03 -9.598580425635828972e-02 1.921615259889244282e-02 2.001219973175375616e-03 7.369931912543805741e-05 9.179344683379964467e-04 -1.204700408781212177e-04 1.785791194193319254e-04 9.188793314037074778e-04 -1.190527462795560264e-04
-1.363012215441046678e-02 5.235533490256569222e-02 -1.821927482141431631e-01 -3.745437192477426257e-03 4.686520805925326050e-04 1.196054911729957024e-02 3.747326918608845717e-03 4.771558481839305831e-04 1.195913182270100239e-02 1.366035777251321803e-02 5.239171213059555521e-02 -1.821204661896162480e-01 4.678772928786508606e-02 -6.731251723276691912e-02 -1.348933755761956739e-02 -5.726437096046591013e-02 5.804624514734156582e-02 -3.809640637792471862e-02 5.726342609740019129e-02 5.803915867434872311e-02 -3.809120963106331359e-02 -4.684961781866912867e-02 -6.732291072648974306e-02 -1.346807813864107570e-02 -7.086472992830702435e-05 -1.205451574918450508e-01 6.840449547780883544e-01 -9.448630657107364581e-07 1.179661537539875493e-03 2.251136254055869593e-03 3.401507036557249156e-05 1.641274388292864039e-02 -2.266320203521841048e-01 -4.724315328553771229e-07 -1.960590861349813100e-04 -2.045628537263781063e-03 -6.833722122753028635e-03 8.262355078107682521e-03 -5.758940385507040939e-03 -1.867994280910166213e-03 7.393553489186644942e-04 -1.640282282073864985e-03 1.868939143975873124e-03 7.403002119843753084e-04 -1.640754713606722018e-03 6.832777259687304594e-03 8.266134530370530115e-03 -5.757995522441329908e-03 7.066630868450721886e-03 -2.099485732009293351e-03 -1.153772289539400572e-02 1.088954683231643274e-02 -8.012438797227190712e-03 -6.666008928589364432e-03 -1.045349252749091726e-02 6.371211652087602553e-03 -1.066041753888157320e-02 -5.115961069290872118e-03 2.362157664276857624e-04 -9.341861130682214964e-03 1.043554012924241201e-02 6.372156515153323125e-03 -1.065711051815158850e-02 5.114071343159455260e-03 2.366881979605465634e-04 -9.343278425280782812e-03 -7.060016826990748139e-03 -2.105627341936411150e-03 -1.154291964225541076e-02 -1.079128107348251153e-02 -7.983620473723015976e-03 -6.640497625815174401e-03 -1.074451035172982981e-02 1.980905417262593220e-03 3.685816333031077807e-02 1.061931599552315419e-02 1.979015691131174627e-03 3.685391144651507106e-02 -4.842423211767627736e-04 -1.190527462795550777e-04 -1.445640490537480091e-04 4.544791346068731029e-04 -1.181078832138442094e-04 -1.440916175208890242e-04
3.654257906636335616e-03 2.818526525015177184e-03 -3.689690271600523891e-04 -3.385926244605140800e-01 -1.473891896202203858e-02 -1.338979623364693894e-01 -3.386403400453324997e-01 1.466710936902802451e-02 1.339291428176378473e-01 3.632053624592136796e-03 -2.762307172605389053e-03 3.609376911015065655e-04 -7.575675845102392003e-02 -3.291099787330410004e-02 -6.478311880585922722e-02 -7.563156409481723574e-02 -1.797979927740992606e-02 7.033324445384418755e-02 -7.574494766270253865e-02 1.795239824850431223e-02 -7.037576329180117440e-02 -7.583376479087934607e-02 3.287367578220852515e-02 6.483225168527617654e-02 1.069632233537858197e-02 -5.810907854121158189e-05 -9.448630657107364581e-07 2.708297854906294599e+00 3.302296414659102006e-04 3.212534423416755992e-05 4.128579165623140479e-03 1.322808291995041079e-05 4.724315328562744484e-07 -1.688739111967310746e+00 -1.606267211708274590e-04 9.448630657105615882e-06 -1.655400091125233241e-03 2.168460735806179533e-03 -2.433022394205171669e-04 2.827124778913143663e-02 5.361625466375667323e-03 4.862454308760678218e-02 2.826179915847434193e-02 -5.355483856448547790e-03 -4.862454308760677524e-02 -1.612881253168252675e-03 -2.206727689967461978e-03 2.286568619020038298e-04 4.627939295851268148e-03 5.525086776743626249e-03 3.371271418455972467e-03 -7.792758134449436283e-03 -8.074799759564092738e-03 2.532233016104819896e-04 -7.814489984960787394e-03 -7.929290847444644269e-03 1.474458814041629783e-03 4.501327645046031625e-03 4.564161038915791335e-03 -4.340700923875196252e-03 -7.806458648902244932e-03 7.951967561021695136e-03 -1.551937585429915244e-03 4.586365320959998396e-03 -4.579278847967164362e-03 4.410148359204937515e-03 4.646364125632631084e-03 -5.458946362143869691e-03 -3.381192480645929619e-03 -7.797954881310844785e-03 8.089445137082618489e-03 -2.499162808804921343e-04 -2.395227871576757804e-04 -2.561996202674705556e-03 2.834589197132225680e-04 -2.631443638004434243e-04 2.561523771141851775e-03 -2.881832350417771809e-04 -5.396821615573394598e-02 -3.198361477430899978e-04 -2.741992616692604488e-03 -5.397860964945676993e-02 3.056632017574257795e-04 2.735851006765481052e-03
1.143284309510011424e-03 7.321743896192629136e-03 -1.140449720312878331e-03 -1.175551383204034156e-02 -2.419501403734868883e-01 -3.397066180149871384e-02 1.174984465364607364e-02 -2.419411641743626218e-01 -3.393428457346884392e-02 -1.103600060750157446e-03 7.318436875462639227e-03 -1.138559994181458221e-03 -6.845438424767835706e-02 -2.146965101061259346e-02 -8.660567617151479491e-02 -6.031249921044880974e-02 6.026336633103183786e-03 8.932262991696605925e-02 6.023029612373196479e-02 6.065548450330180731e-03 8.930231536105326384e-02 6.843076267103559429e-02 -2.143705323484557113e-02 -8.664016367341323410e-02 -1.228321985424005401e-05 -8.197631958106495545e-03 1.179661537539875493e-03 3.302296414659102006e-04 7.625810279369004130e-01 9.592675031475136893e-02 -1.228321985422518858e-05 7.133716146116187307e-04 2.007834014635350556e-04 -7.795120292117973691e-05 -1.809148209177693367e-01 -2.042274273380507293e-02 1.583118066598361053e-03 3.023561810274410741e-04 -5.135330762137944351e-04 -5.438631806231099437e-03 -5.687603224045878481e-03 -9.289893662068128208e-03 5.453277183749619117e-03 -5.705083190761528651e-03 -9.305011471119497765e-03 -1.572724572875546650e-03 3.094426540202698493e-04 -5.149503708123610900e-04 4.653923030158315863e-03 -1.252415993599602546e-03 3.003247254361625634e-03 -1.194023456138678871e-02 -1.483671228932310904e-02 2.496328219607810584e-03 -1.323611425600908567e-02 -1.637778394949734873e-02 1.448002648201732840e-03 3.896142851458289300e-03 3.360877924733148524e-03 -3.840395930581366225e-03 1.324367316053477045e-02 -1.637778394949734179e-02 1.444223195938885464e-03 -3.863072644158416225e-03 3.326862854367561382e-03 -3.807325723281481875e-03 -4.649671146362619259e-03 -1.254778151263877522e-03 3.006554275091612941e-03 1.194732103437961407e-02 -1.483576742625739020e-02 2.501524966469220387e-03 -1.190527462795538038e-04 -8.692740204538791085e-05 9.448630657108760068e-07 5.555794826379236058e-04 -9.495873810393191841e-05 1.889726131421053211e-06 -1.065758294968443751e-02 4.844785369431888616e-03 -4.327472840955273584e-04 1.048656273479079727e-02 4.870296672206078648e-03 -4.610931760668463084e-04
-1.176354516809872708e-04 -1.149425919437117079e-03 -2.949390059616116382e-03 -1.072873113853246158e-01 -3.401554279711997697e-02 -5.455771622243088537e-01 1.072967600159817070e-01 -3.400231471420002427e-02 -5.455667687305860714e-01 1.015727795639053679e-04 -1.149425919437138763e-03 -2.949390059616117683e-03 -2.956051344229376071e-02 -3.307729377286919292e-02 1.846545889318525202e-02 4.354070736255008511e-02 3.591518999073144147e-02 -8.728172569503082900e-03 -4.354495924634577131e-02 3.590243433934434819e-02 -8.734314179430203301e-03 2.956571018915517962e-02 -3.307351432060634533e-02 1.848199399683518943e-02 -4.724315328562744484e-07 1.179661537539875276e-03 2.251136254055869593e-03 3.212534423416755992e-05 9.592675031475136893e-02 1.651385367959034456e+00 -4.724315328698269756e-07 2.059801483249442083e-04 2.530815721506252808e-03 9.448630656962333482e-07 -2.056777921439167933e-02 -3.616113784673594678e-01 -1.729099410250632186e-04 -5.154228023452182318e-04 -4.306213421976757064e-03 -4.960436608674883424e-02 -9.319184417105157159e-03 -8.925790679696488095e-02 4.960483851828169366e-02 -9.296035271995245139e-03 -8.925932409156343839e-02 1.733823725579221764e-04 -5.154228023452128108e-04 -4.306685853509613013e-03 3.705280512184719148e-03 4.250938932632678663e-03 2.910178242389062624e-04 7.340641157506846287e-03 8.191490348179376879e-03 1.042183961478961030e-03 -4.556602134390111761e-03 -4.305740990443899380e-03 -1.026829936661161242e-02 -4.444163429570524224e-03 -4.731874233079452069e-03 1.887363973757235193e-03 4.557546997455821924e-03 -4.304796127378191818e-03 -1.026877179814446837e-02 4.428100757453437564e-03 -4.731401801546596987e-03 1.887363973757233242e-03 -3.705280512184719148e-03 4.250466501099827918e-03 2.919626873046206003e-04 -7.341586020572554716e-03 8.190073053580819440e-03 1.042656393011816328e-03 4.299126948983994425e-05 2.362157664276877462e-06 -8.314794978254638888e-05 -2.976318656989030087e-05 1.417294598567039070e-06 -8.314794978254638888e-05 -9.463512250392475122e-02 -4.384164624897899125e-04 8.990372070237847169e-04 9.462992575706336007e-02 -4.119602966498883082e-04 8.957301862937935063e-04
-5.472505147136824677e-02 4.635498200376939049e-03 -3.755830686200226131e-04 1.013696340047779559e-02 -2.886556665746334554e-04 -2.543571372893324405e-03 1.015113634646344631e-02 2.981042972317548786e-04 2.538847057564788765e-03 -5.467969804421414504e-02 -4.631246316581263262e-03 3.925906038028010594e-04 -9.813820232004701050e-03 7.812127827296519791e-03 -4.192357422558617291e-03 -9.776025709376273687e-03 8.492429234608243546e-03 2.357905780481214797e-03 -9.778387867040579454e-03 -8.487704919279703136e-03 -2.363574958875422870e-03 -9.802954306749083607e-03 -7.825828341749323236e-03 4.198971464018578029e-03 -1.282900583120162530e+00 -1.757445302221849817e-04 3.401507036557249156e-05 4.128579165623140479e-03 -1.228321985422518858e-05 -4.724315328698269756e-07 2.240713469578014205e+00 3.146394008816799778e-04 -5.007774248265541771e-05 1.103127629217305616e-03 2.267671357708670959e-05 1.086592525565907574e-05 5.253438645351688786e-04 -4.090784642994741739e-03 3.495993343129464919e-04 -4.392668392489286477e-03 6.047123620550216307e-05 4.771558481839264631e-04 -4.400227297014932225e-03 -5.480205781125261949e-05 -4.771558481839156211e-04 5.432962627837127287e-04 4.072359813213377068e-03 -3.793625208828497694e-04 -2.024369118285278962e-03 -5.659729763607380081e-04 1.381862233601981703e-03 2.480265547490589050e-04 -7.842363445400061216e-05 -9.968305343246791021e-05 2.484989862819558370e-04 -5.810907854118352138e-05 1.162181570824212529e-04 -2.011613466898167467e-03 -7.951022697955920137e-04 -1.220290649365417734e-03 2.513335754790880627e-04 6.614041459977542357e-05 -9.732089576820551150e-05 -2.000747541642546555e-03 7.984092905255371457e-04 1.224070101628284193e-03 -2.026731275949552203e-03 5.017222878923931033e-04 -1.383751959733347170e-03 2.451919655519646263e-04 8.456524438114573251e-05 1.006279164981804591e-04 -4.134357003269957254e-01 4.257751395336453193e-01 -4.726630243064755543e-02 -4.133421588834903515e-01 -4.256721494594829514e-01 4.726016082072040381e-02 -7.554180210357923538e-04 6.425068846835947374e-05 3.637722802986076203e-04 -7.658115147585788920e-04 -7.133716146114700866e-05 -3.741657740214863158e-04
9.991501731511645557e-02 9.797757559887650819e-03 6.530893510192726896e-03 -3.958976245328104846e-04 -2.712229430122716552e-03 8.475421699425441519e-04 3.935354668685318229e-04 -2.714119156254139048e-03 8.262827509640450867e-04 -9.994005618635778965e-02 9.778387867040591597e-03 6.546011319244099055e-03 8.685181300013243566e-03 -7.770553852405234427e-03 2.947027901951840105e-03 8.740928220890176181e-03 -1.096560830910614515e-02 -3.546543517145311908e-03 -8.731479590233069341e-03 -1.098450557042036230e-02 -3.566858073058094304e-03 -8.674315374757579286e-03 -7.781419777660909115e-03 2.966870026331766119e-03 -2.267671357705838820e-05 -3.700641234532079382e-01 1.641274388292864039e-02 1.322808291995041079e-05 7.133716146116187307e-04 2.059801483249442083e-04 3.146394008816799778e-04 2.350320419789658555e+00 -2.116016111343903550e-01 9.448630657396539512e-07 1.062970948924597369e-04 -1.521229535794312699e-04 9.358396234332159308e-03 3.097733560932699678e-03 -5.366822213237075392e-04 -2.503887124132757333e-05 6.434517477490228187e-04 -2.409400817562405922e-04 1.842482978135236539e-05 6.439241792818783342e-04 -2.352709033619779298e-04 -9.360285960463569227e-03 3.108599486188382173e-03 -5.484930096450917406e-04 2.120745150987785477e-03 -1.912591817611707101e-02 -2.945138175820418043e-03 -4.398337570883603621e-04 4.077084128541947944e-04 -7.554180210357484436e-04 -5.116433500823734572e-04 5.248714330023220367e-04 7.889606598684786062e-05 2.550185414353327643e-03 3.184188531445255113e-04 3.781814420507281435e-03 5.078638978195323690e-04 5.262887276008881496e-04 8.173065518398008630e-05 -2.554437298149018609e-03 3.217258738745095120e-04 3.783704146638713905e-03 -2.124524603250626566e-03 -1.912450088151849970e-02 -2.946083038886130809e-03 4.351094417598047734e-04 4.086532759199073433e-04 -7.591974732985914834e-04 4.032982644949850703e-01 -9.478644232389834556e-01 9.123597762503032893e-02 -4.031069297241786642e-01 -9.479641062924158978e-01 9.128841752517727337e-02 -2.159012105149059411e-04 -1.048798002938932988e-04 -8.503767591394013968e-06 -1.577921319736932818e-04 -1.048798002938936376e-04 -8.503767591397624022e-06
-1.104497680662584747e-02 6.665064065523649064e-03 6.921830603630550749e-02 -3.569692662255225662e-03 8.328967924240298932e-04 4.740378000670841807e-03 3.568747799189517234e-03 8.333692239568847582e-04 4.739905569137994532e-03 1.105914975261151553e-02 6.675929990779322885e-03 6.922444764623261748e-02 -1.344067710973538294e-03 1.078939134735109120e-02 -1.367925503382743171e-02 -5.461308519808118862e-04 -1.140874908692449119e-02 -1.046057900048374956e-02 5.513275988422354588e-04 -1.140638692926021144e-02 -1.046199629508231567e-02 1.344540142506408338e-03 1.079033621041680310e-02 -1.367783773922886387e-02 6.472312000118586486e-05 1.630502949343761235e-02 -2.266320203521841048e-01 4.724315328562744484e-07 2.007834014635350556e-04 2.530815721506252808e-03 -5.007774248265541771e-05 -2.116016111343903550e-01 4.045535150777818112e-01 0.000000000000000000e+00 -1.525953851122866499e-04 -1.252888425132458929e-03 -1.062026085858887043e-03 -7.639217886271413259e-04 -3.150645892612506140e-03 -2.003109699306748781e-04 -2.366881979605433921e-04 -1.484852307764452425e-03 2.003109699306857201e-04 -2.366881979605433921e-04 -1.484852307764447221e-03 1.060136359727468884e-03 -7.667563778242735516e-04 -3.154425344875349396e-03 -2.217121183690285487e-03 -1.997440520912532359e-03 4.082753306936168919e-03 3.425128613201528448e-04 -7.795120292113474252e-05 -8.612426843953508489e-04 -2.433022394205207176e-04 -2.300741565005689126e-04 -5.193439840679154110e-03 1.704060539009340496e-03 2.400424618438166090e-03 2.889391254943491499e-03 2.437746709533760705e-04 -2.305465880334243197e-04 -5.193912272212012661e-03 -1.704532970542194060e-03 2.400424618438168692e-03 2.888918823410621672e-03 2.217593615223141003e-03 -1.996495657846817859e-03 4.083225738469018797e-03 -3.429852928530009878e-04 -7.795120292114559809e-05 -8.612426843953522584e-04 -4.503737045863591415e-02 9.150526359875790772e-02 -1.332941948374802288e-01 4.500996942973028991e-02 9.150904305102074143e-02 -1.333112023726630291e-01 -3.170015585459609706e-04 -8.503767591396727861e-06 -1.818861401493198022e-04 3.736933424886007679e-04 -8.503767591397066674e-06 -1.818861401493225127e-04
-4.856596157753228366e-03 -4.022282070730704567e-03 4.379440309569600383e-04 -9.520770952174544000e-02 -3.527173824298248783e-03 -3.140677587269258969e-02 -9.520298520641687356e-02 3.513473309845458782e-03 3.139968939969975392e-02 -4.850454547826184293e-03 4.026061522993478435e-03 -4.384164624898312206e-04 9.168006326591400870e-03 1.488631760027291431e-02 -7.171038237211719256e-03 9.182179272577115775e-03 1.608062451533130016e-02 3.740240445615994769e-03 9.181706841044266765e-03 -1.608015208379847544e-02 -3.740240445615994769e-03 9.170840915788543504e-03 -1.488820732640435199e-02 7.163951764218919049e-03 3.048128249982871418e-03 -4.724315328553702408e-06 -4.724315328553771229e-07 -1.688739111967310746e+00 -7.795120292117973691e-05 9.448630656962333482e-07 1.103127629217305616e-03 9.448630657396539512e-07 0.000000000000000000e+00 2.742349774931444717e+00 2.362157664277016460e-04 -7.275445605971301308e-05 -9.887991982662877773e-04 9.146274476079909246e-04 -1.015727795638909751e-04 5.287926147250232058e-03 5.763664700835556629e-04 5.361625466375675129e-03 5.286508852651654669e-03 -5.664454078935786700e-04 -5.363042760974203946e-03 -9.850197460035026338e-04 -9.188793314037217892e-04 9.968305343249840339e-05 -4.313299894969410252e-04 -2.421684037416692910e-03 1.998385383978652785e-04 -6.188853080405811152e-04 -2.300269133472828027e-03 1.714454032732137551e-03 -6.169955819091343333e-04 -2.615853397420261212e-03 -1.103600060750180864e-03 -4.464477985483255446e-04 -2.438691572599483229e-03 3.429852928530372543e-04 -6.179404449748468822e-04 2.616798260485914129e-03 1.236825753015370968e-03 -4.318024210297945892e-04 2.439164004132326168e-03 -3.401507036558833446e-04 -4.284954002997925365e-04 2.496800651140691253e-03 -2.017282645292849553e-04 -6.207750341719899499e-04 2.300741565005670966e-03 -1.713509169666441265e-03 -2.333811772305523441e-04 -4.303851264312637129e-04 4.677072175265326341e-05 -2.017282645292415872e-04 4.299126948983857544e-04 -4.771558481839223973e-05 -4.461161516122664761e-01 -4.548240096258571868e-02 -4.117510094808335408e-01 -4.460759949319736961e-01 4.538980438214600815e-02 4.117231360203950641e-01
2.725929944575516202e-04 4.639277652639732757e-04 -8.834469664395621920e-05 -1.085458689888513240e-02 2.433116880511761171e-02 -2.185468270988977224e-03 1.082435128078239155e-02 2.433022394205189981e-02 -2.279482146027204427e-03 -2.806243305160942996e-04 4.700693751911039220e-04 -8.928955970966471589e-05 -1.919016886458525025e-03 -1.839648388938836801e-03 1.063443380457453590e-03 -6.888051749031425496e-04 -3.630163898460714734e-03 -3.187023120642372160e-03 7.171510668744756484e-04 -3.677407051746251973e-03 -3.235211136993619563e-03 1.948780073028427706e-03 -1.875080753902990706e-03 1.080450915640246510e-03 2.881832350417897509e-05 -3.084977909545609325e-04 -1.960590861349813100e-04 -1.606267211708274590e-04 -1.809148209177693367e-01 -2.056777921439167933e-02 2.267671357708670959e-05 1.062970948924597369e-04 -1.525953851122866499e-04 2.362157664277016460e-04 4.013655470940737380e-01 1.938651140964009478e-01 -5.243990014695005110e-05 -8.031336058541177795e-05 1.554299743094189027e-04 -2.707032683261299377e-04 -2.535540036834806228e-03 9.373041611850642342e-04 2.560578908076170885e-04 -2.570499970266103967e-03 9.524219702364414893e-04 3.307020729986539077e-05 -9.448630657107832736e-05 1.568472689079843108e-04 1.758390165287711335e-03 -6.828525375891614929e-03 4.823525950453436389e-04 -9.354144350536471595e-04 8.220308671683539039e-04 -5.943188683320634090e-04 -2.239325465734488374e-04 1.799019277113272442e-03 2.810967620489480262e-04 1.584535361196931936e-03 1.724375094922123326e-03 -7.020332578230851659e-04 2.121217582520645547e-04 1.803743592441831283e-03 2.900729611732027666e-04 -1.550047859298493182e-03 1.732406430980666222e-03 -6.973089424945278425e-04 -1.753665849959155747e-03 -6.825690786694476632e-03 4.771558481839291194e-04 9.236036467322682707e-04 8.229757302340647181e-04 -6.037674989891730687e-04 9.968305343248560981e-05 -2.881832350417143650e-05 4.251883795698020882e-06 1.620440157693931111e-04 -1.322808291995050565e-05 3.307020729987293106e-06 -4.529720780170636008e-02 -1.137634028377061124e-01 -8.287393949349017297e-02 4.506855093980436516e-02 -1.136372636184337370e-01 -8.292968641436711252e-02
-3.826695416128704567e-05 -8.834469664395486394e-05 -3.231431684730774138e-04 -9.865834943772117116e-02 -2.284206461355746572e-03 5.272335906665993541e-03 9.866165645845115240e-02 -2.270033515370084576e-03 5.278949948125976829e-03 -1.842482978135609573e-05 -8.739983357824773606e-05 -3.221983054073665996e-04 -5.597368801270498004e-03 4.779589817897845691e-03 -1.310761287907242362e-02 5.956416766240582236e-03 -6.872933939980019509e-03 -1.128875147757922581e-02 -5.941298957189213546e-03 -6.894193358958511202e-03 -1.131142819115628188e-02 5.614376336453287888e-03 4.763999577313618450e-03 -1.303863787527553830e-02 1.417294598566180602e-05 -1.932244969378490301e-04 -2.045628537263781063e-03 9.448630657105615882e-06 -2.042274273380507293e-02 -3.616113784673594678e-01 1.086592525565907574e-05 -1.521229535794312699e-04 -1.252888425132458929e-03 -7.275445605971301308e-05 1.938651140964009478e-01 2.133613241079700629e+00 4.724315328409456932e-07 1.582645635065484178e-04 1.299659146885140870e-03 -3.175684763853842824e-03 8.097476473141150544e-04 4.588255047091413519e-03 3.255525692906403694e-03 9.458079287764640554e-04 4.542429188404448898e-03 -9.448630657107450555e-06 1.521229535794321915e-04 1.300131578417995952e-03 5.234541384037522376e-04 -5.938464367992051830e-04 7.313240128601187790e-04 -3.161984249401032874e-03 -4.045903647373433505e-03 6.500657892089988432e-04 3.282454290279158970e-03 3.787011167368698177e-03 -1.111300694735702609e-02 -8.834469664395506452e-04 3.136945378159710068e-04 7.634493570942912314e-04 -3.289068331739132284e-03 3.787956030434408775e-03 -1.110828263202847180e-02 8.423454230811402033e-04 3.174739900788130708e-04 7.643942201599930467e-04 -5.272335906666061195e-04 -5.914842791349293402e-04 7.299067182615544009e-04 3.156787502539622203e-03 -4.044486352774883872e-03 6.453414738804455313e-04 -2.031455591278210832e-05 -4.724315328535427672e-07 1.181078832138421324e-05 -2.929075503703331830e-05 7.558904525684149318e-06 1.086592525567403604e-05 -4.038462850730972775e-01 -8.293771775042563243e-02 -8.541377865727395324e-01 4.038925833633171258e-01 -8.269252578487371053e-02 -8.540947953032498319e-01
-4.542159902430719098e-01 -4.124322557512109522e-01 4.536145849017469978e-02 -4.418652126796335060e-03 5.732484219667138142e-03 8.941711622353703051e-03 -4.420541852927754520e-03 3.634415782256407434e-03 -9.975864247774128557e-03 -3.994408610292216576e-03 1.070199151377286897e-02 -1.197613935788380095e-03 -4.052564931986705338e-02 -5.343862040740307573e-02 1.033349491814564841e-02 -4.051194880541425514e-02 -5.439151480917235604e-02 1.573669435941255079e-03 -2.338063656101270569e-03 3.024506673340132505e-03 3.012223453485879995e-03 -2.338536087634107870e-03 2.298379407341400761e-03 -3.594259101963709867e-03 3.905638725268684164e-02 6.244363785515941179e-02 -6.833722122753028635e-03 -1.655400091125233241e-03 1.583118066598361053e-03 -1.729099410250632186e-04 5.253438645351688786e-04 9.358396234332159308e-03 -1.062026085858887043e-03 -9.887991982662877773e-04 -5.243990014695005110e-05 4.724315328409456932e-07 5.028136047333059411e-01 4.241674550273384914e-01 -4.687323939531190531e-02 -1.099820608487314406e-03 -3.433632380792864085e-03 6.973089424945437802e-04 -1.096041156224464210e-03 -3.495048480064072861e-03 6.755770919832527338e-05 3.051907702245732455e-03 3.736933424886029580e-03 -4.081808443870540504e-04 5.021947194252575093e-04 3.793625208828592561e-04 -1.972401649671191772e-03 3.450167484442810163e-03 8.201411410369311913e-04 -8.527389168039613276e-04 3.451112347508522929e-03 9.859646090691826566e-04 6.009329097920426861e-04 5.026671509581273362e-04 9.184068998708492517e-04 1.815554380763206811e-03 8.328967924240262069e-04 -3.968424875985170162e-04 -5.688075655578648127e-04 5.740043124192811212e-04 -6.524279468732736018e-04 -3.401507036558779236e-04 5.796734908135564145e-04 -6.902224695017023740e-04 4.729039643882335456e-04 8.333692239568797708e-04 -2.721205629246882442e-04 5.929015737335008741e-04 8.692740204538373667e-05 4.393613255555004014e-04 -4.677072175268545066e-05 -4.913287941695767495e-05 -2.260584884712974266e-03 3.562133757729482120e-04 4.195192011755883741e-04 -6.803014073118120902e-05 -2.527508700776162284e-04 4.152673173798791936e-04 1.133835678853262966e-05 2.636167953332942777e-04
-3.889065827096117589e-01 -7.689016894149725001e-01 6.749582066751480536e-02 3.080726025749913697e-03 4.085115464600440859e-03 2.839313512460815529e-04 1.108796807611575489e-03 4.216451430734231669e-03 -4.134720775550259145e-03 1.491891537603993664e-02 -7.110094569473420639e-03 2.191137449383232134e-03 8.841083705855515978e-03 1.434065917982495914e-02 -6.765219550488989295e-04 -2.913485263119118020e-03 -1.384224391266255594e-03 -1.718233484994999890e-03 1.996495657846810053e-03 -1.770200953609100090e-03 -2.953169511878962240e-03 2.088619806753607387e-03 -1.114938417538720609e-04 2.921989030710506023e-03 -5.706358755900238500e-02 -8.039981555592656814e-02 8.262355078107682521e-03 2.168460735806179533e-03 3.023561810274410741e-04 -5.154228023452182318e-04 -4.090784642994741739e-03 3.097733560932699678e-03 -7.639217886271413259e-04 9.146274476079909246e-04 -8.031336058541177795e-05 1.582645635065484178e-04 4.241674550273384914e-01 8.311100563667699337e-01 -7.177227090292168099e-02 -2.173185051134525654e-05 6.321133909604936991e-04 -1.157457255495666047e-03 -6.391998639533277328e-04 1.747996671564556277e-05 1.141394583378585242e-03 -3.719925889703230588e-03 -3.994408610292207902e-03 5.593589349007643688e-04 -4.719591013225264177e-04 1.771618248207660132e-03 1.150370782502835483e-03 -9.462803603093152341e-04 4.714866697896728538e-04 1.617605568496816720e-03 -3.316469360644758255e-04 -5.385719474551228791e-05 -1.098403313888753714e-03 -1.289738084695162684e-04 1.426743229223240931e-03 -8.541562114025287415e-04 -5.489654411779500750e-04 1.705477833607871047e-04 5.768389016164160573e-04 -6.888051749031362612e-04 5.711697232221543165e-04 3.122772432174038097e-04 -5.399892420536944130e-04 7.771498715470996632e-04 -2.631443638004488453e-04 -5.527448934407948496e-04 4.866044788410140050e-05 -5.352649267251383906e-04 3.302296414659124232e-04 4.847147527096160122e-04 -2.173185051134390129e-05 4.671875428406818513e-03 3.297572099330507277e-04 -7.653390832256534997e-05 -5.102260554838060434e-04 -7.984092905256164280e-05 4.629829021982544927e-05 -5.655005448278871546e-04 -2.125941897848965972e-05 3.307020729988500128e-06
4.286890972282972334e-02 6.741267271773226932e-02 -1.646721523866686576e-01 8.725337980305947205e-03 -4.689355395122468684e-03 -1.301643359323133298e-02 -9.181234409511388264e-03 8.380935392854377448e-04 -1.314210038097087842e-02 -1.637920124409592828e-03 2.187830428653250465e-03 1.244101198621348769e-02 5.303469144681172837e-02 6.867217518432469636e-02 -1.214715957277744465e-02 -5.367814319456076094e-02 -7.108204843341997536e-02 3.580086155978043968e-03 -6.472312000118687859e-04 -4.534397852345904700e-03 -2.395227871576744252e-04 1.922796338721303284e-04 4.502272508111738319e-03 -1.909568255801431845e-03 6.334361992524889691e-03 8.347865185554505241e-03 -5.758940385507040939e-03 -2.433022394205171669e-04 -5.135330762137944351e-04 -4.306213421976757064e-03 3.495993343129464919e-04 -5.366822213237075392e-04 -3.150645892612506140e-03 -1.015727795638909751e-04 1.554299743094189027e-04 1.299659146885140870e-03 -4.687323939531190531e-02 -7.177227090292168099e-02 1.889471018393764634e-01 2.831282176402273934e-03 3.865434801822691634e-03 -5.716421547550214330e-05 -2.758055288809690281e-03 -3.882442337005484988e-03 5.513275988422300378e-04 4.100705705184568136e-04 5.621935240978986545e-04 1.037459646150406091e-03 -1.523591693458593421e-03 -8.895885763666726721e-04 2.751913678882564676e-03 -2.729236965305518146e-03 1.127221637392936257e-03 1.741382630104919282e-03 2.871911288227835257e-03 -7.242375398672932021e-04 1.537764639444253465e-03 1.589732108058341956e-03 1.142811877977157426e-03 2.755220699612550683e-03 7.653390832257415911e-05 1.889726131422387288e-06 -1.022814268631889231e-03 -6.273890756319417967e-04 3.746382055543141299e-04 6.481760630775745043e-04 7.643942201600019372e-04 -3.694414586929066577e-04 7.917952490656150061e-04 4.629829021982883740e-05 -7.889606598684739984e-05 -1.743272356236339122e-04 -2.078698744563541815e-05 -1.795239824849844909e-05 3.122772432174031592e-04 -5.730594493535712828e-04 6.614041459978355509e-06 2.447195340190853126e-04 3.632998487657845225e-04 -3.273950522687757523e-04 2.229876835077346351e-04 -1.667683310979491064e-04 3.784176578171572240e-04 1.492883643822994779e-04
-1.148481056371423829e-03 -1.144370902035580541e-02 -1.186748010532706274e-03 -5.017969320746011874e-01 4.933555254455412875e-02 4.472915612660106066e-01 -4.907146331768795847e-03 -7.294342867286999696e-04 -6.561129128295459939e-03 -1.153205371699967709e-03 1.089143655844784786e-02 -3.681186504009094362e-03 -3.772696491923182432e-02 3.245132199183573679e-03 4.762157094335481289e-02 -2.654120351581513732e-03 -2.728292102239793671e-03 -3.924961174962474444e-03 -3.774916920127600883e-02 7.220171116628714553e-03 4.721150037283634859e-02 -2.648923604720097424e-03 1.808940339303243688e-03 -4.422431579059183521e-03 2.154760221353370017e-03 -1.894450446750049603e-04 -1.867994280910166213e-03 2.827124778913143663e-02 -5.438631806231099437e-03 -4.960436608674883424e-02 -4.392668392489286477e-03 -2.503887124132757333e-05 -2.003109699306748781e-04 5.287926147250232058e-03 -2.707032683261299377e-04 -3.175684763853842824e-03 -1.099820608487314406e-03 -2.173185051134525654e-05 2.831282176402273934e-03 5.477390089186551236e-01 -5.194809892124435668e-02 -4.709069962988522429e-01 2.854903753045031928e-03 -4.124327281827415469e-04 -3.771893358317317778e-03 -1.110686533742984324e-03 6.467587684790227030e-04 2.762307172605388619e-03 2.296017249677113643e-03 3.292847784001917428e-04 -7.955747013284645511e-04 9.339971404550683615e-04 1.587842381926921629e-03 -1.624692041489641864e-03 7.393553489186681805e-04 4.275505372341125137e-04 1.106907081480147572e-03 5.518000303750768797e-04 5.140055077466481074e-04 2.508611439462073937e-04 9.354144350536398953e-04 -1.908150961202863130e-03 -9.325798458565185117e-04 2.293182660479992259e-03 -4.908563626367394486e-04 -7.086472992830672619e-04 5.527448934407894286e-04 -4.530618400083133868e-04 3.576306703715194206e-04 7.393553489186681805e-04 -2.442471024862195514e-04 8.735259042496007573e-04 3.439301559187172772e-04 8.569908005996609672e-04 -6.377825693547914355e-05 3.245604630716317088e-04 -8.494318960739659970e-04 1.256667877395402908e-04 1.332729354185007657e-03 8.456524438110473612e-05 8.527389168039599182e-04 -3.165291270131617794e-05 1.870828870107245096e-04 1.776342563536225478e-03
-1.348225108462673683e-02 -1.103174872370589824e-02 2.782621728518167980e-03 4.909697462046215544e-02 -1.499029978065438695e-01 -6.121011912287402379e-02 -1.506111726742942816e-03 5.703193464630103987e-03 -1.019034816369041203e-03 1.301501629863277207e-02 -1.131804223261625129e-02 1.675242215505165760e-03 -5.112937507480598553e-02 4.855651294687560703e-03 6.770085595277404444e-02 6.306960963619275863e-04 -8.508491906725334109e-04 -3.680714072476239281e-03 5.026104591741781258e-02 -1.033680193887564006e-02 -6.581727143127964752e-02 -1.148953487904276743e-03 6.609317144646716883e-04 2.897422591002024421e-03 -6.089642458505816792e-04 -8.243930248326323054e-03 7.393553489186644942e-04 5.361625466375667323e-03 -5.687603224045878481e-03 -9.319184417105157159e-03 6.047123620550216307e-05 6.434517477490228187e-04 -2.366881979605433921e-04 5.763664700835556629e-04 -2.535540036834806228e-03 8.097476473141150544e-04 -3.433632380792864085e-03 6.321133909604936991e-04 3.865434801822691634e-03 -5.194809892124435668e-02 1.785545529796238873e-01 6.541570462835258337e-02 4.105430020513239301e-04 6.070745197191586414e-04 -5.858151007406717193e-04 3.491269027801223099e-03 1.747996671565098378e-05 -3.881497473939774824e-03 1.927520654049937748e-03 1.326115312725038246e-03 8.097476473141141870e-04 1.419656756230405596e-03 3.189385278306638895e-03 -1.393673021923362652e-03 4.927460887681543548e-04 3.632998487657838720e-04 2.073974429235107819e-04 1.866104554778740085e-04 6.755770919831578661e-05 1.752720986893484940e-04 -1.287848358563759921e-03 3.165291270131024084e-03 1.089427114764498052e-03 -1.772090679740516298e-03 1.542961386305660232e-03 -1.112576259874412023e-03 -4.724315328557323473e-06 -7.086472992830631420e-04 -7.511661372400804627e-05 -3.429852928530033730e-04 2.957421395674565386e-04 -8.503767591396677039e-06 -3.084977909545610951e-04 1.001554849653377372e-04 2.366881979605435548e-04 2.862935089103581547e-04 -5.905394160692520821e-05 -1.918072023392825378e-04 1.006279164981933340e-04 -9.236036467322611149e-04 3.505441973786867964e-04 -1.804688455507539604e-04 1.353516341630655109e-03 5.338476321265601347e-05
-6.089642458505803782e-04 3.024034241807263546e-03 8.688960752276085955e-03 4.454566371924003620e-01 -6.110712904871154483e-02 -6.983681339911975705e-01 -1.364287780579756526e-02 -1.006751596514808642e-03 -3.250801377577847238e-03 -3.530480845028225248e-03 1.431467544551779389e-03 8.962026178266489784e-03 1.615243410832536758e-03 2.083895491425064375e-03 -1.835868936675991376e-03 -2.498217945739230478e-03 -3.962283266058040654e-03 -2.943248449688999450e-03 -9.566738540321379630e-03 -1.899174762078618310e-04 1.333438001484300167e-02 -2.297434544275695802e-03 3.156787502539627407e-03 -4.468257437746148142e-03 -5.671540551928790086e-03 7.488039795757765391e-04 -1.640282282073864985e-03 4.862454308760678218e-02 -9.289893662068128208e-03 -8.925790679696488095e-02 4.771558481839264631e-04 -2.409400817562405922e-04 -1.484852307764452425e-03 5.361625466375675129e-03 9.373041611850642342e-04 4.588255047091413519e-03 6.973089424945437802e-04 -1.157457255495666047e-03 -5.716421547550214330e-05 -4.709069962988522429e-01 6.541570462835258337e-02 7.628966122008478123e-01 3.775200379047325035e-03 -5.877048268720859751e-04 -4.678961901399656884e-03 -7.653390832257551436e-05 1.149898350969976498e-03 5.546346195722104064e-04 4.719591013225264177e-04 5.886496899378039450e-04 1.809412770836143006e-04 4.790455743153461399e-04 1.008168891113381477e-03 9.481700864407403319e-04 6.533728099389888612e-04 2.962145711003230045e-04 6.864430172388630205e-04 8.366762446868709815e-04 6.902224695016996635e-04 3.519614919772549692e-04 7.799844607442264679e-04 -1.506584158275794212e-03 1.287375927030902888e-03 8.782502195781418178e-04 -9.585635801635593962e-04 5.749491754849936700e-04 8.579356636653680951e-04 -6.637663036618025045e-04 5.234541384037546229e-04 7.454969588457807748e-04 -2.810967620489439062e-04 4.393613255555017566e-04 2.862935089103602147e-04 5.541621880393555414e-04 1.351154183966383495e-04 1.922796338721377823e-04 -5.097536239509497689e-04 3.033010440931535687e-04 6.623490090632445232e-04 3.420404297872925046e-04 2.203420669237476405e-03 -2.615853397420220446e-03 1.228321985424009636e-05 1.775397700470512929e-03
-1.145646467174278160e-03 -1.090324734676922577e-02 3.682603798607657006e-03 -4.898170132644544955e-03 7.218753822030185520e-04 6.550735634572649874e-03 -5.017969320746010764e-01 -4.938374056090537312e-02 -4.472736088677621291e-01 -1.142339446444292370e-03 1.142953607437011132e-02 1.187692873598414703e-03 -2.650813330851522522e-03 -1.807995476237533525e-03 4.428573188986296982e-03 -3.775153135894029899e-02 -7.233871631081530140e-03 -4.721150037283634859e-02 -2.654592783114351033e-03 2.733488849101203908e-03 3.933937374086725336e-03 -3.774113786521746117e-02 -3.236628431592180038e-03 -4.764141306773474888e-02 2.144839159163407227e-03 2.182633681791826242e-04 1.868939143975873124e-03 2.826179915847434193e-02 5.453277183749619117e-03 4.960483851828169366e-02 -4.400227297014932225e-03 1.842482978135236539e-05 2.003109699306857201e-04 5.286508852651654669e-03 2.560578908076170885e-04 3.255525692906403694e-03 -1.096041156224464210e-03 -6.391998639533277328e-04 -2.758055288809690281e-03 2.854903753045031928e-03 4.105430020513239301e-04 3.775200379047325035e-03 5.477408986447864780e-01 5.200006638985844865e-02 4.709079411619180311e-01 -1.106907081480144970e-03 3.307020729986331724e-05 -2.827975155672289229e-03 5.532173249736484135e-04 4.568412922711473194e-04 -3.571582388386604356e-04 7.403002119843698874e-04 2.418849448219625737e-04 -8.758880619138739981e-04 9.377765927179239781e-04 1.904843940472888183e-03 8.962026178266450102e-04 2.297434544275701439e-03 4.918012257024411554e-04 7.072300046845011491e-04 7.403002119843644663e-04 -4.318024210298162732e-04 -1.145646467174283581e-03 5.480205781122375261e-04 -5.168400969437776226e-04 -2.527508700776216494e-04 2.299324270407115695e-03 -3.273950522687774870e-04 7.974644274598733859e-04 9.382490242507721210e-04 -1.591149402656907418e-03 1.626109336088205157e-03 3.429852928530074388e-04 8.527389168039626287e-04 -1.251943562066596218e-04 3.231431684730927010e-04 -8.598253897967931929e-04 6.472312000118627144e-05 -4.062911182555828740e-05 -1.851931608793072181e-04 -1.770200953609096621e-03 1.323753155060768474e-03 -8.078579211826910950e-05 -8.484870330082642902e-04
-1.301643359323133471e-02 -1.132040439028054318e-02 1.675242215505165760e-03 1.504222000611519453e-03 5.702721033097253242e-03 -1.009586185711933929e-03 -4.914327291068198988e-02 -1.499143361633323845e-01 -6.127295251674378523e-02 1.347799920083103675e-02 -1.102513468224592189e-02 2.782149296985312898e-03 1.151315645568552802e-03 6.628214405960946177e-04 2.894115570272037113e-03 -5.026151834895067894e-02 -1.033680193887564006e-02 -6.581679899974679504e-02 -6.283339386976469730e-04 -8.551010744682310989e-04 -3.683548661673371506e-03 5.112701291714169538e-02 4.857068589286126815e-03 6.770038352124119196e-02 6.212474657048211793e-04 -8.247709700589163709e-03 7.403002119843753084e-04 -5.355483856448547790e-03 -5.705083190761528651e-03 -9.296035271995245139e-03 -5.480205781125261949e-05 6.439241792818783342e-04 -2.366881979605433921e-04 -5.664454078935786700e-04 -2.570499970266103967e-03 9.458079287764640554e-04 -3.495048480064072861e-03 1.747996671564556277e-05 -3.882442337005484988e-03 -4.124327281827415469e-04 6.070745197191586414e-04 -5.877048268720859751e-04 5.200006638985844865e-02 1.785507735273610674e-01 6.546578237083525154e-02 3.431742654661442456e-03 6.292788017633636419e-04 3.864017507224125954e-03 3.779452262845452203e-06 -7.072300046844963786e-04 -7.464418219115109420e-05 3.415679982544318392e-04 2.957421395674694406e-04 -7.086472992829886573e-06 1.286431063965199229e-03 3.166236133196740753e-03 1.019507247901904308e-03 1.775870132003366493e-03 1.542016523239950285e-03 -1.113521122940121970e-03 -4.946358148995821631e-04 3.632998487657892930e-04 1.393673021923353328e-04 -1.866104554778767190e-04 6.803014073117612682e-05 1.757445302222047684e-04 -1.928937948648503861e-03 1.327532607323606310e-03 8.088027842484056497e-04 -1.422491345427541291e-03 3.189385278306644533e-03 -1.394617884989072598e-03 -2.659789529975756499e-04 -6.047123620548861054e-05 -1.922796338721394628e-04 2.981042972317420308e-04 1.020452110967574140e-04 2.357433348948333911e-04 1.596818581051165093e-04 1.357768225426352364e-03 5.763664700835570724e-05 -1.181078832138463507e-04 -9.288003935936702676e-04 3.495993343129803733e-04
3.531425708093937580e-03 1.444223195938896089e-03 8.960608883667928876e-03 1.363720862740330081e-02 -1.001082418120546793e-03 -3.252218672176407713e-03 -4.454457712671446856e-01 -6.116098624345706058e-02 -6.983638821074019676e-01 6.066020881863071375e-04 3.037262324727217980e-03 8.688015889210372322e-03 2.295544818144276342e-03 3.151118324145361221e-03 -4.467785006213299132e-03 9.571462855649926979e-03 -1.851931608793106062e-04 1.333626974097442894e-02 2.494910925009244905e-03 -3.960865971459477143e-03 -2.944193312754714818e-03 -1.612881253168252675e-03 2.075864155366522780e-03 -1.833034347478859150e-03 5.672012983461656443e-03 7.256548344658560624e-04 -1.640754713606722018e-03 -4.862454308760677524e-02 -9.305011471119497765e-03 -8.925932409156343839e-02 -4.771558481839156211e-04 -2.352709033619779298e-04 -1.484852307764447221e-03 -5.363042760974203946e-03 9.524219702364414893e-04 4.542429188404448898e-03 6.755770919832527338e-05 1.141394583378585242e-03 5.513275988422300378e-04 -3.771893358317317778e-03 -5.858151007406717193e-04 -4.678961901399656884e-03 4.709079411619180311e-01 6.546578237083525154e-02 7.628890532963221727e-01 -6.873878803045647273e-04 -1.166905886152780694e-03 -6.094366773834149686e-05 -8.565183690667965612e-04 -6.609317144646702788e-04 5.220368438051939310e-04 -7.450245273129272108e-04 -2.782621728518116806e-04 4.403061886212143055e-04 -7.809293238099390168e-04 -1.504222000611515550e-03 1.320446134330779866e-03 -8.829745349067045623e-04 -9.576187170978468473e-04 5.763664700835597829e-04 -6.524279468732654703e-04 2.990491602974498092e-04 7.195132245387371797e-04 -8.324243608911672219e-04 6.916397641002630658e-04 3.538512181086746460e-04 -4.738488274539406735e-04 5.910118476020771857e-04 1.799964140179017517e-04 -4.809353004467712377e-04 1.011003480310508282e-03 9.491149495064528808e-04 -2.253498411720173625e-04 -5.102260554838060434e-04 3.023561810274410198e-04 -2.584200484718888113e-04 5.541621880393582519e-04 1.336981237980729143e-04 2.624829596544476108e-03 1.795239824850454772e-05 1.766893932879105410e-03 -6.505382207418539250e-04 3.382609775244494648e-04 2.200113648507496036e-03
-4.015668029270705666e-03 -1.071805418588993308e-02 1.199976093452668514e-03 -4.420541852927764928e-03 -3.635833076854977884e-03 1.001460363346826088e-02 -4.429045620519156401e-03 -5.741460418791383830e-03 -8.973364535055016952e-03 -4.543473262092057041e-01 4.124761918837664409e-01 -4.536523794243754043e-02 -2.321056120918466373e-03 -2.273340536100076220e-03 3.561661326196687537e-03 -2.327197730845589809e-03 -3.003719685894484619e-03 -2.986712150711693867e-03 -4.050108288015856484e-02 5.435938946493819313e-02 -1.598708307182599569e-03 -4.051998014147278893e-02 5.342114044068740908e-02 -1.030514902617431922e-02 3.907103263020536565e-02 -6.239970172260384668e-02 6.832777259687304594e-03 -1.612881253168252675e-03 -1.572724572875546650e-03 1.733823725579221764e-04 5.432962627837127287e-04 -9.360285960463569227e-03 1.060136359727468884e-03 -9.850197460035026338e-04 3.307020729986539077e-05 -9.448630657107450555e-06 3.051907702245732455e-03 -3.719925889703230588e-03 4.100705705184568136e-04 -1.110686533742984324e-03 3.491269027801223099e-03 -7.653390832257551436e-05 -1.106907081480144970e-03 3.431742654661442456e-03 -6.873878803045647273e-04 5.029099807660083465e-01 -4.242194224959526250e-01 4.695449761896303142e-02 5.721145862878668654e-04 7.185683614730300518e-04 -4.695969436582369139e-04 8.258103194311956427e-04 2.673962475961309208e-04 -5.886496899378107755e-04 8.272276140297617555e-04 3.911733092042579858e-04 5.905394160692263323e-04 5.735318808864221362e-04 6.477036315447271203e-04 3.373161144587511189e-04 3.443081011449974395e-03 -9.864370406020145365e-04 -5.697524286235773616e-04 4.932185203010126893e-04 -9.155723106737305786e-04 -1.815554380763217653e-03 4.988876986952771406e-04 -3.444025874515627096e-04 1.970984355072631297e-03 3.444970737581399059e-03 -8.201411410369257703e-04 8.470697384096927563e-04 -5.810907854120791593e-05 2.256333000917273325e-03 -3.547960811744004222e-04 6.708527766546628843e-05 -4.308575579641118558e-04 4.677072175268274015e-05 5.210919807394786716e-04 -8.503767591389561962e-06 -2.584200484718861008e-04 5.919567106677897346e-04 7.133716146116157763e-05 2.560578908076155706e-04
-1.489765595706145015e-02 -7.120960494729102266e-03 2.193027175514659834e-03 -1.100293040020167970e-03 4.208892526208554696e-03 -4.163066667521581402e-03 -3.081198457282777886e-03 4.084643033067582307e-03 3.170015585459557122e-04 3.889840614810000097e-01 -7.688076755399342321e-01 6.749109635218625280e-02 -2.100430595075000913e-03 -1.233046300752531723e-04 2.949390059616118984e-03 -2.013030761496755264e-03 -1.795712256383285351e-03 -2.977263520054583557e-03 2.898367454067738921e-03 -1.356823362360646537e-03 -1.694611908352237559e-03 -8.862815556366875763e-03 1.436947750332913734e-02 -7.081748677502095780e-04 5.709571290323654791e-02 -8.038847719913802536e-02 8.266134530370530115e-03 -2.206727689967461978e-03 3.094426540202698493e-04 -5.154228023452128108e-04 4.072359813213377068e-03 3.108599486188382173e-03 -7.667563778242735516e-04 -9.188793314037217892e-04 -9.448630657107832736e-05 1.521229535794321915e-04 3.736933424886029580e-03 -3.994408610292207902e-03 5.621935240978986545e-04 6.467587684790227030e-04 1.747996671565098378e-05 1.149898350969976498e-03 3.307020729986331724e-05 6.292788017633636419e-04 -1.166905886152780694e-03 -4.242194224959526250e-01 8.309853344420963239e-01 -7.170140617299336494e-02 5.437686943165337666e-04 8.414005600154228839e-04 -2.640892268661613942e-04 5.574692087693359100e-04 4.818801635125867858e-05 -5.409341051194042514e-04 5.555794826379162332e-04 1.705477833607871047e-04 5.952637313977755243e-04 6.968365109616793743e-04 5.740043124192838317e-04 3.127496747502682157e-04 3.368436829258812919e-04 -5.858151007406419038e-05 -1.088009820165929120e-03 1.299186715352233963e-04 1.422963776960390735e-03 -8.569908005996555462e-04 4.781007112496390120e-04 1.829254895216019796e-03 1.153677803232826694e-03 9.533668333021457983e-04 4.686520805925352071e-04 1.621385020759646533e-03 -4.682741353662490599e-03 3.288123468673408894e-04 -7.747877138827620480e-05 -3.751106370871663386e-04 4.762109851182301772e-04 -1.889726131421675781e-05 7.062851416187831792e-04 -1.936969284707032175e-05 5.669178394267161865e-06 6.940019217645471486e-04 -7.700633985542772305e-05 5.007774248266751334e-05
1.645479028935276306e-03 2.190192586317534114e-03 1.244195684927919959e-02 9.183596567175666275e-03 8.380935392854390459e-04 -1.315627332695652393e-02 -8.721558528043111755e-03 -4.688882963589611000e-03 -1.300226064724567185e-02 -4.286985458589544218e-02 6.741172785466653661e-02 -1.646660107767415337e-01 -1.993661068649669912e-04 4.494713603586053541e-03 -1.897757467480048078e-03 6.425068846833189434e-04 -4.543846483003012408e-03 -2.484989862819287319e-04 5.368192264682357384e-02 -7.106787548743428995e-02 3.588589923569440211e-03 -5.305122655046166924e-02 6.866792330052898241e-02 -1.215802549803311761e-02 -6.338141444787733815e-03 8.342668438693096739e-03 -5.757995522441329908e-03 2.286568619020038298e-04 -5.149503708123610900e-04 -4.306685853509613013e-03 -3.793625208828497694e-04 -5.484930096450917406e-04 -3.154425344875349396e-03 9.968305343249840339e-05 1.568472689079843108e-04 1.300131578417995952e-03 -4.081808443870540504e-04 5.593589349007643688e-04 1.037459646150406091e-03 2.762307172605388619e-03 -3.881497473939774824e-03 5.546346195722104064e-04 -2.827975155672289229e-03 3.864017507224125954e-03 -6.094366773834149686e-05 4.695449761896303142e-02 -7.170140617299336494e-02 1.889026932752880528e-01 -7.625044940285768394e-04 -3.406231351887287770e-04 7.908503859999024572e-04 -4.393613255554949804e-05 -7.889606598684943272e-05 -1.757445302222013803e-04 -7.417175065828939874e-05 2.834589197131548053e-06 -9.746262522806438877e-04 6.292788017633547514e-04 3.760555001528802428e-04 6.495933576761319436e-04 -2.868604267497847516e-03 -7.261272659987182999e-04 1.583118066598366907e-03 -1.587369950394068065e-03 1.140922151845734280e-03 2.755220699612547647e-03 1.525953851122866228e-03 -8.631324105267735615e-04 2.752858541948282646e-03 2.730181828371223106e-03 1.127221637392927366e-03 1.743272356236340477e-03 6.708527766546351287e-04 3.212534423416567612e-05 2.612546376690234222e-04 3.259777576702262820e-05 -2.031455591278253183e-05 3.132221062831146239e-04 2.692859737275655053e-04 3.784176578171558145e-04 1.478710697837320098e-04 -3.632998487657845225e-04 -3.273950522687757523e-04 2.225152519748797159e-04
-4.120028154878454391e-02 5.662091921271686368e-02 1.051349133216354821e-02 4.000125031839758816e-02 -5.979991099730071202e-02 5.213281965059076220e-03 1.559496489955599372e-03 4.686520805925352071e-04 3.435049675391431065e-03 2.203893100770332354e-03 7.081748677502028560e-04 1.150843214035698371e-03 -4.509751099276839703e-01 4.298408853053987122e-01 -6.713204838721616163e-02 1.490521486158713407e-03 -4.913287941695916247e-03 -8.896358195199597849e-03 -9.347530309076481150e-03 -1.157787957568671977e-02 1.471151793311644210e-03 -1.946417915364153598e-03 8.895885763666740815e-04 -2.757582857276834332e-03 -5.114543774692305138e-03 -8.008659344964339649e-03 7.066630868450721886e-03 4.627939295851268148e-03 4.653923030158315863e-03 3.705280512184719148e-03 -2.024369118285278962e-03 2.120745150987785477e-03 -2.217121183690285487e-03 -4.313299894969410252e-04 1.758390165287711335e-03 5.234541384037522376e-04 5.021947194252575093e-04 -4.719591013225264177e-04 -1.523591693458593421e-03 2.296017249677113643e-03 1.927520654049937748e-03 4.719591013225264177e-04 5.532173249736484135e-04 3.779452262845452203e-06 -8.565183690667965612e-04 5.721145862878668654e-04 5.437686943165337666e-04 -7.625044940285768394e-04 4.809277415422477664e-01 -4.576212767318934005e-01 5.290241061761222219e-02 -3.124945617225175290e-02 4.643151591209212364e-02 -5.855788849742397766e-03 -3.826695416128504668e-05 -1.181078832138436402e-03 -5.617210925650423800e-04 2.889863686476336607e-03 5.220368438051885100e-04 2.135390528506305591e-03 2.031455591277914370e-05 4.393613255555491905e-05 -2.636167953332996987e-04 3.237100863125039890e-03 -4.218813588398515751e-03 4.199916327084229645e-04 4.889666365053143508e-04 -4.062911182556208211e-04 5.518000303750823007e-04 2.418849448219517317e-04 -3.307020729991210634e-06 8.834469664395527052e-05 -3.033010440931508582e-04 1.124387048195818993e-04 3.495993343129749522e-04 2.787346043846760865e-04 -1.133835678852863167e-04 -1.941693600035550738e-04 3.335366621958927918e-04 -1.110214102210073161e-04 1.256667877395277683e-04 2.749551521218313119e-04 1.275565138709806488e-05 2.518060070119172321e-04
5.071552505202470140e-03 5.468867424333842889e-03 7.934487594306049302e-03 4.538696979294889328e-02 -6.281733119764801310e-02 7.857953685983479208e-03 -2.896005296403405833e-04 6.588530157201085910e-03 7.629769255614222718e-04 5.522724619079358646e-04 9.993344214489790003e-03 7.242375398672945032e-04 4.260189142045986976e-01 -7.725790964667187399e-01 8.562254615164274774e-02 -3.127969179035451804e-03 -1.161094978298658591e-02 -1.402176789514762148e-03 -1.504647188991088333e-02 -2.214003135573436656e-02 1.321863428929347280e-03 -7.653390832258093537e-05 -1.022058378179321707e-02 -7.596699048314460231e-04 -1.450364805865991065e-04 -1.198369826240948226e-02 -2.099485732009293351e-03 5.525086776743626249e-03 -1.252415993599602546e-03 4.250938932632678663e-03 -5.659729763607380081e-04 -1.912591817611707101e-02 -1.997440520912532359e-03 -2.421684037416692910e-03 -6.828525375891614929e-03 -5.938464367992051830e-04 3.793625208828592561e-04 1.771618248207660132e-03 -8.895885763666726721e-04 3.292847784001917428e-04 1.326115312725038246e-03 5.886496899378039450e-04 4.568412922711473194e-04 -7.072300046844963786e-04 -6.609317144646702788e-04 7.185683614730300518e-04 8.414005600154228839e-04 -3.406231351887287770e-04 -4.576212767318934005e-01 8.246358546405199164e-01 -9.568344807533085694e-02 -9.640910290979675182e-03 1.275423409249660904e-02 -3.707170238316136873e-03 -4.644001967968368685e-04 1.293045105425164737e-03 1.696029202950772663e-04 -1.795239824850048196e-05 1.445640490537516412e-04 -1.856183492588781361e-03 1.993661068649683465e-04 9.708468000177954268e-04 -3.255053261373550997e-04 4.278812393071148440e-03 -3.705280512184715679e-03 -1.918072023392842183e-04 3.344815252616026302e-04 1.984212437992557976e-05 4.001495083284973848e-04 1.171630201481338018e-04 -1.998385383978273314e-04 -1.833034347478861860e-04 1.705477833607898152e-04 4.686520805925352071e-04 1.000609986587692145e-03 7.558904525689549153e-06 -5.527448934407569025e-05 -3.836144046785616604e-04 1.370051445280620920e-04 -3.207810108088015168e-04 1.285013769366654150e-04 1.639337419008182360e-04 5.588865033679087449e-04 5.243990014695159609e-05
6.072682166476296717e-02 -8.241001172822617904e-02 -1.796042958456284949e-02 -7.067103299983583907e-03 5.440521532362508489e-03 -4.181019065770086654e-03 -1.524064124991446551e-03 -2.971594341660274219e-04 -3.085922772611324368e-03 -3.844647814377051120e-03 1.166905886152748168e-04 -1.034625056953275817e-03 -6.838446438081577372e-02 8.489547402257832664e-02 -1.631140731913116038e-01 3.889056378465446159e-03 -2.532705447637676605e-03 9.731144713755038311e-03 2.970649478594599401e-03 3.368436829258846530e-04 9.439182026450378734e-04 1.946890346897001741e-03 -7.582526102328785008e-04 2.970177047061751258e-03 8.474949267892599447e-03 1.025365398909309882e-02 -1.153772289539400572e-02 3.371271418455972467e-03 3.003247254361625634e-03 2.910178242389062624e-04 1.381862233601981703e-03 -2.945138175820418043e-03 4.082753306936168919e-03 1.998385383978652785e-04 4.823525950453436389e-04 7.313240128601187790e-04 -1.972401649671191772e-03 1.150370782502835483e-03 2.751913678882564676e-03 -7.955747013284645511e-04 8.097476473141141870e-04 1.809412770836143006e-04 -3.571582388386604356e-04 -7.464418219115109420e-05 5.220368438051939310e-04 -4.695969436582369139e-04 -2.640892268661613942e-04 7.908503859999024572e-04 5.290241061761222219e-02 -9.568344807533085694e-02 1.846111252308298145e-01 -4.949523440265925223e-02 7.384057615376250772e-02 -8.736203905561627098e-03 -1.195251778124178845e-04 1.343595279440685814e-03 1.071947148048856555e-03 -2.195861764711789458e-03 1.556189469225613582e-03 -1.445168059004597796e-03 9.311625512579415568e-04 -1.388948706594812267e-03 1.367216856083464192e-03 -5.064466032209666898e-04 1.528316008787142070e-03 2.376803041795409396e-03 -5.503827357765107668e-04 3.288123468673490209e-04 -7.043954154873635024e-04 -1.450364805866024946e-04 1.251943562066877569e-04 -1.280289454038064300e-04 6.368377062890463606e-04 2.078698744562999714e-05 -1.082340641771662934e-03 -2.428298078876615701e-04 -5.669178394261740854e-06 4.511721138768916501e-04 2.050352852592409294e-04 2.371606294933957635e-04 -2.834589197132496730e-05 8.031336058540402591e-06 -1.592094265722595573e-04 -9.826575883391806040e-05
3.141527964028398290e-02 1.370240417893734200e-02 5.408868619661207078e-02 -4.010896470788861967e-02 -1.097222235056612497e-02 -5.750767319988642212e-02 -1.144229172575717468e-03 -1.011003480310516413e-04 2.596011273040292264e-03 2.105627341936408981e-03 -5.050293086223843139e-04 2.102320321206396195e-04 -4.294624676475815583e-01 -4.609797924989622597e-02 -4.102959203596389104e-01 -7.745987412696768437e-03 1.631778514482471777e-03 1.047144492573942251e-02 4.686520805925352071e-04 6.339558739386299061e-03 2.257277863982988693e-03 -1.320918565863628009e-03 1.794767393317573886e-03 -2.064998230110852429e-03 1.336981237980714235e-03 6.462863369461566707e-04 1.088954683231643274e-02 -7.792758134449436283e-03 -1.194023456138678871e-02 7.340641157506846287e-03 2.480265547490589050e-04 -4.398337570883603621e-04 3.425128613201528448e-04 -6.188853080405811152e-04 -9.354144350536471595e-04 -3.161984249401032874e-03 3.450167484442810163e-03 -9.462803603093152341e-04 -2.729236965305518146e-03 9.339971404550683615e-04 1.419656756230405596e-03 4.790455743153461399e-04 7.403002119843698874e-04 3.415679982544318392e-04 -7.450245273129272108e-04 8.258103194311956427e-04 5.574692087693359100e-04 -4.393613255554949804e-05 -3.124945617225175290e-02 -9.640910290979675182e-03 -4.949523440265925223e-02 4.724768862825307614e-01 5.485733230056777376e-02 4.308117321054165116e-01 3.226707369402223319e-03 3.746382055543127747e-04 3.667958421089143398e-03 -3.921181722699759557e-05 -1.133835678852863167e-04 1.483435013165828632e-04 2.797739537569539272e-03 -1.518394946597182099e-03 1.199976093452687380e-04 1.653510364993436912e-05 3.278674838016337615e-04 8.777777880452882538e-04 2.423573763548052956e-04 -1.365327129952058176e-04 1.459813436523042015e-04 6.538452414718424251e-04 -3.992046452627902569e-04 3.888111515399766136e-04 -1.285013769366599940e-04 3.444025874515762621e-04 -1.582645635065524294e-04 -2.536957331433314878e-04 -4.781007112496417225e-04 3.108599486188393774e-04 -6.335306855590551499e-04 2.104210047337851108e-03 -5.234541384037573334e-04 1.029900741624753839e-04 -1.064860675056016233e-03 2.248774096391583776e-04
-1.266116508052411195e-03 -7.739845802769628955e-03 -7.022694735895174123e-03 -5.200195611598987244e-02 -1.954921682955548107e-02 -7.664729189045629831e-02 7.587250417657401963e-04 -4.299126948982881762e-05 2.113186246462090724e-03 9.028166592866328525e-04 -9.042339538851908338e-04 5.012498563595503814e-04 -4.087524865418006026e-02 -1.705402244562652658e-01 -7.523141458648874291e-02 1.422018913894686426e-03 8.881712817681100287e-04 -5.763664700835570724e-05 -6.788841127131734713e-04 7.000962885383829951e-03 -4.183853654967225819e-03 -8.064406265841182059e-04 1.127694068925778328e-03 -8.962026178266544428e-04 -4.639277652639778836e-04 -1.419184324697548780e-03 -8.012438797227190712e-03 -8.074799759564092738e-03 -1.483671228932310904e-02 8.191490348179376879e-03 -7.842363445400061216e-05 4.077084128541947944e-04 -7.795120292113474252e-05 -2.300269133472828027e-03 8.220308671683539039e-04 -4.045903647373433505e-03 8.201411410369311913e-04 4.714866697896728538e-04 1.127221637392936257e-03 1.587842381926921629e-03 3.189385278306638895e-03 1.008168891113381477e-03 2.418849448219625737e-04 2.957421395674694406e-04 -2.782621728518116806e-04 2.673962475961309208e-04 4.818801635125867858e-05 -7.889606598684943272e-05 4.643151591209212364e-02 1.275423409249660904e-02 7.384057615376250772e-02 5.485733230056777376e-02 1.861569212063325929e-01 8.830642968979413032e-02 -4.398337570883485443e-04 1.969094628941217041e-03 3.458198820501342434e-04 -1.066277969654586683e-03 7.010883947573858443e-04 -1.279344590972346330e-03 1.516032788932898017e-03 -1.468789635647368150e-03 2.070667408505117747e-03 -6.472312000117678467e-05 1.084230367903103428e-03 1.434774565281776021e-03 2.362157664273240726e-06 -1.880277500764394438e-04 1.251943562066714939e-04 3.977873506642241441e-04 -3.037734756260017117e-04 2.933799819031894236e-04 7.558904525686025496e-05 -8.031336058545823602e-06 -1.318083976666447536e-04 1.606267211708297359e-04 1.228321985424145162e-05 8.031336058541757843e-06 -1.103127629217300195e-03 2.088619806753630806e-03 -5.357373582580042060e-04 -9.023442277536952629e-05 -1.011475911843364665e-03 2.234601150406031068e-04
-3.334185543126820528e-02 -1.385972387937818920e-02 -5.760971841098319612e-02 7.959054034014534373e-03 7.164896627284641356e-03 1.255628528023019878e-02 2.323890710115594262e-03 1.783901468061902668e-03 8.739983357824556223e-04 -7.095921623487771003e-04 -4.190467696427199024e-04 3.958976245328058225e-04 -4.080216349604731674e-01 -7.685941364870836623e-02 -7.674466002937778697e-01 1.195346264430674141e-02 -1.500914979881531712e-03 -1.304619677980122308e-02 2.672545181362863658e-03 -1.233518732285387347e-03 -5.593589349007651278e-04 1.209424724109677343e-04 -1.257612740461012566e-03 9.859646090691731157e-04 -1.583118066598368859e-03 4.256608111026944849e-03 -6.666008928589364432e-03 2.532233016104819896e-04 2.496328219607810584e-03 1.042183961478961030e-03 -9.968305343246791021e-05 -7.554180210357484436e-04 -8.612426843953508489e-04 1.714454032732137551e-03 -5.943188683320634090e-04 6.500657892089988432e-04 -8.527389168039613276e-04 1.617605568496816720e-03 1.741382630104919282e-03 -1.624692041489641864e-03 -1.393673021923362652e-03 9.481700864407403319e-04 -8.758880619138739981e-04 -7.086472992829886573e-06 4.403061886212143055e-04 -5.886496899378107755e-04 -5.409341051194042514e-04 -1.757445302222013803e-04 -5.855788849742397766e-03 -3.707170238316136873e-03 -8.736203905561627098e-03 4.308117321054165116e-01 8.830642968979413032e-02 8.350038370605640248e-01 -3.692052429264767316e-03 -1.456978847325981563e-03 -2.869076699030701297e-03 6.368377062890449511e-04 -2.947972765017555364e-04 1.354461204696374814e-03 -1.833034347478848308e-04 -1.613826116233963923e-03 6.840808595745843587e-04 -7.889606598684875509e-05 1.705477833607884600e-04 9.363592981193605757e-04 -8.976199124252273861e-05 -1.795239824850468325e-04 -1.294462400023698324e-04 -3.897560146056783205e-04 2.947972765017555364e-04 -6.661284613260865873e-05 1.053522318267486246e-04 -2.347984718291238780e-04 1.374775760609139755e-04 -6.614041459975645004e-06 1.927520654049913462e-04 -3.623549857000740336e-04 -1.473986382508770906e-04 -8.333692239568845413e-04 1.903899077407140397e-04 -3.699138902257595170e-04 4.653450598625443217e-04 -2.834589197132090154e-05
3.140346885196260152e-02 1.600598033314011223e-03 -5.566330049561904469e-02 -1.138559994181453016e-03 -6.595144198661109965e-04 -2.515697912454888455e-03 -4.012455494847284865e-02 1.854293766457350843e-03 5.852529072165690849e-02 2.107989499600690462e-03 -5.432962627836910446e-04 -1.110214102210117207e-04 -7.741735528901064894e-03 -6.935294902316881636e-04 -1.056971068457333851e-02 -4.296041971074381904e-01 4.450966443643644688e-02 4.105340258521980035e-01 -1.323280723527922934e-03 2.201058511573191455e-03 1.627999062219630255e-03 4.747936905196586434e-04 5.710279937622937153e-03 -3.587645060503730915e-03 1.526898714188575524e-03 -1.649258481198116744e-03 -1.045349252749091726e-02 -7.814489984960787394e-03 -1.323611425600908567e-02 -4.556602134390111761e-03 2.484989862819558370e-04 -5.116433500823734572e-04 -2.433022394205207176e-04 -6.169955819091343333e-04 -2.239325465734488374e-04 3.282454290279158970e-03 3.451112347508522929e-03 -3.316469360644758255e-04 2.871911288227835257e-03 7.393553489186681805e-04 4.927460887681543548e-04 6.533728099389888612e-04 9.377765927179239781e-04 1.286431063965199229e-03 -7.809293238099390168e-04 8.272276140297617555e-04 5.555794826379162332e-04 -7.417175065828939874e-05 -3.826695416128504668e-05 -4.644001967968368685e-04 -1.195251778124178845e-04 3.226707369402223319e-03 -4.398337570883485443e-04 -3.692052429264767316e-03 4.726979842399070542e-01 -4.053604281358987038e-02 -4.324794154163960069e-01 -3.125559778217887330e-02 1.537764639444248694e-03 5.036403599158026378e-02 6.557349676032621019e-04 -4.743212589867996584e-04 -2.962145711003230045e-04 2.395227871576839120e-04 -4.110154335841456185e-05 -1.426743229223238329e-04 2.173185051134525654e-05 -1.988936753321093615e-04 -9.302176881922344289e-04 2.798684400635246400e-03 -1.516977651998621408e-03 1.833034347478875413e-04 -7.700633985542094679e-05 3.718036163571805490e-04 7.842363445398468794e-05 -2.092871690549311364e-04 -5.423513997179730747e-04 -1.856655924121638178e-04 7.180959299402090140e-05 -1.099820608487317875e-03 1.700753518279606458e-05 -6.670733243917855836e-04 2.178381797996147961e-03 5.338476321265872397e-05
6.059406840403066402e-03 -5.693272402440151606e-03 -4.630301453515547026e-03 2.343260402962730245e-04 -8.262827509640519172e-04 -1.732406430980659717e-03 -5.248808816329805782e-02 -3.215369012613694417e-03 8.015131656964463724e-02 1.033207762354712523e-03 -8.607702528624894787e-04 -2.258222727048655055e-04 -1.218400923234025162e-03 5.555794826379250153e-04 -2.980570540784567828e-03 4.908563626367362653e-02 -1.665344774891845403e-01 -5.917960839466161055e-02 -8.116373734455399353e-04 1.579811045868378516e-03 7.662839462914202045e-04 -1.247691678271049126e-03 7.789451113719443771e-03 2.312552353327069696e-03 -3.236156000059293514e-04 -8.215584356354960031e-04 6.371211652087602553e-03 -7.929290847444644269e-03 -1.637778394949734873e-02 -4.305740990443899380e-03 -5.810907854118352138e-05 5.248714330023220367e-04 -2.300741565005689126e-04 -2.615853397420261212e-03 1.799019277113272442e-03 3.787011167368698177e-03 9.859646090691826566e-04 -5.385719474551228791e-05 -7.242375398672932021e-04 4.275505372341125137e-04 3.632998487657838720e-04 2.962145711003230045e-04 1.904843940472888183e-03 3.166236133196740753e-03 -1.504222000611515550e-03 3.911733092042579858e-04 1.705477833607871047e-04 2.834589197131548053e-06 -1.181078832138436402e-03 1.293045105425164737e-03 1.343595279440685814e-03 3.746382055543127747e-04 1.969094628941217041e-03 -1.456978847325981563e-03 -4.053604281358987038e-02 1.781189711063312087e-01 5.895898286881815636e-02 4.662521284056282689e-02 -3.106709760056954473e-03 -7.510574779874920615e-02 4.724315328553799816e-04 -4.171570435112961599e-04 -1.020452110967574140e-04 2.031455591278456471e-05 -4.535342715412103189e-05 -1.445640490537489307e-04 -4.535342715412103189e-05 9.604533062949817835e-04 -1.389893569660513974e-03 1.516977651998621408e-03 -1.468789635647368150e-03 -1.615715842365384900e-03 6.850257226402969076e-05 7.842363445398977014e-05 1.440916175208892681e-04 1.757445302222061237e-04 -4.866044788410682151e-05 -7.842363445398807607e-05 2.929075503704022670e-05 -1.113521122940125006e-03 1.984212437992286925e-05 -1.014310501040494071e-03 2.292710228947143249e-03 6.755770919832256288e-05
3.275840248819181233e-02 2.276175125297201507e-03 -5.183282562722764386e-02 -3.136472946626842843e-03 -1.314304524403657731e-03 8.590694993442154342e-03 4.246687048836982059e-03 -3.611739068679349629e-03 3.182771236846668184e-03 4.941633833667252382e-04 7.100645938816252433e-04 8.045981436059921471e-03 -1.289690841541893049e-02 -1.220290649365439201e-03 -2.219861286580843834e-02 4.082124972997467349e-01 -5.801175764544311969e-02 -7.810549905976771345e-01 -8.513216222053910948e-04 7.497488426414804143e-04 -9.301704450389509590e-03 -1.482490150100175715e-03 -3.472371766487024163e-04 -1.085789391961512231e-02 1.849569451128802843e-03 -5.371074097032776766e-03 -1.066041753888157320e-02 1.474458814041629783e-03 1.448002648201732840e-03 -1.026829936661161242e-02 1.162181570824212529e-04 7.889606598684786062e-05 -5.193439840679154110e-03 -1.103600060750180864e-03 2.810967620489480262e-04 -1.111300694735702609e-02 6.009329097920426861e-04 -1.098403313888753714e-03 1.537764639444253465e-03 1.106907081480147572e-03 2.073974429235107819e-04 6.864430172388630205e-04 8.962026178266450102e-04 1.019507247901904308e-03 1.320446134330779866e-03 5.905394160692263323e-04 5.952637313977755243e-04 -9.746262522806438877e-04 -5.617210925650423800e-04 1.696029202950772663e-04 1.071947148048856555e-03 3.667958421089143398e-03 3.458198820501342434e-04 -2.869076699030701297e-03 -4.324794154163960069e-01 5.895898286881815636e-02 8.421564504679944774e-01 -4.450777471030504910e-03 2.322473415517035088e-03 7.624572508752919600e-03 2.990491602974606512e-04 -1.011003480310448651e-04 9.117928584108803830e-04 1.724375094922067815e-04 6.377825693548049880e-05 2.721205629247045073e-04 1.610991527036805893e-04 -2.763724467203947143e-04 1.388003843529096899e-03 -1.256667877395358998e-04 2.080588470695067093e-03 6.973089424945329382e-04 3.732209109557520828e-05 2.971594341660328429e-04 5.390443789879831651e-04 -2.763724467203920038e-04 -2.163736420477644111e-04 1.998385383978239162e-04 1.251943562066769149e-04 -2.489714178147812659e-04 3.557409442400970333e-04 5.758940385507062189e-04 2.985767287645979258e-04 2.702308367932739885e-04
-4.117854969827319800e-02 5.294540188710206152e-02 -2.261293532012260271e-02 1.562803510685585161e-03 -2.872383719760673425e-04 -3.452529642107094246e-03 3.995636932277633196e-02 -5.949708238474042676e-02 7.988344789051568529e-03 2.206727689967461978e-03 4.379440309569451305e-04 -1.297296989220871315e-03 1.504222000611520971e-03 -2.857738342242170226e-03 9.761380331857786100e-03 -4.507502325180448022e-01 4.339935584791975165e-01 -2.833880549832976450e-02 -1.945945483831305455e-03 1.470679361778792597e-03 2.503414692600645485e-03 -9.350837329806460652e-03 -1.162181570824226406e-02 1.096513587757332736e-03 -5.115016206225159352e-03 -9.341388699149362485e-03 -5.115961069290872118e-03 4.501327645046031625e-03 3.896142851458289300e-03 -4.444163429570524224e-03 -2.011613466898167467e-03 2.550185414353327643e-03 1.704060539009340496e-03 -4.464477985483255446e-04 1.584535361196931936e-03 -8.834469664395506452e-04 5.026671509581273362e-04 -1.289738084695162684e-04 1.589732108058341956e-03 5.518000303750768797e-04 1.866104554778740085e-04 8.366762446868709815e-04 2.297434544275701439e-03 1.775870132003366493e-03 -8.829745349067045623e-04 5.735318808864221362e-04 6.968365109616793743e-04 6.292788017633547514e-04 2.889863686476336607e-03 -1.795239824850048196e-05 -2.195861764711789458e-03 -3.921181722699759557e-05 -1.066277969654586683e-03 6.368377062890449511e-04 -3.125559778217887330e-02 4.662521284056282689e-02 -4.450777471030504910e-03 4.806622350207829797e-01 -4.578825313695624732e-01 4.824848758745390459e-02 2.418849448219517317e-04 -2.267671357706322645e-05 -1.242494931409643660e-04 4.851871842424695762e-04 -4.053462551899191142e-04 -4.766834166510837412e-04 3.240880315387878810e-03 -4.272670783144030641e-03 5.083363293523755246e-04 2.031455591277914370e-05 6.188853080406624303e-05 8.078579211826978712e-05 -2.329087456976987802e-04 3.495993343129925705e-05 -3.684965956271876036e-04 3.481820397144101947e-04 -6.803014073117612682e-05 2.163736420477610229e-04 3.089702224874125991e-04 -3.968424875985014308e-05 -2.466092601505063446e-04 3.373161144587348559e-04 -1.266116508052386367e-04 -9.684846423535194756e-05
-8.375738645992968079e-03 1.211975854387184470e-02 -1.468033745194797374e-02 2.560578908076074391e-04 -1.351154183966377965e-03 -1.080450915640236969e-03 4.565200388288075117e-02 -7.015938964975342029e-02 6.974979151076781368e-03 1.479183129370184504e-03 1.250053835935335811e-03 -1.275092707176664255e-03 -3.650950885906350044e-03 4.686520805925338518e-04 3.154425344875348529e-03 4.307007106951955544e-01 -7.696552177098767711e-01 5.053883565873676376e-02 -8.451800122782676585e-04 1.180606400605587608e-03 1.517450083531466948e-03 -1.553827311561334183e-02 -1.110592047436419205e-02 1.089899546297357037e-03 -2.000747541642517932e-03 -1.455561552727416752e-03 2.362157664276857624e-04 4.564161038915791335e-03 3.360877924733148524e-03 -4.731874233079452069e-03 -7.951022697955920137e-04 3.184188531445255113e-04 2.400424618438166090e-03 -2.438691572599483229e-03 1.724375094922123326e-03 3.136945378159710068e-04 9.184068998708492517e-04 1.426743229223240931e-03 1.142811877977157426e-03 5.140055077466481074e-04 6.755770919831578661e-05 6.902224695016996635e-04 4.918012257024411554e-04 1.542016523239950285e-03 -9.576187170978468473e-04 6.477036315447271203e-04 5.740043124192838317e-04 3.760555001528802428e-04 5.220368438051885100e-04 1.445640490537516412e-04 1.556189469225613582e-03 -1.133835678852863167e-04 7.010883947573858443e-04 -2.947972765017555364e-04 1.537764639444248694e-03 -3.106709760056954473e-03 2.322473415517035088e-03 -4.578825313695624732e-01 8.347430548544279016e-01 -4.982451918105942901e-02 4.015668029270743396e-05 -4.582585868697459583e-05 4.393613255555220854e-05 4.034565290584913059e-04 -1.214149039438348508e-04 -4.308575579641037243e-04 4.219758451464220711e-03 -3.685910819337652120e-03 1.528788440319993032e-03 -3.283399153344873254e-04 1.083285504837377435e-03 1.700753518279321855e-04 -8.976199124250240982e-06 2.220428204420695200e-05 -1.229739280022543874e-03 1.866104554778760414e-04 -9.070685430823122175e-05 5.706972916892972831e-04 1.747996671564908643e-04 2.159012105149057514e-04 -1.190527462795561891e-04 -1.889726131419676783e-06 -6.840808595745860934e-04 4.913287941695767495e-05
-6.034178996548582308e-02 7.568967317335845157e-02 -3.313020610454899678e-02 1.507056589808653197e-03 -8.834469664395662577e-05 -2.918209578447669705e-03 -2.941358723557564812e-03 9.293200682798121587e-03 -4.533925420813048751e-03 3.624967151599297992e-03 -6.273890756319344241e-04 -7.365207597215251128e-04 -3.188440415240927431e-03 4.605735013807071496e-03 8.446130944388421241e-03 -2.632246771610303321e-02 5.090497009669968376e-02 -1.553921797867904853e-01 -1.811302496967524735e-03 1.165488591554218484e-03 2.469399622235054874e-03 4.195192011755748216e-04 2.357433348948324153e-03 7.738428508171125726e-04 -8.286449086283315113e-03 -1.249628647555757130e-02 -9.341861130682214964e-03 -4.340700923875196252e-03 -3.840395930581366225e-03 1.887363973757235193e-03 -1.220290649365417734e-03 3.781814420507281435e-03 2.889391254943491499e-03 3.429852928530372543e-04 -7.020332578230851659e-04 7.634493570942912314e-04 1.815554380763206811e-03 -8.541562114025287415e-04 2.755220699612550683e-03 2.508611439462073937e-04 1.752720986893484940e-04 3.519614919772549692e-04 7.072300046845011491e-04 -1.113521122940121970e-03 5.763664700835597829e-04 3.373161144587511189e-04 3.127496747502682157e-04 6.495933576761319436e-04 2.135390528506305591e-03 -1.856183492588781361e-03 -1.445168059004597796e-03 1.483435013165828632e-04 -1.279344590972346330e-03 1.354461204696374814e-03 5.036403599158026378e-02 -7.510574779874920615e-02 7.624572508752919600e-03 4.824848758745390459e-02 -4.982451918105942901e-02 1.735070944825970185e-01 1.417294598566058630e-04 -1.450364805866024946e-04 2.560578908076101496e-04 4.757385535853711923e-04 -4.303851264312474499e-04 -5.442411258493981725e-04 -4.199916327084283856e-04 -1.261392192723840427e-04 2.377275473328262743e-03 -8.787226511110062237e-04 1.434774565281765179e-03 9.358868665865097223e-04 -6.973089424945275172e-04 -2.669238160632854883e-04 -8.064406265841287226e-04 1.563748373751259763e-04 1.270840823380965916e-04 3.226707369402188083e-04 -1.606267211707809468e-05 8.314794978254370548e-05 -1.048798002938923501e-04 -1.738548040907783154e-04 -8.409281284825659319e-05 1.370051445281027496e-05
2.104682478870696649e-03 5.357373582579960745e-04 1.119662732867229143e-04 -4.013022412686712004e-02 -1.860907807917330445e-03 -5.853190476311689178e-02 -1.143284309510010340e-03 6.566798306689759519e-04 2.514280617856316704e-03 3.140583100962686391e-02 -1.602015327912571915e-03 5.566424535868474965e-02 4.785731427824925759e-04 -5.705083190761526049e-03 3.583393176708029974e-03 -1.323753155060765655e-03 -2.201058511573199695e-03 -1.625636904555351810e-03 -4.296070316966352776e-01 -4.457391512490478658e-02 -4.105297739684024005e-01 -7.742207960433913037e-03 6.954192163631097920e-04 1.057301770530333015e-02 1.509891179005786073e-03 1.665793584848058485e-03 1.043554012924241201e-02 -7.806458648902244932e-03 1.324367316053477045e-02 4.557546997455821924e-03 2.513335754790880627e-04 5.078638978195323690e-04 2.437746709533760705e-04 -6.179404449748468822e-04 2.121217582520645547e-04 -3.289068331739132284e-03 8.328967924240262069e-04 -5.489654411779500750e-04 7.653390832257415911e-05 9.354144350536398953e-04 -1.287848358563759921e-03 7.799844607442264679e-04 7.403002119843644663e-04 -4.946358148995821631e-04 -6.524279468732654703e-04 3.443081011449974395e-03 3.368436829258812919e-04 -2.868604267497847516e-03 2.031455591277914370e-05 1.993661068649683465e-04 9.311625512579415568e-04 2.797739537569539272e-03 1.516032788932898017e-03 -1.833034347478848308e-04 6.557349676032621019e-04 4.724315328553799816e-04 2.990491602974606512e-04 2.418849448219517317e-04 4.015668029270743396e-05 1.417294598566058630e-04 4.727168815012212644e-01 4.058942757680254754e-02 4.324742186695345603e-01 -3.125323562451458315e-02 -1.542488954772806018e-03 -5.035317006632460818e-02 -3.779452262842606172e-05 4.662899229282565453e-04 1.199976093452714485e-04 3.226707369402223319e-03 4.384164624897932735e-04 3.690635134666199902e-03 -2.905453927060558427e-04 5.414065366522686574e-04 1.870828870107296054e-04 -1.582645635065483636e-04 -3.703863217586171467e-04 -7.795120292113722263e-05 -6.788841127131761818e-04 -2.176964503397573608e-03 -5.102260554838006223e-05 5.716421547550349855e-05 1.101710334618737118e-03 -1.464537751852011335e-05
-1.039821803814684103e-03 -8.579356636653572531e-04 -2.262947042377285562e-04 5.248194655337092007e-02 -3.206865245022299041e-03 8.015273386424320856e-02 -2.347984718291265885e-04 -8.262827509640505077e-04 -1.743272356236351319e-03 -6.057989545804495085e-03 -5.689492950177305747e-03 -4.622742548989863982e-03 1.250998699001024074e-03 7.793230565982293967e-03 2.304521017268528968e-03 8.168341203069345597e-04 1.588314813459779096e-03 7.738428508171111631e-04 -4.913618643768916799e-02 -1.665656579703529983e-01 -5.926039418677987031e-02 1.221707943964000110e-03 5.484930096450910900e-04 -2.969232183996042829e-03 3.330642306630425889e-04 -8.267551824969105768e-04 6.372156515153323125e-03 7.951967561021695136e-03 -1.637778394949734179e-02 -4.304796127378191818e-03 6.614041459977542357e-05 5.262887276008881496e-04 -2.305465880334243197e-04 2.616798260485914129e-03 1.803743592441831283e-03 3.787956030434408775e-03 -3.968424875985170162e-04 1.705477833607871047e-04 1.889726131422387288e-06 -1.908150961202863130e-03 3.165291270131024084e-03 -1.506584158275794212e-03 -4.318024210298162732e-04 3.632998487657892930e-04 2.990491602974498092e-04 -9.864370406020145365e-04 -5.858151007406419038e-05 -7.261272659987182999e-04 4.393613255555491905e-05 9.708468000177954268e-04 -1.388948706594812267e-03 -1.518394946597182099e-03 -1.468789635647368150e-03 -1.613826116233963923e-03 -4.743212589867996584e-04 -4.171570435112961599e-04 -1.011003480310448651e-04 -2.267671357706322645e-05 -4.582585868697459583e-05 -1.450364805866024946e-04 4.058942757680254754e-02 1.781218056955283791e-01 5.903646164020644183e-02 -4.663135445048993688e-02 -3.114268664582646624e-03 -7.511094454561061118e-02 1.178716674474163161e-03 1.304383462213699061e-03 1.342177984842125122e-03 -3.765279316857324515e-04 1.970511923539771879e-03 -1.457451278858840548e-03 -1.828310032150312668e-04 -5.196746861408990063e-05 -7.842363445399891809e-05 -7.275445605972531878e-05 8.078579211827114238e-05 1.436191859880333460e-04 9.968305343248471534e-04 2.292237797414289468e-03 6.661284613260730347e-05 -4.488099562126204693e-05 -1.114465986005832134e-03 1.889726131421574137e-05
-5.272335906666021079e-04 7.152613407430388412e-04 8.124877502046769576e-03 -4.273615646209740805e-03 -3.552212695539578094e-03 3.154425344875348963e-03 3.115685959181210135e-03 -1.370051445280593815e-03 8.615733864683500567e-03 -3.279855916848452291e-02 2.278064851428618365e-03 -5.191502871394447494e-02 1.525008988057159100e-03 -3.141669693488221313e-04 -1.082057182851954742e-02 8.621875474610610126e-04 7.733704192842494676e-04 -9.298397429659521415e-03 -4.081846238393082027e-01 -5.807411860778002866e-02 -7.810294792949028508e-01 1.294226184257304783e-02 -1.257140308928157701e-03 -2.223546252537115381e-02 -1.839175957405981936e-03 -5.382412453821303067e-03 -1.065711051815158850e-02 -1.551937585429915244e-03 1.444223195938885464e-03 -1.026877179814446837e-02 -9.732089576820551150e-05 8.173065518398008630e-05 -5.193912272212012661e-03 1.236825753015370968e-03 2.900729611732027666e-04 -1.110828263202847180e-02 -5.688075655578648127e-04 5.768389016164160573e-04 -1.022814268631889231e-03 -9.325798458565185117e-04 1.089427114764498052e-03 1.287375927030902888e-03 -1.145646467174283581e-03 1.393673021923353328e-04 7.195132245387371797e-04 -5.697524286235773616e-04 -1.088009820165929120e-03 1.583118066598366907e-03 -2.636167953332996987e-04 -3.255053261373550997e-04 1.367216856083464192e-03 1.199976093452687380e-04 2.070667408505117747e-03 6.840808595745843587e-04 -2.962145711003230045e-04 -1.020452110967574140e-04 9.117928584108803830e-04 -1.242494931409643660e-04 4.393613255555220854e-05 2.560578908076101496e-04 4.324742186695345603e-01 5.903646164020644183e-02 8.421224353976286547e-01 4.504634665776019800e-03 2.345150129094087689e-03 7.643942201599991833e-03 4.573137238040063043e-04 2.026731275949541361e-04 1.091789272428779316e-03 -3.673627599483407849e-03 3.576306703715302626e-04 -2.854903753045042770e-03 2.952697080346104556e-04 -2.083423059892158770e-04 1.880277500764387390e-04 -1.700753518279335408e-05 2.900729611731995682e-04 5.494378727108015789e-04 -6.231371918362415066e-04 3.571582388386658567e-04 2.707032683261329734e-04 -1.696029202950799768e-04 -3.108599486188383474e-04 3.519614919772576797e-04
2.194916901646074090e-03 -4.469202300811845295e-04 1.298714283819433091e-03 3.995353473357921015e-02 5.950983803612751311e-02 -7.973699411533047982e-03 1.558079195357033259e-03 2.867659404432151339e-04 3.434577243858582922e-03 -4.117665997214177420e-02 -5.295721267542344984e-02 2.261718720391829932e-02 -9.347057877543626936e-03 1.163315406503078950e-02 -1.111158965275843308e-03 -1.941221168502737290e-03 -1.462175594187390499e-03 -2.493021198877828914e-03 -4.506132273735167226e-01 -4.339505672097077049e-01 2.834825412898687655e-02 1.507529021341512182e-03 2.854431321512188556e-03 -9.750986838134970830e-03 -5.105095144035200899e-03 9.355089213602169398e-03 5.114071343159455260e-03 4.586365320959998396e-03 -3.863072644158416225e-03 4.428100757453437564e-03 -2.000747541642546555e-03 -2.554437298149018609e-03 -1.704532970542194060e-03 -4.318024210297945892e-04 -1.550047859298493182e-03 8.423454230811402033e-04 5.740043124192811212e-04 -6.888051749031362612e-04 -6.273890756319417967e-04 2.293182660479992259e-03 -1.772090679740516298e-03 8.782502195781418178e-04 5.480205781122375261e-04 -1.866104554778767190e-04 -8.324243608911672219e-04 4.932185203010126893e-04 1.299186715352233963e-04 -1.587369950394068065e-03 3.237100863125039890e-03 4.278812393071148440e-03 -5.064466032209666898e-04 1.653510364993436912e-05 -6.472312000117678467e-05 -7.889606598684875509e-05 2.395227871576839120e-04 2.031455591278456471e-05 1.724375094922067815e-04 4.851871842424695762e-04 4.034565290584913059e-04 4.757385535853711923e-04 -3.125323562451458315e-02 -4.663135445048993688e-02 4.504634665776019800e-03 4.805564103574234136e-01 4.578395401000726062e-01 -4.825888108117672159e-02 2.888446391877764856e-03 2.598373430704901607e-05 2.194444470113228983e-03 -4.157397489127625731e-05 1.064860675056015149e-03 -6.396722954861785862e-04 3.888111515399739031e-04 6.472312000119033720e-05 -2.154287789820518622e-04 -1.998385383978246209e-04 -3.118048116845990349e-05 3.689690271600510338e-04 2.914902557717656811e-04 1.336981237980708814e-04 9.921062189963060930e-05 2.574751854061789729e-04 4.110154335842167693e-05 2.404676502233801978e-04
-1.481545287034457745e-03 1.254778151263882292e-03 -1.276037570242372684e-03 -4.563877579996079847e-02 -7.015183074522773898e-02 6.977341308741055043e-03 -2.541681646761904728e-04 -1.349736889367810552e-03 -1.084702799435948752e-03 8.365817583803013963e-03 1.212117583847040561e-02 -1.467892015734940589e-02 1.553874554714618564e-02 -1.110308588516705983e-02 1.086592525567369946e-03 8.480146014753971737e-04 1.184385852868430431e-03 1.519812241195745393e-03 -4.306619713095013458e-01 -7.698182065887119174e-01 5.053789079567105186e-02 3.654257906636335616e-03 4.639277652639799436e-04 3.156315071006772326e-03 2.006889151569640067e-03 -1.465010183384524243e-03 2.366881979605465634e-04 -4.579278847967164362e-03 3.326862854367561382e-03 -4.731401801546596987e-03 7.984092905255371457e-04 3.217258738745095120e-04 2.400424618438168692e-03 2.439164004132326168e-03 1.732406430980666222e-03 3.174739900788130708e-04 -6.524279468732736018e-04 5.711697232221543165e-04 3.746382055543141299e-04 -4.908563626367394486e-04 1.542961386305660232e-03 -9.585635801635593962e-04 -5.168400969437776226e-04 6.803014073117612682e-05 6.916397641002630658e-04 -9.155723106737305786e-04 1.422963776960390735e-03 1.140922151845734280e-03 -4.218813588398515751e-03 -3.705280512184715679e-03 1.528316008787142070e-03 3.278674838016337615e-04 1.084230367903103428e-03 1.705477833607884600e-04 -4.110154335841456185e-05 -4.535342715412103189e-05 6.377825693548049880e-05 -4.053462551899191142e-04 -1.214149039438348508e-04 -4.303851264312474499e-04 -1.542488954772806018e-03 -3.114268664582646624e-03 2.345150129094087689e-03 4.578395401000726062e-01 8.348876189034815098e-01 -4.985050291536649580e-02 -5.229817068709037694e-04 1.266116508052457382e-04 1.555717037692757199e-03 1.119662732867229143e-04 7.025056893559384046e-04 -2.943248449689006173e-04 -1.559024058422724124e-04 -9.165171737394106014e-05 5.702248601564380813e-04 3.873938569413861062e-05 2.314914510991679039e-05 -1.229739280022546042e-03 -2.551130277419274162e-05 -6.840808595745840335e-04 4.724315328553528766e-05 -2.003109699306781849e-04 2.144839159163396385e-04 -1.185803147466972041e-04
-3.626856877730723523e-03 -6.254993495005147473e-04 -7.374656227872512142e-04 2.938051702827584443e-03 9.294145545863830016e-03 -4.530145968550220240e-03 -1.506584158275805054e-03 -8.881712817681967648e-05 -2.924351188374787504e-03 6.032808945103303178e-02 7.570195639321269931e-02 -3.313020610454901760e-02 -4.176294750441551448e-04 2.358378212014034317e-03 7.700633985542649790e-04 1.813664654631803397e-03 1.170685338415634359e-03 2.473179074497898131e-03 2.633522336749011608e-02 5.094181975626239922e-02 -1.553817862930676474e-01 3.187023120642366522e-03 4.602427993077071178e-03 8.453217417381248336e-03 8.290700970079004778e-03 -1.249959349628755947e-02 -9.343278425280782812e-03 4.410148359204937515e-03 -3.807325723281481875e-03 1.887363973757233242e-03 1.224070101628284193e-03 3.783704146638713905e-03 2.888918823410621672e-03 -3.401507036558833446e-04 -6.973089424945278425e-04 7.643942201599930467e-04 -3.401507036558779236e-04 3.122772432174038097e-04 6.481760630775745043e-04 -7.086472992830672619e-04 -1.112576259874412023e-03 5.749491754849936700e-04 -2.527508700776216494e-04 1.757445302222047684e-04 3.538512181086746460e-04 -1.815554380763217653e-03 -8.569908005996555462e-04 2.755220699612547647e-03 4.199916327084229645e-04 -1.918072023392842183e-04 2.376803041795409396e-03 8.777777880452882538e-04 1.434774565281776021e-03 9.363592981193605757e-04 -1.426743229223238329e-04 -1.445640490537489307e-04 2.721205629247045073e-04 -4.766834166510837412e-04 -4.308575579641037243e-04 -5.442411258493981725e-04 -5.035317006632460818e-02 -7.511094454561061118e-02 7.643942201599991833e-03 -4.825888108117672159e-02 -4.985050291536649580e-02 1.735033150303341987e-01 -2.136335391572023561e-03 -1.921379044122822552e-03 -1.447057785136012052e-03 -1.488159328494418482e-04 -1.278399727906655466e-03 1.353516341630652507e-03 -1.412570283237550095e-04 1.256667877395277683e-04 3.221983054073760864e-04 7.128991830787683110e-04 -2.655065214647112440e-04 -8.064406265841333847e-04 1.743272356236345898e-04 -8.551010744682236721e-05 1.417294598566112840e-05 1.606267211708351569e-05 8.314794978254404429e-05 -1.067695264253066059e-04
2.207200121500320963e-03 -7.143164776773208713e-04 -1.149425919437135077e-03 1.562803510685585161e-03 -4.714866697896660775e-04 -3.437884264588568495e-03 3.999747086613475444e-02 5.981219421715495282e-02 -5.207140355131963626e-03 -4.118752589739744369e-02 -5.663367486410397778e-02 -1.051538105829496680e-02 -1.946417915364148177e-03 -8.891161448338178071e-04 2.762307172605392089e-03 -9.355089213602176337e-03 1.157268282882530433e-02 -1.475403677107336910e-03 1.489104191560141873e-03 4.915177667827337442e-03 8.898720352863872390e-03 -4.508560571814044793e-01 -4.297955318782445966e-01 6.711456842050050886e-02 -5.122575110750851070e-03 8.022359859417155237e-03 -7.060016826990748139e-03 4.646364125632631084e-03 -4.649671146362619259e-03 -3.705280512184719148e-03 -2.026731275949552203e-03 -2.124524603250626566e-03 2.217593615223141003e-03 -4.284954002997925365e-04 -1.753665849959155747e-03 -5.272335906666061195e-04 5.796734908135564145e-04 -5.399892420536944130e-04 7.643942201600019372e-04 5.527448934407894286e-04 -4.724315328557323473e-06 8.579356636653680951e-04 2.299324270407115695e-03 -1.928937948648503861e-03 -4.738488274539406735e-04 4.988876986952771406e-04 4.781007112496390120e-04 1.525953851122866228e-03 4.889666365053143508e-04 3.344815252616026302e-04 -5.503827357765107668e-04 2.423573763548052956e-04 2.362157664273240726e-06 -8.976199124252273861e-05 2.173185051134525654e-05 -4.535342715412103189e-05 1.610991527036805893e-04 3.240880315387878810e-03 4.219758451464220711e-03 -4.199916327084283856e-04 -3.779452262842606172e-05 1.178716674474163161e-03 4.573137238040063043e-04 2.888446391877764856e-03 -5.229817068709037694e-04 -2.136335391572023561e-03 4.808247514680852319e-01 4.575026964171466926e-01 -5.288634794549513379e-02 -3.124189726772604730e-02 -4.643907481661780495e-02 5.856261281275248511e-03 3.883387200071176286e-04 1.148008624838578505e-04 1.951142230692737485e-04 -2.012558329963880233e-04 -1.143284309510015761e-04 -3.491269027801206836e-04 2.300741565005692650e-04 -1.370051445281095259e-05 -2.480265547490778785e-04 2.877108035089317485e-04 1.133835678852880107e-04 -1.242494931409670765e-04
-5.806183538792581214e-04 1.004909113536672782e-02 7.218753822030145404e-04 2.338536087634140396e-04 6.515303269608503992e-03 7.681736724228385802e-04 -4.542287458944589684e-02 -6.273560054246402062e-02 7.848505055326377572e-03 -5.105567575568054246e-03 5.415482661121182213e-03 7.935432457371757731e-03 1.955866546021181509e-04 -1.019790706821616447e-02 -7.176234984073175029e-04 1.501245681954530183e-02 -2.207011148887177282e-02 1.314304524403655128e-03 3.092536814071287707e-03 -1.167283831379064933e-02 -1.393200590390505185e-03 -4.258582874834279108e-01 -7.727444475032181348e-01 8.558900351280999963e-02 1.483435013165896395e-04 -1.199172959846802299e-02 -2.105627341936411150e-03 -5.458946362143869691e-03 -1.254778151263877522e-03 4.250466501099827918e-03 5.017222878923931033e-04 -1.912450088151849970e-02 -1.996495657846817859e-03 2.496800651140691253e-03 -6.825690786694476632e-03 -5.914842791349293402e-04 -6.902224695017023740e-04 7.771498715470996632e-04 -3.694414586929066577e-04 -4.530618400083133868e-04 -7.086472992830631420e-04 -6.637663036618025045e-04 -3.273950522687774870e-04 1.327532607323606310e-03 5.910118476020771857e-04 -3.444025874515627096e-04 1.829254895216019796e-03 -8.631324105267735615e-04 -4.062911182556208211e-04 1.984212437992557976e-05 3.288123468673490209e-04 -1.365327129952058176e-04 -1.880277500764394438e-04 -1.795239824850468325e-04 -1.988936753321093615e-04 9.604533062949817835e-04 -2.763724467203947143e-04 -4.272670783144030641e-03 -3.685910819337652120e-03 -1.261392192723840427e-04 4.662899229282565453e-04 1.304383462213699061e-03 2.026731275949541361e-04 2.598373430704901607e-05 1.266116508052457382e-04 -1.921379044122822552e-03 4.575026964171466926e-01 8.248531731456332228e-01 -9.561494550306681717e-02 9.614454125139771518e-03 1.273769898884666296e-02 -3.709059964447563272e-03 -3.543236496415824201e-05 -5.858151007406419038e-05 -4.275505372341145737e-04 -1.998385383978219104e-04 4.724315328553826921e-04 1.043601256077528227e-03 -1.384224391266282049e-04 5.451859889151066015e-04 7.653390832257280386e-05 -1.086592525567317037e-04 -3.094426540202776556e-04 1.015727795639092710e-04
3.847482403574183345e-03 1.138559994181480121e-04 -1.033680193887561967e-03 1.525953851122871649e-03 -2.985767287646003110e-04 -3.089702224874164155e-03 7.064741142319299824e-03 5.440049100829666417e-03 -4.176294750441534968e-03 -6.071312115031016199e-02 -8.242229494808044066e-02 -1.796090201609571585e-02 -1.948307641495562433e-03 -7.591974732985889898e-04 2.973484067791739866e-03 -2.973484067791764586e-03 3.321193675973260285e-04 9.406111819150562037e-04 -3.887166652334026265e-03 -2.528925995374830746e-03 9.735869029083594334e-03 6.836840170869870614e-02 8.490728481089970803e-02 -1.631145456228444701e-01 -8.479201151688294316e-03 1.025885073595450905e-02 -1.154291964225541076e-02 -3.381192480645929619e-03 3.006554275091612941e-03 2.919626873046206003e-04 -1.383751959733347170e-03 -2.946083038886130809e-03 4.083225738469018797e-03 -2.017282645292849553e-04 4.771558481839291194e-04 7.299067182615544009e-04 4.729039643882335456e-04 -2.631443638004488453e-04 7.917952490656150061e-04 3.576306703715194206e-04 -7.511661372400804627e-05 5.234541384037546229e-04 7.974644274598733859e-04 8.088027842484056497e-04 1.799964140179017517e-04 1.970984355072631297e-03 1.153677803232826694e-03 2.752858541948282646e-03 5.518000303750823007e-04 4.001495083284973848e-04 -7.043954154873635024e-04 1.459813436523042015e-04 1.251943562066714939e-04 -1.294462400023698324e-04 -9.302176881922344289e-04 -1.389893569660513974e-03 1.388003843529096899e-03 5.083363293523755246e-04 1.528788440319993032e-03 2.377275473328262743e-03 1.199976093452714485e-04 1.342177984842125122e-03 1.091789272428779316e-03 2.194444470113228983e-03 1.555717037692757199e-03 -1.447057785136012052e-03 -5.288634794549513379e-02 -9.561494550306681717e-02 1.846073457785669669e-01 4.948578577200213324e-02 7.384766262675533655e-02 -8.735731474028778087e-03 1.757445302221952816e-04 -4.724315328551902463e-06 4.511721138768909995e-04 -7.034505524216536640e-04 1.936969284706659480e-05 -1.082340641771662717e-03 8.031336058537692085e-06 -1.577921319736927668e-04 -9.826575883392348141e-05 -1.899174762078645416e-04 2.376330610262547484e-04 -2.740102890561241841e-05
2.107517068067839283e-03 4.979428356295754338e-04 -2.097596005877941871e-04 -1.139032425714312001e-03 9.779332730106449646e-05 -2.599318293770283474e-03 -4.012077549621000105e-02 1.096702560370471299e-02 5.752562559813492737e-02 3.142094881867824041e-02 -1.370523876813446208e-02 -5.408774133354636582e-02 -1.321863428929351400e-03 -1.792877667186152258e-03 2.067832819307981618e-03 4.648726283297012745e-04 -6.345700349313414257e-03 -2.259167590114409888e-03 -7.745042549631039192e-03 -1.631778514482468308e-03 -1.046861033654229549e-02 -4.294766405935671605e-01 4.606490904259635810e-02 4.103015895380331957e-01 1.309107777542254433e-03 -6.236096233690951790e-04 -1.079128107348251153e-02 -7.797954881310844785e-03 1.194732103437961407e-02 -7.341586020572554716e-03 2.451919655519646263e-04 4.351094417598047734e-04 -3.429852928530009878e-04 -6.207750341719899499e-04 9.236036467322682707e-04 3.156787502539622203e-03 8.333692239568797708e-04 -5.527448934407948496e-04 4.629829021982883740e-05 7.393553489186681805e-04 -3.429852928530033730e-04 7.454969588457807748e-04 9.382490242507721210e-04 -1.422491345427541291e-03 -4.809353004467712377e-04 3.444970737581399059e-03 9.533668333021457983e-04 2.730181828371223106e-03 2.418849448219517317e-04 1.171630201481338018e-04 -1.450364805866024946e-04 6.538452414718424251e-04 3.977873506642241441e-04 -3.897560146056783205e-04 2.798684400635246400e-03 1.516977651998621408e-03 -1.256667877395358998e-04 2.031455591277914370e-05 -3.283399153344873254e-04 -8.787226511110062237e-04 3.226707369402223319e-03 -3.765279316857324515e-04 -3.673627599483407849e-03 -4.157397489127625731e-05 1.119662732867229143e-04 -1.488159328494418482e-04 -3.124189726772604730e-02 9.614454125139771518e-03 4.948578577200213324e-02 4.725109013528963620e-01 -5.481197887341364428e-02 -4.308240153252708149e-01 -2.310190195662818139e-04 4.790455743153515609e-04 -3.103875170859820730e-04 -1.044073687610333652e-04 -3.453474505172752585e-04 1.587369950394053157e-04 8.503767591396677039e-05 1.066750401187440897e-03 -2.229876835077387008e-04 -6.529003784061298762e-04 -2.102320321206425577e-03 5.258162960680359951e-04
-9.089582692137373153e-04 -9.032890908194837060e-04 5.007774248267035395e-04 -7.620320624957259859e-04 -4.062911182557319518e-05 2.121690014053503447e-03 5.199959395832559617e-02 -1.954213035656265918e-02 -7.664918161658772211e-02 1.264226781920991735e-03 -7.737956076638225975e-03 -7.032143366552292239e-03 8.097476473141148375e-04 1.131473521188625271e-03 -9.037615223523277289e-04 6.826635649760074039e-04 7.007104495310944280e-03 -4.174877455842959315e-03 -1.420129187763277592e-03 8.815572403081343295e-04 -6.661284613260865873e-05 4.084265087841302405e-02 -1.705279412364110181e-01 -7.515724283583044563e-02 4.710142382568131641e-04 -1.422018913894675584e-03 -7.983620473723015976e-03 8.089445137082618489e-03 -1.483576742625739020e-02 8.190073053580819440e-03 8.456524438114573251e-05 4.086532759199073433e-04 -7.795120292114559809e-05 2.300741565005670966e-03 8.229757302340647181e-04 -4.044486352774883872e-03 -2.721205629246882442e-04 4.866044788410140050e-05 -7.889606598684739984e-05 -2.442471024862195514e-04 2.957421395674565386e-04 -2.810967620489439062e-04 -1.591149402656907418e-03 3.189385278306644533e-03 1.011003480310508282e-03 -8.201411410369257703e-04 4.686520805925352071e-04 1.127221637392927366e-03 -3.307020729991210634e-06 -1.998385383978273314e-04 1.251943562066877569e-04 -3.992046452627902569e-04 -3.037734756260017117e-04 2.947972765017555364e-04 -1.516977651998621408e-03 -1.468789635647368150e-03 2.080588470695067093e-03 6.188853080406624303e-05 1.083285504837377435e-03 1.434774565281765179e-03 4.384164624897932735e-04 1.970511923539771879e-03 3.576306703715302626e-04 1.064860675056015149e-03 7.025056893559384046e-04 -1.278399727906655466e-03 -4.643907481661780495e-02 1.273769898884666296e-02 7.384766262675533655e-02 -5.481197887341364428e-02 1.861304650404926875e-01 8.823462009680013707e-02 -1.195251778124070425e-04 1.039349372281635382e-05 8.503767591396677039e-06 -3.259777576700704279e-05 -5.669178394267161865e-06 -1.313359661337973154e-04 5.621935240980179167e-05 -1.011475911843359027e-03 2.225152519748851369e-04 1.067222832720296413e-03 2.088619806753615193e-03 -5.362097897908496384e-04
7.062851416187872992e-04 -4.261332426355518219e-04 3.963700560656620970e-04 -2.322000983984172200e-03 1.781539310397624223e-03 8.782502195781405167e-04 -7.962833486277380232e-03 7.160644743488943885e-03 1.255345069103306482e-02 3.334091056820248644e-02 -1.386161360550961300e-02 -5.760971841098318919e-02 -1.185803147467066909e-04 -1.252415993599603631e-03 9.831300198720395889e-04 -2.672545181362863658e-03 -1.233991163818244814e-03 -5.569967772364904776e-04 -1.195015562357675323e-02 -1.506111726742941949e-03 -1.304855893746550456e-02 4.080405322217873776e-01 -7.678902135031291654e-02 -7.674484900199093351e-01 1.592094265722618449e-03 4.274088077742592418e-03 -6.640497625815174401e-03 -2.499162808804921343e-04 2.501524966469220387e-03 1.042656393011816328e-03 1.006279164981804591e-04 -7.591974732985914834e-04 -8.612426843953522584e-04 -1.713509169666441265e-03 -6.037674989891730687e-04 6.453414738804455313e-04 5.929015737335008741e-04 -5.352649267251383906e-04 -1.743272356236339122e-04 8.735259042496007573e-04 -8.503767591396677039e-06 4.393613255555017566e-04 1.626109336088205157e-03 -1.394617884989072598e-03 9.491149495064528808e-04 8.470697384096927563e-04 1.621385020759646533e-03 1.743272356236340477e-03 8.834469664395527052e-05 -1.833034347478861860e-04 -1.280289454038064300e-04 3.888111515399766136e-04 2.933799819031894236e-04 -6.661284613260865873e-05 1.833034347478875413e-04 -1.615715842365384900e-03 6.973089424945329382e-04 8.078579211826978712e-05 1.700753518279321855e-04 9.358868665865097223e-04 3.690635134666199902e-03 -1.457451278858840548e-03 -2.854903753045042770e-03 -6.396722954861785862e-04 -2.943248449689006173e-04 1.353516341630652507e-03 5.856261281275248511e-03 -3.709059964447563272e-03 -8.735731474028778087e-03 -4.308240153252708149e-01 8.823462009680013707e-02 8.350066716497610564e-01 2.692859737275614396e-05 1.922796338721404928e-04 -3.614101226343641952e-04 -8.739983357824407688e-05 -2.338536087634153948e-04 1.379500075937702499e-04 3.538512181086787118e-04 4.667623544611121693e-04 -2.692859737275749921e-05 1.289738084695176237e-04 -8.319519293583187538e-04 1.922796338721377823e-04
-8.058737087447014752e-03 -8.050233319855614605e-03 8.673842943224719000e-04 4.809353004467712377e-04 5.045568770895388815e-04 -1.352571478564933236e-03 4.927460887681564148e-04 5.154228023452156297e-04 1.241550068343925690e-03 1.497182770771974397e-02 5.902087139962231346e-03 -5.825080800106764971e-04 -4.205585505478569991e-03 1.428632955354656921e-03 -5.026671509581206142e-04 -4.305268558911048635e-03 1.226432259292559385e-03 1.710202148936447344e-04 -2.687190558881379868e-03 6.647111667275157039e-04 1.326587744257896580e-03 -2.799156832168099747e-03 5.810907854120994881e-05 -1.256667877395300668e-03 -4.250372014793252218e-02 9.589084551825435843e-02 -1.074451035172982981e-02 -2.395227871576757804e-04 -1.190527462795538038e-04 4.299126948983994425e-05 -4.134357003269957254e-01 4.032982644949850703e-01 -4.503737045863591415e-02 -2.333811772305523441e-04 9.968305343248560981e-05 -2.031455591278210832e-05 8.692740204538373667e-05 3.302296414659124232e-04 -2.078698744563541815e-05 3.439301559187172772e-04 -3.084977909545610951e-04 2.862935089103602147e-04 3.429852928530074388e-04 -2.659789529975756499e-04 -2.253498411720173625e-04 -5.810907854120791593e-05 -4.682741353662490599e-03 6.708527766546351287e-04 -3.033010440931508582e-04 1.705477833607898152e-04 6.368377062890463606e-04 -1.285013769366599940e-04 7.558904525686025496e-05 1.053522318267486246e-04 -7.700633985542094679e-05 6.850257226402969076e-05 3.732209109557520828e-05 -2.329087456976987802e-04 -8.976199124250240982e-06 -6.973089424945275172e-04 -2.905453927060558427e-04 -1.828310032150312668e-04 2.952697080346104556e-04 3.888111515399739031e-04 -1.559024058422724124e-04 -1.412570283237550095e-04 3.883387200071176286e-04 -3.543236496415824201e-05 1.757445302221952816e-04 -2.310190195662818139e-04 -1.195251778124070425e-04 2.692859737275614396e-05 4.258280518653251856e-01 -4.508244042687030717e-01 4.989680120558630944e-02 3.843939167077771446e-02 -4.261757614735066368e-02 4.709197519502392529e-03 1.289738084695135579e-04 -4.204640642412778837e-05 1.148008624838551400e-04 2.258222727048655055e-04 1.190527462795558502e-04 -1.242494931409670765e-04
-5.470284718932409002e-03 2.078226313030802092e-03 -1.196196641189815500e-03 2.078698744563270764e-05 6.708527766546357792e-05 -2.141059706900570042e-03 -1.351154183966397047e-04 3.784176578171589045e-04 1.892088289085790565e-03 4.275505372341098032e-04 4.498493055848894195e-03 -2.022006960621032827e-04 -5.385719474551310107e-04 -5.012498563595503814e-04 1.927993085582792613e-03 -3.042459071588715386e-04 -1.185803147466985594e-04 -8.730534727167376524e-04 -7.275445605972802928e-05 3.557409442400997438e-04 6.481760630775738538e-04 -4.866044788410411100e-05 6.415620216176063945e-04 -9.425009080464717606e-04 -1.573763922247830779e-02 1.924922280619232456e-02 1.980905417262593220e-03 -2.561996202674705556e-03 -8.692740204538791085e-05 2.362157664276877462e-06 4.257751395336453193e-01 -9.478644232389834556e-01 9.150526359875790772e-02 -4.303851264312637129e-04 -2.881832350417143650e-05 -4.724315328535427672e-07 4.393613255555004014e-04 4.847147527096160122e-04 -1.795239824849844909e-05 8.569908005996609672e-04 1.001554849653377372e-04 5.541621880393555414e-04 8.527389168039626287e-04 -6.047123620548861054e-05 -5.102260554838060434e-04 2.256333000917273325e-03 3.288123468673408894e-04 3.212534423416567612e-05 1.124387048195818993e-04 4.686520805925352071e-04 2.078698744562999714e-05 3.444025874515762621e-04 -8.031336058545823602e-06 -2.347984718291238780e-04 3.718036163571805490e-04 7.842363445398977014e-05 2.971594341660328429e-04 3.495993343129925705e-05 2.220428204420695200e-05 -2.669238160632854883e-04 5.414065366522686574e-04 -5.196746861408990063e-05 -2.083423059892158770e-04 6.472312000119033720e-05 -9.165171737394106014e-05 1.256667877395277683e-04 1.148008624838578505e-04 -5.858151007406419038e-05 -4.724315328551902463e-06 4.790455743153515609e-04 1.039349372281635382e-05 1.922796338721404928e-04 -4.508244042687030717e-01 9.498434389301146918e-01 -1.001346979778942048e-01 4.262041073654780632e-02 -2.961200847937500366e-02 8.249126995187728087e-03 5.106984870166568968e-04 -9.921062189959062934e-06 -8.739983357824814263e-05 5.253438645351797207e-04 3.779452262843080511e-05 8.834469664395256001e-05
6.141609927119888804e-04 -1.238715479146812112e-03 -8.811792950818485293e-03 6.921121956331263876e-04 4.606207445339927445e-04 -7.464418219115011299e-04 -6.817187019103056970e-04 -7.124267515459079166e-04 -1.069112558851718908e-03 -6.047123620548996580e-05 -2.518060070119104558e-04 2.204365532303187436e-03 -1.031318036223284607e-03 -2.617270692018785691e-03 4.613766349865609621e-03 1.119662732867239118e-03 3.684021093206227022e-03 4.228262219055620857e-03 -1.473986382508760606e-04 -2.197751490843211954e-03 -6.495933576761417014e-04 1.549575427765771565e-04 1.910513118867143527e-03 -9.344695719879347190e-04 1.665793584848057618e-03 1.992243774051122990e-03 3.685816333031077807e-02 2.834589197132225680e-04 9.448630657108760068e-07 -8.314794978254638888e-05 -4.726630243064755543e-02 9.123597762503032893e-02 -1.332941948374802288e-01 4.677072175265326341e-05 4.251883795698020882e-06 1.181078832138421324e-05 -4.677072175268545066e-05 -2.173185051134390129e-05 3.122772432174031592e-04 -6.377825693547914355e-05 2.366881979605435548e-04 1.351154183966383495e-04 -1.251943562066596218e-04 -1.922796338721394628e-04 3.023561810274410198e-04 -3.547960811744004222e-04 -7.747877138827620480e-05 2.612546376690234222e-04 3.495993343129749522e-04 1.000609986587692145e-03 -1.082340641771662934e-03 -1.582645635065524294e-04 -1.318083976666447536e-04 1.374775760609139755e-04 7.842363445398468794e-05 1.440916175208892681e-04 5.390443789879831651e-04 -3.684965956271876036e-04 -1.229739280022543874e-03 -8.064406265841287226e-04 1.870828870107296054e-04 -7.842363445399891809e-05 1.880277500764387390e-04 -2.154287789820518622e-04 5.702248601564380813e-04 3.221983054073760864e-04 1.951142230692737485e-04 -4.275505372341145737e-04 4.511721138768909995e-04 -3.103875170859820730e-04 8.503767591396677039e-06 -3.614101226343641952e-04 4.989680120558630944e-02 -1.001346979778942048e-01 5.585180067722833597e-02 -4.727149917750899516e-03 8.249599426720589240e-03 4.380526902094908359e-02 -4.204640642412846600e-05 -4.771558481839325617e-05 2.078698744563846747e-05 1.417294598565977315e-05 4.582585868697188532e-05 -9.448630657108548310e-06
1.494867856260982501e-02 -5.933740052663540043e-03 5.442411258493927515e-04 5.461308519808097178e-04 -5.617210925650437895e-04 -1.225487396226842066e-03 5.499103042436544924e-04 -4.861320473081821251e-04 1.342177984842130543e-03 -8.043146846862790980e-03 8.014800954891465254e-03 -9.113204268780226991e-04 -2.508611439462052253e-03 -1.228321985424002860e-04 1.334619080316439693e-03 -2.618687986617341829e-03 -6.736873658517659449e-04 -1.276510001775229067e-03 -4.231569239785610767e-03 -1.260919761191000958e-03 -1.185803147466985594e-04 -4.348732259933749990e-03 -1.513198199735773597e-03 5.749491754849936700e-04 -4.265064635465054543e-02 -9.598580425635828972e-02 1.061931599552315419e-02 -2.631443638004434243e-04 5.555794826379236058e-04 -2.976318656989030087e-05 -4.133421588834903515e-01 -4.031069297241786642e-01 4.500996942973028991e-02 -2.017282645292415872e-04 1.620440157693931111e-04 -2.929075503703331830e-05 -4.913287941695767495e-05 4.671875428406818513e-03 -5.730594493535712828e-04 3.245604630716317088e-04 2.862935089103581547e-04 1.922796338721377823e-04 3.231431684730927010e-04 2.981042972317420308e-04 -2.584200484718888113e-04 6.708527766546628843e-05 -3.751106370871663386e-04 3.259777576702262820e-05 2.787346043846760865e-04 7.558904525689549153e-06 -2.428298078876615701e-04 -2.536957331433314878e-04 1.606267211708297359e-04 -6.614041459975645004e-06 -2.092871690549311364e-04 1.757445302222061237e-04 -2.763724467203920038e-04 3.481820397144101947e-04 1.866104554778760414e-04 1.563748373751259763e-04 -1.582645635065483636e-04 -7.275445605972531878e-05 -1.700753518279335408e-05 -1.998385383978246209e-04 3.873938569413861062e-05 7.128991830787683110e-04 -2.012558329963880233e-04 -1.998385383978219104e-04 -7.034505524216536640e-04 -1.044073687610333652e-04 -3.259777576700704279e-05 -8.739983357824407688e-05 3.843939167077771446e-02 4.262041073654780632e-02 -4.727149917750899516e-03 4.257467936416740040e-01 4.507318076882634306e-01 -4.991333630923625031e-02 -3.968424875985387002e-05 -1.006279164981950281e-04 1.332256922652146069e-04 -4.440856408840306198e-05 3.732209109557486947e-05 -1.195251778124124635e-04
-4.228262219055606112e-04 4.500382781980316257e-03 -2.045628537263792339e-04 1.303911030680823813e-04 3.807798154814307900e-04 1.888308836822929528e-03 -1.606267211708080518e-05 7.039229839545343330e-05 -2.142477001499127915e-03 5.467922561268128388e-03 2.091454395950758695e-03 -1.197141504255525447e-03 4.677072175268985523e-05 6.373101378218999245e-04 -9.406111819150562037e-04 7.653390832258093537e-05 3.581031019043736351e-04 6.481760630775766727e-04 2.999940233631596476e-04 -1.162181570824212529e-04 -8.725810411838760654e-04 5.409341051194042514e-04 -5.073914662866785882e-04 1.929410380181360244e-03 1.574472569547114009e-02 1.921615259889244282e-02 1.979015691131174627e-03 2.561523771141851775e-03 -9.495873810393191841e-05 1.417294598567039070e-06 -4.256721494594829514e-01 -9.479641062924158978e-01 9.150904305102074143e-02 4.299126948983857544e-04 -1.322808291995050565e-05 7.558904525684149318e-06 -2.260584884712974266e-03 3.297572099330507277e-04 6.614041459978355509e-06 -8.494318960739659970e-04 -5.905394160692520821e-05 -5.097536239509497689e-04 -8.598253897967931929e-04 1.020452110967574140e-04 5.541621880393582519e-04 -4.308575579641118558e-04 4.762109851182301772e-04 -2.031455591278253183e-05 -1.133835678852863167e-04 -5.527448934407569025e-05 -5.669178394261740854e-06 -4.781007112496417225e-04 1.228321985424145162e-05 1.927520654049913462e-04 -5.423513997179730747e-04 -4.866044788410682151e-05 -2.163736420477644111e-04 -6.803014073117612682e-05 -9.070685430823122175e-05 1.270840823380965916e-04 -3.703863217586171467e-04 8.078579211827114238e-05 2.900729611731995682e-04 -3.118048116845990349e-05 2.314914510991679039e-05 -2.655065214647112440e-04 -1.143284309510015761e-04 4.724315328553826921e-04 1.936969284706659480e-05 -3.453474505172752585e-04 -5.669178394267161865e-06 -2.338536087634153948e-04 -4.261757614735066368e-02 -2.961200847937500366e-02 8.249599426720589240e-03 4.507318076882634306e-01 9.499634365394599156e-01 -1.001734373635883579e-01 -5.163676654109294797e-04 3.543236496415214337e-05 8.551010744682846585e-05 -5.154228023452169308e-04 -1.275565138709433793e-05 -9.023442277537494730e-05
6.566798306689577102e-05 -2.399952186905266339e-04 2.204365532303188303e-03 6.831359965088721351e-04 -7.128991830787635405e-04 -1.072892011114568453e-03 -6.911673325674142724e-04 4.601483130011371748e-04 -7.426623696486621016e-04 -6.103815404491471416e-04 -1.240605205278204250e-03 -8.813210245417049671e-03 -1.573197004408503972e-04 1.909568255801432279e-03 -9.311625512579476283e-04 1.450364805865960436e-04 -2.201058511573199695e-03 -6.519555153404210136e-04 -1.121552458998664433e-03 3.686383250870504166e-03 4.231569239785607298e-03 1.029900741624728902e-03 -2.614908534354509415e-03 4.610459329135619712e-03 -1.666738447913769083e-03 2.001219973175375616e-03 3.685391144651507106e-02 -2.881832350417771809e-04 1.889726131421053211e-06 -8.314794978254638888e-05 4.726016082072040381e-02 9.128841752517727337e-02 -1.333112023726630291e-01 -4.771558481839223973e-05 3.307020729987293106e-06 1.086592525567403604e-05 3.562133757729482120e-04 -7.653390832256534997e-05 2.447195340190853126e-04 1.256667877395402908e-04 -1.918072023392825378e-04 3.033010440931535687e-04 6.472312000118627144e-05 2.357433348948333911e-04 1.336981237980729143e-04 4.677072175268274015e-05 -1.889726131421675781e-05 3.132221062831146239e-04 -1.941693600035550738e-04 -3.836144046785616604e-04 4.511721138768916501e-04 3.108599486188393774e-04 8.031336058541757843e-06 -3.623549857000740336e-04 -1.856655924121638178e-04 -7.842363445398807607e-05 1.998385383978239162e-04 2.163736420477610229e-04 5.706972916892972831e-04 3.226707369402188083e-04 -7.795120292113722263e-05 1.436191859880333460e-04 5.494378727108015789e-04 3.689690271600510338e-04 -1.229739280022546042e-03 -8.064406265841333847e-04 -3.491269027801206836e-04 1.043601256077528227e-03 -1.082340641771662717e-03 1.587369950394053157e-04 -1.313359661337973154e-04 1.379500075937702499e-04 4.709197519502392529e-03 8.249126995187728087e-03 4.380526902094908359e-02 -4.991333630923625031e-02 -1.001734373635883579e-01 5.586786334934542436e-02 -2.834589197131548053e-06 4.629829021982748215e-05 -8.503767591396338226e-06 -3.118048116845719298e-05 -4.724315328553765935e-05 2.125941897849169260e-05
1.931772537845633485e-03 6.420344531504599585e-04 4.289678318326826923e-04 -7.211194917504468865e-03 1.468317204114507647e-03 1.131142819115629056e-02 5.938464367992067009e-04 -9.963581027919855664e-04 -7.220171116628711083e-03 1.807523044704666300e-03 -4.856596157753258506e-04 5.853426692078073134e-04 -7.045371449472227592e-03 -1.355878499294946239e-04 -2.803881147496662708e-03 -5.655005448278857885e-03 -2.172240188069022356e-03 -5.168400969437843447e-04 -7.108677274874846720e-03 -2.451919655519402318e-04 -2.557271887346153870e-03 -5.623352535577533576e-03 1.867994280910160142e-03 -7.384104858529543305e-04 5.474536602728103871e-03 7.369931912543805741e-05 -4.842423211767627736e-04 -5.396821615573394598e-02 -1.065758294968443751e-02 -9.463512250392475122e-02 -7.554180210357923538e-04 -2.159012105149059411e-04 -3.170015585459609706e-04 -4.461161516122664761e-01 -4.529720780170636008e-02 -4.038462850730972775e-01 4.195192011755883741e-04 -5.102260554838060434e-04 3.632998487657845225e-04 1.332729354185007657e-03 1.006279164981933340e-04 6.623490090632445232e-04 -4.062911182555828740e-05 1.596818581051165093e-04 2.624829596544476108e-03 5.210919807394786716e-04 7.062851416187831792e-04 2.692859737275655053e-04 3.335366621958927918e-04 1.370051445280620920e-04 2.050352852592409294e-04 -6.335306855590551499e-04 -1.103127629217300195e-03 -1.473986382508770906e-04 7.180959299402090140e-05 2.929075503704022670e-05 1.251943562066769149e-04 3.089702224874125991e-04 1.747996671564908643e-04 -1.606267211707809468e-05 -6.788841127131761818e-04 9.968305343248471534e-04 -6.231371918362415066e-04 2.914902557717656811e-04 -2.551130277419274162e-05 1.743272356236345898e-04 2.300741565005692650e-04 -1.384224391266282049e-04 8.031336058537692085e-06 8.503767591396677039e-05 5.621935240980179167e-05 3.538512181086787118e-04 1.289738084695135579e-04 5.106984870166568968e-04 -4.204640642412846600e-05 -3.968424875985387002e-05 -5.163676654109294797e-04 -2.834589197131548053e-06 4.811053757986013535e-01 5.013821371887541845e-02 4.525128745671281871e-01 2.992995490098667583e-02 5.107457301699478910e-03 4.711087245633815285e-02
5.952637313977640046e-05 -3.486544712472586629e-04 1.181078832138439790e-04 2.683411106618485654e-04 4.657891455034300632e-02 -4.485737404461799180e-03 1.240605205278222465e-03 -2.590436580952601084e-02 3.310800182250484697e-03 -1.743272356236329093e-04 -3.453474505172820347e-04 9.354144350536412506e-05 5.896417961567959956e-03 -1.309107777542249662e-03 8.827855622935568483e-03 -3.860238054961277927e-03 1.573197004408403901e-03 3.395837858164447130e-03 -6.010746392518953075e-03 -3.507331699918316698e-03 -8.500933002199645427e-03 3.858820760362711381e-03 8.102200788469711120e-04 -3.572527251452358756e-03 7.700633985542704543e-05 9.179344683379964467e-04 -1.190527462795550777e-04 -3.198361477430899978e-04 4.844785369431888616e-03 -4.384164624897899125e-04 6.425068846835947374e-05 -1.048798002938932988e-04 -8.503767591396727861e-06 -4.548240096258571868e-02 -1.137634028377061124e-01 -8.293771775042563243e-02 -6.803014073118120902e-05 -7.984092905256164280e-05 -3.273950522687757523e-04 8.456524438110473612e-05 -9.236036467322611149e-04 3.420404297872925046e-04 -1.851931608793072181e-04 1.357768225426352364e-03 1.795239824850454772e-05 -8.503767591389561962e-06 -1.936969284707032175e-05 3.784176578171558145e-04 -1.110214102210073161e-04 -3.207810108088015168e-04 2.371606294933957635e-04 2.104210047337851108e-03 2.088619806753630806e-03 -8.333692239568845413e-04 -1.099820608487317875e-03 -1.113521122940125006e-03 -2.489714178147812659e-04 -3.968424875985014308e-05 2.159012105149057514e-04 8.314794978254370548e-05 -2.176964503397573608e-03 2.292237797414289468e-03 3.571582388386658567e-04 1.336981237980708814e-04 -6.840808595745840335e-04 -8.551010744682236721e-05 -1.370051445281095259e-05 5.451859889151066015e-04 -1.577921319736927668e-04 1.066750401187440897e-03 -1.011475911843359027e-03 4.667623544611121693e-04 -4.204640642412778837e-05 -9.921062189959062934e-06 -4.771558481839325617e-05 -1.006279164981950281e-04 3.543236496415214337e-05 4.629829021982748215e-05 5.013821371887541845e-02 8.174199354076867874e-02 9.098558891261697423e-02 -5.106040007100912798e-03 2.520422227783434069e-03 -6.728369890926275132e-03
-3.543236496415309205e-04 1.001554849653431582e-04 5.848702376749591704e-04 2.475068800629316289e-03 -4.530145968550207229e-03 6.053265230475940797e-03 1.114985660691973635e-02 3.327335285900421234e-03 3.685910819337646482e-03 -3.283399153344846149e-04 1.119662732867256249e-04 5.900669845363646368e-04 -1.325642881192187934e-03 1.188165305131271736e-03 -1.823585716821753827e-03 3.014113179617366025e-04 -3.779452262843026301e-04 -1.544851112437049443e-04 -8.976199124252951488e-06 -8.177789833726586011e-04 3.377885459915924856e-04 -5.551070511050653798e-04 1.587369950394066709e-04 5.655005448278844441e-04 4.214089273069985641e-04 -1.204700408781212177e-04 -1.445640490537480091e-04 -2.741992616692604488e-03 -4.327472840955273584e-04 8.990372070237847169e-04 3.637722802986076203e-04 -8.503767591394013968e-06 -1.818861401493198022e-04 -4.117510094808335408e-01 -8.287393949349017297e-02 -8.541377865727395324e-01 -2.527508700776162284e-04 4.629829021982544927e-05 2.229876835077346351e-04 8.527389168039599182e-04 3.505441973786867964e-04 2.203420669237476405e-03 -1.770200953609096621e-03 5.763664700835570724e-05 1.766893932879105410e-03 -2.584200484718861008e-04 5.669178394267161865e-06 1.478710697837320098e-04 1.256667877395277683e-04 1.285013769366654150e-04 -2.834589197132496730e-05 -5.234541384037573334e-04 -5.357373582580042060e-04 1.903899077407140397e-04 1.700753518279606458e-05 1.984212437992286925e-05 3.557409442400970333e-04 -2.466092601505063446e-04 -1.190527462795561891e-04 -1.048798002938923501e-04 -5.102260554838006223e-05 6.661284613260730347e-05 2.707032683261329734e-04 9.921062189963060930e-05 4.724315328553528766e-05 1.417294598566112840e-05 -2.480265547490778785e-04 7.653390832257280386e-05 -9.826575883392348141e-05 -2.229876835077387008e-04 2.225152519748851369e-04 -2.692859737275749921e-05 1.148008624838551400e-04 -8.739983357824814263e-05 2.078698744563846747e-05 1.332256922652146069e-04 8.551010744682846585e-05 -8.503767591396338226e-06 4.525128745671281871e-01 9.098558891261697423e-02 8.952993287358299579e-01 -4.709433735268822585e-02 -6.737818521583380238e-03 -5.750483861068930030e-02
1.919961749524256439e-03 5.319579059951540104e-04 -5.201471176737675322e-04 5.489654411779446540e-04 1.056356907464622592e-03 7.229147315752972383e-03 -7.158282585824666741e-03 -1.431939976084646397e-03 -1.132607356867479376e-02 1.807995476237528104e-03 -5.966810259963307951e-04 -3.718036163571819042e-04 -5.665398942001671420e-03 -1.833034347478861101e-03 6.741597973846215688e-04 -7.033560661150861822e-03 2.565303223404691345e-04 2.521367090849144232e-03 -5.731066925068579836e-03 2.167988304273324885e-03 4.677072175268213029e-04 -6.998128296186692521e-03 1.634613103679606063e-04 2.757110425743978382e-03 5.480205781122369189e-03 1.785791194193319254e-04 4.544791346068731029e-04 -5.397860964945676993e-02 1.048656273479079727e-02 9.462992575706336007e-02 -7.658115147585788920e-04 -1.577921319736932818e-04 3.736933424886007679e-04 -4.460759949319736961e-01 4.506855093980436516e-02 4.038925833633171258e-01 4.152673173798791936e-04 -5.655005448278871546e-04 -1.667683310979491064e-04 -3.165291270131617794e-05 -1.804688455507539604e-04 -2.615853397420220446e-03 1.323753155060768474e-03 -1.181078832138463507e-04 -6.505382207418539250e-04 5.919567106677897346e-04 6.940019217645471486e-04 -3.632998487657845225e-04 2.749551521218313119e-04 1.639337419008182360e-04 8.031336058540402591e-06 1.029900741624753839e-04 -9.023442277536952629e-05 -3.699138902257595170e-04 -6.670733243917855836e-04 -1.014310501040494071e-03 5.758940385507062189e-04 3.373161144587348559e-04 -1.889726131419676783e-06 -1.738548040907783154e-04 5.716421547550349855e-05 -4.488099562126204693e-05 -1.696029202950799768e-04 2.574751854061789729e-04 -2.003109699306781849e-04 1.606267211708351569e-05 2.877108035089317485e-04 -1.086592525567317037e-04 -1.899174762078645416e-04 -6.529003784061298762e-04 1.067222832720296413e-03 1.289738084695176237e-04 2.258222727048655055e-04 5.253438645351797207e-04 1.417294598565977315e-05 -4.440856408840306198e-05 -5.154228023452169308e-04 -3.118048116845719298e-05 2.992995490098667583e-02 -5.106040007100912798e-03 -4.709433735268822585e-02 4.811346665536384015e-01 -5.005128631683002094e-02 -4.525374410068366826e-01
1.875553185435841993e-04 -3.453474505172786195e-04 9.306901197250886705e-05 -1.234463595351099029e-03 -2.590672796719028365e-02 3.308438024586207553e-03 -2.749551521218309867e-04 4.657938698187585880e-02 -4.479595794534669238e-03 -5.149503708123396499e-05 -3.505441973786949279e-04 1.181078832138436402e-04 -3.863072644158398877e-03 8.026611743212845986e-04 -3.557409442400984861e-03 6.006022077190406594e-03 -3.513000878312580715e-03 -8.508019475192477726e-03 3.855986171165579155e-03 1.581700771999800578e-03 3.403396762690131042e-03 -5.901142276896505570e-03 -1.304855893746549589e-03 8.820296718409881970e-03 -8.598253897967864166e-05 9.188793314037074778e-04 -1.181078832138442094e-04 3.056632017574257795e-04 4.870296672206078648e-03 -4.119602966498883082e-04 -7.133716146114700866e-05 -1.048798002938936376e-04 -8.503767591397066674e-06 4.538980438214600815e-02 -1.136372636184337370e-01 -8.269252578487371053e-02 1.133835678853262966e-05 -2.125941897848965972e-05 3.784176578171572240e-04 1.870828870107245096e-04 1.353516341630655109e-03 1.228321985424009636e-05 -8.078579211826910950e-05 -9.288003935936702676e-04 3.382609775244494648e-04 7.133716146116157763e-05 -7.700633985542772305e-05 -3.273950522687757523e-04 1.275565138709806488e-05 5.588865033679087449e-04 -1.592094265722595573e-04 -1.064860675056016233e-03 -1.011475911843364665e-03 4.653450598625443217e-04 2.178381797996147961e-03 2.292710228947143249e-03 2.985767287645979258e-04 -1.266116508052386367e-04 -6.840808595745860934e-04 -8.409281284825659319e-05 1.101710334618737118e-03 -1.114465986005832134e-03 -3.108599486188383474e-04 4.110154335842167693e-05 2.144839159163396385e-04 8.314794978254404429e-05 1.133835678852880107e-04 -3.094426540202776556e-04 2.376330610262547484e-04 -2.102320321206425577e-03 2.088619806753615193e-03 -8.319519293583187538e-04 1.190527462795558502e-04 3.779452262843080511e-05 4.582585868697188532e-05 3.732209109557486947e-05 -1.275565138709433793e-05 -4.724315328553765935e-05 5.107457301699478910e-03 2.520422227783434069e-03 -6.737818521583380238e-03 -5.005128631683002094e-02 8.169475038748313933e-02 9.086511887173885638e-02
3.377885459915938408e-04 1.119662732867256249e-04 5.895945530035096634e-04 -1.114985660691974502e-02 3.323083402104721595e-03 3.672210304884836532e-03 -2.472706642965037845e-03 -4.524004358623085961e-03 6.073107354855858571e-03 3.595203965029390974e-04 9.921062189963603031e-05 5.848702376749564599e-04 5.494378727107927969e-04 1.521229535794310259e-04 5.758940385507049179e-04 3.779452262839353566e-06 -8.281724770954762560e-04 3.264501892030662934e-04 -3.070804963559983433e-04 -3.694414586929032425e-04 -1.436191859880350265e-04 1.318556408199365610e-03 1.195251778124102300e-03 -1.830199758281729743e-03 -4.336921471612373053e-04 -1.190527462795560264e-04 -1.440916175208890242e-04 2.735851006765481052e-03 -4.610931760668463084e-04 8.957301862937935063e-04 -3.741657740214863158e-04 -8.503767591397624022e-06 -1.818861401493225127e-04 4.117231360203950641e-01 -8.292968641436711252e-02 -8.540947953032498319e-01 2.636167953332942777e-04 3.307020729988500128e-06 1.492883643822994779e-04 1.776342563536225478e-03 5.338476321265601347e-05 1.775397700470512929e-03 -8.484870330082642902e-04 3.495993343129803733e-04 2.200113648507496036e-03 2.560578908076155706e-04 5.007774248266751334e-05 2.225152519748797159e-04 2.518060070119172321e-04 5.243990014695159609e-05 -9.826575883391806040e-05 2.248774096391583776e-04 2.234601150406031068e-04 -2.834589197132090154e-05 5.338476321265872397e-05 6.755770919832256288e-05 2.702308367932739885e-04 -9.684846423535194756e-05 4.913287941695767495e-05 1.370051445281027496e-05 -1.464537751852011335e-05 1.889726131421574137e-05 3.519614919772576797e-04 2.404676502233801978e-04 -1.185803147466972041e-04 -1.067695264253066059e-04 -1.242494931409670765e-04 1.015727795639092710e-04 -2.740102890561241841e-05 5.258162960680359951e-04 -5.362097897908496384e-04 1.922796338721377823e-04 -1.242494931409670765e-04 8.834469664395256001e-05 -9.448630657108548310e-06 -1.195251778124124635e-04 -9.023442277537494730e-05 2.125941897849169260e-05 4.711087245633815285e-02 -6.728369890926275132e-03 -5.750483861068930030e-02 -4.525374410068366826e-01 9.086511887173885638e-02 8.952766520222529278e-01
1.625794696687324681e+00 2.450861408885808557e-01 -2.634230984048294144e-02 -7.402198986237895628e-02 -1.424428314712245999e-02 6.437871741373503431e-02 -7.402907633537181287e-02 -2.795660838824975958e-02 -5.975408513861374393e-02 7.778490702157205006e-02 -4.010943713942148603e-02 4.354873869860864319e-03 -2.908090095013898813e-01 1.796373660529284114e-02 9.298822618039093157e-02 -2.906261784981748475e-01 -2.792542790708131203e-03 -9.452268379910519491e-02 -4.610459329135613640e-03 2.092871690549318042e-02 7.617958467292950189e-03 -4.637860358041217927e-03 1.873852431917565065e-02 -1.199409175613230100e-02 -4.417759231199240855e-01 1.235748609120465719e-01 -1.352902180637942375e-02 3.624967151599306665e-03 1.131473521188624404e-03 -1.034625056953268472e-04 -5.500473093881862868e-02 1.002315464421295599e-01 -1.112859718794125333e-02 -4.819274066657680371e-03 2.588924800047410200e-04 6.614041459979036523e-06 -4.563778369374180688e-01 -3.897399519335685847e-01 4.295630955640797333e-02 -1.231156574621114757e-03 -1.346807813864107396e-02 -6.406171585518884246e-04 -1.232573869219670028e-03 -1.299753633191712276e-02 3.568747799189520703e-03 -3.981180527372254335e-03 -1.491135647151425186e-02 1.645951460468137026e-03 -4.113603086031619727e-02 5.205250629000544166e-03 6.072634923323010081e-02 3.152724591357070061e-02 -1.282179180169500240e-03 -3.349397838484763357e-02 3.151260053605219047e-02 6.075469512520131378e-03 3.289965951651557807e-02 -4.110957469447630575e-02 -8.448493102052700987e-03 -6.033423106096014177e-02 2.098540868943581453e-03 -1.044546119143246847e-03 -5.277060221994529614e-04 2.180271524127567855e-03 -1.474458814041632601e-03 -3.613628794810788171e-03 2.187357997120392781e-03 -3.746382055543181957e-04 3.835199183719955555e-03 2.100903026607859898e-03 -9.184068998708519622e-04 6.944743532974034230e-04 -8.091334863214040551e-03 -5.492489000976610858e-03 6.122712665805681194e-04 1.485655441370303115e-02 -3.628274172329303080e-04 5.905394160692249770e-05 1.675242215505165760e-03 6.094366773834014161e-05 -3.500717658458298714e-04 1.673352489373747384e-03 1.955866546021262824e-04 3.349539567944616152e-04
2.450861408885808557e-01 2.039318741710964389e+00 -9.982525532387392930e-02 -4.674001370304667335e-02 -2.646561447055813341e-03 6.426344411971832149e-02 -5.456159016100031733e-02 -2.080919172768076753e-02 -6.769754893204403545e-02 4.012077549621000799e-02 -1.033255005507994068e-01 1.051396376369641283e-02 -1.704674700002055052e-02 -2.707930303173733400e-01 8.514161085119598127e-03 -4.861367716235112657e-02 -2.617823436912226631e-01 -2.923784270535353252e-02 1.256667877395142158e-04 6.114208898214283650e-03 2.815219504285183371e-03 2.145311590696268381e-03 6.479398473111491752e-03 -6.391998639533318528e-04 2.105306088494071637e-01 -6.493599764989123058e-01 5.212856776679511417e-02 2.850179437716485447e-03 7.346782767433968422e-03 -1.171630201481341487e-03 4.609042034537085691e-03 9.616343851271181437e-03 6.699551567422095191e-03 -4.035510153650614766e-03 5.106984870166591736e-04 -1.251943562066742586e-04 -4.134843607748798222e-01 -7.663396932122976679e-01 6.709567115918627089e-02 -1.141961501218016067e-02 -1.103033142910732518e-02 3.061356332902852306e-03 -1.089332628457927339e-02 -1.131993195874767856e-02 1.412097851704718215e-03 -1.067553534793294970e-02 -7.108677274874838914e-03 2.185468270988980694e-03 5.664076133709682048e-02 5.680044319520202376e-03 -8.261032269815685170e-02 1.352240776491945087e-02 -7.710082616199750993e-03 -1.376098568901141031e-02 1.427688092288945457e-03 -5.697996717768708495e-03 2.157122379017645426e-03 5.294540188710207540e-02 1.224495290007849777e-02 7.585407934679212760e-02 5.499103042436572029e-04 -8.593529582639125239e-04 7.265996975315677439e-04 -4.403061886212129503e-04 1.243439794475359027e-03 -6.292788017633541009e-04 -7.062851416187777582e-04 1.014877418879920994e-02 1.223597670095501102e-04 5.121157816152311412e-04 -9.042339538851908338e-04 -4.232986534384195962e-04 -8.005824755767214362e-03 2.106099773469270568e-03 -1.271313254913814710e-03 -5.940826525656368873e-03 4.498020624316031307e-03 -2.277119988362939914e-04 5.820356484778242342e-04 -3.467647451158447323e-04 8.834469664395798102e-05 4.719591013225264177e-04 -3.344815252616121170e-04 1.152732940167141250e-04
-2.634230984048294144e-02 -9.982525532387392930e-02 1.150557865389852719e+00 4.115114866936758070e-02 1.350303807207237430e-02 -3.621565644562744352e-02 -2.996349753981941005e-02 -1.692911154833956489e-02 -1.799538951799415504e-02 -4.360543048255123566e-03 1.051301890063069573e-02 -9.297924998126667201e-03 1.462288977755275832e-01 -6.923295141382401763e-02 -3.545423854412445008e-01 -1.391254172475141493e-01 4.856407185140129701e-02 -3.635195294285623602e-01 -9.254461297103978856e-03 -2.203420669237476405e-03 1.624928257256067626e-02 8.953522410675086168e-03 4.441801271906253151e-03 1.580283477401234898e-02 -2.353701139838771522e-02 5.226321075365890356e-02 -1.824549477148778576e-01 -3.651895748972143908e-04 -1.160764276225659426e-03 -2.965925163266054654e-03 -3.632998487657676089e-04 6.533255667857002305e-03 6.937326357908206453e-02 4.473926616140394487e-04 -1.275565138709519987e-04 -2.810967620489479720e-04 4.551641603295125682e-02 6.714102458634041426e-02 -1.650642705589386028e-01 -1.140922151845745122e-03 2.761834741072530935e-03 8.704078561327467656e-03 3.628274172329303080e-03 1.698863792147934596e-03 8.985175323376403539e-03 1.191944757394114342e-03 2.186413134054683051e-03 1.241266609424216370e-02 1.058388363055899964e-02 7.982203179124439454e-03 -1.799019277113275000e-02 5.407593054522497750e-02 -7.010411516040936791e-03 -5.777884889974542471e-02 -5.561605734233349141e-02 -4.685103511326765141e-03 -5.181203863978200985e-02 -2.268663463924804058e-02 -1.477151673778905570e-02 -3.318595302542592940e-02 1.100765471552978166e-04 -2.267671357705753439e-04 8.275583161027630016e-03 1.282179180169493518e-03 -1.267061371118118323e-03 -7.232926768015738228e-04 -1.139032425714312001e-03 7.171510668744585180e-04 -1.021396974033327455e-03 -2.144839159163433790e-04 5.007774248266913964e-04 3.864489938757006623e-04 8.834469664395527052e-04 -1.232573869219675449e-03 -9.074937314618929801e-03 5.121157816152298401e-04 -1.738548040907796706e-04 2.465147738439354801e-03 3.963700560656593865e-04 1.162181570824219305e-04 5.877048268720899867e-04 -5.442411258493940526e-04 8.739983357824543213e-05 5.872323953392338206e-04
-7.402198986237895628e-02 -4.674001370304667335e-02 4.115114866936758070e-02 1.696196443713433144e+00 -3.556795281408274556e-02 -3.155167062381932785e-01 4.630254210362261258e-02 4.056297141096254846e-03 3.676273216067398042e-02 -7.402860390383894651e-02 5.454977937267890820e-02 2.996491483441796749e-02 -3.265782181484691016e-01 -1.258699332986580044e-01 1.444223195938879826e-03 6.980175897938187268e-03 -2.556799455813301390e-03 -9.003127721624912261e-03 -3.266075089035060941e-01 1.232862052454719443e-01 -2.601633208281273896e-02 6.978758603339626360e-03 5.319579059951540104e-04 -9.353199487470743867e-03 -1.608487639912701411e-02 -4.251883795698362914e-04 -3.733153972623191527e-03 -3.394004823816968441e-01 -1.188165305131272040e-02 -1.082524890069481438e-01 1.010672778237505995e-02 -3.925906038028011136e-04 -3.534732728823927923e-03 -9.504283091677891149e-02 -1.092356190268202465e-02 -9.858370525553000752e-02 -4.369991678912233876e-03 3.097261129399842862e-03 8.725337980305947205e-03 -4.991508430590781975e-01 4.906437684469514005e-02 4.450720779246560288e-01 -4.985097534689937257e-03 1.504694432144368463e-03 1.366933397163748454e-02 -4.372826268109381714e-03 -1.118245438268684715e-03 9.186903587905647511e-03 3.991243319022077379e-02 4.515547834184975573e-02 -7.013246105238066415e-03 -4.017652241708694061e-02 -5.205061656387397623e-02 7.923621669050379818e-03 -1.115410849071552489e-03 2.508611439462019727e-04 -2.713646724721279629e-03 1.546740838568504356e-03 2.621995007347390069e-04 1.489576623092995437e-03 -4.019872669913113206e-02 5.252210323366364453e-02 -3.906536345181120182e-03 3.986519003693524132e-02 -4.542145729484732553e-02 2.943720881221864941e-03 1.543906249371377552e-03 2.031455591278077000e-04 1.512253336670069505e-03 -1.115883280604400632e-03 -7.762050084813816933e-04 -2.310190195662807297e-03 8.191962779712227624e-04 2.362157664275951231e-05 6.831359965088705088e-04 7.974644274598829269e-04 1.237770616081162230e-04 6.788841127131761818e-04 -7.375601090938133618e-03 2.688135421947078756e-04 2.490659041213535291e-03 3.330642306630379268e-04 -1.240132773745360227e-03 -1.114985660691975022e-02
-1.424428314712245999e-02 -2.646561447055813341e-03 1.350303807207237430e-02 -3.556795281408274556e-02 1.344054482890626456e+00 6.022131992460769828e-02 -4.050627962701993864e-03 6.084445711644395280e-03 -1.296115910388725284e-02 2.794290787379695440e-02 -2.079171176096511475e-02 -1.692533209607672076e-02 -1.518168179461409917e-01 -4.374701821294801896e-01 6.556404812966914325e-03 3.770003632185907859e-03 5.338948752798609518e-03 2.236018445004498301e-03 1.535114298544932310e-01 -4.361497359951493902e-01 3.162929112466746073e-02 -3.496465774662642443e-03 2.553020003550455531e-03 7.738428508171097536e-04 2.378692767926828856e-03 7.536700243641824074e-03 4.700693751911000189e-04 -1.476679242246050835e-02 -2.416865235781535670e-01 -3.426026233113906028e-02 -3.018837494945820349e-04 -2.707032683261308484e-03 8.281724770954747381e-04 -3.545598654079622995e-03 2.430754722847483507e-02 -2.307355606465659459e-03 5.736263671929980532e-03 4.094091663724699556e-03 -4.684631079793913529e-03 4.927980562367718920e-02 -1.495779649119393651e-01 -6.152664824988711423e-02 7.242375398673026347e-04 5.734373945798560204e-03 -1.006751596514811244e-03 -3.635360645322124103e-03 4.222120609128498722e-03 8.300622032268966917e-04 -5.980369044956355962e-02 -6.246914915793358447e-02 5.374853549295623492e-03 -1.093206567027341439e-02 -1.952701254751128615e-02 7.159227448890376037e-03 -6.642387351946560685e-04 -8.248654563654885148e-04 -1.324698018126476903e-03 -2.947972765017582470e-04 -1.337453669513570618e-03 -8.598253897966441151e-05 -1.896812604414337047e-03 -3.220093327942250439e-03 -3.585755334372311455e-03 5.947818512342620267e-02 -6.985892319485739743e-02 9.293200682798104240e-03 -4.653450598625426412e-04 6.625852248296654722e-03 -3.037734756260084879e-04 1.053522318267513351e-04 -4.157397489127625731e-05 1.788625783390457389e-03 5.281784537323092358e-04 7.133716146115785068e-05 4.705418067239555344e-04 -4.936909518338662532e-04 3.746382055543114194e-04 -7.218753822030158415e-04 1.482017718567316730e-03 4.653119896552460749e-02 -4.534870283878758915e-03 1.061081222793175795e-03 -2.576925039112937244e-02 3.315052066046176964e-03
6.437871741373503431e-02 6.426344411971832149e-02 -3.621565644562744352e-02 -3.155167062381932785e-01 6.022131992460769828e-02 1.887033271684230851e+00 -3.675422839308258027e-02 -1.295926937775583251e-02 -1.100987514373469589e-01 5.973140842503668613e-02 -6.766495115627704782e-02 -1.799208249726417380e-02 2.393385388598622682e-02 2.594877437361441108e-02 -2.655041593070573969e-01 9.207690575351360450e-04 1.333863189863869828e-02 1.612314335328830089e-02 -9.697129643389462011e-03 1.217125358095307724e-02 -2.667173634834300033e-01 1.730516704849234619e-03 -1.031790467756141423e-02 1.893411097377776381e-02 2.142193542579420851e-02 4.355818732926584999e-04 1.196858045335811790e-02 -1.346500733367751723e-01 -3.423664075449628363e-02 -5.474234246547077243e-01 -2.616325828953065986e-03 8.418729915482831699e-04 4.712032108699529959e-03 -3.152157673517641534e-02 -2.167988304273332258e-03 5.466977698202413888e-03 8.936514875492318835e-03 2.735378575232489361e-04 -1.302399249775703510e-02 4.466896834931528559e-01 -6.160979619966965720e-02 -7.018164117495090393e-01 6.581443684208255346e-03 -1.027066152427593857e-03 -3.266864049694928260e-03 1.000846202354115956e-02 -4.153618036864471959e-03 -1.316383223148221565e-02 5.055017401552513653e-03 7.562211546416021911e-03 -4.162121804455868636e-03 -5.750625590528786468e-02 -7.650981431439538016e-02 1.242305958796496683e-02 -2.498690377272095101e-03 -1.719650779593564702e-03 8.760297913737254485e-03 -3.431742654661450696e-03 -1.078088757975971968e-03 -2.919154441513376833e-03 -5.852481829012408376e-02 7.998643796467810874e-02 3.213479286482274523e-03 -8.147081784090983575e-03 7.111984295604843569e-03 -4.565105901981514509e-03 -3.432687517727185146e-03 6.727425027860391930e-04 -3.093009245604144523e-03 -2.591286957711750986e-03 2.115075972593542710e-03 8.971474808923575591e-04 -1.370051445280573432e-03 -2.110824088797822688e-03 -7.388829173858193870e-04 -1.261864624256707652e-03 1.867049417844451279e-03 -1.068640127318862525e-03 1.128449959378352921e-02 -4.484320109863233067e-03 6.046651189015977458e-03 7.194659813854527991e-03 3.260722439767807859e-03 3.710477259046137625e-03
-7.402907633537181287e-02 -5.456159016100031733e-02 -2.996349753981941005e-02 4.630254210362261258e-02 -4.050627962701993864e-03 -3.675422839308258027e-02 1.696175656725987135e+00 3.560291274751403029e-02 3.154930846615504603e-01 -7.403899739756178433e-02 4.672678562012673453e-02 -4.115303839549899756e-02 6.983482918668189321e-03 -5.173125284766270666e-04 9.337609246886518360e-03 -3.265687695178119410e-01 -1.232621112372963151e-01 2.602483585040413216e-02 6.988207233996729731e-03 2.551130277419035638e-03 8.993206659434949471e-03 -3.266193196918274477e-01 1.258893029915050810e-01 -1.435246996814635006e-03 -1.607873478919987983e-02 4.365267363583579300e-04 3.726067499630349687e-03 -3.393830024149812052e-01 1.185614174853852863e-02 1.082775278781894779e-01 1.011570398149934207e-02 3.907008776714049640e-04 3.535205160356776500e-03 -9.504944495823890172e-02 1.086167337187795776e-02 9.862149977815842794e-02 -4.370464110445098499e-03 1.122969753597225775e-03 -9.186431156372808909e-03 -4.991711576149903198e-03 -1.508001452874363577e-03 -1.367169612930174000e-02 -4.991517879221438747e-01 -4.910547838805354171e-02 -4.450645190201303336e-01 -4.378023014970781543e-03 -3.096788697866999923e-03 -8.722975822641667459e-03 1.538709502509955822e-03 -2.673962475961471838e-04 -1.512725768202923069e-03 -1.119190301334381001e-03 7.728979877513904827e-04 2.311135058728502282e-03 -4.019352995226972702e-02 -5.252729998052504956e-02 3.833781889121378600e-03 3.986566246846809380e-02 4.543326808316872079e-02 -2.947027901951840105e-03 -1.118245438268673873e-03 -2.513335754790609576e-04 2.645144152457252866e-03 1.540599228641380920e-03 -2.617270692018881535e-04 -1.490521486158724249e-03 3.991007103255650446e-02 -4.520272149513528126e-02 7.011828810639505506e-03 -4.018691591080976455e-02 5.204730954314397418e-02 -7.925983826714656094e-03 8.300622032268966917e-04 -1.280289454038091405e-04 -6.769943865817585650e-04 7.998265851241493371e-04 -2.362157664277577535e-05 -6.826635649760195469e-04 3.647171433643513943e-04 1.238243047613931010e-03 1.115221876458401783e-02 -7.339696294441141328e-03 -2.749551521218340224e-04 -2.480737979023572501e-03
-2.795660838824975958e-02 -2.080919172768076753e-02 -1.692911154833956489e-02 4.056297141096254846e-03 6.084445711644395280e-03 -1.295926937775583251e-02 3.560291274751403029e-02 1.344053538027560890e+00 6.025439013190760085e-02 1.423199992726821572e-02 -2.646089015522963897e-03 1.349831375674382175e-02 3.499300363859770766e-03 2.558216750411865768e-03 7.662839462914189034e-04 -1.534925325931789930e-01 -4.361785543186535996e-01 3.163779489225886088e-02 -3.766224179923065470e-03 5.333279574404346801e-03 2.232711424274509693e-03 1.518253217137323641e-01 -4.374366394906474276e-01 6.559711833696903367e-03 -2.377747904861106550e-03 7.547093737364641945e-03 4.729039643882313772e-04 1.474033625662061683e-02 -2.416940824826792622e-01 -3.423238887070058356e-02 3.066080648230946350e-04 -2.707977546327019515e-03 8.295897716940412846e-04 3.519142488239693310e-03 2.428156349416778909e-02 -2.263419473910108660e-03 3.635833076854970945e-03 4.227789787522766643e-03 8.291173401611855523e-04 -7.332137389915406242e-04 5.732011788134285662e-03 -1.011475911843365966e-03 -4.932279689316702853e-02 -1.495826892272679176e-01 -6.158050544463262999e-02 -5.742405281857096595e-03 4.094091663724693485e-03 -4.685103511326768611e-03 4.639277652639792388e-04 6.732149343189122725e-03 -3.028286125603000048e-04 -1.072419579581710119e-04 -4.299126948984643591e-05 1.789570646456165818e-03 1.891143426020069776e-03 -3.228124664000789432e-03 -3.560716463130968266e-03 -5.946495704050626385e-02 -6.986695453091593122e-02 9.293673114330956719e-03 6.604592829318140044e-04 -8.243930248326268194e-04 -1.297769420753720759e-03 2.881832350417771809e-04 -1.336036374915004505e-03 -8.645497051252881747e-05 5.981502880635208158e-02 -6.235623802158116180e-02 5.377688138492753983e-03 1.092923108107627522e-02 -1.951945364298559443e-02 7.156392859693243812e-03 4.573137238040022386e-04 3.718036163571846148e-04 -7.218753822030158415e-04 -5.569967772364890681e-04 7.275445605972802928e-05 4.705418067239542333e-04 -8.791950826438556677e-04 -2.577869902178648101e-02 3.319776381374732119e-03 -1.310997503673669122e-03 4.653072653399175501e-02 -4.528256242418782565e-03
-5.975408513861374393e-02 -6.769754893204403545e-02 -1.799538951799415504e-02 3.676273216067398042e-02 -1.296115910388725284e-02 -1.100987514373469589e-01 3.154930846615504603e-01 6.025439013190760085e-02 1.886986028530945214e+00 -6.438344172906357299e-02 6.422895661781985455e-02 -3.621849103482460697e-02 -1.711619443535027010e-03 -1.026499234588162252e-02 1.889159213582079777e-02 9.693350191126635235e-03 1.218589895847158044e-02 -2.667164186203642706e-01 -9.009269331551996232e-04 1.332634867878446615e-02 1.610188393430981441e-02 -2.393716090671622887e-02 2.598184458091428589e-02 -2.655121906431159307e-01 -2.140729004827566367e-02 5.371546528565560074e-04 1.193456538299251732e-02 1.346684981665565162e-01 -3.417758681288937672e-02 -5.474366527376276492e-01 2.630498774938705431e-03 8.243930248326344088e-04 4.716756424028095522e-03 3.153952913342496917e-02 -2.190192586317516767e-03 5.464143109005297275e-03 -9.979643700037000437e-03 -4.123382418761713762e-03 -1.315674575848939376e-02 -6.587112862602509389e-03 -1.012893206441927959e-03 -3.263557028964947891e-03 -4.466929905138828927e-01 -6.165373233222522231e-02 -7.017989317827934004e-01 -8.975726692719289759e-03 2.971594341660301324e-04 -1.301596116169847703e-02 3.414262687945814403e-03 8.054957635184273410e-04 -3.094426540202732320e-03 2.582310758587479278e-03 2.104682478870699251e-03 8.962026178266450102e-04 5.850497616574414778e-02 7.998596553314524238e-02 3.252691103709269733e-03 8.142829900295274828e-03 7.095449191954898358e-03 -4.569830217310060991e-03 2.501052534936357499e-03 -1.726737252586400687e-03 8.803761614759939361e-03 3.432687517727152186e-03 -1.088482251698793743e-03 -2.922933893776227029e-03 -5.043206613231132271e-03 7.696854533279791355e-03 -4.166846119784415117e-03 5.752090128280638870e-02 -7.651312133512538916e-02 1.241597311497214667e-02 1.261864624256699412e-03 1.856655924121618662e-03 -1.065333106588874784e-03 1.376665486740577538e-03 -2.113186246462095928e-03 -7.360483281886721994e-04 -7.231037041884406588e-03 3.285761311009135870e-03 3.724650205031798753e-03 -1.132323897947765112e-02 -4.471564458476138051e-03 6.052320367410241909e-03
7.778490702157205006e-02 4.012077549621000799e-02 -4.360543048255123566e-03 -7.402860390383894651e-02 2.794290787379695440e-02 5.973140842503668613e-02 -7.403899739756178433e-02 1.423199992726821572e-02 -6.438344172906357299e-02 1.626322875141057001e+00 -2.451007862660993797e-01 2.635034117654148217e-02 -4.635498200376955528e-03 -1.871537517406574730e-02 1.199125716693516530e-02 -4.625104706654122912e-03 -2.094052769381456874e-02 -7.637328160140013748e-03 -2.906512173694162371e-01 2.801518989832377324e-03 9.454063619735368629e-02 -2.908217651527770231e-01 -1.792594208266441030e-02 -9.301609964082940829e-02 -4.417475772279527702e-01 -1.235365939578852851e-01 1.347516461163390800e-02 3.593314238897998402e-03 -1.138559994181455402e-03 1.346429868637817498e-04 -5.495796021706594175e-02 -1.002617820602323129e-01 1.111442424195559220e-02 -4.821163792789127586e-03 -3.708587532914720659e-04 6.803014073116864582e-05 -3.956141656130928927e-03 1.492741914363132638e-02 -1.641227145139579702e-03 -1.233518732285387998e-03 1.300698496257422787e-02 -3.557881873933845581e-03 -1.225487396226839464e-03 1.347705433776532659e-02 6.420344531504545375e-04 -4.565025588620919006e-01 3.898183755680226792e-01 -4.296103387173652588e-02 2.178854229528996104e-03 5.636108186964701883e-04 -3.838506204449930286e-03 2.100903026607854260e-03 9.122652899437339469e-04 -6.987262370931017616e-04 2.096651142812167197e-03 1.040294235347543087e-03 5.177849600094928820e-04 2.184995839456114336e-03 1.466899909515948473e-03 3.611266637146498884e-03 3.152535618743928375e-02 -6.073579786388722326e-03 -3.291855677782978828e-02 -4.110107092688492642e-02 8.430068272271343255e-03 6.031816838884306031e-02 -4.111382657827199194e-02 -5.025254214982636559e-03 -6.071642817104013629e-02 3.153574968116210075e-02 1.280761885570923285e-03 3.349492324791335240e-02 1.501340168261100852e-02 3.604652595686516463e-04 -5.621935240979027202e-05 -8.025666880147143412e-03 5.482567938786648068e-03 -6.075469512520136148e-04 1.435246996814630886e-03 -1.861380239450170565e-04 -3.231431684730791485e-04 1.439026449077475660e-03 -5.055017401552649829e-05 3.632998487657784509e-04
-4.010943713942148603e-02 -1.033255005507994068e-01 1.051301890063069573e-02 5.454977937267890820e-02 -2.079171176096511475e-02 -6.766495115627704782e-02 4.672678562012673453e-02 -2.646089015522963897e-03 6.422895661781985455e-02 -2.451007862660993797e-01 2.039448187950966496e+00 -9.979360241117261887e-02 -2.136807823104871704e-03 6.486012514571462897e-03 -6.571522622018457788e-04 -1.157457255495514259e-04 6.126964549601376063e-03 2.835061628665115890e-03 4.861698418308109393e-02 -2.617950993426098050e-01 -2.924303945221495490e-02 1.708737611184613092e-02 -2.707972822011690539e-01 8.522664852711000008e-03 -2.105192704926187042e-01 -6.494195028720520790e-01 5.214840989117504322e-02 -2.802936284430955580e-03 7.343475746703977645e-03 -1.171157769948471660e-03 -4.610459329135630120e-03 9.616816282804039120e-03 6.707582903480632450e-03 4.024644228394955690e-03 5.163676654109236250e-04 -1.256667877395332435e-04 1.066655914880869360e-02 -7.102063233414878177e-03 2.184050976390411111e-03 1.088576738005359382e-02 -1.132182168487910062e-02 1.404066515646185944e-03 1.141158367612161127e-02 -1.102513468224592189e-02 3.067025511297100712e-03 4.135320763596982974e-01 -7.662574901255809756e-01 6.709236413845631741e-02 7.034505524216563745e-04 1.009586185711939046e-02 1.242494931409697870e-04 -5.163676654109294797e-04 -9.047063854180498188e-04 -4.204640642412846600e-04 -5.532173249736429925e-04 -8.607702528625003208e-04 7.190407930058809053e-04 4.341645786940949350e-04 1.242967362942491803e-03 -6.297512332962239279e-04 -1.426270797690379344e-03 -5.696579423170136311e-03 2.150508337557676449e-03 -5.295815753848916174e-02 1.224448046854565916e-02 7.586494527204779015e-02 -5.665162726235248997e-02 5.625714693241825465e-03 -8.261882646574827960e-02 -1.353516341630654589e-02 -7.719531246856866508e-03 -1.376476514127425270e-02 5.945550840984919691e-03 4.484320109863234802e-03 -2.362157664276906684e-04 8.023777154015717880e-03 2.113186246462112408e-03 -1.272258117979528560e-03 -4.672347859939718047e-04 -3.420404297872908241e-04 1.114938417538747714e-04 -5.787286277478425646e-04 -3.425128613201457433e-04 9.165171737393292863e-05
4.354873869860864319e-03 1.051396376369641283e-02 -9.297924998126667201e-03 2.996491483441796749e-02 -1.692533209607672076e-02 -1.799208249726417380e-02 -4.115303839549899756e-02 1.349831375674382175e-02 -3.621849103482460697e-02 2.635034117654148217e-02 -9.979360241117261887e-02 1.150574872925035796e+00 -8.954939705273671363e-03 4.441328840373395467e-03 1.579952775328236081e-02 9.256351023235388775e-03 -2.201058511573199261e-03 1.625022743562639163e-02 1.391183307745213205e-01 4.857352048205840211e-02 -3.635332299430151792e-01 -1.462222837340676207e-01 -6.925846271659821807e-02 -3.545230157483973965e-01 2.354834975517624412e-02 5.229958798168875961e-02 -1.823878624372123891e-01 3.595203965029458736e-04 -1.143756741042865855e-03 -2.982932698448848875e-03 3.770003632186320940e-04 6.549790771506943179e-03 6.937137385295064074e-02 -4.398337570883105972e-04 -8.928955970966741284e-05 -3.179464216116682611e-04 -1.192889620459825590e-03 2.184995839456114336e-03 1.241266609424216544e-02 -3.628746603862147320e-03 1.699336223680789678e-03 8.983285597244986681e-03 1.139032425714310483e-03 2.762779604138242834e-03 8.705495855926025095e-03 -4.552397493747695201e-02 6.713913486020899046e-02 -1.650595462436100502e-01 1.138087562648603356e-03 6.425068846833148235e-04 -1.021396974033327455e-03 2.140114843834857493e-04 5.012498563595516824e-04 3.873938569414064350e-04 -1.100765471553018823e-04 -2.267671357705780544e-04 8.230229733873516140e-03 -1.283124043235205850e-03 -1.268006234183832390e-03 -7.228202452687175483e-04 5.561464004773494091e-02 -4.676127312202514250e-03 -5.185880936153468984e-02 2.269183138610945255e-02 -1.476726485399335910e-02 -3.318642545695878882e-02 -1.058671821975613360e-02 7.908031428466149107e-03 -1.799161006573130051e-02 -5.407404081909355370e-02 -7.017025557500919213e-03 -5.777932133127827719e-02 -6.037674989891707918e-04 -1.705477833607938810e-04 2.465620169972208581e-03 -9.727365261492205246e-04 -1.232101437686820584e-03 -9.076827040750350128e-03 6.604592829318167149e-04 9.354144350536412506e-05 5.862875322735225728e-04 -2.820416251146605209e-04 1.162181570824212529e-04 5.825080800106832192e-04
-2.908090095013898813e-01 -1.704674700002055052e-02 1.462288977755275832e-01 -3.265782181484691016e-01 -1.518168179461409917e-01 2.393385388598622682e-02 6.983482918668189321e-03 3.499300363859770766e-03 -1.711619443535027010e-03 -4.635498200376955528e-03 -2.136807823104871704e-03 -8.954939705273671363e-03 1.694931272068446182e+00 -2.179813265540693490e-01 3.162952734043389391e-01 2.420644688044376949e-02 -3.546543517145308438e-03 -4.845021585198316938e-02 3.937480610583136281e-02 4.952877704149195870e-02 -4.830612423446236162e-03 1.969094628941211404e-03 -6.148696400112726307e-03 7.714334499995445862e-03 -5.140196806926355944e-02 5.203455389175690171e-02 4.686237347005624276e-02 -7.585691393598925636e-02 -6.835706335191016336e-02 -2.964696841280629533e-02 -9.872874173611715515e-03 8.690378046874652068e-03 -1.401231926449049599e-03 9.216666774475528942e-03 -1.996968089379675976e-03 -5.565243457036331623e-03 -4.048785479723863295e-02 8.949270526879403442e-03 5.299358990345329201e-02 -3.775578324273599212e-02 -5.115913826137587217e-02 1.771618248207668155e-03 -2.636640384865861393e-03 1.140449720312868573e-03 2.277119988362922079e-03 -2.318693963254193132e-03 -2.102792752739290200e-03 -1.974763807335534131e-04 -4.498785963399266619e-01 4.259140344043048088e-01 -6.710275763217912748e-02 -4.304451252359207669e-01 -3.978393181328414296e-02 -4.085309161528912214e-01 -7.765357105543818986e-03 -1.241550068343931111e-03 -1.292667160198881712e-02 1.524064124991451972e-03 -3.624494720066442043e-03 -3.094426540202715840e-03 4.743212589868105004e-04 1.298241852286564782e-03 1.560913784554157245e-03 -9.338081678419377779e-03 1.547969160553926311e-02 -4.341645786941003560e-04 -1.940748736969899989e-03 2.536957331433450404e-04 -1.949724936094139388e-03 -1.323753155060765655e-03 8.158892572412328528e-04 -1.166905886152721063e-04 -4.998325617609892559e-03 -5.277060221994583824e-04 -9.949408081934315966e-04 -3.305603435389078797e-03 4.677072175268714473e-05 -1.837758662807404276e-04 -7.267414269914260899e-03 5.877993131786600489e-03 -1.316194250535092369e-03 -5.882717447115143501e-03 -3.855513739632723640e-03 5.560519141707806392e-04
1.796373660529284114e-02 -2.707930303173733400e-01 -6.923295141382401763e-02 -1.258699332986580044e-01 -4.374701821294801896e-01 2.594877437361441108e-02 -5.173125284766270666e-04 2.558216750411865768e-03 -1.026499234588162252e-02 -1.871537517406574730e-02 6.486012514571462897e-03 4.441328840373395467e-03 -2.179813265540693490e-01 1.818091338094645737e+00 2.563460740426558998e-02 7.117181042466253806e-03 1.244526387000918603e-02 -2.768921214065362801e-03 -4.934972549053977947e-02 -1.445588523068838394e-01 9.536975353751489526e-03 6.136413180258485506e-03 -4.946830580528649608e-03 1.017097847084340312e-02 6.170286521164217164e-02 3.722760478900366717e-03 -6.739283059335232640e-02 -3.276076464585608861e-02 -2.134162206520878735e-02 -3.317744925783452925e-02 7.814017553427983487e-03 -7.788506250653738812e-03 1.087395659173220203e-02 1.485986143443295687e-02 -1.817444106894634294e-03 4.746047179065114932e-03 -5.331200875659783400e-02 1.441388606741754626e-02 6.865705737527330599e-02 3.195526888233758862e-03 4.699748888845288290e-03 2.106099773469266231e-03 -1.823113285288905250e-03 6.533728099389853917e-04 3.157732365605335836e-03 -2.277592419895764150e-03 -1.365327129952051400e-04 4.505107097308870545e-03 4.295560090910869322e-01 -7.744381145485047524e-01 8.337377205525116353e-02 -4.509028279031571107e-02 -1.700446437782999753e-01 -7.524889455320439569e-02 -6.798289757788879718e-04 5.787286277478371436e-04 -1.188165305131273037e-03 -2.900729611732013463e-03 4.421959147526339823e-04 4.544791346068719970e-03 -5.747129597185663893e-03 7.784254366858039606e-03 -3.429852928530053788e-04 1.163362649656364892e-02 -1.108229889772142582e-02 2.329087456977007968e-03 -8.905334394323852210e-04 -1.045727197975377006e-02 -7.620320624957232754e-04 -1.794294961784718371e-03 1.137615131115747190e-03 -1.250526267468180701e-03 1.499497685282964949e-03 -5.078638978195300921e-04 -2.705142957129886856e-03 -4.724315328553799816e-05 6.462863369461515749e-04 1.971456786605486379e-03 -1.790515509521871699e-04 -1.342177984842125773e-03 1.191472325861259477e-03 -1.888308836822942104e-03 8.130546680441033376e-04 1.436191859880370594e-04
9.298822618039093157e-02 8.514161085119598127e-03 -3.545423854412445008e-01 1.444223195938879826e-03 6.556404812966914325e-03 -2.655041593070573969e-01 9.337609246886518360e-03 7.662839462914189034e-04 1.889159213582079777e-02 1.199125716693516530e-02 -6.571522622018457788e-04 1.579952775328236081e-02 3.162952734043389391e-01 2.563460740426558998e-02 1.746049308786463694e+00 4.806801874190315405e-02 -3.177905192058261274e-02 -1.419226843535508209e-01 6.107594856754307300e-03 2.417148694701248823e-02 6.055627388140217074e-03 -7.715279363061156893e-03 1.019743463668330505e-02 -1.847160050311236895e-02 5.074387094399590223e-03 -5.264635272680460998e-02 -1.356303687674500873e-02 -6.478264637432637474e-02 -8.637607444654707423e-02 1.856703167274915967e-02 -4.094564095257569383e-03 2.945610607353272258e-03 -1.364618482652755344e-02 -7.060961690056460904e-03 1.004389438850529330e-03 -1.303485842301269765e-02 1.023050484398319027e-02 -6.623490090632458242e-04 -1.199550905073086711e-02 4.776991444467140746e-02 6.777266554576805158e-02 -1.929882811714216627e-03 4.437549388110554813e-03 2.903091769396288005e-03 -4.444163429570527693e-03 3.557409442400993535e-03 2.953169511878955301e-03 -1.892560720618640009e-03 -6.591175773785074021e-02 8.432572159395473887e-02 -1.627356555334944499e-01 -4.109407894019865282e-01 -7.355900696018070894e-02 -7.669732238978568262e-01 -1.058530092515756922e-02 -2.955531669543231578e-03 -2.241734866552047567e-02 9.711302589375116201e-03 3.197416614365188297e-03 8.490067076943972474e-03 3.557409442400987897e-03 2.350346875955497059e-03 -1.099442663261032509e-02 -1.108324376078713685e-03 1.077616326443111465e-03 7.521110003057523540e-04 2.759472583408251189e-03 -5.839253746092439110e-04 2.980098109251718384e-03 2.058856620183735497e-03 -9.047063854180525293e-04 9.732089576820781001e-04 -6.675457559246458696e-04 1.914292571129979845e-03 4.643529536435497124e-03 1.171157769948479033e-03 -9.302176881922398499e-04 -9.637603270249675731e-04 -2.675379770559999787e-03 8.799982162497100441e-03 -1.812247360033222322e-03 8.054957635184178000e-04 -3.524811666633964266e-03 5.697524286235869026e-04
-2.906261784981748475e-01 -4.861367716235112657e-02 -1.391254172475141493e-01 6.980175897938187268e-03 3.770003632185907859e-03 9.207690575351360450e-04 -3.265687695178119410e-01 -1.534925325931789930e-01 9.693350191126635235e-03 -4.625104706654122912e-03 -1.157457255495514259e-04 9.256351023235388775e-03 2.420644688044376949e-02 7.117181042466253806e-03 4.806801874190315405e-02 1.694584507323330547e+00 -2.802615030988607758e-01 -2.603782771755765446e-01 1.961535724415532696e-03 -7.685043744958408238e-03 -6.187908217339716313e-03 3.938614446261988478e-02 4.935019792207263889e-02 -6.087752732374381720e-03 -5.177093709642359431e-02 4.056438870556119958e-02 -5.730641736689003063e-02 -7.574353036810396733e-02 -6.016557300373078648e-02 4.364605959437681260e-02 -9.844528281640337747e-03 8.763132502934378038e-03 -5.177849600094932073e-04 9.222335952869750025e-03 -7.247099714001473082e-04 5.947912998649185559e-03 -4.046895753592443662e-02 -2.801046558299530483e-03 -5.365971836477938239e-02 -2.642309563260125845e-03 6.264442125662360783e-04 -2.479320684425017664e-03 -3.776853889412309928e-02 -5.032954848968185929e-02 9.416977744406231088e-03 -2.321056120918477215e-03 -2.011613466898194789e-03 6.453414738804552891e-04 1.509891179005790843e-03 -3.024979104872981515e-03 3.795514934960098757e-03 -7.769136557806669181e-03 1.411625420171859231e-03 1.201109929131509435e-02 -4.305821303804487910e-01 5.027805345260059899e-02 4.085243021114313144e-01 -4.496234833121847130e-01 4.303341038256997542e-01 -2.756543507904550550e-02 -1.324225586593624640e-03 8.191962779712294845e-04 9.117928584108885145e-04 -1.935079558575624695e-03 8.513216222053829633e-04 1.812719791566080006e-03 -9.341861130682221903e-03 1.505544808903513596e-02 -2.944665744287566864e-03 4.596758814682849661e-04 7.228202452687175483e-04 -2.689552716545658313e-03 -4.917539825491619790e-03 -2.976318656988782754e-04 1.086120094034508142e-03 -3.164818838598170737e-03 8.551010744682575535e-05 1.606267211708127952e-04 -6.077359238651557777e-03 -3.841340793647058174e-03 2.943248449688924857e-04 -7.464890650647810870e-03 5.980510774416208757e-03 4.724315328557323473e-06
-2.792542790708131203e-03 -2.617823436912226631e-01 4.856407185140129701e-02 -2.556799455813301390e-03 5.338948752798609518e-03 1.333863189863869828e-02 -1.232621112372963151e-01 -4.361785543186535996e-01 1.218589895847158044e-02 -2.094052769381456874e-02 6.126964549601376063e-03 -2.201058511573199261e-03 -3.546543517145308438e-03 1.244526387000918603e-02 -3.177905192058261274e-02 -2.802615030988607758e-01 1.803232421523278450e+00 -3.761263648828080952e-02 7.675595114301308336e-03 -9.948935650401377617e-03 -1.211456179701042232e-02 -4.949381710806068091e-02 -1.445942846718479835e-01 2.418849448219528506e-02 5.950747587846323683e-02 2.833219145686979162e-02 5.810482665741563413e-02 -1.780547204178629245e-02 6.083973280111539331e-03 3.600258982430968452e-02 8.480146014753973255e-03 -1.099678879027460310e-02 -1.148244840604992906e-02 1.603527108817721231e-02 -3.600873143423679711e-03 -6.928208429324098777e-03 -5.424884048625004673e-02 -1.307218051410827166e-03 -7.104661606845580346e-02 -2.749079089685437655e-03 -8.654945681910487538e-04 -3.969842170583727167e-03 -7.310877970936942305e-03 -1.051112917449927540e-02 -1.979488122664035889e-04 -3.008444001223047580e-03 -1.811302496967512592e-03 -4.543846483003014143e-03 -4.934074929141553725e-03 -1.192039243700686660e-02 -2.436329414935174860e-03 1.643589302803854894e-03 8.962026178266477208e-04 -1.533512755648554476e-03 4.566995628112925643e-02 -1.667593548988237084e-01 -5.951314505685749434e-02 4.334582935524723402e-01 -7.704980355644908130e-01 5.271532773060148835e-02 -2.202948237704622624e-03 1.591149402656907418e-03 6.940019217645498591e-04 -1.468317204114510466e-03 1.186748010532707575e-03 1.173047496079893288e-03 1.157551741802243482e-02 -2.233561801033649707e-02 3.481820397144156157e-04 -6.378770556613300342e-03 7.005214769179510942e-03 -1.189110168196982117e-03 1.280761885570927405e-03 -1.015727795639011395e-04 3.783704146638711303e-03 -6.306960963619283453e-04 3.505441973786888564e-04 -2.275702693764349027e-03 -2.149091042959106433e-03 1.582173203532656527e-03 -3.755830686200280341e-04 2.796794674503832144e-04 -3.547015948678167423e-03 -8.267551824969081916e-04
-9.452268379910519491e-02 -2.923784270535353252e-02 -3.635195294285623602e-01 -9.003127721624912261e-03 2.236018445004498301e-03 1.612314335328830089e-02 2.602483585040413216e-02 3.163779489225886088e-02 -2.667164186203642706e-01 -7.637328160140013748e-03 2.835061628665115890e-03 1.625022743562639163e-02 -4.845021585198316938e-02 -2.768921214065362801e-03 -1.419226843535508209e-01 -2.603782771755765446e-01 -3.761263648828080952e-02 1.760808069872865644e+00 6.183183902011165495e-03 -1.212117583847039867e-02 -1.351390399732804899e-02 4.843368074833324238e-03 9.498708399590201010e-03 6.083028417045826565e-03 -1.830530460354727607e-02 4.322417823553697386e-02 -3.816207436099161576e-02 7.031245746639855354e-02 8.905050935404135171e-02 -8.615733864683504037e-03 2.263419473910182386e-03 -3.532843002692504994e-03 -1.042089475172389840e-02 3.646226570577818307e-03 -3.162929112466746073e-03 -1.128733418298065797e-02 1.645006597402434451e-03 -1.713509169666457528e-03 3.731736678024619343e-03 -3.937716826349567725e-03 -3.681658935541950312e-03 -2.928603072170479337e-03 -4.734094661283871908e-02 -6.587443564675514451e-02 1.325217692812617060e-02 -2.983405129981702656e-03 -2.978208383120294588e-03 -2.357433348948323611e-04 -8.836359390526965160e-03 -1.548630564699926635e-03 9.778387867040584658e-03 1.047664167260082754e-02 -9.495873810392956027e-05 -1.307548753483825724e-02 4.109507104641764164e-01 -6.071737303410585512e-02 -7.800959545859806887e-01 -2.948539682856975847e-02 5.224100647161469824e-02 -1.557162678183292848e-01 -1.618078000029666164e-03 7.691185354885552491e-04 -9.533195901488641932e-03 -2.495383356542105191e-03 1.532095461049984243e-03 2.474596369096465544e-03 -1.474458814041629783e-03 1.203755545715506350e-03 9.141550160751509132e-04 -2.227042245880247844e-03 -4.216451430734236006e-03 -5.532173249736442935e-04 1.776342563536217347e-04 -8.574632321325063996e-04 4.243380028106993884e-03 -1.303911030680840076e-03 6.340031170919101233e-04 -6.765219550488975201e-04 -5.168400969437830436e-04 3.369381692324545201e-03 -1.540126797108581566e-04 2.509083870994904299e-03 -8.484397898549708023e-03 3.316469360644731150e-04
[truncated: 680,999 more chars]
