# Supplementary material for: Competing quantum effects in heavy-atom tunnelling through conical intersections
Source: Chem Sci. 2023 Sep 27;14(39):10777–85. doi: 10.1039/d3sc03706a (PMC10566476; doi:10.1039/d3sc03706a)
Supplement: SC-014-D3SC03706A-s001 [file SC-014-D3SC03706A-s001.zip › DinstT200N20/x0.xyz]

28
t = 0
C 9.1021216158 4.7575271068 6.1395191962
C 10.9061499699 5.8641071489 4.7457198327
C 10.9061522647 6.1422459777 7.2574549758
C 9.1020154359 7.2486651306 5.8636725190
C 10.0116548488 4.6103292054 4.8858219849
C 10.0114694541 4.8883568778 7.3952068593
C 10.0113444587 7.1179108977 4.6079718284
C 10.0115461725 7.3959506285 7.1173679997
C 8.2975691449 6.0030695977 6.0016312885
C 11.7376250549 6.0032474825 6.0015796844
C 6.8852536077 6.0030273149 6.0017487366
C 13.0839082661 6.0034490215 6.0015558325
D 8.4758422940 3.8584851769 6.2389784386
D 11.5858691353 5.7690384018 3.8862963287
D 11.5858732564 6.2373751289 8.1168704170
D 8.4756504896 8.1476470067 5.7642269228
D 10.6278962332 3.7071694553 4.9952518414
D 9.4100574227 4.4918090868 3.9713070694
D 9.4096930771 4.9731646025 8.3133447839
D 10.6274251415 3.9829737805 7.4865317267
D 9.4095443232 7.0330055984 3.6898575690
D 10.6271988791 8.0233534620 4.5165984475
D 10.6276908142 8.2991768002 7.0079420070
D 9.4099374701 7.5143970338 8.0318863538
D 6.3416453933 6.9463608701 5.8968357551
D 6.3417486191 5.0596432034 6.1067840650
D 13.6718907893 6.1053573375 6.9181928382
D 13.6718804704 5.9017807669 5.0848855831
28
t = 1
C 9.1021923251 4.7573764909 6.1395361565
C 10.9062370832 5.8641255244 4.7458868099
C 10.9062393892 6.1422275266 7.2572879855
C 9.1020861377 7.2488158311 5.8636555705
C 10.0114997229 4.6103116310 4.8858460662
C 10.0113142519 4.8883351891 7.3951875541
C 10.0111892509 7.1179326185 4.6079912012
C 10.0113910221 7.3959682571 7.1173439373
C 8.2974467552 6.0030697029 6.0016312970
C 11.7375255404 6.0032475509 6.0015797034
C 6.8859311037 6.0030274249 6.0017485237
C 13.0845429016 6.0034493101 6.0015558335
D 8.4750933945 3.8589046099 6.2389348514
D 11.5850809261 5.7689829795 3.8857985190
D 11.5850851454 6.2374304998 8.1173683152
D 8.4749019133 8.1472276777 5.7642706553
D 10.6274617912 3.7068862460 4.9947784399
D 9.4096471908 4.4923209002 3.9714504982
D 9.4092818216 4.9736390582 8.3130926236
D 10.6269927106 3.9828048425 7.4870577194
D 9.4091333403 7.0325313721 3.6901098019
D 10.6267668295 8.0235224147 4.5160726852
D 10.6272567910 8.2994599407 7.0084155247
D 9.4095274575 7.5138852611 8.0317427600
D 6.3417505160 6.9459677366 5.8968808416
D 6.3418538968 5.0600366865 6.1067382300
D 13.6720076807 6.1054028587 6.9185693312
D 13.6719971844 5.9017345296 5.0845092192
28
t = 2
C 9.1024308114 4.7569035784 6.1395890599
C 10.9065224800 5.8641832000 4.7464063838
C 10.9065247787 6.1421696901 7.2567684891
C 9.1023246544 7.2492889266 5.8636028552
C 10.0110332193 4.6102590177 4.8859170078
C 10.0108477545 4.8882692697 7.3951299516
C 10.0107226828 7.1179984524 4.6080488305
C 10.0109246590 7.3960210237 7.1172729549
C 8.2969692636 6.0030698500 6.0016313206
C 11.7371060884 6.0032476307 6.0015796992
C 6.8880652758 6.0030277395 6.0017479482
C 13.0865602645 6.0034504058 6.0015559013
D 8.4727681871 3.8602259410 6.2387927988
D 11.5826458313 5.7688151506 3.8842556793
D 11.5826503219 6.2375981598 8.1189111833
D 8.4725769428 8.1459062137 5.7644130007
D 10.6261506207 3.7060224248 4.9933527140
D 9.4084011185 4.4938657340 3.9719002502
D 9.4080314626 4.9750583884 8.3123112402
D 10.6256868018 3.9822804308 7.4886357823
D 9.4078835817 7.0311122445 3.6908913388
D 10.6254612328 8.0240466428 4.5144950249
D 10.6259456297 8.3003229583 7.0098416225
D 9.4082815188 7.5123399446 8.0312925433
D 6.3420363059 6.9447170953 5.8970272011
D 6.3421408865 5.0612873494 6.1065909100
D 13.6723261026 6.1055460429 6.9197718334
D 13.6723153628 5.9015909251 5.0833062254
28
t = 3
C 9.1029237008 4.7560399414 6.1396856663
C 10.9070849201 5.8642867983 4.7473381597
C 10.9070871912 6.1420657763 7.2558367301
C 9.1028174671 7.2501528253 5.8635067650
C 10.0102525861 4.6101717866 4.8860314850
C 10.0100671218 4.8881600443 7.3950373071
C 10.0099418659 7.1181075572 4.6081415232
C 10.0101441382 7.3961083673 7.1171583468
C 8.2957664197 6.0030699591 6.0016313075
C 11.7359658588 6.0032477005 6.0015797646
C 6.8919893988 6.0030282582 6.0017469344
C 13.0903335753 6.0034522279 6.0015558872
D 8.4686293662 3.8626468737 6.2385309991
D 11.5783446819 5.7685176624 3.8815112491
D 11.5783498475 6.2378953726 8.1216557989
D 8.4684379180 8.1434841742 5.7646751605
D 10.6239339800 3.7045251001 4.9909728174
D 9.4062770804 4.4964625474 3.9727264518
D 9.4058994454 4.9774253955 8.3109271736
D 10.6234796475 3.9813490914 7.4912785606
D 9.4057524746 7.0287453675 3.6922751921
D 10.6232540079 8.0249772659 4.5118527949
D 10.6237290029 8.3018195891 7.0122220855
D 9.4061574151 7.5097422885 8.0304655407
D 6.3424039957 6.9423923924 5.8972992183
D 6.3425109046 5.0636118976 6.1063178165
D 13.6727451197 6.1058118108 6.9220251302
D 13.6727335174 5.9013248337 5.0810533915
28
t = 4
C 9.1038432514 4.7546521286 6.1398410486
C 10.9080780359 5.8644491452 4.7487969287
C 10.9080802250 6.1419028467 7.2543780650
C 9.1037368233 7.2515411567 5.8633519884
C 10.0091535034 4.6100554117 4.8861794716
C 10.0089681453 4.8880147036 7.3949183264
C 10.0088427555 7.1182528018 4.6082606260
C 10.0090451820 7.3962249629 7.1170101519
C 8.2930791714 6.0030698678 6.0016317579
C 11.7332963053 6.0032476755 6.0015798110
C 6.8983713246 6.0030282024 6.0017455821
C 13.0966038451 6.0034549594 6.0015558276
D 8.4622387368 3.8665476749 6.2381059200
D 11.5717822477 5.7680546234 3.8772709752
D 11.5717882849 6.2383581457 8.1258962510
D 8.4620482743 8.1395810905 5.7650993763
D 10.6207688884 3.7022848111 4.9876431836
D 9.4032076120 4.5001422259 3.9740690265
D 9.4028161731 4.9807393721 8.3087969926
D 10.6203292472 3.9799036980 7.4950042808
D 9.4026703502 7.0254312669 3.6944051616
D 10.6201031435 8.0264214035 4.5081277241
D 10.6205635938 8.3040588535 7.0155524589
D 9.4030879116 7.5060612076 8.0291216043
D 6.3426440793 6.9386209175 5.8977391057
D 6.3427490936 5.0673832938 6.1058793861
D 13.6730427918 6.1062407384 6.9257189413
D 13.6730300686 5.9008956574 5.0773598161
28
t = 5
C 9.1054830102 4.7525042074 6.1400813409
C 10.9097664618 5.8646939501 4.7509938327
C 10.9097686418 6.1416572715 7.2521814128
C 9.1053762265 7.2536890898 5.8631123773
C 10.0077351942 4.6099370177 4.8863239823
C 10.0075497559 4.8878673497 7.3948033750
C 10.0074242657 7.1183997642 4.6083755640
C 10.0076269904 7.3963434389 7.1168652831
C 8.2874984679 6.0030697667 6.0016326351
C 11.7276638683 6.0032469592 6.0015799506
C 6.9084476877 6.0030284238 6.0017436239
C 13.1066761205 6.0034580646 6.0015559359
D 8.4528776214 3.8725968748 6.2374429996
D 11.5623195558 5.7673675774 3.8710218714
D 11.5623257777 6.2390434938 8.1321453645
D 8.4526872983 8.1335313686 5.7657616025
D 10.6165976721 3.6990852952 4.9833926901
D 9.3990972125 4.5049426282 3.9761945635
D 9.3986839885 4.9849783300 8.3056522285
D 10.6161807873 3.9777277747 7.4998283964
D 9.3985397299 7.0211918608 3.6975495891
D 10.6159542273 8.0285973621 4.5033039324
D 10.6163927713 8.3072585625 7.0198035398
D 9.3989767083 7.5012589255 8.0269953539
D 6.3423319707 6.9328654631 5.8984027303
D 6.3424351756 5.0731385218 6.1052163377
D 13.6727576347 6.1068934109 6.9314068931
D 13.6727450301 5.9002442910 5.0716721415
