# Supplementary material for: Competing quantum effects in heavy-atom tunnelling through conical intersections
Source: Chem Sci. 2023 Sep 27;14(39):10777–85. doi: 10.1039/d3sc03706a (PMC10566476; doi:10.1039/d3sc03706a)
Supplement: SC-014-D3SC03706A-s001 [file SC-014-D3SC03706A-s001.zip › DinstT200N20/x1.xyz]

28
t = 0
C 9.1054830102 4.7525042074 6.1400813409
C 10.9097664618 5.8646939501 4.7509938327
C 10.9097686418 6.1416572715 7.2521814128
C 9.1053762265 7.2536890898 5.8631123773
C 10.0077351942 4.6099370177 4.8863239823
C 10.0075497559 4.8878673497 7.3948033750
C 10.0074242657 7.1183997642 4.6083755640
C 10.0076269904 7.3963434389 7.1168652831
C 8.2874984679 6.0030697667 6.0016326351
C 11.7276638683 6.0032469592 6.0015799506
C 6.9084476877 6.0030284238 6.0017436239
C 13.1066761205 6.0034580646 6.0015559359
D 8.4528776214 3.8725968748 6.2374429996
D 11.5623195558 5.7673675774 3.8710218714
D 11.5623257777 6.2390434938 8.1321453645
D 8.4526872983 8.1335313686 5.7657616025
D 10.6165976721 3.6990852952 4.9833926901
D 9.3990972125 4.5049426282 3.9761945635
D 9.3986839885 4.9849783300 8.3056522285
D 10.6161807873 3.9777277747 7.4998283964
D 9.3985397299 7.0211918608 3.6975495891
D 10.6159542273 8.0285973621 4.5033039324
D 10.6163927713 8.3072585625 7.0198035398
D 9.3989767083 7.5012589255 8.0269953539
D 6.3423319707 6.9328654631 5.8984027303
D 6.3424351756 5.0731385218 6.1052163377
D 13.6727576347 6.1068934109 6.9314068931
D 13.6727450301 5.9002442910 5.0716721415
28
t = 1
C 9.1071689415 4.7503142865 6.1403261913
C 10.9114031182 5.8649325018 4.7531384374
C 10.9114053372 6.1414179538 7.2500371210
C 9.1070618090 7.2558791597 5.8628681547
C 10.0063227887 4.6098235287 4.8864710591
C 10.0061378662 4.8877238222 7.3946840849
C 10.0060122227 7.1185429633 4.6084946844
C 10.0062147815 7.3964569645 7.1167178596
C 8.2818778517 6.0030694911 6.0016336999
C 11.7220944230 6.0032461686 6.0015802132
C 6.9184911535 6.0030288182 6.0017415349
C 13.1167210656 6.0034613127 6.0015560493
D 8.4434429813 3.8788315937 6.2367589466
D 11.5529925591 5.7667054312 3.8649814942
D 11.5529985182 6.2397038504 8.1381850161
D 8.4432529055 8.1272961342 5.7664450557
D 10.6124851000 3.6959535239 4.9791702015
D 9.3949608970 4.5097489421 3.9783684926
D 9.3945234597 4.9892121883 8.3024607188
D 10.6120909979 3.9756080722 7.5046097194
D 9.3943809700 7.0169575419 3.7007410848
D 10.6118637640 8.0307167089 4.4985230917
D 10.6122801832 8.3103901415 7.0240265919
D 9.3948393251 7.4964505499 8.0248205330
D 6.3420459550 6.9271958944 5.8990558462
D 6.3421477494 5.0788077756 6.1045637973
D 13.6724445137 6.1075504568 6.9371438519
D 13.6724313822 5.8995884065 5.0659354652
28
t = 2
C 9.1081628412 4.7488589275 6.1404888747
C 10.9123234538 5.8650866789 4.7545258881
C 10.9123257077 6.1412629954 7.2486497984
C 9.1080554863 7.2573347085 5.8627060696
C 10.0052281649 4.6097055769 4.8866165906
C 10.0050436327 4.8875765103 7.3945668915
C 10.0049178646 7.1186899649 4.6086117528
C 10.0051202641 7.3965748185 7.1165722310
C 8.2792051413 6.0030693863 6.0016340038
C 11.7194039090 6.0032459255 6.0015803252
C 6.9247512373 6.0030291584 6.0017397609
C 13.1230900547 6.0034632754 6.0015562772
D 8.4368938495 3.8830710994 6.2362965505
D 11.5466178086 5.7662803516 3.8610820005
D 11.5466238209 6.2401272613 8.1420841591
D 8.4367021901 8.1230555852 5.7669071328
D 10.6094151239 3.6938322412 4.9758687373
D 9.3918169025 4.5134628984 3.9798159898
D 9.3913652376 4.9925302441 8.3002218049
D 10.6090358643 3.9742689536 7.5082758953
D 9.3912231534 7.0136391467 3.7029799331
D 10.6088081635 8.0320557991 4.4948574363
D 10.6092104118 8.3125119678 7.0273285055
D 9.3916946703 7.4927350233 8.0233721924
D 6.3423363417 6.9235085567 5.8994868393
D 6.3424396173 5.0824937477 6.1041333557
D 13.6726800243 6.1079860744 6.9409090378
D 13.6726655981 5.8991545572 5.0621707990
28
t = 3
C 9.1087267048 4.7479294606 6.1405927524
C 10.9128179114 5.8651824791 4.7553890961
C 10.9128202828 6.1411667205 7.2477866264
C 9.1086193249 7.2582642883 5.8626025301
C 10.0044503769 4.6096132306 4.8867263704
C 10.0042662510 4.8874619484 7.3944788854
C 10.0041403884 7.1188043555 4.6086997704
C 10.0043425155 7.3966670975 7.1164624121
C 8.2780570363 6.0030696156 6.0016340236
C 11.7181943124 6.0032460060 6.0015803982
C 6.9285216142 6.0030292091 6.0017386101
C 13.1270094076 6.0034648649 6.0015560535
D 8.4325988142 3.8858168377 6.2359992139
D 11.5424877369 5.7660189211 3.8586660934
D 11.5424936858 6.2403887094 8.1445004909
D 8.4324064876 8.1203092745 5.7672044062
D 10.6072935448 3.6924554717 4.9735116310
D 9.3896134312 4.5160974530 3.9807497503
D 9.3891531379 4.9949018176 8.2987236930
D 10.6069226644 3.9734470577 7.5108619356
D 9.3890111469 7.0112671543 3.7044779760
D 10.6066944807 8.0328775246 4.4922716356
D 10.6070887519 8.3138887585 7.0296859959
D 9.3894908345 7.4900993485 8.0224377025
D 6.3427501147 6.9212561085 5.8997547335
D 6.3428542614 5.0847452827 6.1038657160
D 13.6730425966 6.1082563440 6.9432325818
D 13.6730292782 5.8988845754 5.0598487391
28
t = 4
C 9.1090125414 4.7474119254 6.1406506042
C 10.9130569727 5.8652348915 4.7558605927
C 10.9130594160 6.1411140956 7.2473151235
C 9.1089051515 7.2587818681 5.8625448488
C 10.0039854480 4.6095556689 4.8867927792
C 10.0038016390 4.8873906643 7.3944257704
C 10.0036757082 7.1188754478 4.6087529148
C 10.0038775821 7.3967244838 7.1163959993
C 8.2776311701 6.0030698393 6.0016339648
C 11.7177112101 6.0032461598 6.0015804186
C 6.9305383590 6.0030290754 6.0017379643
C 13.1291421186 6.0034657279 6.0015559830
D 8.4301673480 3.8873577019 6.2358314766
D 11.5401695298 5.7658774814 3.8573560078
D 11.5401756288 6.2405300727 8.1458108093
D 8.4299746797 8.1187681820 5.7673718700
D 10.6060515049 3.6916806208 4.9721005308
D 9.3883099395 4.5176688407 3.9812749383
D 9.3878453882 4.9963208418 8.2978593638
D 10.6056845391 3.9730030157 7.5123975812
D 9.3877032719 7.0098477545 3.7053421479
D 10.6054561291 8.0333217914 4.4907360729
D 10.6058470673 8.3146642343 7.0310972210
D 9.3881870429 7.4885272640 8.0219122161
D 6.3430660859 6.9200524926 5.8998998907
D 6.3431705827 5.0859484675 6.1037208107
D 13.6733241126 6.1084022324 6.9444835634
D 13.6733116192 5.8987391451 5.0585983641
28
t = 5
C 9.1090985712 4.7472470214 6.1406691237
C 10.9131264339 5.8652517155 4.7560091160
C 10.9131289144 6.1410971915 7.2471665855
C 9.1089911832 7.2589466461 5.8625263943
C 10.0038307650 4.6095363583 4.8868145454
C 10.0036470435 4.8873664203 7.3944082834
C 10.0035211403 7.1188996061 4.6087704251
C 10.0037228865 7.3967437448 7.1163742100
C 8.2775288911 6.0030699729 6.0016338309
C 11.7175869306 6.0032463088 6.0015804077
C 6.9311740004 6.0030288310 6.0017379411
C 13.1298192939 6.0034658579 6.0015559603
D 8.4293820356 3.8878482381 6.2357763221
D 11.5394272712 5.7658348752 3.8569524834
D 11.5394333864 6.2405727779 8.1462142905
D 8.4291885558 8.1182775227 5.7674269401
D 10.6056463786 3.6914338222 4.9716322286
D 9.3878791954 4.5181896925 3.9814421834
D 9.3874141552 4.9967887351 8.2975764750
D 10.6052795064 3.9728658902 7.5129021015
D 9.3872716526 7.0093794355 3.7056249610
D 10.6050508169 8.0334591292 4.4902314038
D 10.6054417883 8.3149113194 7.0315655535
D 9.3877560805 7.4880061000 8.0217449917
D 6.3431821153 6.9196755003 5.8999473905
D 6.3432870355 5.0863251767 6.1036736538
D 13.6734261558 6.1084482149 6.9448768046
D 13.6734138975 5.8986939815 5.0582051887
