# Supplementary material for: Competing quantum effects in heavy-atom tunnelling through conical intersections
Source: Chem Sci. 2023 Sep 27;14(39):10777–85. doi: 10.1039/d3sc03706a (PMC10566476; doi:10.1039/d3sc03706a)
Supplement: SC-014-D3SC03706A-s001 [file SC-014-D3SC03706A-s001.zip › DinstT200N20/V1.txt]

-7.744489526025581938e+01
-7.744766568296668652e+01
-7.744879413488050091e+01
-7.744930775680771262e+01
-7.744952342931070177e+01
-7.744958476717324913e+01
