# Supplementary material for: Competing quantum effects in heavy-atom tunnelling through conical intersections
Source: Chem Sci. 2023 Sep 27;14(39):10777–85. doi: 10.1039/d3sc03706a (PMC10566476; doi:10.1039/d3sc03706a)
Supplement: SC-014-D3SC03706A-s001 [file SC-014-D3SC03706A-s001.zip › DinstT200N20/V0.txt]

-7.744958599149548206e+01
-7.744952468921870548e+01
-7.744930997212193802e+01
-7.744879358097898603e+01
-7.744766809479544634e+01
-7.744489169197483136e+01
