# Supplementary material for: Competing quantum effects in heavy-atom tunnelling through conical intersections
Source: Chem Sci. 2023 Sep 27;14(39):10777–85. doi: 10.1039/d3sc03706a (PMC10566476; doi:10.1039/d3sc03706a)
Supplement: SC-014-D3SC03706A-s001 [file SC-014-D3SC03706A-s001.zip › DinstT200N20/H1.txt]

1.666603332495372403e+00 2.824762621248867456e-01 -3.220471273168534765e-02 -7.473441661392486723e-02 -2.935122627323882849e-02 5.487764685648054142e-02 -7.497913614794401993e-02 -4.067399282118365489e-02 -4.711606920319955094e-02 4.964310547244301514e-02 -3.607723400650083428e-02 4.001967514817881405e-03 -3.165886533862421470e-01 2.735000630006350145e-02 1.120744601077481306e-01 -3.165839290709134835e-01 2.324835573181308328e-03 -1.151882563407979065e-01 7.004742337646664534e-03 8.556679923076602329e-03 1.223597670095555312e-04 6.888051749031395138e-03 8.326133335043180150e-03 -2.016810213759619337e-03 -3.515802397302414395e-01 1.300788258248665730e-01 -1.427262903909381001e-02 -1.539087447736237589e-02 4.219758451464212037e-03 -3.694414586929315944e-04 -9.380600516376330633e-02 9.737617025755165856e-02 -1.054136479260199891e-02 1.196858045335812658e-02 3.449695052909982837e-03 -3.888111515399725478e-04 -4.730934094329070083e-01 -4.377040357382436797e-01 4.846391636643595374e-02 -4.346370102269484989e-03 -9.250209413308261436e-03 -1.608156937839668246e-03 -4.182908791901512185e-03 -8.713054760451716813e-03 3.570637525320973123e-03 -6.247434590479512134e-03 -1.431703760318219637e-02 1.603905054044021516e-03 -4.061966319490525890e-02 2.814274641219517009e-03 5.288162363016660206e-02 3.854568876567020241e-02 -3.188440415240927431e-03 -4.299315921597064716e-02 3.863734048304409002e-02 6.265859420260823029e-03 4.271631433771748421e-02 -4.069383494556350761e-02 -8.144719626426677808e-03 -5.236194894402571021e-02 1.262337055789623450e-03 -1.430522681486104787e-03 8.598253897969558232e-05 -1.088009820165948202e-03 2.541209215229094532e-03 -9.226587836665394587e-04 -1.202338251116933515e-03 1.897285035947155266e-03 4.828250265781800724e-04 1.259030035059556345e-03 -1.149898350969987340e-03 1.247219246738070879e-04 -9.472252233750276529e-03 -2.450974792453657243e-03 2.536957331433233563e-04 -1.867049417844462121e-03 1.095001806852187454e-02 -1.240132773745343314e-03 8.135270995769596121e-04 -6.141609927119289240e-04 4.799904373810424257e-04 7.714806931528460539e-04 -6.448690423476436838e-04 -4.941633833667252382e-04
2.824762621248867456e-01 1.943035305588907136e+00 -7.303838741097407050e-02 -6.644088105464879268e-02 -1.781066878864769054e-02 6.766069927248136162e-02 -7.143495478846291491e-02 -3.595062235569559256e-02 -6.466973523797395207e-02 3.616085438781618810e-02 -1.000496603019801617e-01 1.183771691875715876e-02 1.169031828050629863e-02 -2.581866672946604990e-01 -1.512300579823344301e-02 -2.018416480971312044e-02 -2.556931736642498176e-01 -2.034904341467960037e-02 2.396645166175340180e-03 9.632406523388290648e-03 5.375798412361355340e-03 3.422294024004357733e-03 8.020470133285767869e-03 -6.428848299095969374e-03 1.686476637356467689e-01 -5.888273241941529568e-01 3.959401433707629425e-02 -1.487592410654992037e-02 1.233424245978812644e-02 -6.642387351946413233e-04 3.259966549315242157e-02 7.037812544946558425e-03 1.672407626308081456e-03 1.143473282123157186e-02 4.597231246215700839e-03 -8.758880619138633729e-04 -4.408882242696888221e-01 -7.301934842020001426e-01 6.533822585696431873e-02 -1.286572793425047601e-02 -1.340760690243563910e-02 1.791460372587609998e-03 -1.188543250357555238e-02 -1.272447090592672414e-02 2.145311590696246697e-03 -9.809568348209046079e-03 -5.667288668133080472e-03 1.229266848489684238e-03 5.635068837592360075e-02 2.218066046755999120e-03 -7.804899624843822381e-02 8.025666880147167698e-03 -5.274698064330245531e-03 -7.069937889180717000e-03 -5.170763127102092835e-03 -4.865099925344633716e-03 -7.150723681298930788e-03 5.551542942583531648e-02 1.009964130938218602e-02 7.497157724341828311e-02 1.811774928500362036e-03 -2.379165199459676999e-03 1.384224391266309154e-04 6.061296566534264685e-04 2.656010077712982198e-03 -1.600598033314011223e-03 5.272335906666265025e-04 1.121080027465808267e-02 7.889606598684604458e-04 1.873663459304412016e-03 -2.510973597126358019e-03 8.125822365112741683e-05 -1.275281679789805681e-02 5.147141550459338744e-03 4.563216175850054283e-03 -8.874626344688225921e-03 4.517862748695919591e-03 -3.161511817868147001e-03 6.864430172388467574e-04 -6.084918143177783139e-04 5.768389016164079258e-04 8.097476473141202585e-04 -1.074781737245945413e-03 -3.070804963559983433e-04
-3.220471273168534765e-02 -7.303838741097407050e-02 1.290614917620157787e+00 3.011373076726745618e-02 1.687383705899549169e-02 -2.247545774406165681e-02 -1.475639892873761502e-02 -1.394476155529214556e-02 -4.268891330881175242e-03 -4.118185671900307862e-03 1.166905886152780174e-02 4.289678318326812720e-03 1.448999478736054392e-01 -3.179794918189682990e-02 -4.135249898867053853e-01 -1.437887889083295789e-01 -3.705280512184718281e-03 -4.162046215410611372e-01 -4.366212226649388885e-03 5.229817068708983484e-04 3.549850537875297047e-03 3.563551052328099190e-03 -1.639809850541012939e-03 5.071552505202467538e-03 -1.842766437055718548e-02 3.979054585474409850e-02 -2.345495004113073989e-01 1.673352489373861225e-03 -4.974704040967053899e-04 6.871516645381455131e-03 -3.610321774080667290e-03 1.874135890837280759e-03 2.282411221530895526e-02 -1.465010183384442060e-03 -8.083303527155498089e-04 -2.724040218444105307e-03 4.884942049724594337e-02 6.544357808879103233e-02 -1.460512635191739683e-01 -3.362767650864607882e-03 -5.579416403022003160e-04 4.616600939062742714e-03 6.095784068432899896e-03 4.437076956577702333e-03 3.968897307518012667e-03 1.083757936370206496e-03 1.259502466592437014e-03 6.196411984931123398e-03 -1.981377848795447434e-03 4.300544243582494347e-03 -3.659927085030600068e-03 5.915409709188741705e-02 -9.073520020020361954e-03 -6.751944224415756812e-02 -5.939739933130793598e-02 -5.006829385201283164e-03 -6.106980695761596994e-02 -1.049034218705364313e-02 -7.325050916922622515e-03 -1.951425689612418246e-02 -2.881832350417798914e-04 2.456643970847910852e-04 5.921929264342153457e-03 4.417234832197682211e-04 -1.961063292882662869e-03 -1.563748373751313973e-04 -5.168400969437830436e-04 1.246274383672488434e-03 -7.417175065829468422e-04 -1.072419579581601699e-04 6.708527766546628843e-05 -1.138087562648604873e-03 1.410208125573298539e-03 4.588727478624273805e-03 4.576208043003605203e-02 1.066277969654581262e-03 -3.245132199183571944e-03 -2.373307048452270862e-02 -5.418789681851140898e-04 1.016200227171916350e-03 7.842363445398434912e-05 3.779452262842985643e-04 -7.606147678971571626e-04 3.255053261373361262e-04
-7.473441661392486723e-02 -6.644088105464879268e-02 3.011373076726745618e-02 1.642485702743105014e+00 -3.005656655179185510e-02 -2.802222912816337841e-01 7.136220033240321670e-02 4.240073007377026526e-03 3.875686566085652374e-02 -7.471929880487346298e-02 7.151526814904840545e-02 1.458018196698262006e-02 -2.946597989256942163e-01 -9.741774423244298209e-02 -1.335091511849256611e-03 -1.248636541336788780e-03 -5.872796384925179844e-03 -1.527654604641148425e-02 -2.949923907248243049e-01 9.492755762276222642e-02 -2.267529628245954984e-02 -1.193362051992688695e-03 2.417432153620932122e-03 -1.627384901226909195e-02 1.247786164577605744e-02 -1.379500075937541766e-04 -7.558904525686428819e-04 -4.219772624410209616e-01 -1.062640246851604200e-02 -9.595178918599270301e-02 -4.800376805343163980e-03 -6.141609927119861157e-05 -5.536897565064685840e-04 -5.138543296561368101e-02 -1.146071655553861438e-02 -1.031029852988245288e-01 -4.039289605913421594e-03 5.506661946962326630e-03 1.274950977716805822e-02 -4.804340505904137748e-01 4.404242965044243702e-02 3.979871892026249913e-01 -5.612486610321850214e-03 1.820278696091685421e-03 1.654785930132528227e-02 -4.005746967080617976e-03 -2.574751854061800571e-03 1.367405828696589831e-02 3.122252757487888747e-02 3.331965114922400689e-02 -5.827442957771131887e-03 -4.209837389274261737e-02 -6.091248725717512275e-02 9.312097944112328329e-03 8.749431988481939752e-04 3.377413028383138838e-03 -3.675517325614605264e-04 9.254933728636933685e-04 -3.571582388387038037e-04 7.549455895029008427e-04 -4.201380864836155166e-02 6.158806434915829048e-02 -4.489044425191782151e-03 3.113418287823501232e-02 -3.400609416646285105e-02 1.689887593023676332e-03 8.858091241037988409e-04 3.968424875985115952e-04 5.744767439521617901e-04 9.680122108206875957e-04 -3.285288879476325457e-03 7.095921623487852319e-04 -3.505441973786238043e-04 1.667683310979748562e-04 -1.828310032150312668e-04 -4.143224543140880400e-04 -1.119662732867445984e-04 -1.658234680323083859e-04 -6.946160827572594489e-03 6.774668181146317530e-04 7.262217523052783875e-03 1.502190545020232713e-02 -1.620440157693362176e-04 -1.719178348060738243e-03
-2.935122627323882849e-02 -1.781066878864769054e-02 1.687383705899549169e-02 -3.005656655179185510e-02 1.188351443155217346e+00 8.840186085943090022e-02 -4.291568044458298099e-03 -3.043403934654330574e-03 -1.133221517860192110e-02 4.059367946059820598e-02 -3.600731413963823013e-02 -1.382901582974258373e-02 -1.489208126497375551e-01 -3.812111454709304903e-01 -4.947397498368074492e-02 9.647051900906769561e-03 1.554583202013902141e-02 -6.313102573546398866e-03 1.555594205494212900e-01 -3.710415842946857001e-01 7.450339759435858911e-02 -1.015066391493061465e-02 1.632865107008037858e-02 4.067635497884795892e-03 -5.494378727108632701e-04 -3.398672447361579356e-03 1.123914616662941793e-03 -2.112902787542392941e-02 -1.882049119012606520e-01 -4.683638973574918984e-02 5.329027690609722690e-04 -1.388948706594853467e-04 1.398397337251901706e-04 -5.111709185493234359e-04 7.091764225998629934e-02 -6.994821275456711285e-03 3.105292465458358436e-03 9.522329976232955101e-03 -1.996495657846823930e-03 4.691906525399885952e-02 -1.688805724813443598e-01 -6.395636362336232228e-02 1.208479861044084057e-03 1.228274742270692860e-02 -2.222790362084529556e-03 -5.957361629306589038e-04 9.059819505567549836e-03 -2.698056484137047184e-03 -5.513134258962389123e-02 -5.268414724943304428e-02 4.998798049142745038e-03 -2.378409309007107481e-02 -3.397349639069583566e-02 1.585999898948785639e-02 -8.277000455626261615e-04 -7.199856560715907437e-04 -7.322688759258484583e-04 -2.584200484718915218e-04 3.410955667215796305e-04 -5.158952338780813367e-04 1.167236588225778644e-02 -1.866813202078020095e-02 -8.871791755491114512e-03 5.397105074493109556e-02 -5.883142635494718886e-02 6.927263566258386879e-03 1.398397337251753442e-04 8.173065518398012208e-03 3.226707369402201635e-04 1.109741670677266354e-03 -3.136945378159699226e-04 1.020924542500471072e-03 -4.270781057012643708e-04 5.021947194252629303e-04 -7.511661372400398051e-05 5.650281132950417222e-04 5.702248601564417676e-04 -1.067695264253174479e-04 9.580911486307085428e-04 -1.391594323178797776e-02 1.836813799741703924e-03 6.335306855590578604e-04 6.952774869032576910e-03 -3.675517325614822105e-04
5.487764685648054142e-02 6.766069927248136162e-02 -2.247545774406165681e-02 -2.802222912816337841e-01 8.840186085943090022e-02 1.969608634448956286e+00 -3.866096205968685973e-02 -1.125190181801651035e-02 -1.028648798062654218e-01 4.721197280436913168e-02 -6.455871382775291156e-02 -4.315662052633910742e-03 4.814030076642998590e-02 2.943201206535711600e-02 -2.599365536923567976e-01 -2.491131472746443282e-03 1.497607959151842126e-04 6.679237011509302387e-03 1.414743468288706847e-02 -4.526366516287395197e-03 -2.701235948353172267e-01 -3.004664548960376061e-04 -2.370189000335410495e-03 5.732011788134292601e-03 -4.067635497884700482e-03 1.114938417538711068e-03 7.333082252981154570e-03 -1.887278936081319136e-01 -4.690914419180892275e-02 -6.067438176461603661e-01 4.155507762995452534e-03 2.220428204418841214e-05 5.121157816152541262e-04 -5.018167741989822475e-03 -7.064741142319273803e-03 7.804568922770836747e-03 1.120938298005949574e-02 -1.250526267468181352e-03 -1.121410729538812288e-02 4.251434985742177375e-01 -6.391667937460243643e-02 -7.399992730979463307e-01 1.047097249420661513e-02 -2.212869299894571970e-03 -7.441269074005070656e-03 1.157693471262100961e-02 -3.190802572905211514e-03 -1.088151549625786946e-02 7.228202452687175483e-05 -7.747877138827938964e-04 -5.866182343465238189e-03 -5.301343202783324882e-02 -7.692791622097244764e-02 1.275895840782514772e-02 7.766774400142515203e-04 -1.412570283237577200e-04 1.056734852690905703e-02 -4.393613255555275064e-04 5.466032835136822553e-04 -8.659669997239057872e-04 -5.697477043082556369e-02 8.405879777789143636e-02 6.638135468150879043e-03 -1.199598148226375255e-02 1.260919761191003213e-02 -7.540952127437513738e-03 -4.851871842424478921e-04 -8.914783024981066603e-04 -8.631324105267247724e-04 5.168400969437613596e-04 6.108539719819946340e-04 1.309107777542283489e-03 -2.806243305160903423e-04 -3.684965956274061788e-05 -3.061356332902966364e-04 -4.322748525626644162e-04 -7.180959299400192786e-05 -2.990491602974660722e-04 8.360620836941640155e-03 1.821695990690324826e-03 2.405148933766715173e-03 6.643804646545186862e-03 -2.518060070119741527e-04 4.707780224903843763e-03
-7.497913614794401993e-02 -7.143495478846291491e-02 -1.475639892873761502e-02 7.136220033240321670e-02 -4.291568044458298099e-03 -3.866096205968685973e-02 1.642638770559750050e+00 3.031829362099380115e-02 2.800408775730174327e-01 -7.495787672896539466e-02 6.647111667275151792e-02 -2.994601757310376075e-02 -1.319028839732224595e-03 -2.327670162378440554e-03 1.632203702862044040e-02 -2.950467203511025760e-01 -9.496157269312781313e-02 2.269088652304370596e-02 -1.515087925867239678e-03 5.849647239815252212e-03 1.532709622042706561e-02 -2.948459369496391203e-01 9.747254629025420281e-02 1.245801952139604946e-03 1.267486559497709407e-02 7.322688759261201865e-05 8.371486762197088245e-04 -4.220627725484678017e-01 1.060419818647179505e-02 9.590265630657565654e-02 -4.376605720372416658e-03 3.212534423416562191e-05 4.880217734396298827e-04 -5.171613503861284544e-02 1.152449481247411894e-02 1.031091269087516804e-01 -3.949055183138060199e-03 2.836951354796618183e-03 -1.359280006331490230e-02 -5.545873764189242910e-03 -1.828782463683225864e-03 -1.655447334278519617e-02 -4.804685380923122695e-01 -4.401739077920122090e-02 -3.980372669451075485e-01 -3.983070253503690275e-03 -5.681934045651589743e-03 -1.264604727147271637e-02 8.366762446868872445e-04 -4.677072175268172372e-04 -6.798289757788697572e-04 1.043601256077528877e-03 3.230959253197997552e-03 -6.236096233690462814e-04 -4.191743261565903517e-02 -6.151247530390149820e-02 4.431880209716311178e-03 3.124000754159469290e-02 3.393050512120601714e-02 -1.658234680322395391e-03 9.996651235219685371e-04 -3.250801377577874560e-03 4.875493419067102908e-04 8.820296718409594873e-04 3.283399153344791939e-04 -7.615596309628832640e-04 3.118804007298059400e-02 -3.351098592003041998e-02 5.852009397479544968e-03 -4.196042388514883981e-02 6.093421910768651029e-02 -9.461858740027521975e-03 -5.385719474550903531e-04 2.725929944575201241e-04 1.554299743094486640e-04 -5.135330762138352011e-04 -2.159012105149189786e-04 2.121217582520904671e-04 1.517875271911037216e-02 2.083423059891887719e-04 1.908150961202814341e-03 -6.951357574434065441e-03 -8.281724770955014095e-04 -7.251824029329994627e-03
-4.067399282118365489e-02 -3.595062235569559256e-02 -1.394476155529214556e-02 4.240073007377026526e-03 -3.043403934654330574e-03 -1.125190181801651035e-02 3.031829362099380115e-02 1.188667027419164635e+00 8.820438447869735632e-02 2.933894305338461544e-02 -1.778468505434063068e-02 1.702029083418064859e-02 1.001932794879683078e-02 1.637872881256305022e-02 4.012833440073569971e-03 -1.556085534288382533e-01 -3.710406394316200229e-01 7.436875460749481359e-02 -9.793978107624817103e-03 1.556142226072324518e-02 -6.201136300259670747e-03 1.488844354217076782e-01 -3.811322494049436682e-01 -4.950184844411921470e-02 6.084918143176075520e-04 -3.388751385171616566e-03 1.139504857247170769e-03 2.100950269761128406e-02 -1.882866425564446444e-01 -4.679056387706220788e-02 -4.497548192786203318e-04 -1.308635346009370294e-04 1.072419579581715540e-04 3.354263883275211775e-04 7.088362718962071263e-02 -6.790730853263185832e-03 5.210919807394868031e-04 9.073992451553231781e-03 -2.690970011144227028e-03 -1.199031230386920620e-03 1.221802430270575203e-02 -2.174602345733303403e-03 -4.698237107940150814e-02 -1.688498644317087405e-01 -6.407966825343758277e-02 -3.109544349254040729e-03 9.408946408347693829e-03 -1.970511923539771879e-03 -7.133716146117004796e-05 8.137633153433852448e-03 2.787346043846760865e-04 -1.038876940748971554e-03 -4.237710849712623181e-04 1.137142699582886904e-03 -1.167661776605349172e-02 -1.864876232793314520e-02 -8.637938146727697220e-03 -5.394742916828830503e-02 -5.888433868662699272e-02 6.948522985236873367e-03 9.840748829377521378e-04 -6.854981541731558926e-04 -6.269166440990808602e-04 2.366881979605408443e-04 3.037734756260125537e-04 -5.177849600094847505e-04 5.505764327049843948e-02 -5.270304451074724755e-02 5.058324422282515706e-03 2.390928744627776603e-02 -3.393806402573168457e-02 1.572677329722262790e-02 -5.045568770895524340e-04 6.169955819091289123e-04 -1.233046300752518171e-04 4.620380391325582068e-04 4.691245121253887710e-04 -6.755770919831443136e-05 -6.056572251205945886e-04 6.991514254726718773e-03 -2.929075503703155309e-04 -8.631324105267735615e-04 -1.397688689952631368e-02 1.735241020177797364e-03
-4.711606920319955094e-02 -6.466973523797395207e-02 -4.268891330881175242e-03 3.875686566085652374e-02 -1.133221517860192110e-02 -1.028648798062654218e-01 2.800408775730174327e-01 8.820438447869735632e-02 1.969804221103558239e+00 -5.497921963604442824e-02 6.756101621904885002e-02 -2.251939387661721498e-02 3.250328946044879833e-04 -2.470344485300749425e-03 5.869016932662354802e-03 -1.431751003471502456e-02 -4.410620790737800404e-03 -2.699969831845120405e-01 2.710339703991277577e-03 2.744827205889913005e-04 6.647584098807965067e-03 -4.806612901577177882e-02 2.921091410798080240e-02 -2.598203355352743937e-01 3.976456212043686170e-03 1.178244242941301791e-03 7.311822834002634254e-03 1.889442672501798204e-01 -4.694977330363446499e-02 -6.067953126832414945e-01 -4.124327281827735309e-03 1.478710697837317387e-04 5.371546528565886418e-04 4.974704040966752491e-03 -7.042064428742201253e-03 7.822521321019338530e-03 -1.149898350969985258e-02 -3.187967983708079288e-03 -1.090608193596643606e-02 -1.056215178004767281e-02 -2.158539673616246667e-03 -7.395915646850933362e-03 -4.251094835038522479e-01 -6.395825334949377383e-02 -7.399614785753177992e-01 -1.115694307991254783e-02 -1.282651611702353804e-03 -1.124764993422079640e-02 5.003049932938161484e-04 -8.229757302341067851e-04 -8.191962779711861164e-04 -5.480205781122375261e-04 6.155782873105411154e-04 1.236353321482531065e-03 5.696201477943846347e-02 8.396383903978751895e-02 6.517665427272780268e-03 1.186984226299135636e-02 1.271691200140103416e-02 -7.549928326561780242e-03 -7.856536391385180243e-04 -2.097596005878172264e-04 1.052766427814917291e-02 5.187298230751972994e-04 6.066020881863179795e-04 -8.791950826438597877e-04 -6.897500379685886016e-05 -7.091197308159154049e-04 -5.869016932662327046e-03 5.300634555484044774e-02 -7.697704910038932757e-02 1.273817142037948248e-02 4.029840975256350315e-04 -1.889726131421194666e-04 -2.990491602974362567e-04 3.170015585459177651e-04 -3.023561810271482853e-05 -3.250328946044852728e-04 -6.638135468150889451e-03 -2.310190195662655509e-04 4.580696142565741751e-03 -8.468807657965503333e-03 1.720595642659285274e-03 2.439636435665106656e-03
4.964310547244301514e-02 3.616085438781618810e-02 -4.118185671900307862e-03 -7.471929880487346298e-02 4.059367946059820598e-02 4.721197280436913168e-02 -7.495787672896539466e-02 2.933894305338461544e-02 -5.497921963604442824e-02 1.666905688676399766e+00 -2.824587821581711067e-01 3.206629029255866209e-02 6.910256031075583116e-03 -8.336054397233142940e-03 2.089564669819376965e-03 6.978286171806756533e-03 -8.487704919279732627e-03 -1.936969284707011846e-04 -3.166269203404034616e-01 -2.312552353327053216e-03 1.152742388797775852e-01 -3.166566835269732927e-01 -2.744024072283886284e-02 -1.120191856184040435e-01 -3.514356756811874982e-01 -1.298336338593145955e-01 1.433262784376635422e-02 -1.535355238626665703e-02 -4.226372492924187520e-03 6.198301711062349003e-04 -9.376065173660974583e-02 -9.745553875507134700e-02 1.086120094034509834e-02 1.187267685218854410e-02 -3.421349160938617212e-03 3.850316992771585646e-04 -6.278142640115053422e-03 1.428680198507946073e-02 -1.584062929664109380e-03 -4.381802467233594442e-03 8.721558528043070121e-03 -3.568747799189515499e-03 -4.194247148690041088e-03 9.299814724258063242e-03 1.534930050247121890e-03 -4.731708882042953146e-01 4.376407299128409756e-01 -4.841856293928180344e-02 -1.145646467174256476e-03 -1.936969284707093161e-03 -3.623549857001038491e-04 1.356350930827791672e-03 1.241077636811034179e-03 -1.440916175209170508e-04 1.392255727324803478e-03 1.240132773745359577e-03 -7.558904525678707131e-06 -1.253360856665335261e-03 -2.343732834495502494e-03 8.990372070238287355e-04 3.858301085676579811e-02 -6.441131518950210175e-03 -4.262277289421202708e-02 -4.054879846497698448e-02 8.308653368327553398e-03 5.231659551687160847e-02 -4.069855926089215037e-02 -2.869549130563530358e-03 -5.271343800447006456e-02 3.850789424304176117e-02 3.327807717433265474e-03 4.290339722472817641e-02 -2.022479392153875549e-03 -1.104875625888867598e-02 1.209424724109772319e-03 -9.394301030829183691e-03 2.329559888509863050e-03 -2.749551521218394435e-04 9.902164928649297843e-04 7.015608262902448293e-04 2.621995007347525594e-04 9.425009080464541965e-04 5.929015737335077045e-04 -6.089642458506020622e-04
-3.607723400650083428e-02 -1.000496603019801617e-01 1.166905886152780174e-02 7.151526814904840545e-02 -3.600731413963823013e-02 -6.455871382775291156e-02 6.647111667275151792e-02 -1.778468505434063068e-02 6.756101621904885002e-02 -2.824587821581711067e-01 1.943169476144237962e+00 -7.308846515345676642e-02 -3.437884264588563291e-03 8.077161917228427995e-03 -6.325385793400613646e-03 -2.553020003550373999e-03 9.722168514630764868e-03 5.386664337617001405e-03 2.017896806285165989e-02 -2.556435683533000436e-01 -2.021062097555301890e-02 -1.176260030503317039e-02 -2.582272964064860621e-01 -1.511166744144494360e-02 -1.688890762489356490e-01 -5.887881123769259650e-01 3.977259345649558631e-02 1.503229894392545292e-02 1.214810443584312533e-02 -5.116433500823700962e-04 -3.263840487884679675e-02 7.185683614730289243e-03 1.835396505143169904e-03 -1.162795731816951977e-02 4.703528341108144557e-03 -7.804568922770632267e-04 9.769411667916302541e-03 -5.629021713971795425e-03 1.358713088492070334e-03 1.178338729247887899e-02 -1.268289693103539541e-02 2.132555939309195049e-03 1.294320670563878575e-02 -1.330697898593741560e-02 1.693667045286526528e-03 4.409260187923172980e-01 -7.302000982434599941e-01 6.547617586455808936e-02 -4.374715994240481985e-04 1.117347818356251646e-02 8.201411410369311913e-04 -1.849569451128809782e-03 -2.535540036834819239e-03 2.220428204419882048e-05 -1.785791194193345546e-03 -2.420266742818110751e-03 2.177909366463007083e-04 -6.798289757789077042e-04 2.749551521218334803e-03 -1.597291012584041697e-03 5.222730595716222959e-03 -4.894390680381679147e-03 -7.125684810057686044e-03 -5.542188798232996344e-02 1.023381186471319232e-02 7.496543563349114536e-02 -5.643478118877178623e-02 2.198696353908943368e-03 -7.796395857252423622e-02 -7.987399925985894794e-03 -5.221785732650472897e-03 -7.190880361591706418e-03 8.873209050089682359e-03 4.370936541977957050e-03 -3.168125859328121182e-03 1.288415276403183547e-02 5.237375973234721822e-03 4.539122167674490213e-03 -8.777777880452936748e-04 -1.035097488486123960e-03 -4.110154335841727236e-04 -8.357313816211584326e-04 -7.714806931528379224e-04 5.721145862879048125e-04
4.001967514817881405e-03 1.183771691875715876e-02 4.289678318326812720e-03 1.458018196698262006e-02 -1.382901582974258373e-02 -4.315662052633910742e-03 -2.994601757310376075e-02 1.702029083418064859e-02 -2.251939387661721498e-02 3.206629029255866209e-02 -7.308846515345676642e-02 1.290604524126435004e+00 -3.611739068679325343e-03 -1.537764639444245875e-03 5.027616372646920642e-03 4.347314965335176071e-03 5.518000303750795902e-04 3.548433243276733536e-03 1.437746159623439213e-01 -3.663234105760588676e-03 -4.162022593833968331e-01 -1.448149101976914654e-01 -3.177999678364833158e-02 -4.135164861191140129e-01 1.872624109932155556e-02 3.979810475926978675e-02 -2.344965880796275881e-01 -1.695556771417994994e-03 -6.812462703774558193e-04 6.923484113995551428e-03 3.779452262842963959e-03 1.838703525873125987e-03 2.274994046465066144e-02 1.443750764406112998e-03 -8.007714481898589587e-04 -2.587035073916040939e-03 -1.071474716515986728e-03 1.250526267468159668e-03 6.265386988728006978e-03 -6.068383039527317294e-03 4.463060690884748313e-03 3.976456212043713058e-03 3.266864049694933464e-03 -5.664454078935915720e-04 4.554712408258693168e-03 -4.876438282133197660e-02 6.538452414718411154e-02 -1.459728398847199848e-01 5.541621880393555414e-04 1.209424724109758658e-03 -7.691185354885511291e-04 8.314794978255251462e-05 1.228321985425229364e-05 -1.132418384254340422e-03 2.055077167920809408e-04 3.321193675973293895e-04 5.954054608576310297e-03 -4.129051597155869793e-04 -2.009251309233910706e-03 -1.308635346009413662e-04 5.952873529744173720e-02 -4.896752838045984914e-03 -6.099894222768766083e-02 1.038735211289115376e-02 -7.458749040720695674e-03 -1.950433583393421794e-02 1.906261235071432612e-03 4.224482766792766325e-03 -3.695831881527601032e-03 -5.908937397188623181e-02 -9.140605297685813063e-03 -6.756148865058170250e-02 -1.120135164400093549e-03 -3.062301195968559868e-03 -2.373873966291695919e-02 -1.600598033314016644e-03 4.493768740520350316e-03 4.578617443821167421e-02 -3.855041308099935345e-04 -8.173065518397989657e-04 3.746382055543019327e-04 5.895945530035137834e-04 9.921062189962952509e-04 1.214149039438484033e-04
-3.165886533862421470e-01 1.169031828050629863e-02 1.448999478736054392e-01 -2.946597989256942163e-01 -1.489208126497375551e-01 4.814030076642998590e-02 -1.319028839732224595e-03 1.001932794879683078e-02 3.250328946044879833e-04 6.910256031075583116e-03 -3.437884264588563291e-03 -3.611739068679325343e-03 1.698308212665296635e+00 -2.502814704553913971e-01 2.945553915569329995e-01 3.567566720357377708e-02 -9.395245893894881711e-03 -5.145346310634479892e-02 2.343780077648809079e-02 5.339468427484753144e-02 -3.933464942553871121e-03 7.369931912543786767e-05 -3.197416614365208680e-03 5.109819459363749983e-03 -8.317535081145220610e-02 4.618821367267160471e-02 5.938700583758511897e-02 -5.275737413702570600e-02 -5.695492830644560689e-02 -3.865151342902978238e-02 9.635713544117761875e-03 5.929960600400687246e-03 1.177771811408453865e-03 -1.470301416552476786e-02 3.495993343127596026e-05 -9.089110260604573582e-03 -3.683312445906945787e-02 6.755298488299028674e-03 5.111709185495173779e-02 -3.863025401005128201e-02 -5.319484573644969738e-02 2.614908534354499874e-03 -1.031790467756130147e-03 5.588865033678911808e-04 1.026593720894735523e-03 -1.223597670095425208e-03 -1.175882085277025514e-03 -7.658115147585761815e-04 -4.391496762287810940e-01 4.132816876472849010e-01 -5.993833343642735595e-02 -4.382397730965015836e-01 -3.565913209992382232e-02 -4.242071392760983217e-01 -8.439516902928441422e-03 -2.348457149824059818e-03 -1.470206930245934220e-02 1.172102633014186161e-03 -2.209089847631754300e-03 -9.084858376808891724e-04 2.225624951281688670e-03 2.727347239174076135e-03 1.957283840619834358e-03 -7.080331382903516657e-03 1.178338729247879225e-02 -1.484852307764448955e-03 -5.456584204479534433e-04 -5.829805115435530462e-04 -5.593589349007772708e-04 -1.256667877395304788e-03 1.663431427183768331e-03 -4.648726283296958535e-04 -7.228674884220132046e-03 1.233046300752735011e-04 -5.812797580252561033e-03 -5.653115722147419343e-03 6.755770919832527338e-05 3.666068694957715264e-03 -6.736401226984831472e-03 4.469202300811899505e-04 -6.529003784061515603e-04 -5.173597716299225061e-03 6.684906189903598280e-04 8.154168257084063939e-04
2.735000630006350145e-02 -2.581866672946604990e-01 -3.179794918189682990e-02 -9.741774423244298209e-02 -3.812111454709304903e-01 2.943201206535711600e-02 -2.327670162378440554e-03 1.637872881256305022e-02 -2.470344485300749425e-03 -8.336054397233142940e-03 8.077161917228427995e-03 -1.537764639444245875e-03 -2.502814704553913971e-01 1.770097018671867861e+00 4.042076951957317144e-02 2.041376653468092699e-03 -9.297452566593821660e-04 -1.445640490537452444e-02 -5.301201473323467750e-02 -1.347393628964848600e-01 5.823191073975371099e-03 3.084033046479902306e-03 -7.952912424087410503e-03 7.187573340861699162e-03 6.039753688636262385e-02 -7.646304359264270711e-03 -8.729117432568793411e-02 -2.334803878524567555e-02 -3.840868362114212287e-02 -4.229301568427902558e-02 3.025923967938669995e-03 -1.115741551144542980e-02 2.672072749830010745e-03 -4.916122530892902756e-03 -1.028388960719583967e-02 3.252218672176412917e-03 -4.627797566391415179e-02 1.034955759026272293e-02 6.610828925551856527e-02 4.611876623734188427e-03 5.333279574404348536e-03 3.301351551593373519e-03 -7.204580876044592696e-04 -3.571582388386631461e-04 1.305800756812246308e-03 -1.712091875067846530e-03 -9.099031322794498642e-04 3.517725193641133702e-03 4.185270949565781384e-01 -7.733467977076087241e-01 7.200990396394793547e-02 -3.598888930985687240e-02 -1.588182532630576516e-01 -6.554420600528924890e-02 -2.267671357705766991e-04 1.268951097249536699e-03 -1.577921319736988654e-04 -6.127436981134238517e-04 5.338476321265642546e-04 4.847147527096164026e-03 -7.394970783785219728e-03 9.443433910246120874e-03 1.337453669513563679e-03 1.199314689306659257e-02 -1.448333350274728405e-02 1.119662732867256249e-04 -1.417294598566045077e-04 -1.092356190268200730e-02 -2.281844303691468777e-04 -1.391783295791945794e-03 2.151925632156227817e-03 -8.097476473141148375e-04 3.150173461079651925e-03 6.391998639533344548e-04 8.024722017081424574e-03 2.022006960621019274e-04 -3.878662884742545779e-04 -2.826085429540865432e-03 2.862935089103710567e-04 4.449832607964793879e-03 -9.165171737394268645e-04 -1.108324376078713685e-03 -8.947853232280829090e-04 1.228321985423978411e-03
1.120744601077481306e-01 -1.512300579823344301e-02 -4.135249898867053853e-01 -1.335091511849256611e-03 -4.947397498368074492e-02 -2.599365536923567976e-01 1.632203702862044040e-02 4.012833440073569971e-03 5.869016932662354802e-03 2.089564669819376965e-03 -6.325385793400613646e-03 5.027616372646920642e-03 2.945553915569329995e-01 4.042076951957317144e-02 1.783222111517656527e+00 5.236383867015708543e-02 -1.760232648265847716e-02 -1.435549352995661720e-01 7.907086565400444148e-03 2.672497938209580232e-02 1.005145329303099543e-02 -5.050293086223975846e-03 7.275445605972802494e-03 -4.693607278918167022e-03 2.716859259144684818e-02 -3.808648531573476104e-02 5.876575837188030040e-03 -5.374333874609470846e-02 -5.843883575114437734e-02 2.842289831117802285e-02 -1.583212552904957396e-02 7.038284976479399629e-03 -3.735043698754607518e-03 -2.721205629247009511e-03 1.230069982095544426e-02 -1.131426278035341237e-02 6.027753927701786328e-03 2.220428204420269759e-03 -1.251234914767464929e-02 5.056481939304381668e-02 7.048536740742362972e-02 -2.315859374057055269e-03 8.924231655638300512e-04 4.851399410891863231e-03 -3.566858073058177137e-04 7.573077471672093200e-04 2.205310395368879385e-03 -6.628214405960926661e-04 -5.587400495927252742e-02 7.027796996450011435e-02 -1.673305246220458398e-01 -4.267133885578961450e-01 -6.629206512179930399e-02 -7.721416248672947624e-01 -1.271880172753243887e-02 -7.691185354885538396e-04 -2.354220814524912719e-02 5.428238312508285035e-03 -2.040904221935202489e-04 6.741125542313367545e-03 4.166846119784425526e-03 2.378692767926826254e-03 -1.219865460985866679e-02 -3.088284930275598042e-03 2.782149296985308995e-03 1.310052640607944647e-03 9.344695719879436095e-04 4.913287941696011440e-04 1.088009820165937360e-03 3.255053261373523892e-04 -8.281724770954770149e-04 3.278674838016229194e-04 -2.240270328800189701e-03 6.245544864348103299e-04 -3.710477259046129385e-03 1.861380239450197670e-04 5.182573915423572880e-04 1.483907444698741827e-03 -2.038069632738081106e-03 -5.469339855866691899e-03 1.780122015799035125e-03 -8.125822365113012733e-05 3.604652595686521667e-03 -1.366744424550618868e-03
-3.165839290709134835e-01 -2.018416480971312044e-02 -1.437887889083295789e-01 -1.248636541336788780e-03 9.647051900906769561e-03 -2.491131472746443282e-03 -2.950467203511025760e-01 -1.556085534288382533e-01 -1.431751003471502456e-02 6.978286171806756533e-03 -2.553020003550373999e-03 4.347314965335176071e-03 3.567566720357377708e-02 2.041376653468092699e-03 5.236383867015708543e-02 1.699056544213339404e+00 -3.091502189014341817e-01 -2.329791379960961528e-01 6.377825693549676184e-05 -4.191884991025768281e-03 -4.258497837158372115e-03 2.334047988071987628e-02 5.292603219425499883e-02 -7.827718067880726216e-03 -8.326086091889861596e-02 3.223211376059091637e-02 -6.809155683044543217e-02 -5.260288902578193898e-02 -4.705701526159263015e-02 5.023175516238077842e-02 9.536030490686240799e-03 5.543511606524983981e-03 -2.368771705736851755e-03 -1.472143899530645172e-02 1.891615857552938519e-03 8.835414527461265405e-03 -3.694934261615188953e-02 -4.650616009428307739e-03 -5.136464597816797761e-02 -1.050687729070359441e-03 2.541681646761823413e-04 -1.111631396808680609e-03 -3.856033414318868480e-02 -5.251265460300651167e-02 9.080134061480324426e-03 -1.329894764987883671e-03 -1.013838069507597139e-03 9.812402937406173101e-04 1.196669072722669064e-03 -1.956811409086975373e-03 1.388948706594801425e-03 -8.410698579424270155e-03 7.870709337370516111e-04 1.443325576026460721e-02 -4.383682744734382908e-01 5.815206981070117354e-02 4.218870280182455690e-01 -4.389361371759304409e-01 4.161323395165342776e-01 -3.204172385285020130e-02 -1.274620275643826954e-03 1.617605568496809998e-03 2.305465880334282500e-04 -4.927460887681591253e-04 -4.266056741683891228e-04 6.864430172388792835e-04 -7.080803814436386484e-03 1.180606400605586047e-02 -1.050215297537527561e-03 2.261057316245852333e-03 2.244522212595907121e-03 -2.987657013777409235e-03 -7.432765306413630611e-03 1.297769420753732902e-03 5.639887639227490063e-03 -5.784924119814067837e-03 -7.162062038087351271e-04 -3.588117492036584696e-03 -5.395168105208398082e-03 5.574692087693548835e-04 -1.052577455201773697e-03 -6.960333773558256484e-03 5.697524286235746511e-04 5.621935240979203385e-04
2.324835573181308328e-03 -2.556931736642498176e-01 -3.705280512184718281e-03 -5.872796384925179844e-03 1.554583202013902141e-02 1.497607959151842126e-04 -9.496157269312781313e-02 -3.710406394316200229e-01 -4.410620790737800404e-03 -8.487704919279732627e-03 9.722168514630764868e-03 5.518000303750795902e-04 -9.395245893894881711e-03 -9.297452566593821660e-04 -1.760232648265847716e-02 -3.091502189014341817e-01 1.753384280765576175e+00 -3.414640633172091183e-02 4.185743381098627931e-03 -1.081631994472384735e-02 -5.876103405655168886e-03 -5.338003889732903517e-02 -1.346689705980893825e-01 2.673253828662149056e-02 5.274745307483534595e-02 1.983267574926871057e-02 8.411785171949837103e-02 -1.104166978589585235e-02 -1.392444699937937097e-02 5.170810370255382593e-02 6.234206507559731172e-03 -1.286856252344760476e-02 -5.999880467263312214e-04 -3.935827100217973926e-03 -1.366319236171034852e-02 -2.828447587205139106e-03 -4.654253732231315027e-02 -5.459418793676729109e-03 -6.772967427627821224e-02 -8.588805267310562494e-04 -1.676187078570876791e-03 -1.050687729070362043e-03 -6.515775701141358206e-03 -1.076576977070832497e-02 -1.335563943382150724e-03 -1.870356438574450730e-03 -2.053659873322316587e-03 -3.221510622540815251e-03 -1.771618248207654494e-03 -1.072041634355421283e-02 -3.284344016410577563e-03 2.477430958293592132e-03 1.016200227171913748e-03 -2.117910561790639808e-03 5.836230184282180378e-02 -1.601150778207456882e-01 -7.256028669972444667e-02 4.205609127055205398e-01 -7.648553133360661560e-01 6.218285564902324702e-02 -1.464537751851658970e-03 2.387668967051068472e-03 -3.656620064300598232e-04 -3.642447118315018419e-04 -3.651895748972062592e-04 5.683351340250193803e-04 1.237959588694228542e-02 -2.490092123374118560e-02 3.379775186047363506e-03 -8.141885037229552521e-03 8.280307476356180835e-03 -2.625774459610185838e-03 3.726539931163218647e-03 -1.500442548348697881e-03 -8.546286429353764508e-03 3.080253594217054712e-04 2.669238160633098829e-04 3.125607021371170323e-03 -9.297452566593781545e-04 -1.908623392735719296e-03 -1.090844409363069586e-03 8.654945681910549337e-04 5.650753564483162149e-03 7.842363445398434912e-05
-1.151882563407979065e-01 -2.034904341467960037e-02 -4.162046215410611372e-01 -1.527654604641148425e-02 -6.313102573546398866e-03 6.679237011509302387e-03 2.269088652304370596e-02 7.436875460749481359e-02 -2.699969831845120405e-01 -1.936969284707011846e-04 5.386664337617001405e-03 3.548433243276733536e-03 -5.145346310634479892e-02 -1.445640490537452444e-02 -1.435549352995661720e-01 -2.329791379960961528e-01 -3.414640633172091183e-02 1.800306180608772566e+00 4.419596989862044356e-03 -5.817049464048250698e-03 -1.709729717403607333e-03 3.967007581386608819e-03 5.708390211491515959e-03 1.009538942558653972e-02 -3.986707976306651247e-02 3.492639079246513678e-02 -2.174649588886583967e-02 5.741129716718409992e-02 6.776463420970951779e-02 3.689217840067635090e-03 1.466852666362650215e-02 -4.961003526514311604e-03 -2.020117234489589297e-03 3.796932229558683952e-03 -1.163787838035934899e-02 -7.985037768321573415e-03 4.345897670736629040e-03 -3.812050038610046571e-03 3.161039386335325746e-03 -7.818741868756569867e-04 -4.510303844170281649e-03 9.661224846892435244e-04 -5.038057109523021854e-02 -6.851674521001527296e-02 1.381011856842837351e-02 -2.763724467203947143e-04 -1.809885202368942360e-03 4.861320473081821251e-04 -5.162259359510706566e-03 9.382490242507829630e-04 7.416230202763693206e-03 1.235077756343811242e-02 -2.022951823686729329e-03 -1.147063761772855982e-02 4.242246192428140161e-01 -7.121763628334945584e-02 -7.821444177124416974e-01 -3.719831403396664515e-02 6.467445955330250462e-02 -1.656940217922348302e-01 -5.243990014695701710e-05 3.245604630716425508e-04 -1.164543728488504071e-02 -8.654945681910495127e-04 5.267611591337431230e-04 9.854921775363074087e-04 3.637722802986320149e-04 -6.283339386976252890e-05 1.133363247320050369e-03 -2.462313149242218672e-03 -4.310937737305315688e-03 7.384104858529556316e-04 1.621857452292500097e-03 -1.176354516809881897e-03 -1.661069269519503330e-03 -2.022006960621005722e-04 -1.162181570823995688e-04 8.895885763666734310e-04 5.234541384037573334e-04 -3.451584779041378878e-03 -2.910178242389148276e-04 2.083423059892212763e-03 4.453139628694777717e-03 5.026671509581246257e-04
7.004742337646664534e-03 2.396645166175340180e-03 -4.366212226649388885e-03 -2.949923907248243049e-01 1.555594205494212900e-01 1.414743468288706847e-02 -1.515087925867239678e-03 -9.793978107624817103e-03 2.710339703991277577e-03 -3.166269203404034616e-01 2.017896806285165989e-02 1.437746159623439213e-01 2.343780077648809079e-02 -5.301201473323467750e-02 7.907086565400444148e-03 6.377825693549676184e-05 4.185743381098627931e-03 4.419596989862044356e-03 1.698975285989688278e+00 3.093254910001235758e-01 2.327920551090854051e-01 3.568511583423086830e-02 -2.174602345733313812e-03 -5.232368198986436791e-02 -8.350983233671351036e-02 -3.212817882336275327e-02 6.805328987628417314e-02 -5.254383508417508758e-02 4.723842897020911341e-02 -5.021805464792795937e-02 9.460913876961803137e-03 -5.518000303750793950e-03 2.481682842089306951e-03 -1.454522203355138391e-02 -1.841538115070268187e-03 -8.924231655638062422e-03 -1.244857089073938584e-03 1.025648857828995869e-03 -1.025648857829001290e-03 -3.857828654143716229e-02 5.252682754899218320e-02 -9.153360949072913283e-03 -9.717916630835486333e-04 -2.947972765017677337e-04 1.164071296955648468e-03 -3.691816213498338994e-02 4.647781420231218881e-03 5.131031635188960938e-02 -7.080331382903538341e-03 -1.183110287729718067e-02 1.137142699582886904e-03 2.253025980187282114e-03 -2.145784022229094840e-03 2.933799819031886105e-03 -1.238243047613912795e-03 -1.712564306600734138e-03 -4.313299894969247622e-04 -5.347924951922943676e-04 4.828250265782071775e-04 -6.996711001588116000e-04 -4.385255941738791519e-01 -5.829568899668919474e-02 -4.220948978927019368e-01 -4.387660618241024379e-01 -4.159972240981375524e-01 3.204503087358021030e-02 1.280761885570950390e-03 1.977125964999749096e-03 -1.380444939003431853e-03 -8.489594645411102647e-03 -7.903779544670536637e-04 -1.438034342858481376e-02 -5.923818990473558171e-03 5.532173249736755186e-04 3.599455848825113598e-03 -7.222060842760160901e-03 -1.233991163818236141e-03 -5.652643290614565996e-03 -6.950412711368293694e-03 -4.781007112496254595e-04 -5.947912998648975658e-04 -5.423986428712557206e-03 -7.223478137358558529e-04 9.859646090691663936e-04
8.556679923076602329e-03 9.632406523388290648e-03 5.229817068708983484e-04 9.492755762276222642e-02 -3.710415842946857001e-01 -4.526366516287395197e-03 5.849647239815252212e-03 1.556142226072324518e-02 2.744827205889913005e-04 -2.312552353327053216e-03 -2.556435683533000436e-01 -3.663234105760588676e-03 5.339468427484753144e-02 -1.347393628964848600e-01 2.672497938209580232e-02 -4.191884991025768281e-03 -1.081631994472384735e-02 -5.817049464048250698e-03 3.093254910001235758e-01 1.753614827353609851e+00 -3.417333492909366277e-02 9.429260964260461481e-03 -9.169896052722885599e-04 -1.755555576090579717e-02 -5.294729161323386002e-02 1.982558927627588174e-02 8.413296952854973365e-02 1.104261464896137690e-02 -1.402413005281185482e-02 5.173550473145943629e-02 -6.392943502599264180e-03 -1.283218529541774004e-02 -6.094366773834350264e-04 4.046848510439162751e-03 -1.367169612930174347e-02 -2.769393645598216148e-03 1.835396505143113526e-03 -2.119800287922075747e-03 -3.200251203562323558e-03 6.524751900265610832e-03 -1.075065196165695194e-02 -1.359657951557788303e-03 9.160447422065543270e-04 -1.684218414629417302e-03 -1.003917007317685958e-03 4.652741951326175990e-02 -5.432490196303980771e-03 -6.774337479073101742e-02 -1.232384896606536842e-02 -2.495761301768383011e-02 3.399617310427291688e-03 8.106925103798252180e-03 8.268496688034802922e-03 -2.663568982238617537e-03 1.395562748054792086e-03 2.390975987781059249e-03 -3.689690271600374813e-04 3.675517325614822105e-04 -3.817246785471406284e-04 5.655005448278871546e-04 -5.842513523669157216e-02 -1.601505101857098323e-01 -7.276957386877937195e-02 -4.204716231458108799e-01 -7.648935802902274705e-01 6.223624041223589642e-02 1.775870132003363674e-03 -1.071758175435708234e-02 -3.298044530863387946e-03 -2.487824452016419545e-03 9.883267667334450553e-04 -2.110824088797817050e-03 -2.508611439461911306e-04 1.771618248207586840e-04 3.134583220495422949e-03 -3.676462188680542677e-03 -1.421074050828965638e-03 -8.554317765412305236e-03 -8.395108338840004967e-04 5.607762294993316743e-03 1.289738084695243999e-04 9.297452566593835755e-04 -1.898702330545756507e-03 -1.165016160021350175e-03
1.223597670095555312e-04 5.375798412361355340e-03 3.549850537875297047e-03 -2.267529628245954984e-02 7.450339759435858911e-02 -2.701235948353172267e-01 1.532709622042706561e-02 -6.201136300259670747e-03 6.647584098807965067e-03 1.152742388797775852e-01 -2.021062097555301890e-02 -4.162022593833968331e-01 -3.933464942553871121e-03 5.823191073975371099e-03 1.005145329303099543e-02 -4.258497837158372115e-03 -5.876103405655168886e-03 -1.709729717403607333e-03 2.327920551090854051e-01 -3.417333492909366277e-02 1.800189962451689718e+00 5.151157218488597311e-02 -1.438176072318337641e-02 -1.436347762286186991e-01 3.973243677620291736e-02 3.500009011159058159e-02 -2.179184931601996222e-02 -5.743964305915522095e-02 6.788037993525908309e-02 3.835199183719948182e-03 -1.473608437282516483e-02 -5.004939659069860235e-03 -1.978070828065461861e-03 -3.784649009704516009e-03 -1.168323180751346113e-02 -7.988344789051565059e-03 3.108599486187916183e-04 -1.850514314194514308e-03 4.832974581110498994e-04 5.040088565114302088e-02 -6.851438305235099668e-02 1.376334784667571261e-02 7.502212741743489403e-04 -4.573137238040046564e-03 9.684846423535303176e-04 -4.267001604749749710e-03 -3.854568876567016945e-03 3.135528083561135715e-03 -3.136945378159807646e-04 -1.870828870107323159e-04 1.185330715934137559e-03 2.427825647343772979e-03 -4.244324891172705783e-03 7.114818884802049086e-04 -1.795239824850590298e-05 3.240880315387862764e-04 -1.160528060459233186e-02 9.363592981193524442e-04 4.322748525626806792e-04 9.821851568063378821e-04 -4.242822558898223240e-01 -7.128424912948207182e-02 -7.821335517871859100e-01 3.717941677265243494e-02 6.467634927943392842e-02 -1.657063050120890502e-01 5.139582645933640954e-03 8.201411410369366124e-04 7.410561024369429622e-03 -1.239849314825650778e-02 -2.029093433613849730e-03 -1.141914258064730472e-02 2.192082312448939262e-04 -1.809412770835953270e-04 8.858091241038313669e-04 -1.576504025138389907e-03 -1.125804342794393346e-03 -1.677131941636589556e-03 -2.118855424856362982e-03 4.473926616140418665e-03 5.225092753380556265e-04 -4.889666365053197718e-04 -3.411428098748676974e-03 -3.628274172329221765e-04
6.888051749031395138e-03 3.422294024004357733e-03 3.563551052328099190e-03 -1.193362051992688695e-03 -1.015066391493061465e-02 -3.004664548960376061e-04 -2.948459369496391203e-01 1.488844354217076782e-01 -4.806612901577177882e-02 -3.166566835269732927e-01 -1.176260030503317039e-02 -1.448149101976914654e-01 7.369931912543786767e-05 3.084033046479902306e-03 -5.050293086223975846e-03 2.334047988071987628e-02 -5.338003889732903517e-02 3.967007581386608819e-03 3.568511583423086830e-02 9.429260964260461481e-03 5.151157218488597311e-02 1.698137192450402733e+00 2.502942261067785390e-01 -2.944571257980991286e-01 -8.311960389057519716e-02 -4.617876504201450655e-02 -5.935865994561380365e-02 -5.278477516593137187e-02 5.691855107841575778e-02 3.853812986114449335e-02 9.705160979447891717e-03 -5.902559571495061275e-03 -1.122497322064346624e-03 -1.472994276289806698e-02 3.070804963562120667e-05 8.990372070237820715e-03 -1.234936026883997479e-03 1.249108972869593555e-03 7.677012408899768848e-04 -1.062970948924627998e-03 -5.532173249736728081e-04 -9.963581027919990105e-04 -3.854663362873583798e-02 5.324161645820237737e-02 -2.607349629828799482e-03 -3.691060323045768088e-02 -6.741597973846194004e-03 -5.112370589641172108e-02 -5.858151007406744298e-04 4.922736572353218244e-04 5.475481465793731201e-04 -1.197613935788376192e-03 -1.663431427183790015e-03 4.823525950453373505e-04 2.356016054349760209e-03 -2.775062823992481467e-03 -1.966732471276927321e-03 -7.121432926261944338e-03 -1.170307393189338324e-02 1.472569087910191241e-03 -8.471642247162623415e-03 2.304521017268532004e-03 1.469828985019649287e-02 1.248636541336777938e-03 2.309245332597067643e-03 8.933680286295209161e-04 -4.390188126941800828e-01 -4.133336551158990346e-01 5.996573446533295243e-02 -4.382043407315374672e-01 3.568369853963229699e-02 4.241249361893814629e-01 -5.840198609158157514e-03 -6.661284613260730347e-05 -3.668903284154853128e-03 -7.114346453269113774e-03 -1.677131941636277740e-04 5.820356484778225863e-03 -5.123519973816574244e-03 -6.543176730046986996e-04 -7.842363445399302274e-04 -6.708527766546346950e-03 -4.922736572352865879e-04 6.306960963619418978e-04
8.326133335043180150e-03 8.020470133285767869e-03 -1.639809850541012939e-03 2.417432153620932122e-03 1.632865107008037858e-02 -2.370189000335410495e-03 9.747254629025420281e-02 -3.811322494049436682e-01 2.921091410798080240e-02 -2.744024072283886284e-02 -2.582272964064860621e-01 -3.177999678364833158e-02 -3.197416614365208680e-03 -7.952912424087410503e-03 7.275445605972802494e-03 5.292603219425499883e-02 -1.346689705980893825e-01 5.708390211491515959e-03 -2.174602345733313812e-03 -9.169896052722885599e-04 -1.438176072318337641e-02 2.502942261067785390e-01 1.770085680315079735e+00 4.038769931227328969e-02 -6.039800931789564287e-02 -7.620320624957226466e-03 -8.734266936276917359e-02 2.342740728276529114e-02 -3.832553567135957295e-02 -4.213616841537104474e-02 -2.878997761220704853e-03 -1.113190420867123803e-02 2.729236965305511207e-03 4.702583478042389291e-03 -1.037412402997121841e-02 3.346232547214631446e-03 1.713036738133613505e-03 -8.499043276068249820e-04 3.436466969990008020e-03 6.788841127131721703e-04 -4.284954002998250626e-04 1.349736889367803830e-03 -4.613293918332725917e-03 5.340838478930031580e-03 3.224817643270795620e-03 4.629309347296550747e-02 1.019460004748616935e-02 6.606718771216013586e-02 1.516505220465822054e-04 -1.095474238385048260e-02 -2.399952186905306996e-04 1.491466349224423137e-03 2.126886760914903710e-03 -7.081748677502041570e-04 7.477173870502050804e-03 9.370207022653537221e-03 1.337926101046426784e-03 -1.205125597160781187e-02 -1.443609034946175158e-02 1.261392192723840427e-04 2.952697080346077451e-04 1.209424724109764079e-03 -1.199976093452592512e-04 6.675457559246404486e-04 5.891221214706547984e-04 4.828250265781953814e-03 -4.185332365665052623e-01 -7.734989206611880830e-01 7.209494163986190918e-02 3.597802338460120986e-02 -1.587346328817422492e-01 -6.551586011331791970e-02 -2.362157664276832146e-04 -4.138500227813144360e-04 -2.839785943993670611e-03 -3.115213527648358089e-03 5.976258890620393324e-04 8.026139311679988952e-03 1.126749205860073152e-03 -7.714806931528310919e-04 1.115410849071551188e-03 -2.787346043846638892e-04 4.344007944605187896e-03 -9.850197460034701077e-04
-2.016810213759619337e-03 -6.428848299095969374e-03 5.071552505202467538e-03 -1.627384901226909195e-02 4.067635497884795892e-03 5.732011788134292601e-03 1.245801952139604946e-03 -4.950184844411921470e-02 -2.598203355352743937e-01 -1.120191856184040435e-01 -1.511166744144494360e-02 -4.135164861191140129e-01 5.109819459363749983e-03 7.187573340861699162e-03 -4.693607278918167022e-03 -7.827718067880726216e-03 2.673253828662149056e-02 1.009538942558653972e-02 -5.232368198986436791e-02 -1.755555576090579717e-02 -1.436347762286186991e-01 -2.944571257980991286e-01 4.038769931227328969e-02 1.783235339600575786e+00 -2.727205509714210330e-02 -3.800286493441934477e-02 5.800514360398313293e-03 5.365593891251650704e-02 -5.833442838238334094e-02 2.845266149774791642e-02 1.562331079152699288e-02 7.049150901735072583e-03 -3.672682736417698553e-03 2.846399985453711146e-03 1.223266968022426737e-02 -1.128024770998782914e-02 -7.677012408899985688e-04 2.075864155366520612e-03 -7.214029506701595670e-04 -9.136825845423217438e-04 4.854706431621849672e-03 -3.944803299342383544e-04 -5.051663137669262088e-02 7.041214051983105127e-02 -2.257277863982991295e-03 -6.010273960986092789e-03 2.236018445004513047e-03 -1.260541815964716025e-02 -8.933680286295154951e-04 4.951082464324323661e-04 1.171157769948476431e-03 -3.581031019043729845e-04 -7.757325769485199978e-04 2.938524134360443428e-04 -4.222593040661358141e-03 2.301213996538540793e-03 -1.217928491701160756e-02 3.049545544581459215e-03 2.806715736693797536e-03 1.290682947760894098e-03 1.261959110563281791e-02 -8.541562114025206100e-04 -2.364425335634588038e-02 -5.357846014112830138e-03 -1.403121652580533027e-04 6.742070405379085515e-03 5.587920170613396020e-02 7.033844120070559258e-02 -1.673380835265715350e-01 4.266429962595006398e-01 -6.625805005143370341e-02 -7.720556423283149172e-01 -1.582645635065483636e-04 4.010943713942045127e-04 1.487214465428727617e-03 2.329087456976995825e-03 6.467587684789983084e-04 -3.728902088827486250e-03 1.440916175208953667e-04 3.590952081233716921e-03 -1.377137918273408116e-03 2.082478196826497829e-03 -5.406978893529785536e-03 1.635085535212465156e-03
-3.515802397302414395e-01 1.686476637356467689e-01 -1.842766437055718548e-02 1.247786164577605744e-02 -5.494378727108632701e-04 -4.067635497884700482e-03 1.267486559497709407e-02 6.084918143176075520e-04 3.976456212043686170e-03 -3.514356756811874982e-01 -1.688890762489356490e-01 1.872624109932155556e-02 -8.317535081145220610e-02 6.039753688636262385e-02 2.716859259144684818e-02 -8.326086091889861596e-02 5.274745307483534595e-02 -3.986707976306651247e-02 -8.350983233671351036e-02 -5.294729161323386002e-02 3.973243677620291736e-02 -8.311960389057519716e-02 -6.039800931789564287e-02 -2.727205509714210330e-02 2.348120778572684308e+00 -1.091316840894452429e-04 -2.612546376689482870e-04 -9.056512484832690557e-04 2.484989862819106258e-04 -2.177909366465293666e-04 -1.348802419795823049e+00 -1.620440157690021478e-04 -4.110154335860467670e-05 -4.916122530893018983e-03 -1.067695264254722856e-04 -1.644061734339446394e-04 3.518386597787131337e-02 -5.124228621115854698e-02 5.465087972071066419e-03 2.189720154784600969e-03 -1.096041156220837554e-04 3.949527614669021830e-04 1.870828870107312317e-03 -6.236096233689541243e-05 -3.094426540202173739e-04 3.510071802808880509e-02 5.142275505670867997e-02 -5.792483024339737871e-03 -6.006494508723413464e-03 3.447805326778536922e-03 6.742070405378955411e-03 7.040174702610665566e-03 -3.703390786053155272e-03 -6.254048631939916961e-03 7.012301242172332832e-03 -2.348457149824152192e-03 6.807738388446116229e-03 -5.658784900541521598e-03 1.719178348060239510e-03 -7.315129854732524417e-03 6.991986686259439414e-03 2.553492435083005302e-03 -7.030726071953779036e-03 -5.936574641860479715e-03 -2.030510728212304820e-03 7.366152460281001624e-03 -5.756105796309496717e-03 -3.532843002692644639e-03 -6.965530520419547025e-03 7.075607067574504402e-03 3.642919549848137612e-03 6.471839568585827790e-03 -4.411093222270655312e-02 1.547213270100870029e-03 -2.144839159164097864e-04 -4.445155535789512696e-02 -1.400759494915950788e-03 2.943248449687840655e-04 4.140862385477160103e-03 6.094366773876298046e-05 -2.787346043848278748e-04 4.211727115405530797e-03 3.779452262837185161e-05 5.461308519810184267e-04
1.300788258248665730e-01 -5.888273241941529568e-01 3.979054585474409850e-02 -1.379500075937541766e-04 -3.398672447361579356e-03 1.114938417538711068e-03 7.322688759261201865e-05 -3.388751385171616566e-03 1.178244242941301791e-03 -1.298336338593145955e-01 -5.887881123769259650e-01 3.979810475926978675e-02 4.618821367267160471e-02 -7.646304359264270711e-03 -3.808648531573476104e-02 3.223211376059091637e-02 1.983267574926871057e-02 3.492639079246513678e-02 -3.212817882336275327e-02 1.982558927627588174e-02 3.500009011159058159e-02 -4.617876504201450655e-02 -7.620320624957226466e-03 -3.800286493441934477e-02 -1.091316840894452429e-04 1.750340876830921877e+00 -1.055407320083582706e-01 1.261392192723124583e-04 2.544043804426202905e-03 -1.110214102210135096e-03 -2.810967620487147601e-04 -3.927205224743531842e-01 2.073974429235103667e-02 1.318083976668799171e-04 2.827502724139428943e-03 -1.705477833607909536e-04 5.072355638808323519e-02 -8.200183088383913854e-02 8.331330081904567836e-03 -1.568472689079987849e-04 -4.798959510744917056e-03 5.603037979664880850e-04 1.724375094922114436e-04 -4.756913104320787886e-03 5.447135573822386176e-04 -5.085867180647985625e-02 -8.185065279332542909e-02 8.328023061174579661e-03 -4.652978167092604832e-03 -8.674787806290419623e-03 4.702583478042414444e-03 -5.192494977613447416e-03 2.097123574345012304e-03 5.359735740244243526e-03 -4.407786201540673382e-03 2.130666213177746099e-04 -4.505107097308860137e-03 -7.407254003639448386e-03 7.875433652699227391e-04 -8.444241218257007853e-03 4.382274898766480749e-03 1.771618248207645658e-04 -4.597703677748530768e-03 7.418119928895123075e-03 8.121098049783913309e-04 -8.429123409205633091e-03 4.690300258188186654e-03 -8.605812802493548186e-03 4.709197519502399468e-03 5.158479907247846830e-03 2.131138644710617661e-03 5.389026495281287223e-03 9.252666057279121392e-02 1.043128824544686589e-03 3.873938569414281190e-05 -9.235611278943042790e-02 1.146591330239983986e-03 4.251883795698514702e-05 -1.270840823380993564e-04 -1.280289454038068908e-04 -9.070685430821686962e-05 -1.918072023392712892e-04 -1.294462400023727055e-04 3.590479649700077419e-05
-1.427262903909381001e-02 3.959401433707629425e-02 -2.345495004113073989e-01 -7.558904525686428819e-04 1.123914616662941793e-03 7.333082252981154570e-03 8.371486762197088245e-04 1.139504857247170769e-03 7.311822834002634254e-03 1.433262784376635422e-02 3.977259345649558631e-02 -2.344965880796275881e-01 5.938700583758511897e-02 -8.729117432568793411e-02 5.876575837188030040e-03 -6.809155683044543217e-02 8.411785171949837103e-02 -2.174649588886583967e-02 6.805328987628417314e-02 8.413296952854973365e-02 -2.179184931601996222e-02 -5.935865994561380365e-02 -8.734266936276917359e-02 5.800514360398313293e-03 -2.612546376689482870e-04 -1.055407320083582706e-01 7.811608152610367561e-01 2.787346043864021703e-05 -1.187220442065561573e-03 -8.056847361315592690e-03 1.181078832123997539e-05 2.063628178665570523e-02 -2.052644145526683062e-01 -9.543116963688609631e-05 -2.055077167920887470e-04 6.373101378219030687e-04 -5.643667091490323778e-03 8.521247558112413079e-03 -7.161117175021799834e-03 -1.502332274480117340e-03 5.862875322735233317e-04 2.834589197132169843e-04 1.491466349224429425e-03 5.678627024921628890e-04 2.966870026331675154e-04 5.695162128571545045e-03 8.465028205702652270e-03 -7.167258784948921102e-03 1.283218529541772790e-02 -1.883112089961531651e-03 -1.595023341226323166e-02 -3.594259101963704229e-03 3.834726752187095702e-03 3.006081843558756125e-03 4.428100757453447105e-03 -2.952697080346104123e-03 8.050233319855559962e-04 -1.153772289539401960e-02 -2.057439325585171119e-03 -1.439215421690619168e-02 -4.471564458476144990e-03 -2.943248449688992945e-03 7.780947346128072248e-04 1.156984823962818251e-02 -2.010196172299630844e-03 -1.439971312143187299e-02 -1.281848478096494701e-02 -1.884056953027235092e-03 -1.596251663211746552e-02 3.569692662255228698e-03 3.819136511602864992e-03 3.025451536405827056e-03 -1.020593840427470173e-02 -2.314914510992754771e-05 1.520757104261455340e-03 1.040294235347539314e-02 1.436191859880399325e-04 1.482490150100172679e-03 2.433022394205202569e-04 3.212534423416518145e-05 -3.779452262843010715e-05 -3.982597821970877369e-04 -3.307020729987672069e-05 -6.850257226402200648e-05
-1.539087447736237589e-02 -1.487592410654992037e-02 1.673352489373861225e-03 -4.219772624410209616e-01 -2.112902787542392941e-02 -1.887278936081319136e-01 -4.220627725484678017e-01 2.100950269761128406e-02 1.889442672501798204e-01 -1.535355238626665703e-02 1.503229894392545292e-02 -1.695556771417994994e-03 -5.275737413702570600e-02 -2.334803878524567555e-02 -5.374333874609470846e-02 -5.260288902578193898e-02 -1.104166978589585235e-02 5.741129716718409992e-02 -5.254383508417508758e-02 1.104261464896137690e-02 -5.743964305915522095e-02 -5.278477516593137187e-02 2.342740728276529114e-02 5.365593891251650704e-02 -9.056512484832690557e-04 1.261392192723124583e-04 2.787346043864021703e-05 2.651384028143207505e+00 7.700633985522386594e-05 -7.558904525454826159e-06 2.054132304855210700e-03 -2.362157664493607359e-06 3.543236496418183018e-05 -1.597637304897611354e+00 -1.729099410246193733e-04 -9.921062190193979052e-06 4.437076956577716211e-03 3.996298336423481645e-03 -3.812522470142572489e-04 3.902378947691956257e-02 6.751991467569351882e-03 5.979424181890671125e-02 3.908189855546125024e-02 -6.674512696180892948e-03 -5.978715534591346609e-02 4.474871479206304903e-03 -4.019447481533647802e-03 4.681796490596897746e-04 2.444360750993598928e-03 2.173185051134514812e-03 -6.023502043905437468e-04 -3.465757725027351823e-03 -8.020942564818535347e-03 1.308635346009641345e-03 -3.473789061085900357e-03 -8.119208323652699413e-03 4.762109851181054940e-04 2.420739174351083361e-03 2.309245332596959223e-03 1.242494931410565231e-04 -3.456781525902586586e-03 8.064406265841398899e-03 -3.935354668684119643e-04 2.424518626613890188e-03 -2.319638826319694262e-03 -1.620440157693633226e-04 2.390031124715628810e-03 -2.365937116539235108e-03 6.689630505234112588e-04 -3.484654986341537749e-03 8.043619278395756217e-03 -1.357768225426195154e-03 6.430265593694714163e-03 -2.792070359176977018e-04 9.921062189962789879e-06 6.342393328583257814e-03 2.149563474494395332e-04 -3.779452262848840335e-05 -4.388558238153442148e-02 1.470206930245996496e-03 1.382240178828294912e-02 -4.386810241481874095e-02 -1.426270797690680318e-03 -1.387295196229808986e-02
4.219758451464212037e-03 1.233424245978812644e-02 -4.974704040967053899e-04 -1.062640246851604200e-02 -1.882049119012606520e-01 -4.690914419180892275e-02 1.060419818647179505e-02 -1.882866425564446444e-01 -4.694977330363446499e-02 -4.226372492924187520e-03 1.214810443584312533e-02 -6.812462703774558193e-04 -5.695492830644560689e-02 -3.840868362114212287e-02 -5.843883575114437734e-02 -4.705701526159263015e-02 -1.392444699937937097e-02 6.776463420970951779e-02 4.723842897020911341e-02 -1.402413005281185482e-02 6.788037993525908309e-02 5.691855107841575778e-02 -3.832553567135957295e-02 -5.833442838238334094e-02 2.484989862819106258e-04 2.544043804426202905e-03 -1.187220442065561573e-03 7.700633985522386594e-05 6.655681575281146012e-01 1.114919520277374565e-01 5.858151007390710981e-05 -2.189247723251815277e-03 2.144839159163410480e-04 -1.828310032152323050e-04 -1.991417018868626432e-01 -1.645951460468132385e-02 2.031928022811006242e-03 -1.871301301640149618e-03 -6.675457559246466286e-04 -6.779392496474643051e-03 -3.881025042406918875e-03 -9.254933728636824397e-03 6.768526571218954485e-03 -3.872521274815523933e-03 -9.269579106155325862e-03 -2.093344122082161241e-03 -1.779177152733337972e-03 -6.467587684790112104e-04 -1.112292800954699581e-02 -1.084277611056373887e-02 -6.914507914871288394e-03 -5.195801998343426049e-03 -9.603588199884096829e-03 -2.277119988362948046e-04 -7.185211183197426354e-03 -1.178858403934020943e-02 2.273812967632927833e-03 -1.127835798385640534e-02 -7.065213573852165314e-03 8.549593450083742274e-03 7.225367863490132596e-03 -1.180748130065442832e-02 2.373968452598273701e-03 1.124576020808937954e-02 -7.123322652393364665e-03 8.564711259135132648e-03 1.106198434180864429e-02 -1.088293279085644598e-02 -6.905059284214188492e-03 5.198636587540557408e-03 -9.586108233168456200e-03 -2.206255258434710979e-04 3.609376911015058065e-04 -8.976199124252829515e-06 1.044073687610394638e-04 -6.108539719819945256e-04 -2.461368286176490944e-04 1.233046300752524947e-04 -1.062593003698312707e-02 3.866237935428545880e-02 -2.218066046755972666e-03 1.075679357158407928e-02 3.897843604976570370e-02 -2.216648752157428237e-03
-3.694414586929315944e-04 -6.642387351946413233e-04 6.871516645381455131e-03 -9.595178918599270301e-02 -4.683638973574918984e-02 -6.067438176461603661e-01 9.590265630657565654e-02 -4.679056387706220788e-02 -6.067953126832414945e-01 6.198301711062349003e-04 -5.116433500823700962e-04 6.923484113995551428e-03 -3.865151342902978238e-02 -4.229301568427902558e-02 2.842289831117802285e-02 5.023175516238077842e-02 5.170810370255382593e-02 3.689217840067635090e-03 -5.021805464792795937e-02 5.173550473145943629e-02 3.835199183719948182e-03 3.853812986114449335e-02 -4.213616841537104474e-02 2.845266149774791642e-02 -2.177909366465293666e-04 -1.110214102210135096e-03 -8.056847361315592690e-03 -7.558904525454826159e-06 1.114919520277374565e-01 1.686803559977201994e+00 -1.771618248212844136e-04 2.022006960621011685e-04 -2.621995007347340196e-04 8.787226511096832260e-05 -1.647132539300270176e-02 -3.430915899478959030e-01 -3.732209109558030403e-04 -7.762050084813712850e-04 -7.849449918392080797e-03 -6.174349432346773470e-02 -9.448158225574676897e-03 -8.712204383692573328e-02 6.186490922741155057e-02 -9.356034076667881297e-03 -8.706015530612168374e-02 1.280289454037917391e-04 -7.029781208887968475e-04 -7.856536391384914830e-03 8.938404601623702516e-04 5.166511243306396231e-03 -8.673842943224747189e-04 9.475086822947431306e-03 1.251990805220032539e-02 -1.330839628053602074e-03 -8.070075444235540185e-03 -1.023428429624602051e-02 -1.107662971932716137e-02 1.539654365575661215e-03 -3.731736678024612404e-03 -1.644534165869567877e-03 8.077634348761224964e-03 -1.027255125040731423e-02 -1.114418742852548230e-02 -1.465482614917378024e-03 -3.639140097584966059e-03 -1.657289817256662893e-03 -8.688015889210464696e-04 5.222258164183337520e-03 -8.225032987012137562e-04 -9.470834939151729498e-03 1.258652089833295004e-02 -1.328005038856452501e-03 -5.574692087693487849e-05 -1.700753518277180556e-05 9.779332730106280510e-04 1.237770616081112899e-04 1.875553185435902437e-04 9.571462855649925244e-04 -9.618658765782182873e-02 -2.179326661061853354e-03 1.912875276531419977e-02 9.606611761694369700e-02 -2.177909366463286374e-03 1.919772776911107814e-02
-9.380600516376330633e-02 3.259966549315242157e-02 -3.610321774080667290e-03 -4.800376805343163980e-03 5.329027690609722690e-04 4.155507762995452534e-03 -4.376605720372416658e-03 -4.497548192786203318e-04 -4.124327281827735309e-03 -9.376065173660974583e-02 -3.263840487884679675e-02 3.779452262842963959e-03 9.635713544117761875e-03 3.025923967938669995e-03 -1.583212552904957396e-02 9.536030490686240799e-03 6.234206507559731172e-03 1.466852666362650215e-02 9.460913876961803137e-03 -6.392943502599264180e-03 -1.473608437282516483e-02 9.705160979447891717e-03 -2.878997761220704853e-03 1.562331079152699288e-02 -1.348802419795823049e+00 -2.810967620487147601e-04 1.181078832123997539e-05 2.054132304855210700e-03 5.858151007390710981e-05 -1.771618248212844136e-04 2.310317752176663131e+00 -5.031395824908838641e-04 -6.028226359236293300e-04 2.957421395673176523e-04 -5.102260554840911885e-05 -7.086472992830374464e-06 6.374046241284679268e-03 -5.462253382873820569e-03 6.344755486250116443e-04 -4.110154335838257789e-04 -1.143284309507847357e-04 -6.689630505232703125e-04 -7.152613407431038933e-04 5.007774248249675150e-05 7.280169921303073291e-04 6.260662673399346873e-03 5.523669482144968196e-03 -6.982538055603159603e-04 -6.018777728579232864e-04 -9.930510820618668535e-04 2.623412301946010175e-03 -5.943188683324180516e-04 5.007774248265450291e-04 2.447667771723525086e-03 -6.363652747564123476e-04 -8.503767591385292916e-05 -2.551602708951688624e-03 -3.812522470143168800e-04 -1.661541701052549232e-03 -2.326725299312904297e-03 -5.116433500824101033e-04 3.741657740217302613e-04 2.517587638586394651e-03 -6.543176730045984109e-04 1.328477470389144086e-03 2.362157664276764383e-03 -4.658174913956198218e-04 9.453354972437165264e-04 -2.838368649394913245e-03 -5.272335906666915546e-04 -6.448690423475162900e-04 -2.300269133472562615e-03 -4.205717786307766048e-01 4.074145604407536370e-01 -4.522398091411397592e-02 -4.206903589455227577e-01 -4.072175564915530566e-01 4.526933434126795969e-02 5.517055440684953682e-03 3.023561810264435538e-05 9.826575883382319271e-05 5.629021713971643637e-03 1.606267211691004334e-05 1.544851112437930357e-04
9.737617025755165856e-02 7.037812544946558425e-03 1.874135890837280759e-03 -6.141609927119861157e-05 -1.388948706594853467e-04 2.220428204418841214e-05 3.212534423416562191e-05 -1.308635346009370294e-04 1.478710697837317387e-04 -9.745553875507134700e-02 7.185683614730289243e-03 1.838703525873125987e-03 5.929960600400687246e-03 -1.115741551144542980e-02 7.038284976479399629e-03 5.543511606524983981e-03 -1.286856252344760476e-02 -4.961003526514311604e-03 -5.518000303750793950e-03 -1.283218529541774004e-02 -5.004939659069860235e-03 -5.902559571495061275e-03 -1.113190420867123803e-02 7.049150901735072583e-03 -1.620440157690021478e-04 -3.927205224743531842e-01 2.063628178665570523e-02 -2.362157664493607359e-06 -2.189247723251815277e-03 2.022006960621011685e-04 -5.031395824908838641e-04 2.208911268512321779e+00 -2.024340772393317112e-01 7.039229839506004410e-05 -1.337453669513571052e-03 1.634613103679603081e-04 1.346902300170660979e-03 5.579416403022000558e-03 -9.264382359293929069e-04 2.078698744565076639e-05 1.409735694040446276e-03 -1.842482978135956450e-04 1.700753518276434828e-05 1.398869768784771804e-03 -1.440916175209036609e-04 -1.454144258128830039e-03 5.538787291196431428e-03 -8.711637465853127715e-04 3.272533228089210058e-03 -7.375601090938139690e-03 -3.678351914811956065e-03 -8.938404601623666738e-04 7.119543200130554368e-04 -4.053462551899070796e-04 -5.154228023452123771e-04 6.883327433702850825e-04 7.077024362173538457e-04 3.114741096115504308e-03 5.702248601564400329e-04 3.926378469561037088e-03 4.639277652639877498e-04 6.736873658517686554e-04 6.481760630775734201e-04 -3.082615751881328386e-03 6.122712665805679026e-04 3.936299531750999878e-03 -3.234266273927899858e-03 -7.342058452105412400e-03 -3.701973491454734443e-03 8.574632321324923050e-04 7.006159632245302204e-04 -3.637722802986488742e-04 3.990922065579736722e-01 -8.824378526853751126e-01 8.717070428480981625e-02 -3.984180467605890619e-01 -8.824524980628936088e-01 8.720802637590538420e-02 6.481760630775694086e-04 8.976199124253004004e-06 2.976318656989564396e-05 6.628214405961077365e-04 3.590479649701099280e-05 -3.023561810272924503e-05
-1.054136479260199891e-02 1.672407626308081456e-03 2.282411221530895526e-02 -5.536897565064685840e-04 1.398397337251901706e-04 5.121157816152541262e-04 4.880217734396298827e-04 1.072419579581715540e-04 5.371546528565886418e-04 1.086120094034509834e-02 1.835396505143169904e-03 2.274994046465066144e-02 1.177771811408453865e-03 2.672072749830010745e-03 -3.735043698754607518e-03 -2.368771705736851755e-03 -5.999880467263312214e-04 -2.020117234489589297e-03 2.481682842089306951e-03 -6.094366773834350264e-04 -1.978070828065461861e-03 -1.122497322064346624e-03 2.729236965305511207e-03 -3.672682736417698553e-03 -4.110154335860467670e-05 2.073974429235103667e-02 -2.052644145526683062e-01 3.543236496418183018e-05 2.144839159163410480e-04 -2.621995007347340196e-04 -6.028226359236293300e-04 -2.024340772393317112e-01 4.094375122644407505e-01 1.166905886151609349e-04 1.275565138709516735e-04 1.554299743094189027e-04 -3.481820397144824025e-04 -9.321074143236593099e-04 -2.812857346620912732e-03 5.527448934406408929e-05 -1.941693600035603593e-04 -1.138559994181375902e-04 -9.921062189948475022e-06 -1.634613103679620700e-04 -6.236096233690222935e-05 8.598253897966462835e-05 -9.108479953451531974e-04 -2.972539204726028835e-03 3.425128613201455807e-04 -1.138559994181357064e-04 1.690832456089396904e-03 -1.758862596820559262e-03 7.313240128601220316e-04 1.642172008205286613e-03 1.809885202368958406e-03 -5.003049932938426030e-04 -3.948582751605232005e-03 -9.750986838134915969e-04 5.366822213237085150e-04 7.053402785530802797e-04 -1.884529384560096246e-03 -5.399892420536957140e-04 -4.031730701387792326e-03 9.968305343248423829e-04 5.683351340250147182e-04 7.294342867287006201e-04 -3.066080648231409847e-04 -4.488099562124787099e-05 1.670517900176605400e-03 1.669100605578053382e-03 7.398277804515115529e-04 1.734768588644946402e-03 -4.458808807089044424e-02 8.728881216802364396e-02 -1.053522318267489932e-01 4.470147163877574020e-02 8.755809814175122274e-02 -1.056730128375577837e-01 -3.472371766487122283e-04 -2.031455591278270124e-05 -9.448630657106718718e-05 -3.203085792759339666e-04 2.409400817562654408e-05 -5.669178394264661424e-06
1.196858045335812658e-02 1.143473282123157186e-02 -1.465010183384442060e-03 -5.138543296561368101e-02 -5.111709185493234359e-04 -5.018167741989822475e-03 -5.171613503861284544e-02 3.354263883275211775e-04 4.974704040966752491e-03 1.187267685218854410e-02 -1.162795731816951977e-02 1.443750764406112998e-03 -1.470301416552476786e-02 -4.916122530892902756e-03 -2.721205629247009511e-03 -1.472143899530645172e-02 -3.935827100217973926e-03 3.796932229558683952e-03 -1.454522203355138391e-02 4.046848510439162751e-03 -3.784649009704516009e-03 -1.472994276289806698e-02 4.702583478042389291e-03 2.846399985453711146e-03 -4.916122530893018983e-03 1.318083976668799171e-04 -9.543116963688609631e-05 -1.597637304897611354e+00 -1.828310032152323050e-04 8.787226511096832260e-05 2.957421395673176523e-04 7.039229839506004410e-05 1.166905886151609349e-04 2.547594599827143202e+00 1.620440157692489393e-04 -1.653510364990769504e-04 -2.106572205002286979e-03 -3.161039386335474932e-03 2.716481313918102857e-04 2.967342457864830668e-03 5.829805115434446260e-04 6.828052944358748572e-03 3.105764896991179691e-03 -6.935294902318047154e-04 -6.723645575597726048e-03 -2.097123574345063912e-03 3.023089378741540371e-03 -4.672347859942672498e-04 1.661069269519549300e-03 1.207062566445534207e-03 -5.702248601561869801e-04 -7.591974732988810738e-04 -7.851812076051711484e-04 -2.423573763549570839e-04 -7.842363445401795939e-04 -8.158892572410431174e-04 5.347924951923594197e-04 1.603432622511056713e-03 1.454616689661408866e-03 2.584200484721300463e-04 -8.730534727168989817e-04 5.395168105208679541e-04 -5.820356484779760226e-04 1.801381434777486051e-03 -1.267533802651180704e-03 -2.919626873046842971e-04 1.637920124409372302e-03 -1.348792026302362331e-03 6.940019217644549914e-04 -8.333692239568960339e-04 8.551010744680407130e-04 2.796794674503398463e-04 8.437627176796982931e-03 -3.713311848243215640e-04 1.511780905137096679e-05 8.403139674898396291e-03 2.173185051131815149e-04 -3.637722802976237069e-05 -4.300166298356208339e-01 -4.832171447504654549e-02 -4.372443598567753442e-01 -4.300232438770806853e-01 4.829147885694365372e-02 4.370454661814431319e-01
3.449695052909982837e-03 4.597231246215700839e-03 -8.083303527155498089e-04 -1.146071655553861438e-02 7.091764225998629934e-02 -7.064741142319273803e-03 1.152449481247411894e-02 7.088362718962071263e-02 -7.042064428742201253e-03 -3.421349160938617212e-03 4.703528341108144557e-03 -8.007714481898589587e-04 3.495993343127596026e-05 -1.028388960719583967e-02 1.230069982095544426e-02 1.891615857552938519e-03 -1.366319236171034852e-02 -1.163787838035934899e-02 -1.841538115070268187e-03 -1.367169612930174347e-02 -1.168323180751346113e-02 3.070804963562120667e-05 -1.037412402997121841e-02 1.223266968022426737e-02 -1.067695264254722856e-04 2.827502724139428943e-03 -2.055077167920887470e-04 -1.729099410246193733e-04 -1.991417018868626432e-01 -1.647132539300270176e-02 -5.102260554840911885e-05 -1.337453669513571052e-03 1.275565138709516735e-04 1.620440157692489393e-04 3.809990237126784085e-01 2.070676857135772542e-01 3.713311848243525722e-04 -1.529260871852845295e-03 2.683411106618542575e-04 -1.217456060168326491e-03 -2.790180633043858396e-03 7.540007264371549004e-04 1.107851944545793551e-03 -2.941831155090429868e-03 8.366762446868809561e-04 -2.759000151875238031e-04 -1.559968921488444045e-03 2.574751854061806534e-04 -4.535342715411726970e-04 -6.061296566534478056e-03 1.984212437992607849e-04 1.794767393317575621e-03 2.915847420783392561e-03 -2.648923604720091786e-03 2.345622560626952312e-03 4.194719580222893568e-03 1.781539310397615115e-03 -5.371546528565668494e-04 -1.067695264253159084e-03 1.677131941636611945e-04 -2.397117597708187890e-03 4.210309820807113003e-03 1.745634513900621524e-03 5.314854744622983865e-04 -1.056829338997475071e-03 1.592094265722645446e-04 4.677072175268229834e-04 -6.055627388140211002e-03 1.738548040907793725e-04 -1.833979210544575385e-03 2.894115570272034078e-03 -2.612546376690231403e-03 1.133835678852875500e-04 -2.310190195662771518e-04 2.173185051134712001e-05 -6.524279468732736018e-04 -8.503767591397498322e-05 5.196746861408219263e-06 -4.603325612989503379e-02 -1.384999178980136358e-01 -8.844107267665793359e-02 4.592743146653543995e-02 -1.386402300632716689e-01 -8.826202112570571967e-02
-3.888111515399725478e-04 -8.758880619138633729e-04 -2.724040218444105307e-03 -1.031029852988245288e-01 -6.994821275456711285e-03 7.804568922770836747e-03 1.031091269087516804e-01 -6.790730853263185832e-03 7.822521321019338530e-03 3.850316992771585646e-04 -7.804568922770632267e-04 -2.587035073916040939e-03 -9.089110260604573582e-03 3.252218672176412917e-03 -1.131426278035341237e-02 8.835414527461265405e-03 -2.828447587205139106e-03 -7.985037768321573415e-03 -8.924231655638062422e-03 -2.769393645598216148e-03 -7.988344789051565059e-03 8.990372070237820715e-03 3.346232547214631446e-03 -1.128024770998782914e-02 -1.644061734339446394e-04 -1.705477833607909536e-04 6.373101378219030687e-04 -9.921062190193979052e-06 -1.645951460468132385e-02 -3.430915899478959030e-01 -7.086472992830374464e-06 1.634613103679603081e-04 1.554299743094189027e-04 -1.653510364990769504e-04 2.070676857135772542e-01 2.272976763819773538e+00 -8.787226511111413424e-05 2.135390528506147026e-04 5.021947194252663997e-04 -1.093395539640486941e-02 7.530558633714697818e-04 3.334421758893213201e-03 1.098545043348607420e-02 7.332137389915421421e-04 3.466702588092768385e-03 5.196746861379902951e-06 1.762169617550686594e-04 4.993601302281342824e-04 5.536897565065089163e-04 -8.565183690668018738e-04 5.966810259963388182e-04 -2.586562642383178484e-03 -3.879135316275492042e-03 3.495993343129842222e-04 2.170350461937605932e-03 2.999940233631643097e-03 -1.862797534048751119e-02 -3.935354668685303592e-04 7.554180210357537562e-04 4.412510516869191024e-04 -2.160901831280479576e-03 2.977735951587442108e-03 -1.866860445231306384e-02 4.875493419067497558e-04 8.598253897967840856e-04 4.464477985483389887e-04 -5.243990014694578476e-04 -8.395108338840049419e-04 6.245544864348097878e-04 2.614908534354508547e-03 -3.848899698172748157e-03 3.174739900788184918e-04 1.450364805866005702e-04 -6.330582540261292155e-05 -1.114938417538682255e-04 2.631443638004407138e-04 2.456643970849377913e-05 -1.143284309509995161e-04 -4.160184835171161222e-01 -8.847414288395780146e-02 -9.238422246563533502e-01 4.163061943206250448e-01 -8.844815914965076242e-02 -9.239461595935813953e-01
-4.730934094329070083e-01 -4.408882242696888221e-01 4.884942049724594337e-02 -4.039289605913421594e-03 3.105292465458358436e-03 1.120938298005949574e-02 -3.949055183138060199e-03 5.210919807394868031e-04 -1.149898350969985258e-02 -6.278142640115053422e-03 9.769411667916302541e-03 -1.071474716515986728e-03 -3.683312445906945787e-02 -4.627797566391415179e-02 6.027753927701786328e-03 -3.694934261615188953e-02 -4.654253732231315027e-02 4.345897670736629040e-03 -1.244857089073938584e-03 1.835396505143113526e-03 3.108599486187916183e-04 -1.234936026883997479e-03 1.713036738133613505e-03 -7.677012408899985688e-04 3.518386597787131337e-02 5.072355638808323519e-02 -5.643667091490323778e-03 4.437076956577716211e-03 2.031928022811006242e-03 -3.732209109558030403e-04 6.374046241284679268e-03 1.346902300170660979e-03 -3.481820397144824025e-04 -2.106572205002286979e-03 3.713311848243525722e-04 -8.787226511111413424e-05 5.175279572556195085e-01 4.665620434911814107e-01 -5.181723538664342182e-02 -2.037124769672373978e-03 -2.862462657570694589e-03 3.684965956271893384e-05 -2.112713814929247785e-03 -2.861990226037924509e-03 6.335306855590741235e-04 2.224207656683100873e-03 3.137417809692547369e-03 -3.004664548960023695e-04 2.069250113906958427e-04 8.773053565124563739e-04 -1.745162082367765575e-03 1.918544454925646958e-03 6.420344531504274324e-04 -2.815691935817866282e-04 1.912875276531425875e-03 6.991986686259526150e-04 1.629888788351680287e-04 2.877108035089317485e-04 1.074781737245994202e-03 1.538237070977091416e-03 9.259658043964547752e-05 -9.070685430823122175e-05 -1.511780905140078235e-05 7.464418219116667960e-05 -4.525894084754598229e-04 -1.327532607323447800e-04 1.629888788351029766e-04 -2.579476169390867470e-04 1.242494931409318399e-04 1.289738084694837424e-04 -2.433022394205232655e-04 1.762169617550352931e-04 8.338416554897224928e-04 -6.618765775303530122e-04 8.834469664393900749e-05 -1.889726131421303086e-04 -1.996023226313978390e-03 3.410955667215687884e-04 8.551010744680407130e-05 -6.566798306688120205e-05 9.448630657071278860e-06 9.637603270246314704e-05 -5.480205781122483681e-05 1.766893932878942780e-04
-4.377040357382436797e-01 -7.301934842020001426e-01 6.544357808879103233e-02 5.506661946962326630e-03 9.522329976232955101e-03 -1.250526267468181352e-03 2.836951354796618183e-03 9.073992451553231781e-03 -3.187967983708079288e-03 1.428680198507946073e-02 -5.629021713971795425e-03 1.250526267468159668e-03 6.755298488299028674e-03 1.034955759026272293e-02 2.220428204420269759e-03 -4.650616009428307739e-03 -5.459418793676729109e-03 -3.812050038610046571e-03 1.025648857828995869e-03 -2.119800287922075747e-03 -1.850514314194514308e-03 1.249108972869593555e-03 -8.499043276068249820e-04 2.075864155366520612e-03 -5.124228621115854698e-02 -8.200183088383913854e-02 8.521247558112413079e-03 3.996298336423481645e-03 -1.871301301640149618e-03 -7.762050084813712850e-04 -5.462253382873820569e-03 5.579416403022000558e-03 -9.321074143236593099e-04 -3.161039386335474932e-03 -1.529260871852845295e-03 2.135390528506147026e-04 4.665620434911814107e-01 7.889323139765076487e-01 -6.844777020621838071e-02 9.259658043965848795e-04 6.562073991361481919e-04 -5.584140718350484589e-04 4.393613255554949804e-05 -1.540126797108581566e-04 5.725870178207095873e-04 -3.049073113048621914e-03 -3.701501059921838595e-03 5.735318808864302677e-04 -2.777897413189689586e-04 1.802326297843236547e-03 1.171157769948473612e-03 -4.464477985483255446e-04 7.327413074586803382e-04 5.201471176737742542e-04 1.889726131403413750e-06 4.544791346068740787e-04 -4.143224543141530922e-04 1.006279164982048537e-04 1.461230731121673180e-03 -7.927401121313594305e-04 -5.121157816152474042e-04 4.936909518338499902e-04 3.321193675973077054e-04 -3.297572099330778328e-04 -1.795239824850481877e-04 1.662958995650725032e-04 -1.228321985424145162e-04 1.955866546021344139e-04 -1.757445302222142552e-04 -5.017222878924147873e-04 1.440916175208845247e-04 -3.784176578171738123e-04 -5.574692087693521730e-04 2.277592419895765018e-03 -3.581031019043729845e-04 2.582310758587500962e-03 1.307218051410825865e-03 8.031336058543113096e-06 3.259777576702059532e-05 1.776342563536176689e-04 -1.247219246738396140e-04 1.370051445280214344e-05 2.466092601505198972e-04 2.650340899318414170e-04
4.846391636643595374e-02 6.533822585696431873e-02 -1.460512635191739683e-01 1.274950977716805822e-02 -1.996495657846823930e-03 -1.121410729538812288e-02 -1.359280006331490230e-02 -2.690970011144227028e-03 -1.090608193596643606e-02 -1.584062929664109380e-03 1.358713088492070334e-03 6.265386988728006978e-03 5.111709185495173779e-02 6.610828925551856527e-02 -1.251234914767464929e-02 -5.136464597816797761e-02 -6.772967427627821224e-02 3.161039386335325746e-03 -1.025648857829001290e-03 -3.200251203562323558e-03 4.832974581110498994e-04 7.677012408899768848e-04 3.436466969990008020e-03 -7.214029506701595670e-04 5.465087972071066419e-03 8.331330081904567836e-03 -7.161117175021799834e-03 -3.812522470142572489e-04 -6.675457559246466286e-04 -7.849449918392080797e-03 6.344755486250116443e-04 -9.264382359293929069e-04 -2.812857346620912732e-03 2.716481313918102857e-04 2.683411106618542575e-04 5.021947194252663997e-04 -5.181723538664342182e-02 -6.844777020621838071e-02 1.790061975250336057e-01 3.291902920936245428e-03 3.883387200071197753e-03 -3.118048116844906147e-05 -3.422294024004384622e-03 -3.840868362114214368e-03 6.973089424945410697e-04 3.458198820501206909e-04 5.059741716881104153e-04 6.916397641002684869e-04 -1.344540142506390340e-03 -5.626659556307522184e-04 3.149701029546794241e-03 -1.923268770254236808e-03 1.111631396808702293e-03 1.583590498131220471e-03 2.007834014635358037e-03 -8.456524438111266435e-04 1.746106945433472703e-03 1.337453669513559776e-03 1.255723014329589420e-03 3.144031851152537596e-03 -4.960531094980310737e-05 8.692740204538915768e-05 -3.099150855531251480e-04 -3.656620064300571127e-04 1.162181570824104108e-04 3.278674838016310510e-04 4.884942049724526553e-04 3.642447118314882893e-04 3.529063550429675181e-04 1.114938417538612189e-04 -1.653510364993843488e-04 8.976199124252951488e-06 9.637603270250380463e-05 -4.502272508111784506e-04 -1.058246633596040751e-03 -2.551130277419165742e-04 9.448630657109496987e-05 1.287375927030900286e-03 2.196806627777447797e-04 2.451919655519402318e-04 5.291233167977805497e-05 -3.529063550429620971e-04 -3.122772432174038097e-04 5.716421547549265653e-05
-4.346370102269484989e-03 -1.286572793425047601e-02 -3.362767650864607882e-03 -4.804340505904137748e-01 4.691906525399885952e-02 4.251434985742177375e-01 -5.545873764189242910e-03 -1.199031230386920620e-03 -1.056215178004767281e-02 -4.381802467233594442e-03 1.178338729247887899e-02 -6.068383039527317294e-03 -3.863025401005128201e-02 4.611876623734188427e-03 5.056481939304381668e-02 -1.050687729070359441e-03 -8.588805267310562494e-04 -7.818741868756569867e-04 -3.857828654143716229e-02 6.524751900265610832e-03 5.040088565114302088e-02 -1.062970948924627998e-03 6.788841127131721703e-04 -9.136825845423217438e-04 2.189720154784600969e-03 -1.568472689079987849e-04 -1.502332274480117340e-03 3.902378947691956257e-02 -6.779392496474643051e-03 -6.174349432346773470e-02 -4.110154335838257789e-04 2.078698744565076639e-05 5.527448934406408929e-05 2.967342457864830668e-03 -1.217456060168326491e-03 -1.093395539640486941e-02 -2.037124769672373978e-03 9.259658043965848795e-04 3.291902920936245428e-03 5.242582168726771519e-01 -4.783888944846827890e-02 -4.340819031758414437e-01 2.094288985147888318e-03 -3.335366621958955023e-04 -3.070804963559983433e-03 -2.043738811132334715e-03 -1.936969284707310002e-04 3.414262687945757591e-03 2.696166758005616448e-03 2.834589197143067701e-06 -6.793565442459836672e-04 2.253498411720444676e-04 1.628943925285355164e-03 -6.084918143177213933e-04 1.936969284706984741e-04 2.201530943105631070e-04 3.661344379629703077e-04 2.229876835078037529e-04 2.040904221934985649e-04 1.422018913894594269e-04 2.012558329964097073e-04 -1.782011741930500772e-03 -1.521229535794330588e-04 2.724040218444101404e-03 -2.234601150405760017e-04 -6.396722954861433497e-04 2.508611439461911306e-04 -2.272395673034370393e-04 2.088147375220721514e-04 1.653510364993762173e-04 -1.563748373751097133e-04 2.707032683261600785e-04 9.826575883389908686e-05 2.659789529975593869e-04 -1.889726131420218884e-05 1.308635346009088402e-04 -2.910178242389012751e-04 4.251883795699964823e-05 -8.881712817677359789e-05 6.661284613261814549e-05 3.188912846773537049e-04 -1.936969284706876321e-04 1.138559994180856705e-04 1.836341368208855782e-03
-9.250209413308261436e-03 -1.340760690243563910e-02 -5.579416403022003160e-04 4.404242965044243702e-02 -1.688805724813443598e-01 -6.391667937460243643e-02 -1.828782463683225864e-03 1.221802430270575203e-02 -2.158539673616246667e-03 8.721558528043070121e-03 -1.268289693103539541e-02 4.463060690884748313e-03 -5.319484573644969738e-02 5.333279574404348536e-03 7.048536740742362972e-02 2.541681646761823413e-04 -1.676187078570876791e-03 -4.510303844170281649e-03 5.252682754899218320e-02 -1.075065196165695194e-02 -6.851438305235099668e-02 -5.532173249736728081e-04 -4.284954002998250626e-04 4.854706431621849672e-03 -1.096041156220837554e-04 -4.798959510744917056e-03 5.862875322735233317e-04 6.751991467569351882e-03 -3.881025042406918875e-03 -9.448158225574676897e-03 -1.143284309507847357e-04 1.409735694040446276e-03 -1.941693600035603593e-04 5.829805115434446260e-04 -2.790180633043858396e-03 7.530558633714697818e-04 -2.862462657570694589e-03 6.562073991361481919e-04 3.883387200071197753e-03 -4.783888944846827890e-02 1.879710582924972451e-01 6.962648688069258962e-02 3.207810108088140393e-04 9.779332730106287015e-04 -5.343200636594516457e-04 2.873328582826440401e-03 -1.289738084695243999e-04 -3.834726752187091366e-03 2.704198094064170187e-03 1.713509169666465552e-03 6.996711001588116000e-04 1.587842381926918810e-03 2.819471388080892552e-03 -1.204700408781201335e-03 7.525834318386140495e-04 7.979368589927296604e-04 5.305406113965987396e-04 1.984212437992557976e-05 -2.135390528506376064e-04 6.330582540261880335e-05 -1.662486564118077466e-03 2.837423786329396069e-03 1.059663928194604261e-03 -2.648451173187235837e-03 1.770673385141955606e-03 -1.077143894910248360e-03 5.999880467262759271e-05 -7.365207597215305338e-04 -4.299126948984508065e-05 -6.968365109616847953e-04 6.373101378219026350e-04 -4.506996823440265936e-04 -2.404676502233856188e-04 5.385719474550415640e-05 -3.916457407371061288e-04 3.028286125602972943e-04 3.170015585459828172e-04 3.524339235101112437e-04 -5.243990014694075406e-05 2.688135421947105861e-04 1.270840823380749076e-04 -5.834529430763957681e-04 3.892835830728328880e-04 7.086472992808880156e-06
-1.608156937839668246e-03 1.791460372587609998e-03 4.616600939062742714e-03 3.979871892026249913e-01 -6.395636362336232228e-02 -7.399992730979463307e-01 -1.655447334278519617e-02 -2.174602345733303403e-03 -7.395915646850933362e-03 -3.568747799189515499e-03 2.132555939309195049e-03 3.976456212043713058e-03 2.614908534354499874e-03 3.301351551593373519e-03 -2.315859374057055269e-03 -1.111631396808680609e-03 -1.050687729070362043e-03 9.661224846892435244e-04 -9.153360949072913283e-03 -1.359657951557788303e-03 1.376334784667571261e-02 -9.963581027919990105e-04 1.349736889367803830e-03 -3.944803299342383544e-04 3.949527614669021830e-04 5.603037979664880850e-04 2.834589197132169843e-04 5.979424181890671125e-02 -9.254933728636824397e-03 -8.712204383692573328e-02 -6.689630505232703125e-04 -1.842482978135956450e-04 -1.138559994181375902e-04 6.828052944358748572e-03 7.540007264371549004e-04 3.334421758893213201e-03 3.684965956271893384e-05 -5.584140718350484589e-04 -3.118048116844906147e-05 -4.340819031758414437e-01 6.962648688069258962e-02 8.060551224533178960e-01 3.018365063412993890e-03 -5.442411258493900410e-04 -3.813939764741453020e-03 -5.900669845363727684e-04 5.834529430764120311e-04 7.072300046844930176e-04 8.362038131542234159e-05 8.106925103798165444e-04 1.285013769366843885e-04 -2.366881979605300022e-04 9.084858376809000144e-04 1.582645635065521583e-03 1.417294598566004420e-04 1.559024058422561494e-04 6.368377062890436500e-04 1.804688455507769997e-04 1.776342563536122479e-04 -4.299126948986405419e-05 1.592094265722419390e-04 -1.113993554472964692e-03 2.064525798578032475e-03 6.198301711062611380e-04 -1.362492540754893424e-03 5.843978061420974750e-04 1.417294598565895999e-04 -3.240880315387591713e-04 -2.929075503703480569e-05 3.453474505172833900e-04 -2.749551521218258909e-04 3.519614919772549692e-04 1.979488122664076546e-04 -5.432962627838211489e-05 -6.614041459944474191e-06 7.842363445397350710e-05 3.401507036560839220e-05 -1.053522318267648876e-04 -7.209305191373249766e-04 6.141609927119912656e-05 1.101710334618739504e-03 -5.408396188128362925e-03 9.448630657114646947e-06 1.653510364993653753e-04
-4.182908791901512185e-03 -1.188543250357555238e-02 6.095784068432899896e-03 -5.612486610321850214e-03 1.208479861044084057e-03 1.047097249420661513e-02 -4.804685380923122695e-01 -4.698237107940150814e-02 -4.251094835038522479e-01 -4.194247148690041088e-03 1.294320670563878575e-02 3.266864049694933464e-03 -1.031790467756130147e-03 -7.204580876044592696e-04 8.924231655638300512e-04 -3.856033414318868480e-02 -6.515775701141358206e-03 -5.038057109523021854e-02 -9.717916630835486333e-04 9.160447422065543270e-04 7.502212741743489403e-04 -3.854663362873583798e-02 -4.613293918332725917e-03 -5.051663137669262088e-02 1.870828870107312317e-03 1.724375094922114436e-04 1.491466349224429425e-03 3.908189855546125024e-02 6.768526571218954485e-03 6.186490922741155057e-02 -7.152613407431038933e-04 1.700753518276434828e-05 -9.921062189948475022e-06 3.105764896991179691e-03 1.107851944545793551e-03 1.098545043348607420e-02 -2.112713814929247785e-03 4.393613255554949804e-05 -3.422294024004384622e-03 2.094288985147888318e-03 3.207810108088140393e-04 3.018365063412993890e-03 5.243016805736998576e-01 4.786251102511103472e-02 4.341031625948199024e-01 -2.084840354490795356e-03 -8.536837798696480725e-04 -3.308910456119052226e-03 3.250328946045205093e-04 2.357433348948337164e-04 -1.525953851122812018e-04 1.119662732867337564e-04 1.677131941636494580e-04 -3.316469360644704045e-04 1.214149039438809294e-04 1.768783659010535929e-03 2.333811772305171076e-04 2.696166758005648974e-03 2.357433348948337164e-04 6.273890756319615292e-04 1.473986382508648933e-04 -2.801518989832042523e-04 -4.015668029271014447e-04 2.763724467203703197e-04 -1.455089121194506376e-04 -1.256667877395250578e-04 2.697584052604182561e-03 1.001554849653567107e-04 6.751046604503449598e-04 1.412570283237848251e-04 -1.640754713606732210e-03 6.925846271659810358e-04 2.782621728517845755e-04 1.379500075937610884e-04 -2.976318656988836964e-05 2.952697080345996136e-04 -1.492883643823116752e-04 -4.724315328698269756e-07 -2.503887124133863558e-04 -1.563748373751286868e-04 -1.928465517115653116e-03 -1.081868210238727188e-04 -2.645616583988631698e-05 -3.547960811743763529e-04
-8.713054760451716813e-03 -1.272447090592672414e-02 4.437076956577702333e-03 1.820278696091685421e-03 1.228274742270692860e-02 -2.212869299894571970e-03 -4.401739077920122090e-02 -1.688498644317087405e-01 -6.395825334949377383e-02 9.299814724258063242e-03 -1.330697898593741560e-02 -5.664454078935915720e-04 5.588865033678911808e-04 -3.571582388386631461e-04 4.851399410891863231e-03 -5.251265460300651167e-02 -1.076576977070832497e-02 -6.851674521001527296e-02 -2.947972765017677337e-04 -1.684218414629417302e-03 -4.573137238040046564e-03 5.324161645820237737e-02 5.340838478930031580e-03 7.041214051983105127e-02 -6.236096233689541243e-05 -4.756913104320787886e-03 5.678627024921628890e-04 -6.674512696180892948e-03 -3.872521274815523933e-03 -9.356034076667881297e-03 5.007774248249675150e-05 1.398869768784771804e-03 -1.634613103679620700e-04 -6.935294902318047154e-04 -2.941831155090429868e-03 7.332137389915421421e-04 -2.861990226037924509e-03 -1.540126797108581566e-04 -3.840868362114214368e-03 -3.335366621958955023e-04 9.779332730106287015e-04 -5.442411258493900410e-04 4.786251102511103472e-02 1.879446021266573397e-01 6.965294304653243951e-02 2.913485263119131030e-03 6.018777728577660770e-04 3.870631548684100136e-03 -1.511780905137638780e-05 -8.470697384097008878e-04 -8.031336058543113096e-06 6.883327433702772762e-04 6.599868513989604404e-04 -4.530618400083079658e-04 1.614298547766824209e-03 2.817109230416605867e-03 1.119190301334389240e-03 2.668293297567164019e-03 1.738548040907785756e-03 -1.074309305713113533e-03 -7.577801787000276474e-04 7.865985022042061786e-04 5.673902709593095419e-04 -1.511780905136283527e-05 -2.121217582520633620e-04 6.047123620548657767e-05 -2.724040218444101404e-03 1.617605568496809998e-03 7.072300046845011491e-04 -1.624219609956778759e-03 2.813329778153763477e-03 -1.163126433889930499e-03 -3.779452262842931433e-04 2.116493267192369031e-04 3.562133757729533078e-04 1.833034347478875413e-04 1.341705553309054718e-04 -4.081808443870459189e-04 5.810907854121252379e-04 4.521169769425954169e-04 -4.346370102269322359e-05 5.196746861409261113e-05 2.480265547490751680e-04 9.921062189962789879e-05
3.570637525320973123e-03 2.145311590696246697e-03 3.968897307518012667e-03 1.654785930132528227e-02 -2.222790362084529556e-03 -7.441269074005070656e-03 -3.980372669451075485e-01 -6.407966825343758277e-02 -7.399614785753177992e-01 1.534930050247121890e-03 1.693667045286526528e-03 4.554712408258693168e-03 1.026593720894735523e-03 1.305800756812246308e-03 -3.566858073058177137e-04 9.080134061480324426e-03 -1.335563943382150724e-03 1.381011856842837351e-02 1.164071296955648468e-03 -1.003917007317685958e-03 9.684846423535303176e-04 -2.607349629828799482e-03 3.224817643270795620e-03 -2.257277863982991295e-03 -3.094426540202173739e-04 5.447135573822386176e-04 2.966870026331675154e-04 -5.978715534591346609e-02 -9.269579106155325862e-03 -8.706015530612168374e-02 7.280169921303073291e-04 -1.440916175209036609e-04 -6.236096233690222935e-05 -6.723645575597726048e-03 8.366762446868809561e-04 3.466702588092768385e-03 6.335306855590741235e-04 5.725870178207095873e-04 6.973089424945410697e-04 -3.070804963559983433e-03 -5.343200636594516457e-04 -3.813939764741453020e-03 4.341031625948199024e-01 6.965294304653243951e-02 8.060201625198866182e-01 -1.653510364998857923e-05 -5.447135573822354734e-04 -3.212534423415076834e-05 -1.332256922652037649e-04 -2.621995007347417174e-04 2.362157664246135672e-06 -3.264501892030540961e-04 -2.555854592747809802e-04 3.533787865758210821e-04 -1.303911030680823813e-04 -1.155567529364273476e-03 2.034290180475252594e-03 -7.006159632245295699e-04 -1.259502466592447856e-03 5.829805115435530462e-04 -1.634613103679619615e-04 1.148008624838497190e-04 6.217198972376753938e-04 -1.365327129952058176e-04 2.352709033619855734e-04 -4.346370102270135510e-05 -8.173065518400808582e-05 8.730534727167471934e-04 1.379500075937827724e-04 2.144839159163528658e-04 9.056512484837786307e-04 1.585007792729773140e-03 -1.785791194193085338e-04 7.984092905255046196e-05 -1.091316840895988202e-04 -2.291292934348621371e-04 -1.275565138709501556e-04 9.448630657152594023e-07 5.466032835136703724e-03 -2.409400817562933929e-05 1.204700408780979073e-04 6.623490090632336812e-04 6.377825693547778830e-05 1.052577455201773697e-03
-6.247434590479512134e-03 -9.809568348209046079e-03 1.083757936370206496e-03 -4.005746967080617976e-03 -5.957361629306589038e-04 1.157693471262100961e-02 -3.983070253503690275e-03 -3.109544349254040729e-03 -1.115694307991254783e-02 -4.731708882042953146e-01 4.409260187923172980e-01 -4.876438282133197660e-02 -1.223597670095425208e-03 -1.712091875067846530e-03 7.573077471672093200e-04 -1.329894764987883671e-03 -1.870356438574450730e-03 -2.763724467203947143e-04 -3.691816213498338994e-02 4.652741951326175990e-02 -4.267001604749749710e-03 -3.691060323045768088e-02 4.629309347296550747e-02 -6.010273960986092789e-03 3.510071802808880509e-02 -5.085867180647985625e-02 5.695162128571545045e-03 4.474871479206304903e-03 -2.093344122082161241e-03 1.280289454037917391e-04 6.260662673399346873e-03 -1.454144258128830039e-03 8.598253897966462835e-05 -2.097123574345063912e-03 -2.759000151875238031e-04 5.196746861379902951e-06 2.224207656683100873e-03 -3.049073113048621914e-03 3.458198820501206909e-04 -2.043738811132334715e-03 2.873328582826440401e-03 -5.900669845363727684e-04 -2.084840354490795356e-03 2.913485263119131030e-03 -1.653510364998857923e-05 5.175534685583936811e-01 -4.665152727694287238e-01 5.185975422460040868e-02 1.077143894909920498e-04 3.188912846773753890e-04 -2.248774096391692196e-04 9.401387503822243238e-05 1.662958995650616612e-04 -1.818861401493105864e-04 1.001554849653458687e-04 2.116493267192043771e-04 -1.039349372282285904e-04 1.530678166451185027e-04 3.718036163571480229e-04 1.445640490537543517e-04 1.946417915364175282e-03 -5.895945530035083624e-04 -3.373161144587240139e-04 2.239325465734458287e-04 -1.132418384254291633e-03 -1.527371145721432340e-03 2.820416251146781392e-04 -7.908503859999018067e-04 1.676187078570852505e-03 1.996495657846826532e-03 -6.722700712532289971e-04 2.248774096391529566e-04 -9.212414890680817661e-05 2.031455591278109526e-03 -3.203085792759279493e-04 7.951022697955784611e-04 7.521110003057577750e-04 -6.850257226404324329e-05 7.039229839545749906e-05 3.873938569414132112e-05 -1.181078832139872969e-05 6.141609927119099505e-05 1.417294598567197042e-05 1.237770616080999600e-04
-1.431703760318219637e-02 -5.667288668133080472e-03 1.259502466592437014e-03 -2.574751854061800571e-03 9.059819505567549836e-03 -3.190802572905211514e-03 -5.681934045651589743e-03 9.408946408347693829e-03 -1.282651611702353804e-03 4.376407299128409756e-01 -7.302000982434599941e-01 6.538452414718411154e-02 -1.175882085277025514e-03 -9.099031322794498642e-04 2.205310395368879385e-03 -1.013838069507597139e-03 -2.053659873322316587e-03 -1.809885202368942360e-03 4.647781420231218881e-03 -5.432490196303980771e-03 -3.854568876567016945e-03 -6.741597973846194004e-03 1.019460004748616935e-02 2.236018445004513047e-03 5.142275505670867997e-02 -8.185065279332542909e-02 8.465028205702652270e-03 -4.019447481533647802e-03 -1.779177152733337972e-03 -7.029781208887968475e-04 5.523669482144968196e-03 5.538787291196431428e-03 -9.108479953451531974e-04 3.023089378741540371e-03 -1.559968921488444045e-03 1.762169617550686594e-04 3.137417809692547369e-03 -3.701501059921838595e-03 5.059741716881104153e-04 -1.936969284707310002e-04 -1.289738084695243999e-04 5.834529430764120311e-04 -8.536837798696480725e-04 6.018777728577660770e-04 -5.447135573822354734e-04 -4.665152727694287238e-01 7.887641283508112222e-01 -6.851296575775241149e-02 1.048798002938815081e-04 3.193637162102560580e-04 -7.795120292115246922e-05 5.272335906666048184e-04 2.508611439462019727e-04 -4.062911182556262421e-04 5.744767439521346851e-04 3.297572099330344647e-04 1.705477833607708417e-04 2.003109699306700534e-04 -2.976318656989921166e-05 1.549575427765652845e-04 -1.011003480310421546e-04 3.245604630716398403e-04 -4.700693751911121619e-04 -1.417294598576954862e-06 1.571779709809819139e-03 -8.201411410369420334e-04 2.513335754790717996e-04 1.858073218720195617e-03 1.225487396226844885e-03 3.760555001528897295e-04 7.601423363642954671e-04 5.447135573822463155e-04 -2.719315903115522397e-03 1.260447329658144142e-03 -4.251883795709180541e-06 6.132161296462895587e-04 2.170350461937588585e-03 -3.727484794228822559e-04 3.448750189842400907e-05 2.707032683261383944e-04 1.270840823381020127e-04 -5.621935240982889673e-05 1.866104554778841729e-04 -2.130666213177867530e-04
1.603905054044021516e-03 1.229266848489684238e-03 6.196411984931123398e-03 1.367405828696589831e-02 -2.698056484137047184e-03 -1.088151549625786946e-02 -1.264604727147271637e-02 -1.970511923539771879e-03 -1.124764993422079640e-02 -4.841856293928180344e-02 6.547617586455808936e-02 -1.459728398847199848e-01 -7.658115147585761815e-04 3.517725193641133702e-03 -6.628214405960926661e-04 9.812402937406173101e-04 -3.221510622540815251e-03 4.861320473081821251e-04 5.131031635188960938e-02 -6.774337479073101742e-02 3.135528083561135715e-03 -5.112370589641172108e-02 6.606718771216013586e-02 -1.260541815964716025e-02 -5.792483024339737871e-03 8.328023061174579661e-03 -7.167258784948921102e-03 4.681796490596897746e-04 -6.467587684790112104e-04 -7.856536391384914830e-03 -6.982538055603159603e-04 -8.711637465853127715e-04 -2.972539204726028835e-03 -4.672347859942672498e-04 2.574751854061806534e-04 4.993601302281342824e-04 -3.004664548960023695e-04 5.735318808864302677e-04 6.916397641002684869e-04 3.414262687945757591e-03 -3.834726752187091366e-03 7.072300046844930176e-04 -3.308910456119052226e-03 3.870631548684100136e-03 -3.212534423415076834e-05 5.185975422460040868e-02 -6.851296575775241149e-02 1.789929694421136530e-01 -4.729039643882281246e-04 3.377885459915938408e-04 3.529063550429675181e-04 -1.190527462795588996e-04 -1.615715842365287322e-04 7.558904525675996626e-06 2.267671357704696342e-05 8.314794978254167260e-05 -2.220428204420342834e-04 4.105430020513245806e-04 5.338476321265601347e-05 3.368436829258840024e-04 -2.029565865146692669e-03 -8.343140870225950302e-04 1.768783659010527906e-03 -1.317611545133645038e-03 1.289738084695181766e-03 3.135528083561124873e-03 1.362020109222056123e-03 -5.744767439521455271e-04 3.148283734948228128e-03 1.910985550399992537e-03 1.113048691407273827e-03 1.599653170248317539e-03 3.656620064300598232e-04 -7.228202452687717584e-05 1.304383462213696242e-03 6.141609927120725808e-06 -2.820416251146645866e-04 -1.075254168778839742e-03 3.788900893500246657e-04 -2.055077167920890723e-04 7.558904525682772890e-05 -1.799964140179071727e-04 1.573197004408385252e-04 3.590479649701451646e-05
-4.061966319490525890e-02 5.635068837592360075e-02 -1.981377848795447434e-03 3.122252757487888747e-02 -5.513134258962389123e-02 7.228202452687175483e-05 8.366762446868872445e-04 -7.133716146117004796e-05 5.003049932938161484e-04 -1.145646467174256476e-03 -4.374715994240481985e-04 5.541621880393555414e-04 -4.391496762287810940e-01 4.185270949565781384e-01 -5.587400495927252742e-02 1.196669072722669064e-03 -1.771618248207654494e-03 -5.162259359510706566e-03 -7.080331382903538341e-03 -1.232384896606536842e-02 -3.136945378159807646e-04 -5.858151007406744298e-04 1.516505220465822054e-04 -8.933680286295154951e-04 -6.006494508723413464e-03 -4.652978167092604832e-03 1.283218529541772790e-02 2.444360750993598928e-03 -1.112292800954699581e-02 8.938404601623702516e-04 -6.018777728579232864e-04 3.272533228089210058e-03 3.425128613201455807e-04 1.661069269519549300e-03 -4.535342715411726970e-04 5.536897565065089163e-04 2.069250113906958427e-04 -2.777897413189689586e-04 -1.344540142506390340e-03 2.696166758005616448e-03 2.704198094064170187e-03 8.362038131542234159e-05 3.250328946045205093e-04 -1.511780905137638780e-05 -1.332256922652037649e-04 1.077143894909920498e-04 1.048798002938815081e-04 -4.729039643882281246e-04 4.831283276222880785e-01 -4.376275018299210506e-01 5.209974944329092555e-02 -3.157354420379053506e-02 4.934830819594121509e-02 -2.670655455231458943e-03 -2.437746709533714085e-04 -1.174464790678453980e-03 3.495993343128299402e-05 2.541681646761920991e-03 -1.445640490537543517e-04 1.432884839150361765e-03 -3.637722802986428569e-04 -1.889726131408834761e-06 5.631383871635949404e-04 2.881359918884929087e-03 -3.467175019625614359e-03 4.946358148995842231e-04 3.118048116845448248e-04 1.606267211708622619e-05 3.817246785471596019e-04 -3.448750189845653513e-05 -9.448630657179699077e-07 -1.747996671564908643e-04 -8.376211077525835304e-04 -1.412570283237522990e-04 -2.074919292300818688e-03 -6.188853080404998000e-05 1.492883643823116752e-04 9.566738540321397194e-04 -2.083423059892294295e-04 2.451919655519456528e-04 5.905394160693943836e-05 -3.637722802986320149e-04 -3.004664548960294746e-04 6.047123620549470918e-05
2.814274641219517009e-03 2.218066046755999120e-03 4.300544243582494347e-03 3.331965114922400689e-02 -5.268414724943304428e-02 -7.747877138827938964e-04 -4.677072175268172372e-04 8.137633153433852448e-03 -8.229757302341067851e-04 -1.936969284707093161e-03 1.117347818356251646e-02 1.209424724109758658e-03 4.132816876472849010e-01 -7.733467977076087241e-01 7.027796996450011435e-02 -1.956811409086975373e-03 -1.072041634355421283e-02 9.382490242507829630e-04 -1.183110287729718067e-02 -2.495761301768383011e-02 -1.870828870107323159e-04 4.922736572353218244e-04 -1.095474238385048260e-02 4.951082464324323661e-04 3.447805326778536922e-03 -8.674787806290419623e-03 -1.883112089961531651e-03 2.173185051134514812e-03 -1.084277611056373887e-02 5.166511243306396231e-03 -9.930510820618668535e-04 -7.375601090938139690e-03 -1.138559994181357064e-04 1.207062566445534207e-03 -6.061296566534478056e-03 -8.565183690668018738e-04 8.773053565124563739e-04 1.802326297843236547e-03 -5.626659556307522184e-04 2.834589197143067701e-06 1.713509169666465552e-03 8.106925103798165444e-04 2.357433348948337164e-04 -8.470697384097008878e-04 -2.621995007347417174e-04 3.188912846773753890e-04 3.193637162102560580e-04 3.377885459915938408e-04 -4.376275018299210506e-01 8.362680638424849766e-01 -7.291650007549738133e-02 -5.749491754849926292e-03 8.845335589651229929e-03 -2.643254426325822130e-03 6.991986686258767209e-05 1.533040324115696792e-03 2.858210773775174927e-04 -3.576306703715194206e-04 4.880217734396018019e-04 -2.234128718873063663e-03 -9.193517629365590901e-04 1.458868573457399939e-03 1.842482978136055112e-04 3.442608579917120614e-03 -3.021672084142985101e-03 -1.960590861349717148e-04 2.125941897849169260e-05 8.711637465853112536e-04 -3.779452262843690374e-05 -2.050352852592490609e-04 -9.684846423535465806e-05 -1.951142230692645869e-04 3.453474505172725480e-04 5.229817068709173219e-04 -3.434577243858528712e-04 -2.144839159163311818e-04 5.947912998648975658e-04 1.629888788351029766e-04 -3.174739900788201181e-04 6.836084280417172422e-04 1.870828870107268949e-04 1.204700408781087494e-04 1.148008624838470085e-04 1.048798002939140342e-04
5.288162363016660206e-02 -7.804899624843822381e-02 -3.659927085030600068e-03 -5.827442957771131887e-03 4.998798049142745038e-03 -5.866182343465238189e-03 -6.798289757788697572e-04 2.787346043846760865e-04 -8.191962779711861164e-04 -3.623549857001038491e-04 8.201411410369311913e-04 -7.691185354885511291e-04 -5.993833343642735595e-02 7.200990396394793547e-02 -1.673305246220458398e-01 1.388948706594801425e-03 -3.284344016410577563e-03 7.416230202763693206e-03 1.137142699582886904e-03 3.399617310427291688e-03 1.185330715934137559e-03 5.475481465793731201e-04 -2.399952186905306996e-04 1.171157769948476431e-03 6.742070405378955411e-03 4.702583478042414444e-03 -1.595023341226323166e-02 -6.023502043905437468e-04 -6.914507914871288394e-03 -8.673842943224747189e-04 2.623412301946010175e-03 -3.678351914811956065e-03 1.690832456089396904e-03 -5.702248601561869801e-04 1.984212437992607849e-04 5.966810259963388182e-04 -1.745162082367765575e-03 1.171157769948473612e-03 3.149701029546794241e-03 -6.793565442459836672e-04 6.996711001588116000e-04 1.285013769366843885e-04 -1.525953851122812018e-04 -8.031336058543113096e-06 2.362157664246135672e-06 -2.248774096391692196e-04 -7.795120292115246922e-05 3.529063550429675181e-04 5.209974944329092555e-02 -7.291650007549738133e-02 1.799605092214014990e-01 -4.732299421459022770e-02 7.494984539290694414e-02 -4.990766713084206913e-03 1.804688455507607366e-04 1.336508806447860671e-03 1.370523876813441958e-03 -1.380444939003410169e-03 1.801853866310410088e-03 -1.506584158275788791e-03 1.224542533161148599e-03 -1.527371145721432340e-03 1.428632955354658006e-03 -2.711756998589811164e-04 1.340288258710700025e-03 1.970039492006918531e-03 -3.453474505172833900e-04 5.102260554836922021e-05 -3.675517325614876315e-04 8.976199124251325184e-05 1.393673021923488853e-04 1.039349372281635382e-05 1.113993554472980955e-03 -2.503887124133104616e-05 2.274757830698632792e-03 1.223597670095392682e-04 -5.149503708124446820e-05 -1.011003480310500042e-03 3.543236496416366302e-05 -1.899174762078645416e-04 -1.157457255495568469e-04 -9.212414890679733459e-05 1.166905886152802378e-04 9.779332730106720696e-05
3.854568876567020241e-02 8.025666880147167698e-03 5.915409709188741705e-02 -4.209837389274261737e-02 -2.378409309007107481e-02 -5.301343202783324882e-02 1.043601256077528877e-03 -1.038876940748971554e-03 -5.480205781122375261e-04 1.356350930827791672e-03 -1.849569451128809782e-03 8.314794978255251462e-05 -4.382397730965015836e-01 -3.598888930985687240e-02 -4.267133885578961450e-01 -8.410698579424270155e-03 2.477430958293592132e-03 1.235077756343811242e-02 2.253025980187282114e-03 8.106925103798252180e-03 2.427825647343772979e-03 -1.197613935788376192e-03 1.491466349224423137e-03 -3.581031019043729845e-04 7.040174702610665566e-03 -5.192494977613447416e-03 -3.594259101963704229e-03 -3.465757725027351823e-03 -5.195801998343426049e-03 9.475086822947431306e-03 -5.943188683324180516e-04 -8.938404601623666738e-04 -1.758862596820559262e-03 -7.591974732988810738e-04 1.794767393317575621e-03 -2.586562642383178484e-03 1.918544454925646958e-03 -4.464477985483255446e-04 -1.923268770254236808e-03 2.253498411720444676e-04 1.587842381926918810e-03 -2.366881979605300022e-04 1.119662732867337564e-04 6.883327433702772762e-04 -3.264501892030540961e-04 9.401387503822243238e-05 5.272335906666048184e-04 -1.190527462795588996e-04 -3.157354420379053506e-02 -5.749491754849926292e-03 -4.732299421459022770e-02 4.703651173306672151e-01 5.817285679814680754e-02 4.506623602529337691e-01 2.979153246186012557e-03 3.963700560656580312e-04 4.140389953944518392e-03 -2.064525798578043317e-04 -2.532233016104752134e-04 -1.233046300752518171e-04 2.566720518003252037e-03 -2.095706279746449227e-03 1.700753518279226988e-04 -4.091257074527693098e-04 8.031336058541378373e-04 1.066277969654586683e-03 -5.621935240978552864e-05 2.083423059892185875e-04 -1.204700408781141704e-04 1.762169617550461351e-04 -4.374715994240807246e-04 2.981042972317426813e-04 -2.584200484718915218e-04 -1.615715842365585478e-04 1.431467544551828178e-04 -3.113323801516858398e-04 -1.143284309509961551e-04 2.834589197132225680e-05 -7.388829173858037745e-04 -5.933740052663612685e-04 2.914902557717494180e-04 -1.129111363524300422e-04 4.488099562126042063e-04 -2.428298078876642806e-04
-3.188440415240927431e-03 -5.274698064330245531e-03 -9.073520020020361954e-03 -6.091248725717512275e-02 -3.397349639069583566e-02 -7.692791622097244764e-02 3.230959253197997552e-03 -4.237710849712623181e-04 6.155782873105411154e-04 1.241077636811034179e-03 -2.535540036834819239e-03 1.228321985425229364e-05 -3.565913209992382232e-02 -1.588182532630576516e-01 -6.629206512179930399e-02 7.870709337370516111e-04 1.016200227171913748e-03 -2.022951823686729329e-03 -2.145784022229094840e-03 8.268496688034802922e-03 -4.244324891172705783e-03 -1.663431427183790015e-03 2.126886760914903710e-03 -7.757325769485199978e-04 -3.703390786053155272e-03 2.097123574345012304e-03 3.834726752187095702e-03 -8.020942564818535347e-03 -9.603588199884096829e-03 1.251990805220032539e-02 5.007774248265450291e-04 7.119543200130554368e-04 7.313240128601220316e-04 -7.851812076051711484e-04 2.915847420783392561e-03 -3.879135316275492042e-03 6.420344531504274324e-04 7.327413074586803382e-04 1.111631396808702293e-03 1.628943925285355164e-03 2.819471388080892552e-03 9.084858376809000144e-04 1.677131941636494580e-04 6.599868513989604404e-04 -2.555854592747809802e-04 1.662958995650616612e-04 2.508611439462019727e-04 -1.615715842365287322e-04 4.934830819594121509e-02 8.845335589651229929e-03 7.494984539290694414e-02 5.817285679814680754e-02 1.770607244727351870e-01 6.530846267039441821e-02 -4.832974581110336364e-04 2.366409548072581984e-03 1.209424724109785763e-04 -1.069112558851729750e-03 9.675397792878069267e-04 -1.364382266886329364e-03 2.094761416680736461e-03 -1.412570283237582621e-03 1.781066878864777381e-03 9.448630657071278860e-07 1.465010183384523375e-03 1.379027644404860319e-03 3.495993343129383604e-05 -6.614041459975916054e-05 1.228321985423982531e-04 4.039289605913530014e-04 -4.927460887681591253e-04 3.481820397144156157e-04 -1.908623392735770904e-04 7.606147678968942435e-05 7.322688759258159322e-05 -2.881832350418124175e-05 -1.445640490537326676e-04 -6.519555153404390114e-05 -6.004604782591837012e-04 -1.113521122940116549e-03 3.647171433643608268e-04 2.456643970847965062e-04 5.867599638063815577e-04 -2.248774096391312725e-04
-4.299315921597064716e-02 -7.069937889180717000e-03 -6.751944224415756812e-02 9.312097944112328329e-03 1.585999898948785639e-02 1.275895840782514772e-02 -6.236096233690462814e-04 1.137142699582886904e-03 1.236353321482531065e-03 -1.440916175209170508e-04 2.220428204419882048e-05 -1.132418384254340422e-03 -4.242071392760983217e-01 -6.554420600528924890e-02 -7.721416248672947624e-01 1.443325576026460721e-02 -2.117910561790639808e-03 -1.147063761772855982e-02 2.933799819031886105e-03 -2.663568982238617537e-03 7.114818884802049086e-04 4.823525950453373505e-04 -7.081748677502041570e-04 2.938524134360443428e-04 -6.254048631939916961e-03 5.359735740244243526e-03 3.006081843558756125e-03 1.308635346009641345e-03 -2.277119988362948046e-04 -1.330839628053602074e-03 2.447667771723525086e-03 -4.053462551899070796e-04 1.642172008205286613e-03 -2.423573763549570839e-04 -2.648923604720091786e-03 3.495993343129842222e-04 -2.815691935817866282e-04 5.201471176737742542e-04 1.583590498131220471e-03 -6.084918143177213933e-04 -1.204700408781201335e-03 1.582645635065521583e-03 -3.316469360644704045e-04 -4.530618400083079658e-04 3.533787865758210821e-04 -1.818861401493105864e-04 -4.062911182556262421e-04 7.558904525675996626e-06 -2.670655455231458943e-03 -2.643254426325822130e-03 -4.990766713084206913e-03 4.506623602529337691e-01 6.530846267039441821e-02 8.359581487569319735e-01 -4.028423680657784202e-03 -1.504222000611520971e-03 -3.248911651446422140e-03 6.221923287705235367e-04 -6.850257226404324329e-05 1.160291844692809115e-03 -4.478650931469241835e-04 -1.496190664552977858e-03 1.847207293464536541e-04 2.503887124133429877e-04 -5.480205781121941580e-05 6.018777728577498140e-04 1.285013769366681255e-04 -3.307020729987741187e-04 -2.362157664267819715e-06 -2.461368286176446492e-04 3.217258738745076146e-04 4.724315328554070867e-05 2.759000151875438608e-04 7.558904525687380749e-05 -6.056572251205972991e-04 3.259777576704227936e-05 7.086472992841406221e-06 1.648786049665280744e-04 1.223597670095446892e-04 1.568945120612705996e-03 -3.311745045316114196e-04 -3.637722802984910686e-05 -7.851812076056400658e-04 2.532233016104860554e-04
3.863734048304409002e-02 -5.170763127102092835e-03 -5.939739933130793598e-02 8.749431988481939752e-04 -8.277000455626261615e-04 7.766774400142515203e-04 -4.191743261565903517e-02 -1.167661776605349172e-02 5.696201477943846347e-02 1.392255727324803478e-03 -1.785791194193345546e-03 2.055077167920809408e-04 -8.439516902928441422e-03 -2.267671357705766991e-04 -1.271880172753243887e-02 -4.383682744734382908e-01 5.836230184282180378e-02 4.242246192428140161e-01 -1.238243047613912795e-03 1.395562748054792086e-03 -1.795239824850590298e-05 2.356016054349760209e-03 7.477173870502050804e-03 -4.222593040661358141e-03 7.012301242172332832e-03 -4.407786201540673382e-03 4.428100757453447105e-03 -3.473789061085900357e-03 -7.185211183197426354e-03 -8.070075444235540185e-03 -6.363652747564123476e-04 -5.154228023452123771e-04 1.809885202368958406e-03 -7.842363445401795939e-04 2.345622560626952312e-03 2.170350461937605932e-03 1.912875276531425875e-03 1.889726131403413750e-06 2.007834014635358037e-03 1.936969284706984741e-04 7.525834318386140495e-04 1.417294598566004420e-04 1.214149039438809294e-04 1.614298547766824209e-03 -1.303911030680823813e-04 1.001554849653458687e-04 5.744767439521346851e-04 2.267671357704696342e-05 -2.437746709533714085e-04 6.991986686258767209e-05 1.804688455507607366e-04 2.979153246186012557e-03 -4.832974581110336364e-04 -4.028423680657784202e-03 4.705011776121295619e-01 -4.197223467347023507e-02 -4.526683045414375828e-01 -3.153527724962923440e-02 4.654867893224017353e-03 4.743070860408124534e-02 1.974763807335378277e-04 -3.779452262843094063e-04 -1.970039492006896847e-04 -9.968305343248688374e-05 7.984092905256130399e-05 6.330582540261609284e-05 -3.821971100800023238e-04 8.716361781181810806e-04 -1.278399727906650045e-03 2.507194144863486140e-03 -2.150035906024814862e-03 5.584140718350701429e-04 -1.691304887622372549e-04 -2.017282645292361662e-04 -9.495873810391600774e-05 -2.697584052604204245e-04 -9.070685430825290579e-05 -3.118048116846803500e-05 -1.148008624838551400e-04 3.992046452627956779e-04 1.700753518279769089e-04 -6.368377062890436500e-04 -5.541621880393609624e-04 -1.294462400023535693e-04
6.265859420260823029e-03 -4.865099925344633716e-03 -5.006829385201283164e-03 3.377413028383138838e-03 -7.199856560715907437e-04 -1.412570283237577200e-04 -6.151247530390149820e-02 -1.864876232793314520e-02 8.396383903978751895e-02 1.240132773745359577e-03 -2.420266742818110751e-03 3.321193675973293895e-04 -2.348457149824059818e-03 1.268951097249536699e-03 -7.691185354885538396e-04 5.815206981070117354e-02 -1.601150778207456882e-01 -7.121763628334945584e-02 -1.712564306600734138e-03 2.390975987781059249e-03 3.240880315387862764e-04 -2.775062823992481467e-03 9.370207022653537221e-03 2.301213996538540793e-03 -2.348457149824152192e-03 2.130666213177746099e-04 -2.952697080346104123e-03 -8.119208323652699413e-03 -1.178858403934020943e-02 -1.023428429624602051e-02 -8.503767591385292916e-05 6.883327433702850825e-04 -5.003049932938426030e-04 -8.158892572410431174e-04 4.194719580222893568e-03 2.999940233631643097e-03 6.991986686259526150e-04 4.544791346068740787e-04 -8.456524438111266435e-04 2.201530943105631070e-04 7.979368589927296604e-04 1.559024058422561494e-04 1.768783659010535929e-03 2.817109230416605867e-03 -1.155567529364273476e-03 2.116493267192043771e-04 3.297572099330344647e-04 8.314794978254167260e-05 -1.174464790678453980e-03 1.533040324115696792e-03 1.336508806447860671e-03 3.963700560656580312e-04 2.366409548072581984e-03 -1.504222000611520971e-03 -4.197223467347023507e-02 1.799661783997957565e-01 8.191395861872804995e-02 4.877052443125910741e-02 -7.295287730352734146e-03 -7.443820204282455832e-02 4.133775912484459643e-04 -6.330582540262042965e-04 -3.533787865758156611e-04 3.495993343131009908e-05 2.078698744563812865e-05 -1.181078832138571927e-04 -3.826695416128504668e-05 1.402649221047614411e-03 -1.487686896961575760e-03 2.148146179893395402e-03 -1.399342200317634042e-03 -1.562803510685579740e-03 -3.028286125602891628e-04 -6.519555153405745367e-05 -2.022006960621032827e-04 -8.220308671683996572e-05 -5.716421547550891956e-05 1.190527462795507680e-04 2.229876835077441218e-04 8.588805267310752230e-04 1.601542896379924349e-04 -6.784116811803090653e-04 -1.550992722364197274e-03 -1.559024058422940964e-04
4.271631433771748421e-02 -7.150723681298930788e-03 -6.106980695761596994e-02 -3.675517325614605264e-04 -7.322688759258484583e-04 1.056734852690905703e-02 4.431880209716311178e-03 -8.637938146727697220e-03 6.517665427272780268e-03 -7.558904525678707131e-06 2.177909366463007083e-04 5.954054608576310297e-03 -1.470206930245934220e-02 -1.577921319736988654e-04 -2.354220814524912719e-02 4.218870280182455690e-01 -7.256028669972444667e-02 -7.821444177124416974e-01 -4.313299894969247622e-04 -3.689690271600374813e-04 -1.160528060459233186e-02 -1.966732471276927321e-03 1.337926101046426784e-03 -1.217928491701160756e-02 6.807738388446116229e-03 -4.505107097308860137e-03 8.050233319855559962e-04 4.762109851181054940e-04 2.273812967632927833e-03 -1.107662971932716137e-02 -2.551602708951688624e-03 7.077024362173538457e-04 -3.948582751605232005e-03 5.347924951923594197e-04 1.781539310397615115e-03 -1.862797534048751119e-02 1.629888788351680287e-04 -4.143224543141530922e-04 1.746106945433472703e-03 3.661344379629703077e-04 5.305406113965987396e-04 6.368377062890436500e-04 2.333811772305171076e-04 1.119190301334389240e-03 2.034290180475252594e-03 -1.039349372282285904e-04 1.705477833607708417e-04 -2.220428204420342834e-04 3.495993343128299402e-05 2.858210773775174927e-04 1.370523876813441958e-03 4.140389953944518392e-03 1.209424724109785763e-04 -3.248911651446422140e-03 -4.526683045414375828e-01 8.191395861872804995e-02 8.325377444590588150e-01 -8.280307476356187774e-03 3.198361477430901063e-03 1.142103230677872505e-02 2.636167953333295143e-04 -3.751106370871717596e-04 7.209305191373249766e-04 -1.417294598566112840e-06 4.072359813213225280e-04 3.066080648231285163e-04 -6.344755486247704093e-04 2.182633681791705353e-04 1.503277137545808422e-03 -1.157457255495622679e-04 1.831617052880287616e-03 7.511661372400398051e-05 2.409400817562391828e-05 -1.554299743094242695e-04 -4.913287941695875915e-04 8.976199124244819971e-06 1.233046300752626591e-04 2.215703889091752985e-04 2.645616583990041161e-04 7.431348011815102446e-04 2.489714178147877169e-04 -2.343260402962567615e-04 -1.408318399441876260e-03 2.484989862819178899e-04
-4.069383494556350761e-02 5.551542942583531648e-02 -1.049034218705364313e-02 9.254933728636933685e-04 -2.584200484718915218e-04 -4.393613255555275064e-04 3.124000754159469290e-02 -5.394742916828830503e-02 1.186984226299135636e-02 -1.253360856665335261e-03 -6.798289757789077042e-04 -4.129051597155869793e-04 1.172102633014186161e-03 -6.127436981134238517e-04 5.428238312508285035e-03 -4.389361371759304409e-01 4.205609127055205398e-01 -3.719831403396664515e-02 -5.347924951922943676e-04 3.675517325614822105e-04 9.363592981193524442e-04 -7.121432926261944338e-03 -1.205125597160781187e-02 3.049545544581459215e-03 -5.658784900541521598e-03 -7.407254003639448386e-03 -1.153772289539401960e-02 2.420739174351083361e-03 -1.127835798385640534e-02 1.539654365575661215e-03 -3.812522470143168800e-04 3.114741096115504308e-03 -9.750986838134915969e-04 1.603432622511056713e-03 -5.371546528565668494e-04 -3.935354668685303592e-04 2.877108035089317485e-04 1.006279164982048537e-04 1.337453669513559776e-03 2.229876835078037529e-04 1.984212437992557976e-05 1.804688455507769997e-04 2.696166758005648974e-03 2.668293297567164019e-03 -7.006159632245295699e-04 1.530678166451185027e-04 2.003109699306700534e-04 4.105430020513245806e-04 2.541681646761920991e-03 -3.576306703715194206e-04 -1.380444939003410169e-03 -2.064525798578043317e-04 -1.069112558851729750e-03 6.221923287705235367e-04 -3.153527724962923440e-02 4.877052443125910741e-02 -8.280307476356187774e-03 4.828051844538149284e-01 -4.382482768640929560e-01 4.512666001834556712e-02 -1.086592525566991776e-05 -2.267671357705780544e-05 1.157457255495731099e-04 3.141669693488289075e-04 -1.062970948924584630e-04 -3.340090937287436453e-04 2.817581661949475694e-03 -3.466702588092744532e-03 3.198361477430825169e-04 -3.387334090573009687e-04 1.370051445281298547e-05 -3.415679982544440364e-04 -9.250209413308235415e-04 4.880217734395909598e-04 2.035707475073807865e-03 -1.648786049665172324e-04 -1.965315176678415418e-04 -9.547841279007119111e-04 -3.217258738745076146e-04 -2.947972765017623127e-04 -9.165171737396003368e-05 -1.984212437992557976e-04 1.573197004408412357e-04 -1.138559994181371701e-04
-8.144719626426677808e-03 1.009964130938218602e-02 -7.325050916922622515e-03 -3.571582388387038037e-04 3.410955667215796305e-04 5.466032835136822553e-04 3.393050512120601714e-02 -5.888433868662699272e-02 1.271691200140103416e-02 -2.343732834495502494e-03 2.749551521218334803e-03 -2.009251309233910706e-03 -2.209089847631754300e-03 5.338476321265642546e-04 -2.040904221935202489e-04 4.161323395165342776e-01 -7.648553133360661560e-01 6.467445955330250462e-02 4.828250265782071775e-04 -3.817246785471406284e-04 4.322748525626806792e-04 -1.170307393189338324e-02 -1.443609034946175158e-02 2.806715736693797536e-03 1.719178348060239510e-03 7.875433652699227391e-04 -2.057439325585171119e-03 2.309245332596959223e-03 -7.065213573852165314e-03 -3.731736678024612404e-03 -1.661541701052549232e-03 5.702248601564400329e-04 5.366822213237085150e-04 1.454616689661408866e-03 -1.067695264253159084e-03 7.554180210357537562e-04 1.074781737245994202e-03 1.461230731121673180e-03 1.255723014329589420e-03 2.040904221934985649e-04 -2.135390528506376064e-04 1.776342563536122479e-04 2.357433348948337164e-04 1.738548040907785756e-03 -1.259502466592447856e-03 3.718036163571480229e-04 -2.976318656989921166e-05 5.338476321265601347e-05 -1.445640490537543517e-04 4.880217734396018019e-04 1.801853866310410088e-03 -2.532233016104752134e-04 9.675397792878069267e-04 -6.850257226404324329e-05 4.654867893224017353e-03 -7.295287730352734146e-03 3.198361477430901063e-03 -4.382482768640929560e-01 8.354460329753164993e-01 -7.435505409304202229e-02 -2.003109699306592113e-04 5.196746861416308427e-06 3.760555001528680455e-04 1.034625056953262373e-04 1.256667877395250578e-04 -2.437746709533605664e-04 3.536150023422494904e-03 -2.970177047061746053e-03 1.274620275643799849e-03 -9.075409746151712025e-04 1.439498880610333344e-03 7.936849751970231903e-05 -7.133716146117546897e-05 8.692740204538102616e-05 8.012438797227262920e-04 7.653390832257009335e-05 8.314794978253083058e-05 -4.332197156283823861e-04 -4.629829021983358078e-05 -4.525894084754489809e-04 1.856655924121824661e-04 -1.199976093452606064e-04 3.028286125602945838e-04 -1.114938417538747714e-04
-5.236194894402571021e-02 7.497157724341828311e-02 -1.951425689612418246e-02 7.549455895029008427e-04 -5.158952338780813367e-04 -8.659669997239057872e-04 -1.658234680322395391e-03 6.948522985236873367e-03 -7.549928326561780242e-03 8.990372070238287355e-04 -1.597291012584041697e-03 -1.308635346009413662e-04 -9.084858376808891724e-04 4.847147527096164026e-03 6.741125542313367545e-03 -3.204172385285020130e-02 6.218285564902324702e-02 -1.656940217922348302e-01 -6.996711001588116000e-04 5.655005448278871546e-04 9.821851568063378821e-04 1.472569087910191241e-03 1.261392192723840427e-04 1.290682947760894098e-03 -7.315129854732524417e-03 -8.444241218257007853e-03 -1.439215421690619168e-02 1.242494931410565231e-04 8.549593450083742274e-03 -1.644534165869567877e-03 -2.326725299312904297e-03 3.926378469561037088e-03 7.053402785530802797e-04 2.584200484721300463e-04 1.677131941636611945e-04 4.412510516869191024e-04 1.538237070977091416e-03 -7.927401121313594305e-04 3.144031851152537596e-03 1.422018913894594269e-04 6.330582540261880335e-05 -4.299126948986405419e-05 6.273890756319615292e-04 -1.074309305713113533e-03 5.829805115435530462e-04 1.445640490537543517e-04 1.549575427765652845e-04 3.368436829258840024e-04 1.432884839150361765e-03 -2.234128718873063663e-03 -1.506584158275788791e-03 -1.233046300752518171e-04 -1.364382266886329364e-03 1.160291844692809115e-03 4.743070860408124534e-02 -7.443820204282455832e-02 1.142103230677872505e-02 4.512666001834556712e-02 -7.435505409304202229e-02 1.811000140786486190e-01 -4.913287941695496444e-05 -9.590360116964753018e-05 2.683411106618543117e-04 3.179464216116682611e-04 -2.607822061361756046e-04 -3.047183386917251026e-04 -4.936909518338770952e-04 -2.144839159163420238e-04 1.963425450546941314e-03 -1.048325571406075359e-03 1.375720623674858267e-03 5.895945530035029414e-04 -1.197613935788376192e-03 5.026671509581002312e-04 2.098540868943589259e-03 -2.140114843834938808e-04 -1.885001816092713237e-04 -9.297452566593862860e-04 -1.417294598555270818e-06 -1.700753518280419610e-05 1.327532607323447800e-04 -8.692740204539186818e-05 1.289738084695216894e-04 -1.204700408781195914e-04
1.262337055789623450e-03 1.811774928500362036e-03 -2.881832350417798914e-04 -4.201380864836155166e-02 1.167236588225778644e-02 -5.697477043082556369e-02 9.996651235219685371e-04 9.840748829377521378e-04 -7.856536391385180243e-04 3.858301085676579811e-02 5.222730595716222959e-03 5.952873529744173720e-02 2.225624951281688670e-03 -7.394970783785219728e-03 4.166846119784425526e-03 -1.274620275643826954e-03 -1.464537751851658970e-03 -5.243990014695701710e-05 -4.385255941738791519e-01 -5.842513523669157216e-02 -4.242822558898223240e-01 -8.471642247162623415e-03 2.952697080346077451e-04 1.261959110563281791e-02 6.991986686259439414e-03 4.382274898766480749e-03 -4.471564458476144990e-03 -3.456781525902586586e-03 7.225367863490132596e-03 8.077634348761224964e-03 -5.116433500824101033e-04 4.639277652639877498e-04 -1.884529384560096246e-03 -8.730534727168989817e-04 -2.397117597708187890e-03 -2.160901831280479576e-03 9.259658043964547752e-05 -5.121157816152474042e-04 -4.960531094980310737e-05 2.012558329964097073e-04 -1.662486564118077466e-03 1.592094265722419390e-04 1.473986382508648933e-04 -7.577801787000276474e-04 -1.634613103679619615e-04 1.946417915364175282e-03 -1.011003480310421546e-04 -2.029565865146692669e-03 -3.637722802986428569e-04 -9.193517629365590901e-04 1.224542533161148599e-03 2.566720518003252037e-03 2.094761416680736461e-03 -4.478650931469241835e-04 1.974763807335378277e-04 4.133775912484459643e-04 2.636167953333295143e-04 -1.086592525566991776e-05 -2.003109699306592113e-04 -4.913287941695496444e-05 4.706230649476062511e-01 4.207380745303412883e-02 4.527155476947232193e-01 -3.157779608758623513e-02 -4.729512075415183599e-03 -4.742173240495699965e-02 -2.494438493476358598e-04 -1.233046300752626591e-04 -1.710202148936460897e-04 3.054269859910016538e-03 4.936909518338770952e-04 3.997243199489329719e-03 -2.267671357705997384e-04 1.171630201481392228e-04 2.551130277419003112e-05 -2.121217582520579410e-04 2.144839159163311818e-04 9.921062189962789879e-05 -6.382550008875989209e-04 6.543176730046959891e-04 2.201530943105956331e-04 -4.866044788409597949e-05 -4.251883795698392730e-04 -2.296017249676994380e-04
-1.430522681486104787e-03 -2.379165199459676999e-03 2.456643970847910852e-04 6.158806434915829048e-02 -1.866813202078020095e-02 8.405879777789143636e-02 -3.250801377577874560e-03 -6.854981541731558926e-04 -2.097596005878172264e-04 -6.441131518950210175e-03 -4.894390680381679147e-03 -4.896752838045984914e-03 2.727347239174076135e-03 9.443433910246120874e-03 2.378692767926826254e-03 1.617605568496809998e-03 2.387668967051068472e-03 3.245604630716425508e-04 -5.829568899668919474e-02 -1.601505101857098323e-01 -7.128424912948207182e-02 2.304521017268532004e-03 1.209424724109764079e-03 -8.541562114025206100e-04 2.553492435083005302e-03 1.771618248207645658e-04 -2.943248449688992945e-03 8.064406265841398899e-03 -1.180748130065442832e-02 -1.027255125040731423e-02 3.741657740217302613e-04 6.736873658517686554e-04 -5.399892420536957140e-04 5.395168105208679541e-04 4.210309820807113003e-03 2.977735951587442108e-03 -9.070685430823122175e-05 4.936909518338499902e-04 8.692740204538915768e-05 -1.782011741930500772e-03 2.837423786329396069e-03 -1.113993554472964692e-03 -2.801518989832042523e-04 7.865985022042061786e-04 1.148008624838497190e-04 -5.895945530035083624e-04 3.245604630716398403e-04 -8.343140870225950302e-04 -1.889726131408834761e-06 1.458868573457399939e-03 -1.527371145721432340e-03 -2.095706279746449227e-03 -1.412570283237582621e-03 -1.496190664552977858e-03 -3.779452262843094063e-04 -6.330582540262042965e-04 -3.751106370871717596e-04 -2.267671357705780544e-05 5.196746861416308427e-06 -9.590360116964753018e-05 4.207380745303412883e-02 1.800427123081183300e-01 8.202970434427761526e-02 -4.880595679622325156e-02 -7.334499547579715478e-03 -7.445804416720447350e-02 1.161236707758521664e-03 1.493356075355845632e-03 1.336981237980725077e-03 -3.245604630716398403e-04 2.358850643546898072e-03 -1.570834846744133696e-03 2.173185051133983553e-05 4.015668029271556548e-05 1.105489786881568015e-04 2.003109699306700534e-04 -1.275565138709338926e-04 -1.866104554778760414e-04 7.478591165100594365e-04 -1.473986382508773616e-03 -4.535342715409392683e-05 -1.431467544551773968e-04 7.865985022042034681e-04 1.110214102209995234e-04
8.598253897969558232e-05 1.384224391266309154e-04 5.921929264342153457e-03 -4.489044425191782151e-03 -8.871791755491114512e-03 6.638135468150879043e-03 4.875493419067102908e-04 -6.269166440990808602e-04 1.052766427814917291e-02 -4.262277289421202708e-02 -7.125684810057686044e-03 -6.099894222768766083e-02 1.957283840619834358e-03 1.337453669513563679e-03 -1.219865460985866679e-02 2.305465880334282500e-04 -3.656620064300598232e-04 -1.164543728488504071e-02 -4.220948978927019368e-01 -7.276957386877937195e-02 -7.821335517871859100e-01 1.469828985019649287e-02 -1.199976093452592512e-04 -2.364425335634588038e-02 -7.030726071953779036e-03 -4.597703677748530768e-03 7.780947346128072248e-04 -3.935354668684119643e-04 2.373968452598273701e-03 -1.114418742852548230e-02 2.517587638586394651e-03 6.481760630775734201e-04 -4.031730701387792326e-03 -5.820356484779760226e-04 1.745634513900621524e-03 -1.866860445231306384e-02 -1.511780905140078235e-05 3.321193675973077054e-04 -3.099150855531251480e-04 -1.521229535794330588e-04 1.059663928194604261e-03 2.064525798578032475e-03 -4.015668029271014447e-04 5.673902709593095419e-04 6.217198972376753938e-04 -3.373161144587240139e-04 -4.700693751911121619e-04 1.768783659010527906e-03 5.631383871635949404e-04 1.842482978136055112e-04 1.428632955354658006e-03 1.700753518279226988e-04 1.781066878864777381e-03 1.847207293464536541e-04 -1.970039492006896847e-04 -3.533787865758156611e-04 7.209305191373249766e-04 1.157457255495731099e-04 3.760555001528680455e-04 2.683411106618543117e-04 4.527155476947232193e-01 8.202970434427761526e-02 8.324253057542394529e-01 8.329440355773142304e-03 3.166236133196728610e-03 1.146733059699855950e-02 1.039349372281093281e-05 3.311745045316222616e-04 1.372886034477720620e-03 -4.129996460221706592e-03 1.497607959151489761e-04 -3.236156000059337966e-03 1.540126797108689986e-04 8.645497051252204121e-05 1.833034347478875413e-04 7.700633985543992033e-05 -5.905394160691775432e-05 -4.478650931468970784e-04 2.130666213177650689e-04 -1.283596474768060932e-03 2.626719322676115444e-04 -2.451919655519375213e-04 6.803014073117477157e-04 2.962145711003175835e-04
-1.088009820165948202e-03 6.061296566534264685e-04 4.417234832197682211e-04 3.113418287823501232e-02 5.397105074493109556e-02 -1.199598148226375255e-02 8.820296718409594873e-04 2.366881979605408443e-04 5.187298230751972994e-04 -4.054879846497698448e-02 -5.542188798232996344e-02 1.038735211289115376e-02 -7.080331382903516657e-03 1.199314689306659257e-02 -3.088284930275598042e-03 -4.927460887681591253e-04 -3.642447118315018419e-04 -8.654945681910495127e-04 -4.387660618241024379e-01 -4.204716231458108799e-01 3.717941677265243494e-02 1.248636541336777938e-03 6.675457559246404486e-04 -5.357846014112830138e-03 -5.936574641860479715e-03 7.418119928895123075e-03 1.156984823962818251e-02 2.424518626613890188e-03 1.124576020808937954e-02 -1.465482614917378024e-03 -6.543176730045984109e-04 -3.082615751881328386e-03 9.968305343248423829e-04 1.801381434777486051e-03 5.314854744622983865e-04 4.875493419067497558e-04 7.464418219116667960e-05 -3.297572099330778328e-04 -3.656620064300571127e-04 2.724040218444101404e-03 -2.648451173187235837e-03 6.198301711062611380e-04 2.763724467203703197e-04 -1.511780905136283527e-05 -1.365327129952058176e-04 2.239325465734458287e-04 -1.417294598576954862e-06 -1.317611545133645038e-03 2.881359918884929087e-03 3.442608579917120614e-03 -2.711756998589811164e-04 -4.091257074527693098e-04 9.448630657071278860e-07 2.503887124133429877e-04 -9.968305343248688374e-05 3.495993343131009908e-05 -1.417294598566112840e-06 3.141669693488289075e-04 1.034625056953262373e-04 3.179464216116682611e-04 -3.157779608758623513e-02 -4.880595679622325156e-02 8.329440355773142304e-03 4.827702245203837061e-01 4.382695362830715258e-01 -4.512666001834557405e-02 2.536484899900504682e-03 4.081808443870404979e-04 1.363437403820616815e-03 -2.848762143117995228e-04 1.038404509216112569e-03 -5.532173249736321505e-04 -9.306901197249362045e-05 7.228202452687175483e-05 9.665949162220943778e-04 -8.243930248326295299e-04 -3.755830686200199026e-04 -2.055549599453749925e-03 -2.244049781063156557e-04 -2.617270692018881535e-04 6.661284613261814549e-05 -3.566858073058122927e-04 3.481820397144074842e-04 8.173065518395387571e-05
2.541209215229094532e-03 2.656010077712982198e-03 -1.961063292882662869e-03 -3.400609416646285105e-02 -5.883142635494718886e-02 1.260919761191003213e-02 3.283399153344791939e-04 3.037734756260125537e-04 6.066020881863179795e-04 8.308653368327553398e-03 1.023381186471319232e-02 -7.458749040720695674e-03 1.178338729247879225e-02 -1.448333350274728405e-02 2.782149296985308995e-03 -4.266056741683891228e-04 -3.651895748972062592e-04 5.267611591337431230e-04 -4.159972240981375524e-01 -7.648935802902274705e-01 6.467634927943392842e-02 2.309245332597067643e-03 5.891221214706547984e-04 -1.403121652580533027e-04 -2.030510728212304820e-03 8.121098049783913309e-04 -2.010196172299630844e-03 -2.319638826319694262e-03 -7.123322652393364665e-03 -3.639140097584966059e-03 1.328477470389144086e-03 6.122712665805679026e-04 5.683351340250147182e-04 -1.267533802651180704e-03 -1.056829338997475071e-03 8.598253897967840856e-04 -4.525894084754598229e-04 -1.795239824850481877e-04 1.162181570824104108e-04 -2.234601150405760017e-04 1.770673385141955606e-03 -1.362492540754893424e-03 -1.455089121194506376e-04 -2.121217582520633620e-04 2.352709033619855734e-04 -1.132418384254291633e-03 1.571779709809819139e-03 1.289738084695181766e-03 -3.467175019625614359e-03 -3.021672084142985101e-03 1.340288258710700025e-03 8.031336058541378373e-04 1.465010183384523375e-03 -5.480205781121941580e-05 7.984092905256130399e-05 2.078698744563812865e-05 4.072359813213225280e-04 -1.062970948924584630e-04 1.256667877395250578e-04 -2.607822061361756046e-04 -4.729512075415183599e-03 -7.334499547579715478e-03 3.166236133196728610e-03 4.382695362830715258e-01 8.356104391487501060e-01 -7.437914810121765141e-02 1.299186715352233963e-04 5.078638978195273816e-04 1.776814995069062779e-03 1.483435013165828632e-04 9.217139206008431729e-04 2.362157664278661737e-05 2.740102890561512891e-05 -6.850257226403240127e-05 -4.176294750441632763e-04 2.031455591278022790e-04 2.229876835077387008e-04 7.771498715470969527e-04 7.795120292113620619e-05 1.696029202950799768e-04 -1.667683310979531722e-04 -1.511780905135741426e-05 -3.883387200071284706e-04 1.837758662807356842e-04
-9.226587836665394587e-04 -1.600598033314011223e-03 -1.563748373751313973e-04 1.689887593023676332e-03 6.927263566258386879e-03 -7.540952127437513738e-03 -7.615596309628832640e-04 -5.177849600094847505e-04 -8.791950826438597877e-04 5.231659551687160847e-02 7.496543563349114536e-02 -1.950433583393421794e-02 -1.484852307764448955e-03 1.119662732867256249e-04 1.310052640607944647e-03 6.864430172388792835e-04 5.683351340250193803e-04 9.854921775363074087e-04 3.204503087358021030e-02 6.223624041223589642e-02 -1.657063050120890502e-01 8.933680286295209161e-04 4.828250265781953814e-03 6.742070405379085515e-03 7.366152460281001624e-03 -8.429123409205633091e-03 -1.439971312143187299e-02 -1.620440157693633226e-04 8.564711259135132648e-03 -1.657289817256662893e-03 2.362157664276764383e-03 3.936299531750999878e-03 7.294342867287006201e-04 -2.919626873046842971e-04 1.592094265722645446e-04 4.464477985483389887e-04 -1.327532607323447800e-04 1.662958995650725032e-04 3.278674838016310510e-04 -6.396722954861433497e-04 -1.077143894910248360e-03 5.843978061420974750e-04 -1.256667877395250578e-04 6.047123620548657767e-05 -4.346370102270135510e-05 -1.527371145721432340e-03 -8.201411410369420334e-04 3.135528083561124873e-03 4.946358148995842231e-04 -1.960590861349717148e-04 1.970039492006918531e-03 1.066277969654586683e-03 1.379027644404860319e-03 6.018777728577498140e-04 6.330582540261609284e-05 -1.181078832138571927e-04 3.066080648231285163e-04 -3.340090937287436453e-04 -2.437746709533605664e-04 -3.047183386917251026e-04 -4.742173240495699965e-02 -7.445804416720447350e-02 1.146733059699855950e-02 -4.512666001834557405e-02 -7.437914810121765141e-02 1.811132421615685995e-01 -1.438554017544604532e-03 -2.227987108945951068e-03 -1.492883643822986647e-03 1.280289454038199826e-04 -1.355406067762084544e-03 1.150843214035705310e-03 1.842482978135946692e-04 -1.771618248207641050e-04 -9.325798458565049591e-04 1.191944757394111740e-03 4.719591013225155757e-04 2.100903026607859898e-03 1.204700408781195914e-04 1.346429868637834303e-04 -1.058246633596103201e-04 2.267671357705780544e-05 -1.936969284705846329e-05 8.409281284823795846e-05
-1.202338251116933515e-03 5.272335906666265025e-04 -5.168400969437830436e-04 8.858091241037988409e-04 1.398397337251753442e-04 -4.851871842424478921e-04 3.118804007298059400e-02 5.505764327049843948e-02 -6.897500379685886016e-05 -4.069855926089215037e-02 -5.643478118877178623e-02 1.906261235071432612e-03 -5.456584204479534433e-04 -1.417294598566045077e-04 9.344695719879436095e-04 -7.080803814436386484e-03 1.237959588694228542e-02 3.637722802986320149e-04 1.280761885570950390e-03 1.775870132003363674e-03 5.139582645933640954e-03 -4.390188126941800828e-01 -4.185332365665052623e-01 5.587920170613396020e-02 -5.756105796309496717e-03 4.690300258188186654e-03 -1.281848478096494701e-02 2.390031124715628810e-03 1.106198434180864429e-02 -8.688015889210464696e-04 -4.658174913956198218e-04 -3.234266273927899858e-03 -3.066080648231409847e-04 1.637920124409372302e-03 4.677072175268229834e-04 -5.243990014694578476e-04 1.629888788351029766e-04 -1.228321985424145162e-04 4.884942049724526553e-04 2.508611439461911306e-04 5.999880467262759271e-05 1.417294598565895999e-04 2.697584052604182561e-03 -2.724040218444101404e-03 -8.173065518400808582e-05 2.820416251146781392e-04 2.513335754790717996e-04 1.362020109222056123e-03 3.118048116845448248e-04 2.125941897849169260e-05 -3.453474505172833900e-04 -5.621935240978552864e-05 3.495993343129383604e-05 1.285013769366681255e-04 -3.821971100800023238e-04 -3.826695416128504668e-05 -6.344755486247704093e-04 2.817581661949475694e-03 3.536150023422494904e-03 -4.936909518338770952e-04 -2.494438493476358598e-04 1.161236707758521664e-03 1.039349372281093281e-05 2.536484899900504682e-03 1.299186715352233963e-04 -1.438554017544604532e-03 4.829979365192200169e-01 4.375665581621827060e-01 -5.208793865496955111e-02 -3.158063067678337082e-02 -4.938799244470107319e-02 2.662151687640051424e-03 -1.960590861349825569e-04 -6.330582540263777688e-05 -9.689570738863784605e-04 -9.297452566593700229e-04 1.795239824852216601e-05 2.080116039162234996e-03 -3.694414586929181503e-04 2.484989862819422845e-04 -1.152732940167358090e-04 -2.442471024862412354e-04 -2.125941897849331890e-04 -5.007774248266209233e-05
1.897285035947155266e-03 1.121080027465808267e-02 1.246274383672488434e-03 3.968424875985115952e-04 8.173065518398012208e-03 -8.914783024981066603e-04 -3.351098592003041998e-02 -5.270304451074724755e-02 -7.091197308159154049e-04 -2.869549130563530358e-03 2.198696353908943368e-03 4.224482766792766325e-03 -5.829805115435530462e-04 -1.092356190268200730e-02 4.913287941696011440e-04 1.180606400605586047e-02 -2.490092123374118560e-02 -6.283339386976252890e-05 1.977125964999749096e-03 -1.071758175435708234e-02 8.201411410369366124e-04 -4.133336551158990346e-01 -7.734989206611880830e-01 7.033844120070559258e-02 -3.532843002692644639e-03 -8.605812802493548186e-03 -1.884056953027235092e-03 -2.365937116539235108e-03 -1.088293279085644598e-02 5.222258164183337520e-03 9.453354972437165264e-04 -7.342058452105412400e-03 -4.488099562124787099e-05 -1.348792026302362331e-03 -6.055627388140211002e-03 -8.395108338840049419e-04 -2.579476169390867470e-04 1.955866546021344139e-04 3.642447118314882893e-04 -2.272395673034370393e-04 -7.365207597215305338e-04 -3.240880315387591713e-04 1.001554849653567107e-04 1.617605568496809998e-03 8.730534727167471934e-04 -7.908503859999018067e-04 1.858073218720195617e-03 -5.744767439521455271e-04 1.606267211708622619e-05 8.711637465853112536e-04 5.102260554836922021e-05 2.083423059892185875e-04 -6.614041459975916054e-05 -3.307020729987741187e-04 8.716361781181810806e-04 1.402649221047614411e-03 2.182633681791705353e-04 -3.466702588092744532e-03 -2.970177047061746053e-03 -2.144839159163420238e-04 -1.233046300752626591e-04 1.493356075355845632e-03 3.311745045316222616e-04 4.081808443870404979e-04 5.078638978195273816e-04 -2.227987108945951068e-03 4.375665581621827060e-01 8.363294799417562153e-01 -7.293634219987732425e-02 5.741932850324225901e-03 8.833997232862690618e-03 -2.559634045010421473e-03 1.795239824850590298e-04 5.758940385507007979e-04 1.601542896379897244e-04 -3.179464216116791031e-04 4.814077319796302226e-04 -3.547960811743844844e-04 4.251883795698338520e-06 3.968424875985929103e-05 1.124387048195927413e-04 4.100705705184655957e-04 7.577801787000222264e-04 9.354144350536344743e-05
4.828250265781800724e-04 7.889606598684604458e-04 -7.417175065829468422e-04 5.744767439521617901e-04 3.226707369402201635e-04 -8.631324105267247724e-04 5.852009397479544968e-03 5.058324422282515706e-03 -5.869016932662327046e-03 -5.271343800447006456e-02 -7.796395857252423622e-02 -3.695831881527601032e-03 -5.593589349007772708e-04 -2.281844303691468777e-04 1.088009820165937360e-03 -1.050215297537527561e-03 3.379775186047363506e-03 1.133363247320050369e-03 -1.380444939003431853e-03 -3.298044530863387946e-03 7.410561024369429622e-03 5.996573446533295243e-02 7.209494163986190918e-02 -1.673380835265715350e-01 -6.965530520419547025e-03 4.709197519502399468e-03 -1.596251663211746552e-02 6.689630505234112588e-04 -6.905059284214188492e-03 -8.225032987012137562e-04 -2.838368649394913245e-03 -3.701973491454734443e-03 1.670517900176605400e-03 6.940019217644549914e-04 1.738548040907793725e-04 6.245544864348097878e-04 1.242494931409318399e-04 -1.757445302222142552e-04 3.529063550429675181e-04 2.088147375220721514e-04 -4.299126948984508065e-05 -2.929075503703480569e-05 6.751046604503449598e-04 7.072300046845011491e-04 1.379500075937827724e-04 1.676187078570852505e-03 1.225487396226844885e-03 3.148283734948228128e-03 3.817246785471596019e-04 -3.779452262843690374e-05 -3.675517325614876315e-04 -1.204700408781141704e-04 1.228321985423982531e-04 -2.362157664267819715e-06 -1.278399727906650045e-03 -1.487686896961575760e-03 1.503277137545808422e-03 3.198361477430825169e-04 1.274620275643799849e-03 1.963425450546941314e-03 -1.710202148936460897e-04 1.336981237980725077e-03 1.372886034477720620e-03 1.363437403820616815e-03 1.776814995069062779e-03 -1.492883643822986647e-03 -5.208793865496955111e-02 -7.293634219987732425e-02 1.799595643583357663e-01 4.728283753429750325e-02 7.496165618122832552e-02 -4.935492223740123308e-03 -1.700753518279335408e-05 -1.379500075937556674e-04 -1.003917007317677718e-03 -1.042183961478968185e-03 7.606147678974363446e-05 2.261529747778687031e-03 2.881832350418666276e-05 1.100765471553059481e-04 4.251883795697254317e-05 -5.952637313977673927e-05 -1.592094265722582020e-04 -6.708527766545544641e-05
1.259030035059556345e-03 1.873663459304412016e-03 -1.072419579581601699e-04 9.680122108206875957e-04 1.109741670677266354e-03 5.168400969437613596e-04 -4.196042388514883981e-02 2.390928744627776603e-02 5.300634555484044774e-02 3.850789424304176117e-02 -7.987399925985894794e-03 -5.908937397188623181e-02 -1.256667877395304788e-03 -1.391783295791945794e-03 3.255053261373523892e-04 2.261057316245852333e-03 -8.141885037229552521e-03 -2.462313149242218672e-03 -8.489594645411102647e-03 -2.487824452016419545e-03 -1.239849314825650778e-02 -4.382043407315374672e-01 3.597802338460120986e-02 4.266429962595006398e-01 7.075607067574504402e-03 5.158479907247846830e-03 3.569692662255228698e-03 -3.484654986341537749e-03 5.198636587540557408e-03 -9.470834939151729498e-03 -5.272335906666915546e-04 8.574632321324923050e-04 1.669100605578053382e-03 -8.333692239568960339e-04 -1.833979210544575385e-03 2.614908534354508547e-03 1.289738084694837424e-04 -5.017222878924147873e-04 1.114938417538612189e-04 1.653510364993762173e-04 -6.968365109616847953e-04 3.453474505172833900e-04 1.412570283237848251e-04 -1.624219609956778759e-03 2.144839159163528658e-04 1.996495657846826532e-03 3.760555001528897295e-04 1.910985550399992537e-03 -3.448750189845653513e-05 -2.050352852592490609e-04 8.976199124251325184e-05 1.762169617550461351e-04 4.039289605913530014e-04 -2.461368286176446492e-04 2.507194144863486140e-03 2.148146179893395402e-03 -1.157457255495622679e-04 -3.387334090573009687e-04 -9.075409746151712025e-04 -1.048325571406075359e-03 3.054269859910016538e-03 -3.245604630716398403e-04 -4.129996460221706592e-03 -2.848762143117995228e-04 1.483435013165828632e-04 1.280289454038199826e-04 -3.158063067678337082e-02 5.741932850324225901e-03 4.728283753429750325e-02 4.704151950731498832e-01 -5.816671518821967674e-02 -4.506722813151237128e-01 -2.740102890561296051e-04 1.516505220466174420e-04 -2.976318656989108014e-05 -3.278674838016310510e-04 1.785791194193519019e-04 -1.374775760609156560e-04 -7.795120292113620619e-05 -3.930630353356803731e-04 3.448750189844135630e-04 -6.429793162161562443e-04 5.706972916892872000e-04 -3.259777576702384792e-04
-1.149898350969987340e-03 -2.510973597126358019e-03 6.708527766546628843e-05 -3.285288879476325457e-03 -3.136945378159699226e-04 6.108539719819946340e-04 6.093421910768651029e-02 -3.393806402573168457e-02 -7.697704910038932757e-02 3.327807717433265474e-03 -5.221785732650472897e-03 -9.140605297685813063e-03 1.663431427183768331e-03 2.151925632156227817e-03 -8.281724770954770149e-04 2.244522212595907121e-03 8.280307476356180835e-03 -4.310937737305315688e-03 -7.903779544670536637e-04 9.883267667334450553e-04 -2.029093433613849730e-03 3.568369853963229699e-02 -1.587346328817422492e-01 -6.625805005143370341e-02 3.642919549848137612e-03 2.131138644710617661e-03 3.819136511602864992e-03 8.043619278395756217e-03 -9.586108233168456200e-03 1.258652089833295004e-02 -6.448690423475162900e-04 7.006159632245302204e-04 7.398277804515115529e-04 8.551010744680407130e-04 2.894115570272034078e-03 -3.848899698172748157e-03 -2.433022394205232655e-04 1.440916175208845247e-04 -1.653510364993843488e-04 -1.563748373751097133e-04 6.373101378219026350e-04 -2.749551521218258909e-04 -1.640754713606732210e-03 2.813329778153763477e-03 9.056512484837786307e-04 -6.722700712532289971e-04 7.601423363642954671e-04 1.113048691407273827e-03 -9.448630657179699077e-07 -9.684846423535465806e-05 1.393673021923488853e-04 -4.374715994240807246e-04 -4.927460887681591253e-04 3.217258738745076146e-04 -2.150035906024814862e-03 -1.399342200317634042e-03 1.831617052880287616e-03 1.370051445281298547e-05 1.439498880610333344e-03 1.375720623674858267e-03 4.936909518338770952e-04 2.358850643546898072e-03 1.497607959151489761e-04 1.038404509216112569e-03 9.217139206008431729e-04 -1.355406067762084544e-03 -4.938799244470107319e-02 8.833997232862690618e-03 7.496165618122832552e-02 -5.816671518821967674e-02 1.770352131699610143e-01 6.529712431360587543e-02 6.897500379690222824e-05 -1.856655924121390980e-04 -6.330582540263506638e-05 2.177909366463332344e-04 1.086592525567533878e-04 6.236096233690354394e-05 -3.051907702245624035e-04 5.754216070178418130e-04 -3.170015585459719752e-04 5.697524286235882036e-04 -1.073836874180270811e-03 4.181019065770032878e-04
1.247219246738070879e-04 8.125822365112741683e-05 -1.138087562648604873e-03 7.095921623487852319e-04 1.020924542500471072e-03 1.309107777542283489e-03 -9.461858740027521975e-03 1.572677329722262790e-02 1.273817142037948248e-02 4.290339722472817641e-02 -7.190880361591706418e-03 -6.756148865058170250e-02 -4.648726283296958535e-04 -8.097476473141148375e-04 3.278674838016229194e-04 -2.987657013777409235e-03 -2.625774459610185838e-03 7.384104858529556316e-04 -1.438034342858481376e-02 -2.110824088797817050e-03 -1.141914258064730472e-02 4.241249361893814629e-01 -6.551586011331791970e-02 -7.720556423283149172e-01 6.471839568585827790e-03 5.389026495281287223e-03 3.025451536405827056e-03 -1.357768225426195154e-03 -2.206255258434710979e-04 -1.328005038856452501e-03 -2.300269133472562615e-03 -3.637722802986488742e-04 1.734768588644946402e-03 2.796794674503398463e-04 -2.612546376690231403e-03 3.174739900788184918e-04 1.762169617550352931e-04 -3.784176578171738123e-04 8.976199124252951488e-06 2.707032683261600785e-04 -4.506996823440265936e-04 3.519614919772549692e-04 6.925846271659810358e-04 -1.163126433889930499e-03 1.585007792729773140e-03 2.248774096391529566e-04 5.447135573822463155e-04 1.599653170248317539e-03 -1.747996671564908643e-04 -1.951142230692645869e-04 1.039349372281635382e-05 2.981042972317426813e-04 3.481820397144156157e-04 4.724315328554070867e-05 5.584140718350701429e-04 -1.562803510685579740e-03 7.511661372400398051e-05 -3.415679982544440364e-04 7.936849751970231903e-05 5.895945530035029414e-04 3.997243199489329719e-03 -1.570834846744133696e-03 -3.236156000059337966e-03 -5.532173249736321505e-04 2.362157664278661737e-05 1.150843214035705310e-03 2.662151687640051424e-03 -2.559634045010421473e-03 -4.935492223740123308e-03 -4.506722813151237128e-01 6.529712431360587543e-02 8.359184645081720877e-01 -1.781066878864820749e-04 9.826575883389908686e-05 1.507056589808588145e-04 -2.962145711003175835e-04 -7.039229839545749906e-05 -5.947912998649219603e-04 4.110154335841727236e-05 -8.513216222053802528e-04 1.861380239450522930e-04 -1.842482978136055112e-04 1.600598033314008621e-03 -3.392058405901707957e-04
-9.472252233750276529e-03 -1.275281679789805681e-02 1.410208125573298539e-03 -3.505441973786238043e-04 -4.270781057012643708e-04 -2.806243305160903423e-04 -5.385719474550903531e-04 -5.045568770895524340e-04 4.029840975256350315e-04 -2.022479392153875549e-03 8.873209050089682359e-03 -1.120135164400093549e-03 -7.228674884220132046e-03 3.150173461079651925e-03 -2.240270328800189701e-03 -7.432765306413630611e-03 3.726539931163218647e-03 1.621857452292500097e-03 -5.923818990473558171e-03 -2.508611439461911306e-04 2.192082312448939262e-04 -5.840198609158157514e-03 -2.362157664276832146e-04 -1.582645635065483636e-04 -4.411093222270655312e-02 9.252666057279121392e-02 -1.020593840427470173e-02 6.430265593694714163e-03 3.609376911015058065e-04 -5.574692087693487849e-05 -4.205717786307766048e-01 3.990922065579736722e-01 -4.458808807089044424e-02 8.437627176796982931e-03 1.133835678852875500e-04 1.450364805866005702e-04 8.338416554897224928e-04 -5.574692087693521730e-04 9.637603270250380463e-05 9.826575883389908686e-05 -2.404676502233856188e-04 1.979488122664076546e-04 2.782621728517845755e-04 -3.779452262842931433e-04 -1.785791194193085338e-04 -9.212414890680817661e-05 -2.719315903115522397e-03 3.656620064300598232e-04 -8.376211077525835304e-04 3.453474505172725480e-04 1.113993554472980955e-03 -2.584200484718915218e-04 -1.908623392735770904e-04 2.759000151875438608e-04 -1.691304887622372549e-04 -3.028286125602891628e-04 2.409400817562391828e-05 -9.250209413308235415e-04 -7.133716146117546897e-05 -1.197613935788376192e-03 -2.267671357705997384e-04 2.173185051133983553e-05 1.540126797108689986e-04 -9.306901197249362045e-05 2.740102890561512891e-05 1.842482978135946692e-04 -1.960590861349825569e-04 1.795239824850590298e-04 -1.700753518279335408e-05 -2.740102890561296051e-04 6.897500379690222824e-05 -1.781066878864820749e-04 4.615561589690458377e-01 -4.460736327743094476e-01 4.947869929900930441e-02 2.954303347557810794e-02 -4.634600580464529052e-02 5.063521169143929412e-03 -3.075529278888356442e-04 1.039349372282177483e-05 3.212534423415076834e-05 -3.869214254085704893e-04 -8.031336058543113096e-06 -1.025176426296407935e-04
-2.450974792453657243e-03 5.147141550459338744e-03 4.588727478624273805e-03 1.667683310979748562e-04 5.021947194252629303e-04 -3.684965956274061788e-05 2.725929944575201241e-04 6.169955819091289123e-04 -1.889726131421194666e-04 -1.104875625888867598e-02 4.370936541977957050e-03 -3.062301195968559868e-03 1.233046300752735011e-04 6.391998639533344548e-04 6.245544864348103299e-04 1.297769420753732902e-03 -1.500442548348697881e-03 -1.176354516809881897e-03 5.532173249736755186e-04 1.771618248207586840e-04 -1.809412770835953270e-04 -6.661284613260730347e-05 -4.138500227813144360e-04 4.010943713942045127e-04 1.547213270100870029e-03 1.043128824544686589e-03 -2.314914510992754771e-05 -2.792070359176977018e-04 -8.976199124252829515e-06 -1.700753518277180556e-05 4.074145604407536370e-01 -8.824378526853751126e-01 8.728881216802364396e-02 -3.713311848243215640e-04 -2.310190195662771518e-04 -6.330582540261292155e-05 -6.618765775303530122e-04 2.277592419895765018e-03 -4.502272508111784506e-04 2.659789529975593869e-04 5.385719474550415640e-05 -5.432962627838211489e-05 1.379500075937610884e-04 2.116493267192369031e-04 7.984092905255046196e-05 2.031455591278109526e-03 1.260447329658144142e-03 -7.228202452687717584e-05 -1.412570283237522990e-04 5.229817068709173219e-04 -2.503887124133104616e-05 -1.615715842365585478e-04 7.606147678968942435e-05 7.558904525687380749e-05 -2.017282645292361662e-04 -6.519555153405745367e-05 -1.554299743094242695e-04 4.880217734395909598e-04 8.692740204538102616e-05 5.026671509581002312e-04 1.171630201481392228e-04 4.015668029271556548e-05 8.645497051252204121e-05 7.228202452687175483e-05 -6.850257226403240127e-05 -1.771618248207641050e-04 -6.330582540263777688e-05 5.758940385507007979e-04 -1.379500075937556674e-04 1.516505220466174420e-04 -1.856655924121390980e-04 9.826575883389908686e-05 -4.460736327743094476e-01 9.147096506947260952e-01 -9.402474096347562815e-02 4.616742668522595683e-02 -4.864816466424953800e-02 5.364460055572775263e-03 -7.653390832259177740e-05 7.700633985542636780e-05 1.228321985424687263e-05 -2.598373430703817405e-05 -1.700753518280690661e-05 1.114938417538747714e-04
2.536957331433233563e-04 4.563216175850054283e-03 4.576208043003605203e-02 -1.828310032150312668e-04 -7.511661372400398051e-05 -3.061356332902966364e-04 1.554299743094486640e-04 -1.233046300752518171e-04 -2.990491602974362567e-04 1.209424724109772319e-03 -3.168125859328121182e-03 -2.373873966291695919e-02 -5.812797580252561033e-03 8.024722017081424574e-03 -3.710477259046129385e-03 5.639887639227490063e-03 -8.546286429353764508e-03 -1.661069269519503330e-03 3.599455848825113598e-03 3.134583220495422949e-03 8.858091241038313669e-04 -3.668903284154853128e-03 -2.839785943993670611e-03 1.487214465428727617e-03 -2.144839159164097864e-04 3.873938569414281190e-05 1.520757104261455340e-03 9.921062189962789879e-06 1.044073687610394638e-04 9.779332730106280510e-04 -4.522398091411397592e-02 8.717070428480981625e-02 -1.053522318267489932e-01 1.511780905137096679e-05 2.173185051134712001e-05 -1.114938417538682255e-04 8.834469664393900749e-05 -3.581031019043729845e-04 -1.058246633596040751e-03 -1.889726131420218884e-05 -3.916457407371061288e-04 -6.614041459944474191e-06 -2.976318656988836964e-05 3.562133757729533078e-04 -1.091316840895988202e-04 -3.203085792759279493e-04 -4.251883795709180541e-06 1.304383462213696242e-03 -2.074919292300818688e-03 -3.434577243858528712e-04 2.274757830698632792e-03 1.431467544551828178e-04 7.322688759258159322e-05 -6.056572251205972991e-04 -9.495873810391600774e-05 -2.022006960621032827e-04 -4.913287941695875915e-04 2.035707475073807865e-03 8.012438797227262920e-04 2.098540868943589259e-03 2.551130277419003112e-05 1.105489786881568015e-04 1.833034347478875413e-04 9.665949162220943778e-04 -4.176294750441632763e-04 -9.325798458565049591e-04 -9.689570738863784605e-04 1.601542896379897244e-04 -1.003917007317677718e-03 -2.976318656989108014e-05 -6.330582540263506638e-05 1.507056589808588145e-04 4.947869929900930441e-02 -9.402474096347562815e-02 7.928912902218357428e-02 -5.084780588122415901e-03 5.345562794258589337e-03 -9.727365261492178141e-04 -4.724315328553257715e-05 -6.330582540262151385e-05 4.015668029269930245e-05 2.834589197131954629e-05 5.810907854121062643e-05 -1.511780905137909831e-05
-1.867049417844462121e-03 -8.874626344688225921e-03 1.066277969654581262e-03 -4.143224543140880400e-04 5.650281132950417222e-04 -4.322748525626644162e-04 -5.135330762138352011e-04 4.620380391325582068e-04 3.170015585459177651e-04 -9.394301030829183691e-03 1.288415276403183547e-02 -1.600598033314016644e-03 -5.653115722147419343e-03 2.022006960621019274e-04 1.861380239450197670e-04 -5.784924119814067837e-03 3.080253594217054712e-04 -2.022006960621005722e-04 -7.222060842760160901e-03 -3.676462188680542677e-03 -1.576504025138389907e-03 -7.114346453269113774e-03 -3.115213527648358089e-03 2.329087456976995825e-03 -4.445155535789512696e-02 -9.235611278943042790e-02 1.040294235347539314e-02 6.342393328583257814e-03 -6.108539719819945256e-04 1.237770616081112899e-04 -4.206903589455227577e-01 -3.984180467605890619e-01 4.470147163877574020e-02 8.403139674898396291e-03 -6.524279468732736018e-04 2.631443638004407138e-04 -1.889726131421303086e-04 2.582310758587500962e-03 -2.551130277419165742e-04 1.308635346009088402e-04 3.028286125602972943e-04 7.842363445397350710e-05 2.952697080345996136e-04 1.833034347478875413e-04 -2.291292934348621371e-04 7.951022697955784611e-04 6.132161296462895587e-04 6.141609927120725808e-06 -6.188853080404998000e-05 -2.144839159163311818e-04 1.223597670095392682e-04 -3.113323801516858398e-04 -2.881832350418124175e-05 3.259777576704227936e-05 -2.697584052604204245e-04 -8.220308671683996572e-05 8.976199124244819971e-06 -1.648786049665172324e-04 7.653390832257009335e-05 -2.140114843834938808e-04 -2.121217582520579410e-04 2.003109699306700534e-04 7.700633985543992033e-05 -8.243930248326295299e-04 2.031455591278022790e-04 1.191944757394111740e-03 -9.297452566593700229e-04 -3.179464216116791031e-04 -1.042183961478968185e-03 -3.278674838016310510e-04 2.177909366463332344e-04 -2.962145711003175835e-04 2.954303347557810794e-02 4.616742668522595683e-02 -5.084780588122415901e-03 4.616534798648140869e-01 4.460495387661337352e-01 -4.957224074251467827e-02 -1.299186715352342383e-04 1.889726131427808299e-06 -4.960531094982479142e-05 -1.809412770836251426e-04 6.283339386976794991e-05 -6.330582540260525082e-05
1.095001806852187454e-02 4.517862748695919591e-03 -3.245132199183571944e-03 -1.119662732867445984e-04 5.702248601564417676e-04 -7.180959299400192786e-05 -2.159012105149189786e-04 4.691245121253887710e-04 -3.023561810271482853e-05 2.329559888509863050e-03 5.237375973234721822e-03 4.493768740520350316e-03 6.755770919832527338e-05 -3.878662884742545779e-04 5.182573915423572880e-04 -7.162062038087351271e-04 2.669238160633098829e-04 -1.162181570823995688e-04 -1.233991163818236141e-03 -1.421074050828965638e-03 -1.125804342794393346e-03 -1.677131941636277740e-04 5.976258890620393324e-04 6.467587684789983084e-04 -1.400759494915950788e-03 1.146591330239983986e-03 1.436191859880399325e-04 2.149563474494395332e-04 -2.461368286176490944e-04 1.875553185435902437e-04 -4.072175564915530566e-01 -8.824524980628936088e-01 8.755809814175122274e-02 2.173185051131815149e-04 -8.503767591397498322e-05 2.456643970849377913e-05 -1.996023226313978390e-03 1.307218051410825865e-03 9.448630657109496987e-05 -2.910178242389012751e-04 3.170015585459828172e-04 3.401507036560839220e-05 -1.492883643823116752e-04 1.341705553309054718e-04 -1.275565138709501556e-04 7.521110003057577750e-04 2.170350461937588585e-03 -2.820416251146645866e-04 1.492883643823116752e-04 5.947912998648975658e-04 -5.149503708124446820e-05 -1.143284309509961551e-04 -1.445640490537326676e-04 7.086472992841406221e-06 -9.070685430825290579e-05 -5.716421547550891956e-05 1.233046300752626591e-04 -1.965315176678415418e-04 8.314794978253083058e-05 -1.885001816092713237e-04 2.144839159163311818e-04 -1.275565138709338926e-04 -5.905394160691775432e-05 -3.755830686200199026e-04 2.229876835077387008e-04 4.719591013225155757e-04 1.795239824852216601e-05 4.814077319796302226e-04 7.606147678974363446e-05 1.785791194193519019e-04 1.086592525567533878e-04 -7.039229839545749906e-05 -4.634600580464529052e-02 -4.864816466424953800e-02 5.345562794258589337e-03 4.460495387661337352e-01 9.146624075414404587e-01 -9.414237641515660338e-02 1.398397337251753442e-04 -3.779452262842335122e-05 6.188853080406082202e-05 9.590360116964753018e-05 -4.724315328400114158e-07 -1.336981237980844339e-04
-1.240132773745343314e-03 -3.161511817868147001e-03 -2.373307048452270862e-02 -1.658234680323083859e-04 -1.067695264253174479e-04 -2.990491602974660722e-04 2.121217582520904671e-04 -6.755770919831443136e-05 -3.250328946044852728e-04 -2.749551521218394435e-04 4.539122167674490213e-03 4.578617443821167421e-02 3.666068694957715264e-03 -2.826085429540865432e-03 1.483907444698741827e-03 -3.588117492036584696e-03 3.125607021371170323e-03 8.895885763666734310e-04 -5.652643290614565996e-03 -8.554317765412305236e-03 -1.677131941636589556e-03 5.820356484778225863e-03 8.026139311679988952e-03 -3.728902088827486250e-03 2.943248449687840655e-04 4.251883795698514702e-05 1.482490150100172679e-03 -3.779452262848840335e-05 1.233046300752524947e-04 9.571462855649925244e-04 4.526933434126795969e-02 8.720802637590538420e-02 -1.056730128375577837e-01 -3.637722802976237069e-05 5.196746861408219263e-06 -1.143284309509995161e-04 3.410955667215687884e-04 8.031336058543113096e-06 1.287375927030900286e-03 4.251883795699964823e-05 3.524339235101112437e-04 -1.053522318267648876e-04 -4.724315328698269756e-07 -4.081808443870459189e-04 9.448630657152594023e-07 -6.850257226404324329e-05 -3.727484794228822559e-04 -1.075254168778839742e-03 9.566738540321397194e-04 1.629888788351029766e-04 -1.011003480310500042e-03 2.834589197132225680e-05 -6.519555153404390114e-05 1.648786049665280744e-04 -3.118048116846803500e-05 1.190527462795507680e-04 2.215703889091752985e-04 -9.547841279007119111e-04 -4.332197156283823861e-04 -9.297452566593862860e-04 9.921062189962789879e-05 -1.866104554778760414e-04 -4.478650931468970784e-04 -2.055549599453749925e-03 7.771498715470969527e-04 2.100903026607859898e-03 2.080116039162234996e-03 -3.547960811743844844e-04 2.261529747778687031e-03 -1.374775760609156560e-04 6.236096233690354394e-05 -5.947912998649219603e-04 5.063521169143929412e-03 5.364460055572775263e-03 -9.727365261492178141e-04 -4.957224074251467827e-02 -9.414237641515660338e-02 7.932786840787771354e-02 3.543236496414197897e-05 5.858151007406690088e-05 1.889726131420218884e-05 1.185803147466917831e-04 -5.574692087693467520e-05 2.834589197130870427e-05
8.135270995769596121e-04 6.864430172388467574e-04 -5.418789681851140898e-04 -6.946160827572594489e-03 9.580911486307085428e-04 8.360620836941640155e-03 1.517875271911037216e-02 -6.056572251205945886e-04 -6.638135468150889451e-03 9.902164928649297843e-04 -8.777777880452936748e-04 -3.855041308099935345e-04 -6.736401226984831472e-03 2.862935089103710567e-04 -2.038069632738081106e-03 -5.395168105208398082e-03 -9.297452566593781545e-04 5.234541384037573334e-04 -6.950412711368293694e-03 -8.395108338840004967e-04 -2.118855424856362982e-03 -5.123519973816574244e-03 1.126749205860073152e-03 1.440916175208953667e-04 4.140862385477160103e-03 -1.270840823380993564e-04 2.433022394205202569e-04 -4.388558238153442148e-02 -1.062593003698312707e-02 -9.618658765782182873e-02 5.517055440684953682e-03 6.481760630775694086e-04 -3.472371766487122283e-04 -4.300166298356208339e-01 -4.603325612989503379e-02 -4.160184835171161222e-01 8.551010744680407130e-05 3.259777576702059532e-05 2.196806627777447797e-04 -8.881712817677359789e-05 -5.243990014694075406e-05 -7.209305191373249766e-04 -2.503887124133863558e-04 5.810907854121252379e-04 5.466032835136703724e-03 7.039229839545749906e-05 3.448750189842400907e-05 3.788900893500246657e-04 -2.083423059892294295e-04 -3.174739900788201181e-04 3.543236496416366302e-05 -7.388829173858037745e-04 -6.004604782591837012e-04 1.223597670095446892e-04 -1.148008624838551400e-04 2.229876835077441218e-04 2.645616583990041161e-04 -3.217258738745076146e-04 -4.629829021983358078e-05 -1.417294598555270818e-06 -6.382550008875989209e-04 7.478591165100594365e-04 2.130666213177650689e-04 -2.244049781063156557e-04 7.795120292113620619e-05 1.204700408781195914e-04 -3.694414586929181503e-04 4.251883795698338520e-06 2.881832350418666276e-05 -7.795120292113620619e-05 -3.051907702245624035e-04 4.110154335841727236e-05 -3.075529278888356442e-04 -7.653390832259177740e-05 -4.724315328553257715e-05 -1.299186715352342383e-04 1.398397337251753442e-04 3.543236496414197897e-05 4.471734533827967373e-01 5.132732388707238191e-02 4.617786742210207573e-01 3.913292116100940132e-02 4.957696505784321694e-03 4.433297504314856474e-02
-6.141609927119289240e-04 -6.084918143177783139e-04 1.016200227171916350e-03 6.774668181146317530e-04 -1.391594323178797776e-02 1.821695990690324826e-03 2.083423059891887719e-04 6.991514254726718773e-03 -2.310190195662655509e-04 7.015608262902448293e-04 -1.035097488486123960e-03 -8.173065518397989657e-04 4.469202300811899505e-04 4.449832607964793879e-03 -5.469339855866691899e-03 5.574692087693548835e-04 -1.908623392735719296e-03 -3.451584779041378878e-03 -4.781007112496254595e-04 5.607762294993316743e-03 4.473926616140418665e-03 -6.543176730046986996e-04 -7.714806931528310919e-04 3.590952081233716921e-03 6.094366773876298046e-05 -1.280289454038068908e-04 3.212534423416518145e-05 1.470206930245996496e-03 3.866237935428545880e-02 -2.179326661061853354e-03 3.023561810264435538e-05 8.976199124253004004e-06 -2.031455591278270124e-05 -4.832171447504654549e-02 -1.384999178980136358e-01 -8.847414288395780146e-02 -6.566798306688120205e-05 1.776342563536176689e-04 2.451919655519402318e-04 6.661284613261814549e-05 2.688135421947105861e-04 6.141609927119912656e-05 -1.563748373751286868e-04 4.521169769425954169e-04 -2.409400817562933929e-05 3.873938569414132112e-05 2.707032683261383944e-04 -2.055077167920890723e-04 2.451919655519456528e-04 6.836084280417172422e-04 -1.899174762078645416e-04 -5.933740052663612685e-04 -1.113521122940116549e-03 1.568945120612705996e-03 3.992046452627956779e-04 8.588805267310752230e-04 7.431348011815102446e-04 -2.947972765017623127e-04 -4.525894084754489809e-04 -1.700753518280419610e-05 6.543176730046959891e-04 -1.473986382508773616e-03 -1.283596474768060932e-03 -2.617270692018881535e-04 1.696029202950799768e-04 1.346429868637834303e-04 2.484989862819422845e-04 3.968424875985929103e-05 1.100765471553059481e-04 -3.930630353356803731e-04 5.754216070178418130e-04 -8.513216222053802528e-04 1.039349372282177483e-05 7.700633985542636780e-05 -6.330582540262151385e-05 1.889726131427808299e-06 -3.779452262842335122e-05 5.858151007406690088e-05 5.132732388707238191e-02 5.150543057495886312e-02 9.904857788385967865e-02 -4.985569966222785400e-03 5.128386018604970398e-02 -9.866260132151681919e-03
4.799904373810424257e-04 5.768389016164079258e-04 7.842363445398434912e-05 7.262217523052783875e-03 1.836813799741703924e-03 2.405148933766715173e-03 1.908150961202814341e-03 -2.929075503703155309e-04 4.580696142565741751e-03 2.621995007347525594e-04 -4.110154335841727236e-04 3.746382055543019327e-04 -6.529003784061515603e-04 -9.165171737394268645e-04 1.780122015799035125e-03 -1.052577455201773697e-03 -1.090844409363069586e-03 -2.910178242389148276e-04 -5.947912998648975658e-04 1.289738084695243999e-04 5.225092753380556265e-04 -7.842363445399302274e-04 1.115410849071551188e-03 -1.377137918273408116e-03 -2.787346043848278748e-04 -9.070685430821686962e-05 -3.779452262843010715e-05 1.382240178828294912e-02 -2.218066046755972666e-03 1.912875276531419977e-02 9.826575883382319271e-05 2.976318656989564396e-05 -9.448630657106718718e-05 -4.372443598567753442e-01 -8.844107267665793359e-02 -9.238422246563533502e-01 9.448630657071278860e-06 -1.247219246738396140e-04 5.291233167977805497e-05 3.188912846773537049e-04 1.270840823380749076e-04 1.101710334618739504e-03 -1.928465517115653116e-03 -4.346370102269322359e-05 1.204700408780979073e-04 -1.181078832139872969e-05 1.270840823381020127e-04 7.558904525682772890e-05 5.905394160693943836e-05 1.870828870107268949e-04 -1.157457255495568469e-04 2.914902557717494180e-04 3.647171433643608268e-04 -3.311745045316114196e-04 1.700753518279769089e-04 1.601542896379924349e-04 2.489714178147877169e-04 -9.165171737396003368e-05 1.856655924121824661e-04 1.327532607323447800e-04 2.201530943105956331e-04 -4.535342715409392683e-05 2.626719322676115444e-04 6.661284613261814549e-05 -1.667683310979531722e-04 -1.058246633596103201e-04 -1.152732940167358090e-04 1.124387048195927413e-04 4.251883795697254317e-05 3.448750189844135630e-04 -3.170015585459719752e-04 1.861380239450522930e-04 3.212534423415076834e-05 1.228321985424687263e-05 4.015668029269930245e-05 -4.960531094982479142e-05 6.188853080406082202e-05 1.889726131420218884e-05 4.617786742210207573e-01 9.904857788385967865e-02 9.314979776462745109e-01 -4.431549507643287727e-02 -1.000893445507398255e-02 -3.680241640943383852e-02
7.714806931528460539e-04 8.097476473141202585e-04 3.779452262842985643e-04 1.502190545020232713e-02 6.335306855590578604e-04 6.643804646545186862e-03 -6.951357574434065441e-03 -8.631324105267735615e-04 -8.468807657965503333e-03 9.425009080464541965e-04 -8.357313816211584326e-04 5.895945530035137834e-04 -5.173597716299225061e-03 -1.108324376078713685e-03 -8.125822365113012733e-05 -6.960333773558256484e-03 8.654945681910549337e-04 2.083423059892212763e-03 -5.423986428712557206e-03 9.297452566593835755e-04 -4.889666365053197718e-04 -6.708527766546346950e-03 -2.787346043846638892e-04 2.082478196826497829e-03 4.211727115405530797e-03 -1.918072023392712892e-04 -3.982597821970877369e-04 -4.386810241481874095e-02 1.075679357158407928e-02 9.606611761694369700e-02 5.629021713971643637e-03 6.628214405961077365e-04 -3.203085792759339666e-04 -4.300232438770806853e-01 4.592743146653543995e-02 4.163061943206250448e-01 9.637603270246314704e-05 1.370051445280214344e-05 -3.529063550429620971e-04 -1.936969284706876321e-04 -5.834529430763957681e-04 -5.408396188128362925e-03 -1.081868210238727188e-04 5.196746861409261113e-05 6.623490090632336812e-04 6.141609927119099505e-05 -5.621935240982889673e-05 -1.799964140179071727e-04 -3.637722802986320149e-04 1.204700408781087494e-04 -9.212414890679733459e-05 -1.129111363524300422e-04 2.456643970847965062e-04 -3.637722802984910686e-05 -6.368377062890436500e-04 -6.784116811803090653e-04 -2.343260402962567615e-04 -1.984212437992557976e-04 -1.199976093452606064e-04 -8.692740204539186818e-05 -4.866044788409597949e-05 -1.431467544551773968e-04 -2.451919655519375213e-04 -3.566858073058122927e-04 -1.511780905135741426e-05 2.267671357705780544e-05 -2.442471024862412354e-04 4.100705705184655957e-04 -5.952637313977673927e-05 -6.429793162161562443e-04 5.697524286235882036e-04 -1.842482978136055112e-04 -3.869214254085704893e-04 -2.598373430703817405e-05 2.834589197131954629e-05 -1.809412770836251426e-04 9.590360116964753018e-05 1.185803147466917831e-04 3.913292116100940132e-02 -4.985569966222785400e-03 -4.431549507643287727e-02 4.471961300963738228e-01 -5.124086891655986464e-02 -4.617040300388295937e-01
-6.448690423476436838e-04 -1.074781737245945413e-03 -7.606147678971571626e-04 -1.620440157693362176e-04 6.952774869032576910e-03 -2.518060070119741527e-04 -8.281724770955014095e-04 -1.397688689952631368e-02 1.720595642659285274e-03 5.929015737335077045e-04 -7.714806931528379224e-04 9.921062189962952509e-04 6.684906189903598280e-04 -8.947853232280829090e-04 3.604652595686521667e-03 5.697524286235746511e-04 5.650753564483162149e-03 4.453139628694777717e-03 -7.223478137358558529e-04 -1.898702330545756507e-03 -3.411428098748676974e-03 -4.922736572352865879e-04 4.344007944605187896e-03 -5.406978893529785536e-03 3.779452262837185161e-05 -1.294462400023727055e-04 -3.307020729987672069e-05 -1.426270797690680318e-03 3.897843604976570370e-02 -2.177909366463286374e-03 1.606267211691004334e-05 3.590479649701099280e-05 2.409400817562654408e-05 4.829147885694365372e-02 -1.386402300632716689e-01 -8.844815914965076242e-02 -5.480205781122483681e-05 2.466092601505198972e-04 -3.122772432174038097e-04 1.138559994180856705e-04 3.892835830728328880e-04 9.448630657114646947e-06 -2.645616583988631698e-05 2.480265547490751680e-04 6.377825693547778830e-05 1.417294598567197042e-05 1.866104554778841729e-04 1.573197004408385252e-04 -3.004664548960294746e-04 1.148008624838470085e-04 1.166905886152802378e-04 4.488099562126042063e-04 5.867599638063815577e-04 -7.851812076056400658e-04 -5.541621880393609624e-04 -1.550992722364197274e-03 -1.408318399441876260e-03 1.573197004408412357e-04 3.028286125602945838e-04 1.289738084695216894e-04 -4.251883795698392730e-04 7.865985022042034681e-04 6.803014073117477157e-04 3.481820397144074842e-04 -3.883387200071284706e-04 -1.936969284705846329e-05 -2.125941897849331890e-04 7.577801787000222264e-04 -1.592094265722582020e-04 5.706972916892872000e-04 -1.073836874180270811e-03 1.600598033314008621e-03 -8.031336058543113096e-06 -1.700753518280690661e-05 5.810907854121062643e-05 6.283339386976794991e-05 -4.724315328400114158e-07 -5.574692087693467520e-05 4.957696505784321694e-03 5.128386018604970398e-02 -1.000893445507398255e-02 -5.124086891655986464e-02 5.144023502342483234e-02 9.890779328706877926e-02
-4.941633833667252382e-04 -3.070804963559983433e-04 3.255053261373361262e-04 -1.719178348060738243e-03 -3.675517325614822105e-04 4.707780224903843763e-03 -7.251824029329994627e-03 1.735241020177797364e-03 2.439636435665106656e-03 -6.089642458506020622e-04 5.721145862879048125e-04 1.214149039438484033e-04 8.154168257084063939e-04 1.228321985423978411e-03 -1.366744424550618868e-03 5.621935240979203385e-04 7.842363445398434912e-05 5.026671509581246257e-04 9.859646090691663936e-04 -1.165016160021350175e-03 -3.628274172329221765e-04 6.306960963619418978e-04 -9.850197460034701077e-04 1.635085535212465156e-03 5.461308519810184267e-04 3.590479649700077419e-05 -6.850257226402200648e-05 -1.387295196229808986e-02 -2.216648752157428237e-03 1.919772776911107814e-02 1.544851112437930357e-04 -3.023561810272924503e-05 -5.669178394264661424e-06 4.370454661814431319e-01 -8.826202112570571967e-02 -9.239461595935813953e-01 1.766893932878942780e-04 2.650340899318414170e-04 5.716421547549265653e-05 1.836341368208855782e-03 7.086472992808880156e-06 1.653510364993653753e-04 -3.547960811743763529e-04 9.921062189962789879e-05 1.052577455201773697e-03 1.237770616080999600e-04 -2.130666213177867530e-04 3.590479649701451646e-05 6.047123620549470918e-05 1.048798002939140342e-04 9.779332730106720696e-05 -2.428298078876642806e-04 -2.248774096391312725e-04 2.532233016104860554e-04 -1.294462400023535693e-04 -1.559024058422940964e-04 2.484989862819178899e-04 -1.138559994181371701e-04 -1.114938417538747714e-04 -1.204700408781195914e-04 -2.296017249676994380e-04 1.110214102209995234e-04 2.962145711003175835e-04 8.173065518395387571e-05 1.837758662807356842e-04 8.409281284823795846e-05 -5.007774248266209233e-05 9.354144350536344743e-05 -6.708527766545544641e-05 -3.259777576702384792e-04 4.181019065770032878e-04 -3.392058405901707957e-04 -1.025176426296407935e-04 1.114938417538747714e-04 -1.511780905137909831e-05 -6.330582540260525082e-05 -1.336981237980844339e-04 2.834589197130870427e-05 4.433297504314856474e-02 -9.866260132151681919e-03 -3.680241640943383852e-02 -4.617040300388295937e-01 9.890779328706877926e-02 9.314403409992663141e-01
1.672086372865691395e+00 3.003407881082800213e-01 -3.372877685667675929e-02 -7.468906318677079326e-02 -2.902666581016717998e-02 5.480678212655223230e-02 -7.469709452282935480e-02 -4.042454897183602597e-02 -4.742551185721986806e-02 4.834958793548498057e-02 -3.703674244973009094e-02 3.945275730875242096e-03 -3.202216518738999484e-01 2.685914993742671147e-02 1.155605323886879365e-01 -3.203062171182810558e-01 1.011003480310442362e-03 -1.187210993434904271e-01 7.100173507283485605e-03 8.304873916064700601e-03 9.826575883394610058e-05 7.176707415606055698e-03 8.032753353139965302e-03 -1.685163277695076074e-03 -3.457409859841489297e-01 1.185585828961881749e-01 -1.301879575089561966e-02 -1.466569207442948268e-02 3.992991315693660871e-03 -2.957421395674778974e-04 -9.474236446188302740e-02 9.793269460325526587e-02 -1.070057421917427337e-02 1.122922510443944213e-02 3.307493161520486114e-03 -1.719650779593562804e-04 -4.829332133992187970e-01 -4.415581321832776629e-01 4.879745302863180978e-02 -4.524476790155967064e-03 -9.315877396375144698e-03 -1.572252141342645598e-03 -4.571247511908627104e-03 -8.801871888628541585e-03 3.545598654079652919e-03 -6.066965744928702609e-03 -1.426979444989662400e-02 1.548630564699960462e-03 -4.068202415724214704e-02 3.607959616416540199e-03 5.284949828593241139e-02 3.883481686377769637e-02 -3.110489212319802067e-03 -4.378637175963488726e-02 3.894536584246577338e-02 6.486957377637212092e-03 4.370464110445088785e-02 -4.072690515286341018e-02 -8.028029037811409280e-03 -5.231943010606870254e-02 1.227377122358264561e-03 -1.250526267468148826e-03 1.880277500764557068e-04 -1.189582599729816816e-03 2.405621365299574158e-03 -8.225032987012044321e-04 -1.280289454038113089e-03 2.629081480340171844e-03 3.420404297872596533e-04 1.179661537539919078e-03 -1.315721819002244226e-03 1.710202148936298266e-04 -7.350089788163926240e-03 -2.594593978441704467e-03 3.448750189844067868e-04 1.341705553309163138e-04 1.120040678093527087e-02 -1.275092707176669676e-03 5.055017401552270358e-04 -5.787286277478479856e-04 3.415679982544115104e-04 5.692799970907183767e-04 -7.351034651229752630e-04 -3.519614919771790751e-04
3.003407881082800213e-01 1.926458627964077852e+00 -6.829375752650755638e-02 -6.218757996435171631e-02 -1.752201312207308376e-02 6.736353983831533387e-02 -6.694449306867264471e-02 -3.560763706284260366e-02 -6.422612202862279518e-02 3.723516369352938837e-02 -1.131936504090825524e-01 1.249912106475472781e-02 9.622957892731230645e-03 -2.636286061216215337e-01 -1.195346264430673967e-02 -2.284348190815598673e-02 -2.620020243540004401e-01 -2.396503436715469865e-02 -2.007834014635398803e-04 1.552976934802192607e-02 8.759825482204403740e-03 6.439241792818416882e-04 1.305517297892543060e-02 -1.101663091465450266e-02 1.411847462992307234e-01 -5.674583011000384758e-01 3.693942155396190419e-02 -1.919489317991386612e-02 1.194165185598534094e-02 -5.640832502293598562e-04 3.218061872350971853e-02 6.700496430487791477e-03 1.824058148354656180e-03 5.696579423170164067e-03 4.590144773222898031e-03 -8.447075807454372965e-04 -4.429300733546898128e-01 -7.216590085609677629e-01 6.432627751358807600e-02 -1.094623861625908939e-02 -1.325217692812617407e-02 3.371271418455977671e-03 -9.821379136530422257e-03 -1.283407502154917251e-02 5.196746861408719012e-04 -7.786144092989440851e-03 -4.003857240949290457e-03 1.133363247320067933e-03 5.778121105740970098e-02 2.863879952169298432e-03 -7.883795690830663894e-02 8.666284038699029885e-03 -4.938326812937293697e-03 -7.602368226708754173e-03 -4.641639810304052510e-03 -4.391251097890747253e-03 -6.809628114577367421e-03 5.680091562673478256e-02 1.127741312079065181e-02 7.559660416138597183e-02 2.811440052022330573e-03 -2.927658209104827720e-03 -4.284954002998250626e-04 1.941221168502748132e-03 1.540599228641408025e-03 -1.882639658428732730e-03 1.805160887040325405e-03 1.003444575784818646e-02 1.262337055789531292e-03 2.830809744869429694e-03 -2.694749463407082862e-03 7.856536391384800772e-04 -1.185094500167711840e-02 5.625714693241815056e-03 4.427155894387738676e-03 -7.745987412696768437e-03 3.981180527372232651e-03 -3.229541958599395010e-03 1.026593720894735523e-03 -9.160447422066004056e-04 -9.009269331552213073e-04 1.124387048195818993e-03 -8.310070662926160711e-04 1.208007429511197967e-03
-3.372877685667675929e-02 -6.829375752650755638e-02 1.310879395790456314e+00 2.930870743528189715e-02 1.675289458658451441e-02 -2.204554504916329469e-02 -1.440443743676044636e-02 -1.371610469339015065e-02 -3.418514571741485854e-03 -3.847009972041338238e-03 1.257187552081440174e-02 5.046041202428285313e-03 1.477312300500077114e-01 -3.205211734657302525e-02 -4.218147459937187094e-01 -1.467429032832742730e-01 -5.235486247103286750e-03 -4.243483963044221152e-01 -4.151255879200187876e-03 4.880217734396028861e-04 3.410010804150105657e-03 3.440718853785700720e-03 -1.563748373751296192e-03 5.036120140238318187e-03 -1.689651377257241072e-02 3.681139260855809114e-02 -2.383384013048075456e-01 1.674769783972259287e-03 -4.932185203010144240e-04 7.171983100277471920e-03 -3.888111515399728189e-03 1.998385383978236451e-03 2.341039974758247350e-02 -1.033680193887468509e-03 -7.327413074586894455e-04 -2.655537646180069003e-03 4.925618404703444031e-02 6.405179479299910605e-02 -1.475110769556970958e-01 -3.303241277724793413e-03 -7.119543200130476306e-04 4.562743744317225222e-03 6.151058557776967889e-03 4.668095976143975256e-03 3.962755697590894868e-03 1.036987214617546456e-03 1.349264457834950266e-03 5.998463172664717478e-03 -1.878387774632985603e-03 4.013778303139280135e-03 -3.478985807946997043e-03 5.945125652605344480e-02 -9.226587836665495201e-03 -6.822667224884207404e-02 -5.962558376167708535e-02 -5.119268090020858558e-03 -6.092146345629938925e-02 -1.056026205391621953e-02 -7.149778818233271799e-03 -1.938953497145036106e-02 -2.669238160632990409e-04 2.215703889091725880e-04 6.523807037199898934e-03 5.040844455566880281e-04 -1.996495657846821328e-03 -1.138559994181480121e-04 -4.266056741684053858e-04 1.417294598566145366e-03 -8.310070662926011091e-04 -1.559024058422778334e-04 8.598253897967931929e-05 -1.098875745421601857e-03 1.645006597402430548e-03 4.274088077742575070e-03 4.611026246975047371e-02 1.147063761772849693e-03 -3.193164730569512076e-03 -2.465383954205783296e-02 -5.073914662866683967e-04 7.856536391384882087e-04 1.124387048195873203e-04 4.554239976725812065e-04 -6.529003784061325867e-04 3.599928280358143454e-04
-7.468906318677079326e-02 -6.218757996435171631e-02 2.930870743528189715e-02 1.641882880107181641e+00 -2.859297366300594945e-02 -2.627059473379549370e-01 7.155920428160394975e-02 4.386999214095048047e-03 3.928315438845737806e-02 -7.478118733567759580e-02 6.697850813903818978e-02 1.425278691471386014e-02 -2.929888085939846287e-01 -9.492614032816368286e-02 -1.627054199153921393e-03 -1.383279528200569500e-03 -5.719728568280024912e-03 -1.514615494334337065e-02 -2.931938438792438539e-01 9.233390850738623645e-02 -2.247545774406168456e-02 -1.440443743675997104e-03 2.174602345733299500e-03 -1.606030995941850475e-02 7.219698685095822174e-03 -8.362038131545943486e-05 -1.051632592136062666e-03 -4.288681487792493918e-01 -1.209897155642624192e-02 -1.100217450974915467e-01 -4.465422848548995099e-03 -3.259777576700635161e-05 -3.618825541672312032e-04 -5.141141669992056740e-02 -1.130434171816344438e-02 -1.024959107791053731e-01 -3.807798154814318742e-03 5.543511606524980512e-03 1.269518015088969172e-02 -4.718835122772643276e-01 4.354543167787862379e-02 3.938756175721846997e-01 -5.605872568861867793e-03 1.779177152733321058e-03 1.649825399037546658e-02 -3.829057573792832118e-03 -2.607822061361690993e-03 1.357909954886212314e-02 3.095796591647996532e-02 3.313965473520614352e-02 -5.740043124192838533e-03 -4.183050521361363766e-02 -6.071217628724445703e-02 9.491149495064566538e-03 1.022341837099069711e-03 3.195054456700931536e-03 -3.203085792759198178e-04 8.636048420596867566e-04 -3.637722802986428569e-04 8.352589500882886056e-04 -4.198404546179161645e-02 6.126019686535669195e-02 -4.325110683290971612e-03 3.106095599064247550e-02 -3.334469002046532016e-02 1.635557966745283375e-03 9.061236800165942476e-04 5.834529430764228732e-04 6.382550008876260259e-04 1.054467181333231321e-03 -3.064663353632805787e-03 6.014053413249125131e-04 -5.839253746092493320e-04 -7.086472992830564199e-06 -1.015727795639336656e-04 -5.347924951923052096e-04 -3.921181722700301658e-05 -1.577921319736649841e-04 -8.551010744682282366e-03 8.088027842484131306e-04 7.213557075168774632e-03 1.411908879091581734e-02 -1.677131941636711421e-04 -1.486269602363047594e-03
-2.902666581016717998e-02 -1.752201312207308376e-02 1.675289458658451441e-02 -2.859297366300594945e-02 1.176632306551206542e+00 9.300570614710654271e-02 -4.437549388110553078e-03 -5.777365215288399539e-03 -1.085647662501656313e-02 4.066123716979659630e-02 -3.552685127072428839e-02 -1.395609991208067793e-02 -1.454999359203317244e-01 -3.755816513254258693e-01 -4.892123009023996438e-02 9.187376019438531216e-03 1.538473286743533876e-02 -5.160369633379278433e-03 1.523553898935960937e-01 -3.657163360563399079e-01 7.224800945650702855e-02 -9.570517992584199468e-03 1.603054677284863894e-02 3.087812498742742960e-03 -6.179404449748089351e-04 -3.307965593053347267e-03 1.203755545715494424e-03 -2.235782229238059138e-02 -1.857548819718726762e-01 -4.978011061697103223e-02 2.844037827788483807e-04 -2.947972765017565664e-04 6.094366773834346198e-05 -3.680241640942273542e-04 7.007246224770802279e-02 -6.863485309322910066e-03 3.309382887651911645e-03 9.128794509364435150e-03 -1.850041882661648384e-03 4.646316882479342020e-02 -1.675870549443863045e-01 -6.522484228907901582e-02 1.155095097831409070e-03 1.228794416956834057e-02 -2.134918096973462652e-03 -8.702188835196149677e-04 8.938404601623720080e-03 -2.623884733478766378e-03 -5.531370116130606557e-02 -5.248336384796950527e-02 4.992656439215609893e-03 -2.329134700130292696e-02 -3.354122153813316604e-02 1.531764758976987550e-02 -1.047380708340368231e-03 -9.689570738863838816e-04 -7.847087760727837914e-04 -1.927520654049967672e-04 3.009388864288803280e-04 -4.110154335841673025e-04 1.113946311319692628e-02 -1.811255253814228472e-02 -8.440934197527019678e-03 5.405797814697646531e-02 -5.872276710239046627e-02 6.915925209469847568e-03 1.733823725579301724e-04 8.363455426138741156e-03 2.017282645292470082e-04 1.084230367903098007e-03 -4.667623544611155303e-04 1.285013769366627045e-03 -7.360483281886715488e-04 3.486544712472583376e-04 -1.407845967909028008e-04 2.536957331433450404e-04 5.702248601564363466e-04 -1.289738084695176237e-04 9.245485097979645565e-04 -1.147394463845853411e-02 1.510836042071497971e-03 6.297512332962185069e-04 4.635025768844095242e-03 1.275565138709501556e-05
5.480678212655223230e-02 6.736353983831533387e-02 -2.204554504916329469e-02 -2.627059473379549370e-01 9.300570614710654271e-02 2.001639492376550589e+00 -3.947212700159954957e-02 -1.071569202822567762e-02 -1.025322880071352083e-01 4.701638614976705322e-02 -6.436170987855222014e-02 -3.440718853785749726e-03 4.789416393781234516e-02 2.902808310476573048e-02 -2.608525984345633209e-01 -2.647506310121498785e-03 1.587369950393910855e-04 6.450580149607303138e-03 1.472521844756923687e-02 -5.464143109005297275e-03 -2.706735051395608993e-01 -5.404616735865805030e-04 -2.484517431286439610e-03 5.848229945216715589e-03 -3.377885459916003461e-03 1.224070101628302407e-03 7.333554684513995774e-03 -2.002698683873215812e-01 -4.967334109054572649e-02 -6.290345546608754335e-01 4.224955198325669112e-03 1.521229535794156574e-04 5.527448934408157747e-04 -5.325720669878755698e-03 -6.827580512825904765e-03 8.248654563654870403e-03 1.113473879786835985e-02 -1.405483810244779162e-03 -1.133127031553618144e-02 4.205765029461047688e-01 -6.514925324382217497e-02 -7.495149890327192921e-01 1.074923466705839971e-02 -2.205310395368927090e-03 -7.372766501741027413e-03 1.156276176663534848e-02 -3.144504282685421301e-03 -1.106292920487437527e-02 -2.574751854061627099e-04 -1.101710334618728662e-03 -5.839253746092482045e-03 -5.281170376330400484e-02 -7.673847117629736814e-02 1.282084693862917471e-02 8.579356636653355690e-04 -2.055077167920538357e-04 1.059994630267604467e-02 -4.837698896439143054e-04 5.829805115435150991e-04 -7.469142534443956767e-04 -5.669839798410515608e-02 8.358920083423315717e-02 6.457194191067296835e-03 -1.232054194533533861e-02 1.308210157629823185e-02 -7.624100077220120897e-03 -4.365267363583627547e-04 -7.317964443929406843e-04 -7.998265851241791527e-04 6.651835982603767489e-04 7.284894236629711577e-04 1.155095097831403649e-03 -3.401507036558941866e-04 -1.346429868637807198e-04 -2.966870026332321338e-04 -4.034565290584885954e-04 -1.143284309510286811e-04 -3.212534423416703137e-04 8.252434015917702384e-03 1.612881253168217330e-03 2.180743955660442886e-03 6.422234257635953993e-03 -1.856655924121309665e-04 4.679434332932499822e-03
-7.469709452282935480e-02 -6.694449306867264471e-02 -1.440443743676044636e-02 7.155920428160394975e-02 -4.437549388110553078e-03 -3.947212700159954957e-02 1.641497375976371575e+00 2.868745996957704908e-02 2.627650012795619272e-01 -7.486858716925581803e-02 6.203592944230518907e-02 -2.948775898623401392e-02 -1.331312059586428100e-03 -2.316331805589897774e-03 1.613967845693817932e-02 -2.933823440608531730e-01 -9.231501124607205400e-02 2.252033873968291300e-02 -1.465482614917425729e-03 5.895473098502252395e-03 1.521276778947599009e-02 -2.931985681945724620e-01 9.470031805545879589e-02 1.825947874486004516e-03 7.382215132397881852e-03 7.653390832259942102e-05 1.051632592136077411e-03 -4.287372852446484917e-01 1.210558559788615755e-02 1.099239517701904589e-01 -4.251883795698468624e-03 8.692740204543195656e-05 4.459753670154726311e-04 -5.122811326517266728e-02 1.135394702911324272e-02 1.024874070115139590e-01 -3.763862022258769244e-03 2.679159222822823094e-03 -1.361028003003050650e-02 -5.722090725944267361e-03 -1.835396505143198744e-03 -1.643400330190716505e-02 -4.717781600454376001e-01 -4.354259708868154360e-02 -3.938671138045932163e-01 -3.817719217004346584e-03 -5.568550477766344084e-03 -1.270840823380965656e-02 8.390384023511713273e-04 -4.166846119784805430e-04 -6.165231503762807694e-04 1.172575064547077672e-03 3.169070722393882520e-03 -5.343200636594028566e-04 -4.187302405157058982e-02 -6.140948522973896373e-02 4.265111878618346730e-03 3.094048594976428132e-02 3.355917393638169210e-02 -1.482017718567316730e-03 1.110214102210147023e-03 -3.278202406483494893e-03 3.311745045316005776e-04 9.141550160751319397e-04 3.637722802986374359e-04 -7.166786353415507439e-04 3.103449982480253194e-02 -3.284721961636861282e-02 5.751381480981350956e-03 -4.185412679025641430e-02 6.084492954797680875e-02 -9.571462855649942592e-03 -7.568353156343150985e-04 1.105489786882001696e-04 1.436191859880621316e-04 -6.623490090631957341e-04 -1.672407626308446832e-04 1.606267211708121176e-04 1.423341722186676969e-02 1.530678166451550945e-04 1.484852307764481481e-03 -8.546286429353764508e-03 -9.675397792878028067e-04 -7.146471797503297502e-03
-4.042454897183602597e-02 -3.560763706284260366e-02 -1.371610469339015065e-02 4.386999214095048047e-03 -5.777365215288399539e-03 -1.071569202822567762e-02 2.868745996957704908e-02 1.176568055862738493e+00 9.294570734243395860e-02 2.930587284608470594e-02 -1.727209684119255378e-02 1.679068910921294178e-02 9.624847618862595461e-03 1.619211835708517927e-02 2.905453927060570353e-03 -1.522216917697980509e-01 -3.659038913748834387e-01 7.224186784657990468e-02 -9.231784583526927990e-03 1.536205615385827922e-02 -5.215171691190500884e-03 1.455896979115742784e-01 -3.754096862474665119e-01 -4.894721382454701036e-02 3.746382055543127747e-04 -3.213951718015127003e-03 1.221707943964001845e-03 2.230065807690509092e-02 -1.858111013242824683e-01 -4.962609793726018015e-02 -5.985707521278182345e-04 -3.406231351887277470e-04 1.511780905137193715e-04 2.938524134360280798e-04 6.995624409062559113e-02 -6.820966471365926681e-03 7.969919959270306640e-04 8.837304253592675324e-03 -2.590342094646025210e-03 -1.126749205860092234e-03 1.224259074241423190e-02 -2.284206461355758281e-03 -4.650993954654610713e-02 -1.676626439896431731e-01 -6.518893749258200532e-02 -3.297099667797680819e-03 9.221391089804100577e-03 -1.818388969960343157e-03 -1.478710697837401413e-04 8.190073053580802093e-03 2.702308367932739885e-04 -1.194306915058384981e-03 -5.021947194252683513e-04 1.115883280604400632e-03 -1.118481654035104189e-02 -1.818341726807059036e-02 -8.405029401030000499e-03 -5.391955570784985607e-02 -5.870292497801053722e-02 6.932460313119786707e-03 9.429733395793348655e-04 -8.706913150524685317e-04 -7.554180210357489857e-04 2.291292934348567161e-04 3.840868362114165796e-04 -5.078638978195219606e-04 5.524661588364059711e-02 -5.257785015454057020e-02 5.044623907829713996e-03 2.318032559108190727e-02 -3.353885938046889670e-02 1.539040204582960494e-02 -1.814137086164624435e-04 5.352649267251587736e-04 -5.385719474551635367e-05 7.558904525685971286e-04 6.543176730047014101e-04 -1.105489786881595120e-04 -7.081748677502082770e-04 4.617545802128452878e-03 6.614041459982421267e-06 -8.924231655638029462e-04 -1.130339685509774289e-02 1.485324739297286256e-03
-4.742551185721986806e-02 -6.422612202862279518e-02 -3.418514571741485854e-03 3.928315438845737806e-02 -1.085647662501656313e-02 -1.025322880071352083e-01 2.627650012795619272e-01 9.294570734243395860e-02 2.002082633154369518e+00 -5.498819583516865311e-02 6.725535301729143600e-02 -2.187121781353965760e-02 4.714866697896891168e-04 -2.262474610844341684e-03 5.774530626091263844e-03 -1.471010063851789160e-02 -5.553905100247773230e-03 -2.705676804762012777e-01 2.700891073334162930e-03 1.275565138715430787e-05 6.244127569749534368e-03 -4.778550468525566419e-02 2.911170348608117450e-02 -2.610307051224498576e-01 3.571109956853908002e-03 1.265171644986691057e-03 7.385049721595289898e-03 2.002967969846938812e-01 -4.984341644237366697e-02 -6.291422690503665205e-01 -3.864962370289963187e-03 5.432962627836830486e-05 5.045568770895244616e-04 5.309657997761528525e-03 -6.801124346986002836e-03 8.014800954891418416e-03 -1.144843333568434235e-02 -2.931437661367634548e-03 -1.100623742093171688e-02 -1.064907918209309634e-02 -2.157122379017668411e-03 -7.325995779988302321e-03 -4.207631134015825669e-01 -6.521255906922476808e-02 -7.495953023933046300e-01 -1.104781139582295887e-02 -1.462175594187380308e-03 -1.126418503787074941e-02 4.077084128541815129e-04 -7.086472992830672619e-04 -8.319519293583461841e-04 -6.363652747562280332e-04 6.609317144646458843e-04 1.253360856665318998e-03 5.680989182585904906e-02 8.374085135627981624e-02 6.408061311650319752e-03 1.239187910679651408e-02 1.294320670563871983e-02 -7.794175429048021478e-03 -8.187238464383759205e-04 -8.173065518398098077e-05 1.080356429333670550e-02 2.839313512460273428e-04 4.185743381098460097e-04 -8.749431988481180811e-04 2.763724467203920038e-04 -1.263281918855319735e-03 -5.811852717186856074e-03 5.291705599513073233e-02 -7.688681467761399047e-02 1.275423409249659690e-02 4.067635497884906481e-04 8.551010744679322928e-05 -3.061356332902966364e-04 2.310190195662709719e-04 -1.152732940167032830e-04 -2.877108035089236170e-04 -6.445855834278794820e-03 -7.228202452688666261e-05 4.758330398919353998e-03 -8.189128190515107542e-03 1.641227145139564090e-03 2.227987108945972752e-03
4.834958793548498057e-02 3.723516369352938837e-02 -3.847009972041338238e-03 -7.478118733567759580e-02 4.066123716979659630e-02 4.701638614976705322e-02 -7.486858716925581803e-02 2.930587284608470594e-02 -5.498819583516865311e-02 1.672218653694890866e+00 -3.002859860504688561e-01 3.381145237492644284e-02 7.141275050641859509e-03 -8.028029037811395402e-03 1.716343758863587369e-03 7.024112030493763655e-03 -8.248182132122000576e-03 8.031336058570048744e-06 -3.204347184952177074e-01 -9.047063854180131728e-04 1.187607835922502436e-01 -3.202627534172584056e-01 -2.701646963786759337e-02 -1.154891952272268096e-01 -3.454391022346542384e-01 -1.183554373370603874e-01 1.304052760140693781e-02 -1.473608437282487513e-02 -3.687328113936264203e-03 4.927460887681692084e-04 -9.435119115267862067e-02 -9.782356291916569080e-02 1.084372097362946465e-02 1.128402716225052060e-02 -3.393475700500193405e-03 5.456584204479560454e-04 -5.982400500547649033e-03 1.429247116347372518e-02 -1.588314813459811622e-03 -4.512666001834568334e-03 8.724393117240259593e-03 -3.540874338751063069e-03 -4.639277652639757152e-03 9.216666774475544555e-03 1.522646830392896701e-03 -4.829180955901674066e-01 4.413691595701355608e-01 -4.881068111155178330e-02 -1.255723014329543450e-03 -2.451919655519386055e-03 -2.754275836547011389e-04 1.126749205860070550e-03 1.314776955936493730e-03 -6.708527766549339348e-05 1.242494931409643660e-03 1.203283114182651485e-03 -3.831419731457311358e-04 -1.268006234183887901e-03 -2.394283008511066940e-03 8.900610078995513895e-04 3.908851259692101843e-02 -6.395305660263241217e-03 -4.370794812518088990e-02 -4.064139504541662562e-02 7.964723212408836989e-03 5.230525716008302406e-02 -4.075430618176906911e-02 -3.473316629552737796e-03 -5.273564228651430458e-02 3.898032577589707892e-02 3.117575685312643473e-03 4.377692312897776827e-02 1.370051445279672243e-05 -1.108466105538569862e-02 1.310997503673646137e-03 -7.529141339116142764e-03 2.445778045592305987e-03 -2.810967620489493272e-04 5.626659556307467974e-04 6.854981541731179455e-04 3.042459071588661176e-04 5.659729763607054820e-04 4.681796490597060377e-04 -4.984152671624452607e-04
-3.703674244973009094e-02 -1.131936504090825524e-01 1.257187552081440174e-02 6.697850813903818978e-02 -3.552685127072428839e-02 -6.436170987855222014e-02 6.203592944230518907e-02 -1.727209684119255378e-02 6.725535301729143600e-02 -3.002859860504688561e-01 1.926411384810792216e+00 -6.808305306285408753e-02 -6.727425027860120879e-04 1.310714044753957808e-02 -1.103363844983732724e-02 5.763664700836248350e-05 1.545040085050219426e-02 8.748959556948687419e-03 2.273104320333646858e-02 -2.619013964375023207e-01 -2.387763453357648336e-02 -9.719333925433639582e-03 -2.636456136568042785e-01 -1.193598267759110772e-02 -1.413855297006942902e-01 -5.672121642714207379e-01 3.692666590257476233e-02 1.917835807626394259e-02 1.198417069394232259e-02 -4.974704040967229540e-04 -3.214896581080826932e-02 6.627269542895237314e-03 1.993661068649719894e-03 -5.690437813242899684e-03 4.623214980522702584e-03 -7.062851416188277399e-04 7.809293238099368484e-03 -4.013778303139339983e-03 1.139032425714305279e-03 9.939487019744258633e-03 -1.294367913717164517e-02 5.073914662866467126e-04 1.091316840895917642e-02 -1.333296272024441301e-02 3.380247617580222491e-03 4.430141661675379705e-01 -7.216197967437407712e-01 6.432202562979238980e-02 -1.781066878864777381e-03 1.009964130938222765e-02 1.378555212872017597e-03 -2.907816084724847931e-03 -2.733016417568367908e-03 7.842363445398977014e-04 -2.841203238592251469e-03 -2.962145711003197519e-03 -4.700693751910904779e-04 -1.845789998865937902e-03 1.491466349224453061e-03 -1.835868936676007639e-03 4.686048374392482244e-03 -4.302906401246827002e-03 -6.927263566258381675e-03 -5.670784661476226118e-02 1.123111483057086593e-02 7.553943994591044708e-02 -5.779113211959963081e-02 3.043876366187151395e-03 -7.874441546480126508e-02 -8.539199956360916596e-03 -4.908563626367351551e-03 -7.585360691525927859e-03 7.805041354303664941e-03 3.969842170583768801e-03 -3.163401543999611563e-03 1.185047257014424163e-02 5.788231140544113258e-03 4.505579528841699606e-03 -1.125331911261547805e-03 -8.111649419127039354e-04 1.200920956518367402e-03 -1.002027281186279725e-03 -1.016200227171881222e-03 -9.774608414777480325e-04
3.945275730875242096e-03 1.249912106475472781e-02 5.046041202428285313e-03 1.425278691471386014e-02 -1.395609991208067793e-02 -3.440718853785749726e-03 -2.948775898623401392e-02 1.679068910921294178e-02 -2.187121781353965760e-02 3.381145237492644284e-02 -6.808305306285408753e-02 1.310971992370895789e+00 -3.459143683567065825e-03 -1.426270797690381079e-03 4.915177667827342646e-03 4.211727115405693861e-03 3.429852928530033188e-04 3.444498306048553518e-03 1.467117228021057873e-01 -5.269501317468868254e-03 -4.244551658308474140e-01 -1.477071360418320545e-01 -3.199353583649895694e-02 -4.218619891470042349e-01 1.655683550044956959e-02 3.702209707221158774e-02 -2.383426531886032318e-01 -1.530678166451320552e-03 -5.711697232221500881e-04 7.265996975315692184e-03 3.731736678024564265e-03 2.000747541642520534e-03 2.357008160568759697e-02 1.127694068925869835e-03 -7.917952490656065493e-04 -2.729709396838370626e-03 -1.072892011114558262e-03 1.341705553309260716e-03 6.020195023176064253e-03 -6.043344168285986681e-03 4.605735013807071496e-03 3.908426071312545713e-03 3.403396762690123235e-03 -7.417175065829441317e-04 4.559436723587238782e-03 -4.924059380645016970e-02 6.406360558132048744e-02 -1.474817862006600477e-01 4.714866697896674327e-04 1.373358466010585026e-03 -7.610871994300080160e-04 2.305465880334174079e-04 3.307020729987958027e-05 -1.144701604108581874e-03 2.858210773775012297e-04 2.640892268661668152e-04 6.465697958658677899e-03 -3.694414586929018873e-04 -1.971456786605484644e-03 -1.034625056953370793e-04 5.957834060839153900e-02 -5.100370828706651816e-03 -6.099327304929340332e-02 1.056687609537620802e-02 -7.061906553122167599e-03 -1.947646237349574816e-02 1.879805069231546295e-03 4.064328477154806850e-03 -3.453946936705660359e-03 -5.941109984576074809e-02 -9.192572766299918902e-03 -6.822667224884207404e-02 -9.996651235219685371e-04 -3.256470555972111689e-03 -2.459478560045090870e-02 -1.445640490537451360e-03 4.614238781398469907e-03 4.615939534916742998e-02 -5.475481465793785411e-04 -5.829805115435380842e-04 3.118048116845448248e-04 4.610931760668510789e-04 8.645497051253355544e-04 1.403121652580560132e-04
-3.202216518738999484e-01 9.622957892731230645e-03 1.477312300500077114e-01 -2.929888085939846287e-01 -1.454999359203317244e-01 4.789416393781234516e-02 -1.331312059586428100e-03 9.624847618862595461e-03 4.714866697896891168e-04 7.141275050641859509e-03 -6.727425027860120879e-04 -3.459143683567065825e-03 1.699497795265026534e+00 -2.520360811684162483e-01 2.927488133752941257e-01 3.634746484329409721e-02 -9.502960283385887205e-03 -5.155928776970437888e-02 2.352709033619773335e-02 5.278241300826694293e-02 -4.199443895551446121e-03 3.732209109558876081e-05 -2.952697080346108026e-03 4.837226464906186491e-03 -7.913984065780127475e-02 4.507280282360005830e-02 5.939834419437364788e-02 -5.439198724070529872e-02 -5.703949355082676281e-02 -3.934882237152430295e-02 9.288476367469714751e-03 5.911063339086472697e-03 1.012420774909065504e-03 -1.352382505951796668e-02 -1.525953851122784099e-04 -8.918090045710948960e-03 -3.669611931454139220e-02 7.321743896192647351e-03 5.086292369027558408e-02 -3.887828056480035349e-02 -5.337531458200044793e-02 3.035845030128635387e-03 -1.064388243523150743e-03 5.021947194252737723e-04 1.060136359727474088e-03 -1.280761885570917864e-03 -1.228321985424015057e-03 -7.653390832257347606e-04 -4.356588796325126522e-01 4.108415787800868690e-01 -5.730877952455432078e-02 -4.420126113178846072e-01 -3.380531076499933979e-02 -4.273214079406809640e-01 -8.582663657383606676e-03 -2.410345680628131482e-03 -1.487167222275441111e-02 1.241550068343925690e-03 -2.208144984566036331e-03 -7.818741868756461447e-04 2.230821698143072452e-03 2.996160781368800707e-03 1.921379044122811710e-03 -7.154030702028976209e-03 1.173425441306183772e-02 -1.525008988057137416e-03 -5.475481465793893832e-04 -2.650340899318414170e-04 -4.946358148995842231e-04 -1.227377122358253719e-03 1.589259676525493162e-03 -4.058186867227564151e-04 -7.294815298819859115e-03 1.190527462795317945e-04 -5.839253746092449085e-03 -5.749491754849936700e-03 1.889726131421411506e-04 3.735043698754619227e-03 -6.527586489462759538e-03 6.977813740273946337e-04 -6.784116811803415914e-04 -4.942106265200105729e-03 5.125882131480942461e-04 8.262827509640437856e-04
2.685914993742671147e-02 -2.636286061216215337e-01 -3.205211734657302525e-02 -9.492614032816368286e-02 -3.755816513254258693e-01 2.902808310476573048e-02 -2.316331805589897774e-03 1.619211835708517927e-02 -2.262474610844341684e-03 -8.028029037811395402e-03 1.310714044753957808e-02 -1.426270797690381079e-03 -2.520360811684162483e-01 1.764037611831464902e+00 4.153665280017757033e-02 1.976181101934035896e-03 -7.724255562185409303e-04 -1.424759016785244990e-02 -5.243659312621679058e-02 -1.345966885735624952e-01 6.020667454708920202e-03 2.915374989250518831e-03 -7.708665321601179676e-03 6.988679665529586547e-03 6.590089181259511930e-02 -8.021414996351439869e-03 -8.776738531080616190e-02 -2.441620648103151603e-02 -3.836096803632372404e-02 -4.273946348282735980e-02 2.802463852898004655e-03 -1.118812356108102833e-02 2.923406325309070401e-03 -3.892835830728409545e-03 -1.017948223843479980e-02 3.420876729405782513e-03 -4.587499156638851633e-02 1.075443141391977872e-02 6.625616032530229349e-02 4.382274898766469473e-03 4.904784174104519570e-03 3.298044530863385344e-03 -6.803014073117523777e-04 -3.477096081815576065e-04 1.328949901922188252e-03 -1.672407626308037654e-03 -8.083303527155731192e-04 3.478513376414138925e-03 4.154869980426538767e-01 -7.741111919277687825e-01 6.875910258637007999e-02 -3.429191524384037071e-02 -1.576083561074150541e-01 -6.239733956493957734e-02 -2.981042972317374229e-04 1.285958632432334606e-03 -1.677131941636647182e-04 -6.117988350477199765e-04 5.078638978195304174e-04 4.807935709869179224e-03 -7.421899381157961995e-03 9.327688184696557305e-03 1.186275578999850975e-03 1.193362051992681756e-02 -1.433026568610214213e-02 8.976199124255661993e-06 -1.781066878864902064e-04 -1.101237903085883034e-02 -2.092871690549269080e-04 -1.336036374915011878e-03 2.153815358287664190e-03 -7.327413074586861929e-04 3.416152414077225190e-03 5.021947194252692186e-04 8.201883841902193883e-03 4.577861553368659398e-04 -3.439301559187267639e-04 -3.071749826625659770e-03 3.821971100800024865e-04 4.172987729711540722e-03 -8.995096385566393651e-04 -1.020924542500466735e-03 -6.779392496474651508e-04 1.167850749218506037e-03
1.155605323886879365e-01 -1.195346264430673967e-02 -4.218147459937187094e-01 -1.627054199153921393e-03 -4.892123009023996438e-02 -2.608525984345633209e-01 1.613967845693817932e-02 2.905453927060570353e-03 5.774530626091263844e-03 1.716343758863587369e-03 -1.103363844983732724e-02 4.915177667827342646e-03 2.927488133752941257e-01 4.153665280017757033e-02 1.792261616467311081e+00 5.250178867775086300e-02 -1.757067356995716673e-02 -1.423398413970621279e-01 7.551345621160345488e-03 2.624593380778044577e-02 9.385324831704913717e-03 -4.816439477460564625e-03 7.053402785530772656e-03 -5.030450961844050266e-03 2.166240307601743562e-02 -3.700131008476595373e-02 6.190742806536855478e-03 -5.390727248799564303e-02 -5.837127804194605640e-02 2.847014146446356572e-02 -1.550662020291213548e-02 6.924428977061255520e-03 -3.663234105760590411e-03 -3.092536814071276431e-03 1.189771572342980532e-02 -1.125142938648364919e-02 5.671068120395928933e-03 2.185940702521821898e-03 -1.182637856196864200e-02 5.117142148123010603e-02 7.066441895837581588e-02 -2.530343289973403798e-03 9.566738540321467667e-04 4.696441868115299248e-03 -3.288123468673472861e-04 6.552625360704107064e-04 2.113186246462086821e-03 -7.100645938816309895e-04 -5.339326698024896012e-02 6.723692818751006439e-02 -1.672563528713875702e-01 -4.299920633959124494e-01 -6.287355055005779125e-02 -7.730090091616170778e-01 -1.266730669045120980e-02 -9.009269331551994064e-04 -2.378314822700537332e-02 5.278005085060268400e-03 -6.850257226403307889e-05 6.707110471947773898e-03 4.033620427519202245e-03 2.485462294352130258e-03 -1.209046778883479320e-02 -3.041041776990056032e-03 2.804826010562368535e-03 1.257612740461008446e-03 9.004545016223566845e-04 5.225092753380472781e-04 1.150843214035692733e-03 3.226707369402168567e-04 -7.969919959270191714e-04 3.864489938756992529e-04 -2.178854229529003043e-03 7.218753822030111794e-04 -3.648588728242072900e-03 2.943248449689057672e-04 5.007774248266819639e-04 1.544851112437083595e-03 -2.005944288503926434e-03 -4.465895280081874467e-03 1.581228340466943544e-03 -5.102260554838251524e-05 2.846399985453643058e-03 -1.316666682067948752e-03
-3.203062171182810558e-01 -2.284348190815598673e-02 -1.467429032832742730e-01 -1.383279528200569500e-03 9.187376019438531216e-03 -2.647506310121498785e-03 -2.933823440608531730e-01 -1.522216917697980509e-01 -1.471010063851789160e-02 7.024112030493763655e-03 5.763664700836248350e-05 4.211727115405693861e-03 3.634746484329409721e-02 1.976181101934035896e-03 5.250178867775086300e-02 1.699974006250144498e+00 -3.104479883221878955e-01 -2.308541409613126816e-01 -2.078698744564354967e-05 -3.838033772917093418e-03 -4.001495083285030660e-03 2.338488844480827306e-02 5.224431349234466559e-02 -7.358593555755360213e-03 -7.910818774509989493e-02 3.099623287064124863e-02 -6.792809552007746110e-02 -5.397483019719403335e-02 -4.693843494684592915e-02 5.082938105144284291e-02 9.493039221195780433e-03 5.595951506671959647e-03 -2.260584884712970796e-03 -1.352854937484653658e-02 1.827365169084600770e-03 8.760297913737245812e-03 -3.659360167191179347e-02 -3.894725556859721452e-03 -5.126685265086691756e-02 -1.054467181333209637e-03 2.957421395674802826e-04 -1.095096293158735398e-03 -3.890520916217315994e-02 -5.272761095045572222e-02 8.663921881034757078e-03 -1.255723014329597660e-03 -1.069584990384567051e-03 9.930510820619874168e-04 1.226432259292546591e-03 -1.697446497549398407e-03 1.245801952139624028e-03 -8.565656122200856690e-03 7.341586020572356090e-04 1.462222837340675964e-02 -4.421241051596385141e-01 6.065170505103896492e-02 4.244887084696801760e-01 -4.355020323636046298e-01 4.128517749523865632e-01 -3.388184467332192029e-02 -1.219345786299726869e-03 1.686108140760842400e-03 1.336981237980735919e-04 -4.785731427824654709e-04 -5.343200636594353826e-04 6.524279468732817333e-04 -7.062378984655037426e-03 1.211881368080611199e-02 -1.096986019290176759e-03 2.330504751575591862e-03 2.428298078876642806e-03 -3.089229793341310374e-03 -7.603313089774445255e-03 1.392255727324814320e-03 5.709335074557205306e-03 -6.022557180840359611e-03 -7.686461039556813021e-04 -3.670320578753442226e-03 -5.030923393376911419e-03 3.070804963559793698e-04 -9.136825845422946388e-04 -6.665064065523650799e-03 7.091197308159032618e-04 5.399892420537106760e-04
1.011003480310442362e-03 -2.620020243540004401e-01 -5.235486247103286750e-03 -5.719728568280024912e-03 1.538473286743533876e-02 1.587369950393910855e-04 -9.231501124607205400e-02 -3.659038913748834387e-01 -5.553905100247773230e-03 -8.248182132122000576e-03 1.545040085050219426e-02 3.429852928530033188e-04 -9.502960283385887205e-03 -7.724255562185409303e-04 -1.757067356995716673e-02 -3.104479883221878955e-01 1.747482666057146750e+00 -3.209747077372714780e-02 3.969842170583727167e-03 -1.055601017012053507e-02 -5.712169663754358348e-03 -5.279658595425260059e-02 -1.345796810383796949e-01 2.629364939259884459e-02 5.962936321393973865e-02 1.923693958633808376e-02 8.494555176506099481e-02 -1.203991761481943562e-02 -1.373169493397437962e-02 5.217533848854779416e-02 6.129799138798431961e-03 -1.292808889658738150e-02 -8.300622032268966917e-04 -3.161039386335421156e-03 -1.351012454506520660e-02 -2.920571736111938176e-03 -4.597703677748522094e-02 -4.930295476878702662e-03 -6.777550013496519421e-02 -8.985647754909064332e-04 -1.633668240613890587e-03 -1.036987214617552744e-03 -6.911673325674147494e-03 -1.125757099641076960e-02 -1.336036374915018816e-03 -1.796657119449000719e-03 -1.951614662225556246e-03 -3.158677228671047735e-03 -1.820751127624625071e-03 -1.051632592136068738e-02 -3.220093327942253041e-03 2.519477364717711762e-03 1.077143894910259636e-03 -2.090509532885036388e-03 6.079296207936273067e-02 -1.604538112298029562e-01 -7.599108449132017939e-02 4.169524806575711784e-01 -7.639671420542980540e-01 6.531791130105152332e-02 -1.410680557106146465e-03 2.305938311867100719e-03 -4.842423211767518231e-04 -3.562133757729625235e-04 -3.642447118314951198e-04 5.366822213237191401e-04 1.228227499117408306e-02 -2.457447104453812370e-02 3.447805326778525213e-03 -8.176372539128007322e-03 8.246292405990601065e-03 -2.401369481503879723e-03 3.841813225179925833e-03 -1.521229535794318445e-03 -8.682819142348967290e-03 4.209364957741423439e-04 2.782621728518152584e-04 3.351429294076039081e-03 -9.339971404550809382e-04 -1.560913784554162666e-03 -1.167850749218483702e-03 8.867539871695440242e-04 5.226982479511886603e-03 1.894450446750337459e-04
-1.187210993434904271e-01 -2.396503436715469865e-02 -4.243483963044221152e-01 -1.514615494334337065e-02 -5.160369633379278433e-03 6.450580149607303138e-03 2.252033873968291300e-02 7.224186784657990468e-02 -2.705676804762012777e-01 8.031336058570048744e-06 8.748959556948687419e-03 3.444498306048553518e-03 -5.155928776970437888e-02 -1.424759016785244990e-02 -1.423398413970621279e-01 -2.308541409613126816e-01 -3.209747077372714780e-02 1.809044274240465322e+00 4.147003995404479129e-03 -5.789176003609784391e-03 -2.181688818726129631e-03 4.225427629858506846e-03 6.115626192812850630e-03 9.383907537106345870e-03 -3.544086873174467911e-02 3.414829605785232869e-02 -2.128776487046327159e-02 5.754499529098182353e-02 6.769707650051118297e-02 3.717563732038958648e-03 1.456506415793117418e-02 -4.889193933520292329e-03 -1.912875276531419803e-03 3.946220593941095374e-03 -1.137237185889462474e-02 -7.992124241314405714e-03 4.511721138768855568e-03 -3.707642669849002363e-03 3.867324527954113696e-03 -7.379380543200938277e-04 -4.437549388110553078e-03 9.448630657107330751e-04 -5.096969321670087594e-02 -6.875343340797582248e-02 1.365138157338898275e-02 -2.896005296403515337e-04 -1.802326297843258015e-03 4.615656075997032876e-04 -5.022892057318376763e-03 8.924231655638114030e-04 7.394025920719504361e-03 1.235219485803668374e-02 -1.939803873904186356e-03 -1.158213145948241117e-02 4.272155832773213424e-01 -7.471126746881497083e-02 -7.816483646029435128e-01 -3.891324049823165904e-02 6.764983334722564357e-02 -1.671467487557651010e-01 -6.519555153404888847e-05 4.138500227813203991e-04 -1.154150234765684811e-02 -9.264382359293921480e-04 4.955806779652854963e-04 9.642327585578214623e-04 3.292847784001882733e-04 -1.436191859880279250e-04 1.136670268050036809e-03 -2.330977183108432632e-03 -4.546208640667284348e-03 8.669118627896163845e-04 1.549102996232780416e-03 -1.055412044398918933e-03 -1.543433817838516398e-03 -2.433022394205152966e-04 -1.379500075937830977e-04 9.028166592866274315e-04 3.179464216116688574e-04 -2.721678060779825561e-03 -4.577861553368428463e-04 1.905788803538589239e-03 3.733153972623183721e-03 5.858151007406780077e-04
7.100173507283485605e-03 -2.007834014635398803e-04 -4.151255879200187876e-03 -2.931938438792438539e-01 1.523553898935960937e-01 1.472521844756923687e-02 -1.465482614917425729e-03 -9.231784583526927990e-03 2.700891073334162930e-03 -3.204347184952177074e-01 2.273104320333646858e-02 1.467117228021057873e-01 2.352709033619773335e-02 -5.243659312621679058e-02 7.551345621160345488e-03 -2.078698744564354967e-05 3.969842170583727167e-03 4.147003995404479129e-03 1.700084555228832617e+00 3.106615273750386041e-01 2.308465820567869586e-01 3.630352871073855292e-02 -2.110351657264955029e-03 -5.240116076125266031e-02 -7.913039202714419740e-02 -3.095938321107853664e-02 6.799565322927579591e-02 -5.392097300244846902e-02 4.708205413283397811e-02 -5.105236873495057337e-02 9.426426375063259866e-03 -5.534062975867884079e-03 2.270033515370077637e-03 -1.354839149922660267e-02 -1.670990331709485636e-03 -8.802344320161376717e-03 -1.217456060168312613e-03 1.083757936370249864e-03 -1.008641322646222898e-03 -3.889765025764743006e-02 5.276115358928845644e-02 -8.674787806290457787e-03 -1.074781737246005044e-03 -3.354263883273016266e-04 1.150843214035683626e-03 -3.664226211979586256e-02 3.933464942553854642e-03 5.125267970488123215e-02 -7.129936693853330607e-03 -1.189913301802836450e-02 1.078088757975979991e-03 2.195861764711778616e-03 -2.395227871576752383e-03 2.981042972317415971e-03 -1.220763080898303824e-03 -1.627526630686772788e-03 -3.122772432173929677e-04 -5.385719474551011951e-04 5.007774248267130805e-04 -6.647111667275177639e-04 -4.422053633832896402e-01 -6.072398707556583841e-02 -4.246016196060325987e-01 -4.354207741399535037e-01 -4.127776032017281826e-01 3.394704022485593720e-02 1.281706748636635834e-03 1.793350098719024253e-03 -1.233991163818257825e-03 -8.522664852710980926e-03 -7.804568922770800318e-04 -1.462270080493959651e-02 -6.161452051499822190e-03 7.365207597215305338e-04 3.711894553644699835e-03 -7.495598700283398128e-03 -1.386586548930528184e-03 -5.715004252951485370e-03 -6.576719368879697589e-03 -7.743152823499565955e-04 -5.414065366522551048e-04 -5.035647708705474380e-03 -4.256608111027050342e-04 1.030845604690412178e-03
8.304873916064700601e-03 1.552976934802192607e-02 4.880217734396028861e-04 9.233390850738623645e-02 -3.657163360563399079e-01 -5.464143109005297275e-03 5.895473098502252395e-03 1.536205615385827922e-02 1.275565138715430787e-05 -9.047063854180131728e-04 -2.619013964375023207e-01 -5.269501317468868254e-03 5.278241300826694293e-02 -1.345966885735624952e-01 2.624593380778044577e-02 -3.838033772917093418e-03 -1.055601017012053507e-02 -5.789176003609784391e-03 3.106615273750386041e-01 1.747693370520800205e+00 -3.210313995212140531e-02 9.615398988205473008e-03 -5.862875322735225728e-04 -1.762783778543266719e-02 -5.959062382824582838e-02 1.924497092239662449e-02 8.494366203892957101e-02 1.198700528313957278e-02 -1.369531770594451317e-02 5.227738369964454734e-02 -6.312157710480909012e-03 -1.293800995877734256e-02 -8.300622032268966917e-04 3.125134589838398508e-03 -1.360366598857057005e-02 -2.874745877424967049e-03 1.727209684119254251e-03 -2.082005765293653589e-03 -3.172377743123853781e-03 6.944271101441182835e-03 -1.126796449013358487e-02 -1.400759494916183024e-03 8.494318960739614434e-04 -1.657289817256662242e-03 -9.854921775363171665e-04 4.598270595587951315e-02 -4.908563626367341143e-03 -6.777219311423519910e-02 -1.224448046854564355e-02 -2.467887841329916704e-02 3.464812861961316399e-03 8.053067909052750301e-03 8.223615692413550199e-03 -2.467509896103625873e-03 1.311469935206518132e-03 2.391920850846766811e-03 -4.190467696427146440e-04 3.921181722699529706e-04 -3.736933424886041289e-04 4.766834166510718149e-04 -6.086524410388960415e-02 -1.604490869144744314e-01 -7.597360452460452662e-02 -4.169439768899797505e-01 -7.640824153483147807e-01 6.534247774075999105e-02 1.755555576090583880e-03 -1.066608671727584459e-02 -3.203085792759450580e-03 -2.558216750411870105e-03 1.015727795639056715e-03 -2.013975624562471499e-03 -3.944803299342361318e-04 2.825140566475427078e-04 3.363712513930281617e-03 -3.849372129705608010e-03 -1.494773369954417383e-03 -8.699826677531760644e-03 -9.472252233750301682e-04 5.157535044182143605e-03 1.157457255495670113e-04 9.165171737394302255e-04 -1.394617884989070647e-03 -1.169740475349934387e-03
9.826575883394610058e-05 8.759825482204403740e-03 3.410010804150105657e-03 -2.247545774406168456e-02 7.224800945650702855e-02 -2.706735051395608993e-01 1.521276778947599009e-02 -5.215171691190500884e-03 6.244127569749534368e-03 1.187607835922502436e-01 -2.387763453357648336e-02 -4.244551658308474140e-01 -4.199443895551446121e-03 6.020667454708920202e-03 9.385324831704913717e-03 -4.001495083285030660e-03 -5.712169663754358348e-03 -2.181688818726129631e-03 2.308465820567869586e-01 -3.210313995212140531e-02 1.809074509858567881e+00 5.152857972006879422e-02 -1.417672543792414253e-02 -1.423455105754564132e-01 3.533929595218061881e-02 3.405050273055126864e-02 -2.129768593265323612e-02 -5.769239392923283805e-02 6.789313558664616943e-02 3.852679150435596618e-03 -1.474458814041635854e-02 -4.905729037170231469e-03 -1.932717400911345817e-03 -3.883387200071244591e-03 -1.145457494561146275e-02 -7.779057619996630236e-03 2.078698744563504410e-04 -1.881222363830112191e-03 4.648726283296922756e-04 5.091630845348822654e-02 -6.869626919250031161e-02 1.359705194711058503e-02 8.640772735924864357e-04 -4.418652126796337662e-03 9.684846423535233787e-04 -4.556129702857246271e-03 -3.662761674227720150e-03 3.852679150435594883e-03 -2.976318656988892800e-04 -1.105489786881582110e-04 1.118245438268673439e-03 2.422156468949516334e-03 -4.446998018767658184e-03 8.621875474610627473e-04 -1.653510364992683053e-05 2.862935089103630878e-04 -1.152921912780260905e-02 8.437627176797011120e-04 4.856596157753314343e-04 1.044073687610376586e-03 -4.272392048539641607e-01 -7.497063238035259203e-02 -7.816431678560820107e-01 3.906300129414681799e-02 6.775660287365098400e-02 -1.670598213537197174e-01 5.003522364471293254e-03 8.541562114025224531e-04 7.389301605390953542e-03 -1.249061729716329991e-02 -1.850514314194523849e-03 -1.150134566736414794e-02 2.725929944575516202e-04 -3.373161144587659725e-04 8.867539871695419643e-04 -1.452726963530280406e-03 -1.100765471553021534e-03 -1.617605568496809348e-03 -1.874608322370135624e-03 3.620715267803605725e-03 5.437686943165283456e-04 -2.574751854061845023e-04 -2.689552716545658747e-03 -4.936909518338726500e-04
7.176707415606055698e-03 6.439241792818416882e-04 3.440718853785700720e-03 -1.440443743675997104e-03 -9.570517992584199468e-03 -5.404616735865805030e-04 -2.931985681945724620e-01 1.455896979115742784e-01 -4.778550468525566419e-02 -3.202627534172584056e-01 -9.719333925433639582e-03 -1.477071360418320545e-01 3.732209109558876081e-05 2.915374989250518831e-03 -4.816439477460564625e-03 2.338488844480827306e-02 -5.279658595425260059e-02 4.225427629858506846e-03 3.630352871073855292e-02 9.615398988205473008e-03 5.152857972006879422e-02 1.699398584643126764e+00 2.519458467456409112e-01 -2.926401541227373615e-01 -7.910818774509995044e-02 -4.506288176141010071e-02 -5.940165121510363605e-02 -5.419309356537316269e-02 5.704327300308960347e-02 3.928882356685167027e-02 9.402332366887745235e-03 -5.874213679523753763e-03 -9.703743684849665827e-04 -1.345107060345818173e-02 2.163736420477544635e-04 8.900610078995313534e-03 -1.219818217832575012e-03 1.267533802650953022e-03 7.403002119843848493e-04 -1.030373173157607403e-03 -5.688075655578566812e-04 -1.022814268631885327e-03 -3.891890967662593737e-02 5.338334591805898866e-02 -3.044821229252880207e-03 -3.669564688300851890e-02 -7.352924377361080149e-03 -5.087284475246552085e-02 -5.697524286235882036e-04 2.962145711003392676e-04 5.281784537323065253e-04 -1.233518732285398840e-03 -1.619495294628207991e-03 4.752661220525013653e-04 2.282789166757159642e-03 -2.945138175820431053e-03 -1.961535724415543538e-03 -7.154030702028987485e-03 -1.167756262911921403e-02 1.537292207911405972e-03 -8.504240022929644011e-03 2.521839522382001049e-03 1.484474362538163415e-02 1.184858284401292018e-03 2.114603541060645561e-03 7.814017553427763177e-04 -4.355483306538245336e-01 -4.106733931543903315e-01 5.730452764075863459e-02 -4.419185974428465058e-01 3.375192600178665570e-02 4.272793615342569407e-01 -5.984762658211901024e-03 -9.023442277538307882e-05 -3.744964760944584619e-03 -7.307098518674111191e-03 -1.285013769366681255e-04 5.897362824633659711e-03 -4.905729037170240142e-03 -4.903839311038900046e-04 -8.508491906725375309e-04 -6.526169194864166537e-03 -7.814017553427681862e-04 7.185683614730192098e-04
8.032753353139965302e-03 1.305517297892543060e-02 -1.563748373751296192e-03 2.174602345733299500e-03 1.603054677284863894e-02 -2.484517431286439610e-03 9.470031805545879589e-02 -3.754096862474665119e-01 2.911170348608117450e-02 -2.701646963786759337e-02 -2.636456136568042785e-01 -3.199353583649895694e-02 -2.952697080346108026e-03 -7.708665321601179676e-03 7.053402785530772656e-03 5.224431349234466559e-02 -1.345796810383796949e-01 6.115626192812850630e-03 -2.110351657264955029e-03 -5.862875322735225728e-04 -1.417672543792414253e-02 2.519458467456409112e-01 1.763879819699490925e+00 4.168405143842844607e-02 -6.594057606135486638e-02 -8.080468937958360659e-03 -8.776549558467472423e-02 2.455273919402677779e-02 -3.827687522347547611e-02 -4.281977684341277401e-02 -2.554437298148848172e-03 -1.114560472312404668e-02 2.865769678300714857e-03 3.980235664306509477e-03 -1.007885432193660405e-02 3.463867998895620980e-03 1.768311227477685401e-03 -7.162062038087615816e-04 3.462450704297055301e-03 7.119543200130556537e-04 -3.420404297872943478e-04 1.362020109222042462e-03 -4.333614450882371759e-03 4.955806779652898765e-03 3.285761311009138905e-03 4.592506930887116368e-02 1.069159802005002768e-02 6.623820792705378824e-02 1.563748373751361407e-04 -1.104261464896157466e-02 -2.258222727048704115e-04 1.413987577836137459e-03 2.104682478870697517e-03 -6.982538055602426682e-04 7.469142534443506606e-03 9.230367288928353203e-03 1.108796807611573971e-03 -1.191283353248118008e-02 -1.432837595997071660e-02 1.143284309510008985e-04 3.203085792759469228e-04 1.305328325279406405e-03 -2.603097746033113612e-04 7.587250417657347753e-04 5.518000303750804575e-04 4.732819096145167437e-03 -4.154076295451341050e-01 -7.740658385006146114e-01 6.871705617994594562e-02 3.433963082865876260e-02 -1.575332394936910241e-01 -6.237938716669107209e-02 -5.546346195722104064e-04 -4.199916327084354871e-04 -3.120410274509760520e-03 -3.506386836852605667e-03 4.398337570883600368e-04 8.204718431099326109e-03 1.040766666880395784e-03 -6.363652747561924714e-04 1.217928491701153818e-03 -4.313299894969577762e-04 3.965117855255177216e-03 -8.853366925709564442e-04
-1.685163277695076074e-03 -1.101663091465450266e-02 5.036120140238318187e-03 -1.606030995941850475e-02 3.087812498742742960e-03 5.848229945216715589e-03 1.825947874486004516e-03 -4.894721382454701036e-02 -2.610307051224498576e-01 -1.154891952272268096e-01 -1.193598267759110772e-02 -4.218619891470042349e-01 4.837226464906186491e-03 6.988679665529586547e-03 -5.030450961844050266e-03 -7.358593555755360213e-03 2.629364939259884459e-02 9.383907537106345870e-03 -5.240116076125266031e-02 -1.762783778543266719e-02 -1.423455105754564132e-01 -2.926401541227373615e-01 4.168405143842844607e-02 1.792175633928331235e+00 -2.162224639572477014e-02 -3.697579878199176023e-02 6.193577395733987703e-03 5.387798173295869908e-02 -5.828954738676207781e-02 2.851077057628912531e-02 1.529213628699565251e-02 6.938129491514061567e-03 -3.668903284154855296e-03 3.033010440931571683e-03 1.184433096021714898e-02 -1.115316362764973146e-02 -7.289618551958555129e-04 1.983267574926845210e-03 -6.944743532974035315e-04 -8.976199124252246756e-04 4.734708822276584295e-03 -3.883387200071100392e-04 -5.118087011188723889e-02 7.059355422844751371e-02 -2.453809381650825898e-03 -5.682878908717341540e-03 2.228459540478819594e-03 -1.180653643758871815e-02 -8.834469664395529220e-04 5.593589349007674046e-04 1.133363247320052320e-03 -4.081808443870429373e-04 -8.012438797227247741e-04 2.995215918303143236e-04 -4.125272144893152304e-03 2.614436102821649996e-03 -1.209471967263050542e-02 3.027341262537249986e-03 2.741047753626900396e-03 1.192889620459829493e-03 1.263659864081561300e-02 -9.580911486307016039e-04 -2.373496021065412548e-02 -5.331862279805773749e-03 -4.771558481839622418e-05 6.728842322459129346e-03 5.332665413411634414e-02 6.708858468619346982e-02 -1.672195032118248270e-01 4.299802526075910403e-01 -6.288063702305063396e-02 -7.729131055604474554e-01 -1.516505220465770554e-04 4.984152671624199988e-04 1.584062929664076637e-03 2.278064851428624436e-03 7.577801787000196243e-04 -3.691579997731914836e-03 -4.818801635124759261e-05 2.753803405013990208e-03 -1.383279528200519193e-03 1.937441716239902707e-03 -4.370464110445089825e-03 1.641699576672438687e-03
-3.457409859841489297e-01 1.411847462992307234e-01 -1.689651377257241072e-02 7.219698685095822174e-03 -6.179404449748089351e-04 -3.377885459916003461e-03 7.382215132397881852e-03 3.746382055543127747e-04 3.571109956853908002e-03 -3.454391022346542384e-01 -1.413855297006942902e-01 1.655683550044956959e-02 -7.913984065780127475e-02 6.590089181259511930e-02 2.166240307601743562e-02 -7.910818774509989493e-02 5.962936321393973865e-02 -3.544086873174467911e-02 -7.913039202714419740e-02 -5.959062382824582838e-02 3.533929595218061881e-02 -7.910818774509995044e-02 -6.594057606135486638e-02 -2.162224639572477014e-02 2.508524512060004596e+00 -2.725929944576354833e-04 -1.289738084693723406e-04 4.984625103157148962e-03 -1.195251778124529720e-04 -7.039229839548007757e-05 -1.492001614151149180e+00 4.913287941708857881e-05 -1.181078832138854362e-04 9.094307007469215609e-04 9.968305343245572648e-05 -1.407845967909591523e-04 3.176109952233412831e-02 -4.949003765579783332e-02 5.415482661121088538e-03 -2.159012105146804542e-04 -1.488159328495583999e-04 -1.076671463377289195e-03 6.188853080397408585e-05 4.525894084754896384e-04 1.132890815787172302e-03 3.171810825284425428e-02 4.951224193784207334e-02 -5.428238312508388251e-03 -7.037812544946554956e-03 2.008778877700889091e-03 7.368514617945052386e-03 6.135940748725702415e-03 -4.286843729129675290e-03 -5.349814678054444668e-03 5.867127206531087130e-03 -2.912540400053421734e-03 6.184128765076863515e-03 -7.081276245969234627e-03 6.477036315448653561e-04 -7.563628841014614912e-03 5.954527040109142827e-03 2.853014026913671883e-03 -6.173262839821128112e-03 -7.060961690056449629e-03 -5.777837646820337385e-04 7.712444773864024668e-03 -7.028836345822136664e-03 -2.329087456977014907e-03 -7.661894599848346164e-03 5.889331488575177097e-03 4.426211031321916622e-03 5.320051491484431398e-03 -4.937570922484687402e-02 1.941221168502618027e-03 -5.669178394264030689e-04 -4.930862394718151659e-02 -2.224207656683057505e-03 3.151118324145333249e-04 2.872383719760635695e-03 1.313359661336214578e-04 1.430050249953316276e-03 2.779787139321022310e-03 -1.209424724110219444e-04 -1.293989968490969443e-03
1.185585828961881749e-01 -5.674583011000384758e-01 3.681139260855809114e-02 -8.362038131545943486e-05 -3.307965593053347267e-03 1.224070101628302407e-03 7.653390832259942102e-05 -3.213951718015127003e-03 1.265171644986691057e-03 -1.183554373370603874e-01 -5.672121642714207379e-01 3.702209707221158774e-02 4.507280282360005830e-02 -8.021414996351439869e-03 -3.700131008476595373e-02 3.099623287064124863e-02 1.923693958633808376e-02 3.414829605785232869e-02 -3.095938321107853664e-02 1.924497092239662449e-02 3.405050273055126864e-02 -4.506288176141010071e-02 -8.080468937958360659e-03 -3.697579878199176023e-02 -2.725929944576354833e-04 1.700683598412493502e+00 -1.004767384076814957e-01 -5.055017401561173014e-05 2.389086261649639789e-03 -1.280761885570926104e-03 -1.384224391267824326e-04 -3.797617255281302007e-01 2.065139959570707825e-02 -2.456643970871047049e-05 2.759472583408254659e-03 -2.792070359175275905e-04 5.056576425610954939e-02 -8.445516783395710936e-02 8.730534727167359177e-03 -1.681856256965129695e-04 -4.551405387528699789e-03 5.314854744622953507e-04 1.856655924121618933e-04 -4.554239976725829413e-03 5.735318808864381824e-04 -5.059269285348227951e-02 -8.445375053935853804e-02 8.697936951400336847e-03 -4.658647345486877089e-03 -9.644689743242503693e-03 4.512666001834569202e-03 -4.951554895857208233e-03 2.110351657264963269e-03 5.095174081845232905e-03 -4.220703314529923936e-03 2.371606294933910472e-04 -4.705418067239537129e-03 -7.331664958382588457e-03 8.532113483368070853e-04 -8.262355078107682521e-03 4.092201937593267086e-03 2.886556665746362201e-04 -4.774865502569293138e-03 7.463000924516382736e-03 9.533668333021494846e-04 -8.333692239568851051e-03 4.693134847385315410e-03 -9.593667137694140978e-03 4.482430383731810138e-03 4.912343078630200879e-03 2.128776487046326639e-03 5.132968604473668074e-03 9.361325309835859254e-02 7.606147678971516331e-04 2.329087456976996747e-04 -9.336853356433952311e-02 1.046435845274665873e-03 2.239325465734499487e-04 8.976199124252260309e-05 -9.637603270249716389e-05 6.566798306688921159e-05 -2.409400817562784512e-05 -8.220308671683515458e-05 -2.692859737274896451e-05
-1.301879575089561966e-02 3.693942155396190419e-02 -2.383384013048075456e-01 -1.051632592136062666e-03 1.203755545715494424e-03 7.333554684513995774e-03 1.051632592136077411e-03 1.221707943964001845e-03 7.385049721595289898e-03 1.304052760140693781e-02 3.692666590257476233e-02 -2.383426531886032318e-01 5.939834419437364788e-02 -8.776738531080616190e-02 6.190742806536855478e-03 -6.792809552007746110e-02 8.494555176506099481e-02 -2.128776487046327159e-02 6.799565322927579591e-02 8.494366203892957101e-02 -2.129768593265323612e-02 -5.940165121510363605e-02 -8.776549558467472423e-02 6.193577395733987703e-03 -1.289738084693723406e-04 -1.004767384076814957e-01 7.738041114314128111e-01 -7.275445605974166312e-05 -1.217928491701160973e-03 -8.191017916646519195e-03 9.117928584128917136e-05 2.042793948066648491e-02 -1.957401948503039169e-01 3.354263883260117648e-05 -2.244049781063038921e-04 6.954192163631143456e-04 -5.635635755431783050e-03 8.781557332715739239e-03 -6.619710638369536923e-03 -1.510836042071470866e-03 5.456584204479603822e-04 2.985767287645889811e-04 1.508946315940056394e-03 5.291233167980222184e-04 3.023561810274391767e-04 5.646501680687456004e-03 8.757463324540136138e-03 -6.606482555449585091e-03 1.300887468870566034e-02 -2.097596005877883432e-03 -1.610282879737550549e-02 -3.671265441819131139e-03 3.762444727660217442e-03 3.119465411444051657e-03 4.553767545192969127e-03 -3.003247254361640813e-03 -1.237770616081103683e-04 -1.166716913539638315e-02 -2.255388137851569233e-03 -1.457687494625264403e-02 -4.570302648842922144e-03 -3.026396399471539822e-03 -9.070685430823165543e-05 1.165252375787786260e-02 -2.235546013471641918e-03 -1.456742631559554066e-02 -1.301265414096850273e-02 -2.132083507776307875e-03 -1.608912828292270725e-02 3.681658935541949011e-03 3.740240445616014719e-03 3.091591951005588819e-03 -1.060089116574179299e-02 2.546405962090535777e-04 2.910650673921977120e-03 1.037506889303692337e-02 2.385779240919634484e-04 2.908288516257699977e-03 4.133775912484558305e-04 8.503767591396211171e-06 -4.771558481840022217e-05 -2.759000151875345367e-04 2.362157664277401352e-06 -1.138559994181593827e-04
-1.466569207442948268e-02 -1.919489317991386612e-02 1.674769783972259287e-03 -4.288681487792493918e-01 -2.235782229238059138e-02 -2.002698683873215812e-01 -4.287372852446484917e-01 2.230065807690509092e-02 2.002967969846938812e-01 -1.473608437282487513e-02 1.917835807626394259e-02 -1.530678166451320552e-03 -5.439198724070529872e-02 -2.441620648103151603e-02 -5.390727248799564303e-02 -5.397483019719403335e-02 -1.203991761481943562e-02 5.754499529098182353e-02 -5.392097300244846902e-02 1.198700528313957278e-02 -5.769239392923283805e-02 -5.419309356537316269e-02 2.455273919402677779e-02 5.387798173295869908e-02 4.984625103157148962e-03 -5.055017401561173014e-05 -7.275445605974166312e-05 2.522414943989017999e+00 1.710202148937462158e-04 2.045628537262910883e-04 1.731461567914746591e-03 4.913287941704519039e-05 9.921062190020779449e-06 -1.461462695004311918e+00 -4.455029354825597613e-04 3.732209109553165046e-05 4.342118218473786651e-03 3.484654986341158278e-03 -4.729039643881413884e-04 4.004518645095314633e-02 6.571995053551264732e-03 5.986132709657182582e-02 4.001684055898178244e-02 -6.671678106983702609e-03 -5.989156271467452330e-02 4.401644591613498338e-03 -3.680714072476390201e-03 3.042459071588471441e-04 2.845927553920678688e-03 2.636640384865883077e-03 -4.653450598624897863e-04 -3.741185308681852385e-03 -8.035587942337033343e-03 1.271785686446911569e-03 -3.737405856418893769e-03 -7.947715677225885775e-03 7.185683614731493141e-04 2.576169148660301632e-03 2.704198094064333251e-03 3.307020729985789623e-05 -3.592841807365204469e-03 8.105507809199729435e-03 -5.792010592807353767e-04 2.573806990996169337e-03 -2.714119156254073562e-03 -1.077143894909595237e-04 2.706087820195622606e-03 -2.696639189538583854e-03 5.168400969437776226e-04 -3.676462188680670179e-03 7.918897353721709303e-03 -1.167850749218596242e-03 7.301901771812673199e-03 -2.862935089102246894e-04 2.598373430709102891e-05 7.108677274874898762e-03 3.670793010284931213e-04 -4.251883795688445175e-05 -4.230766106179766062e-02 1.509418747472873528e-03 1.375437164755160223e-02 -4.235254205741880579e-02 -1.301076441483714572e-03 -1.398019392025628971e-02
3.992991315693660871e-03 1.194165185598534094e-02 -4.932185203010144240e-04 -1.209897155642624192e-02 -1.857548819718726762e-01 -4.967334109054572649e-02 1.210558559788615755e-02 -1.858111013242824683e-01 -4.984341644237366697e-02 -3.687328113936264203e-03 1.198417069394232259e-02 -5.711697232221500881e-04 -5.703949355082676281e-02 -3.836096803632372404e-02 -5.837127804194605640e-02 -4.693843494684592915e-02 -1.373169493397437962e-02 6.769707650051118297e-02 4.708205413283397811e-02 -1.369531770594451317e-02 6.789313558664616943e-02 5.704327300308960347e-02 -3.827687522347547611e-02 -5.828954738676207781e-02 -1.195251778124529720e-04 2.389086261649639789e-03 -1.217928491701160973e-03 1.710202148937462158e-04 6.769754893204404933e-01 1.163192574304537097e-01 -1.894450446749894291e-04 -2.101847889673570495e-03 1.880277500764399045e-04 -1.781066878864033889e-04 -2.118888495063664390e-01 -1.649022265431691892e-02 1.927520654049947072e-03 -1.808940339303247375e-03 -7.072300046844987639e-04 -6.767109276620417863e-03 -4.558964292054382833e-03 -8.892106311403896041e-03 6.814824861438804546e-03 -4.496130898184619654e-03 -8.863287987899717835e-03 -2.035707475073841692e-03 -1.666266016380918121e-03 -7.020332578230895028e-04 -1.104261464896158160e-02 -1.169693232196626978e-02 -6.917814935601283508e-03 -5.199109019073423765e-03 -9.551620731270010073e-03 -1.927520654049913191e-04 -7.237178651811524387e-03 -1.176968677802599922e-02 2.522311953914859167e-03 -1.133363247320048027e-02 -7.001907748449542716e-03 8.592112288040723925e-03 7.184266320131715323e-03 -1.178622188167593315e-02 2.421684037416661252e-03 1.133079788400336019e-02 -7.014190968303774844e-03 8.544396703222342446e-03 1.104544923815869648e-02 -1.159535954240236387e-02 -6.958916478959702515e-03 5.169818264036394814e-03 -9.491621926597360037e-03 -1.412570283237597800e-04 6.089642458505771256e-04 -2.017282645292519142e-04 9.212414890679996378e-05 -3.732209109557451440e-04 -1.341705553309265595e-04 1.067695264253140869e-04 -1.068403911552434637e-02 3.797971578930944142e-02 -2.117910561790662359e-03 1.066136240194728163e-02 3.809546151485900672e-02 -2.131138644710605518e-03
-2.957421395674778974e-04 -5.640832502293598562e-04 7.171983100277471920e-03 -1.100217450974915467e-01 -4.978011061697103223e-02 -6.290345546608754335e-01 1.099239517701904589e-01 -4.962609793726018015e-02 -6.291422690503665205e-01 4.927460887681692084e-04 -4.974704040967229540e-04 7.265996975315692184e-03 -3.934882237152430295e-02 -4.273946348282735980e-02 2.847014146446356572e-02 5.082938105144284291e-02 5.217533848854779416e-02 3.717563732038958648e-03 -5.105236873495057337e-02 5.227738369964454734e-02 3.852679150435596618e-03 3.928882356685167027e-02 -4.281977684341277401e-02 2.851077057628912531e-02 -7.039229839548007757e-05 -1.280761885570926104e-03 -8.191017916646519195e-03 2.045628537262910883e-04 1.163192574304537097e-01 1.740050373182265853e+00 -7.228202452672758305e-05 2.385779240919652102e-04 -3.396782721230157944e-04 -2.314914510982621208e-05 -1.647746700292982563e-02 -3.556417336181989519e-01 -2.173185051134646001e-04 -7.317964443929957617e-04 -7.964250780875941141e-03 -6.192774262128131896e-02 -9.025804435201971801e-03 -8.455579575045529817e-02 6.198915872055250909e-02 -8.937932170090871070e-03 -8.459642486228086122e-02 2.149563474491807884e-04 -7.105370254144824935e-04 -7.950077834890278278e-03 1.075726600311696993e-03 5.166038811773545486e-03 -8.829745349066982739e-04 9.478866275210263287e-03 1.251376644227321366e-02 -1.422018913894682306e-03 -8.044091709928497674e-03 -1.035617163172270969e-02 -1.161756382444657613e-02 1.261392192723853221e-03 -3.813939764741458224e-03 -1.561858647619869143e-03 8.054485203651314679e-03 -1.030656632077289747e-02 -1.175598626357319924e-02 -1.182023695204146132e-03 -3.913150386641083521e-03 -1.649730912730980282e-03 -1.055884475931778352e-03 5.327137964477229003e-03 -9.240760782651250872e-04 -9.395718325427732456e-03 1.263754350388134051e-02 -1.440443743676038738e-03 -9.023442277537664137e-05 9.448630657100145743e-07 8.980923439580719512e-04 3.212534423416703137e-05 6.566798306688209652e-05 9.524219702364384536e-04 -9.601981932672387643e-02 -2.101375458140713678e-03 1.934607127042767966e-02 9.602218148438816658e-02 -2.205782826901753549e-03 1.936544096327475623e-02
-9.474236446188302740e-02 3.218061872350971853e-02 -3.888111515399728189e-03 -4.465422848548995099e-03 2.844037827788483807e-04 4.224955198325669112e-03 -4.251883795698468624e-03 -5.985707521278182345e-04 -3.864962370289963187e-03 -9.435119115267862067e-02 -3.214896581080826932e-02 3.731736678024564265e-03 9.288476367469714751e-03 2.802463852898004655e-03 -1.550662020291213548e-02 9.493039221195780433e-03 6.129799138798431961e-03 1.456506415793117418e-02 9.426426375063259866e-03 -6.312157710480909012e-03 -1.474458814041635854e-02 9.402332366887745235e-03 -2.554437298148848172e-03 1.529213628699565251e-02 -1.492001614151149180e+00 -1.384224391267824326e-04 9.117928584128917136e-05 1.731461567914746591e-03 -1.894450446749894291e-04 -7.228202452672758305e-05 2.482523770217775816e+00 3.495993343138321496e-05 -3.009388864289448380e-04 2.012558329963012871e-04 1.039349372291935303e-05 -2.225152519747641399e-04 6.270583735589439767e-03 -5.737208534995711512e-03 7.010883947574048179e-04 -5.461308519807365341e-04 -5.669178394249814630e-05 -5.995156151934223632e-04 -3.845592677443297747e-04 1.918072023391351405e-04 6.448690423474946060e-04 6.298929627560588551e-03 5.711697232221694953e-03 -6.576246937347834769e-04 -4.199916327084067015e-04 -1.189582599729665027e-03 2.566720518003192189e-03 -1.927520654049696622e-04 4.171570435114262641e-04 2.329559888510090732e-03 -3.382609775244961939e-04 -5.196746861535570666e-06 -2.350819307488354742e-03 -4.029840975256241895e-04 -1.576504025138354779e-03 -2.395700303109611368e-03 -3.751106370871717596e-04 -5.716421547555228765e-05 2.645616583990171265e-03 -5.258162960680603897e-04 1.619022863095582110e-03 2.338063656101227201e-03 -4.478650931469892356e-04 7.100645938816225328e-04 -2.711284567056990343e-03 -3.760555001529764657e-04 -4.620380391323901555e-04 -2.350819307488333058e-03 -4.299500169894883150e-01 4.073205465657158686e-01 -4.528870403411478646e-02 -4.299065532884655538e-01 -4.073285779017743469e-01 4.528161756112206865e-02 4.045903647373642539e-03 1.889726131277375248e-06 1.502332274481163812e-04 4.069525224016271731e-03 1.662958995651470421e-04 -7.039229839563097141e-05
9.793269460325526587e-02 6.700496430487791477e-03 1.998385383978236451e-03 -3.259777576700635161e-05 -2.947972765017565664e-04 1.521229535794156574e-04 8.692740204543195656e-05 -3.406231351887277470e-04 5.432962627836830486e-05 -9.782356291916569080e-02 6.627269542895237314e-03 2.000747541642520534e-03 5.911063339086472697e-03 -1.118812356108102833e-02 6.924428977061255520e-03 5.595951506671959647e-03 -1.292808889658738150e-02 -4.889193933520292329e-03 -5.534062975867884079e-03 -1.293800995877734256e-02 -4.905729037170231469e-03 -5.874213679523753763e-03 -1.114560472312404668e-02 6.938129491514061567e-03 4.913287941708857881e-05 -3.797617255281302007e-01 2.042793948066648491e-02 4.913287941704519039e-05 -2.101847889673570495e-03 2.385779240919652102e-04 3.495993343138321496e-05 2.167692562133755718e+00 -1.984448653759009473e-01 -5.055017401577044378e-05 -1.305800756812261054e-03 1.662958995650925609e-04 2.007834014635312934e-03 5.161786927977859291e-03 -7.157337722758954409e-04 4.251883795705621309e-06 1.372413602944869224e-03 -1.790515509521866549e-04 -1.747996671563429723e-05 1.365327129952040178e-03 -1.677131941636648537e-04 -1.997912952445386574e-03 5.242572720096119916e-03 -7.341586020572566425e-04 3.237100863125042926e-03 -9.070212999290377248e-03 -3.723232910433224400e-03 -8.551010744682407483e-04 7.317964443929740777e-04 -3.358988198601745977e-04 -4.700693751910932968e-04 7.006159632245230647e-04 9.117928584108735525e-04 3.099623287064129547e-03 6.580971252675407637e-04 3.965117855255173747e-03 4.743212589867986826e-04 6.873878803045707989e-04 9.221863521336955442e-04 -3.122772432174042434e-03 6.458139054133029983e-04 3.970787033649442535e-03 -3.255998124439254005e-03 -9.096669165130282647e-03 -3.717563732038965153e-03 8.310070662926240942e-04 7.270721290644239099e-04 -3.160566954802490180e-04 3.992098420096546474e-01 -8.676157857735705692e-01 8.493610313440388970e-02 -3.992632267728672968e-01 -8.677230277315286511e-01 8.500744029586504436e-02 -4.724315328551394243e-07 9.448630657094335097e-07 -4.346370102271582243e-05 -5.669178394262535371e-06 4.157397489127464456e-05 1.936969284707743683e-05
-1.070057421917427337e-02 1.824058148354656180e-03 2.341039974758247350e-02 -3.618825541672312032e-04 6.094366773834346198e-05 5.527448934408157747e-04 4.459753670154726311e-04 1.511780905137193715e-04 5.045568770895244616e-04 1.084372097362946465e-02 1.993661068649719894e-03 2.357008160568759697e-02 1.012420774909065504e-03 2.923406325309070401e-03 -3.663234105760590411e-03 -2.260584884712970796e-03 -8.300622032268966917e-04 -1.912875276531419803e-03 2.270033515370077637e-03 -8.300622032268966917e-04 -1.932717400911345817e-03 -9.703743684849665827e-04 2.865769678300714857e-03 -3.668903284154855296e-03 -1.181078832138854362e-04 2.065139959570707825e-02 -1.957401948503039169e-01 9.921062190020779449e-06 1.880277500764399045e-04 -3.396782721230157944e-04 -3.009388864289448380e-04 -1.984448653759009473e-01 4.057771127478772000e-01 -6.614041459972300240e-05 1.714926464265017136e-04 8.031336058541402767e-05 -2.125941897849114508e-04 -9.202966260022892031e-04 -2.672545181362864959e-03 2.173185051134725893e-05 -1.568472689079841752e-04 -7.842363445399925690e-05 -3.590479649700847203e-05 -1.582645635065519415e-04 -7.228202452686505988e-05 2.513335754790590603e-04 -8.664394312567623869e-04 -2.667348434501456457e-03 2.494438493476372151e-04 2.121217582520661268e-04 1.732406430980659284e-03 -1.719650779593574243e-03 7.284894236629932754e-04 1.652565501928106653e-03 1.825003011420315386e-03 -5.140055077466501674e-04 -6.461918506395835510e-03 -9.278555305279614050e-04 5.380995159222746278e-04 7.728979877513878806e-04 -1.891143426020070861e-03 -5.026671509581192047e-04 -6.566325875156882319e-03 9.807678622077594093e-04 6.113264035148606662e-04 7.653390832257163292e-04 -2.253498411720060868e-04 2.532233016104836702e-04 1.712564306600740860e-03 1.682328688497999793e-03 7.308515813272630467e-04 1.674769783972310678e-03 -4.466509441074587028e-02 8.514397300886022979e-02 -1.096296269252215599e-01 4.459281238621899679e-02 8.537688175455794559e-02 -1.095786043196731729e-01 2.196806627777532364e-04 9.921062189962789879e-06 1.936969284705559693e-05 1.384224391266235699e-04 -2.598373430704560083e-05 -3.259777576700628385e-05
1.122922510443944213e-02 5.696579423170164067e-03 -1.033680193887468509e-03 -5.141141669992056740e-02 -3.680241640942273542e-04 -5.325720669878755698e-03 -5.122811326517266728e-02 2.938524134360280798e-04 5.309657997761528525e-03 1.128402716225052060e-02 -5.690437813242899684e-03 1.127694068925869835e-03 -1.352382505951796668e-02 -3.892835830728409545e-03 -3.092536814071276431e-03 -1.352854937484653658e-02 -3.161039386335421156e-03 3.946220593941095374e-03 -1.354839149922660267e-02 3.125134589838398508e-03 -3.883387200071244591e-03 -1.345107060345818173e-02 3.980235664306509477e-03 3.033010440931571683e-03 9.094307007469215609e-04 -2.456643970871047049e-05 3.354263883260117648e-05 -1.461462695004311918e+00 -1.781066878864033889e-04 -2.314914510982621208e-05 2.012558329963012871e-04 -5.055017401577044378e-05 -6.614041459972300240e-05 2.397611761091547056e+00 3.722760478901070255e-04 -1.294462400025308093e-04 -1.945000620765620011e-03 -2.757582857276785759e-03 3.491269027801783089e-04 2.947972765017493023e-03 6.217198972378298926e-04 6.375463535883418853e-03 2.810495188956688498e-03 -5.536897565063962677e-04 -6.391998639533407432e-03 -1.954449251422691290e-03 2.843092964723492252e-03 -2.692859737276508863e-04 1.522646830392994279e-03 1.200448524985486733e-03 -5.295957483307859020e-04 -9.538392648351023614e-04 -7.473866849772221356e-04 -2.768448782532618307e-04 -8.862815556366686678e-04 -7.492764111084791821e-04 3.760555001527379412e-04 1.607212074773928592e-03 1.183913421335742100e-03 1.233046300752409750e-04 -9.240760782651055716e-04 7.686461039556650391e-04 -3.788900893499894292e-04 1.558551626889984401e-03 -1.396980042653295749e-03 -2.593649115374468614e-04 1.546268407035900159e-03 -1.058719065128875449e-03 4.951082464326221014e-04 -9.377765927179293991e-04 6.524279468731733131e-04 3.061356332902857944e-04 6.893248495892599810e-03 -2.107044636534809862e-04 -2.645616583991613254e-05 6.692465094429211718e-03 1.847207293464211281e-04 -7.558904525612299748e-06 -4.217542747575133144e-01 -4.842942886453735496e-02 -4.351727475852046334e-01 -4.217160078033520554e-01 4.825415676584834251e-02 4.353012489621410075e-01
3.307493161520486114e-03 4.590144773222898031e-03 -7.327413074586894455e-04 -1.130434171816344438e-02 7.007246224770802279e-02 -6.827580512825904765e-03 1.135394702911324272e-02 6.995624409062559113e-02 -6.801124346986002836e-03 -3.393475700500193405e-03 4.623214980522702584e-03 -7.917952490656065493e-04 -1.525953851122784099e-04 -1.017948223843479980e-02 1.189771572342980532e-02 1.827365169084600770e-03 -1.351012454506520660e-02 -1.137237185889462474e-02 -1.670990331709485636e-03 -1.360366598857057005e-02 -1.145457494561146275e-02 2.163736420477544635e-04 -1.007885432193660405e-02 1.184433096021714898e-02 9.968305343245572648e-05 2.759472583408254659e-03 -2.244049781063038921e-04 -4.455029354825597613e-04 -2.118888495063664390e-01 -1.647746700292982563e-02 1.039349372291935303e-05 -1.305800756812261054e-03 1.714926464265017136e-04 3.722760478901070255e-04 3.913537780498026475e-01 2.102291975314454775e-01 2.697584052604111004e-04 -1.510836042071507079e-03 2.366881979605431482e-04 -1.138087562648623739e-03 -2.690025148078515130e-03 7.511661372400445756e-04 1.092261703961622688e-03 -2.768448782532505984e-03 7.228202452687225357e-04 -2.593649115375858561e-04 -1.537292207911400551e-03 2.319638826319907307e-04 -3.231431684730825095e-04 -5.173125284766370846e-03 2.107044636534967613e-04 1.685635709227984065e-03 2.890336118009198627e-03 -2.515697912454879781e-03 2.293655092012854280e-03 4.209364957741406309e-03 1.868939143975867270e-03 -4.398337570883598742e-04 -1.024231563230452091e-03 4.771558481839207033e-05 -2.286568619020027185e-03 4.197554169420030998e-03 1.945945483831297215e-03 3.699138902257603843e-04 -1.014782932573350021e-03 1.412570283237458209e-04 3.255053261373702243e-04 -5.282729400388821821e-03 2.324363141648476828e-04 -1.747524240032042285e-03 2.787818475379574747e-03 -2.540264352163360950e-03 2.862935089103559863e-04 -9.873819036678699291e-05 3.118048116845522787e-05 -4.544791346068683324e-04 -1.436191859880479285e-04 1.464537751851752990e-05 -4.559720182506953046e-02 -1.362190184573878748e-01 -9.018717962209138461e-02 4.616837154829167567e-02 -1.360333528649756984e-01 -9.011489759756452500e-02
-1.719650779593562804e-04 -8.447075807454372965e-04 -2.655537646180069003e-03 -1.024959107791053731e-01 -6.863485309322910066e-03 8.248654563654870403e-03 1.024874070115139590e-01 -6.820966471365926681e-03 8.014800954891418416e-03 5.456584204479560454e-04 -7.062851416188277399e-04 -2.729709396838370626e-03 -8.918090045710948960e-03 3.420876729405782513e-03 -1.125142938648364919e-02 8.760297913737245812e-03 -2.920571736111938176e-03 -7.992124241314405714e-03 -8.802344320161376717e-03 -2.874745877424967049e-03 -7.779057619996630236e-03 8.900610078995313534e-03 3.463867998895620980e-03 -1.115316362764973146e-02 -1.407845967909591523e-04 -2.792070359175275905e-04 6.954192163631143456e-04 3.732209109553165046e-05 -1.649022265431691892e-02 -3.556417336181989519e-01 -2.225152519747641399e-04 1.662958995650925609e-04 8.031336058541402767e-05 -1.294462400025308093e-04 2.102291975314454775e-01 2.313428241388982176e+00 -1.199976093452644689e-04 1.176354516810030731e-04 5.862875322735218138e-04 -1.056640366384333646e-02 6.651835982603721952e-04 3.146866440349688904e-03 1.055175828632486275e-02 7.771498715470958685e-04 3.243242473052162893e-03 -3.779452262842807766e-06 2.579476169390337295e-04 5.843978061420994265e-04 5.895945530035065192e-04 -6.184128765076917725e-04 5.862875322735205128e-04 -2.585145347784619310e-03 -3.872521274815524366e-03 3.212534423416579538e-04 2.063108503979435571e-03 2.960255984871780661e-03 -1.871254058486861507e-02 -4.332197156283853676e-04 8.031336058541409815e-04 4.771558481839170305e-04 -2.133028370842026712e-03 2.988601876843112459e-03 -1.887883648443370102e-02 4.969979725638647280e-04 7.856536391384846309e-04 4.469202300811871316e-04 -5.697524286235734585e-04 -4.738488274539394808e-04 5.357373582579917377e-04 2.536484899900520729e-03 -3.796932229558657064e-03 3.897560146056864520e-04 -3.023561810274632460e-05 -1.114938417538827810e-04 -1.521229535794328691e-04 5.432962627836746461e-05 1.417294598558299808e-06 -1.218873354766867749e-04 -4.128631133091750227e-01 -9.023867465917263797e-02 -9.370594416510481528e-01 4.128933489272777480e-01 -9.011395273449882004e-02 -9.370580243564495815e-01
-4.829332133992187970e-01 -4.429300733546898128e-01 4.925618404703444031e-02 -3.807798154814318742e-03 3.309382887651911645e-03 1.113473879786835985e-02 -3.763862022258769244e-03 7.969919959270306640e-04 -1.144843333568434235e-02 -5.982400500547649033e-03 7.809293238099368484e-03 -1.072892011114558262e-03 -3.669611931454139220e-02 -4.587499156638851633e-02 5.671068120395928933e-03 -3.659360167191179347e-02 -4.597703677748522094e-02 4.511721138768855568e-03 -1.217456060168312613e-03 1.727209684119254251e-03 2.078698744563504410e-04 -1.219818217832575012e-03 1.768311227477685401e-03 -7.289618551958555129e-04 3.176109952233412831e-02 5.056576425610954939e-02 -5.635635755431783050e-03 4.342118218473786651e-03 1.927520654049947072e-03 -2.173185051134646001e-04 6.270583735589439767e-03 2.007834014635312934e-03 -2.125941897849114508e-04 -1.945000620765620011e-03 2.697584052604111004e-04 -1.199976093452644689e-04 5.263539231524235751e-01 4.690149080097665291e-01 -5.171282801788235073e-02 -2.011141035365335804e-03 -2.896005296403450502e-03 1.417294598563944436e-05 -2.006889151569637465e-03 -2.839313512460807289e-03 6.099091089162766641e-04 2.103265184272111454e-03 3.068442805895677666e-03 -3.335366621959239626e-04 3.033010440931481477e-04 5.900669845363510843e-04 -1.719650779593575544e-03 1.964842745145513065e-03 6.028226359234677839e-04 -2.192082312448776632e-04 1.944055757699858673e-03 7.152613407430279992e-04 1.039349372281960643e-04 3.108599486188376969e-04 1.076199031844522367e-03 1.452254531997460886e-03 1.181078832138463507e-04 -2.107044636534972492e-04 6.141609927123436313e-06 6.330582540263777688e-05 -3.883387200071094971e-04 -1.157457255495514259e-04 1.332256922652037649e-04 -6.014053413248799870e-04 2.003109699306808954e-04 1.370051445280322765e-04 -1.974763807335161436e-04 1.360602814623414116e-04 7.984092905255913558e-04 -7.284894236629819997e-04 8.598253897969287182e-05 -4.455029354826021536e-04 -1.905788803538616995e-03 1.195251778124016215e-04 2.806243305161120263e-04 -5.432962627837398337e-05 -6.614041459975916054e-05 2.848762143118049438e-04 3.448750189844975887e-05 9.259658043966716157e-05
-4.415581321832776629e-01 -7.216590085609677629e-01 6.405179479299910605e-02 5.543511606524980512e-03 9.128794509364435150e-03 -1.405483810244779162e-03 2.679159222822823094e-03 8.837304253592675324e-03 -2.931437661367634548e-03 1.429247116347372518e-02 -4.013778303139339983e-03 1.341705553309260716e-03 7.321743896192647351e-03 1.075443141391977872e-02 2.185940702521821898e-03 -3.894725556859721452e-03 -4.930295476878702662e-03 -3.707642669849002363e-03 1.083757936370249864e-03 -2.082005765293653589e-03 -1.881222363830112191e-03 1.267533802650953022e-03 -7.162062038087615816e-04 1.983267574926845210e-03 -4.949003765579783332e-02 -8.445516783395710936e-02 8.781557332715739239e-03 3.484654986341158278e-03 -1.808940339303247375e-03 -7.317964443929957617e-04 -5.737208534995711512e-03 5.161786927977859291e-03 -9.202966260022892031e-04 -2.757582857276785759e-03 -1.510836042071507079e-03 1.176354516810030731e-04 4.690149080097665291e-01 7.809520005235146556e-01 -6.787140373613481659e-02 9.084858376808783303e-04 6.198301711062421645e-04 -5.329027690608801118e-04 1.743272356236535633e-04 -1.417294598566112840e-04 5.749491754850153541e-04 -3.050962839180014485e-03 -3.828585142259940607e-03 5.069190347538148327e-04 -2.215703889091834300e-04 1.875080753902988971e-03 1.213676607905456997e-03 -3.850316992771237075e-04 6.925846271660027198e-04 5.848702376749456179e-04 4.535342715411561088e-05 4.932185203010126893e-04 -3.826695416128396247e-04 8.503767591396677039e-05 1.416349735500416554e-03 -9.122652899437285259e-04 -4.530618400082971238e-04 3.259777576702059532e-04 3.458198820501315329e-04 -3.477096081815349467e-04 9.448630657233909186e-07 1.719650779593477966e-04 -1.379500075937936145e-04 2.952697080345887716e-04 -9.070685430825832681e-05 -4.176294750441551448e-04 1.639337419008534726e-04 -4.133775912484676483e-04 -1.554299743094405325e-04 2.244994644128744422e-03 -3.467647451158657659e-04 3.032065577865790396e-03 1.561386216087008207e-03 5.574692087693467520e-05 -3.212534423417245238e-05 2.319638826320174021e-04 -1.199976093452497644e-04 -8.834469664394171799e-05 2.867659404432259759e-04 1.034625056953045533e-04
4.879745302863180978e-02 6.432627751358807600e-02 -1.475110769556970958e-01 1.269518015088969172e-02 -1.850041882661648384e-03 -1.133127031553618144e-02 -1.361028003003050650e-02 -2.590342094646025210e-03 -1.100623742093171688e-02 -1.588314813459811622e-03 1.139032425714305279e-03 6.020195023176064253e-03 5.086292369027558408e-02 6.625616032530229349e-02 -1.182637856196864200e-02 -5.126685265086691756e-02 -6.777550013496519421e-02 3.867324527954113696e-03 -1.008641322646222898e-03 -3.172377743123853781e-03 4.648726283296922756e-04 7.403002119843848493e-04 3.462450704297055301e-03 -6.944743532974035315e-04 5.415482661121088538e-03 8.730534727167359177e-03 -6.619710638369536923e-03 -4.729039643881413884e-04 -7.072300046844987639e-04 -7.964250780875941141e-03 7.010883947574048179e-04 -7.157337722758954409e-04 -2.672545181362864959e-03 3.491269027801783089e-04 2.366881979605431482e-04 5.862875322735218138e-04 -5.171282801788235073e-02 -6.787140373613481659e-02 1.788351773101399811e-01 3.342925526484655414e-03 3.890473673064024415e-03 -4.299126948983152813e-05 -3.462450704297057036e-03 -3.879135316275496813e-03 7.020332578230848407e-04 3.547960811743926159e-04 4.832974581110553204e-04 6.656560297932261928e-04 -1.330367196520731814e-03 -7.889606598684808288e-04 3.178046921518113896e-03 -1.906261235071455597e-03 1.121080027465812820e-03 1.581228340466950049e-03 1.954449251422693892e-03 -8.447075807454127935e-04 1.400287063383327726e-03 1.379500075937688079e-03 1.249581404402470104e-03 3.168125859328158045e-03 -1.606267211708758144e-05 1.044073687610455625e-04 -6.080193827848678293e-04 -4.058186867227659019e-04 4.393613255555085329e-05 3.226707369402269398e-04 4.393613255555017566e-04 1.261392192723826875e-04 3.628274172329208212e-04 1.464537751851686075e-04 -1.752720986893444282e-04 -9.448630657106515431e-06 2.267671357705916069e-05 -3.718036163571859700e-04 -9.958856712591330866e-04 -8.220308671683183421e-05 -6.755770919830358934e-05 1.358713088492062094e-03 2.716481313918414566e-04 2.168460735806193303e-04 5.999880467263978999e-05 -2.976318656988864069e-04 -2.621995007347349411e-04 9.921062189977697659e-06
-4.524476790155967064e-03 -1.094623861625908939e-02 -3.303241277724793413e-03 -4.718835122772643276e-01 4.646316882479342020e-02 4.205765029461047688e-01 -5.722090725944267361e-03 -1.126749205860092234e-03 -1.064907918209309634e-02 -4.512666001834568334e-03 9.939487019744258633e-03 -6.043344168285986681e-03 -3.887828056480035349e-02 4.382274898766469473e-03 5.117142148123010603e-02 -1.054467181333209637e-03 -8.985647754909064332e-04 -7.379380543200938277e-04 -3.889765025764743006e-02 6.944271101441182835e-03 5.091630845348822654e-02 -1.030373173157607403e-03 7.119543200130556537e-04 -8.976199124252246756e-04 -2.159012105146804542e-04 -1.681856256965129695e-04 -1.510836042071470866e-03 4.004518645095314633e-02 -6.767109276620417863e-03 -6.192774262128131896e-02 -5.461308519807365341e-04 4.251883795705621309e-06 2.173185051134725893e-05 2.947972765017493023e-03 -1.138087562648623739e-03 -1.056640366384333646e-02 -2.011141035365335804e-03 9.084858376808783303e-04 3.342925526484655414e-03 5.165490791195431752e-01 -4.740708702743844094e-02 -4.307177182303782992e-01 2.114131109527792214e-03 -3.406231351887179350e-04 -3.043876366187227289e-03 -2.002637267773939127e-03 -1.714926464265213377e-04 3.461505841231368556e-03 2.767503919466813601e-03 -1.327532607323664640e-04 -7.025056893559492466e-04 1.157457255495622679e-04 1.660596837986646947e-03 -6.425068846832918384e-04 1.218873354767073883e-04 2.314914510991245358e-04 3.448750189844135630e-04 2.933799819031853578e-04 1.199976093452877115e-04 1.218873354766965462e-04 1.237770616081108020e-04 -1.764531775214821328e-03 -1.880277500764340227e-04 2.800101695233823355e-03 -3.406231351887260665e-04 -6.505382207418457935e-04 2.636167953333078302e-04 -3.892835830728220460e-04 1.700753518279660668e-04 1.431467544551773968e-04 -2.192082312449101893e-04 2.820416251146618761e-04 3.448750189845111412e-05 1.658234680322352023e-04 -6.141609927096331259e-06 1.747996671565776004e-05 -1.922796338721432033e-04 4.488099562126069168e-05 7.322688759256261969e-05 4.582585868699356937e-05 3.632998487657947140e-04 -1.280289454038145616e-04 7.889606598684062357e-05 1.679021667768038940e-03
-9.315877396375144698e-03 -1.325217692812617407e-02 -7.119543200130476306e-04 4.354543167787862379e-02 -1.675870549443863045e-01 -6.514925324382217497e-02 -1.835396505143198744e-03 1.224259074241423190e-02 -2.157122379017668411e-03 8.724393117240259593e-03 -1.294367913717164517e-02 4.605735013807071496e-03 -5.337531458200044793e-02 4.904784174104519570e-03 7.066441895837581588e-02 2.957421395674802826e-04 -1.633668240613890587e-03 -4.437549388110553078e-03 5.276115358928845644e-02 -1.126796449013358487e-02 -6.869626919250031161e-02 -5.688075655578566812e-04 -3.420404297872943478e-04 4.734708822276584295e-03 -1.488159328495583999e-04 -4.551405387528699789e-03 5.456584204479603822e-04 6.571995053551264732e-03 -4.558964292054382833e-03 -9.025804435201971801e-03 -5.669178394249814630e-05 1.372413602944869224e-03 -1.568472689079841752e-04 6.217198972378298926e-04 -2.690025148078515130e-03 6.651835982603721952e-04 -2.896005296403450502e-03 6.198301711062421645e-04 3.890473673064024415e-03 -4.740708702743844094e-02 1.883773494107528756e-01 7.051418573092779751e-02 3.453474505172915215e-04 9.656500531563872499e-04 -5.234541384037600439e-04 2.844982690855067838e-03 -1.507056589808642355e-04 -3.872993706348374678e-03 2.800101695233813814e-03 1.842482978135973797e-03 7.166786353416049540e-04 1.584062929664079456e-03 2.796794674503839083e-03 -1.163126433889935920e-03 7.431348011815102446e-04 7.936849751970231903e-04 4.124327281827496784e-04 3.495993343129112554e-05 -2.371606294933944082e-04 5.574692087692925419e-05 -1.581228340466939207e-03 2.811912483555206906e-03 1.000609986587691928e-03 -2.725929944575515660e-03 1.730989136382100326e-03 -1.088009820165926518e-03 9.448630657106515431e-06 -6.689630505232188129e-04 -3.307020729991210634e-06 -6.453414738804403271e-04 6.316409594276381836e-04 -4.563688607382991765e-04 -2.484989862819314424e-04 1.379500075937719304e-04 -3.821971100799982581e-04 2.900729611731941472e-04 2.503887124133456982e-04 3.486544712472691796e-04 7.086472992830564199e-06 3.094426540202702288e-04 1.270840823380938811e-04 -4.521169769425927064e-04 3.992046452627929674e-04 -6.708527766547170944e-05
-1.572252141342645598e-03 3.371271418455977671e-03 4.562743744317225222e-03 3.938756175721846997e-01 -6.522484228907901582e-02 -7.495149890327192921e-01 -1.643400330190716505e-02 -2.284206461355758281e-03 -7.325995779988302321e-03 -3.540874338751063069e-03 5.073914662866467126e-04 3.908426071312545713e-03 3.035845030128635387e-03 3.298044530863385344e-03 -2.530343289973403798e-03 -1.095096293158735398e-03 -1.036987214617552744e-03 9.448630657107330751e-04 -8.674787806290457787e-03 -1.400759494916183024e-03 1.359705194711058503e-02 -1.022814268631885327e-03 1.362020109222042462e-03 -3.883387200071100392e-04 -1.076671463377289195e-03 5.314854744622953507e-04 2.985767287645889811e-04 5.986132709657182582e-02 -8.892106311403896041e-03 -8.455579575045529817e-02 -5.995156151934223632e-04 -1.790515509521866549e-04 -7.842363445399925690e-05 6.375463535883418853e-03 7.511661372400445756e-04 3.146866440349688904e-03 1.417294598563944436e-05 -5.329027690608801118e-04 -4.299126948983152813e-05 -4.307177182303782992e-01 7.051418573092779751e-02 8.138946513095198787e-01 3.027341262537260394e-03 -5.206195492066007131e-04 -3.734098835688880874e-03 -6.415620216176226576e-04 6.051847935877301826e-04 7.025056893559492466e-04 -1.559024058421639922e-05 6.968365109616902163e-04 1.067695264253174479e-04 -1.856655924121499400e-04 8.522664852710928017e-04 1.657289817256661158e-03 2.173185051134742495e-04 1.799964140179180147e-04 5.688075655578810758e-04 1.233046300752626591e-04 2.626719322675898603e-04 -5.149503708123904719e-05 1.530678166451293447e-04 -1.088009820165942781e-03 2.062163640913737550e-03 5.801459223463991365e-04 -1.296352126155183053e-03 5.673902709592824369e-04 1.450364805866024946e-04 -4.832974581110336364e-04 8.031336058564797140e-06 3.307020729987741187e-04 -2.225152519749122419e-04 3.618825541672340221e-04 1.653510364993979014e-04 4.913287941694412242e-05 -1.417294598564757587e-05 1.195251778124233055e-04 -3.354263883271688118e-05 -9.921062189961570152e-05 -2.966870026331657265e-04 6.236096233691709647e-05 9.897440613320165892e-04 -5.038482297902584922e-03 -7.747877138830568155e-05 2.173185051133983553e-05
-4.571247511908627104e-03 -9.821379136530422257e-03 6.151058557776967889e-03 -5.605872568861867793e-03 1.155095097831409070e-03 1.074923466705839971e-02 -4.717781600454376001e-01 -4.650993954654610713e-02 -4.207631134015825669e-01 -4.639277652639757152e-03 1.091316840895917642e-02 3.403396762690123235e-03 -1.064388243523150743e-03 -6.803014073117523777e-04 9.566738540321467667e-04 -3.890520916217315994e-02 -6.911673325674147494e-03 -5.096969321670087594e-02 -1.074781737246005044e-03 8.494318960739614434e-04 8.640772735924864357e-04 -3.891890967662593737e-02 -4.333614450882371759e-03 -5.118087011188723889e-02 6.188853080397408585e-05 1.856655924121618933e-04 1.508946315940056394e-03 4.001684055898178244e-02 6.814824861438804546e-03 6.198915872055250909e-02 -3.845592677443297747e-04 -1.747996671563429723e-05 -3.590479649700847203e-05 2.810495188956688498e-03 1.092261703961622688e-03 1.055175828632486275e-02 -2.006889151569637465e-03 1.743272356236535633e-04 -3.462450704297057036e-03 2.114131109527792214e-03 3.453474505172915215e-04 3.027341262537260394e-03 5.165207332275717489e-01 4.741133891123416183e-02 4.306751993924213262e-01 -1.982322711861187088e-03 -9.264382359293896543e-04 -3.342453094951782985e-03 2.740102890561187630e-04 2.428298078876859646e-04 -1.771618248207478419e-04 9.495873810392956027e-05 1.998385383978219104e-04 -3.415679982544223524e-04 1.417294598566112840e-04 1.730989136382077341e-03 2.598373430704467926e-04 2.775535255525329609e-03 3.335366621959117654e-04 6.259717810333520482e-04 7.936849751969147701e-05 -2.555854592747484541e-04 -2.995215918303304782e-04 3.354263883272989161e-04 -7.795120292112536417e-05 -1.530678166451618707e-04 2.713646724721257945e-03 -6.803014073116257429e-05 7.199856560715907437e-04 1.440916175208736827e-04 -1.654927659592404180e-03 6.075469512520359494e-04 4.251883795703759530e-06 2.990491602974281252e-04 -4.960531094980988364e-05 6.614041459966158235e-06 -3.084977909545861402e-04 1.464537751850113981e-05 -2.267671357705888964e-04 -6.708527766544595964e-05 -1.721540505724978957e-03 1.417294598576954862e-06 -4.724315328554612968e-06 -3.557409442400726388e-04
-8.801871888628541585e-03 -1.283407502154917251e-02 4.668095976143975256e-03 1.779177152733321058e-03 1.228794416956834057e-02 -2.205310395368927090e-03 -4.354259708868154360e-02 -1.676626439896431731e-01 -6.521255906922476808e-02 9.216666774475544555e-03 -1.333296272024441301e-02 -7.417175065829441317e-04 5.021947194252737723e-04 -3.477096081815576065e-04 4.696441868115299248e-03 -5.272761095045572222e-02 -1.125757099641076960e-02 -6.875343340797582248e-02 -3.354263883273016266e-04 -1.657289817256662242e-03 -4.418652126796337662e-03 5.338334591805898866e-02 4.955806779652898765e-03 7.059355422844751371e-02 4.525894084754896384e-04 -4.554239976725829413e-03 5.291233167980222184e-04 -6.671678106983702609e-03 -4.496130898184619654e-03 -8.937932170090871070e-03 1.918072023391351405e-04 1.365327129952040178e-03 -1.582645635065519415e-04 -5.536897565063962677e-04 -2.768448782532505984e-03 7.771498715470958685e-04 -2.839313512460807289e-03 -1.417294598566112840e-04 -3.879135316275496813e-03 -3.406231351887179350e-04 9.656500531563872499e-04 -5.206195492066007131e-04 4.741133891123416183e-02 1.884132542072498862e-01 7.051938247778920255e-02 2.914902557717684133e-03 5.853426692078073134e-04 3.894253125326868105e-03 -6.141609927115304797e-06 -6.254993495005228788e-04 -1.370051445280756446e-05 6.930570586988400207e-04 6.363652747561792441e-04 -3.916457407371061288e-04 1.595401286452613997e-03 2.814747072752326988e-03 9.897440613320111682e-04 2.657899803844350484e-03 1.774925268937648523e-03 -1.081395778705963179e-03 -6.793565442460270352e-04 7.804568922770773213e-04 4.955806779652886405e-04 -5.621935240978281813e-05 -2.617270692018773114e-04 6.661284613261543499e-05 -2.830809744869404974e-03 1.827365169084594699e-03 7.360483281886823909e-04 -1.585480224262645569e-03 2.787818475379589926e-03 -1.143284309510015761e-03 -4.596758814682822556e-04 3.741657740214781843e-04 3.236156000059354229e-04 6.425068846833135224e-05 -9.921062189954658363e-06 -3.873938569414077902e-04 5.102260554838087539e-04 3.784176578171575493e-04 -9.495873810393498128e-05 9.023442277538307882e-05 3.004664548960199878e-04 8.928955970967324043e-05
3.545598654079652919e-03 5.196746861408719012e-04 3.962755697590894868e-03 1.649825399037546658e-02 -2.134918096973462652e-03 -7.372766501741027413e-03 -3.938671138045932163e-01 -6.518893749258200532e-02 -7.495953023933046300e-01 1.522646830392896701e-03 3.380247617580222491e-03 4.559436723587238782e-03 1.060136359727474088e-03 1.328949901922188252e-03 -3.288123468673472861e-04 8.663921881034757078e-03 -1.336036374915018816e-03 1.365138157338898275e-02 1.150843214035683626e-03 -9.854921775363171665e-04 9.684846423535233787e-04 -3.044821229252880207e-03 3.285761311009138905e-03 -2.453809381650825898e-03 1.132890815787172302e-03 5.735318808864381824e-04 3.023561810274391767e-04 -5.989156271467452330e-02 -8.863287987899717835e-03 -8.459642486228086122e-02 6.448690423474946060e-04 -1.677131941636648537e-04 -7.228202452686505988e-05 -6.391998639533407432e-03 7.228202452687225357e-04 3.243242473052162893e-03 6.099091089162766641e-04 5.749491754850153541e-04 7.020332578230848407e-04 -3.043876366187227289e-03 -5.234541384037600439e-04 -3.734098835688880874e-03 4.306751993924213262e-01 7.051938247778920255e-02 8.138899269941913817e-01 -7.558904525700391175e-06 -5.650281132950308802e-04 -5.621935240980314693e-05 -1.379500075937719304e-04 -4.039289605913638434e-04 1.511780905135741426e-05 -4.181019065769924457e-04 -2.130666213177650689e-04 3.160566954802377423e-04 -1.648786049665497584e-04 -1.109741670677288038e-03 1.928937948648501259e-03 -6.014053413249016711e-04 -1.368634150682027702e-03 5.678627024921305798e-04 -2.078698744563704445e-04 1.710202148936352477e-04 4.771558481839535681e-04 -1.450364805866024946e-04 2.234601150406031068e-04 -4.204640642411355822e-05 -1.228321985424687263e-05 7.322688759258321953e-04 1.299186715352288173e-04 2.078698744563704445e-04 8.154168257083955519e-04 1.623274746891069029e-03 -1.436191859880363818e-04 -2.929075503704022670e-05 -7.889606598684739984e-05 -2.163736420477617006e-04 -1.842482978138115096e-05 -1.039349372281093281e-05 5.131078878342252084e-03 -1.081868210238740740e-04 2.692859737273445991e-05 3.632998487657676089e-04 4.960531094980852838e-05 9.831300198720341679e-04
-6.066965744928702609e-03 -7.786144092989440851e-03 1.036987214617546456e-03 -3.829057573792832118e-03 -8.702188835196149677e-04 1.156276176663534848e-02 -3.817719217004346584e-03 -3.297099667797680819e-03 -1.104781139582295887e-02 -4.829180955901674066e-01 4.430141661675379705e-01 -4.924059380645016970e-02 -1.280761885570917864e-03 -1.672407626308037654e-03 6.552625360704107064e-04 -1.255723014329597660e-03 -1.796657119449000719e-03 -2.896005296403515337e-04 -3.664226211979586256e-02 4.598270595587951315e-02 -4.556129702857246271e-03 -3.669564688300851890e-02 4.592506930887116368e-02 -5.682878908717341540e-03 3.171810825284425428e-02 -5.059269285348227951e-02 5.646501680687456004e-03 4.401644591613498338e-03 -2.035707475073841692e-03 2.149563474491807884e-04 6.298929627560588551e-03 -1.997912952445386574e-03 2.513335754790590603e-04 -1.954449251422691290e-03 -2.593649115375858561e-04 -3.779452262842807766e-06 2.103265184272111454e-03 -3.050962839180014485e-03 3.547960811743926159e-04 -2.002637267773939127e-03 2.844982690855067838e-03 -6.415620216176226576e-04 -1.982322711861187088e-03 2.914902557717684133e-03 -7.558904525700391175e-06 5.265117152843973303e-01 -4.690253015034893669e-01 5.168684428357535332e-02 1.478710697837238783e-04 5.135330762137809910e-04 -2.069250113906578956e-04 1.606267211708297359e-04 1.639337419008317885e-04 -1.851931608792909550e-04 1.114938417538856134e-04 1.403121652580505922e-04 7.795120292115789024e-05 1.899174762078591205e-04 3.453474505172942320e-04 1.502332274480079610e-04 1.917599591859983198e-03 -6.869154487717382684e-04 -6.141609927119099505e-05 3.269226207359347651e-04 -1.102182766151593067e-03 -1.511780905137205099e-03 2.801518989832313573e-04 -6.136885611791702277e-04 1.705477833607925257e-03 1.936969284707049793e-03 -5.834529430763903471e-04 1.988936753321093615e-04 -5.272335906666156605e-04 1.897757467480046777e-03 -9.306901197253021228e-05 6.916397641002684869e-04 7.771498715470996632e-04 -8.834469664394713900e-05 3.623549857000767441e-04 1.275565138708146303e-05 -8.409281284827048453e-05 3.807798154814470530e-04 7.984092905255046196e-05 9.779332730106178595e-05
-1.426979444989662400e-02 -4.003857240949290457e-03 1.349264457834950266e-03 -2.607822061361690993e-03 8.938404601623720080e-03 -3.144504282685421301e-03 -5.568550477766344084e-03 9.221391089804100577e-03 -1.462175594187380308e-03 4.413691595701355608e-01 -7.216197967437407712e-01 6.406360558132048744e-02 -1.228321985424015057e-03 -8.083303527155731192e-04 2.113186246462086821e-03 -1.069584990384567051e-03 -1.951614662225556246e-03 -1.802326297843258015e-03 3.933464942553854642e-03 -4.908563626367341143e-03 -3.662761674227720150e-03 -7.352924377361080149e-03 1.069159802005002768e-02 2.228459540478819594e-03 4.951224193784207334e-02 -8.445375053935853804e-02 8.757463324540136138e-03 -3.680714072476390201e-03 -1.666266016380918121e-03 -7.105370254144824935e-04 5.711697232221694953e-03 5.242572720096119916e-03 -8.664394312567623869e-04 2.843092964723492252e-03 -1.537292207911400551e-03 2.579476169390337295e-04 3.068442805895677666e-03 -3.828585142259940607e-03 4.832974581110553204e-04 -1.714926464265213377e-04 -1.507056589808642355e-04 6.051847935877301826e-04 -9.264382359293896543e-04 5.853426692078073134e-04 -5.650281132950308802e-04 -4.690253015034893669e-01 7.808338926403006752e-01 -6.788982856591617432e-02 1.606267211708514199e-04 4.719591013225155757e-04 -8.314794978256335664e-05 4.171570435112853178e-04 2.144839159163311818e-04 -3.618825541672014961e-04 4.662899229282619663e-04 3.878662884742830382e-04 2.673962475961146577e-04 2.206255258434437760e-04 -1.606267211707538417e-05 1.440916175208845247e-04 3.307020729980368612e-06 4.152673173798656411e-04 -4.152673173798602201e-04 -1.181078832138463507e-04 1.415877303967546727e-03 -8.229757302340742590e-04 2.244049781063048137e-04 1.954921682955571959e-03 1.240132773745337893e-03 4.582585868697134322e-04 6.670733243917801626e-04 5.371546528565567663e-04 -3.022616947208697433e-03 1.562331079152726176e-03 7.369931912545277545e-05 1.403121652580560132e-04 2.186413134054663969e-03 -3.458198820501247567e-04 1.993661068649520834e-04 2.357433348948404926e-04 1.606267211707972098e-04 1.081868210238727188e-04 1.757445302222074789e-04 -2.168460735806369485e-04
1.548630564699960462e-03 1.133363247320067933e-03 5.998463172664717478e-03 1.357909954886212314e-02 -2.623884733478766378e-03 -1.106292920487437527e-02 -1.270840823380965656e-02 -1.818388969960343157e-03 -1.126418503787074941e-02 -4.881068111155178330e-02 6.432202562979238980e-02 -1.474817862006600477e-01 -7.653390832257347606e-04 3.478513376414138925e-03 -7.100645938816309895e-04 9.930510820619874168e-04 -3.158677228671047735e-03 4.615656075997032876e-04 5.125267970488123215e-02 -6.777219311423519910e-02 3.852679150435594883e-03 -5.087284475246552085e-02 6.623820792705378824e-02 -1.180653643758871815e-02 -5.428238312508388251e-03 8.697936951400336847e-03 -6.606482555449585091e-03 3.042459071588471441e-04 -7.020332578230895028e-04 -7.950077834890278278e-03 -6.576246937347834769e-04 -7.341586020572566425e-04 -2.667348434501456457e-03 -2.692859737276508863e-04 2.319638826319907307e-04 5.843978061420994265e-04 -3.335366621959239626e-04 5.069190347538148327e-04 6.656560297932261928e-04 3.461505841231368556e-03 -3.872993706348374678e-03 7.025056893559492466e-04 -3.342453094951782985e-03 3.894253125326868105e-03 -5.621935240980314693e-05 5.168684428357535332e-02 -6.788982856591617432e-02 1.788455708038628189e-01 -4.332197156283783203e-04 1.776342563536176689e-04 3.562133757729546630e-04 -1.228321985424023189e-04 -1.686580572293728490e-04 1.464537751851333709e-05 2.314914510991679039e-05 8.551010744682440009e-05 -5.976258890620663291e-04 4.199916327084229645e-04 2.787346043847004811e-05 3.278674838016310510e-04 -1.944528189232723079e-03 -8.461248753439856284e-04 1.421074050828964336e-03 -1.362020109222037041e-03 1.256195445862443201e-03 3.164818838598170737e-03 1.326115312725052557e-03 -7.336861705244050302e-04 3.172377743123846842e-03 1.920906612589968988e-03 1.113048691407264286e-03 1.547685701634214303e-03 8.362038131540201280e-05 -9.023442277536817104e-05 1.333201785717872279e-03 -2.125941897849440310e-05 -3.732209109557466618e-04 -1.002499712719110304e-03 3.340090937287504215e-04 -2.399952186905320549e-04 8.928955970968001669e-05 -2.291292934348634924e-04 1.960590861349839121e-04 -1.795239824850454772e-05
-4.068202415724214704e-02 5.778121105740970098e-02 -1.878387774632985603e-03 3.095796591647996532e-02 -5.531370116130606557e-02 -2.574751854061627099e-04 8.390384023511713273e-04 -1.478710697837401413e-04 4.077084128541815129e-04 -1.255723014329543450e-03 -1.781066878864777381e-03 4.714866697896674327e-04 -4.356588796325126522e-01 4.154869980426538767e-01 -5.339326698024896012e-02 1.226432259292546591e-03 -1.820751127624625071e-03 -5.022892057318376763e-03 -7.129936693853330607e-03 -1.224448046854564355e-02 -2.976318656988892800e-04 -5.697524286235882036e-04 1.563748373751361407e-04 -8.834469664395529220e-04 -7.037812544946554956e-03 -4.658647345486877089e-03 1.300887468870566034e-02 2.845927553920678688e-03 -1.104261464896158160e-02 1.075726600311696993e-03 -4.199916327084067015e-04 3.237100863125042926e-03 2.494438493476372151e-04 1.522646830392994279e-03 -3.231431684730825095e-04 5.895945530035065192e-04 3.033010440931481477e-04 -2.215703889091834300e-04 -1.330367196520731814e-03 2.767503919466813601e-03 2.800101695233813814e-03 -1.559024058421639922e-05 2.740102890561187630e-04 -6.141609927115304797e-06 -1.379500075937719304e-04 1.478710697837238783e-04 1.606267211708514199e-04 -4.332197156283783203e-04 4.796918606522980189e-01 -4.350825131624291298e-01 4.920657873608461769e-02 -3.159007930744047593e-02 4.963649143098300409e-02 -2.322945847049885833e-03 -2.730654259904224772e-04 -1.215093902504033952e-03 2.267671357705780544e-05 2.516170343987741802e-03 -1.157457255495731099e-04 1.472096656377353940e-03 -3.798349524157182411e-04 1.417294598565028638e-05 6.524279468732600493e-04 2.941358723557575654e-03 -3.510166289115461934e-03 4.927460887681482833e-04 3.141669693488289075e-04 1.228321985423603060e-05 3.481820397144047737e-04 -9.448630657107057532e-05 -4.724315328589849539e-07 -1.218873354766911252e-04 -1.041239098413255636e-03 -6.803014073118425833e-05 -2.125469466316350607e-03 -2.872383719760836056e-04 4.488099562125662592e-05 1.017145090237630417e-03 -3.297572099330561488e-04 1.625164473022561889e-04 3.732209109559960283e-05 -4.828250265781909144e-04 -3.207810108087950658e-04 1.563748373751313973e-04
3.607959616416540199e-03 2.863879952169298432e-03 4.013778303139280135e-03 3.313965473520614352e-02 -5.248336384796950527e-02 -1.101710334618728662e-03 -4.166846119784805430e-04 8.190073053580802093e-03 -7.086472992830672619e-04 -2.451919655519386055e-03 1.009964130938222765e-02 1.373358466010585026e-03 4.108415787800868690e-01 -7.741111919277687825e-01 6.723692818751006439e-02 -1.697446497549398407e-03 -1.051632592136068738e-02 8.924231655638114030e-04 -1.189913301802836450e-02 -2.467887841329916704e-02 -1.105489786881582110e-04 2.962145711003392676e-04 -1.104261464896157466e-02 5.593589349007674046e-04 2.008778877700889091e-03 -9.644689743242503693e-03 -2.097596005877883432e-03 2.636640384865883077e-03 -1.169693232196626978e-02 5.166038811773545486e-03 -1.189582599729665027e-03 -9.070212999290377248e-03 2.121217582520661268e-04 1.200448524985486733e-03 -5.173125284766370846e-03 -6.184128765076917725e-04 5.900669845363510843e-04 1.875080753902988971e-03 -7.889606598684808288e-04 -1.327532607323664640e-04 1.842482978135973797e-03 6.968365109616902163e-04 2.428298078876859646e-04 -6.254993495005228788e-04 -4.039289605913638434e-04 5.135330762137809910e-04 4.719591013225155757e-04 1.776342563536176689e-04 -4.350825131624291298e-01 8.365940416001551583e-01 -6.945452180273320453e-02 -5.529811092072189210e-03 8.590694993442176894e-03 -2.435384551869462528e-03 6.991986686259851411e-05 1.584062929664076854e-03 3.231431684730737275e-04 -4.091257074527584678e-04 5.352649267251425105e-04 -2.295072386611417357e-03 -8.565183690667911402e-04 1.346429868637812619e-03 1.152732940167032830e-04 3.395365426631601589e-03 -2.775062823992475829e-03 -2.064525798577934897e-04 6.519555153404119063e-05 1.059191496661756118e-03 -2.409400817561849727e-05 -1.053522318267513351e-04 7.086472992830564199e-05 -2.603097746033111986e-04 5.938464367992067009e-04 4.724315328553745606e-04 -3.566858073058122927e-04 -1.752720986893444282e-04 7.875433652699214380e-04 2.433022394205191998e-04 -1.885001816093038497e-04 3.784176578171643255e-04 1.261392192724057268e-04 -2.636167953333078302e-04 -1.677131941636521685e-04 -4.251883795696170115e-05
5.284949828593241139e-02 -7.883795690830663894e-02 -3.478985807946997043e-03 -5.740043124192838533e-03 4.992656439215609893e-03 -5.839253746092482045e-03 -6.165231503762807694e-04 2.702308367932739885e-04 -8.319519293583461841e-04 -2.754275836547011389e-04 1.378555212872017597e-03 -7.610871994300080160e-04 -5.730877952455432078e-02 6.875910258637007999e-02 -1.672563528713875702e-01 1.245801952139624028e-03 -3.220093327942253041e-03 7.394025920719504361e-03 1.078088757975979991e-03 3.464812861961316399e-03 1.118245438268673439e-03 5.281784537323065253e-04 -2.258222727048704115e-04 1.133363247320052320e-03 7.368514617945052386e-03 4.512666001834569202e-03 -1.610282879737550549e-02 -4.653450598624897863e-04 -6.917814935601283508e-03 -8.829745349066982739e-04 2.566720518003192189e-03 -3.723232910433224400e-03 1.732406430980659284e-03 -5.295957483307859020e-04 2.107044636534967613e-04 5.862875322735205128e-04 -1.719650779593575544e-03 1.213676607905456997e-03 3.178046921518113896e-03 -7.025056893559492466e-04 7.166786353416049540e-04 1.067695264253174479e-04 -1.771618248207478419e-04 -1.370051445280756446e-05 1.511780905135741426e-05 -2.069250113906578956e-04 -8.314794978256335664e-05 3.562133757729546630e-04 4.920657873608461769e-02 -6.945452180273320453e-02 1.795740602275257836e-01 -4.716661937721509240e-02 7.503960738414944265e-02 -4.576444258770032136e-03 1.488159328494581112e-04 1.351154183966380784e-03 1.361075246156354416e-03 -1.360602814623479168e-03 1.763586912149119621e-03 -1.479655560903027226e-03 1.229266848489695080e-03 -1.468317204114520007e-03 1.437136722946043841e-03 -2.612546376690291685e-04 1.311469935206518783e-03 1.956811409086964531e-03 -3.439301559187010141e-04 1.842482978135404591e-05 -3.741657740214700528e-04 8.409281284826506352e-05 1.214149039438375613e-04 3.307020729986331724e-05 1.107379513012998534e-03 -5.905394160692317533e-05 2.288458345151452716e-03 7.700633985541823628e-05 -3.873938569414403163e-05 -1.061081222793178614e-03 3.165291270131346743e-05 -1.771618248207708812e-04 -9.448630657108141734e-05 -8.362038131540065755e-05 9.921062189963603031e-05 1.176354516810036287e-04
3.883481686377769637e-02 8.666284038699029885e-03 5.945125652605344480e-02 -4.183050521361363766e-02 -2.329134700130292696e-02 -5.281170376330400484e-02 1.172575064547077672e-03 -1.194306915058384981e-03 -6.363652747562280332e-04 1.126749205860070550e-03 -2.907816084724847931e-03 2.305465880334174079e-04 -4.420126113178846072e-01 -3.429191524384037071e-02 -4.299920633959124494e-01 -8.565656122200856690e-03 2.519477364717711762e-03 1.235219485803668374e-02 2.195861764711778616e-03 8.053067909052750301e-03 2.422156468949516334e-03 -1.233518732285398840e-03 1.413987577836137459e-03 -4.081808443870429373e-04 6.135940748725702415e-03 -4.951554895857208233e-03 -3.671265441819131139e-03 -3.741185308681852385e-03 -5.199109019073423765e-03 9.478866275210263287e-03 -1.927520654049696622e-04 -8.551010744682407483e-04 -1.719650779593574243e-03 -9.538392648351023614e-04 1.685635709227984065e-03 -2.585145347784619310e-03 1.964842745145513065e-03 -3.850316992771237075e-04 -1.906261235071455597e-03 1.157457255495622679e-04 1.584062929664079456e-03 -1.856655924121499400e-04 9.495873810392956027e-05 6.930570586988400207e-04 -4.181019065769924457e-04 1.606267211708297359e-04 4.171570435112853178e-04 -1.228321985424023189e-04 -3.159007930744047593e-02 -5.529811092072189210e-03 -4.716661937721509240e-02 4.737533962843059054e-01 5.604077329037049360e-02 4.538328482699262034e-01 3.113323801516934292e-03 4.284954002998196416e-04 4.147476426937359364e-03 -2.966870026331874105e-04 -1.336981237980681709e-04 -1.861380239450197670e-04 2.574751854061800571e-03 -2.110351657264958498e-03 2.003109699306808954e-04 -3.807798154814145269e-04 9.127377214765820899e-04 1.063443380457443615e-03 -1.034625056953370793e-04 3.307020729987958027e-05 -1.133835678852890272e-04 2.971594341660247114e-04 -4.294402633655538745e-04 1.559024058422724124e-04 -4.672347859939582522e-04 8.503767591396677039e-05 9.921062189962654354e-05 -4.828250265781909144e-04 -3.533787865758319241e-04 4.535342715411018986e-05 -4.903839311038804636e-04 -4.369991678912163186e-04 3.429852928530209913e-04 1.171630201481338018e-04 3.429852928530020178e-04 -3.325917991301883744e-04
-3.110489212319802067e-03 -4.938326812937293697e-03 -9.226587836665495201e-03 -6.071217628724445703e-02 -3.354122153813316604e-02 -7.673847117629736814e-02 3.169070722393882520e-03 -5.021947194252683513e-04 6.609317144646458843e-04 1.314776955936493730e-03 -2.733016417568367908e-03 3.307020729987958027e-05 -3.380531076499933979e-02 -1.576083561074150541e-01 -6.287355055005779125e-02 7.341586020572356090e-04 1.077143894910259636e-03 -1.939803873904186356e-03 -2.395227871576752383e-03 8.223615692413550199e-03 -4.446998018767658184e-03 -1.619495294628207991e-03 2.104682478870697517e-03 -8.012438797227247741e-04 -4.286843729129675290e-03 2.110351657264963269e-03 3.762444727660217442e-03 -8.035587942337033343e-03 -9.551620731270010073e-03 1.251376644227321366e-02 4.171570435114262641e-04 7.317964443929740777e-04 7.284894236629932754e-04 -7.473866849772221356e-04 2.890336118009198627e-03 -3.872521274815524366e-03 6.028226359234677839e-04 6.925846271660027198e-04 1.121080027465812820e-03 1.660596837986646947e-03 2.796794674503839083e-03 8.522664852710928017e-04 1.998385383978219104e-04 6.363652747561792441e-04 -2.130666213177650689e-04 1.639337419008317885e-04 2.144839159163311818e-04 -1.686580572293728490e-04 4.963649143098300409e-02 8.590694993442176894e-03 7.503960738414944265e-02 5.604077329037049360e-02 1.756576028201547179e-01 6.177609209923475009e-02 -5.092811924181043365e-04 2.355543622816906428e-03 1.365327129952058176e-04 -1.004389438850525861e-03 8.848642610381188180e-04 -1.401704357981907283e-03 2.074446860767962739e-03 -1.401704357981901862e-03 1.814609517697505104e-03 1.984212437993642178e-05 1.437609154478902826e-03 1.362020109222045281e-03 4.346370102271219713e-05 1.374775760609129455e-04 1.181078832138571927e-04 4.214089273069836564e-04 -5.210919807394922242e-04 3.392058405901599537e-04 -1.096041156224388316e-04 -1.417294598565028638e-05 8.881712817681290022e-05 3.495993343129925705e-05 -5.952637313977673927e-05 -7.275445605973480554e-05 -6.415620216176118155e-04 -9.330522773893733766e-04 4.166846119784480169e-04 2.040904221935094069e-04 4.355818732926569820e-04 -2.593649115375986497e-04
-4.378637175963488726e-02 -7.602368226708754173e-03 -6.822667224884207404e-02 9.491149495064566538e-03 1.531764758976987550e-02 1.282084693862917471e-02 -5.343200636594028566e-04 1.115883280604400632e-03 1.253360856665318998e-03 -6.708527766549339348e-05 7.842363445398977014e-04 -1.144701604108581874e-03 -4.273214079406809640e-01 -6.239733956493957734e-02 -7.730090091616170778e-01 1.462222837340675964e-02 -2.090509532885036388e-03 -1.158213145948241117e-02 2.981042972317415971e-03 -2.467509896103625873e-03 8.621875474610627473e-04 4.752661220525013653e-04 -6.982538055602426682e-04 2.995215918303143236e-04 -5.349814678054444668e-03 5.095174081845232905e-03 3.119465411444051657e-03 1.271785686446911569e-03 -1.927520654049913191e-04 -1.422018913894682306e-03 2.329559888510090732e-03 -3.358988198601745977e-04 1.652565501928106653e-03 -2.768448782532618307e-04 -2.515697912454879781e-03 3.212534423416579538e-04 -2.192082312448776632e-04 5.848702376749456179e-04 1.581228340466950049e-03 -6.425068846832918384e-04 -1.163126433889935920e-03 1.657289817256661158e-03 -3.415679982544223524e-04 -3.916457407371061288e-04 3.160566954802377423e-04 -1.851931608792909550e-04 -3.618825541672014961e-04 1.464537751851333709e-05 -2.322945847049885833e-03 -2.435384551869462528e-03 -4.576444258770032136e-03 4.538328482699262034e-01 6.177609209923475009e-02 8.372507214308242407e-01 -3.974566485912283190e-03 -1.396035179587637410e-03 -3.354736314806043302e-03 5.480205781122375261e-04 2.409400817562933929e-05 1.080450915640242390e-03 -4.124327281827442574e-04 -1.541544091707104311e-03 5.905394160692859634e-05 2.296017249677211221e-04 5.999880467263572423e-05 6.127436981134251528e-04 1.681856256965247060e-04 -2.253498411720227836e-04 -9.448630657109225936e-06 -2.357433348948337164e-04 3.075529278888464862e-04 3.023561810274735459e-05 2.447195340190893784e-04 8.739983357823459011e-05 -6.637663036618079255e-04 8.551010744683117636e-05 5.007774248267835536e-05 1.790515509521837818e-04 1.587369950394100591e-04 1.389893569660515275e-03 -3.283399153344900359e-04 -4.251883795698338520e-05 -6.817187019103069980e-04 2.466092601505090551e-04
3.894536584246577338e-02 -4.641639810304052510e-03 -5.962558376167708535e-02 1.022341837099069711e-03 -1.047380708340368231e-03 8.579356636653355690e-04 -4.187302405157058982e-02 -1.118481654035104189e-02 5.680989182585904906e-02 1.242494931409643660e-03 -2.841203238592251469e-03 2.858210773775012297e-04 -8.582663657383606676e-03 -2.981042972317374229e-04 -1.266730669045120980e-02 -4.421241051596385141e-01 6.079296207936273067e-02 4.272155832773213424e-01 -1.220763080898303824e-03 1.311469935206518132e-03 -1.653510364992683053e-05 2.282789166757159642e-03 7.469142534443506606e-03 -4.125272144893152304e-03 5.867127206531087130e-03 -4.220703314529923936e-03 4.553767545192969127e-03 -3.737405856418893769e-03 -7.237178651811524387e-03 -8.044091709928497674e-03 -3.382609775244961939e-04 -4.700693751910932968e-04 1.825003011420315386e-03 -8.862815556366686678e-04 2.293655092012854280e-03 2.063108503979435571e-03 1.944055757699858673e-03 4.535342715411561088e-05 1.954449251422693892e-03 1.218873354767073883e-04 7.431348011815102446e-04 2.173185051134742495e-04 1.417294598566112840e-04 1.595401286452613997e-03 -1.648786049665497584e-04 1.114938417538856134e-04 4.662899229282619663e-04 2.314914510991679039e-05 -2.730654259904224772e-04 6.991986686259851411e-05 1.488159328494581112e-04 3.113323801516934292e-03 -5.092811924181043365e-04 -3.974566485912283190e-03 4.739886671876679669e-01 -4.471186513249855027e-02 -4.552558120468865877e-01 -3.160897656875468614e-02 4.994073733814188149e-03 4.711937622392955993e-02 2.475541232162324461e-04 -4.554239976725866276e-04 -8.928955970966510891e-05 -9.826575883392077090e-05 1.809412770836088796e-04 6.236096233689812293e-05 -3.651895748972089698e-04 7.440796642472092409e-04 -1.260919761190997706e-03 2.598373430704565504e-03 -2.109879225732104718e-03 4.086532759199049038e-04 -2.853486458446422448e-04 -7.606147678973279244e-05 -1.332256922652064754e-04 -3.722760478900395339e-04 -2.248774096391637986e-04 1.322808291994586900e-05 4.677072175267630270e-05 3.453474505172888110e-04 2.536957331433233563e-04 -5.253438645351797207e-04 -4.525894084754530466e-04 -2.508611439462019727e-04
6.486957377637212092e-03 -4.391251097890747253e-03 -5.119268090020858558e-03 3.195054456700931536e-03 -9.689570738863838816e-04 -2.055077167920538357e-04 -6.140948522973896373e-02 -1.818341726807059036e-02 8.374085135627981624e-02 1.203283114182651485e-03 -2.962145711003197519e-03 2.640892268661668152e-04 -2.410345680628131482e-03 1.285958632432334606e-03 -9.009269331551994064e-04 6.065170505103896492e-02 -1.604538112298029562e-01 -7.471126746881497083e-02 -1.627526630686772788e-03 2.391920850846766811e-03 2.862935089103630878e-04 -2.945138175820431053e-03 9.230367288928353203e-03 2.614436102821649996e-03 -2.912540400053421734e-03 2.371606294933910472e-04 -3.003247254361640813e-03 -7.947715677225885775e-03 -1.176968677802599922e-02 -1.035617163172270969e-02 -5.196746861535570666e-06 7.006159632245230647e-04 -5.140055077466501674e-04 -7.492764111084791821e-04 4.209364957741406309e-03 2.960255984871780661e-03 7.152613407430279992e-04 4.932185203010126893e-04 -8.447075807454127935e-04 2.314914510991245358e-04 7.936849751970231903e-04 1.799964140179180147e-04 1.730989136382077341e-03 2.814747072752326988e-03 -1.109741670677288038e-03 1.403121652580505922e-04 3.878662884742830382e-04 8.551010744682440009e-05 -1.215093902504033952e-03 1.584062929664076854e-03 1.351154183966380784e-03 4.284954002998196416e-04 2.355543622816906428e-03 -1.396035179587637410e-03 -4.471186513249855027e-02 1.806266376827275755e-01 8.553183929733451651e-02 4.893729276235704584e-02 -7.720003678389703375e-03 -7.431773200194644047e-02 4.436132093512041609e-04 -5.966810259963497686e-04 -3.255053261373523892e-04 1.417294598560691829e-06 -1.795239824849506095e-05 -1.119662732867229143e-04 2.503887124134730920e-05 1.420129187763272171e-03 -1.475403677107350571e-03 2.122634877119210575e-03 -1.421546482361838283e-03 -1.588787244992623335e-03 -2.839313512460761319e-04 -2.220428204420966251e-05 -2.097596005877792793e-04 -8.173065518397555976e-05 -7.747877138828806326e-05 1.355878499294932687e-04 3.084977909545644562e-04 6.387274324204700489e-04 1.946417915364272860e-04 -6.169955819091126493e-04 -1.358240656959212650e-03 -1.327532607323556220e-04
4.370464110445088785e-02 -6.809628114577367421e-03 -6.092146345629938925e-02 -3.203085792759198178e-04 -7.847087760727837914e-04 1.059994630267604467e-02 4.265111878618346730e-03 -8.405029401030000499e-03 6.408061311650319752e-03 -3.831419731457311358e-04 -4.700693751910904779e-04 6.465697958658677899e-03 -1.487167222275441111e-02 -1.677131941636647182e-04 -2.378314822700537332e-02 4.244887084696801760e-01 -7.599108449132017939e-02 -7.816483646029435128e-01 -3.122772432173929677e-04 -4.190467696427146440e-04 -1.152921912780260905e-02 -1.961535724415543538e-03 1.108796807611573971e-03 -1.209471967263050542e-02 6.184128765076863515e-03 -4.705418067239537129e-03 -1.237770616081103683e-04 7.185683614731493141e-04 2.522311953914859167e-03 -1.161756382444657613e-02 -2.350819307488354742e-03 9.117928584108735525e-04 -6.461918506395835510e-03 3.760555001527379412e-04 1.868939143975867270e-03 -1.871254058486861507e-02 1.039349372281960643e-04 -3.826695416128396247e-04 1.400287063383327726e-03 3.448750189844135630e-04 4.124327281827496784e-04 5.688075655578810758e-04 2.598373430704467926e-04 9.897440613320111682e-04 1.928937948648501259e-03 7.795120292115789024e-05 2.673962475961146577e-04 -5.976258890620663291e-04 2.267671357705780544e-05 3.231431684730737275e-04 1.361075246156354416e-03 4.147476426937359364e-03 1.365327129952058176e-04 -3.354736314806043302e-03 -4.552558120468865877e-01 8.553183929733451651e-02 8.320842101875176589e-01 -8.772581133591486613e-03 3.256470555972106051e-03 1.186559037919564241e-02 2.484989862819178899e-04 -2.659789529975702289e-04 4.936909518338770952e-04 6.614041459960737224e-06 3.198361477430770958e-04 2.012558329963880233e-04 -6.812462703774521330e-04 2.215703889091725880e-04 1.491466349224425956e-03 -2.546405962090413262e-04 1.861852670983045813e-03 7.180959299401819089e-05 -2.215703889091780090e-04 -1.072419579581655909e-04 -1.492883643822954121e-04 -1.464537751850927133e-05 2.976318656987752762e-05 5.551070511050639703e-04 2.366881979605354232e-04 6.344755486247649883e-04 1.398397337252078702e-04 -1.818861401493376915e-04 -1.125804342794368843e-03 3.151118324145468774e-04
-4.072690515286341018e-02 5.680091562673478256e-02 -1.056026205391621953e-02 8.636048420596867566e-04 -1.927520654049967672e-04 -4.837698896439143054e-04 3.094048594976428132e-02 -5.391955570784985607e-02 1.239187910679651408e-02 -1.268006234183887901e-03 -1.845789998865937902e-03 -3.694414586929018873e-04 1.241550068343925690e-03 -6.117988350477199765e-04 5.278005085060268400e-03 -4.355020323636046298e-01 4.169524806575711784e-01 -3.891324049823165904e-02 -5.385719474551011951e-04 3.921181722699529706e-04 8.437627176797011120e-04 -7.154030702028987485e-03 -1.191283353248118008e-02 3.027341262537249986e-03 -7.081276245969234627e-03 -7.331664958382588457e-03 -1.166716913539638315e-02 2.576169148660301632e-03 -1.133363247320048027e-02 1.261392192723853221e-03 -4.029840975256241895e-04 3.099623287064129547e-03 -9.278555305279614050e-04 1.607212074773928592e-03 -4.398337570883598742e-04 -4.332197156283853676e-04 3.108599486188376969e-04 8.503767591396677039e-05 1.379500075937688079e-03 2.933799819031853578e-04 3.495993343129112554e-05 1.233046300752626591e-04 2.775535255525329609e-03 2.657899803844350484e-03 -6.014053413249016711e-04 1.899174762078591205e-04 2.206255258434437760e-04 4.199916327084229645e-04 2.516170343987741802e-03 -4.091257074527584678e-04 -1.360602814623479168e-03 -2.966870026331874105e-04 -1.004389438850525861e-03 5.480205781122375261e-04 -3.160897656875468614e-02 4.893729276235704584e-02 -8.772581133591486613e-03 4.795680835906899198e-01 -4.352445571781985434e-01 4.737590654627002462e-02 -6.425068846833406275e-05 -5.421010862427522170e-18 4.110154335841727236e-05 3.108599486188376969e-04 -1.502332274480133820e-04 -3.292847784001863218e-04 2.858210773775012297e-03 -3.517252762108276452e-03 3.155842639473895993e-04 -3.562133757729424657e-04 -3.826695416128504668e-05 -3.179464216116682611e-04 -9.580911486307031218e-04 4.181019065769924457e-04 2.107044636534985936e-03 -2.296017249677265431e-04 -1.072419579581872749e-04 -1.017145090237631718e-03 -4.124327281827442574e-04 -2.924351188374795852e-04 -2.362157664284082748e-06 -2.603097746033111986e-04 1.459813436523096225e-04 -1.100765471552978166e-04
-8.028029037811409280e-03 1.127741312079065181e-02 -7.149778818233271799e-03 -3.637722802986428569e-04 3.009388864288803280e-04 5.829805115435150991e-04 3.355917393638169210e-02 -5.870292497801053722e-02 1.294320670563871983e-02 -2.394283008511066940e-03 1.491466349224453061e-03 -1.971456786605484644e-03 -2.208144984566036331e-03 5.078638978195304174e-04 -6.850257226403307889e-05 4.128517749523865632e-01 -7.639671420542980540e-01 6.764983334722564357e-02 5.007774248267130805e-04 -3.736933424886041289e-04 4.856596157753314343e-04 -1.167756262911921403e-02 -1.432837595997071660e-02 2.741047753626900396e-03 6.477036315448653561e-04 8.532113483368070853e-04 -2.255388137851569233e-03 2.704198094064333251e-03 -7.001907748449542716e-03 -3.813939764741458224e-03 -1.576504025138354779e-03 6.580971252675407637e-04 5.380995159222746278e-04 1.183913421335742100e-03 -1.024231563230452091e-03 8.031336058541409815e-04 1.076199031844522367e-03 1.416349735500416554e-03 1.249581404402470104e-03 1.199976093452877115e-04 -2.371606294933944082e-04 2.626719322675898603e-04 3.335366621959117654e-04 1.774925268937648523e-03 -1.368634150682027702e-03 3.453474505172942320e-04 -1.606267211707538417e-05 2.787346043847004811e-05 -1.157457255495731099e-04 5.352649267251425105e-04 1.763586912149119621e-03 -1.336981237980681709e-04 8.848642610381188180e-04 2.409400817562933929e-05 4.994073733814188149e-03 -7.720003678389703375e-03 3.256470555972106051e-03 -4.352445571781985434e-01 8.342347185250753583e-01 -7.769372773573096636e-02 -1.280289454038145616e-04 -2.409400817561849727e-05 3.330642306630419384e-04 1.058246633595886360e-04 1.870828870107377369e-04 -2.352709033619855734e-04 3.499772795392634955e-03 -2.839313512460815529e-03 1.271313254913819480e-03 -8.489594645411015911e-04 1.450837237398845984e-03 5.149503708123904719e-05 -1.922796338721432033e-04 2.012558329964042863e-04 7.662839462914216139e-04 7.086472992830564199e-06 -5.055017401552649829e-05 -4.388888940226468374e-04 -2.976318656988836964e-05 -3.642447118314991314e-04 8.456524438111862746e-05 -1.696029202950745558e-04 1.866104554778706204e-04 -1.148008624838497190e-04
-5.231943010606870254e-02 7.559660416138597183e-02 -1.938953497145036106e-02 8.352589500882886056e-04 -4.110154335841673025e-04 -7.469142534443956767e-04 -1.482017718567316730e-03 6.932460313119786707e-03 -7.794175429048021478e-03 8.900610078995513895e-04 -1.835868936676007639e-03 -1.034625056953370793e-04 -7.818741868756461447e-04 4.807935709869179224e-03 6.707110471947773898e-03 -3.388184467332192029e-02 6.531791130105152332e-02 -1.671467487557651010e-01 -6.647111667275177639e-04 4.766834166510718149e-04 1.044073687610376586e-03 1.537292207911405972e-03 1.143284309510008985e-04 1.192889620459829493e-03 -7.563628841014614912e-03 -8.262355078107682521e-03 -1.457687494625264403e-02 3.307020729985789623e-05 8.592112288040723925e-03 -1.561858647619869143e-03 -2.395700303109611368e-03 3.965117855255173747e-03 7.728979877513878806e-04 1.233046300752409750e-04 4.771558481839207033e-05 4.771558481839170305e-04 1.452254531997460886e-03 -9.122652899437285259e-04 3.168125859328158045e-03 1.218873354766965462e-04 5.574692087692925419e-05 -5.149503708123904719e-05 6.259717810333520482e-04 -1.081395778705963179e-03 5.678627024921305798e-04 1.502332274480079610e-04 1.440916175208845247e-04 3.278674838016310510e-04 1.472096656377353940e-03 -2.295072386611417357e-03 -1.479655560903027226e-03 -1.861380239450197670e-04 -1.401704357981907283e-03 1.080450915640242390e-03 4.711937622392955993e-02 -7.431773200194644047e-02 1.186559037919564241e-02 4.737590654627002462e-02 -7.769372773573096636e-02 1.826240782036401000e-01 -7.747877138827722124e-05 -1.181078832138355086e-04 1.998385383978327524e-04 3.188912846773645469e-04 -2.470816916833680401e-04 -2.952697080345996136e-04 -5.645556817621827372e-04 -3.198361477430933589e-04 1.968149765875509480e-03 -1.078561189508833555e-03 1.369106582214875845e-03 6.174680134419770552e-04 -1.210369587175471207e-03 5.494378727107927969e-04 2.092871690549305726e-03 -2.121217582520742041e-04 -2.423573763548161376e-04 -9.732089576820781001e-04 5.291233167980516003e-05 -8.976199124246175224e-06 9.590360116964753018e-05 1.889726131421845187e-05 1.785791194193383493e-04 -1.379500075937719304e-04
1.227377122358264561e-03 2.811440052022330573e-03 -2.669238160632990409e-04 -4.198404546179161645e-02 1.113946311319692628e-02 -5.669839798410515608e-02 1.110214102210147023e-03 9.429733395793348655e-04 -8.187238464383759205e-04 3.908851259692101843e-02 4.686048374392482244e-03 5.957834060839153900e-02 2.230821698143072452e-03 -7.421899381157961995e-03 4.033620427519202245e-03 -1.219345786299726869e-03 -1.410680557106146465e-03 -6.519555153404888847e-05 -4.422053633832896402e-01 -6.086524410388960415e-02 -4.272392048539641607e-01 -8.504240022929644011e-03 3.203085792759469228e-04 1.263659864081561300e-02 5.954527040109142827e-03 4.092201937593267086e-03 -4.570302648842922144e-03 -3.592841807365204469e-03 7.184266320131715323e-03 8.054485203651314679e-03 -3.751106370871717596e-04 4.743212589867986826e-04 -1.891143426020070861e-03 -9.240760782651055716e-04 -2.286568619020027185e-03 -2.133028370842026712e-03 1.181078832138463507e-04 -4.530618400082971238e-04 -1.606267211708758144e-05 1.237770616081108020e-04 -1.581228340466939207e-03 1.530678166451293447e-04 7.936849751969147701e-05 -6.793565442460270352e-04 -2.078698744563704445e-04 1.917599591859983198e-03 3.307020729980368612e-06 -1.944528189232723079e-03 -3.798349524157182411e-04 -8.565183690667911402e-04 1.229266848489695080e-03 2.574751854061800571e-03 2.074446860767962739e-03 -4.124327281827442574e-04 2.475541232162324461e-04 4.436132093512041609e-04 2.484989862819178899e-04 -6.425068846833406275e-05 -1.280289454038145616e-04 -7.747877138827722124e-05 4.739678802002222913e-01 4.484839784549377040e-02 4.553521880795891041e-01 -3.160283495882756227e-02 -4.984625103157089114e-03 -4.716850910334651620e-02 -2.640892268661559732e-04 -6.991986686260935613e-05 -2.083423059892131664e-04 3.026868831004401409e-03 4.960531094981394939e-04 4.032203132920634397e-03 -4.029840975256241895e-04 2.343260402962567615e-04 -5.810907854122553421e-05 -3.307020729987686977e-04 7.558904525686296547e-05 1.143284309509975103e-04 -5.617210925650396695e-04 4.932185203010139903e-04 2.130666213177542269e-04 3.118048116844906147e-05 -3.160566954802445185e-04 -2.022006960620951511e-04
-1.250526267468148826e-03 -2.927658209104827720e-03 2.215703889091725880e-04 6.126019686535669195e-02 -1.811255253814228472e-02 8.358920083423315717e-02 -3.278202406483494893e-03 -8.706913150524685317e-04 -8.173065518398098077e-05 -6.395305660263241217e-03 -4.302906401246827002e-03 -5.100370828706651816e-03 2.996160781368800707e-03 9.327688184696557305e-03 2.485462294352130258e-03 1.686108140760842400e-03 2.305938311867100719e-03 4.138500227813203991e-04 -6.072398707556583841e-02 -1.604490869144744314e-01 -7.497063238035259203e-02 2.521839522382001049e-03 1.305328325279406405e-03 -9.580911486307016039e-04 2.853014026913671883e-03 2.886556665746362201e-04 -3.026396399471539822e-03 8.105507809199729435e-03 -1.178622188167593315e-02 -1.030656632077289747e-02 -5.716421547555228765e-05 6.873878803045707989e-04 -5.026671509581192047e-04 7.686461039556650391e-04 4.197554169420030998e-03 2.988601876843112459e-03 -2.107044636534972492e-04 3.259777576702059532e-04 1.044073687610455625e-04 -1.764531775214821328e-03 2.811912483555206906e-03 -1.088009820165942781e-03 -2.555854592747484541e-04 7.804568922770773213e-04 1.710202148936352477e-04 -6.869154487717382684e-04 4.152673173798656411e-04 -8.461248753439856284e-04 1.417294598565028638e-05 1.346429868637812619e-03 -1.468317204114520007e-03 -2.110351657264958498e-03 -1.401704357981901862e-03 -1.541544091707104311e-03 -4.554239976725866276e-04 -5.966810259963497686e-04 -2.659789529975702289e-04 -5.421010862427522170e-18 -2.409400817561849727e-05 -1.181078832138355086e-04 4.484839784549377040e-02 1.807022267279843886e-01 8.574301619252086559e-02 -4.903744824732238217e-02 -7.824411047150748449e-03 -7.431442498121644535e-02 1.169740475349907499e-03 1.476348540173052278e-03 1.362964972287768672e-03 -4.223537903727178893e-04 2.317749100188486004e-03 -1.417294598566129103e-03 1.332256922652200280e-04 -1.294462400023860954e-04 1.327532607323583325e-04 3.231431684730845695e-04 3.779452262842606172e-05 -2.210979573763136030e-04 5.933740052663585580e-04 -1.299659146885145857e-03 -1.686580572293565859e-04 -3.028286125603000048e-04 6.042399305220338968e-04 1.752720986893498492e-04
1.880277500764557068e-04 -4.284954002998250626e-04 6.523807037199898934e-03 -4.325110683290971612e-03 -8.440934197527019678e-03 6.457194191067296835e-03 3.311745045316005776e-04 -7.554180210357489857e-04 1.080356429333670550e-02 -4.370794812518088990e-02 -6.927263566258381675e-03 -6.099327304929340332e-02 1.921379044122811710e-03 1.186275578999850975e-03 -1.209046778883479320e-02 1.336981237980735919e-04 -4.842423211767518231e-04 -1.154150234765684811e-02 -4.246016196060325987e-01 -7.597360452460452662e-02 -7.816431678560820107e-01 1.484474362538163415e-02 -2.603097746033113612e-04 -2.373496021065412548e-02 -6.173262839821128112e-03 -4.774865502569293138e-03 -9.070685430823165543e-05 -5.792010592807353767e-04 2.421684037416661252e-03 -1.175598626357319924e-02 2.645616583990171265e-03 9.221863521336955442e-04 -6.566325875156882319e-03 -3.788900893499894292e-04 1.945945483831297215e-03 -1.887883648443370102e-02 6.141609927123436313e-06 3.458198820501315329e-04 -6.080193827848678293e-04 -1.880277500764340227e-04 1.000609986587691928e-03 2.062163640913737550e-03 -2.995215918303304782e-04 4.955806779652886405e-04 4.771558481839535681e-04 -6.141609927119099505e-05 -4.152673173798602201e-04 1.421074050828964336e-03 6.524279468732600493e-04 1.152732940167032830e-04 1.437136722946043841e-03 2.003109699306808954e-04 1.814609517697505104e-03 5.905394160692859634e-05 -8.928955970966510891e-05 -3.255053261373523892e-04 4.936909518338770952e-04 4.110154335841727236e-05 3.330642306630419384e-04 1.998385383978327524e-04 4.553521880795891041e-01 8.574301619252086559e-02 8.319925584701438614e-01 8.750376851547272614e-03 3.216313875679401545e-03 1.179614294386590809e-02 -4.251883795687496498e-06 3.264501892030649381e-04 1.295879694622302384e-03 -4.115823514236024647e-03 9.921062189963874081e-05 -3.436939401522877847e-03 -7.417175065829143162e-05 6.944743532972868713e-05 5.135330762137999645e-04 1.412570283237577200e-04 -1.894450446750109776e-04 -1.596818581051117659e-04 3.458198820501423749e-04 -1.122497322064372211e-03 3.141669693488289075e-04 -1.143284309509961551e-04 6.637663036617984930e-04 2.484989862819395740e-04
-1.189582599729816816e-03 1.941221168502748132e-03 5.040844455566880281e-04 3.106095599064247550e-02 5.405797814697646531e-02 -1.232054194533533861e-02 9.141550160751319397e-04 2.291292934348567161e-04 2.839313512460273428e-04 -4.064139504541662562e-02 -5.670784661476226118e-02 1.056687609537620802e-02 -7.154030702028976209e-03 1.193362051992681756e-02 -3.041041776990056032e-03 -4.785731427824654709e-04 -3.562133757729625235e-04 -9.264382359293921480e-04 -4.354207741399535037e-01 -4.169439768899797505e-01 3.906300129414681799e-02 1.184858284401292018e-03 7.587250417657347753e-04 -5.331862279805773749e-03 -7.060961690056449629e-03 7.463000924516382736e-03 1.165252375787786260e-02 2.573806990996169337e-03 1.133079788400336019e-02 -1.182023695204146132e-03 -5.258162960680603897e-04 -3.122772432174042434e-03 9.807678622077594093e-04 1.558551626889984401e-03 3.699138902257603843e-04 4.969979725638647280e-04 6.330582540263777688e-05 -3.477096081815349467e-04 -4.058186867227659019e-04 2.800101695233823355e-03 -2.725929944575515660e-03 5.801459223463991365e-04 3.354263883272989161e-04 -5.621935240978281813e-05 -1.450364805866024946e-04 3.269226207359347651e-04 -1.181078832138463507e-04 -1.362020109222037041e-03 2.941358723557575654e-03 3.395365426631601589e-03 -2.612546376690291685e-04 -3.807798154814145269e-04 1.984212437993642178e-05 2.296017249677211221e-04 -9.826575883392077090e-05 1.417294598560691829e-06 6.614041459960737224e-06 3.108599486188376969e-04 1.058246633595886360e-04 3.188912846773645469e-04 -3.160283495882756227e-02 -4.903744824732238217e-02 8.750376851547272614e-03 4.794480859813446960e-01 4.351198352535247116e-01 -4.736220603181721944e-02 2.456171539315095236e-03 3.321193675973293895e-04 1.398869768784747952e-03 -2.773173097861099737e-04 1.042183961478962764e-03 -5.692799970907183767e-04 -2.107044636534918282e-04 1.275565138709393136e-04 1.036987214617545155e-03 -9.793505676091948144e-04 -4.242435165041267241e-04 -2.075864155366526249e-03 -2.938524134360389218e-04 -1.582645635065429426e-04 4.251883795699422722e-05 -4.010943713942207757e-04 3.311745045316209063e-04 2.362157664278661737e-05
2.405621365299574158e-03 1.540599228641408025e-03 -1.996495657846821328e-03 -3.334469002046532016e-02 -5.872276710239046627e-02 1.308210157629823185e-02 3.637722802986374359e-04 3.840868362114165796e-04 4.185743381098460097e-04 7.964723212408836989e-03 1.123111483057086593e-02 -7.061906553122167599e-03 1.173425441306183772e-02 -1.433026568610214213e-02 2.804826010562368535e-03 -5.343200636594353826e-04 -3.642447118314951198e-04 4.955806779652854963e-04 -4.127776032017281826e-01 -7.640824153483147807e-01 6.775660287365098400e-02 2.114603541060645561e-03 5.518000303750804575e-04 -4.771558481839622418e-05 -5.777837646820337385e-04 9.533668333021494846e-04 -2.235546013471641918e-03 -2.714119156254073562e-03 -7.014190968303774844e-03 -3.913150386641083521e-03 1.619022863095582110e-03 6.458139054133029983e-04 6.113264035148606662e-04 -1.396980042653295749e-03 -1.014782932573350021e-03 7.856536391384846309e-04 -3.883387200071094971e-04 9.448630657233909186e-07 4.393613255555085329e-05 -3.406231351887260665e-04 1.730989136382100326e-03 -1.296352126155183053e-03 -7.795120292112536417e-05 -2.617270692018773114e-04 2.234601150406031068e-04 -1.102182766151593067e-03 1.415877303967546727e-03 1.256195445862443201e-03 -3.510166289115461934e-03 -2.775062823992475829e-03 1.311469935206518783e-03 9.127377214765820899e-04 1.437609154478902826e-03 5.999880467263572423e-05 1.809412770836088796e-04 -1.795239824849506095e-05 3.198361477430770958e-04 -1.502332274480133820e-04 1.870828870107377369e-04 -2.470816916833680401e-04 -4.984625103157089114e-03 -7.824411047150748449e-03 3.216313875679401545e-03 4.351198352535247116e-01 8.342744027738352441e-01 -7.771026283938090029e-02 1.039349372281798013e-04 5.220368438052047731e-04 1.812247360033231863e-03 2.300741565005692650e-04 9.226587836665557218e-04 -8.645497051252746222e-05 -5.905394160692859634e-05 5.055017401553191930e-05 -4.067635497884838718e-04 1.171630201481392228e-04 1.747996671565017063e-04 8.286449086283332894e-04 2.433022394205232655e-04 1.903899077407194607e-04 -4.818801635126952060e-05 8.503767591397219140e-05 -3.699138902257635827e-04 6.188853080404455899e-05
-8.225032987012044321e-04 -1.882639658428732730e-03 -1.138559994181480121e-04 1.635557966745283375e-03 6.915925209469847568e-03 -7.624100077220120897e-03 -7.166786353415507439e-04 -5.078638978195219606e-04 -8.749431988481180811e-04 5.230525716008302406e-02 7.553943994591044708e-02 -1.947646237349574816e-02 -1.525008988057137416e-03 8.976199124255661993e-06 1.257612740461008446e-03 6.524279468732817333e-04 5.366822213237191401e-04 9.642327585578214623e-04 3.394704022485593720e-02 6.534247774075999105e-02 -1.670598213537197174e-01 7.814017553427763177e-04 4.732819096145167437e-03 6.728842322459129346e-03 7.712444773864024668e-03 -8.333692239568851051e-03 -1.456742631559554066e-02 -1.077143894909595237e-04 8.544396703222342446e-03 -1.649730912730980282e-03 2.338063656101227201e-03 3.970787033649442535e-03 7.653390832257163292e-04 -2.593649115374468614e-04 1.412570283237458209e-04 4.469202300811871316e-04 -1.157457255495514259e-04 1.719650779593477966e-04 3.226707369402269398e-04 -6.505382207418457935e-04 -1.088009820165926518e-03 5.673902709592824369e-04 -1.530678166451618707e-04 6.661284613261543499e-05 -4.204640642411355822e-05 -1.511780905137205099e-03 -8.229757302340742590e-04 3.164818838598170737e-03 4.927460887681482833e-04 -2.064525798577934897e-04 1.956811409086964531e-03 1.063443380457443615e-03 1.362020109222045281e-03 6.127436981134251528e-04 6.236096233689812293e-05 -1.119662732867229143e-04 2.012558329963880233e-04 -3.292847784001863218e-04 -2.352709033619855734e-04 -2.952697080345996136e-04 -4.716850910334651620e-02 -7.431442498121644535e-02 1.179614294386590809e-02 -4.736220603181721944e-02 -7.771026283938090029e-02 1.826599830001371105e-01 -1.425798366157531201e-03 -2.183578544857553427e-03 -1.494300938421536497e-03 1.195251778124016215e-04 -1.389421138127649568e-03 1.153677803232832115e-03 2.012558329963880233e-04 -1.880277500764557068e-04 -9.736813892149262430e-04 1.208479861044051530e-03 4.969979725638683059e-04 2.100430595075007852e-03 -1.228321985424145162e-05 1.152732940167100592e-04 -1.124387048195710573e-04 -1.015727795639119815e-04 -1.606267211707538417e-05 1.133835678852781852e-04
-1.280289454038113089e-03 1.805160887040325405e-03 -4.266056741684053858e-04 9.061236800165942476e-04 1.733823725579301724e-04 -4.365267363583627547e-04 3.103449982480253194e-02 5.524661588364059711e-02 2.763724467203920038e-04 -4.075430618176906911e-02 -5.779113211959963081e-02 1.879805069231546295e-03 -5.475481465793893832e-04 -1.781066878864902064e-04 9.004545016223566845e-04 -7.062378984655037426e-03 1.228227499117408306e-02 3.292847784001882733e-04 1.281706748636635834e-03 1.755555576090583880e-03 5.003522364471293254e-03 -4.355483306538245336e-01 -4.154076295451341050e-01 5.332665413411634414e-02 -7.028836345822136664e-03 4.693134847385315410e-03 -1.301265414096850273e-02 2.706087820195622606e-03 1.104544923815869648e-02 -1.055884475931778352e-03 -4.478650931469892356e-04 -3.255998124439254005e-03 -2.253498411720060868e-04 1.546268407035900159e-03 3.255053261373702243e-04 -5.697524286235734585e-04 1.332256922652037649e-04 -1.379500075937936145e-04 4.393613255555017566e-04 2.636167953333078302e-04 9.448630657106515431e-06 1.450364805866024946e-04 2.713646724721257945e-03 -2.830809744869404974e-03 -1.228321985424687263e-05 2.801518989832313573e-04 2.244049781063048137e-04 1.326115312725052557e-03 3.141669693488289075e-04 6.519555153404119063e-05 -3.439301559187010141e-04 -1.034625056953370793e-04 4.346370102271219713e-05 1.681856256965247060e-04 -3.651895748972089698e-04 2.503887124134730920e-05 -6.812462703774521330e-04 2.858210773775012297e-03 3.499772795392634955e-03 -5.645556817621827372e-04 -2.640892268661559732e-04 1.169740475349907499e-03 -4.251883795687496498e-06 2.456171539315095236e-03 1.039349372281798013e-04 -1.425798366157531201e-03 4.796294996899611585e-01 4.350144830216979841e-01 -4.916122530893048126e-02 -3.160000036963044046e-02 -4.969601780412279124e-02 2.321528552451319720e-03 -2.314914510991462199e-04 -2.314914510990594837e-05 -9.869094721348869656e-04 -1.003444575784818733e-03 6.094366773834285211e-05 2.123107308652058718e-03 -4.549515661397168006e-04 3.113323801516993923e-04 -1.275565138709393136e-04 -2.740102890561187630e-04 -1.403121652580424606e-04 -8.220308671683454471e-05
2.629081480340171844e-03 1.003444575784818646e-02 1.417294598566145366e-03 5.834529430764228732e-04 8.363455426138741156e-03 -7.317964443929406843e-04 -3.284721961636861282e-02 -5.257785015454057020e-02 -1.263281918855319735e-03 -3.473316629552737796e-03 3.043876366187151395e-03 4.064328477154806850e-03 -2.650340899318414170e-04 -1.101237903085883034e-02 5.225092753380472781e-04 1.211881368080611199e-02 -2.457447104453812370e-02 -1.436191859880279250e-04 1.793350098719024253e-03 -1.066608671727584459e-02 8.541562114025224531e-04 -4.106733931543903315e-01 -7.740658385006146114e-01 6.708858468619346982e-02 -2.329087456977014907e-03 -9.593667137694140978e-03 -2.132083507776307875e-03 -2.696639189538583854e-03 -1.159535954240236387e-02 5.327137964477229003e-03 7.100645938816225328e-04 -9.096669165130282647e-03 2.532233016104836702e-04 -1.058719065128875449e-03 -5.282729400388821821e-03 -4.738488274539394808e-04 -6.014053413248799870e-04 2.952697080345887716e-04 1.261392192723826875e-04 -3.892835830728220460e-04 -6.689630505232188129e-04 -4.832974581110336364e-04 -6.803014073116257429e-05 1.827365169084594699e-03 7.322688759258321953e-04 -6.136885611791702277e-04 1.954921682955571959e-03 -7.336861705244050302e-04 1.228321985423603060e-05 1.059191496661756118e-03 1.842482978135404591e-05 3.307020729987958027e-05 1.374775760609129455e-04 -2.253498411720227836e-04 7.440796642472092409e-04 1.420129187763272171e-03 2.215703889091725880e-04 -3.517252762108276452e-03 -2.839313512460815529e-03 -3.198361477430933589e-04 -6.991986686260935613e-05 1.476348540173052278e-03 3.264501892030649381e-04 3.321193675973293895e-04 5.220368438052047731e-04 -2.183578544857553427e-03 4.350144830216979841e-01 8.365902621478923384e-01 -6.942050673236760394e-02 5.422569134114034461e-03 8.512271358988170861e-03 -2.353653896685492172e-03 4.653450598625548384e-04 6.373101378219134770e-04 1.908623392735676037e-04 -3.340090937287599083e-04 5.872323953392080166e-04 -3.099150855531278585e-04 4.677072175266546068e-05 -2.192082312448993472e-04 -8.078579211827927389e-05 3.684965956271351283e-05 4.558964292054361257e-04 3.495993343131552009e-05
3.420404297872596533e-04 1.262337055789531292e-03 -8.310070662926011091e-04 6.382550008876260259e-04 2.017282645292470082e-04 -7.998265851241791527e-04 5.751381480981350956e-03 5.044623907829713996e-03 -5.811852717186856074e-03 -5.273564228651430458e-02 -7.874441546480126508e-02 -3.453946936705660359e-03 -4.946358148995842231e-04 -2.092871690549269080e-04 1.150843214035692733e-03 -1.096986019290176759e-03 3.447805326778525213e-03 1.136670268050036809e-03 -1.233991163818257825e-03 -3.203085792759450580e-03 7.389301605390953542e-03 5.730452764075863459e-02 6.871705617994594562e-02 -1.672195032118248270e-01 -7.661894599848346164e-03 4.482430383731810138e-03 -1.608912828292270725e-02 5.168400969437776226e-04 -6.958916478959702515e-03 -9.240760782651250872e-04 -2.711284567056990343e-03 -3.717563732038965153e-03 1.712564306600740860e-03 4.951082464326221014e-04 2.324363141648476828e-04 5.357373582579917377e-04 2.003109699306808954e-04 -9.070685430825832681e-05 3.628274172329208212e-04 1.700753518279660668e-04 -3.307020729991210634e-06 8.031336058564797140e-06 7.199856560715907437e-04 7.360483281886823909e-04 1.299186715352288173e-04 1.705477833607925257e-03 1.240132773745337893e-03 3.172377743123846842e-03 3.481820397144047737e-04 -2.409400817561849727e-05 -3.741657740214700528e-04 -1.133835678852890272e-04 1.181078832138571927e-04 -9.448630657109225936e-06 -1.260919761190997706e-03 -1.475403677107350571e-03 1.491466349224425956e-03 3.155842639473895993e-04 1.271313254913819480e-03 1.968149765875509480e-03 -2.083423059892131664e-04 1.362964972287768672e-03 1.295879694622302384e-03 1.398869768784747952e-03 1.812247360033231863e-03 -1.494300938421536497e-03 -4.916122530893048126e-02 -6.942050673236760394e-02 1.795381554310287731e-01 4.713732862217805825e-02 7.505425276166796666e-02 -4.572192374974345074e-03 4.251883795703759530e-06 -1.747996671564962853e-04 -1.058719065128894531e-03 -1.014782932573347635e-03 7.133716146117004796e-05 2.277119988362922079e-03 9.306901197250446248e-05 1.162181570824212529e-04 1.492883643822737281e-04 -3.543236496415282100e-05 -1.766893932879173173e-04 -8.739983357825085314e-05
1.179661537539919078e-03 2.830809744869429694e-03 -1.559024058422778334e-04 1.054467181333231321e-03 1.084230367903098007e-03 6.651835982603767489e-04 -4.185412679025641430e-02 2.318032559108190727e-02 5.291705599513073233e-02 3.898032577589707892e-02 -8.539199956360916596e-03 -5.941109984576074809e-02 -1.227377122358253719e-03 -1.336036374915011878e-03 3.226707369402168567e-04 2.330504751575591862e-03 -8.176372539128007322e-03 -2.330977183108432632e-03 -8.522664852710980926e-03 -2.558216750411870105e-03 -1.249061729716329991e-02 -4.419185974428465058e-01 3.433963082865876260e-02 4.299802526075910403e-01 5.889331488575177097e-03 4.912343078630200879e-03 3.681658935541949011e-03 -3.676462188680670179e-03 5.169818264036394814e-03 -9.395718325427732456e-03 -3.760555001529764657e-04 8.310070662926240942e-04 1.682328688497999793e-03 -9.377765927179293991e-04 -1.747524240032042285e-03 2.536484899900520729e-03 1.370051445280322765e-04 -4.176294750441551448e-04 1.464537751851686075e-04 1.431467544551773968e-04 -6.453414738804403271e-04 3.307020729987741187e-04 1.440916175208736827e-04 -1.585480224262645569e-03 2.078698744563704445e-04 1.936969284707049793e-03 4.582585868697134322e-04 1.920906612589968988e-03 -9.448630657107057532e-05 -1.053522318267513351e-04 8.409281284826506352e-05 2.971594341660247114e-04 4.214089273069836564e-04 -2.357433348948337164e-04 2.598373430704565504e-03 2.122634877119210575e-03 -2.546405962090413262e-04 -3.562133757729424657e-04 -8.489594645411015911e-04 -1.078561189508833555e-03 3.026868831004401409e-03 -4.223537903727178893e-04 -4.115823514236024647e-03 -2.773173097861099737e-04 2.300741565005692650e-04 1.195251778124016215e-04 -3.160000036963044046e-02 5.422569134114034461e-03 4.713732862217805825e-02 4.736995390895604729e-01 -5.600675822000490689e-02 -4.538030850833562058e-01 -3.675517325614822105e-04 2.390503556247924009e-04 -2.834589197132361205e-05 -3.288123468673327578e-04 1.015727795639119815e-04 -1.422018913894756900e-04 3.968424875985658053e-05 -3.151118324145428117e-04 3.004664548960267641e-04 -4.988876986952771406e-04 5.187298230752135624e-04 -3.056632017574322305e-04
-1.315721819002244226e-03 -2.694749463407082862e-03 8.598253897967931929e-05 -3.064663353632805787e-03 -4.667623544611155303e-04 7.284894236629711577e-04 6.084492954797680875e-02 -3.353885938046889670e-02 -7.688681467761399047e-02 3.117575685312643473e-03 -4.908563626367351551e-03 -9.192572766299918902e-03 1.589259676525493162e-03 2.153815358287664190e-03 -7.969919959270191714e-04 2.428298078876642806e-03 8.246292405990601065e-03 -4.546208640667284348e-03 -7.804568922770800318e-04 1.015727795639056715e-03 -1.850514314194523849e-03 3.375192600178665570e-02 -1.575332394936910241e-01 -6.288063702305063396e-02 4.426211031321916622e-03 2.128776487046326639e-03 3.740240445616014719e-03 7.918897353721709303e-03 -9.491621926597360037e-03 1.263754350388134051e-02 -4.620380391323901555e-04 7.270721290644239099e-04 7.308515813272630467e-04 6.524279468731733131e-04 2.787818475379574747e-03 -3.796932229558657064e-03 -1.974763807335161436e-04 1.639337419008534726e-04 -1.752720986893444282e-04 -2.192082312449101893e-04 6.316409594276381836e-04 -2.225152519749122419e-04 -1.654927659592404180e-03 2.787818475379589926e-03 8.154168257083955519e-04 -5.834529430763903471e-04 6.670733243917801626e-04 1.113048691407264286e-03 -4.724315328589849539e-07 7.086472992830564199e-05 1.214149039438375613e-04 -4.294402633655538745e-04 -5.210919807394922242e-04 3.075529278888464862e-04 -2.109879225732104718e-03 -1.421546482361838283e-03 1.861852670983045813e-03 -3.826695416128504668e-05 1.450837237398845984e-03 1.369106582214875845e-03 4.960531094981394939e-04 2.317749100188486004e-03 9.921062189963874081e-05 1.042183961478962764e-03 9.226587836665557218e-04 -1.389421138127649568e-03 -4.969601780412279124e-02 8.512271358988170861e-03 7.505425276166796666e-02 -5.600675822000490689e-02 1.756746103553374905e-01 6.172554192521924332e-02 -5.905394160693401735e-05 -3.448750189846737715e-05 -8.645497051253288323e-05 8.976199124251867285e-05 -7.228202452687175483e-05 8.220308671683454471e-05 -1.918072023392787973e-04 4.776282797167868033e-04 -2.707032683261275524e-04 6.949467848302488555e-04 -9.141550160751523227e-04 3.472371766487084878e-04
1.710202148936298266e-04 7.856536391384800772e-04 -1.098875745421601857e-03 6.014053413249125131e-04 1.285013769366627045e-03 1.155095097831403649e-03 -9.571462855649942592e-03 1.539040204582960494e-02 1.275423409249659690e-02 4.377692312897776827e-02 -7.585360691525927859e-03 -6.822667224884207404e-02 -4.058186867227564151e-04 -7.327413074586861929e-04 3.864489938756992529e-04 -3.089229793341310374e-03 -2.401369481503879723e-03 8.669118627896163845e-04 -1.462270080493959651e-02 -2.013975624562471499e-03 -1.150134566736414794e-02 4.272793615342569407e-01 -6.237938716669107209e-02 -7.729131055604474554e-01 5.320051491484431398e-03 5.132968604473668074e-03 3.091591951005588819e-03 -1.167850749218596242e-03 -1.412570283237597800e-04 -1.440443743676038738e-03 -2.350819307488333058e-03 -3.160566954802490180e-04 1.674769783972310678e-03 3.061356332902857944e-04 -2.540264352163360950e-03 3.897560146056864520e-04 1.360602814623414116e-04 -4.133775912484676483e-04 -9.448630657106515431e-06 2.820416251146618761e-04 -4.563688607382991765e-04 3.618825541672340221e-04 6.075469512520359494e-04 -1.143284309510015761e-03 1.623274746891069029e-03 1.988936753321093615e-04 5.371546528565567663e-04 1.547685701634214303e-03 -1.218873354766911252e-04 -2.603097746033111986e-04 3.307020729986331724e-05 1.559024058422724124e-04 3.392058405901599537e-04 3.023561810274735459e-05 4.086532759199049038e-04 -1.588787244992623335e-03 7.180959299401819089e-05 -3.179464216116682611e-04 5.149503708123904719e-05 6.174680134419770552e-04 4.032203132920634397e-03 -1.417294598566129103e-03 -3.436939401522877847e-03 -5.692799970907183767e-04 -8.645497051252746222e-05 1.153677803232832115e-03 2.321528552451319720e-03 -2.353653896685492172e-03 -4.572192374974345074e-03 -4.538030850833562058e-01 6.172554192521924332e-02 8.371836361531586057e-01 -1.119662732867229143e-04 3.732209109554539272e-05 1.596818581051158317e-04 -2.858210773775012297e-04 -1.322808291994315849e-05 -6.358928432233352211e-04 7.936849751970231903e-05 -6.651835982603686174e-04 2.111768951863345501e-04 -1.681856256965084430e-04 1.322335860462199543e-03 -3.311745045316059986e-04
-7.350089788163926240e-03 -1.185094500167711840e-02 1.645006597402430548e-03 -5.839253746092493320e-04 -7.360483281886715488e-04 -3.401507036558941866e-04 -7.568353156343150985e-04 -1.814137086164624435e-04 4.067635497884906481e-04 1.370051445279672243e-05 7.805041354303664941e-03 -9.996651235219685371e-04 -7.294815298819859115e-03 3.416152414077225190e-03 -2.178854229529003043e-03 -7.603313089774445255e-03 3.841813225179925833e-03 1.549102996232780416e-03 -6.161452051499822190e-03 -3.944803299342361318e-04 2.725929944575516202e-04 -5.984762658211901024e-03 -5.546346195722104064e-04 -1.516505220465770554e-04 -4.937570922484687402e-02 9.361325309835859254e-02 -1.060089116574179299e-02 7.301901771812673199e-03 6.089642458505771256e-04 -9.023442277537664137e-05 -4.299500169894883150e-01 3.992098420096546474e-01 -4.466509441074587028e-02 6.893248495892599810e-03 2.862935089103559863e-04 -3.023561810274632460e-05 7.984092905255913558e-04 -1.554299743094405325e-04 2.267671357705916069e-05 3.448750189845111412e-05 -2.484989862819314424e-04 1.653510364993979014e-04 4.251883795703759530e-06 -4.596758814682822556e-04 -1.436191859880363818e-04 -5.272335906666156605e-04 -3.022616947208697433e-03 8.362038131540201280e-05 -1.041239098413255636e-03 5.938464367992067009e-04 1.107379513012998534e-03 -4.672347859939582522e-04 -1.096041156224388316e-04 2.447195340190893784e-04 -2.853486458446422448e-04 -2.839313512460761319e-04 -2.215703889091780090e-04 -9.580911486307031218e-04 -1.922796338721432033e-04 -1.210369587175471207e-03 -4.029840975256241895e-04 1.332256922652200280e-04 -7.417175065829143162e-05 -2.107044636534918282e-04 -5.905394160692859634e-05 2.012558329963880233e-04 -2.314914510991462199e-04 4.653450598625548384e-04 4.251883795703759530e-06 -3.675517325614822105e-04 -5.905394160693401735e-05 -1.119662732867229143e-04 4.692813593942969930e-01 -4.472811677722877688e-01 4.975790633492682691e-02 2.970743964901179091e-02 -4.634978525690813811e-02 5.094229218779521007e-03 1.209424724109731553e-04 8.125822365112606157e-05 -6.850257226402698026e-05 1.606267211708622619e-05 -8.976199124251867285e-05 1.039349372282069063e-04
-2.594593978441704467e-03 5.625714693241815056e-03 4.274088077742575070e-03 -7.086472992830564199e-06 3.486544712472583376e-04 -1.346429868637807198e-04 1.105489786882001696e-04 5.352649267251587736e-04 8.551010744679322928e-05 -1.108466105538569862e-02 3.969842170583768801e-03 -3.256470555972111689e-03 1.190527462795317945e-04 5.021947194252692186e-04 7.218753822030111794e-04 1.392255727324814320e-03 -1.521229535794318445e-03 -1.055412044398918933e-03 7.365207597215305338e-04 2.825140566475427078e-04 -3.373161144587659725e-04 -9.023442277538307882e-05 -4.199916327084354871e-04 4.984152671624199988e-04 1.941221168502618027e-03 7.606147678971516331e-04 2.546405962090535777e-04 -2.862935089102246894e-04 -2.017282645292519142e-04 9.448630657100145743e-07 4.073205465657158686e-01 -8.676157857735705692e-01 8.514397300886022979e-02 -2.107044636534809862e-04 -9.873819036678699291e-05 -1.114938417538827810e-04 -7.284894236629819997e-04 2.244994644128744422e-03 -3.718036163571859700e-04 1.658234680322352023e-04 1.379500075937719304e-04 4.913287941694412242e-05 2.990491602974281252e-04 3.741657740214781843e-04 -2.929075503704022670e-05 1.897757467480046777e-03 1.562331079152726176e-03 -9.023442277536817104e-05 -6.803014073118425833e-05 4.724315328553745606e-04 -5.905394160692317533e-05 8.503767591396677039e-05 -1.417294598565028638e-05 8.739983357823459011e-05 -7.606147678973279244e-05 -2.220428204420966251e-05 -1.072419579581655909e-04 4.181019065769924457e-04 2.012558329964042863e-04 5.494378727107927969e-04 2.343260402962567615e-04 -1.294462400023860954e-04 6.944743532972868713e-05 1.275565138709393136e-04 5.055017401553191930e-05 -1.880277500764557068e-04 -2.314914510990594837e-05 6.373101378219134770e-04 -1.747996671564962853e-04 2.390503556247924009e-04 -3.448750189846737715e-05 3.732209109554539272e-05 -4.472811677722877688e-01 9.034676699388994869e-01 -9.261783985863231150e-02 4.644238183734780701e-02 -5.247297035424666051e-02 5.949330293247756876e-03 9.448630657103804925e-06 -1.417294598567468093e-06 3.637722802984910686e-05 -3.921181722698675355e-05 3.779452262819024775e-06 7.275445605971989776e-05
3.448750189844067868e-04 4.427155894387738676e-03 4.611026246975047371e-02 -1.015727795639336656e-04 -1.407845967909028008e-04 -2.966870026332321338e-04 1.436191859880621316e-04 -5.385719474551635367e-05 -3.061356332902966364e-04 1.310997503673646137e-03 -3.163401543999611563e-03 -2.459478560045090870e-02 -5.839253746092449085e-03 8.201883841902193883e-03 -3.648588728242072900e-03 5.709335074557205306e-03 -8.682819142348967290e-03 -1.543433817838516398e-03 3.711894553644699835e-03 3.363712513930281617e-03 8.867539871695419643e-04 -3.744964760944584619e-03 -3.120410274509760520e-03 1.584062929664076637e-03 -5.669178394264030689e-04 2.329087456976996747e-04 2.910650673921977120e-03 2.598373430709102891e-05 9.212414890679996378e-05 8.980923439580719512e-04 -4.528870403411478646e-02 8.493610313440388970e-02 -1.096296269252215599e-01 -2.645616583991613254e-05 3.118048116845522787e-05 -1.521229535794328691e-04 8.598253897969287182e-05 -3.467647451158657659e-04 -9.958856712591330866e-04 -6.141609927096331259e-06 -3.821971100799982581e-04 -1.417294598564757587e-05 -4.960531094980988364e-05 3.236156000059354229e-04 -7.889606598684739984e-05 -9.306901197253021228e-05 7.369931912545277545e-05 1.333201785717872279e-03 -2.125469466316350607e-03 -3.566858073058122927e-04 2.288458345151452716e-03 9.921062189962654354e-05 8.881712817681290022e-05 -6.637663036618079255e-04 -1.332256922652064754e-04 -2.097596005877792793e-04 -1.492883643822954121e-04 2.107044636534985936e-03 7.662839462914216139e-04 2.092871690549305726e-03 -5.810907854122553421e-05 1.327532607323583325e-04 5.135330762137999645e-04 1.036987214617545155e-03 -4.067635497884838718e-04 -9.736813892149262430e-04 -9.869094721348869656e-04 1.908623392735676037e-04 -1.058719065128894531e-03 -2.834589197132361205e-05 -8.645497051253288323e-05 1.596818581051158317e-04 4.975790633492682691e-02 -9.261783985863231150e-02 8.082358664089782374e-02 -4.985569966222788002e-03 6.080193827848705615e-03 4.166846119784385302e-04 -3.873938569413725537e-05 -4.582585868697188532e-05 7.795120292113620619e-05 2.125941897849304785e-05 5.149503708123904719e-05 -1.417294598566112840e-05
1.341705553309163138e-04 -7.745987412696768437e-03 1.147063761772849693e-03 -5.347924951923052096e-04 2.536957331433450404e-04 -4.034565290584885954e-04 -6.623490090631957341e-04 7.558904525685971286e-04 2.310190195662709719e-04 -7.529141339116142764e-03 1.185047257014424163e-02 -1.445640490537451360e-03 -5.749491754849936700e-03 4.577861553368659398e-04 2.943248449689057672e-04 -6.022557180840359611e-03 4.209364957741423439e-04 -2.433022394205152966e-04 -7.495598700283398128e-03 -3.849372129705608010e-03 -1.452726963530280406e-03 -7.307098518674111191e-03 -3.506386836852605667e-03 2.278064851428624436e-03 -4.930862394718151659e-02 -9.336853356433952311e-02 1.037506889303692337e-02 7.108677274874898762e-03 -3.732209109557451440e-04 3.212534423416703137e-05 -4.299065532884655538e-01 -3.992632267728672968e-01 4.459281238621899679e-02 6.692465094429211718e-03 -4.544791346068683324e-04 5.432962627836746461e-05 -4.455029354826021536e-04 3.032065577865790396e-03 -8.220308671683183421e-05 1.747996671565776004e-05 2.900729611731941472e-04 1.195251778124233055e-04 6.614041459966158235e-06 6.425068846833135224e-05 -2.163736420477617006e-04 6.916397641002684869e-04 1.403121652580560132e-04 -2.125941897849440310e-05 -2.872383719760836056e-04 -1.752720986893444282e-04 7.700633985541823628e-05 -4.828250265781909144e-04 3.495993343129925705e-05 8.551010744683117636e-05 -3.722760478900395339e-04 -8.173065518397555976e-05 -1.464537751850927133e-05 -2.296017249677265431e-04 7.086472992830564199e-06 -2.121217582520742041e-04 -3.307020729987686977e-04 3.231431684730845695e-04 1.412570283237577200e-04 -9.793505676091948144e-04 1.171630201481392228e-04 1.208479861044051530e-03 -1.003444575784818733e-03 -3.340090937287599083e-04 -1.014782932573347635e-03 -3.288123468673327578e-04 8.976199124251867285e-05 -2.858210773775012297e-04 2.970743964901179091e-02 4.644238183734780701e-02 -4.985569966222788002e-03 4.693871840576565591e-01 4.471290448187084099e-01 -4.965019194543580927e-02 1.889726131419676783e-06 1.270840823380993021e-04 -7.369931912543786767e-05 -1.124387048195764783e-04 -5.763664700835435199e-05 8.598253897968474030e-05
1.120040678093527087e-02 3.981180527372232651e-03 -3.193164730569512076e-03 -3.921181722700301658e-05 5.702248601564363466e-04 -1.143284309510286811e-04 -1.672407626308446832e-04 6.543176730047014101e-04 -1.152732940167032830e-04 2.445778045592305987e-03 5.788231140544113258e-03 4.614238781398469907e-03 1.889726131421411506e-04 -3.439301559187267639e-04 5.007774248266819639e-04 -7.686461039556813021e-04 2.782621728518152584e-04 -1.379500075937830977e-04 -1.386586548930528184e-03 -1.494773369954417383e-03 -1.100765471553021534e-03 -1.285013769366681255e-04 4.398337570883600368e-04 7.577801787000196243e-04 -2.224207656683057505e-03 1.046435845274665873e-03 2.385779240919634484e-04 3.670793010284931213e-04 -1.341705553309265595e-04 6.566798306688209652e-05 -4.073285779017743469e-01 -8.677230277315286511e-01 8.537688175455794559e-02 1.847207293464211281e-04 -1.436191859880479285e-04 1.417294598558299808e-06 -1.905788803538616995e-03 1.561386216087008207e-03 -6.755770919830358934e-05 -1.922796338721432033e-04 2.503887124133456982e-04 -3.354263883271688118e-05 -3.084977909545861402e-04 -9.921062189954658363e-06 -1.842482978138115096e-05 7.771498715470996632e-04 2.186413134054663969e-03 -3.732209109557466618e-04 4.488099562125662592e-05 7.875433652699214380e-04 -3.873938569414403163e-05 -3.533787865758319241e-04 -5.952637313977673927e-05 5.007774248267835536e-05 -2.248774096391637986e-04 -7.747877138828806326e-05 2.976318656987752762e-05 -1.072419579581872749e-04 -5.055017401552649829e-05 -2.423573763548161376e-04 7.558904525686296547e-05 3.779452262842606172e-05 -1.894450446750109776e-04 -4.242435165041267241e-04 1.747996671565017063e-04 4.969979725638683059e-04 6.094366773834285211e-05 5.872323953392080166e-04 7.133716146117004796e-05 1.015727795639119815e-04 -7.228202452687175483e-05 -1.322808291994315849e-05 -4.634978525690813811e-02 -5.247297035424666051e-02 6.080193827848705615e-03 4.471290448187084099e-01 9.037397905018241806e-01 -9.260933609104091135e-02 1.374775760609075245e-04 2.362157664277577535e-05 6.708527766545544641e-05 1.388948706595115844e-04 -5.149503708124311295e-05 -6.047123620547302514e-05
-1.275092707176669676e-03 -3.229541958599395010e-03 -2.465383954205783296e-02 -1.577921319736649841e-04 -1.289738084695176237e-04 -3.212534423416703137e-04 1.606267211708121176e-04 -1.105489786881595120e-04 -2.877108035089236170e-04 -2.810967620489493272e-04 4.505579528841699606e-03 4.615939534916742998e-02 3.735043698754619227e-03 -3.071749826625659770e-03 1.544851112437083595e-03 -3.670320578753442226e-03 3.351429294076039081e-03 9.028166592866274315e-04 -5.715004252951485370e-03 -8.699826677531760644e-03 -1.617605568496809348e-03 5.897362824633659711e-03 8.204718431099326109e-03 -3.691579997731914836e-03 3.151118324145333249e-04 2.239325465734499487e-04 2.908288516257699977e-03 -4.251883795688445175e-05 1.067695264253140869e-04 9.524219702364384536e-04 4.528161756112206865e-02 8.500744029586504436e-02 -1.095786043196731729e-01 -7.558904525612299748e-06 1.464537751851752990e-05 -1.218873354766867749e-04 1.195251778124016215e-04 5.574692087693467520e-05 1.358713088492062094e-03 4.488099562126069168e-05 3.486544712472691796e-04 -9.921062189961570152e-05 1.464537751850113981e-05 -3.873938569414077902e-04 -1.039349372281093281e-05 -8.834469664394713900e-05 -3.458198820501247567e-04 -1.002499712719110304e-03 1.017145090237630417e-03 2.433022394205191998e-04 -1.061081222793178614e-03 4.535342715411018986e-05 -7.275445605973480554e-05 1.790515509521837818e-04 1.322808291994586900e-05 1.355878499294932687e-04 5.551070511050639703e-04 -1.017145090237631718e-03 -4.388888940226468374e-04 -9.732089576820781001e-04 1.143284309509975103e-04 -2.210979573763136030e-04 -1.596818581051117659e-04 -2.075864155366526249e-03 8.286449086283332894e-04 2.100430595075007852e-03 2.123107308652058718e-03 -3.099150855531278585e-04 2.277119988362922079e-03 -1.422018913894756900e-04 8.220308671683454471e-05 -6.358928432233352211e-04 5.094229218779521007e-03 5.949330293247756876e-03 4.166846119784385302e-04 -4.965019194543580927e-02 -9.260933609104091135e-02 8.083586986075207148e-02 -3.165291270131346743e-05 5.149503708123769194e-05 3.779452262821735280e-06 4.818801635124648130e-05 -3.732209109557927404e-05 2.787346043848089013e-05
5.055017401552270358e-04 1.026593720894735523e-03 -5.073914662866683967e-04 -8.551010744682282366e-03 9.245485097979645565e-04 8.252434015917702384e-03 1.423341722186676969e-02 -7.081748677502082770e-04 -6.445855834278794820e-03 5.626659556307467974e-04 -1.125331911261547805e-03 -5.475481465793785411e-04 -6.527586489462759538e-03 3.821971100800024865e-04 -2.005944288503926434e-03 -5.030923393376911419e-03 -9.339971404550809382e-04 3.179464216116688574e-04 -6.576719368879697589e-03 -9.472252233750301682e-04 -1.874608322370135624e-03 -4.905729037170240142e-03 1.040766666880395784e-03 -4.818801635124759261e-05 2.872383719760635695e-03 8.976199124252260309e-05 4.133775912484558305e-04 -4.230766106179766062e-02 -1.068403911552434637e-02 -9.601981932672387643e-02 4.045903647373642539e-03 -4.724315328551394243e-07 2.196806627777532364e-04 -4.217542747575133144e-01 -4.559720182506953046e-02 -4.128631133091750227e-01 2.806243305161120263e-04 -3.212534423417245238e-05 2.716481313918414566e-04 7.322688759256261969e-05 7.086472992830564199e-06 -2.966870026331657265e-04 -2.267671357705888964e-04 5.102260554838087539e-04 5.131078878342252084e-03 3.623549857000767441e-04 1.993661068649520834e-04 3.340090937287504215e-04 -3.297572099330561488e-04 -1.885001816093038497e-04 3.165291270131346743e-05 -4.903839311038804636e-04 -6.415620216176118155e-04 1.587369950394100591e-04 4.677072175267630270e-05 3.084977909545644562e-04 2.366881979605354232e-04 -4.124327281827442574e-04 -2.976318656988836964e-05 5.291233167980516003e-05 -5.617210925650396695e-04 5.933740052663585580e-04 3.458198820501423749e-04 -2.938524134360389218e-04 2.433022394205232655e-04 -1.228321985424145162e-05 -4.549515661397168006e-04 4.677072175266546068e-05 9.306901197250446248e-05 3.968424875985658053e-05 -1.918072023392787973e-04 7.936849751970231903e-05 1.209424724109731553e-04 9.448630657103804925e-06 -3.873938569413725537e-05 1.889726131419676783e-06 1.374775760609075245e-04 -3.165291270131346743e-05 4.389427512173904589e-01 5.102260554838067286e-02 4.593291167231656202e-01 3.898410522815996815e-02 4.912815510163057696e-03 4.377645069744491579e-02
-5.787286277478479856e-04 -9.160447422066004056e-04 7.856536391384882087e-04 8.088027842484131306e-04 -1.147394463845853411e-02 1.612881253168217330e-03 1.530678166451550945e-04 4.617545802128452878e-03 -7.228202452688666261e-05 6.854981541731179455e-04 -8.111649419127039354e-04 -5.829805115435380842e-04 6.977813740273946337e-04 4.172987729711540722e-03 -4.465895280081874467e-03 3.070804963559793698e-04 -1.560913784554162666e-03 -2.721678060779825561e-03 -7.743152823499565955e-04 5.157535044182143605e-03 3.620715267803605725e-03 -4.903839311038900046e-04 -6.363652747561924714e-04 2.753803405013990208e-03 1.313359661336214578e-04 -9.637603270249716389e-05 8.503767591396211171e-06 1.509418747472873528e-03 3.797971578930944142e-02 -2.101375458140713678e-03 1.889726131277375248e-06 9.448630657094335097e-07 9.921062189962789879e-06 -4.842942886453735496e-02 -1.362190184573878748e-01 -9.023867465917263797e-02 -5.432962627837398337e-05 2.319638826320174021e-04 2.168460735806193303e-04 4.582585868699356937e-05 3.094426540202702288e-04 6.236096233691709647e-05 -6.708527766544595964e-05 3.784176578171575493e-04 -1.081868210238740740e-04 1.275565138708146303e-05 2.357433348948404926e-04 -2.399952186905320549e-04 1.625164473022561889e-04 3.784176578171643255e-04 -1.771618248207708812e-04 -4.369991678912163186e-04 -9.330522773893733766e-04 1.389893569660515275e-03 3.453474505172888110e-04 6.387274324204700489e-04 6.344755486247649883e-04 -2.924351188374795852e-04 -3.642447118314991314e-04 -8.976199124246175224e-06 4.932185203010139903e-04 -1.299659146885145857e-03 -1.122497322064372211e-03 -1.582645635065429426e-04 1.903899077407194607e-04 1.152732940167100592e-04 3.113323801516993923e-04 -2.192082312448993472e-04 1.162181570824212529e-04 -3.151118324145428117e-04 4.776282797167868033e-04 -6.651835982603686174e-04 8.125822365112606157e-05 -1.417294598567468093e-06 -4.582585868697188532e-05 1.270840823380993021e-04 2.362157664277577535e-05 5.149503708123769194e-05 5.102260554838067286e-02 5.303799846754171654e-02 9.995044968008061359e-02 -4.939271676002963962e-03 4.809164031854591681e-02 -9.153360949072918487e-03
3.415679982544115104e-04 -9.009269331552213073e-04 1.124387048195873203e-04 7.213557075168774632e-03 1.510836042071497971e-03 2.180743955660442886e-03 1.484852307764481481e-03 6.614041459982421267e-06 4.758330398919353998e-03 3.042459071588661176e-04 1.200920956518367402e-03 3.118048116845448248e-04 -6.784116811803415914e-04 -8.995096385566393651e-04 1.581228340466943544e-03 -9.136825845422946388e-04 -1.167850749218483702e-03 -4.577861553368428463e-04 -5.414065366522551048e-04 1.157457255495670113e-04 5.437686943165283456e-04 -8.508491906725375309e-04 1.217928491701153818e-03 -1.383279528200519193e-03 1.430050249953316276e-03 6.566798306688921159e-05 -4.771558481840022217e-05 1.375437164755160223e-02 -2.117910561790662359e-03 1.934607127042767966e-02 1.502332274481163812e-04 -4.346370102271582243e-05 1.936969284705559693e-05 -4.351727475852046334e-01 -9.018717962209138461e-02 -9.370594416510481528e-01 -6.614041459975916054e-05 -1.199976093452497644e-04 5.999880467263978999e-05 3.632998487657947140e-04 1.270840823380938811e-04 9.897440613320165892e-04 -1.721540505724978957e-03 -9.495873810393498128e-05 2.692859737273445991e-05 -8.409281284827048453e-05 1.606267211707972098e-04 8.928955970968001669e-05 3.732209109559960283e-05 1.261392192724057268e-04 -9.448630657108141734e-05 3.429852928530209913e-04 4.166846119784480169e-04 -3.283399153344900359e-04 2.536957331433233563e-04 1.946417915364272860e-04 1.398397337252078702e-04 -2.362157664284082748e-06 8.456524438111862746e-05 9.590360116964753018e-05 2.130666213177542269e-04 -1.686580572293565859e-04 3.141669693488289075e-04 4.251883795699422722e-05 -4.818801635126952060e-05 -1.124387048195710573e-04 -1.275565138709393136e-04 -8.078579211827927389e-05 1.492883643822737281e-04 3.004664548960267641e-04 -2.707032683261275524e-04 2.111768951863345501e-04 -6.850257226402698026e-05 3.637722802984910686e-05 7.795120292113620619e-05 -7.369931912543786767e-05 6.708527766545544641e-05 3.779452262821735280e-06 4.593291167231656202e-01 9.995044968008061359e-02 9.418631254771215877e-01 -4.373818374328360820e-02 -9.180289546445702387e-03 -3.358043335536017859e-02
5.692799970907183767e-04 1.124387048195818993e-03 4.554239976725812065e-04 1.411908879091581734e-02 6.297512332962185069e-04 6.422234257635953993e-03 -8.546286429353764508e-03 -8.924231655638029462e-04 -8.189128190515107542e-03 5.659729763607054820e-04 -1.002027281186279725e-03 4.610931760668510789e-04 -4.942106265200105729e-03 -1.020924542500466735e-03 -5.102260554838251524e-05 -6.665064065523650799e-03 8.867539871695440242e-04 1.905788803538589239e-03 -5.035647708705474380e-03 9.165171737394302255e-04 -2.574751854061845023e-04 -6.526169194864166537e-03 -4.313299894969577762e-04 1.937441716239902707e-03 2.779787139321022310e-03 -2.409400817562784512e-05 -2.759000151875345367e-04 -4.235254205741880579e-02 1.066136240194728163e-02 9.602218148438816658e-02 4.069525224016271731e-03 -5.669178394262535371e-06 1.384224391266235699e-04 -4.217160078033520554e-01 4.616837154829167567e-02 4.128933489272777480e-01 2.848762143118049438e-04 -8.834469664394171799e-05 -2.976318656988864069e-04 -1.280289454038145616e-04 -4.521169769425927064e-04 -5.038482297902584922e-03 1.417294598576954862e-06 9.023442277538307882e-05 3.632998487657676089e-04 3.807798154814470530e-04 1.081868210238727188e-04 -2.291292934348634924e-04 -4.828250265781909144e-04 -2.636167953333078302e-04 -8.362038131540065755e-05 1.171630201481338018e-04 2.040904221935094069e-04 -4.251883795698338520e-05 -5.253438645351797207e-04 -6.169955819091126493e-04 -1.818861401493376915e-04 -2.603097746033111986e-04 -1.696029202950745558e-04 1.889726131421845187e-05 3.118048116844906147e-05 -3.028286125603000048e-04 -1.143284309509961551e-04 -4.010943713942207757e-04 8.503767591397219140e-05 -1.015727795639119815e-04 -2.740102890561187630e-04 3.684965956271351283e-05 -3.543236496415282100e-05 -4.988876986952771406e-04 6.949467848302488555e-04 -1.681856256965084430e-04 1.606267211708622619e-05 -3.921181722698675355e-05 2.125941897849304785e-05 -1.124387048195764783e-04 1.388948706595115844e-04 4.818801635124648130e-05 3.898410522815996815e-02 -4.939271676002963962e-03 -4.373818374328360820e-02 4.389436960804560806e-01 -5.101693636998640841e-02 -4.593480139844798860e-01
-7.351034651229752630e-04 -8.310070662926160711e-04 -6.529003784061325867e-04 -1.677131941636711421e-04 4.635025768844095242e-03 -1.856655924121309665e-04 -9.675397792878028067e-04 -1.130339685509774289e-02 1.641227145139564090e-03 4.681796490597060377e-04 -1.016200227171881222e-03 8.645497051253355544e-04 5.125882131480942461e-04 -6.779392496474651508e-04 2.846399985453643058e-03 7.091197308159032618e-04 5.226982479511886603e-03 3.733153972623183721e-03 -4.256608111027050342e-04 -1.394617884989070647e-03 -2.689552716545658747e-03 -7.814017553427681862e-04 3.965117855255177216e-03 -4.370464110445089825e-03 -1.209424724110219444e-04 -8.220308671683515458e-05 2.362157664277401352e-06 -1.301076441483714572e-03 3.809546151485900672e-02 -2.205782826901753549e-03 1.662958995651470421e-04 4.157397489127464456e-05 -2.598373430704560083e-05 4.825415676584834251e-02 -1.360333528649756984e-01 -9.011395273449882004e-02 3.448750189844975887e-05 2.867659404432259759e-04 -2.621995007347349411e-04 7.889606598684062357e-05 3.992046452627929674e-04 -7.747877138830568155e-05 -4.724315328554612968e-06 3.004664548960199878e-04 4.960531094980852838e-05 7.984092905255046196e-05 1.757445302222074789e-04 1.960590861349839121e-04 -3.207810108087950658e-04 -1.677131941636521685e-04 9.921062189963603031e-05 3.429852928530020178e-04 4.355818732926569820e-04 -6.817187019103069980e-04 -4.525894084754530466e-04 -1.358240656959212650e-03 -1.125804342794368843e-03 1.459813436523096225e-04 1.866104554778706204e-04 1.785791194193383493e-04 -3.160566954802445185e-04 6.042399305220338968e-04 6.637663036617984930e-04 3.311745045316209063e-04 -3.699138902257635827e-04 -1.606267211707538417e-05 -1.403121652580424606e-04 4.558964292054361257e-04 -1.766893932879173173e-04 5.187298230752135624e-04 -9.141550160751523227e-04 1.322335860462199543e-03 -8.976199124251867285e-05 3.779452262819024775e-06 5.149503708123904719e-05 -5.763664700835435199e-05 -5.149503708124311295e-05 -3.732209109557927404e-05 4.912815510163057696e-03 4.809164031854591681e-02 -9.180289546445702387e-03 -5.101693636998640841e-02 5.286225393731952549e-02 9.988383683394802537e-02
-3.519614919771790751e-04 1.208007429511197967e-03 3.599928280358143454e-04 -1.486269602363047594e-03 1.275565138709501556e-05 4.679434332932499822e-03 -7.146471797503297502e-03 1.485324739297286256e-03 2.227987108945972752e-03 -4.984152671624452607e-04 -9.774608414777480325e-04 1.403121652580560132e-04 8.262827509640437856e-04 1.167850749218506037e-03 -1.316666682067948752e-03 5.399892420537106760e-04 1.894450446750337459e-04 5.858151007406780077e-04 1.030845604690412178e-03 -1.169740475349934387e-03 -4.936909518338726500e-04 7.185683614730192098e-04 -8.853366925709564442e-04 1.641699576672438687e-03 -1.293989968490969443e-03 -2.692859737274896451e-05 -1.138559994181593827e-04 -1.398019392025628971e-02 -2.131138644710605518e-03 1.936544096327475623e-02 -7.039229839563097141e-05 1.936969284707743683e-05 -3.259777576700628385e-05 4.353012489621410075e-01 -9.011489759756452500e-02 -9.370580243564495815e-01 9.259658043966716157e-05 1.034625056953045533e-04 9.921062189977697659e-06 1.679021667768038940e-03 -6.708527766547170944e-05 2.173185051133983553e-05 -3.557409442400726388e-04 8.928955970967324043e-05 9.831300198720341679e-04 9.779332730106178595e-05 -2.168460735806369485e-04 -1.795239824850454772e-05 1.563748373751313973e-04 -4.251883795696170115e-05 1.176354516810036287e-04 -3.325917991301883744e-04 -2.593649115375986497e-04 2.466092601505090551e-04 -2.508611439462019727e-04 -1.327532607323556220e-04 3.151118324145468774e-04 -1.100765471552978166e-04 -1.148008624838497190e-04 -1.379500075937719304e-04 -2.022006960620951511e-04 1.752720986893498492e-04 2.484989862819395740e-04 2.362157664278661737e-05 6.188853080404455899e-05 1.133835678852781852e-04 -8.220308671683454471e-05 3.495993343131552009e-05 -8.739983357825085314e-05 -3.056632017574322305e-04 3.472371766487084878e-04 -3.311745045316059986e-04 1.039349372282069063e-04 7.275445605971989776e-05 -1.417294598566112840e-05 8.598253897968474030e-05 -6.047123620547302514e-05 2.787346043848089013e-05 4.377645069744491579e-02 -9.153360949072918487e-03 -3.358043335536017859e-02 -4.593480139844798860e-01 9.988383683394802537e-02 9.417695840336162139e-01
1.677427683776154588e+00 3.098687872629072304e-01 -3.486166767246393072e-02 -7.394970783785212443e-02 -2.941972884550284745e-02 5.457670797005169383e-02 -7.395773917391065821e-02 -4.067966199957789852e-02 -4.680331952844930810e-02 4.729417589108607378e-02 -3.826175741442408573e-02 4.095981389856119884e-03 -3.232244266967287949e-01 2.575082556134802511e-02 1.190919580967818997e-01 -3.232754493022771403e-01 -2.108934362666408432e-03 -1.217290709131806092e-01 6.674985127713651753e-03 1.063868568837024117e-02 6.198301711062570180e-04 6.692465094429293250e-03 1.023759131697602257e-02 -2.726402376108367706e-03 -3.432290675239568212e-01 1.127835798385640464e-01 -1.234841540577382921e-02 -1.710721823622604609e-02 3.732681541090328639e-03 -4.436132093511957041e-04 -9.454961239647791116e-02 9.816843793815012431e-02 -1.087442902326506491e-02 8.795730278701513125e-03 3.444025874515675018e-03 -3.944803299342443175e-04 -4.886879019009301439e-01 -4.434379372525093510e-01 4.910500595652071698e-02 -4.221648177595645375e-03 -9.193045197832792198e-03 -1.262337055789590923e-03 -4.259915131756908738e-03 -8.732896884831633719e-03 3.247021925315018726e-03 -5.279422379658835381e-03 -1.395326532288355438e-02 1.559496489955583109e-03 -4.057950651461256913e-02 4.162121804455868636e-03 5.265202190519888137e-02 3.946834754933672973e-02 -2.969704615528897911e-03 -4.438683223789405274e-02 3.953873984773215167e-02 6.826163218227323040e-03 4.427014164927876860e-02 -4.054360171811556557e-02 -7.840946150800703202e-03 -5.223391999862185553e-02 1.473513950975930895e-03 -1.425325934624683058e-03 3.269226207359185021e-04 -1.151315645568553453e-03 2.282316735224316703e-03 -8.480146014753944632e-04 -1.126749205860081392e-03 2.799156832168111023e-03 3.458198820501315329e-04 1.476348540173030594e-03 -1.456506415793137540e-03 1.114938417538585084e-04 -6.982065624069599789e-03 -2.355543622816901224e-03 2.584200484718888113e-04 6.288063702304965254e-04 1.091411327202489526e-02 -1.240132773745378659e-03 1.019979679434765245e-03 -6.788841127131938543e-04 1.984212437992666396e-04 1.017145090237618274e-03 -6.354204116904910897e-04 -1.039349372281093281e-05
3.098687872629072304e-01 1.917683684672822020e+00 -6.559381131623903682e-02 -5.579888834554855293e-02 -1.740532253345779268e-02 6.688024238020423562e-02 -6.059737542476056893e-02 -3.564873860620101920e-02 -6.346881428145559334e-02 3.826742659281835018e-02 -1.220918983304135619e-01 1.354744663616078149e-02 6.160979619966957567e-03 -2.709366495033613820e-01 -6.249796748143784941e-03 -2.688135421947091680e-02 -2.768184220874108092e-01 -2.910414458155547585e-02 -4.307630716575330115e-03 3.020679977923991164e-02 1.375720623674856966e-02 -3.447332895245677938e-03 2.685064616983534602e-02 -1.796373660529281338e-02 1.258737127509209630e-01 -5.555336567792359403e-01 3.550795400941011981e-02 -3.305934137462068767e-02 1.179756023846447247e-02 -6.127436981134123592e-04 3.105575924378114333e-02 6.286173976173658334e-03 1.854293766457357348e-03 -8.078579211827016660e-03 4.672820291472508727e-03 -9.202966260022603633e-04 -4.418619056589038196e-01 -7.166554861964964385e-01 6.372581703532889663e-02 -7.972754548467341287e-03 -1.299989848958140598e-02 5.463198245939581907e-03 -7.124739946991935982e-03 -1.321390997396489422e-02 -1.568472689079860455e-03 -4.568412922711494878e-03 -1.559496489955604793e-03 9.708468000177845848e-04 5.963786698153133309e-02 4.131413754820262296e-03 -7.980077237226593234e-02 9.674452929812393798e-03 -4.393613255555014856e-03 -8.542034545558064434e-03 -3.405758920354401680e-03 -3.578668861379489131e-03 -6.416092647708863082e-03 5.873741247990896253e-02 1.290257759381319494e-02 7.609832644927833067e-02 4.405424043876386697e-03 -3.414735119478668184e-03 -1.352099047032115017e-03 3.592841807365161101e-03 -1.691304887622480969e-04 -2.330977183108450847e-03 3.650006022840653758e-03 8.207080588763612794e-03 2.126886760914903710e-03 4.433297504314854739e-03 -3.338201211156076407e-03 1.880749932297264265e-03 -9.919172463831487513e-03 6.255938358070898403e-03 4.499437918914593951e-03 -5.750909049448473323e-03 3.634415782256404832e-03 -3.213006854949412936e-03 1.590204539591184027e-03 -1.293989968490877286e-03 -3.133638357429708015e-03 1.695556771417932544e-03 -4.884942049724566668e-04 3.633470919190697705e-03
-3.486166767246393072e-02 -6.559381131623903682e-02 1.324148107822232356e+00 2.849848735643489145e-02 1.685966411300982709e-02 -2.139028251309287726e-02 -1.455939497953700340e-02 -1.365232643645467384e-02 -3.190802572905195034e-03 -4.104485157447530438e-03 1.343831495207120467e-02 5.598786095869069321e-03 1.500007911338449018e-01 -3.138126456991838925e-02 -4.278656490665303513e-01 -1.482315350433015544e-01 -4.621325254391297002e-03 -4.292087719144381808e-01 -3.613156363277918344e-03 -1.180606400605585440e-03 2.736323438298342639e-03 3.816301922405723225e-03 -2.895532864870602359e-03 5.492016569443754909e-03 -1.489151434713433322e-02 3.539220828386054063e-02 -2.402550560336018104e-01 3.054269859909927200e-03 -4.795180058482079980e-04 7.441741505537892779e-03 -3.567330504590971070e-03 2.043738811132359001e-03 2.380393521445100385e-02 3.453474505172861005e-04 -8.300622032268943065e-04 -2.684828401217105327e-03 4.916358746659475754e-02 6.337952472174590568e-02 -1.484332633078307706e-01 -3.626384446197902268e-03 -7.823466184085024191e-04 4.292512907523948415e-03 5.767444153098428943e-03 4.663844092348277785e-03 4.119130534966037108e-03 7.502212741743218352e-04 1.042656393011827170e-03 5.857678575873812021e-03 -2.016810213759597653e-03 3.743075034813147378e-03 -3.288595900206284142e-03 5.933173134824104578e-02 -9.301704450389500917e-03 -6.867595463658754396e-02 -5.980463531262927152e-02 -5.169345832503537130e-03 -6.128901518886087363e-02 -1.082624100691381187e-02 -7.175762552540316044e-03 -1.947410021583147882e-02 -4.445580724169058678e-04 3.042459071588525651e-04 6.837501575015860616e-03 1.540126797108527356e-04 -1.800909003244694721e-03 -4.818801635124783656e-05 -6.732149343189090199e-04 1.390838432726231944e-03 -8.187238464383759205e-04 -2.947972765017541812e-04 9.117928584110104873e-05 -1.281706748636638436e-03 1.475403677107339729e-03 4.532980557747333383e-03 4.633655717398819235e-02 1.028483447026152381e-03 -3.286706174074856442e-03 -2.520658443549862043e-02 -5.319579059951554199e-04 7.714806931528310919e-04 3.269226207359130811e-04 4.695969436582464007e-04 -5.220368438051926300e-04 8.267551824968810865e-05
-7.394970783785212443e-02 -5.579888834554855293e-02 2.849848735643489145e-02 1.642393106162665317e+00 -2.751771949422715524e-02 -2.537514800642141632e-01 7.679421809717432157e-02 4.335976608546624617e-03 4.009195717270583326e-02 -7.389065389624520364e-02 6.055202199760646720e-02 1.458632357690973699e-02 -2.940366617338577848e-01 -9.804229871887776282e-02 2.977735951587463792e-03 -4.413927811467788578e-03 -1.605086132876141353e-02 -1.873049298311710298e-02 -2.942478386290442449e-01 1.006945293443278211e-01 -1.866529743158305485e-02 -4.350149554532291817e-03 1.187551144138560347e-02 -2.104540749410845762e-02 5.258162960679628115e-04 -5.007774248266291903e-05 -1.044546119143247281e-03 -4.427047235135177505e-01 -1.291297108753600500e-02 -1.174327785533938184e-01 -4.779117386365040916e-03 -1.110214102210124390e-04 -4.644001967968390369e-04 -6.054824254534368899e-02 -1.121599702151948250e-02 -1.017003360777769400e-01 -1.420601619296114893e-03 3.832837026055649788e-03 1.299328444812143657e-02 -4.642357906234015896e-01 4.341456814327766811e-02 3.927587894285144987e-01 -3.911733092042493122e-03 1.642644439738127383e-03 1.505733781516655628e-02 -1.415877303967590095e-03 -8.494318960739714180e-04 1.351484886039375569e-02 3.186928634335799149e-02 3.330784036090261857e-02 -6.186490922741152802e-03 -4.092296423899843827e-02 -6.026242146796611382e-02 8.766911955197239509e-03 2.123579740184917703e-03 3.855041308099859450e-03 4.346370102269268149e-04 2.039014495803788234e-03 6.429793162161670864e-04 8.843918295052869381e-04 -4.087383135958147506e-02 6.082508742359687276e-02 -4.687465668991048356e-03 3.181353942248105193e-02 -3.415585496237803081e-02 1.341233121776401731e-03 2.014920487628153473e-03 -7.180959299401710669e-04 1.102182766151598488e-03 2.126886760914898072e-03 -3.654257906636352096e-03 1.324698018126478204e-03 -7.795120292111929264e-05 5.305406113965635030e-04 -1.960590861349730701e-04 -1.129111363524151887e-04 -4.847147527096214333e-04 -6.803014073115986379e-05 -8.623292769209180142e-03 5.357373582580096270e-04 5.685713497914451214e-03 1.429908520493367724e-02 1.067695264253066059e-04 2.272395673034587234e-04
-2.941972884550284745e-02 -1.740532253345779268e-02 1.685966411300982709e-02 -2.751771949422715524e-02 1.166798171763289149e+00 9.632264793928417557e-02 -4.314244758035288251e-03 -7.685516176491268524e-03 -1.065427592895444933e-02 4.068344145184075999e-02 -3.579188536065618792e-02 -1.364429510039612790e-02 -1.432662796329915444e-01 -3.710174902865100988e-01 -4.868548675534512676e-02 9.069740567757510891e-03 1.557417791211034713e-02 -4.755023378189362354e-03 1.500792147682989131e-01 -3.615584661356796570e-01 7.113354347050120097e-02 -9.426426375063332724e-03 1.612881253168255494e-02 2.486879588950699840e-03 -5.045568770896093546e-04 -3.132693494364001754e-03 1.168323180751346590e-03 -2.324079682728747570e-02 -1.839265719397223664e-01 -5.135000060064944666e-02 4.384164624898312206e-04 -2.867659404432145375e-04 9.070685430823444725e-05 -3.831419731456633731e-04 6.976443688828631862e-02 -6.823328629030202958e-03 3.458198820501350457e-03 9.041394675786195573e-03 -1.795712256383284050e-03 4.612821486799898590e-02 -1.665963660199885621e-01 -6.603364507332742939e-02 1.203283114182643245e-03 1.228510958037121528e-02 -2.191609880916093721e-03 -9.259658043965279589e-04 8.793840552569981775e-03 -2.696639189538488877e-03 -5.539637667955574218e-02 -5.236431110168994485e-02 4.887304207388880675e-03 -2.301686428071395354e-02 -3.341697204499220752e-02 1.511828148290491128e-02 -1.071947148048848532e-03 -9.510046756378888206e-04 -6.547901045375522635e-04 -2.107044636535026702e-04 3.628274172329275975e-04 -4.988876986952717196e-04 1.088104306472503779e-02 -1.809365527682806757e-02 -8.156057983215220589e-03 5.402018362434805182e-02 -5.836419156895322757e-02 6.961751068156833006e-03 1.214149039438348508e-04 8.125349933579616851e-03 2.428298078876642806e-04 1.230211711555396787e-03 -6.566798306689800718e-04 1.236825753015370968e-03 -7.072300046844998481e-04 5.744767439521401061e-04 -9.401387503821972188e-05 2.711756998589878926e-04 5.711697232221461850e-04 -1.110214102210117207e-04 8.702188835196041257e-04 -1.024089833770600033e-02 1.361547677689194536e-03 5.792010592806920086e-04 3.557881873933838642e-03 9.873819036677433485e-05
5.457670797005169383e-02 6.688024238020423562e-02 -2.139028251309287726e-02 -2.537514800642141632e-01 9.632264793928417557e-02 2.020250460181855612e+00 -3.997006983722916490e-02 -1.066136240194727816e-02 -1.027089774004231459e-01 4.683072055735491152e-02 -6.369321925956189512e-02 -3.177574489985287437e-03 4.841620078161756879e-02 2.956948964141803068e-02 -2.618102171516611953e-01 -2.144366727630550411e-03 1.298714283819433308e-03 6.702858588152072958e-03 1.586661303094780845e-02 -7.678429703498437092e-03 -2.711629442075990659e-01 -9.306901197251530450e-05 -3.471899334954181224e-03 6.299874490626444432e-03 -2.601680451434556715e-03 1.165961023087077036e-03 7.349144925098230821e-03 -2.054174823693135088e-01 -5.129378124823968238e-02 -6.409171525752539456e-01 4.070470087081919444e-03 1.015727795639052866e-04 5.201471176737879152e-04 -4.121965124163060913e-03 -6.822383765964496263e-03 8.659197565706214933e-03 1.083096532224234188e-02 -1.290210516228032511e-03 -1.133174274706908249e-02 4.173852279416667144e-01 -6.600860620208605367e-02 -7.563118614959095654e-01 1.051916051055781960e-02 -2.173657482667560713e-03 -7.063323847720733711e-03 1.131662493801765049e-02 -3.218203601810804958e-03 -1.103033142910733039e-02 -7.459693903786668648e-04 -1.637447692876730157e-03 -5.737208534995683756e-03 -5.297516507367194816e-02 -7.645453982505129309e-02 1.275517895556230186e-02 6.571522622018390568e-04 -1.672407626307904731e-04 1.040246992194252332e-02 -5.796734908135509935e-04 3.973149191313705801e-04 -8.966750493595229687e-04 -5.677445946089489104e-02 8.333975698488557682e-02 6.276252913983666054e-03 -1.284494094680482812e-02 1.339059936725279371e-02 -7.619375761891519772e-03 -6.155782873105411154e-04 -7.176234984073337660e-04 -8.650221366582095013e-04 4.034565290584614904e-04 6.538452414718370041e-04 1.187692873598424244e-03 -5.314854744622868939e-04 -1.436191859880689078e-04 -3.283399153344778386e-04 -6.453414738804538796e-04 -7.086472992833816806e-05 -3.335366621959144759e-04 8.129601817375308251e-03 1.426270797690387584e-03 2.234601150405955174e-03 6.302709079823592270e-03 8.503767591397490191e-05 4.492823877454631479e-03
-7.395773917391065821e-02 -6.059737542476056893e-02 -1.455939497953700340e-02 7.679421809717432157e-02 -4.314244758035288251e-03 -3.997006983722916490e-02 1.642397830477994036e+00 2.766275597481372694e-02 2.539182483953121294e-01 -7.388781930704804712e-02 5.578424296803002891e-02 -2.848242468431778224e-02 -4.349677122999443674e-03 -7.353396808893929160e-03 2.091643368563894656e-02 -2.942251619154671594e-01 -1.006543726640351105e-01 1.865254178019598238e-02 -4.405896475409196676e-03 1.606361698014851375e-02 1.871301301640147102e-02 -2.940229612194050768e-01 1.025162253350181685e-01 -3.059939038304261907e-03 5.102260554837789383e-04 2.045628537263692050e-04 1.175882085277032887e-03 -4.426929127251962859e-01 1.275706868169374820e-02 1.173524651928084250e-01 -4.777227660233388136e-03 -3.165291270131681490e-05 3.028286125602878075e-04 -6.052745555789791621e-02 1.129111363524350035e-02 1.016025427504758938e-01 -1.423908640026095261e-03 9.184068998708302782e-04 -1.338634748345709537e-02 -3.787483598901566703e-03 -1.618550431562526450e-03 -1.506253456202798213e-02 -4.643770476517253276e-01 -4.342590650006622477e-02 -3.927559548393173561e-01 -1.424381071558965088e-03 -3.774255515981601861e-03 -1.286336577658621014e-02 1.979960554196870479e-03 5.919567106677978661e-04 -1.094151430093028270e-03 2.032872885876708165e-03 3.584810471306580041e-03 -1.373830897543444011e-03 -4.086391029739153136e-02 -6.066965744928747711e-02 4.652033304026895535e-03 3.192408840116922608e-02 3.409113184237682476e-02 -1.423908640026116945e-03 2.120745150987785477e-03 -3.701028628389022978e-03 -4.648726283296904325e-04 1.927993085582815815e-03 -7.162062038087676531e-04 -9.647051900906747010e-04 3.189527007766504441e-02 -3.342027906572220264e-02 6.186490922741131118e-03 -4.084454060454445479e-02 6.019911564256349989e-02 -8.821714013008453287e-03 -7.039229839546975055e-05 5.607762294993325417e-04 8.125822365112470632e-05 -1.110214102210299895e-04 -4.530618400082645977e-04 2.097596005877860556e-04 1.427451876522519217e-02 -1.237770616081229993e-04 -5.196746861407634810e-05 -8.627544653004883685e-03 -5.593589349007610078e-04 -5.525086776743642729e-03
-4.067966199957789852e-02 -3.564873860620101920e-02 -1.365232643645467384e-02 4.335976608546624617e-03 -7.685516176491268524e-03 -1.066136240194727816e-02 2.766275597481372694e-02 1.166804785804749223e+00 9.635430085198548600e-02 2.942398072929857875e-02 -1.743461328849481642e-02 1.686108140760839147e-02 9.407056682216261359e-03 1.618597674715805887e-02 2.510501165593469110e-03 -1.501061433656716848e-01 -3.617753122092602913e-01 7.110472514699703317e-02 -9.088637829071731511e-03 1.564409777897294435e-02 -4.734236390743728345e-03 1.432388786040859063e-01 -3.709296180213988992e-01 -4.872989531943353742e-02 4.818801635125542597e-04 -3.127024315969736436e-03 1.172575064547046013e-03 2.297151085355981365e-02 -1.839109816991381652e-01 -5.131787525641529069e-02 -4.426683462854997435e-04 -2.881832350417779399e-04 8.881712817680934946e-05 2.825140566475262821e-04 6.978049956040340007e-02 -6.799234620854579039e-03 9.391938873164900909e-04 8.782974627314314026e-03 -2.694749463407066815e-03 -1.192417188926976146e-03 1.228416471730550338e-02 -2.184995839456114336e-03 -4.615325373924031305e-02 -1.666043973560471236e-01 -6.607380175362011221e-02 -3.444025874515694967e-03 9.053677895640443313e-03 -1.795712256383285351e-03 -1.133835678852808957e-04 8.116373734455374633e-03 2.376330610262425511e-04 -1.224542533161132336e-03 -6.562073991361210869e-04 1.231629006153965502e-03 -1.087537388633076640e-02 -1.809223798222950319e-02 -8.153223394018093567e-03 -5.400790040449379714e-02 -5.836371913742036815e-02 6.963168362755390445e-03 1.078088757975969149e-03 -9.514771071707315425e-04 -6.604592829318167149e-04 2.135390528506213434e-04 3.557409442400997438e-04 -5.017222878924066558e-04 5.541196692013998504e-02 -5.237990134227417383e-02 4.892500954250278769e-03 2.302631291137105518e-02 -3.341460988732793819e-02 1.512206093516774846e-02 -1.785791194193302178e-04 5.744767439521373956e-04 -1.114938417538666399e-04 6.940019217645498591e-04 5.735318808864221362e-04 -9.354144350536480268e-05 -5.976258890620527765e-04 3.564023483860962078e-03 7.936849751971316105e-05 -8.891161448338184576e-04 -1.024278806383742066e-02 1.381862233601976282e-03
-4.680331952844930810e-02 -6.346881428145559334e-02 -3.190802572905195034e-03 4.009195717270583326e-02 -1.065427592895444933e-02 -1.027089774004231459e-01 2.539182483953121294e-01 9.635430085198548600e-02 2.020285420115286890e+00 -5.453844101589040705e-02 6.676638638078610799e-02 -2.137091282024579722e-02 1.842482978138115096e-05 -2.978208383120268567e-03 6.404281859387499914e-03 -1.593228101401471947e-02 -7.907558996933286219e-03 -2.712730207547544015e-01 2.072084703103656972e-03 1.341233121776416693e-03 6.795927600124601273e-03 -4.849178982687439576e-02 3.032490766245377056e-02 -2.619297423294736360e-01 2.434912120336603543e-03 1.186748010532720585e-03 7.363790302616768715e-03 2.052644145526683062e-01 -5.127204939772829484e-02 -6.409620335708751115e-01 -4.086532759199038196e-03 8.220308671682784976e-05 4.998325617609997726e-04 3.971731896715183056e-03 -6.819549176767364038e-03 8.635103557530582341e-03 -1.126324017480502884e-02 -3.262139734366343614e-03 -1.101001687319452804e-02 -1.044971307522808007e-02 -2.167043441207598675e-03 -7.024584462026590113e-03 -4.173819209209366776e-01 -6.604829045084592565e-02 -7.563118614959094543e-01 -1.077710812749685214e-02 -1.241077636811099231e-03 -1.131993195874768376e-02 6.443966108147440412e-04 -6.987262370930990511e-04 -8.773053565124238479e-04 -3.883387200071257601e-04 6.543176730047068311e-04 1.160291844692787431e-03 5.678768754381482986e-02 8.338038609671111212e-02 6.288063702305049171e-03 1.288698735322895209e-02 1.340429988170560409e-02 -7.621265488022934895e-03 -6.269166440990917022e-04 -1.610991527036995628e-04 1.037506889303690776e-02 6.009329097920318441e-04 3.651895748972198118e-04 -9.136825845423163228e-04 7.818741868756461447e-04 -1.666266016380900557e-03 -5.725397746674291098e-03 5.301862877469463997e-02 -7.646540575030696951e-02 1.276840703848224588e-02 6.481760630775644213e-04 -5.574692087694822773e-05 -3.340090937287355137e-04 5.475481465793839621e-04 -1.388948706594790583e-04 -3.264501892030866222e-04 -6.272473461720841879e-03 8.125822365111657480e-05 4.478650931468959942e-03 -8.090862431681182868e-03 1.430050249953209156e-03 2.288930776684315604e-03
4.729417589108607378e-02 3.826742659281835018e-02 -4.104485157447530438e-03 -7.389065389624520364e-02 4.068344145184075999e-02 4.683072055735491152e-02 -7.388781930704804712e-02 2.942398072929857875e-02 -5.453844101589040705e-02 1.677783897151927439e+00 -3.103001172524041951e-01 3.485458119947112271e-02 6.646639235742307812e-03 -9.078244335348921445e-03 2.774590392459639829e-03 6.632938721289494827e-03 -1.068687370472146819e-02 -6.803014073117165991e-04 -3.233259994762925915e-01 2.298379407341420710e-03 1.217923767385832301e-01 -3.232603314932256944e-01 -2.440203353504592776e-02 -1.191925860132801024e-01 -3.433547343116963857e-01 -1.128072014152068370e-01 1.241928013570214179e-02 -1.722343639330846735e-02 -3.763389590725914162e-03 4.209364957741452170e-04 -9.452646325136807026e-02 -9.824638914107128307e-02 1.084986258355657811e-02 8.717779075780269366e-03 -3.427490770865758429e-03 3.699138902257434166e-04 -5.248241898490380898e-03 1.394145453456216606e-02 -1.519339809662882505e-03 -4.195664443288628885e-03 8.741873083955888080e-03 -3.222927917139383966e-03 -4.226844924457061684e-03 9.196824650095598158e-03 1.235408458416802253e-03 -4.887431763902742032e-01 4.435154160238976573e-01 -4.906768386542513516e-02 -1.114938417538704346e-03 -2.745299637422598735e-03 -3.524339235101139542e-04 1.467372341048796616e-03 1.444695627471727969e-03 -1.388948706594790583e-04 1.490521486158702565e-03 1.474458814041627180e-03 -3.788900893500111132e-04 -1.100765471553032376e-03 -2.286096187487166899e-03 8.314794978254709361e-04 3.955621981444783913e-02 -6.788368695598913025e-03 -4.434903771526561844e-02 -4.054785360191125870e-02 7.800317038975117592e-03 5.219990492825628270e-02 -4.054596387577984878e-02 -4.138972659345957483e-03 -5.263595923308175134e-02 3.950897666116229279e-02 2.951279785747527602e-03 4.438730466942691216e-02 7.563628841014398505e-04 -1.088812953771786662e-02 1.238715479146797367e-03 -6.980648329471046687e-03 2.375858178729685789e-03 -2.541681646761904728e-04 9.887991982662973182e-04 6.283339386976632360e-04 2.976318656988836964e-05 9.897440613320356712e-04 6.746322289174872758e-04 -1.251943562066877569e-04
-3.826175741442408573e-02 -1.220918983304135619e-01 1.343831495207120467e-02 6.055202199760646720e-02 -3.579188536065618792e-02 -6.369321925956189512e-02 5.578424296803002891e-02 -1.743461328849481642e-02 6.676638638078610799e-02 -3.103001172524041951e-01 1.917361486367414436e+00 -6.553475737463214379e-02 3.423238887070075703e-03 2.032542183803688965e-02 -1.774263864791652753e-02 4.249049206501260070e-03 3.017656416113717252e-02 1.378838671791703108e-02 2.680482031114833630e-02 -2.767168493078469016e-01 -2.911642780140971318e-02 -6.188853080405431681e-03 -2.776002962742863955e-01 -6.083500848578681647e-03 -1.258179658300438430e-01 -5.558912874496073631e-01 3.533693379451643968e-02 3.303288520878078227e-02 1.186511794766279861e-02 -4.544791346068774397e-04 -3.091828166772009681e-02 6.426486141431717383e-03 2.103737615804985618e-03 8.048816025256998186e-03 4.579751279500015107e-03 -7.634493570942919903e-04 4.668095976143970920e-03 -1.533040324115685950e-03 7.710082616199979109e-04 6.912618188739845515e-03 -1.323658668754192774e-02 -1.521229535794308904e-03 8.150861236353824230e-03 -1.303533085454556054e-02 5.420206976449728695e-03 4.419913518989061485e-01 -7.165487166700711397e-01 6.351180555094541880e-02 -3.629219035395021050e-03 8.492429234608234873e-03 2.100903026607849056e-03 -4.236765986647024473e-03 -3.230959253197910816e-03 2.022006960621011359e-03 -4.345425239203783499e-03 -3.656147632767760714e-03 -1.380444939003393906e-03 -3.768586337587337409e-03 -1.606267211708622619e-05 -2.200113648507466112e-03 3.444970737581393855e-03 -3.778507399777300199e-03 -6.409006174716048998e-03 -5.858009277946815696e-02 1.303013410768414163e-02 7.621265488022932466e-02 -5.966951989423262270e-02 4.369046815846521110e-03 -7.980927613985731861e-02 -9.767521941784932521e-03 -4.288733455261133781e-03 -8.497153549936790895e-03 5.736263671929970991e-03 3.599928280357991665e-03 -3.241825178453611959e-03 9.888936845728743194e-03 6.110429445951469016e-03 4.483847678330389261e-03 -1.644534165869557902e-03 -4.464477985483350313e-04 3.439773990719988388e-03 -1.565165668349848861e-03 -1.307218051410812421e-03 -3.377885459915949250e-03
4.095981389856119884e-03 1.354744663616078149e-02 5.598786095869069321e-03 1.458632357690973699e-02 -1.364429510039612790e-02 -3.177574489985287437e-03 -2.848242468431778224e-02 1.686108140760839147e-02 -2.137091282024579722e-02 3.485458119947112271e-02 -6.553475737463214379e-02 1.324302120501943181e+00 -3.832837026055690120e-03 -2.191137449383237339e-03 5.495796021706598165e-03 3.601345574956536094e-03 -1.324225586593620520e-03 2.718371040049836953e-03 1.482249210018415919e-01 -4.610931760668473926e-03 -4.292139686612996829e-01 -1.500040981545748831e-01 -3.066269620844536137e-02 -4.278845463278445616e-01 1.479702804056328910e-02 3.546118328765742594e-02 -2.402366312038204388e-01 -3.083088183414162652e-03 -4.880217734396054882e-04 7.422371812690822281e-03 3.598983417292365636e-03 2.045156105730924247e-03 2.377133743868398152e-02 -3.543236496414631578e-04 -7.965195643941619212e-04 -2.715064019319852681e-03 -7.407726435172261618e-04 1.043128824544669892e-03 5.879410426385163133e-03 -5.737208534995665542e-03 4.668568407676829471e-03 4.126217007958865070e-03 3.614101226343614630e-03 -7.780947346128067911e-04 4.285898866063973800e-03 -4.915602856206909010e-02 6.337952472174589180e-02 -1.484143660465165881e-01 6.732149343189198620e-04 1.409735694040442373e-03 -8.206135725697820448e-04 2.844037827789351169e-04 8.125822365112470632e-05 -1.294462400023733452e-03 4.488099562125987853e-04 3.316469360644731150e-04 6.804903799248841756e-03 -1.318083976666647571e-04 -1.808940339303235232e-03 -5.952637313977673927e-05 5.980841476489211217e-02 -5.140527508999355455e-03 -6.132964430068643669e-02 1.081915453392099172e-02 -7.190407930058833122e-03 -1.948921802488284838e-02 2.027203707482422030e-03 3.755830686200244996e-03 -3.286706174074856442e-03 -5.931377894999252665e-02 -9.319184417105162363e-03 -6.868304110958037279e-02 -1.013365637974784125e-03 -3.273950522687766630e-03 -2.520044282557149656e-02 -1.443750764406030382e-03 4.543846483003016745e-03 4.634317121544816870e-02 -4.658174913954043366e-04 -5.248714330023234462e-04 1.011003480310584176e-04 5.371546528565648978e-04 7.738428508171084526e-04 3.547960811743871949e-04
-3.232244266967287949e-01 6.160979619966957567e-03 1.500007911338449018e-01 -2.940366617338577848e-01 -1.432662796329915444e-01 4.841620078161756879e-02 -4.349677122999443674e-03 9.407056682216261359e-03 1.842482978138115096e-05 6.646639235742307812e-03 3.423238887070075703e-03 -3.832837026055690120e-03 1.701465945030901761e+00 -2.512783009897162634e-01 2.874826190785552127e-01 3.884473792596762620e-02 -3.252218672176386029e-03 -4.913807616382058485e-02 2.517965583812587643e-02 4.611404192201332131e-02 -6.763802255890414075e-03 2.069250113906568114e-03 -8.841083705855512509e-03 7.968975096204488490e-03 -7.434655032545059439e-02 4.416856886971486096e-02 5.971392845832103335e-02 -4.880501193315749109e-02 -5.703571409856389440e-02 -3.992660613620645227e-02 9.339498973017931749e-03 5.947912998649199437e-03 8.843918295052810834e-04 -7.359538418820889098e-03 -3.491269027801211173e-04 -8.776360585854344615e-03 -3.812805929062602905e-02 8.894940900601042144e-03 5.052277298661968230e-02 -4.049163424950148749e-02 -5.361011305382955977e-02 2.291292934348567161e-03 -2.413180269825263707e-03 6.576246937346655157e-04 2.112241383396356274e-03 -2.855848616110782424e-03 -2.464202875373654612e-03 -6.821911334431388779e-04 -4.343332367513205172e-01 4.089183100098326418e-01 -5.507276107954980904e-02 -4.451533361483072104e-01 -3.238470914570321102e-02 -4.283451670723785742e-01 -9.489732200465972670e-03 -2.873328582826413079e-03 -1.524914501750586002e-02 3.231431684730628855e-04 -2.938996565893313255e-03 -8.621875474610772756e-04 1.336508806447833566e-03 3.363240082397418295e-03 2.367826842671142892e-03 -7.934015162773203761e-03 1.245896438446199989e-02 -1.359657951557782882e-03 -1.442333469807454728e-03 7.540007264371937148e-04 -8.565183690667911402e-04 -2.118382993323523079e-03 1.864214828647329895e-03 -9.292728251265273010e-04 -8.289283675480438665e-03 -1.710202148936515107e-04 -5.912008202152190667e-03 -6.756715782897620808e-03 3.831419731457094517e-04 3.757720412331651445e-03 -6.871516645381450794e-03 9.788781360763412504e-04 3.713311848243215640e-04 -5.280367242724520391e-03 2.248774096391434698e-04 -2.773173097861099737e-04
2.575082556134802511e-02 -2.709366495033613820e-01 -3.138126456991838925e-02 -9.804229871887776282e-02 -3.710174902865100988e-01 2.956948964141803068e-02 -7.353396808893929160e-03 1.618597674715805887e-02 -2.978208383120268567e-03 -9.078244335348921445e-03 2.032542183803688965e-02 -2.191137449383237339e-03 -2.512783009897162634e-01 1.765955683854857794e+00 3.677076349673252809e-02 5.264304570607437200e-03 1.072514065888276018e-02 -1.005239815609670385e-02 -4.883571998279312432e-02 -1.461688989708549435e-01 2.174602345733297332e-03 6.212474657048178833e-03 -1.836199638748992058e-02 1.246794058358624731e-02 7.368656347405155849e-02 -8.340778712561672942e-03 -8.836075931607251244e-02 -1.363768105893616370e-02 -3.843136033471918067e-02 -4.298418301684643617e-02 3.378830322981549259e-03 -1.112151071494842103e-02 3.128441610568304283e-03 6.977813740273858083e-03 -1.033632950734278411e-02 3.565913209992382406e-03 -4.807368792029741156e-02 1.290777434067459997e-02 6.595947332266911822e-02 1.801853866310393825e-03 4.285426434531120453e-03 1.703115675943634236e-03 -2.976791088521702454e-03 -1.785791194193315731e-04 2.953641943411800842e-03 -4.193302285624334394e-03 -2.857265910709319914e-03 3.585755334372308853e-03 4.124969788712121166e-01 -7.762635899914580584e-01 6.689772234691988839e-02 -3.393475700500170333e-02 -1.572124584828822336e-01 -5.896937636254095949e-02 -1.567527826014130342e-03 7.308515813272552404e-04 -9.065961115494627735e-04 -2.135390528506302989e-03 -6.179404449748293181e-04 4.453139628694785523e-03 -8.742817947021593039e-03 9.819961841931854410e-03 1.732878862513525424e-03 1.055978962238337746e-02 -1.302021304549417884e-02 2.655065214647275070e-04 -1.602487759445432201e-03 -9.750514406602118350e-03 -7.865985022042088892e-04 -2.594593978441720947e-03 2.581365895521780390e-03 -1.543906249371369312e-03 2.029565865146697005e-03 1.497607959151584628e-04 8.333219808035988163e-03 -9.647051900906788210e-04 -3.826695416128233617e-05 -3.251273809110703621e-03 2.050352852592341531e-04 4.377078151905066175e-03 7.648666516928500801e-04 -1.225487396226846186e-03 -8.371486762197286654e-04 -6.902224695017090961e-04
1.190919580967818997e-01 -6.249796748143784941e-03 -4.278656490665303513e-01 2.977735951587463792e-03 -4.868548675534512676e-02 -2.618102171516611953e-01 2.091643368563894656e-02 2.510501165593469110e-03 6.404281859387499914e-03 2.774590392459639829e-03 -1.774263864791652753e-02 5.495796021706598165e-03 2.874826190785552127e-01 3.677076349673252809e-02 1.801970084467488853e+00 4.921933438747168321e-02 -2.844888204548506883e-02 -1.456081227413556500e-01 4.022282070730661199e-03 3.691910699804911572e-02 1.304950380053121126e-02 -7.891968756349083264e-03 1.702076326571350801e-02 -1.032593601361997057e-02 1.406664889076881739e-02 -3.630258384767284796e-02 6.528058920995592936e-03 -6.436312717315080534e-02 -5.821206861537379929e-02 2.838888324081243614e-02 -1.597527228350456574e-02 6.837029143483010739e-03 -3.776145242113026525e-03 -1.320824079557051355e-02 1.181456777364725888e-02 -1.118670626648246222e-02 7.891968756349065917e-03 2.357433348948296506e-04 -1.112056585188271086e-02 5.386617094463720667e-02 7.095590921414757224e-02 -1.046908276807507945e-03 3.082143320348474172e-03 4.539122167674457253e-03 -1.896340172881472424e-03 3.077419005019941568e-03 4.022754502263529292e-03 -8.196687095040803379e-04 -5.015711098018961478e-02 6.579931903303114227e-02 -1.676574472427817541e-01 -4.308240153252708149e-01 -5.983014661540345114e-02 -7.736793895067389792e-01 -1.144276415729007096e-02 -3.373161144587389216e-04 -2.317890829648334289e-02 6.599396082456751925e-03 1.131945952721482738e-03 6.916397641002712190e-03 5.212809533526227210e-03 2.219010909821703646e-03 -1.272872278972241034e-02 -1.710674580469309040e-03 1.467372341048802037e-03 9.146274476080113076e-04 2.266726494640097702e-03 -6.618765775303814183e-04 1.639809850541011638e-03 1.615243410832532638e-03 -1.277927296373788241e-03 1.198558798854092861e-03 -5.636108186964647673e-04 1.023286700164749733e-03 -3.654257906636339953e-03 1.888781268355796536e-03 2.173185051134837362e-04 1.606739643241135961e-03 -1.662486564118070744e-03 -4.284954002998267106e-03 -5.243990014695024083e-05 2.617270692018773114e-04 2.658844666910060214e-03 4.795180058482051248e-04
-3.232754493022771403e-01 -2.688135421947091680e-02 -1.482315350433015544e-01 -4.413927811467788578e-03 9.069740567757510891e-03 -2.144366727630550411e-03 -2.942251619154671594e-01 -1.501061433656716848e-01 -1.593228101401471947e-02 6.632938721289494827e-03 4.249049206501260070e-03 3.601345574956536094e-03 3.884473792596762620e-02 5.264304570607437200e-03 4.921933438747168321e-02 1.702092389243468062e+00 -3.061101219875098645e-01 -2.259550259656024074e-01 2.123579740184928545e-03 -1.025601614675737683e-02 -6.386329461138993795e-03 2.517256936513304413e-02 4.617215100055453020e-02 -3.956141656130936733e-03 -7.447457927085443519e-02 3.022758676668557687e-02 -6.806132121234270693e-02 -4.846202664030452301e-02 -4.690205771881608005e-02 5.155361859131012137e-02 9.342333562214999790e-03 5.620045514847562748e-03 -2.068305250840819353e-03 -7.278752626702869599e-03 1.616188273898241066e-03 8.729589864101647279e-03 -3.812805929062602212e-02 -2.360267938145480231e-03 -5.127866343918829201e-02 -2.507666576396345125e-03 1.743272356236264583e-04 -2.219483341354565233e-03 -4.045053270614302338e-02 -5.281973509936253169e-02 9.489732200465939710e-03 -2.873328582826402237e-03 -2.286568619020031522e-03 1.082340641771675511e-03 3.543236496415282100e-04 -2.273340536100083159e-03 1.512725768202901385e-03 -9.445796067910385008e-03 4.837698896439034633e-04 1.533323783035410101e-02 -4.454821484951745347e-01 6.235765531617973312e-02 4.252549924159716443e-01 -4.341872554076681157e-01 4.103006446749674629e-01 -3.567472234050805824e-02 -2.133500802374891335e-03 1.896340172881469822e-03 4.105430020513083176e-04 -1.403594084113343222e-03 3.387334090573009687e-04 8.456524438111429065e-04 -7.990234515182978448e-03 1.286903495498043296e-02 -1.364382266886329364e-03 1.348792026302112965e-03 2.800574126766671498e-03 -3.603707732620820177e-03 -8.517940537382445720e-03 1.130056226590040076e-03 5.802404086529736223e-03 -6.985372644799627863e-03 -4.525894084754598229e-04 -3.774255515981596656e-03 -5.188715525350612832e-03 3.415679982544426812e-04 1.370051445280648025e-04 -6.776085475744670489e-03 8.064406265841520330e-04 -6.774668181145910954e-04
-2.108934362666408432e-03 -2.768184220874108092e-01 -4.621325254391297002e-03 -1.605086132876141353e-02 1.557417791211034713e-02 1.298714283819433308e-03 -1.006543726640351105e-01 -3.617753122092602913e-01 -7.907558996933286219e-03 -1.068687370472146819e-02 3.017656416113717252e-02 -1.324225586593620520e-03 -3.252218672176386029e-03 1.072514065888276018e-02 -2.844888204548506883e-02 -3.061101219875098645e-01 1.763011490542103266e+00 -2.294410982465422064e-02 1.030940090997004011e-02 -2.951704974127107584e-02 -1.371846685105442692e-02 -4.608805818770627533e-02 -1.519953970655603115e-01 3.711469365265124276e-02 7.715043147294736725e-02 1.875553185435845094e-02 8.538822011134647449e-02 5.897835256166442802e-03 -1.366035777251321456e-02 5.263832139074606925e-02 7.516858119261924515e-03 -1.287470413337472343e-02 -8.423454230811359749e-04 1.413137201077011018e-02 -1.361405948229338705e-02 -2.853958889979331306e-03 -5.048781305318839063e-02 -5.877048268720804457e-04 -6.825076625701770316e-02 -5.607289863460463396e-03 -2.059329051716584941e-03 -4.335031745480947413e-03 -1.172055389860903775e-02 -1.126701962706787644e-02 1.992243774051128194e-03 -6.649001393406577150e-03 -6.136413180258483771e-03 -2.813802209686623763e-03 -4.620852822858445390e-03 -1.248305839263761513e-02 -2.047045831862341105e-03 2.489714178147850064e-04 3.576306703715112891e-04 -1.752720986893430729e-04 6.034934887001151826e-02 -1.620293703918756489e-01 -7.982344908584300402e-02 4.121058055620078764e-01 -7.663311894447064621e-01 6.724968383889715073e-02 -3.764806885324492418e-03 3.350956862543189203e-03 1.033680193887563485e-03 -3.097733560932696209e-03 2.068777682373696986e-03 1.169740475349911619e-03 9.403749661486274919e-03 -2.214759026026005481e-02 2.373496021065408211e-03 -1.057726958909903370e-02 9.044701696516175074e-03 -4.150783447667338866e-03 7.818741868756475541e-04 -2.086257649089346723e-03 -8.709747739721723434e-03 -2.660734393041480107e-03 7.492764111086282599e-04 3.403869194222988726e-03 -1.512725768202914829e-03 -8.631324105267748625e-04 2.304048585735666080e-03 3.113323801516952724e-04 4.537232441543037793e-03 -3.516307899042564120e-03
-1.217290709131806092e-01 -2.910414458155547585e-02 -4.292087719144381808e-01 -1.873049298311710298e-02 -4.755023378189362354e-03 6.702858588152072958e-03 1.865254178019598238e-02 7.110472514699703317e-02 -2.712730207547544015e-01 -6.803014073117165991e-04 1.378838671791703108e-02 2.718371040049836953e-03 -4.913807616382058485e-02 -1.005239815609670385e-02 -1.456081227413556500e-01 -2.259550259656024074e-01 -2.294410982465422064e-02 1.816272476693152393e+00 6.394360797197535390e-03 -1.375578894215000181e-02 -5.056434696151097113e-03 6.760967666693305268e-03 -1.312414798272236102e-03 1.315013171702941047e-02 -2.992239599646100839e-02 3.348547461725624036e-02 -2.109690253118969711e-02 6.544499538338964528e-02 6.769046245905122050e-02 3.752523665470257255e-03 1.480033506129332585e-02 -4.777227660233568547e-03 -1.856655924121629504e-03 1.133977408312757292e-02 -1.123867373509655418e-02 -7.785671661456607454e-03 2.801991421365228069e-03 -2.233656287340223326e-03 4.111571630440341921e-03 -2.449557497855112814e-03 -4.570302648842913470e-03 -2.144839159163325370e-04 -5.286178150578665913e-02 -6.858005103541789382e-02 1.471293522771499607e-02 -2.099013300476426560e-03 -3.204030655825171152e-03 5.650281132950308802e-04 -5.938936799524940739e-03 6.803014073117612682e-05 7.782364640726627952e-03 1.156276176663533981e-02 -2.252081117121596671e-03 -1.097363964516468587e-02 4.278009259465291869e-01 -7.781136318741195546e-02 -7.807219263670139853e-01 -4.144358378820507671e-02 6.919279473353132093e-02 -1.681714527505284162e-01 -1.028011015493304238e-03 7.039229839545099385e-04 -1.118528897188389958e-02 -1.788153351857601006e-03 1.413042714770432065e-03 1.171157769948469492e-03 -6.987262370931194341e-04 9.363592981193578652e-04 6.330582540262151385e-04 -3.195054456700909852e-03 -4.221648177595652314e-03 3.311745045316209063e-04 2.508611439462046832e-04 -1.422491345427537388e-03 -1.472569087910207504e-03 -1.483907444698739225e-03 2.078698744564219441e-05 8.437627176797042562e-04 9.259658043965360904e-05 -2.200113648507487363e-03 7.029781208888028106e-04 1.659179543388084738e-03 3.050017976114311261e-03 -6.916397641002780278e-04
[truncated: 681,079 more chars]
