# Supplementary material for: Competing quantum effects in heavy-atom tunnelling through conical intersections
Source: Chem Sci. 2023 Sep 27;14(39):10777–85. doi: 10.1039/d3sc03706a (PMC10566476; doi:10.1039/d3sc03706a)
Supplement: SC-014-D3SC03706A-s001 [file SC-014-D3SC03706A-s001.zip › DinstT200N20/H0.txt]

1.635716703740353273e+00 2.450554328389452641e-01 -2.674718366414000070e-02 -7.376168008777567175e-02 -1.432270678157644694e-02 6.443540919767767883e-02 -7.375884549857852912e-02 -2.811534538328917462e-02 -5.973896732956238131e-02 7.765735050770108949e-02 -4.004282429328887005e-02 4.384637056430758760e-03 -2.922074068386418810e-01 1.821129072850907055e-02 9.431953823997737962e-02 -2.920822124824351551e-01 -2.886084234213494651e-03 -9.590123901197716849e-02 -4.510776275703126323e-03 2.098635355250154030e-02 7.575439629335963335e-03 -4.528256242418800780e-03 1.881175120676824991e-02 -1.196196641189813809e-02 -4.420163907701474826e-01 1.241162674486988582e-01 -1.350020348287524555e-02 3.312689908381902422e-03 1.211314450241189828e-03 -1.488159328494481366e-04 -5.572329930029164963e-02 1.007691735265189847e-01 -1.124009102969512203e-02 -5.012498563595547615e-03 3.552685127072445536e-04 -2.551130277418483711e-05 -4.582344928615396662e-01 -3.904533235481802422e-01 4.317221076692288190e-02 -1.334146648783582009e-03 -1.344681871966258227e-02 -5.929015737334941520e-04 -1.342650416374989528e-03 -1.299564660578569550e-02 3.522449508969687122e-03 -3.913150386641080919e-03 -1.489245921020002777e-02 1.638864987475306461e-03 -4.091446047140702424e-02 4.715811560962370613e-03 6.067863364841170892e-02 3.177338274218835523e-02 -1.312887229805095738e-03 -3.369476178631116564e-02 3.177102058452407202e-02 6.109484582885734566e-03 3.282596019739013327e-02 -4.089083889476426148e-02 -8.627072221472027735e-03 -6.023549287059336982e-02 2.131138644710602048e-03 -1.031790467756140989e-03 -7.573077471671740835e-04 2.159956968214782856e-03 -1.469262067180221714e-03 -3.582448313642317642e-03 2.166098578141901088e-03 -6.821911334431701029e-04 3.809687880945759886e-03 2.130193781644894487e-03 -9.325798458565185117e-04 6.425068846833053909e-04 -9.147219339145803291e-03 -5.435797217033966344e-03 5.966810259963422876e-04 1.404444460872463635e-02 -4.261332426355518219e-04 6.519555153404728927e-05 5.366822213237086234e-04 7.984092905256198161e-05 -2.725929944575526502e-04 5.399892420536970151e-04 1.747996671564935748e-04 2.357433348948337164e-04
2.450554328389452641e-01 2.038262384803499749e+00 -9.936557944240564932e-02 -4.669324298129401418e-02 -2.758527720342534954e-03 6.432816723971949979e-02 -5.447371789588920099e-02 -2.097265303804875941e-02 -6.766495115627704782e-02 4.009242960423869961e-02 -1.029055089180910126e-01 1.052105023668922432e-02 -1.659651974920937564e-02 -2.710755443740208714e-01 8.052595477519894351e-03 -4.855415078921135330e-02 -2.619647022629049138e-01 -2.935831274623167120e-02 8.834469664393629698e-05 6.129799138798515228e-03 2.731599122969792254e-03 2.107517068067864003e-03 6.470422273987232187e-03 -5.886496899377903925e-04 2.114098039320510547e-01 -6.512289156428880954e-01 5.259910957351907751e-02 2.955059238010399481e-03 7.356703829623938151e-03 -1.170212906882775374e-03 4.870296672206011861e-03 9.171313347321420270e-03 6.726952596327721162e-03 -4.019447481533593158e-03 4.880217734396190407e-04 -9.070685430824618374e-05 -4.144641837740219437e-01 -7.634833721646542282e-01 6.693362714341689890e-02 -1.136953726969748557e-02 -1.103741790210017656e-02 3.101513013195546405e-03 -1.085080744662228827e-02 -1.133268761013478398e-02 1.381862233601992545e-03 -1.060656034413605918e-02 -7.036867681880842190e-03 2.176492071864714190e-03 5.664406835782681560e-02 5.913897928283605790e-03 -8.295330799100986141e-02 1.324745261279760417e-02 -7.681264292695581461e-03 -1.362398054448334984e-02 1.111158965275848729e-03 -5.710752369155808715e-03 1.948307641495578696e-03 5.292508733118926612e-02 1.254163990271168171e-02 7.611580641599399732e-02 5.787286277478276026e-04 -8.650221366581986593e-04 7.412450750500824363e-04 -4.190467696427104156e-04 1.227849553891115306e-03 -6.335306855590524394e-04 -6.831359965088989149e-04 1.018326169069763525e-02 1.261392192723948848e-04 5.395168105208245860e-04 -9.089582692137264733e-04 -4.095981389856120317e-04 -8.078579211826949005e-03 2.129721350112051981e-03 -1.286903495498045204e-03 -6.165231503762649834e-03 4.547625935265851328e-03 -1.889726131421601242e-04 6.396722954861758757e-04 -3.425128613201538748e-04 8.645497051254372525e-05 5.329027690608611383e-04 -3.363712513930189460e-04 1.204700408781195914e-04
-2.674718366414000070e-02 -9.936557944240564932e-02 1.156206256796671550e+00 4.086060327666152237e-02 1.354083259470080514e-02 -3.591944187452714848e-02 -2.965358245426627515e-02 -1.687194733286406442e-02 -1.765476638280542160e-02 -4.381330035700763646e-03 1.052057780515638225e-02 -9.172730641919993322e-03 1.476230432289838412e-01 -6.976207473062204234e-02 -3.570590282167651619e-01 -1.405748371903144389e-01 4.849556927913727111e-02 -3.661471936143040340e-01 -9.207690575351295398e-03 -2.126414329382048628e-03 1.615999301285101289e-02 8.930373265565175883e-03 4.335031745480934402e-03 1.573763922247830432e-02 -2.367779599517861461e-02 5.273280769731714113e-02 -1.821799925627560490e-01 -3.552685127072516009e-04 -1.156984823962818338e-03 -3.032538009398663692e-03 -3.992046452627767044e-04 6.667898654720784760e-03 6.943562454141898044e-02 4.417234832198034577e-04 -9.117928584108801120e-05 -3.184188531445236682e-04 4.580365440492732698e-02 6.697850813903816203e-02 -1.655291431872683017e-01 -1.097930882355896030e-03 2.734906143699774791e-03 8.667701333297590793e-03 3.574889409116635032e-03 1.735713451710654397e-03 8.956356999872221863e-03 1.186275578999860733e-03 2.176019640331866480e-03 1.234180136431386153e-02 1.061553654326031527e-02 7.899055229341894746e-03 -1.795098095390575479e-02 5.404711222172078888e-02 -6.993403980858138233e-03 -5.801506466617310787e-02 -5.553952343401093172e-02 -4.793762763883510289e-03 -5.206101005759678629e-02 -2.276316854757060720e-02 -1.489434893633145504e-02 -3.324595183009856902e-02 1.048798002938950607e-04 -2.234601150405963305e-04 8.200466547303626036e-03 1.269423528782403707e-03 -1.267061371118119624e-03 -7.336861705243955976e-04 -1.134308110385758798e-03 5.976258890620501744e-04 -1.036514783084700915e-03 -2.206255258434586838e-04 4.984152671624302988e-04 3.684965956271934041e-04 8.347865185554513047e-04 -1.251471130533887179e-03 -9.158085264401476244e-03 5.329027690608651498e-04 -1.747996671564908643e-04 2.572389696397526029e-03 3.439301559187159219e-04 1.114938417538693504e-04 5.810907854121103843e-04 -5.843978061421001855e-04 9.684846423535194756e-05 5.810907854121158053e-04
-7.376168008777567175e-02 -4.669324298129401418e-02 4.086060327666152237e-02 1.685999481508282383e+00 -3.558023603393697942e-02 -3.161927557617093543e-01 4.657419023501445376e-02 4.076139265476187365e-03 3.694083884856047550e-02 -7.376593197157135795e-02 5.447938707428345850e-02 2.965358245426628209e-02 -3.256881571405694786e-01 -1.245891714130870631e-01 1.715398895797868965e-03 6.881437707571412717e-03 -2.741520185159751141e-03 -9.125959920167302925e-03 -3.256777636468466963e-01 1.219945774346453404e-01 -2.554862486528591131e-02 6.881910139104271268e-03 6.935294902316962952e-04 -9.496818673458777213e-03 -1.607590020000276496e-02 -4.270781057012649671e-04 -3.628746603862136044e-03 -3.391354482917649515e-01 -1.189157411350268492e-02 -1.075655735581764194e-01 9.766577078719147764e-03 -3.826695416128600077e-04 -3.475678787217002796e-03 -9.521337870013976690e-02 -1.092450676574772961e-02 -9.847788059217041368e-02 -4.297237222852507907e-03 3.105292465458391396e-03 8.717306644247408212e-03 -4.958291769515720260e-01 4.924012137491734498e-02 4.451249902563358951e-01 -5.089977334983824403e-03 1.511780905137204449e-03 1.366319236171034852e-02 -4.292040475991102874e-03 -1.127694068925783099e-03 9.182179272577105367e-03 3.982786794583967338e-02 4.490934151323210111e-02 -6.975924014142488930e-03 -4.036927448249193889e-02 -5.217203146781781986e-02 7.797482449777996642e-03 -1.059191496661756118e-03 2.650340899318631011e-04 -3.040569345457208757e-03 1.506584158275794212e-03 2.872383719760700531e-04 1.461230731121684022e-03 -4.039667551139754925e-02 5.262698303395754729e-02 -4.451722334096220278e-03 3.977731777182413886e-02 -4.515169888958690814e-02 2.959311121806076136e-03 1.506111726742935227e-03 2.017282645292415872e-04 1.489104191560147294e-03 -1.060136359727463246e-03 -7.861260706713444832e-04 -2.289875639750017094e-03 1.030845604690437982e-03 6.330582540262151385e-05 6.637663036618039140e-04 1.005806733449100213e-03 8.314794978254709361e-05 6.741597973846188583e-04 -6.516720564207059696e-03 2.711756998589878926e-04 2.581838327054636339e-03 1.249581404402455142e-03 -1.254305719731025476e-03 -1.110733776896276684e-02
-1.432270678157644694e-02 -2.758527720342534954e-03 1.354083259470080514e-02 -3.558023603393697942e-02 1.338184993526431388e+00 6.139672957835189820e-02 -4.075666833943333150e-03 6.060351703468773096e-03 -1.304430705366982704e-02 2.811109349949348149e-02 -2.096887358578589100e-02 -1.687005760673264063e-02 -1.505223555461172591e-01 -4.349559015116238880e-01 6.208695204785360730e-03 3.792680345762958725e-03 5.404144304332655913e-03 2.210507142230306969e-03 1.523043672880477484e-01 -4.336501007548115849e-01 3.156078855240343484e-02 -3.487962007071242730e-03 2.571444833331814998e-03 7.922676805984624985e-04 2.401841913036734805e-03 7.584415828460215961e-03 4.625104706654154028e-04 -1.475498163413912350e-02 -2.420214775349480429e-01 -3.413270581726809971e-02 -2.834589197132523835e-04 -2.704198094064176258e-03 8.262827509640540856e-04 -3.530953276561134106e-03 2.417621126234104079e-02 -2.184523407923263591e-03 5.722090725944310730e-03 4.112988925038911503e-03 -4.708725087969536580e-03 4.934972549053977253e-02 -1.493937166141257600e-01 -6.225088578975440656e-02 7.242375398672972137e-04 5.741460418791392503e-03 -1.012420774909062252e-03 -3.637250371453554405e-03 4.238183281245576708e-03 8.300622032268966917e-04 -5.984998873978339406e-02 -6.165137017456094604e-02 5.261469981410330995e-03 -1.093112080720769902e-02 -1.951094987539420816e-02 7.108204843341996843e-03 -6.727425027860567570e-04 -8.220308671683617101e-04 -1.355878499294931386e-03 -3.009388864288803280e-04 -1.316666682067935091e-03 -8.598253897967660878e-05 -1.962953019014083630e-03 -3.203085792759453182e-03 -3.586227765905163935e-03 5.943188683320638210e-02 -6.930712316448231491e-02 9.340916267616510005e-03 -4.606207445339907387e-04 7.022694735895169786e-03 -3.127496747502641499e-04 1.025176426296245304e-04 -3.070804963560362904e-05 1.787680920324744840e-03 4.700693751910999646e-04 6.472312000118627144e-05 4.601483130011378795e-04 -5.508551673093697518e-04 3.770003632185927917e-04 -7.095921623487763414e-04 1.467372341048802037e-03 4.652930923939319063e-02 -4.540539462273025968e-03 1.030845604690435163e-03 -2.571586562791671610e-02 3.315524497579032046e-03
6.443540919767767883e-02 6.432816723971949979e-02 -3.591944187452714848e-02 -3.161927557617093543e-01 6.139672957835189820e-02 1.888927722130981035e+00 -3.694367343775760426e-02 -1.304950380053121473e-02 -1.104166978589586068e-01 5.974510893948949131e-02 -6.771266674109543970e-02 -1.765098693054256707e-02 2.425605219139360599e-02 2.597570297098717590e-02 -2.654673096474946536e-01 1.065805538121706014e-03 1.346571598097679769e-02 1.597763444116882814e-02 -9.178399820314264712e-03 1.174039602298894598e-02 -2.666294912183189147e-01 1.864687260180167196e-03 -1.041522557332965129e-02 1.885427004472520554e-02 2.151594930083242097e-02 5.168400969437930183e-04 1.187503900985274058e-02 -1.333419104222986207e-01 -3.414498903712234745e-02 -5.459480209776003123e-01 -2.352709033619725630e-03 8.116373734455395016e-04 4.666678681545425623e-03 -3.130567552466143738e-02 -2.140587275367712792e-03 5.788231140544094176e-03 8.869429597826831296e-03 3.439301559187226982e-04 -1.305139352666263505e-02 4.458997779702186803e-01 -6.230852243676276991e-02 -7.058930234465181641e-01 6.578136663478264569e-03 -1.010531048777658838e-03 -3.211589560350855063e-03 9.891771434925868481e-03 -4.198971464018598845e-03 -1.317611545133643910e-02 4.752188788992224924e-03 7.322688759258332361e-03 -4.152200742265894570e-03 -5.766735505799153172e-02 -7.629344067234763993e-02 1.218164707467589078e-02 -2.588452368514608352e-03 -1.734296157112079394e-03 8.978561281916454945e-03 -3.459616115099903126e-03 -1.113993554472994616e-03 -2.923406325309064330e-03 -5.868780716895916072e-02 7.969211311970920975e-02 3.189857709839477497e-03 -8.490539508476852709e-03 7.360483281886770132e-03 -4.636443063442657886e-03 -3.446388032179954763e-03 7.166786353415995330e-04 -3.101513013195557247e-03 -2.673490044428585531e-03 2.120272719454926492e-03 8.947853232280870289e-04 -1.425325934624677637e-03 -2.184050976390396366e-03 -7.006159632245268594e-04 -1.328477470389305415e-03 1.940276305437051846e-03 -1.083285504837386759e-03 1.122922510443942999e-02 -4.512193570301703711e-03 6.017832865511785374e-03 7.070882752246414153e-03 3.302768846191932259e-03 3.798349524157230983e-03
-7.375884549857852912e-02 -5.447371789588920099e-02 -2.965358245426627515e-02 4.657419023501445376e-02 -4.075666833943333150e-03 -3.694367343775760426e-02 1.686005150686676446e+00 3.566716343598237693e-02 3.161870865833150690e-01 -7.376498710850566687e-02 4.669135325516259732e-02 -4.086249300279294616e-02 6.880492844505694747e-03 -6.949467848302555775e-04 9.498708399590194071e-03 -3.256654804269924486e-01 -1.219978844553753217e-01 2.554815243375305189e-02 6.882855002169990105e-03 2.741520185159745503e-03 9.136353413890133807e-03 -3.257084716964823157e-01 1.245938957284156157e-01 -1.713036738133582280e-03 -1.608062451533131057e-02 4.110154335841786867e-04 3.624494720066444645e-03 -3.391600147314735025e-01 1.185236229627569318e-02 1.075797465041620909e-01 9.767049510252062694e-03 3.869214254085547684e-04 3.465757725027047813e-03 -9.520865438481110332e-02 1.085553176195084082e-02 9.850480918954315768e-02 -4.293457770589658579e-03 1.122024890531518647e-03 -9.184068998708523959e-03 -5.087142745786692177e-03 -1.513198199735773380e-03 -1.366083020404607572e-02 -4.958301218146377032e-01 -4.927886076061147036e-02 -4.451245178248030010e-01 -4.292985339056809568e-03 -3.109071917721230316e-03 -8.719668801911703571e-03 1.507529021341495919e-03 -2.494438493476358598e-04 -1.488159328494429324e-03 -1.059663928194609682e-03 7.861260706713444832e-04 2.288458345151456619e-03 -4.038769931227328969e-02 -5.262178628709611450e-02 4.465895280081875335e-03 3.978676640248125784e-02 4.516350967790830340e-02 -2.960728416404642249e-03 -1.056829338997477457e-03 -2.621995007347417174e-04 3.054742291442875523e-03 1.505166863677228099e-03 -2.881832350417853125e-04 -1.460758299588825037e-03 3.982361606204395943e-02 -4.494760846739338789e-02 6.977341308741065451e-03 -4.037541609241904195e-02 5.217203146781780598e-02 -7.797954881310848255e-03 1.043128824544667290e-03 -8.267551824969352967e-05 -6.732149343189185609e-04 1.011475911843352305e-03 -6.519555153403576962e-05 -6.618765775303788162e-04 1.271313254913805819e-03 1.258085171993878273e-03 1.110922749509418717e-02 -6.498295734425698494e-03 -2.900729611732063445e-04 -2.577586443258938001e-03
-2.811534538328917462e-02 -2.097265303804875941e-02 -1.687194733286406442e-02 4.076139265476187365e-03 6.060351703468773096e-03 -1.304950380053121473e-02 3.566716343598237693e-02 1.338177434621905526e+00 6.140570577747614389e-02 1.432176191851074545e-02 -2.753803405013995412e-03 1.353469098477368474e-02 3.488906870136956797e-03 2.570027538733248452e-03 7.922676805984666185e-04 -1.522986981096534631e-01 -4.336869504143743281e-01 3.155370207941060601e-02 -3.794097640361540884e-03 5.402254578201230381e-03 2.213814162960295144e-03 1.505223555461172591e-01 -4.349114929475354496e-01 6.196411984931118194e-03 -2.404204070701005010e-03 7.576856923934529447e-03 4.610931760668502116e-04 1.469640012406506213e-02 -2.419931316429767276e-01 -3.412750907040669468e-02 2.825140566475560977e-04 -2.699946210268476185e-03 8.225032987012098531e-04 3.507331699918309759e-03 2.423432034088225662e-02 -2.168460735806179533e-03 3.635360645322118466e-03 4.235821123581307371e-03 8.272276140297651166e-04 -7.261272659987168905e-04 5.741932850324249320e-03 -1.014310501040498191e-03 -4.938326812937253452e-02 -1.493974960663885798e-01 -6.228962517544854582e-02 -5.718783705214341637e-03 4.111099198907484237e-03 -4.710142382568104427e-03 4.606207445339907387e-04 7.058599532392179424e-03 -3.127496747502709262e-04 -1.034625056953262373e-04 -3.212534423416567612e-05 1.786736057259034893e-03 1.959173566751247313e-03 -3.203558224292310866e-03 -3.569220230722370581e-03 -5.942432792868069386e-02 -6.930995775367945755e-02 9.342805993747930332e-03 6.722700712532031931e-04 -8.182514149055128156e-04 -1.339343395644992897e-03 3.014113179617338920e-04 -1.316666682067936392e-03 -8.598253897968067454e-05 5.985802007584191398e-02 -6.161026863120253050e-02 5.262887276008900578e-03 1.093064837567485174e-02 -1.950717042313135016e-02 7.108204843341995975e-03 5.291233167980203753e-04 3.770003632185941469e-04 -7.100645938816306643e-04 -4.866044788410383995e-04 6.377825693547372254e-05 4.606207445339934492e-04 -9.429733395793307455e-04 -2.571397590178529230e-02 3.312217476849043871e-03 -1.400759494916194734e-03 4.653686814391887888e-02 -4.540067030740169152e-03
-5.973896732956238131e-02 -6.766495115627704782e-02 -1.765476638280542160e-02 3.694083884856047550e-02 -1.304430705366982704e-02 -1.104166978589586068e-01 3.161870865833150690e-01 6.140570577747614389e-02 1.888956068022952239e+00 -6.440895303183777343e-02 6.436076501548651518e-02 -3.592322132678998914e-02 -1.862797534048774625e-03 -1.042467420398672691e-02 1.886277381231661610e-02 9.159030127467188143e-03 1.171016040488621554e-02 -2.666408295751074853e-01 -1.060136359727452404e-03 1.346429868637824198e-02 1.600975978540300493e-02 -2.427683917883924000e-02 2.598751375930852953e-02 -2.654885690664731124e-01 -2.154193303513945654e-02 4.346370102269584736e-04 1.186936983145846052e-02 1.333291547709115343e-01 -3.407365187566119280e-02 -5.460236100228572642e-01 2.340425813765608862e-03 8.395108338840352995e-04 4.631718748114127884e-03 3.130803768232578999e-02 -2.067832819307978583e-03 5.817994327113960862e-03 -9.902164928648701098e-03 -4.226372492924202265e-03 -1.319217812345352056e-02 -6.564908580558299726e-03 -1.010531048777651899e-03 -3.201196066628033288e-03 -4.458969433810215932e-01 -6.234489966479261902e-02 -7.058878266996566619e-01 -8.844390726585511092e-03 3.278674838016202089e-04 -1.306840106184543014e-02 3.452529642107089042e-03 7.511661372400398051e-04 -3.097733560932717893e-03 2.674907339027151644e-03 2.119800287922056665e-03 8.858091241038123934e-04 5.868261042209776956e-02 7.972518332700909149e-02 3.120410274509759652e-03 8.499043276068233774e-03 7.358121124222490386e-03 -4.632663611179818099e-03 2.595538841507422437e-03 -1.712564306600739559e-03 8.901082510528155606e-03 3.453474505172823058e-03 -1.120607595932952534e-03 -2.922461462243368044e-03 -4.749354199795087494e-03 7.349617356631088505e-03 -4.145114269273064006e-03 5.768247286704290822e-02 -7.629107851468333590e-02 1.217739519088016469e-02 1.309580209075096504e-03 1.942166031568466102e-03 -1.079978484107399017e-03 1.434302133748923758e-03 -2.193027175514651594e-03 -6.954192163631247540e-04 -7.081276245969246770e-03 3.308438024586196711e-03 3.782286852040139553e-03 -1.124150832429367773e-02 -4.511248707235964925e-03 6.007439371788964033e-03
7.765735050770108949e-02 4.009242960423869961e-02 -4.381330035700763646e-03 -7.376593197157135795e-02 2.811109349949348149e-02 5.974510893948949131e-02 -7.376498710850566687e-02 1.432176191851074545e-02 -6.440895303183777343e-02 1.635971816768095000e+00 -2.450653539011352078e-01 2.663427252778756416e-02 -4.527311379353077606e-03 -1.881364093289966677e-02 1.196669072722668717e-02 -4.526838947820229463e-03 -2.101517187600571504e-02 -7.577801787000246550e-03 -2.920713465571794787e-01 2.893170707206325215e-03 9.594470271299987418e-02 -2.922144933116346821e-01 -1.820751127624621601e-02 -9.432190039764165590e-02 -4.420362328945274255e-01 -1.241833527263643128e-01 1.353516341630653722e-02 3.284344016410574961e-03 -1.184858284401285513e-03 1.044073687610378511e-04 -5.573416522554732605e-02 -1.008253928789287490e-01 1.121080027465808787e-02 -5.013443426661243901e-03 -3.240880315387918600e-04 4.251883795698541807e-05 -3.922126585765342219e-03 1.487545167501725697e-02 -1.648786049665265131e-03 -1.334619080316446415e-03 1.299706390038426508e-02 -3.515835467509721181e-03 -1.335563943382153543e-03 1.344776358272829590e-02 5.900669845363673473e-04 -4.582874051932195325e-01 3.904925353654072340e-01 -4.318402155524427022e-02 2.169878030404745646e-03 6.443966108147277782e-04 -3.805908428682909690e-03 2.131611076243460599e-03 9.325798458564968276e-04 -6.486484946104342482e-04 2.132555939309173365e-03 1.048798002938918080e-03 6.892776064360006671e-04 2.168933167339033314e-03 1.469734498713078097e-03 3.585282902839455506e-03 3.177102058452406508e-02 -6.095784068432921581e-03 -3.289871465344986617e-02 -4.088753187403428024e-02 8.619985748479205845e-03 6.022604423993626471e-02 -4.090879129301278061e-02 -4.758802830452207346e-03 -6.066871258622176522e-02 3.177952435211547216e-02 1.315249387469374399e-03 3.369239962864688936e-02 1.402696464200898357e-02 4.313299894969681303e-04 -5.385719474550822216e-05 -9.163282011262888216e-03 5.428710744041135780e-03 -5.886496899377999335e-04 5.106984870166583063e-04 -1.696029202950792992e-04 -2.447195340190893784e-04 5.196746861409139683e-04 -7.511661372400465814e-05 2.640892268661505522e-04
-4.004282429328887005e-02 -1.029055089180910126e-01 1.052057780515638225e-02 5.447938707428345850e-02 -2.096887358578589100e-02 -6.771266674109543970e-02 4.669135325516259732e-02 -2.753803405013995412e-03 6.436076501548651518e-02 -2.450653539011352078e-01 2.038352146794742303e+00 -9.940573612269837378e-02 -2.128304055513475027e-03 6.441603950483064389e-03 -5.456584204479669959e-04 -1.058246633595886360e-04 6.100035952228634664e-03 2.696166758005645071e-03 4.853005678103569642e-02 -2.619396633916635242e-01 -2.931343175061042194e-02 1.657715005636232336e-02 -2.710410568721224323e-01 8.010549071095766915e-03 -2.114688578736579894e-01 -6.512638755763194842e-01 5.262367601322755217e-02 -3.014113179617295551e-03 7.351507082762504496e-03 -1.164071296955651938e-03 -4.902422016440205997e-03 9.164226874328608788e-03 6.726952596327699478e-03 4.014723166205057953e-03 4.884942049724707615e-04 -9.306901197249776753e-05 1.062262301625313543e-02 -7.042536860275123121e-03 2.177909366463287675e-03 1.086592525567365783e-02 -1.132985302093765176e-02 1.394617884989055034e-03 1.138465507874887594e-02 -1.103552817596875624e-02 3.088757361808483915e-03 4.145185134003003258e-01 -7.634044760986673506e-01 6.692748553348978890e-02 6.897500379688433891e-04 1.017286819697483906e-02 1.214149039438375613e-04 -5.305406113965743450e-04 -9.065961115494749166e-04 -4.157397489127408891e-04 -5.692799970907292187e-04 -8.640772735924698474e-04 7.497488426414791133e-04 4.247159480369802880e-04 1.234936026883962350e-03 -6.302236648290829128e-04 -1.096986019290193022e-03 -5.716893979082905697e-03 1.939803873904176598e-03 -5.292036301586072744e-02 1.253597072431741899e-02 7.612289288898684003e-02 -5.664076133709682048e-02 5.888859057042285586e-03 -8.295614258020700404e-02 -1.323469696141051782e-02 -7.684098881892691135e-03 -1.361264218769482268e-02 6.187435785806862966e-03 4.558491860521537292e-03 -1.974763807335466368e-04 8.092752157812596256e-03 2.120272719454915650e-03 -1.287375927030896816e-03 -5.414065366522646458e-04 -3.368436829258887729e-04 1.199976093452551854e-04 -6.477036315447189888e-04 -3.434577243858569369e-04 8.834469664393087597e-05
4.384637056430758760e-03 1.052105023668922432e-02 -9.172730641919993322e-03 2.965358245426628209e-02 -1.687005760673264063e-02 -1.765098693054256707e-02 -4.086249300279294616e-02 1.353469098477368474e-02 -3.592322132678998914e-02 2.663427252778756416e-02 -9.940573612269837378e-02 1.156161848232583278e+00 -8.930845697098024893e-03 4.332669587816658993e-03 1.573574949634688053e-02 9.209107869949837225e-03 -2.125941897849193546e-03 1.616141030744958074e-02 1.405899549993658293e-01 4.849509684760440476e-02 -3.661755395062752938e-01 -1.476088702829981281e-01 -6.978380658113339519e-02 -3.570335169139908782e-01 2.365795387079869944e-02 5.275312225322992266e-02 -1.821677093429018013e-01 3.581031019043784056e-04 -1.155095097831394758e-03 -3.032538009398662391e-03 4.431407778182530188e-04 6.669788380852206822e-03 6.942570347922902285e-02 -4.412510516869336307e-04 -9.212414890679825616e-05 -3.184188531445249692e-04 -1.186748010532702154e-03 2.175074777266156750e-03 1.234132893278100385e-02 -3.577251566780909574e-03 1.735713451710653530e-03 8.955412136806511700e-03 1.095568724691611947e-03 2.736323438298341338e-03 8.668646196363309631e-03 -4.576019070390462823e-02 6.700779889407519618e-02 -1.655385918179254068e-01 1.133835678852907836e-03 6.443966108147318982e-04 -1.036042351551841930e-03 2.201530943106078304e-04 4.988876986952852722e-04 3.684965956271947594e-04 -1.048798002938909949e-04 -2.234601150405990410e-04 8.192435211245087043e-03 -1.268951097249542120e-03 -1.267061371118122443e-03 -7.322688759258267743e-04 5.553479911868237917e-02 -4.789038448554959471e-03 -5.207234841438532907e-02 2.276222368450490224e-02 -1.489245921020003645e-02 -3.324689669316427398e-02 -1.061837113245744750e-02 7.945825951094578204e-03 -1.795239824850430876e-02 -5.404616735865508392e-02 -6.997183433120981490e-03 -5.801506466617310787e-02 -5.248714330023261567e-04 -1.724375094922122025e-04 2.569555107200393804e-03 -8.021887427884307094e-04 -1.248636541336757555e-03 -9.160919853598608470e-03 5.673902709593068314e-04 9.779332730106314120e-05 5.806183538792594225e-04 -3.632998487657852272e-04 1.114938417538693504e-04 5.806183538792648435e-04
-2.922074068386418810e-01 -1.659651974920937564e-02 1.476230432289838412e-01 -3.256881571405694786e-01 -1.505223555461172591e-01 2.425605219139360599e-02 6.880492844505694747e-03 3.488906870136956797e-03 -1.862797534048774625e-03 -4.527311379353077606e-03 -2.128304055513475027e-03 -8.930845697098024893e-03 1.700172427493943816e+00 -2.219837665004200655e-01 3.121359861890801723e-01 2.465714656278782807e-02 -3.794570071894370379e-03 -4.855226106307992257e-02 3.912063794115516746e-02 4.938185083477396320e-02 -5.083363293523861064e-03 1.919016886458527627e-03 -6.198301711062555869e-03 7.728035014448249307e-03 -5.151015489028742261e-02 5.204305765934828798e-02 4.695166302976591655e-02 -7.578652163759379279e-02 -6.807974604212405079e-02 -2.960728416404645458e-02 -9.719806356966564920e-03 8.661087291837621382e-03 -1.482962581633036434e-03 9.402804798420559551e-03 -2.004526993905350780e-03 -5.592172054409095573e-03 -4.051809041534136513e-02 9.068323273158956921e-03 5.298981045119047217e-02 -3.775578324273598518e-02 -5.117850795422296956e-02 1.900119625144330859e-03 -2.636167953333002408e-03 1.140922151845724306e-03 2.293182660480003101e-03 -2.355543622816912066e-03 -2.098540868943581453e-03 -1.946417915364062796e-04 -4.479397373290882056e-01 4.256877397000671248e-01 -6.488610888002170618e-02 -4.316800612628046707e-01 -3.782145122580286845e-02 -4.089320105242855163e-01 -7.850394781457785756e-03 -1.293045105425164737e-03 -1.281942964403063982e-02 1.540599228641375499e-03 -3.594259101963727214e-03 -2.930492798301894894e-03 4.540067030740259357e-04 1.382807096667688831e-03 1.820278696091774976e-03 -9.322491437835117578e-03 1.540646471794670028e-02 -4.620380391325744698e-04 -1.919016886458538469e-03 1.299186715352342383e-04 -1.942638463101325087e-03 -1.337453669513567799e-03 8.201411410369420334e-04 -1.228321985424090951e-04 -6.207277910186796352e-03 -5.461308519808232703e-04 -9.510046756378712565e-04 -4.509358981104583629e-03 7.511661372399855950e-05 -2.069250113906538299e-04 -7.955747013284556607e-03 5.846812650618149476e-03 -1.326115312725028054e-03 -6.548373476908357117e-03 -3.819608943135711400e-03 5.777837646821258957e-04
1.821129072850907055e-02 -2.710755443740208714e-01 -6.976207473062204234e-02 -1.245891714130870631e-01 -4.349559015116238880e-01 2.597570297098717590e-02 -6.949467848302555775e-04 2.570027538733248452e-03 -1.042467420398672691e-02 -1.881364093289966677e-02 6.441603950483064389e-03 4.332669587816658993e-03 -2.219837665004200655e-01 1.819633354617885335e+00 2.537335276659656927e-02 6.948995416769735388e-03 1.261108733804142470e-02 -2.537902194499084239e-03 -4.923681435418736374e-02 -1.448612084879112860e-01 9.889881708794453358e-03 6.201608731792541442e-03 -5.012026132062688197e-03 1.024420535843598504e-02 6.207844828026219675e-02 3.715674005907537453e-03 -6.751613522342758689e-02 -3.209888806832571218e-02 -2.104115561031276449e-02 -3.309760832878198139e-02 7.955747013284567015e-03 -7.803151628172256757e-03 1.098686772808463857e-02 1.501292925107816818e-02 -1.892088289085783409e-03 4.790455743153518645e-03 -5.323075053294672176e-02 1.455608795880700482e-02 6.865138819687904848e-02 3.152063187211071385e-03 4.588727478624271203e-03 2.016810213759605459e-03 -1.854766197990205708e-03 6.552625360704072369e-04 3.263084597432088473e-03 -2.339008519166963819e-03 -1.851931608793085733e-04 4.512193570301702844e-03 4.291889297900582934e-01 -7.780862308452138887e-01 8.088972705549758724e-02 -4.335126231787507500e-02 -1.692769425374099912e-01 -7.247288686614619668e-02 -7.261272659987154810e-04 5.980983205948996184e-04 -9.453354972436081062e-04 -2.983405129981701355e-03 3.831419731457121622e-04 4.425738599789169961e-03 -5.883189878648014196e-03 7.748822001893890254e-03 -2.480265547490738127e-04 1.161803625597942341e-02 -1.105395300575010183e-02 2.258222727048692785e-03 -9.245485097979686765e-04 -1.080498158793532018e-02 -7.856536391384827877e-04 -1.851931608793074783e-03 1.150370782502835483e-03 -1.228321985423981230e-03 1.483907444698739008e-03 -5.810907854121103843e-04 -2.721678060779825561e-03 -8.125822365112335107e-05 7.157337722758951156e-04 1.958228703685536715e-03 -1.629888788351029766e-04 -1.405011378711888952e-03 1.130056226590057640e-03 -1.878860206165832228e-03 8.489594645411124331e-04 2.253498411720146520e-04
9.431953823997737962e-02 8.052595477519894351e-03 -3.570590282167651619e-01 1.715398895797868965e-03 6.208695204785360730e-03 -2.654673096474946536e-01 9.498708399590194071e-03 7.922676805984666185e-04 1.886277381231661610e-02 1.196669072722668717e-02 -5.456584204479669959e-04 1.573574949634688053e-02 3.121359861890801723e-01 2.537335276659656927e-02 1.748209265754678610e+00 4.819463039270840271e-02 -3.213951718015127523e-02 -1.415905649859535154e-01 5.854843986676660714e-03 2.401794669883448863e-02 6.041454442154554211e-03 -7.731342035178237482e-03 1.024089833770600033e-02 -1.841254656150545163e-02 5.168400969437825232e-03 -5.283390804534818241e-02 -1.365138157338896194e-02 -6.499665785870986645e-02 -8.600946757705130175e-02 1.860955051070613958e-02 -4.270781057012534854e-03 2.983877561514560774e-03 -1.357862711732923597e-02 -7.156865291226086750e-03 1.078088757975968499e-03 -1.302257520315845685e-02 1.020782813040611511e-02 -7.086472992830672619e-04 -1.185519688547282194e-02 4.796786325693778996e-02 6.789974962810615966e-02 -1.916654728794256989e-03 4.482430383731815342e-03 2.871438856694977573e-03 -4.522114632491663899e-03 3.646699002110643465e-03 2.989546739908823490e-03 -1.889253699888650750e-03 -6.374660402277454452e-02 8.196592608734212804e-02 -1.620690546406355348e-01 -4.114401495322146385e-01 -7.062142768888596267e-02 -7.660165500438247399e-01 -1.049884595464503634e-02 -2.892698275673463194e-03 -2.298993568334119567e-02 9.658390257695322750e-03 3.304186140790505745e-03 8.565183690667967781e-03 3.583393176708035612e-03 2.441998593329439311e-03 -1.152118779174406311e-02 -1.075726600311693090e-03 1.037932077683267028e-03 7.261272659987168905e-04 2.781204433919610107e-03 -6.203026026391119914e-04 2.993798623704519227e-03 2.116020835659233358e-03 -9.094307007465990108e-04 9.590360116964156707e-04 -6.708527766546370803e-04 1.986574595656858538e-03 4.599593403879947626e-03 1.182496126737010537e-03 -1.001082418120542890e-03 -9.429733395793313960e-04 -2.236018445004497000e-03 8.799982162497098706e-03 -1.742799924703484094e-03 1.238715479146796066e-03 -3.547015948678166122e-03 4.781007112496390120e-04
-2.920822124824351551e-01 -4.855415078921135330e-02 -1.405748371903144389e-01 6.881437707571412717e-03 3.792680345762958725e-03 1.065805538121706014e-03 -3.256654804269924486e-01 -1.522986981096534631e-01 9.159030127467188143e-03 -4.526838947820229463e-03 -1.058246633595886360e-04 9.209107869949837225e-03 2.465714656278782807e-02 6.948995416769735388e-03 4.819463039270840271e-02 1.699598895613057437e+00 -2.841841021161589653e-01 -2.555471923205974716e-01 1.922323907188529680e-03 -7.754491180288142563e-03 -6.200191437193969257e-03 3.911874821502374366e-02 4.923492462805592607e-02 -5.832639704632494419e-03 -5.186400610839608794e-02 4.050958664774997192e-02 -5.738484100134403493e-02 -7.566038241832143130e-02 -5.986935843263045676e-02 4.363472123758829757e-02 -9.680594539739614812e-03 8.756046029941530126e-03 -4.176294750441540606e-04 9.415560449807666710e-03 -7.648666516928504053e-04 5.923346558940730845e-03 -4.050627962701998375e-02 -2.721205629246980021e-03 -5.367152915310077765e-02 -2.647033878588672326e-03 6.117988350477058818e-04 -2.494910925009239267e-03 -3.777279077791877854e-02 -5.036309112851457270e-02 9.342805993747933802e-03 -2.363102527342601615e-03 -2.009251309233921548e-03 6.576246937346871997e-04 1.527371145721443182e-03 -2.690497579611368477e-03 3.627801740796411569e-03 -7.854646665253477156e-03 1.395562748054783846e-03 1.214432498358030549e-02 -4.318123420920041422e-01 5.266383269352026969e-02 4.083778483362460743e-01 -4.476284049489365202e-01 4.297860832475874915e-01 -3.012932100785162964e-02 -1.342650416374973265e-03 8.168341203069399807e-04 9.084858376808620673e-04 -1.917127160327107950e-03 8.692740204538807348e-04 1.799019277113277863e-03 -9.327215753163701356e-03 1.530867139064562288e-02 -2.916792283849092750e-03 4.426683462854970330e-04 8.139995311098294391e-04 -2.731126691436937606e-03 -6.392943502598959736e-03 -3.259777576701842691e-04 1.061553654326046273e-03 -4.693607278918173094e-03 1.171630201481338018e-04 1.596818581051097331e-04 -6.493571419097145941e-03 -3.829057573792851634e-03 2.787346043846815075e-04 -7.880157968027689738e-03 5.967755123029118078e-03 1.984212437990931673e-05
-2.886084234213494651e-03 -2.619647022629049138e-01 4.849556927913727111e-02 -2.741520185159751141e-03 5.404144304332655913e-03 1.346571598097679769e-02 -1.219978844553753217e-01 -4.336869504143743281e-01 1.171016040488621554e-02 -2.101517187600571504e-02 6.100035952228634664e-03 -2.125941897849193546e-03 -3.794570071894370379e-03 1.261108733804142470e-02 -3.213951718015127523e-02 -2.841841021161589653e-01 1.805596468913686525e+00 -3.745295463017569992e-02 7.752129022623887970e-03 -1.007743702733803620e-02 -1.214999416197457341e-02 -4.934689090134265765e-02 -1.448777435915612199e-01 2.404345800160868213e-02 5.982353257394348867e-02 2.845502365541218576e-02 5.810104720515277960e-02 -1.713178467593452423e-02 6.422234257635988687e-03 3.592794564211854169e-02 8.636520852129115494e-03 -1.105348057421724761e-02 -1.154858882064968215e-02 1.619967726161087099e-02 -3.697721607659033502e-03 -6.903169558082764695e-03 -5.416947198873034441e-02 -1.211314450241183756e-03 -7.102441178641161201e-02 -2.807188168226650883e-03 -8.957301862937928558e-04 -4.075666833943338355e-03 -7.431348011815075774e-03 -1.066892130647296988e-02 -6.519555153403576962e-05 -3.093009245604152330e-03 -1.865632123245887768e-03 -4.513138433367413008e-03 -5.019585036588383384e-03 -1.264179538767701803e-02 -2.297434544275695802e-03 1.598708307182594365e-03 8.876988502352456227e-04 -1.598235875649740585e-03 4.783841701693543336e-02 -1.673281624643815635e-01 -6.260568187092879766e-02 4.325545320301199537e-01 -7.725379949233603938e-01 5.633462570380652623e-02 -2.270033515370088913e-03 1.584535361196927599e-03 5.631383871636057824e-04 -1.508473884407219310e-03 1.216511197102597246e-03 1.190055031262686643e-03 1.155614772517536346e-02 -2.298473893647978369e-02 4.067635497884825166e-04 -6.509634091214236071e-03 6.986789939398170557e-03 -1.085175230968802532e-03 1.488631760027290911e-03 -1.743272356236373003e-04 3.832364594522814222e-03 -4.336921471612345948e-04 4.251883795698392730e-04 -2.303103722669962421e-03 -2.155705084419083650e-03 1.591621834189764235e-03 -4.431407778183451759e-04 2.815691935818056017e-04 -3.581031019043754132e-03 -7.313240128601250674e-04
-9.590123901197716849e-02 -2.935831274623167120e-02 -3.661471936143040340e-01 -9.125959920167302925e-03 2.210507142230306969e-03 1.597763444116882814e-02 2.554815243375305189e-02 3.155370207941060601e-02 -2.666408295751074853e-01 -7.577801787000246550e-03 2.696166758005645071e-03 1.616141030744958074e-02 -4.855226106307992257e-02 -2.537902194499084239e-03 -1.415905649859535154e-01 -2.555471923205974716e-01 -3.745295463017569992e-02 1.762236702828220203e+00 6.183183902011162893e-03 -1.212353799613467495e-02 -1.337311940053714614e-02 5.082418430458125747e-03 9.890354140327311042e-03 6.038147421424569505e-03 -1.854671711683637814e-02 4.333378235115942223e-02 -3.836852694084941229e-02 7.044426586406521418e-02 8.865791875023854018e-02 -8.509909201323898054e-03 2.396172734642511119e-03 -3.535677591889638087e-03 -1.028483447026154983e-02 3.700556196856243790e-03 -3.183716099912383551e-03 -1.125568127027934927e-02 1.702643244410768746e-03 -1.669573037110903910e-03 3.934882237152433765e-03 -3.963228129123748215e-03 -3.676462188680540942e-03 -2.975846225456021347e-03 -4.749401442948388008e-02 -6.594482794515060808e-02 1.332351408958732351e-02 -3.042931503121480696e-03 -2.995688349835941289e-03 -1.946417915364144111e-04 -8.768329249795790009e-03 -1.680438962366576647e-03 9.831300198720383313e-03 1.040294235347539661e-02 -1.752720986893362967e-04 -1.310288856374387453e-02 4.109993709120605687e-01 -6.386518433752122470e-02 -7.780158385468185500e-01 -3.187117606948941528e-02 5.567652857853899739e-02 -1.563606644291439807e-01 -1.665793584848063256e-03 7.473866849771963316e-04 -9.752404132733542147e-03 -2.505776850264911787e-03 1.553354880028477237e-03 2.469399622235043598e-03 -1.507056589808654498e-03 1.128638931991498250e-03 8.636048420596230055e-04 -2.217121183690283753e-03 -4.285426434531119586e-03 -5.215644122723376566e-04 2.244049781063007479e-04 -9.146274476080058866e-04 4.231569239785607298e-03 -1.235408458416807674e-03 6.826635649760209564e-04 -6.963640794288237503e-04 -8.588805267310738135e-04 3.346704978747488263e-03 -2.310190195662818139e-04 2.156177515951939599e-03 -8.429595840738483836e-03 4.289678318326867580e-04
-4.510776275703126323e-03 8.834469664393629698e-05 -9.207690575351295398e-03 -3.256777636468466963e-01 1.523043672880477484e-01 -9.178399820314264712e-03 6.882855002169990105e-03 -3.794097640361540884e-03 -1.060136359727452404e-03 -2.920713465571794787e-01 4.853005678103569642e-02 1.405899549993658293e-01 3.912063794115516746e-02 -4.923681435418736374e-02 5.854843986676660714e-03 1.922323907188529680e-03 7.752129022623887970e-03 6.183183902011162893e-03 1.699635745272620069e+00 2.842724468128029480e-01 2.554517611509606878e-01 2.467415409797060755e-02 -6.937184628448378292e-03 -4.822675573694255868e-02 -5.190888710401735107e-02 -4.047746130351581595e-02 5.738247884367973783e-02 -7.571849149686263325e-02 5.982920175233776006e-02 -4.359881644109128707e-02 -9.689570738863718252e-03 -8.767384386730088519e-03 4.355818732926690167e-04 9.410363702946272085e-03 7.095921623487643068e-04 -5.903976866093623918e-03 -2.350819307488354742e-03 2.013503193029614682e-03 -6.495933576761359551e-04 -3.777609779864875283e-02 5.035883924471885875e-02 -9.339026541485084473e-03 -2.638530110997264807e-03 -6.136885611791201376e-04 2.488769315082137515e-03 -4.051194880541425514e-02 2.731126691436937606e-03 5.368522966755356896e-02 -9.322491437835145334e-03 -1.532945837809127076e-02 2.913012831586231713e-03 4.440856408840468828e-04 -8.097476473141202585e-04 2.733488849101213015e-03 -1.338870964112133912e-03 -8.258103194312173267e-04 -8.555735060010948544e-04 -1.918072023392836762e-03 -8.650221366581986593e-04 -1.799491708646147690e-03 -4.318255701749241782e-01 -5.271910718286433595e-02 -4.083324949090919587e-01 -4.475381705261610721e-01 -4.297695481439375298e-01 3.015577717369154892e-02 1.524536556524305536e-03 2.673962475961423266e-03 -3.617408247073611478e-03 -7.853701802187782605e-03 -1.396035179587621147e-03 -1.214054553131748218e-02 -4.746047179065107126e-03 -1.110214102210049444e-04 -1.629888788351077200e-04 -6.272945893253695226e-03 3.231431684730899905e-04 -1.064388243523156814e-03 -7.916535196057538845e-03 -5.977203753686237062e-03 -1.322808291994315849e-05 -6.509634091214229999e-03 3.825750553062830933e-03 -2.683411106618651537e-04
2.098635355250154030e-02 6.129799138798515228e-03 -2.126414329382048628e-03 1.219945774346453404e-01 -4.336501007548115849e-01 1.174039602298894598e-02 2.741520185159745503e-03 5.402254578201230381e-03 1.346429868637824198e-02 2.893170707206325215e-03 -2.619396633916635242e-01 4.849509684760440476e-02 4.938185083477396320e-02 -1.448612084879112860e-01 2.401794669883448863e-02 -7.754491180288142563e-03 -1.007743702733803620e-02 -1.212353799613467495e-02 2.842724468128029480e-01 1.805775992896171855e+00 -3.744303356798572846e-02 3.798821955690079126e-03 1.260447329658144835e-02 -3.213573772788842764e-02 -5.982069798474635991e-02 2.839691457687097687e-02 5.811191313040846296e-02 1.713981601199306495e-02 6.452469875738733873e-03 3.588259221496441220e-02 -8.623292769209209632e-03 -1.103883519669873227e-02 -1.157221039729244838e-02 -1.619778753547945760e-02 -3.671265441819133307e-03 -6.887579317498537454e-03 3.074584415822790261e-03 -1.875080753902986369e-03 -4.525421653221653809e-03 7.427568559552233385e-03 -1.066514185421012749e-02 -6.991986686260393512e-05 2.797267106036682889e-03 -8.947853232280816079e-04 -4.067635497884795892e-03 5.416994442026319689e-02 -1.225959827759703870e-03 -7.103291555400301216e-02 -1.155803745130678899e-02 -2.301875400684536693e-02 4.143224543141666447e-04 6.503020049754256252e-03 6.985372644799588832e-03 -1.085647662501647856e-03 2.263891905442959838e-03 1.599653170248298674e-03 4.913287941695957230e-04 1.511780905137205099e-03 1.211314450241183756e-03 1.190527462795556470e-03 -4.788754989635239656e-02 -1.673253278751844486e-01 -6.273465567939831566e-02 -4.325413039472000287e-01 -7.726405125659899786e-01 5.637242022643496747e-02 5.015333152792678974e-03 -1.266777912198406748e-02 -2.294599955078560974e-03 -1.601070464846867606e-03 8.876988502352483332e-04 -1.606267211708281096e-03 4.053462551899109827e-04 4.176294750441551448e-04 -2.296962112742844189e-03 -1.507056589808650378e-03 -1.719650779593532176e-04 3.836616478318512560e-03 -2.810967620489479720e-04 -3.578668861379478289e-03 -7.379380543200993571e-04 2.157594810550504411e-03 1.595401286452606407e-03 -4.535342715411615298e-04
7.575439629335963335e-03 2.731599122969792254e-03 1.615999301285101289e-02 -2.554862486528591131e-02 3.156078855240343484e-02 -2.666294912183189147e-01 9.136353413890133807e-03 2.213814162960295144e-03 1.600975978540300493e-02 9.594470271299987418e-02 -2.931343175061042194e-02 -3.661755395062752938e-01 -5.083363293523861064e-03 9.889881708794453358e-03 6.041454442154554211e-03 -6.200191437193969257e-03 -1.214999416197457341e-02 -1.337311940053714614e-02 2.554517611509606878e-01 -3.744303356798572846e-02 1.762231033649826140e+00 4.853856054862711045e-02 -2.524201680046276458e-03 -1.416104071103334305e-01 1.852876471858787288e-02 4.326764193655966567e-02 -3.838081016070364615e-02 -7.050804412100070140e-02 8.868295762147987427e-02 -8.561404238405135800e-03 -2.413652701358063278e-03 -3.517252762108277753e-03 -1.030940090997002970e-02 -3.704335649118956943e-03 -3.148283734948228128e-03 -1.123111483057086940e-02 3.034427735530088356e-03 -3.013168316551592327e-03 -2.073974429235107819e-04 4.750865980700237634e-02 -6.594104849288776049e-02 1.333060056258016622e-02 3.963700560656606767e-03 -3.676934620213396891e-03 -2.978208383120311067e-03 -1.684690846162273468e-03 -1.682328688497990686e-03 3.922126585765338749e-03 1.511308473604352836e-03 1.151315645568550851e-03 8.673842943224610580e-04 2.217593615223137533e-03 -4.286371297596835821e-03 -5.281784537323119463e-04 1.667210879446629369e-03 7.667563778242683474e-04 -9.791143518427679673e-03 2.515697912454881516e-03 1.552882448495622372e-03 2.471289348366463492e-03 -4.109970087543963757e-01 -6.391053776467536807e-02 -7.780219801567456184e-01 3.189054576233647798e-02 5.570345717591174833e-02 -1.563583022714797321e-01 8.767856818262937529e-03 -1.662486564118074647e-03 9.836969377114649499e-03 -1.039774560661397944e-02 -1.795239824850373457e-04 -1.310383342680958296e-02 1.258085171993869600e-03 6.840808595745843587e-04 -6.930570586988379607e-04 -1.629888788351043318e-04 -9.212414890679883079e-04 4.236293555114161585e-03 -2.155705084419086252e-03 -8.426761251541351611e-03 4.214089273069999194e-04 8.598253897967850614e-04 3.350011999477475137e-03 -2.404676502233801978e-04
-4.528256242418800780e-03 2.107517068067864003e-03 8.930373265565175883e-03 6.881910139104271268e-03 -3.487962007071242730e-03 1.864687260180167196e-03 -3.257084716964823157e-01 1.505223555461172591e-01 -2.427683917883924000e-02 -2.922144933116346821e-01 1.657715005636232336e-02 -1.476088702829981281e-01 1.919016886458527627e-03 6.201608731792541442e-03 -7.731342035178237482e-03 3.911874821502374366e-02 -4.934689090134265765e-02 5.082418430458125747e-03 2.467415409797060755e-02 3.798821955690079126e-03 4.853856054862711045e-02 1.700281086746500581e+00 2.219866010896172082e-01 -3.121180337908316949e-01 -5.149456464970320058e-02 -5.201849121963980638e-02 -4.693654522071452617e-02 -7.583990640080648382e-02 6.805848662314556430e-02 2.964129923441202047e-02 -9.711775020908005110e-03 -8.669118627896170784e-03 1.501859842947244044e-03 9.410363702946226983e-03 1.987519458722572172e-03 5.576581813824853587e-03 -2.352236602086942539e-03 2.109406794199256575e-03 2.017282645292409096e-04 -2.641364700194407875e-03 -1.141394583378579171e-03 -2.297906975808560424e-03 -3.776145242113025657e-02 5.117614579655867940e-02 -1.897757467480046777e-03 -4.053368065592559411e-02 -9.066905978560368257e-03 -5.298839315659191473e-02 -1.920906612589952725e-03 -1.511780905137042469e-04 1.940748736969878305e-03 -1.337926101046432205e-03 -8.196687095040938904e-04 1.266116508052376067e-04 4.521169769425954169e-04 -1.393673021923353328e-03 -1.722485368790702348e-03 -9.325798458565119631e-03 -1.540646471794668987e-02 4.606207445339758309e-04 -7.853229370654933594e-03 1.283124043235191105e-03 1.292052999206169672e-02 1.542961386305681266e-03 3.597093691160837756e-03 2.928603072170469796e-03 -4.478485580432470803e-01 -4.256735667540814116e-01 6.487288079710176736e-02 -4.316895098934617758e-01 3.778790858697014809e-02 4.089390969972782619e-01 -4.731874233079449467e-03 -7.606147678973279244e-05 2.036179906606734613e-04 -6.260662673399454425e-03 5.499103042436463609e-04 9.476976549078901290e-04 -6.559711833696903367e-03 3.817246785471438159e-03 -5.735318808864167152e-04 -7.943463793430277642e-03 -5.850592102880974518e-03 1.331312059586428100e-03
1.881175120676824991e-02 6.470422273987232187e-03 4.335031745480934402e-03 6.935294902316962952e-04 2.571444833331814998e-03 -1.041522557332965129e-02 1.245938957284156157e-01 -4.349114929475354496e-01 2.598751375930852953e-02 -1.820751127624621601e-02 -2.710410568721224323e-01 -6.978380658113339519e-02 -6.198301711062555869e-03 -5.012026132062688197e-03 1.024089833770600033e-02 4.923492462805592607e-02 -1.448777435915612199e-01 9.890354140327311042e-03 -6.937184628448378292e-03 1.260447329658144835e-02 -2.524201680046276458e-03 2.219866010896172082e-01 1.819773194351610668e+00 2.538421869185224222e-02 -6.208458989018932062e-02 3.660871948096313701e-03 -6.752085953875613944e-02 3.207526649168294941e-02 -2.098871571016581311e-02 -3.313634771447611371e-02 -7.956691876350265036e-03 -7.792285702916581201e-03 1.097316721363183166e-02 -1.501907086100534583e-02 -1.877442911567266549e-03 4.806045983737746753e-03 2.330977183108431765e-03 -1.965315176678388313e-04 4.502744939644596003e-03 1.859490513318760429e-03 6.552625360704072369e-04 3.265446755096371688e-03 -3.156315071006768423e-03 4.591089636288550949e-03 2.016810213759615000e-03 5.323736457440669811e-02 1.454994634887989309e-02 6.863438066169626206e-02 9.273830989951076242e-04 -1.083332747990664070e-02 -7.828190499413628135e-04 1.851459177260217099e-03 1.149898350969983220e-03 -1.232101437686823186e-03 5.881772584049439409e-03 7.762994947879552250e-03 -2.735378575232597781e-04 -1.161189464605229954e-02 -1.105773245801294595e-02 2.261057316245831950e-03 7.265996975315704544e-04 6.099091089162902166e-04 -9.703743684849404534e-04 2.977735951587438205e-03 3.807798154814307900e-04 4.425266168256320083e-03 -4.291539698566270156e-01 -7.782218186951433969e-01 8.088264058250475841e-02 4.332008183670661705e-02 -1.692674939067528861e-01 -7.242517128132780480e-02 4.440856408840577248e-05 7.152613407430429612e-04 1.962953019014089702e-03 -1.513670631268626077e-03 -5.843978061420974750e-04 -2.719315903115547550e-03 1.876970480034412768e-03 8.536837798696670461e-04 2.187357997120376518e-04 1.629888788351056871e-04 -1.403594084113324141e-03 1.124859479728649355e-03
-1.196196641189813809e-02 -5.886496899377903925e-04 1.573763922247830432e-02 -9.496818673458777213e-03 7.922676805984624985e-04 1.885427004472520554e-02 -1.713036738133582280e-03 6.196411984931118194e-03 -2.654885690664731124e-01 -9.432190039764165590e-02 8.010549071095766915e-03 -3.570335169139908782e-01 7.728035014448249307e-03 1.024420535843598504e-02 -1.841254656150545163e-02 -5.832639704632494419e-03 2.404345800160868213e-02 6.038147421424569505e-03 -4.822675573694255868e-02 -3.213573772788842764e-02 -1.416104071103334305e-01 -3.121180337908316949e-01 2.538421869185224222e-02 1.748253674318766659e+00 -5.157062612649298931e-03 -5.277107465147842791e-02 -1.364996427879039756e-02 6.507366419856527862e-02 -8.603545131135834079e-02 1.866293527391879592e-02 4.271253488545435038e-03 2.958838690273224957e-03 -1.354555691002936116e-02 7.159227448890332669e-03 1.036514783084695928e-03 -1.304666921133408077e-02 -3.635360645322117598e-03 3.009388864288749070e-03 -1.873663459304425027e-03 -4.491879014388927387e-03 2.870966425162122925e-03 -4.527783810885919677e-03 -4.797353243533207523e-02 6.789455288124474075e-02 -1.914765002662831891e-03 -1.022814268631889144e-02 -6.949467848302651185e-04 -1.184055150795430313e-02 -2.785928749248153986e-03 -6.136885611791349912e-04 2.989546739908836934e-03 -2.115548404126374807e-03 -9.089582692137508678e-04 9.656500531563872499e-04 -3.584810471306598689e-03 2.419794311285240924e-03 -1.148197597451706790e-02 1.064860675056015149e-03 1.039349372281827937e-03 7.232926768015873753e-04 1.049553893391504816e-02 -2.911123105454828299e-03 -2.294883413998277666e-02 -9.650358921636787227e-03 3.307965593053345532e-03 8.565183690667978189e-03 6.373762782365029189e-02 8.198151632792637089e-02 -1.620699995037012675e-01 4.114420392583461039e-01 -7.056898778873901823e-02 -7.660104084338976715e-01 -1.128166500458640566e-03 -9.996651235219819812e-04 -9.458079287764636217e-04 6.902224695017050845e-04 1.992243774051122990e-03 4.593924225485681440e-03 -1.258085171993865480e-03 -3.553157558605288691e-03 4.894390680381706252e-04 2.211452005296018000e-03 8.798564867898534328e-03 -1.733823725579231251e-03
-4.420163907701474826e-01 2.114098039320510547e-01 -2.367779599517861461e-02 -1.607590020000276496e-02 2.401841913036734805e-03 2.151594930083242097e-02 -1.608062451533131057e-02 -2.404204070701005010e-03 -2.154193303513945654e-02 -4.420362328945274255e-01 -2.114688578736579894e-01 2.365795387079869944e-02 -5.151015489028742261e-02 6.207844828026219675e-02 5.168400969437825232e-03 -5.186400610839608794e-02 5.982353257394348867e-02 -1.854671711683637814e-02 -5.190888710401735107e-02 -5.982069798474635991e-02 1.852876471858787288e-02 -5.149456464970320058e-02 -6.208458989018932062e-02 -5.157062612649298931e-03 2.397882936791406738e+00 1.606267211707861645e-05 -4.724315328553678521e-05 1.044829578062950182e-02 -1.559024058422724124e-05 2.834589197132225680e-05 -1.309272656147215219e+00 -2.740102890561531865e-05 1.058246633596000743e-04 3.163401543999585543e-03 -2.078698744562906540e-05 -1.086592525566991776e-05 3.876395213384935950e-02 -5.738531343287688047e-02 6.404281859387486904e-03 2.020117234489591466e-03 -6.288063702305093190e-04 -5.731539356601414101e-03 2.024841549818137947e-03 6.302236648290720708e-04 5.731066925068577234e-03 3.874883432479800383e-02 5.741271446178249083e-02 -6.392471071066099450e-03 -5.124937268415129081e-03 -1.176354516809927867e-04 8.530696188769535532e-03 1.333201785717880302e-03 -4.374715994240590405e-04 -1.603432622511140847e-03 1.521701967327167889e-03 -2.810967620489493272e-04 1.889253699888644679e-03 -5.120212953086577395e-03 -2.023896686752425615e-03 -8.335581965700264440e-03 1.546268407035650792e-03 2.617270692018610484e-04 -1.809412770836099638e-03 -5.111236753962310891e-03 2.026258844416701458e-03 8.336999260298842696e-03 -5.123047542283709621e-03 1.483435013165828632e-04 -8.535420504098088085e-03 1.331312059586460626e-03 4.384164624898095365e-04 1.608156937839709012e-03 -4.250324771639967664e-02 -1.582645635065511869e-02 1.710674580469315111e-03 -4.267332306822760324e-02 1.582220446685941861e-02 -1.713036738133592472e-03 5.926181148137855265e-03 6.944743532973952915e-05 4.185743381098785357e-04 5.906811455290779563e-03 -7.558904525686296547e-05 -4.077084128541977760e-04
1.241162674486988582e-01 -6.512289156428880954e-01 5.273280769731714113e-02 -4.270781057012649671e-04 7.584415828460215961e-03 5.168400969437930183e-04 4.110154335841786867e-04 7.576856923934529447e-03 4.346370102269584736e-04 -1.241833527263643128e-01 -6.512638755763194842e-01 5.275312225322992266e-02 5.204305765934828798e-02 3.715674005907537453e-03 -5.283390804534818241e-02 4.050958664774997192e-02 2.845502365541218576e-02 4.333378235115942223e-02 -4.047746130351581595e-02 2.839691457687097687e-02 4.326764193655966567e-02 -5.201849121963980638e-02 3.660871948096313701e-03 -5.277107465147842791e-02 1.606267211707861645e-05 1.791422578064959970e+00 -1.211876643765283368e-01 4.535342715410475530e-05 -8.269441551100511351e-03 1.200448524985511887e-03 1.370051445273343044e-05 -3.683010089725916592e-01 1.625353445635637634e-02 4.251883795669417427e-06 -2.905453927060566558e-04 -2.012558329963904085e-04 6.216159623004475360e-02 -8.132247433959310934e-02 8.501877865265357326e-03 -2.196806627777379221e-04 -8.179679559857992027e-03 7.218753822030111794e-04 1.970039492006981686e-04 -8.178734696792280129e-03 7.445520957800799353e-04 -6.217860376522753307e-02 -8.133995430630877599e-02 8.504240022929633602e-03 -8.012911228760039722e-03 -1.216227738182881768e-02 1.029570039551722105e-02 8.659669997239037272e-04 -1.502332274480099993e-03 4.167318551317276271e-03 -1.463592888785956829e-03 -8.465973068768363734e-04 -5.353121698784277585e-03 -9.353199487470743867e-03 -1.509891179005783688e-03 -1.255297825950021581e-02 1.448947511267440185e-03 -8.395108338839985451e-04 -5.342728205061460581e-03 9.341388699149364219e-03 -1.499970116815818946e-03 -1.254872637570451747e-02 8.000155577372949911e-03 -1.215377361423741753e-02 1.029050364865581602e-02 -8.853366925709703220e-04 -1.499025253750105096e-03 4.155980194528746501e-03 9.601226042219818124e-02 1.923835688093664814e-02 2.022006960621011793e-03 -9.595415134365697929e-02 1.924544335392947697e-02 2.035235043540962758e-03 -5.999880467263196340e-05 9.231312151994066836e-04 -1.185803147466988033e-04 5.243990014694747612e-05 9.226587836665509513e-04 -1.209424724109792946e-04
-1.350020348287524555e-02 5.259910957351907751e-02 -1.821799925627560490e-01 -3.628746603862136044e-03 4.625104706654154028e-04 1.187503900985274058e-02 3.624494720066444645e-03 4.610931760668502116e-04 1.186936983145846052e-02 1.353516341630653722e-02 5.262367601322755217e-02 -1.821677093429018013e-01 4.695166302976591655e-02 -6.751613522342758689e-02 -1.365138157338896194e-02 -5.738484100134403493e-02 5.810104720515277960e-02 -3.836852694084941229e-02 5.738247884367973783e-02 5.811191313040846296e-02 -3.838081016070364615e-02 -4.693654522071452617e-02 -6.752085953875613944e-02 -1.364996427879039756e-02 -4.724315328553678521e-05 -1.211876643765283368e-01 6.835044931045016758e-01 2.362157664266023582e-06 1.201865819584078000e-03 2.329559888509862182e-03 1.105489786880708107e-04 1.636597316117595693e-02 -2.246709570593014571e-01 4.724315328553757994e-07 -2.022006960621011956e-04 -2.074919292300813917e-03 -6.854036678665803226e-03 8.439516902928444891e-03 -5.530283523605038221e-03 -1.910513118867153285e-03 7.351034651229663725e-04 -1.640754713606734812e-03 1.909095824268580016e-03 7.346310335901113991e-04 -1.639809850541016842e-03 6.831832396621596165e-03 8.427233683074204090e-03 -5.532173249736459415e-03 7.083165972100661893e-03 -2.053187441789464107e-03 -1.161378437218371987e-02 1.103930762823158475e-02 -8.207553020296458335e-03 -6.829470238957325093e-03 -1.066041753888157667e-02 6.521917311068475137e-03 -1.100812714706313374e-02 -5.126826994546552010e-03 2.244049781063050034e-04 -9.401387503822000377e-03 1.065900024428300535e-02 6.521917311068466463e-03 -1.100670985246456415e-02 5.126354563013692592e-03 2.244049781063023200e-04 -9.401859935354844183e-03 -7.083638403633513506e-03 -2.053187441789467577e-03 -1.161331194065087086e-02 -1.104875625888869159e-02 -8.208970314895026182e-03 -6.830415102023035256e-03 -1.078466703202253865e-02 2.009723740766773160e-03 3.712744930403834298e-02 1.063726839377165945e-02 2.000747541642526606e-03 3.710571745352699013e-02 -4.540067030740186716e-04 -1.199976093452660545e-04 -1.440916175208926291e-04 5.007774248266968174e-04 -1.199976093452658242e-04 -1.440916175208871810e-04
3.312689908381902422e-03 2.955059238010399481e-03 -3.552685127072516009e-04 -3.391354482917649515e-01 -1.475498163413912350e-02 -1.333419104222986207e-01 -3.391600147314735025e-01 1.469640012406506213e-02 1.333291547709115343e-01 3.284344016410574961e-03 -3.014113179617295551e-03 3.581031019043784056e-04 -7.578652163759379279e-02 -3.209888806832571218e-02 -6.499665785870986645e-02 -7.566038241832143130e-02 -1.713178467593452423e-02 7.044426586406521418e-02 -7.571849149686263325e-02 1.713981601199306495e-02 -7.050804412100070140e-02 -7.583990640080648382e-02 3.207526649168294941e-02 6.507366419856527862e-02 1.044829578062950182e-02 4.535342715410475530e-05 2.362157664266023582e-06 2.679894326287963757e+00 4.044013921242081374e-04 -1.417294598562626452e-06 5.127771857612196255e-03 -1.653510364993436912e-05 1.936969284705936453e-05 -1.661639966811193414e+00 -2.640892268661542384e-04 4.110154335841425692e-05 -1.727209684119243409e-03 2.274757830698632792e-03 -2.381054925591123781e-04 2.866431082446711798e-02 5.299264504038756624e-03 4.800849236876336690e-02 2.867706647585421473e-02 -5.294540188710210142e-03 -4.801368911562478581e-02 -1.748469103097735101e-03 -2.249246527924447965e-03 2.584200484718888113e-04 4.814549751329150369e-03 5.476426328859518994e-03 3.416152414077234297e-03 -7.974644274598759880e-03 -8.055902498249892935e-03 2.159012105149189786e-04 -7.993069104380124551e-03 -7.907086565400440678e-03 1.502332274480095873e-03 4.726677486218051373e-03 4.500855213513161798e-03 -4.428573188986309125e-03 -7.996376125110105787e-03 7.878740673429130564e-03 -1.571779709809835402e-03 4.742740158335121553e-03 -4.499910350447460308e-03 4.448887744899071572e-03 4.826832971183386833e-03 -5.461780951341010590e-03 -3.451584779041387118e-03 -7.979368589927317637e-03 8.060626813578438549e-03 -2.073974429235060386e-04 1.370051445280084240e-05 -2.685773264282816358e-03 3.240880315387829154e-04 -1.322808291995400051e-05 2.690497579611362839e-03 -3.292847784001883818e-04 -5.353924832390126454e-02 -3.250328946044934043e-04 -2.875690740490681116e-03 -5.356617692127402242e-02 3.103875170859800672e-04 2.882304781950641853e-03
1.211314450241189828e-03 7.356703829623938151e-03 -1.156984823962818338e-03 -1.189157411350268492e-02 -2.420214775349480429e-01 -3.414498903712234745e-02 1.185236229627569318e-02 -2.419931316429767276e-01 -3.407365187566119280e-02 -1.184858284401285513e-03 7.351507082762504496e-03 -1.155095097831394758e-03 -6.807974604212405079e-02 -2.104115561031276449e-02 -8.600946757705130175e-02 -5.986935843263045676e-02 6.422234257635988687e-03 8.865791875023854018e-02 5.982920175233776006e-02 6.452469875738733873e-03 8.868295762147987427e-02 6.805848662314556430e-02 -2.098871571016581311e-02 -8.603545131135834079e-02 -1.559024058422724124e-05 -8.269441551100511351e-03 1.201865819584078000e-03 4.044013921242081374e-04 7.640417862364893287e-01 9.614312395679913692e-02 -1.133835678855780348e-05 7.176234984073170693e-04 2.022006960621011685e-04 -2.012558329964468954e-04 -1.831002891887583139e-01 -2.056447219366169116e-02 1.557134332291315506e-03 2.985767287645980884e-04 -5.196746861409144019e-04 -5.500992768568000596e-03 -5.871379090326620670e-03 -9.157140401335764346e-03 5.514220851487961969e-03 -5.872323953392332568e-03 -9.171313347321425474e-03 -1.546268407035645588e-03 3.056632017574322305e-04 -5.206195492066247824e-04 4.668568407676830338e-03 -1.586897518861206478e-03 3.014113179617295551e-03 -1.189157411350268145e-02 -1.476490269632907762e-02 2.442471024862297429e-03 -1.319737487031494988e-02 -1.629936031504334443e-02 1.558551626889886823e-03 3.847954835107044499e-03 3.276312680352035968e-03 -3.795514934960093553e-03 1.320446134330777871e-02 -1.629983274657620385e-02 1.553354880028476152e-03 -3.840395930581354950e-03 3.270171070424917302e-03 -3.795987366492948635e-03 -4.662899229282572826e-03 -1.592094265722624521e-03 3.016947768814442089e-03 1.189913301802836970e-02 -1.476537512786193183e-02 2.447195340190849982e-03 -1.176354516809885583e-04 -8.456524438111193251e-05 9.448630657112105848e-07 5.532173249736462451e-04 -9.354144350536759450e-05 1.889726131421048976e-06 -1.082435128078238981e-02 4.584003163295718650e-03 -3.864489938756916093e-04 1.032262899288997719e-02 4.588255047091417856e-03 -3.992046452627940516e-04
-1.488159328494481366e-04 -1.170212906882775374e-03 -3.032538009398663692e-03 -1.075655735581764194e-01 -3.413270581726809971e-02 -5.459480209776003123e-01 1.075797465041620909e-01 -3.412750907040669468e-02 -5.460236100228572642e-01 1.044073687610378511e-04 -1.164071296955651938e-03 -3.032538009398662391e-03 -2.960728416404645458e-02 -3.309760832878198139e-02 1.860955051070613958e-02 4.363472123758829757e-02 3.592794564211854169e-02 -8.509909201323898054e-03 -4.359881644109128707e-02 3.588259221496441220e-02 -8.561404238405135800e-03 2.964129923441202047e-02 -3.313634771447611371e-02 1.866293527391879592e-02 2.834589197132225680e-05 1.200448524985511887e-03 2.329559888509862182e-03 -1.417294598562626452e-06 9.614312395679913692e-02 1.651476074813343020e+00 2.173185051123141531e-05 2.064525798577996154e-04 2.561051339608996693e-03 2.456643970845037717e-05 -2.067076928855415135e-02 -3.644629751996745215e-01 -1.809412770836081206e-04 -5.144779392795056829e-04 -4.349204691466598133e-03 -5.004608956996861591e-02 -9.175092799584269598e-03 -8.798281408978821105e-02 5.002624744558867992e-02 -9.172730641919993322e-03 -8.796580655460542464e-02 1.615715842365306567e-04 -5.286508852651668113e-04 -4.348259828400886234e-03 3.794097640361537849e-03 4.517862748695969030e-03 2.891280981074955303e-04 7.353396808893937833e-03 8.185348738252263417e-03 1.067222832720292943e-03 -4.580223711032877995e-03 -4.301489106648207113e-03 -1.034105382267133492e-02 -4.553767545192974331e-03 -4.807935709869172285e-03 1.907206098137157087e-03 4.568885354244348225e-03 -4.297237222852513111e-03 -1.033349491814565362e-02 4.548570798331565829e-03 -4.799904373810628955e-03 1.910040687334292999e-03 -3.804963565617204731e-03 4.525894084754504554e-03 2.844037827789418389e-04 -7.364735165682465001e-03 8.187710895916536225e-03 1.057301770530331021e-03 3.354263883273108423e-05 -6.141609927121605875e-06 -8.503767591396743447e-05 -3.684965956271912357e-05 9.448630657100213505e-06 -8.598253897967816732e-05 -9.452788054596658607e-02 -4.086532759199010007e-04 9.618706008935441016e-04 9.455386428027365286e-02 -3.798349524157226863e-04 9.363592981193574315e-04
-5.572329930029164963e-02 4.870296672206011861e-03 -3.992046452627767044e-04 9.766577078719147764e-03 -2.834589197132523835e-04 -2.352709033619725630e-03 9.767049510252062694e-03 2.825140566475560977e-04 2.340425813765608862e-03 -5.573416522554732605e-02 -4.902422016440205997e-03 4.431407778182530188e-04 -9.719806356966564920e-03 7.955747013284567015e-03 -4.270781057012534854e-03 -9.680594539739614812e-03 8.636520852129115494e-03 2.396172734642511119e-03 -9.689570738863718252e-03 -8.623292769209209632e-03 -2.413652701358063278e-03 -9.711775020908005110e-03 -7.956691876350265036e-03 4.271253488545435038e-03 -1.309272656147215219e+00 1.370051445273343044e-05 1.105489786880708107e-04 5.127771857612196255e-03 -1.133835678855780348e-05 2.173185051123141531e-05 2.265167470581674003e+00 8.503767591411537385e-06 -1.436191859880479556e-04 1.189582599729795132e-03 -1.653510364988011836e-05 -9.448630657208603229e-06 4.530618400082212296e-04 -4.121492692630342874e-03 4.095981389855795057e-04 -4.322276094093817703e-03 4.677072175273999958e-05 4.232986534384738063e-04 -4.317551778765314589e-03 -4.724315328552309038e-05 -4.270781057012155817e-04 3.930630353356722416e-04 4.082280875403285214e-03 -4.710142382568795714e-04 -2.023424255219539308e-03 -5.810907854121767375e-04 1.378082781339164033e-03 1.318083976666484941e-04 -7.558904525688464951e-05 -9.684846423538176312e-05 1.280289454038199826e-04 -5.574692087701327986e-05 7.842363445395724407e-05 -2.006889151569735043e-03 -7.875433652699377011e-04 -1.218873354766943778e-03 1.275565138709393136e-04 4.110154335837390427e-05 -1.162181570824808840e-04 -2.001692404708129217e-03 7.899055229342000998e-04 1.217928491701193282e-03 -2.020117234489634834e-03 4.388888940226902055e-04 -1.380444939003350538e-03 1.247219246738396140e-04 7.653390832261346144e-05 1.006279164982400902e-04 -4.151449576128664054e-01 4.274640822636033288e-01 -4.747700689430112142e-02 -4.150674788414782101e-01 -4.273743202723607748e-01 4.761684662802621870e-02 2.513335754791030247e-04 4.771558481840646989e-05 2.716481313917479441e-04 2.475541232162338555e-04 -5.291233167978686412e-05 -2.631443638004434243e-04
1.007691735265189847e-01 9.171313347321420270e-03 6.667898654720784760e-03 -3.826695416128600077e-04 -2.704198094064176258e-03 8.116373734455395016e-04 3.869214254085547684e-04 -2.699946210268476185e-03 8.395108338840352995e-04 -1.008253928789287490e-01 9.164226874328608788e-03 6.669788380852206822e-03 8.661087291837621382e-03 -7.803151628172256757e-03 2.983877561514560774e-03 8.756046029941530126e-03 -1.105348057421724761e-02 -3.535677591889638087e-03 -8.767384386730088519e-03 -1.103883519669873227e-02 -3.517252762108277753e-03 -8.669118627896170784e-03 -7.792285702916581201e-03 2.958838690273224957e-03 -2.740102890561531865e-05 -3.683010089725916592e-01 1.636597316117595693e-02 -1.653510364993436912e-05 7.176234984073170693e-04 2.064525798577996154e-04 8.503767591411537385e-06 2.347697479919245822e+00 -2.125374980009768766e-01 -1.417294598696217101e-06 1.034625056953274570e-04 -1.525953851122866770e-04 9.763742489522069315e-03 3.041041776990064706e-03 -6.727425027860559981e-04 -1.936969284707035902e-05 6.325858224933489978e-04 -2.333811772305546481e-04 2.834589197131517560e-05 6.311685278947837523e-04 -2.404676502233888172e-04 -9.736341460616453752e-03 3.064663353632830940e-03 -6.510106522747084647e-04 2.117910561790653252e-03 -1.837144501814703262e-02 -2.965452731733195669e-03 -4.459753670154747995e-04 4.185743381098611885e-04 -7.766774400142361246e-04 -5.168400969437826099e-04 5.414065366522691995e-04 3.992046452627922627e-04 2.551130277419029133e-03 3.297572099330545225e-04 3.803073839485780934e-03 5.220368438051934974e-04 5.390443789879851167e-04 3.949527614670975562e-04 -2.548768119754754157e-03 3.273950522687776496e-04 3.803546271018646858e-03 -2.113186246462099398e-03 -1.837380717581130890e-02 -2.963090574068925898e-03 4.506996823440321230e-04 4.171570435113059177e-04 -7.733704192842522866e-04 4.052286197382322097e-01 -9.471576656658318161e-01 9.152935760693352296e-02 -4.051303539793982278e-01 -9.472252233750300121e-01 9.165407953160734089e-02 -2.267671357705922845e-05 -1.044073687610382577e-04 -8.503767591396724473e-06 5.385719474551130536e-05 -1.044073687610380408e-04 -8.503767591393119501e-06
-1.124009102969512203e-02 6.726952596327721162e-03 6.943562454141898044e-02 -3.475678787217002796e-03 8.262827509640540856e-04 4.666678681545425623e-03 3.465757725027047813e-03 8.225032987012098531e-04 4.631718748114127884e-03 1.121080027465808787e-02 6.726952596327699478e-03 6.942570347922902285e-02 -1.482962581633036434e-03 1.098686772808463857e-02 -1.357862711732923597e-02 -4.176294750441540606e-04 -1.154858882064968215e-02 -1.028483447026154983e-02 4.355818732926690167e-04 -1.157221039729244838e-02 -1.030940090997002970e-02 1.501859842947244044e-03 1.097316721363183166e-02 -1.354555691002936116e-02 1.058246633596000743e-04 1.625353445635637634e-02 -2.246709570593014571e-01 1.936969284705936453e-05 2.022006960621011685e-04 2.561051339608996693e-03 -1.436191859880479556e-04 -2.125374980009768766e-01 4.016679032751012124e-01 1.889726131392571729e-06 -1.535402481779974098e-04 -1.259502466592433978e-03 -1.191472325861262296e-03 -6.491209261432878122e-04 -3.024979104872976311e-03 -2.258222727048722817e-04 -2.371606294933991787e-04 -1.485324739297316614e-03 2.159012105149094919e-04 -2.357433348948328490e-04 -1.476348540173050543e-03 1.162181570824233129e-03 -6.751046604503349851e-04 -3.048128249982889632e-03 -2.233183855807362606e-03 -1.893978015217204387e-03 4.089839779928999483e-03 3.632998487657784509e-04 -9.543116963677453191e-05 -8.928955970966601964e-04 -2.735378575232700238e-04 -2.281844303691492630e-04 -5.178794463160631828e-03 1.711619443535028311e-03 2.429715373475201980e-03 2.878052898154962597e-03 2.655065214647160687e-04 -2.258222727048760222e-04 -5.174542579364934357e-03 -1.716816190396439198e-03 2.433967257270900318e-03 2.879470192753517434e-03 2.228459540478812655e-03 -1.890670994487215128e-03 4.087005190731867257e-03 -3.689690271600519012e-04 -9.401387503821926109e-05 -8.985647754909272499e-04 -4.529579050710780264e-02 9.161675744051175907e-02 -1.337675712334013278e-01 4.531279804229058905e-02 9.172447183000279058e-02 -1.338738683282937880e-01 -3.524339235101119484e-04 -7.558904525686436307e-06 -1.790515509521866549e-04 3.628274172329298743e-04 -8.031336058541354656e-06 -1.799964140179064680e-04
-5.012498563595547615e-03 -4.019447481533593158e-03 4.417234832198034577e-04 -9.521337870013976690e-02 -3.530953276561134106e-03 -3.130567552466143738e-02 -9.520865438481110332e-02 3.507331699918309759e-03 3.130803768232578999e-02 -5.013443426661243901e-03 4.014723166205057953e-03 -4.412510516869336307e-04 9.402804798420559551e-03 1.501292925107816818e-02 -7.156865291226086750e-03 9.415560449807666710e-03 1.619967726161087099e-02 3.700556196856243790e-03 9.410363702946272085e-03 -1.619778753547945760e-02 -3.704335649118956943e-03 9.410363702946226983e-03 -1.501907086100534583e-02 7.159227448890332669e-03 3.163401543999585543e-03 4.251883795669417427e-06 4.724315328553757994e-07 -1.661639966811193414e+00 -2.012558329964468954e-04 2.456643970845037717e-05 1.189582599729795132e-03 -1.417294598696217101e-06 1.889726131392571729e-06 2.704645014294256633e+00 1.048798002938774830e-04 2.787346043849563867e-05 -9.760435468792578138e-04 9.254933728636608424e-04 -1.001554849653824605e-04 5.442883690026721448e-03 5.862875322735761324e-04 5.478788486523819556e-03 5.473119308129621025e-03 -6.009329097920934268e-04 -5.507606810027990824e-03 -9.788781360763791975e-04 -9.231312151994851799e-04 1.029900741625004560e-04 -5.196746861408990063e-04 -2.446722908657937220e-03 1.766893932879159620e-04 -6.070745197191986485e-04 -2.304521017268564530e-03 1.727209684119232567e-03 -6.051847935877464457e-04 -2.625302028077299964e-03 -1.156039960897148723e-03 -5.253438645351417736e-04 -2.416959722088162475e-03 3.618825541671418650e-04 -6.051847935877627087e-04 2.621995007347384648e-03 1.204700408781260966e-03 -5.239265699366136078e-04 2.417432153621018858e-03 -3.628274172328706769e-04 -5.206195492065952921e-04 2.430187805008100430e-03 -1.771618248208074731e-04 -6.070745197192149115e-04 2.305938311867087274e-03 -1.727209684119303040e-03 1.667683310979179356e-04 -3.873938569414348953e-04 4.440856408844846294e-05 1.497607959151394893e-04 3.883387200071745492e-04 -4.535342715418811690e-05 -4.432773105313385087e-01 -4.557027322769686972e-02 -4.102652123100032355e-01 -4.432026663491472895e-01 4.540633948579597678e-02 4.102727712145289862e-01
3.552685127072445536e-04 4.880217734396190407e-04 -9.117928584108801120e-05 -1.092450676574772961e-02 2.417621126234104079e-02 -2.140587275367712792e-03 1.085553176195084082e-02 2.423432034088225662e-02 -2.067832819307978583e-03 -3.240880315387918600e-04 4.884942049724707615e-04 -9.212414890679825616e-05 -2.004526993905350780e-03 -1.892088289085783409e-03 1.078088757975968499e-03 -7.648666516928504053e-04 -3.697721607659033502e-03 -3.183716099912383551e-03 7.095921623487643068e-04 -3.671265441819133307e-03 -3.148283734948228128e-03 1.987519458722572172e-03 -1.877442911567266549e-03 1.036514783084695928e-03 -2.078698744562906540e-05 -2.905453927060566558e-04 -2.022006960621011956e-04 -2.640892268661542384e-04 -1.831002891887583139e-01 -2.067076928855415135e-02 -1.653510364988011836e-05 1.034625056953274570e-04 -1.535402481779974098e-04 1.048798002938774830e-04 4.020260063770055292e-01 1.947528129466361557e-01 -3.165291270131372493e-05 -9.448630657107472239e-05 1.596818581051172412e-04 -1.233046300752537144e-04 -2.614436102821653465e-03 1.057301770530324949e-03 1.625164473022351283e-04 -2.636167953333001541e-03 1.002027281186246548e-03 4.535342715410861777e-05 -8.362038131540117255e-05 1.582645635065511283e-04 1.787208488791889108e-03 -7.037340113413693803e-03 4.894390680381778894e-04 -9.174620368051430996e-04 8.130546680441053976e-04 -5.962085944634852542e-04 -2.026731275949588524e-04 1.790043077989025670e-03 1.672407626307994449e-04 1.617133136963954700e-03 1.701225949812212607e-03 -7.072300046844943186e-04 2.111768951863518973e-04 1.788625783390455871e-03 1.606267211708297359e-04 -1.614298547766824209e-03 1.697446497549368483e-03 -7.095921623487782930e-04 -1.781066878864773044e-03 -7.040647134143681977e-03 4.922736572353028509e-04 9.245485097979682428e-04 8.135270995769608047e-04 -5.886496899377984156e-04 1.502332274480104005e-04 -1.511780905137202558e-05 3.307020729987653095e-06 2.055077167920881778e-04 -2.645616583990274942e-05 4.251883795699058498e-06 -4.536240335324040474e-02 -1.133334901428077190e-01 -8.331141109291426150e-02 4.476761205337548288e-02 -1.132569562344851455e-01 -8.322731828006599275e-02
-2.551130277418483711e-05 -9.070685430824618374e-05 -3.184188531445236682e-04 -9.847788059217041368e-02 -2.184523407923263591e-03 5.788231140544094176e-03 9.850480918954315768e-02 -2.168460735806179533e-03 5.817994327113960862e-03 4.251883795698541807e-05 -9.306901197249776753e-05 -3.184188531445249692e-04 -5.592172054409095573e-03 4.790455743153518645e-03 -1.302257520315845685e-02 5.923346558940730845e-03 -6.903169558082764695e-03 -1.125568127027934927e-02 -5.903976866093623918e-03 -6.887579317498537454e-03 -1.123111483057086940e-02 5.576581813824853587e-03 4.806045983737746753e-03 -1.304666921133408077e-02 -1.086592525566991776e-05 -2.012558329963904085e-04 -2.074919292300813917e-03 4.110154335841425692e-05 -2.056447219366169116e-02 -3.644629751996745215e-01 -9.448630657208603229e-06 -1.525953851122866770e-04 -1.259502466592433978e-03 2.787346043849563867e-05 1.947528129466361557e-01 2.134793375048773534e+00 8.503767591400319281e-06 1.554299743094180082e-04 1.319028839732212018e-03 -2.763252035671090977e-03 8.565183690667976454e-04 4.780062249430702508e-03 2.782621728518176220e-03 7.757325769485287799e-04 4.720535876290918829e-03 -4.724315328553956517e-07 1.601542896379735156e-04 1.317611545133644821e-03 5.021947194252640145e-04 -7.587250417657315227e-04 7.138440461444734873e-04 -3.158677228671054240e-03 -4.026061522993520936e-03 6.358928432233367390e-04 3.288595900206276769e-03 3.769531200653051042e-03 -1.072183363815277374e-02 -8.678567258553287166e-04 3.330642306630395531e-04 7.483315480429121331e-04 -3.282926721812016221e-03 3.766696611455906240e-03 -1.072561309041561439e-02 8.716361781181734911e-04 3.321193675973288474e-04 7.473866849772158472e-04 -5.007774248266979016e-04 -7.625044940285818267e-04 7.162062038087468364e-04 3.163873975532456237e-03 -4.027006386059238906e-03 6.396722954861815136e-04 -3.873938569414091455e-05 6.141609927123457489e-06 1.133835678852826744e-05 -5.858151007406850008e-05 5.442186686108879679e-18 1.133835678852826744e-05 -4.026047350047534112e-01 -8.323251502692739778e-02 -8.549494239461852274e-01 4.026141836354105163e-01 -8.311771416444355132e-02 -8.550368237797631998e-01
-4.582344928615396662e-01 -4.144641837740219437e-01 4.580365440492732698e-02 -4.297237222852507907e-03 5.722090725944310730e-03 8.869429597826831296e-03 -4.293457770589658579e-03 3.635360645322118466e-03 -9.902164928648701098e-03 -3.922126585765342219e-03 1.062262301625313543e-02 -1.186748010532702154e-03 -4.051809041534136513e-02 -5.323075053294672176e-02 1.020782813040611511e-02 -4.050627962701998375e-02 -5.416947198873034441e-02 1.702643244410768746e-03 -2.350819307488354742e-03 3.074584415822790261e-03 3.034427735530088356e-03 -2.352236602086942539e-03 2.330977183108431765e-03 -3.635360645322117598e-03 3.876395213384935950e-02 6.216159623004475360e-02 -6.854036678665803226e-03 -1.727209684119243409e-03 1.557134332291315506e-03 -1.809412770836081206e-04 4.530618400082212296e-04 9.763742489522069315e-03 -1.191472325861262296e-03 -9.760435468792578138e-04 -3.165291270131372493e-05 8.503767591400319281e-06 5.069558844133817965e-01 4.256267960323287802e-01 -4.722614575035485873e-02 -1.073364442647428089e-03 -3.410955667215827530e-03 7.095921623487743898e-04 -1.075254168778842345e-03 -3.479930671012711977e-03 5.385719474551228791e-05 3.078836299618499441e-03 3.729846951893199015e-03 -4.147948858470208592e-04 5.366822213237086234e-04 3.477096081815674727e-04 -1.978070828065467066e-03 3.430797791595749206e-03 8.121098049784043413e-04 -8.432902861468534027e-04 3.429380496997183093e-03 9.774608414777805586e-04 7.223478137358694054e-04 5.362097897908659015e-04 9.576187170978495578e-04 1.813192223098949833e-03 8.465973068768391924e-04 -3.930630353356939256e-04 -4.615656075996938008e-04 5.853426692078100239e-04 -6.684906189903679595e-04 -3.425128613201294803e-04 5.881772584049422496e-04 -7.610871994300080160e-04 4.814077319796410646e-04 8.461248753439910494e-04 -2.721205629247045073e-04 6.070745197191661224e-04 2.390503556248276375e-04 4.445580724169221308e-04 -5.385719474551228791e-05 3.637722802985588312e-05 -2.274757830698632792e-03 3.576306703715282026e-04 6.066020881863017165e-04 -6.377825693548998557e-05 -2.645616583990095371e-04 6.061296566534508630e-04 1.228321985424687263e-05 2.659789529975810710e-04
-3.904533235481802422e-01 -7.634833721646542282e-01 6.697850813903816203e-02 3.105292465458391396e-03 4.112988925038911503e-03 3.439301559187226982e-04 1.122024890531518647e-03 4.235821123581307371e-03 -4.226372492924202265e-03 1.487545167501725697e-02 -7.042536860275123121e-03 2.175074777266156750e-03 9.068323273158956921e-03 1.455608795880700482e-02 -7.086472992830672619e-04 -2.721205629246980021e-03 -1.211314450241183756e-03 -1.669573037110903910e-03 2.013503193029614682e-03 -1.875080753902986369e-03 -3.013168316551592327e-03 2.109406794199256575e-03 -1.965315176678388313e-04 3.009388864288749070e-03 -5.738531343287688047e-02 -8.132247433959310934e-02 8.439516902928444891e-03 2.274757830698632792e-03 2.985767287645980884e-04 -5.144779392795056829e-04 -4.121492692630342874e-03 3.041041776990064706e-03 -6.491209261432878122e-04 9.254933728636608424e-04 -9.448630657107472239e-05 1.554299743094180082e-04 4.256267960323287802e-01 8.262166105494539448e-01 -7.147747362641991564e-02 -5.243990014694617507e-05 6.316409594276340637e-04 -1.177299379875591627e-03 -6.741597973846215688e-04 1.936969284706998294e-05 1.160291844692809115e-03 -3.738823151017454244e-03 -4.042596626643455739e-03 5.683351340250254518e-04 -4.804628689139176737e-04 1.891615857552928761e-03 1.187220442065559838e-03 -9.798229991420537993e-04 4.625104706654117707e-04 1.637447692876743601e-03 -3.642447118315018419e-04 -6.708527766545544641e-05 -1.269423528782399804e-03 -1.346429868637752988e-04 1.408318399441876260e-03 -8.820296718409811713e-04 -5.607762294993271206e-04 1.705477833607925257e-04 4.407786201540665142e-04 -7.020332578230902617e-04 5.839253746092439110e-04 3.207810108088059078e-04 -5.499103042436626239e-04 9.113204268780213980e-04 -2.759000151875384398e-04 -5.626659556307576394e-04 5.102260554837464122e-05 -5.522724619079331541e-04 1.535402481779964612e-04 4.870769103738946740e-04 -1.559024058423266225e-05 4.668568407676828604e-03 3.618825541672177591e-04 -9.826575883391806040e-05 -7.511661372400493461e-04 -8.173065518398098077e-05 5.432962627836043085e-05 -8.102200788469751235e-04 -2.078698744563474052e-05 9.448630657125488969e-07
4.317221076692288190e-02 6.693362714341689890e-02 -1.655291431872683017e-01 8.717306644247408212e-03 -4.708725087969536580e-03 -1.305139352666263505e-02 -9.184068998708523959e-03 8.272276140297651166e-04 -1.319217812345352056e-02 -1.648786049665265131e-03 2.177909366463287675e-03 1.234132893278100385e-02 5.298981045119047217e-02 6.865138819687904848e-02 -1.185519688547282194e-02 -5.367152915310077765e-02 -7.102441178641161201e-02 3.934882237152433765e-03 -6.495933576761359551e-04 -4.525421653221653809e-03 -2.073974429235107819e-04 2.017282645292409096e-04 4.502744939644596003e-03 -1.873663459304425027e-03 6.404281859387486904e-03 8.501877865265357326e-03 -5.530283523605038221e-03 -2.381054925591123781e-04 -5.196746861409144019e-04 -4.349204691466598133e-03 4.095981389855795057e-04 -6.727425027860559981e-04 -3.024979104872976311e-03 -1.001554849653824605e-04 1.596818581051172412e-04 1.319028839732212018e-03 -4.722614575035485873e-02 -7.147747362641991564e-02 1.888299388192283268e-01 2.850179437716495422e-03 3.876300727078366322e-03 -5.621935240978959440e-05 -2.778369844722464437e-03 -3.892835830728303727e-03 5.607762294993427332e-04 4.100705705184615299e-04 5.640832502293142113e-04 1.015255364106204018e-03 -1.527371145721428220e-03 -8.938404601623663485e-04 2.767976350999653071e-03 -2.713174293188426282e-03 1.121552458998671155e-03 1.739492903973499822e-03 2.861990226037866396e-03 -7.166786353416014846e-04 1.556661900758463026e-03 1.589732108058345209e-03 1.156512392429961088e-03 2.775535255525343054e-03 6.991986686259512597e-05 4.724315328562744484e-07 -1.001082418120542022e-03 -6.306960963619243337e-04 3.784176578171568987e-04 6.401447270190321502e-04 7.648666516928534411e-04 -3.684965956271913983e-04 7.851812076056278143e-04 4.960531094982140328e-05 -7.653390832256670522e-05 -1.729099410250677993e-04 4.110154335841591710e-05 -2.078698744563541815e-05 3.217258738745116804e-04 -5.801459223464032564e-04 2.645616583990190239e-05 2.976318656988870574e-04 4.677072175268233087e-04 -3.302296414659083574e-04 2.206255258434566509e-04 -7.039229839545072280e-05 3.821971100800002638e-04 1.464537751851692851e-04
-1.334146648783582009e-03 -1.136953726969748557e-02 -1.097930882355896030e-03 -4.958291769515720260e-01 4.934972549053977253e-02 4.458997779702186803e-01 -5.087142745786692177e-03 -7.261272659987168905e-04 -6.564908580558299726e-03 -1.334619080316446415e-03 1.086592525567365783e-02 -3.577251566780909574e-03 -3.775578324273598518e-02 3.152063187211071385e-03 4.796786325693778996e-02 -2.647033878588672326e-03 -2.807188168226650883e-03 -3.963228129123748215e-03 -3.777609779864875283e-02 7.427568559552233385e-03 4.750865980700237634e-02 -2.641364700194407875e-03 1.859490513318760429e-03 -4.491879014388927387e-03 2.020117234489591466e-03 -2.196806627777379221e-04 -1.910513118867153285e-03 2.866431082446711798e-02 -5.500992768568000596e-03 -5.004608956996861591e-02 -4.322276094093817703e-03 -1.936969284707035902e-05 -2.258222727048722817e-04 5.442883690026721448e-03 -1.233046300752537144e-04 -2.763252035671090977e-03 -1.073364442647428089e-03 -5.243990014694617507e-05 2.850179437716495422e-03 5.413970880216045778e-01 -5.188101364357890211e-02 -4.702843315385489276e-01 2.938524134360432586e-03 -4.218813588398453518e-04 -3.838978635982784066e-03 -1.068640127318859923e-03 6.689630505232106814e-04 2.773645529393906246e-03 2.343732834495529382e-03 3.122772432173983887e-04 -8.206135725697901763e-04 9.226587836665503008e-04 1.611463958569691983e-03 -1.612881253168258096e-03 7.488039795757719854e-04 4.388888940226576794e-04 1.185803147466999146e-03 5.706972916893007525e-04 5.319579059951567209e-04 2.697584052604095825e-04 9.250209413308181205e-04 -1.919489317991397454e-03 -8.461248753439802074e-04 2.340425813765549014e-03 -5.220368438051939310e-04 -7.251824029330016311e-04 5.716421547550133014e-04 -4.965255410310093209e-04 3.803073839485772260e-04 7.488039795757719854e-04 -2.518060070119199426e-04 8.791950826438543667e-04 4.615656075997073534e-04 8.621875474610664336e-04 -6.708527766545612403e-05 4.634553337311202539e-04 -8.555735060010840123e-04 1.370051445280587039e-04 1.510363610538641588e-03 9.023442277536952629e-05 8.343140870225923197e-04 2.692859737275600843e-04 1.072419579581622027e-04 1.888781268355785694e-03
-1.344681871966258227e-02 -1.103741790210017656e-02 2.734906143699774791e-03 4.924012137491734498e-02 -1.493937166141257600e-01 -6.230852243676276991e-02 -1.513198199735773380e-03 5.741932850324249320e-03 -1.010531048777651899e-03 1.299706390038426508e-02 -1.132985302093765176e-02 1.735713451710653530e-03 -5.117850795422296956e-02 4.588727478624271203e-03 6.789974962810615966e-02 6.117988350477058818e-04 -8.957301862937928558e-04 -3.676462188680540942e-03 5.035883924471885875e-02 -1.066514185421012749e-02 -6.594104849288776049e-02 -1.141394583378579171e-03 6.552625360704072369e-04 2.870966425162122925e-03 -6.288063702305093190e-04 -8.179679559857992027e-03 7.351034651229663725e-04 5.299264504038756624e-03 -5.871379090326620670e-03 -9.175092799584269598e-03 4.677072175273999958e-05 6.325858224933489978e-04 -2.371606294933991787e-04 5.862875322735761324e-04 -2.614436102821653465e-03 8.565183690667976454e-04 -3.410955667215827530e-03 6.316409594276340637e-04 3.876300727078366322e-03 -5.188101364357890211e-02 1.787992725136429428e-01 6.636245742019475369e-02 4.228262219055592560e-04 6.151058557777011040e-04 -5.891221214706433059e-04 3.480875534078421707e-03 1.889726131421506374e-05 -3.893308262261158809e-03 1.944528189232731102e-03 1.215093902504025929e-03 8.163616887741006198e-04 1.428632955354651934e-03 3.192692299036641382e-03 -1.372413602944868357e-03 4.974704040967069078e-04 3.651895748972116803e-04 7.653390832257212623e-05 1.833034347478868637e-04 6.519555153404119063e-05 1.795239824850488654e-04 -1.290210516228031210e-03 3.168125859328154575e-03 9.330522773893673051e-04 -1.794767393317576055e-03 1.538709502509962544e-03 -1.124859479728641332e-03 4.251883795700371399e-06 -8.262827509640546277e-04 -7.558904525685957733e-05 -3.406231351887247113e-04 2.966870026331779237e-04 -6.614041459974967377e-06 -2.759000151875397951e-04 1.072419579581676238e-04 2.395227871576771357e-04 2.995215918303108541e-04 -5.858151007406486800e-05 -1.965315176678367984e-04 3.023561810274261121e-05 -9.278555305279597787e-04 3.458198820501342434e-04 -1.918072023392828631e-04 1.291627810826600576e-03 1.006279164981973998e-04
-5.929015737334941520e-04 3.101513013195546405e-03 8.667701333297590793e-03 4.451249902563358951e-01 -6.225088578975440656e-02 -7.058930234465181641e-01 -1.366083020404607572e-02 -1.014310501040498191e-03 -3.201196066628033288e-03 -3.515835467509721181e-03 1.394617884989055034e-03 8.955412136806511700e-03 1.900119625144330859e-03 2.016810213759605459e-03 -1.916654728794256989e-03 -2.494910925009239267e-03 -4.075666833943338355e-03 -2.975846225456021347e-03 -9.339026541485084473e-03 -6.991986686260393512e-05 1.333060056258016622e-02 -2.297906975808560424e-03 3.265446755096371688e-03 -4.527783810885919677e-03 -5.731539356601414101e-03 7.218753822030111794e-04 -1.640754713606734812e-03 4.800849236876336690e-02 -9.157140401335764346e-03 -8.798281408978821105e-02 4.232986534384738063e-04 -2.333811772305546481e-04 -1.485324739297316614e-03 5.478788486523819556e-03 1.057301770530324949e-03 4.780062249430702508e-03 7.095921623487743898e-04 -1.177299379875591627e-03 -5.621935240978959440e-05 -4.702843315385489276e-01 6.636245742019475369e-02 7.688029512246057351e-01 3.837561341384217953e-03 -5.886496899377991745e-04 -4.655340324756887180e-03 -4.818801635125867858e-05 1.155567529364246370e-03 5.560519141707752182e-04 4.653450598625439964e-04 6.736873658517788469e-04 1.714926464265104956e-04 4.832974581110607414e-04 9.897440613320274312e-04 9.722640946163669607e-04 6.614041459975319743e-04 2.971594341660247114e-04 8.083303527155487247e-04 8.480146014754053052e-04 6.982538055602481976e-04 3.581031019043675635e-04 7.870709337370407691e-04 -1.475876108640182451e-03 1.422963776960388133e-03 8.711637465853058326e-04 -9.562014224992834450e-04 5.702248601564471886e-04 8.678567258553254640e-04 -5.678627024921685269e-04 5.324303375280102849e-04 7.540007264371774518e-04 -2.792070359175350715e-04 4.431407778183505970e-04 3.467647451158549238e-04 5.518000303750768797e-04 1.256667877395325117e-04 2.938524134360429876e-04 -5.097536239509579004e-04 3.070804963560004033e-04 7.865985022041885062e-04 3.406231351887348486e-04 2.149563474491961515e-03 -2.535540036834821841e-03 -1.275565138709840369e-05 1.728154547184966800e-03
-1.342650416374989528e-03 -1.085080744662228827e-02 3.574889409116635032e-03 -5.089977334983824403e-03 7.242375398672972137e-04 6.578136663478264569e-03 -4.958301218146377032e-01 -4.938326812937253452e-02 -4.458969433810215932e-01 -1.335563943382153543e-03 1.138465507874887594e-02 1.095568724691611947e-03 -2.636167953333002408e-03 -1.854766197990205708e-03 4.482430383731815342e-03 -3.777279077791877854e-02 -7.431348011815075774e-03 -4.749401442948388008e-02 -2.638530110997264807e-03 2.797267106036682889e-03 3.963700560656606767e-03 -3.776145242113025657e-02 -3.156315071006768423e-03 -4.797353243533207523e-02 2.024841549818137947e-03 1.970039492006981686e-04 1.909095824268580016e-03 2.867706647585421473e-02 5.514220851487961969e-03 5.002624744558867992e-02 -4.317551778765314589e-03 2.834589197131517560e-05 2.159012105149094919e-04 5.473119308129621025e-03 1.625164473022351283e-04 2.782621728518176220e-03 -1.075254168778842345e-03 -6.741597973846215688e-04 -2.778369844722464437e-03 2.938524134360432586e-03 4.228262219055592560e-04 3.837561341384217953e-03 5.413545691836474383e-01 5.193439840679156538e-02 4.702866936962132316e-01 -1.070057421917436878e-03 4.535342715412103189e-05 -2.855848616110755970e-03 5.721145862878668654e-04 4.941633833667143962e-04 -3.779452262843039853e-04 7.454969588457916168e-04 2.508611439462019727e-04 -8.791950826438408141e-04 9.226587836665503008e-04 1.925158496385656485e-03 8.985647754909263825e-04 2.341370676831240095e-03 5.206195492066169762e-04 7.256548344658497740e-04 7.483315480429184215e-04 -4.308575579641091453e-04 -1.132418384254340422e-03 5.673902709593095419e-04 -5.329027690608665593e-04 -2.683411106618651537e-04 2.342315539896968907e-03 -3.127496747502627947e-04 8.220308671683562891e-04 9.231312151994092857e-04 -1.611936390102550968e-03 1.610519095503976615e-03 4.601483130011453063e-04 8.532113483368216136e-04 -1.355878499294925911e-04 4.677072175268294344e-04 -8.621875474610501706e-04 6.803014073117409394e-05 2.532233016104860554e-04 -1.157457255495703994e-04 -1.879332637698681889e-03 1.504694432144364994e-03 -8.739983357824407688e-05 -8.395108338839977861e-04
-1.299564660578569550e-02 -1.133268761013478398e-02 1.735713451710654397e-03 1.511780905137204449e-03 5.741460418791392503e-03 -1.010531048777658838e-03 -4.927886076061147036e-02 -1.493974960663885798e-01 -6.234489966479261902e-02 1.344776358272829590e-02 -1.103552817596875624e-02 2.736323438298341338e-03 1.140922151845724306e-03 6.552625360704072369e-04 2.871438856694977573e-03 -5.036309112851457270e-02 -1.066892130647296988e-02 -6.594482794515060808e-02 -6.136885611791201376e-04 -8.947853232280816079e-04 -3.676934620213396891e-03 5.117614579655867940e-02 4.591089636288550949e-03 6.789455288124474075e-02 6.302236648290720708e-04 -8.178734696792280129e-03 7.346310335901113991e-04 -5.294540188710210142e-03 -5.872323953392332568e-03 -9.172730641919993322e-03 -4.724315328552309038e-05 6.311685278947837523e-04 -2.357433348948328490e-04 -6.009329097920934268e-04 -2.636167953333001541e-03 7.757325769485287799e-04 -3.479930671012711977e-03 1.936969284706998294e-05 -3.892835830728303727e-03 -4.218813588398453518e-04 6.151058557777011040e-04 -5.886496899377991745e-04 5.193439840679156538e-02 1.788049416920372281e-01 6.640403139508602171e-02 3.410010804150103055e-03 6.321133909604904465e-04 3.876300727078366322e-03 -4.251883795700371399e-06 -8.239205932997766164e-04 -7.558904525685957733e-05 3.401507036558745626e-04 2.971594341660260667e-04 -6.614041459975645004e-06 1.289738084695177429e-03 3.167653427795293422e-03 1.029428310091867749e-03 1.793822530251866975e-03 1.538709502509961894e-03 -1.124859479728652174e-03 -4.974704040967069078e-04 3.642447118315004866e-04 1.714926464265057523e-04 -1.828310032150319445e-04 6.566798306689678746e-05 1.795239824850380233e-04 -1.944055757699876237e-03 1.217928491701169430e-03 8.163616887740897778e-04 -1.428632955354664728e-03 3.192219867503784999e-03 -1.371941171412016745e-03 -2.947972765017562412e-04 -5.858151007407367715e-05 -1.960590861349818792e-04 2.820416251146591656e-04 1.067695264253147374e-04 2.395227871576771357e-04 1.762169617550549442e-04 1.293045105425166688e-03 1.025176426296197870e-04 -3.921181722699624032e-05 -9.283279620608141016e-04 3.458198820501390139e-04
3.522449508969687122e-03 1.381862233601992545e-03 8.956356999872221863e-03 1.366319236171034852e-02 -1.012420774909062252e-03 -3.211589560350855063e-03 -4.451245178248030010e-01 -6.228962517544854582e-02 -7.058878266996566619e-01 5.900669845363673473e-04 3.088757361808483915e-03 8.668646196363309631e-03 2.293182660480003101e-03 3.263084597432088473e-03 -4.522114632491663899e-03 9.342805993747933802e-03 -6.519555153403576962e-05 1.332351408958732351e-02 2.488769315082137515e-03 -4.067635497884795892e-03 -2.978208383120311067e-03 -1.897757467480046777e-03 2.016810213759615000e-03 -1.914765002662831891e-03 5.731066925068577234e-03 7.445520957800799353e-04 -1.639809850541016842e-03 -4.801368911562478581e-02 -9.171313347321425474e-03 -8.796580655460542464e-02 -4.270781057012155817e-04 -2.404676502233888172e-04 -1.476348540173050543e-03 -5.507606810027990824e-03 1.002027281186246548e-03 4.720535876290918829e-03 5.385719474551228791e-05 1.160291844692809115e-03 5.607762294993427332e-04 -3.838978635982784066e-03 -5.891221214706433059e-04 -4.655340324756887180e-03 4.702866936962132316e-01 6.640403139508602171e-02 7.687935025939486300e-01 -7.133716146116245854e-04 -1.170685338415620048e-03 -5.102260554837667410e-05 -8.678567258553308850e-04 -5.669178394264451359e-04 5.295957483308780592e-04 -7.521110003057631960e-04 -2.787346043846760865e-04 4.445580724169112888e-04 -7.861260706713499042e-04 -1.482490150100154030e-03 1.409735694040439554e-03 -8.735259042495899153e-04 -9.552565594335708961e-04 5.697524286235773616e-04 -6.614041459975319743e-04 2.905453927060531322e-04 7.941574067298821753e-04 -8.447075807454195156e-04 6.982538055602536186e-04 3.566858073057906087e-04 -4.639277652639778836e-04 6.736873658517571629e-04 1.700753518279443828e-04 -4.832974581110553204e-04 9.906889243977345591e-04 9.741538207477893480e-04 -2.829864881803717145e-04 -5.083363293523863666e-04 3.061356332902715914e-04 -3.562133757729587288e-04 5.527448934407948496e-04 1.247219246738145418e-04 2.538374626031934984e-03 -1.181078832137704565e-05 1.731461567914947168e-03 -7.870709337370516111e-04 3.377885459915965513e-04 2.153815358287659854e-03
-3.913150386641080919e-03 -1.060656034413605918e-02 1.186275578999860733e-03 -4.292040475991102874e-03 -3.637250371453554405e-03 9.891771434925868481e-03 -4.292985339056809568e-03 -5.718783705214341637e-03 -8.844390726585511092e-03 -4.582874051932195325e-01 4.145185134003003258e-01 -4.576019070390462823e-02 -2.355543622816912066e-03 -2.339008519166963819e-03 3.646699002110643465e-03 -2.363102527342601615e-03 -3.093009245604152330e-03 -3.042931503121480696e-03 -4.051194880541425514e-02 5.416994442026319689e-02 -1.684690846162273468e-03 -4.053368065592559411e-02 5.323736457440669811e-02 -1.022814268631889144e-02 3.874883432479800383e-02 -6.217860376522753307e-02 6.831832396621596165e-03 -1.748469103097735101e-03 -1.546268407035645588e-03 1.615715842365306567e-04 3.930630353356722416e-04 -9.736341460616453752e-03 1.162181570824233129e-03 -9.788781360763791975e-04 4.535342715410861777e-05 -4.724315328553956517e-07 3.078836299618499441e-03 -3.738823151017454244e-03 4.100705705184615299e-04 -1.068640127318859923e-03 3.480875534078421707e-03 -4.818801635125867858e-05 -1.070057421917436878e-03 3.410010804150103055e-03 -7.133716146116245854e-04 5.070428118154272079e-01 -4.256641181234243065e-01 4.721622468816490809e-02 5.914842791349334602e-04 7.743152823499728585e-04 -4.809353004467603956e-04 8.480146014753998842e-04 2.721205629247045073e-04 -6.117988350477098934e-04 8.494318960739714180e-04 4.010943713942099337e-04 4.398337570883539653e-04 5.914842791349280392e-04 6.694354820560696664e-04 3.434577243858474502e-04 3.433159949260027651e-03 -9.713192315506354382e-04 -7.478591165100540155e-04 5.357373582580069165e-04 -9.609257378278461895e-04 -1.812247360033231863e-03 5.380995159222747362e-04 -3.382609775244419838e-04 1.980905417262599291e-03 3.435049675391441907e-03 -8.130546680441114692e-04 8.442351492125632411e-04 3.495993343129654655e-05 2.277119988362916875e-03 -3.595203965029363869e-04 2.229876835077414113e-04 -4.502272508111811612e-04 5.574692087692654369e-05 6.066020881863058364e-04 -9.448630657107870683e-06 -2.702308367932794095e-04 6.075469512520223969e-04 6.614041459975238428e-05 2.607822061361810256e-04
-1.489245921020002777e-02 -7.036867681880842190e-03 2.176019640331866480e-03 -1.127694068925783099e-03 4.238183281245576708e-03 -4.198971464018598845e-03 -3.109071917721230316e-03 4.111099198907484237e-03 3.278674838016202089e-04 3.904925353654072340e-01 -7.634044760986673506e-01 6.700779889407519618e-02 -2.098540868943581453e-03 -1.851931608793085733e-04 2.989546739908823490e-03 -2.009251309233921548e-03 -1.865632123245887768e-03 -2.995688349835941289e-03 2.731126691436937606e-03 -1.225959827759703870e-03 -1.682328688497990686e-03 -9.066905978560368257e-03 1.454994634887989309e-02 -6.949467848302651185e-04 5.741271446178249083e-02 -8.133995430630877599e-02 8.427233683074204090e-03 -2.249246527924447965e-03 3.056632017574322305e-04 -5.286508852651668113e-04 4.082280875403285214e-03 3.064663353632830940e-03 -6.751046604503349851e-04 -9.231312151994851799e-04 -8.362038131540117255e-05 1.601542896379735156e-04 3.729846951893199015e-03 -4.042596626643455739e-03 5.640832502293142113e-04 6.689630505232106814e-04 1.889726131421506374e-05 1.155567529364246370e-03 4.535342715412103189e-05 6.321133909604904465e-04 -1.170685338415620048e-03 -4.256641181234243065e-01 8.261098410230286460e-01 -7.147322174262422945e-02 5.475481465793785411e-04 9.136825845422892178e-04 -2.740102890561187630e-04 5.579416403022003160e-04 4.960531094981937041e-05 -5.503827357765080563e-04 5.565243457036342031e-04 1.738548040907728943e-04 4.166846119784425959e-04 7.001435316916705849e-04 5.806183538792581214e-04 3.203085792759469228e-04 3.614101226343641952e-04 -6.141609927120725808e-05 -1.289265653162330804e-03 1.289738084695162684e-04 1.410208125573295720e-03 -8.815572403081438704e-04 4.766834166510728991e-04 1.898229899012900341e-03 1.186748010532706274e-03 9.769884099449161526e-04 4.629829021982653347e-04 1.633668240613888201e-03 -4.669040839209690624e-03 3.590479649700801124e-04 -8.692740204539186818e-05 -1.483435013165882842e-04 4.918012257024519975e-04 -1.464537751851672522e-05 8.002990166570123336e-04 -1.795239824850048196e-05 -1.417294598566112840e-06 7.403002119843753084e-04 -7.984092905255994873e-05 5.102260554838006223e-05
1.638864987475306461e-03 2.176492071864714190e-03 1.234180136431386153e-02 9.182179272577105367e-03 8.300622032268966917e-04 -1.317611545133643910e-02 -8.719668801911703571e-03 -4.710142382568104427e-03 -1.306840106184543014e-02 -4.318402155524427022e-02 6.692748553348978890e-02 -1.655385918179254068e-01 -1.946417915364062796e-04 4.512193570301702844e-03 -1.889253699888650750e-03 6.576246937346871997e-04 -4.513138433367413008e-03 -1.946417915364144111e-04 5.368522966755356896e-02 -7.103291555400301216e-02 3.922126585765338749e-03 -5.298839315659191473e-02 6.863438066169626206e-02 -1.184055150795430313e-02 -6.392471071066099450e-03 8.504240022929633602e-03 -5.532173249736459415e-03 2.584200484718888113e-04 -5.206195492066247824e-04 -4.348259828400886234e-03 -4.710142382568795714e-04 -6.510106522747084647e-04 -3.048128249982889632e-03 1.029900741625004560e-04 1.582645635065511283e-04 1.317611545133644821e-03 -4.147948858470208592e-04 5.683351340250254518e-04 1.015255364106204018e-03 2.773645529393906246e-03 -3.893308262261158809e-03 5.560519141707752182e-04 -2.855848616110755970e-03 3.876300727078366322e-03 -5.102260554837667410e-05 4.721622468816490809e-02 -7.147322174262422945e-02 1.888280490930968891e-01 -7.681736724228412907e-04 -3.689690271600456128e-04 7.865985022042047692e-04 -5.291233167980177190e-05 -7.747877138827383311e-05 -1.705477833607904929e-04 -7.369931912543583479e-05 -1.417294598574244356e-06 -9.883267667334478743e-04 6.273890756319357252e-04 3.765279316857338067e-04 6.396722954861731652e-04 -2.865769678300713989e-03 -7.166786353415947625e-04 1.574141867474114064e-03 -1.591621834189765102e-03 1.159346981627093313e-03 2.775535255525335247e-03 1.524536556524302283e-03 -8.905334394323852210e-04 2.767031487933941606e-03 2.708922409392730980e-03 1.122497322064374813e-03 1.737603177842072556e-03 5.380995159222734352e-04 1.795239824851132399e-05 2.914902557717669821e-04 -9.070685430823054412e-05 -1.700753518279674221e-05 3.203085792759455676e-04 8.456524438111185120e-05 3.821971100800002638e-04 1.459813436523082673e-04 -4.525894084754509866e-04 -3.307020729987632766e-04 2.206255258434634272e-04
-4.091446047140702424e-02 5.664406835782681560e-02 1.061553654326031527e-02 3.982786794583967338e-02 -5.984998873978339406e-02 4.752188788992224924e-03 1.507529021341495919e-03 4.606207445339907387e-04 3.452529642107089042e-03 2.169878030404745646e-03 6.897500379688433891e-04 1.133835678852907836e-03 -4.479397373290882056e-01 4.291889297900582934e-01 -6.374660402277454452e-02 1.527371145721443182e-03 -5.019585036588383384e-03 -8.768329249795790009e-03 -9.322491437835145334e-03 -1.155803745130678899e-02 1.511308473604352836e-03 -1.920906612589952725e-03 9.273830989951076242e-04 -2.785928749248153986e-03 -5.124937268415129081e-03 -8.012911228760039722e-03 7.083165972100661893e-03 4.814549751329150369e-03 4.668568407676830338e-03 3.794097640361537849e-03 -2.023424255219539308e-03 2.117910561790653252e-03 -2.233183855807362606e-03 -5.196746861408990063e-04 1.787208488791889108e-03 5.021947194252640145e-04 5.366822213237086234e-04 -4.804628689139176737e-04 -1.527371145721428220e-03 2.343732834495529382e-03 1.944528189232731102e-03 4.653450598625439964e-04 5.721145862878668654e-04 -4.251883795700371399e-06 -8.678567258553308850e-04 5.914842791349334602e-04 5.475481465793785411e-04 -7.681736724228412907e-04 4.784947191480425355e-01 -4.572650633561205491e-01 4.941492104207384495e-02 -3.129150257867586993e-02 4.681749247443496575e-02 -5.629966577037523803e-03 -4.818801635124241554e-05 -1.147536193305714099e-03 -5.749491754849990911e-04 2.856793479176451822e-03 5.551070511050735113e-04 2.133500802374891335e-03 2.409400817561849727e-05 4.204640642412440024e-05 -2.796794674503886354e-04 3.266391618162068841e-03 -4.210782252339964615e-03 4.294402633655267695e-04 4.899114995710214786e-04 -3.269226207359239231e-04 5.546346195722145263e-04 2.423573763548052956e-04 -6.141609927134278335e-06 8.976199124252680437e-05 -3.803073839485826470e-04 1.152732940167141250e-04 3.656620064300611784e-04 2.026731275949554914e-04 -1.157457255495676889e-04 -2.050352852592368636e-04 1.124387048195764783e-04 -1.185803147467026251e-04 1.138559994181480121e-04 6.236096233691032021e-05 2.078698744563474052e-05 2.518060070119145216e-04
4.715811560962370613e-03 5.913897928283605790e-03 7.899055229341894746e-03 4.490934151323210111e-02 -6.165137017456094604e-02 7.322688759258332361e-03 -2.494438493476358598e-04 7.058599532392179424e-03 7.511661372400398051e-04 6.443966108147277782e-04 1.017286819697483906e-02 6.443966108147318982e-04 4.256877397000671248e-01 -7.780862308452138887e-01 8.196592608734212804e-02 -2.690497579611368477e-03 -1.264179538767701803e-02 -1.680438962366576647e-03 -1.532945837809127076e-02 -2.301875400684536693e-02 1.151315645568550851e-03 -1.511780905137042469e-04 -1.083332747990664070e-02 -6.136885611791349912e-04 -1.176354516809927867e-04 -1.216227738182881768e-02 -2.053187441789464107e-03 5.476426328859518994e-03 -1.586897518861206478e-03 4.517862748695969030e-03 -5.810907854121767375e-04 -1.837144501814703262e-02 -1.893978015217204387e-03 -2.446722908657937220e-03 -7.037340113413693803e-03 -7.587250417657315227e-04 3.477096081815674727e-04 1.891615857552928761e-03 -8.938404601623663485e-04 3.122772432173983887e-04 1.215093902504025929e-03 6.736873658517788469e-04 4.941633833667143962e-04 -8.239205932997766164e-04 -5.669178394264451359e-04 7.743152823499728585e-04 9.136825845422892178e-04 -3.689690271600456128e-04 -4.572650633561205491e-01 8.290776559124259926e-01 -9.150290144109361756e-02 -9.179817114912825621e-03 1.232999057599248535e-02 -3.575361840649487078e-03 -4.747936905196532224e-04 1.454144258128848037e-03 9.212414890679191358e-05 -2.362157664276493332e-05 1.242494931409589450e-04 -1.813192223098944412e-03 2.130666213177759109e-04 1.158402118561378596e-03 -3.925906038028132566e-04 4.315189621101008823e-03 -3.653313043570628922e-03 -1.993661068649683465e-04 3.278674838016310510e-04 3.184188531445218250e-04 4.332197156283769651e-04 1.407845967908987351e-04 -7.322688759257888272e-05 -1.932244969378503312e-04 1.237770616081067363e-04 4.672347859939582522e-04 9.453354972436039862e-04 2.617270692018773114e-04 -8.314794978254709361e-05 -5.196746861409077883e-04 6.377825693547778830e-05 -1.960590861349832345e-04 1.133835678852890272e-04 9.448630657125488969e-07 6.803014073117389336e-04 4.062911182556370841e-05
6.067863364841170892e-02 -8.295330799100986141e-02 -1.795098095390575479e-02 -6.975924014142488930e-03 5.261469981410330995e-03 -4.152200742265894570e-03 -1.488159328494429324e-03 -3.127496747502709262e-04 -3.097733560932717893e-03 -3.805908428682909690e-03 1.214149039438375613e-04 -1.036042351551841930e-03 -6.488610888002170618e-02 8.088972705549758724e-02 -1.620690546406355348e-01 3.627801740796411569e-03 -2.297434544275695802e-03 9.831300198720383313e-03 2.913012831586231713e-03 4.143224543141666447e-04 8.673842943224610580e-04 1.940748736969878305e-03 -7.828190499413628135e-04 2.989546739908836934e-03 8.530696188769535532e-03 1.029570039551722105e-02 -1.161378437218371987e-02 3.416152414077234297e-03 3.014113179617295551e-03 2.891280981074955303e-04 1.378082781339164033e-03 -2.965452731733195669e-03 4.089839779928999483e-03 1.766893932879159620e-04 4.894390680381778894e-04 7.138440461444734873e-04 -1.978070828065467066e-03 1.187220442065559838e-03 2.767976350999653071e-03 -8.206135725697901763e-04 8.163616887741006198e-04 1.714926464265104956e-04 -3.779452262843039853e-04 -7.558904525685957733e-05 5.295957483308780592e-04 -4.809353004467603956e-04 -2.740102890561187630e-04 7.865985022042047692e-04 4.941492104207384495e-02 -9.150290144109361756e-02 1.826061258053915670e-01 -4.932090716703560473e-02 7.405836709040883314e-02 -8.300149600736113353e-03 -1.152732940167141250e-04 1.370051445280582973e-03 1.157457255495676889e-03 -2.199641216974628811e-03 1.527843577254283085e-03 -1.438081586011778074e-03 9.585635801635512647e-04 -1.361075246156338153e-03 1.480600423968745196e-03 -4.993601302281415466e-04 1.549102996232783018e-03 2.372551157999705420e-03 -5.536897565065019775e-04 4.157397489127137840e-04 -7.025056893559438256e-04 -1.450364805865970736e-04 1.280289454037982985e-04 -1.294462400023698324e-04 6.821911334431673924e-04 1.275565138708959455e-05 -1.094151430093059495e-03 -2.007834014635371698e-04 2.834589197126804669e-06 4.639277652639772331e-04 9.921062189958724121e-06 2.296017249677082472e-04 -2.362157664277577535e-05 -1.842482978135919587e-04 -1.516505220465747515e-04 -9.732089576820822201e-05
3.177338274218835523e-02 1.324745261279760417e-02 5.404711222172078888e-02 -4.036927448249193889e-02 -1.093112080720769902e-02 -5.766735505799153172e-02 -1.059663928194609682e-03 -1.034625056953262373e-04 2.674907339027151644e-03 2.131611076243460599e-03 -5.305406113965743450e-04 2.201530943106078304e-04 -4.316800612628046707e-01 -4.335126231787507500e-02 -4.114401495322146385e-01 -7.854646665253477156e-03 1.598708307182594365e-03 1.040294235347539661e-02 4.440856408840468828e-04 6.503020049754256252e-03 2.217593615223137533e-03 -1.337926101046432205e-03 1.851459177260217099e-03 -2.115548404126374807e-03 1.333201785717880302e-03 8.659669997239037272e-04 1.103930762823158475e-02 -7.974644274598759880e-03 -1.189157411350268145e-02 7.353396808893937833e-03 1.318083976666484941e-04 -4.459753670154747995e-04 3.632998487657784509e-04 -6.070745197191986485e-04 -9.174620368051430996e-04 -3.158677228671054240e-03 3.430797791595749206e-03 -9.798229991420537993e-04 -2.713174293188426282e-03 9.226587836665503008e-04 1.428632955354651934e-03 4.832974581110607414e-04 7.454969588457916168e-04 3.401507036558745626e-04 -7.521110003057631960e-04 8.480146014753998842e-04 5.579416403022003160e-04 -5.291233167980177190e-05 -3.129150257867586993e-02 -9.179817114912825621e-03 -4.932090716703560473e-02 4.752396658866689938e-01 5.160700335452278464e-02 4.317466741089373006e-01 3.232848979329346756e-03 3.973149191313705801e-04 3.720398321236084369e-03 -4.960531094981394939e-05 -9.968305343248417324e-05 1.417294598566058630e-04 2.840730807059381642e-03 -1.504222000611520971e-03 1.379500075937719304e-04 2.031455591278998572e-05 3.387334090573063897e-04 9.042339538851854128e-04 2.414125132890927467e-04 -1.412570283237522990e-04 1.459813436523096225e-04 6.623490090632391022e-04 -4.015668029270634976e-04 3.968424875985197267e-04 -6.566798306690017559e-05 3.505441973786942774e-04 -1.729099410250671217e-04 -2.083423059892226532e-04 -4.823525950453373505e-04 3.340090937287538368e-04 -7.195132245387344692e-04 2.096651142812161993e-03 -5.234541384037546229e-04 2.456643970847883747e-05 -1.058246633596044220e-03 2.196806627777637532e-04
-1.312887229805095738e-03 -7.681264292695581461e-03 -6.993403980858138233e-03 -5.217203146781781986e-02 -1.951094987539420816e-02 -7.629344067234763993e-02 7.861260706713444832e-04 -3.212534423416567612e-05 2.119800287922056665e-03 9.325798458564968276e-04 -9.065961115494749166e-04 4.988876986952852722e-04 -3.782145122580286845e-02 -1.692769425374099912e-01 -7.062142768888596267e-02 1.395562748054783846e-03 8.876988502352456227e-04 -1.752720986893362967e-04 -8.097476473141202585e-04 6.985372644799588832e-03 -4.286371297596835821e-03 -8.196687095040938904e-04 1.149898350969983220e-03 -9.089582692137508678e-04 -4.374715994240590405e-04 -1.502332274480099993e-03 -8.207553020296458335e-03 -8.055902498249892935e-03 -1.476490269632907762e-02 8.185348738252263417e-03 -7.558904525688464951e-05 4.185743381098611885e-04 -9.543116963677453191e-05 -2.304521017268564530e-03 8.130546680441053976e-04 -4.026061522993520936e-03 8.121098049784043413e-04 4.625104706654117707e-04 1.121552458998671155e-03 1.611463958569691983e-03 3.192692299036641382e-03 9.897440613320274312e-04 2.508611439462019727e-04 2.971594341660260667e-04 -2.787346043846760865e-04 2.721205629247045073e-04 4.960531094981937041e-05 -7.747877138827383311e-05 4.681749247443496575e-02 1.232999057599248535e-02 7.405836709040883314e-02 5.160700335452278464e-02 1.849059225073315660e-01 8.358731110810178888e-02 -4.289678318326786265e-04 1.972874081204039915e-03 3.292847784002025848e-04 -1.036042351551844749e-03 6.774668181146046480e-04 -1.299659146885136316e-03 1.511780905137205099e-03 -1.496190664552977858e-03 2.119327856389213727e-03 -5.527448934407840075e-05 1.092261703961627459e-03 1.409735694040444975e-03 6.141609927123436313e-06 -7.228202452686633382e-05 1.280289454038091405e-04 4.015668029270797607e-04 -3.061356332902803734e-04 2.995215918302952416e-04 -3.684965956271486808e-05 -8.503767591391256028e-06 -1.261392192723738784e-04 4.629829021983493604e-05 1.322808291994315849e-05 1.181078832138111141e-05 -1.019979679434759824e-03 2.091454395950747419e-03 -5.352649267251425105e-04 -8.503767591403453303e-06 -1.009113754179081883e-03 2.220428204420369939e-04
-3.369476178631116564e-02 -1.362398054448334984e-02 -5.801506466617310787e-02 7.797482449777996642e-03 7.108204843341996843e-03 1.218164707467589078e-02 2.288458345151456619e-03 1.786736057259034893e-03 8.858091241038123934e-04 -6.486484946104342482e-04 -4.157397489127408891e-04 3.684965956271947594e-04 -4.089320105242855163e-01 -7.247288686614619668e-02 -7.660165500438247399e-01 1.214432498358030549e-02 -1.598235875649740585e-03 -1.310288856374387453e-02 2.733488849101213015e-03 -1.085647662501647856e-03 -5.281784537323119463e-04 1.266116508052376067e-04 -1.232101437686823186e-03 9.656500531563872499e-04 -1.603432622511140847e-03 4.167318551317276271e-03 -6.829470238957325093e-03 2.159012105149189786e-04 2.442471024862297429e-03 1.067222832720292943e-03 -9.684846423538176312e-05 -7.766774400142361246e-04 -8.928955970966601964e-04 1.727209684119232567e-03 -5.962085944634852542e-04 6.358928432233367390e-04 -8.432902861468534027e-04 1.637447692876743601e-03 1.739492903973499822e-03 -1.612881253168258096e-03 -1.372413602944868357e-03 9.722640946163669607e-04 -8.791950826438408141e-04 -6.614041459975645004e-06 4.445580724169112888e-04 -6.117988350477098934e-04 -5.503827357765080563e-04 -1.705477833607904929e-04 -5.629966577037523803e-03 -3.575361840649487078e-03 -8.300149600736113353e-03 4.317466741089373006e-01 8.358731110810178888e-02 8.341525154383587770e-01 -3.736933424886023942e-03 -1.445168059004603217e-03 -2.918682009980517848e-03 6.203026026391038599e-04 -2.773173097861099737e-04 1.358240656959216770e-03 -1.714926464264969431e-04 -1.635085535212459518e-03 7.530558633714676134e-04 -6.897500379688596521e-05 1.880277500764421543e-04 9.647051900906882535e-04 -9.023442277538036831e-05 -1.903899077407126845e-04 -1.303911030680905128e-04 -3.982597821970777080e-04 2.995215918303060837e-04 -7.228202452686904433e-05 4.110154335841862761e-05 -2.433022394205205550e-04 1.563748373751307197e-04 -8.173065518397827026e-05 2.083423059892267190e-04 -3.732209109557473124e-04 -1.105489786881595120e-04 -8.281724770954743044e-04 1.932244969378476207e-04 -3.311745045316168406e-04 4.620380391325609173e-04 -2.976318656989108014e-05
3.177102058452407202e-02 1.111158965275848729e-03 -5.553952343401093172e-02 -1.059191496661756118e-03 -6.727425027860567570e-04 -2.588452368514608352e-03 -4.038769931227328969e-02 1.959173566751247313e-03 5.868261042209776956e-02 2.132555939309173365e-03 -5.692799970907292187e-04 -1.048798002938909949e-04 -7.850394781457785756e-03 -7.261272659987154810e-04 -1.049884595464503634e-02 -4.318123420920041422e-01 4.783841701693543336e-02 4.109993709120605687e-01 -1.338870964112133912e-03 2.263891905442959838e-03 1.667210879446629369e-03 4.521169769425954169e-04 5.881772584049439409e-03 -3.584810471306598689e-03 1.521701967327167889e-03 -1.463592888785956829e-03 -1.066041753888157667e-02 -7.993069104380124551e-03 -1.319737487031494988e-02 -4.580223711032877995e-03 1.280289454038199826e-04 -5.168400969437826099e-04 -2.735378575232700238e-04 -6.051847935877464457e-04 -2.026731275949588524e-04 3.288595900206276769e-03 3.429380496997183093e-03 -3.642447118315018419e-04 2.861990226037866396e-03 7.488039795757719854e-04 4.974704040967069078e-04 6.614041459975319743e-04 9.226587836665503008e-04 1.289738084695177429e-03 -7.861260706713499042e-04 8.494318960739714180e-04 5.565243457036342031e-04 -7.369931912543583479e-05 -4.818801635124241554e-05 -4.747936905196532224e-04 -1.152732940167141250e-04 3.232848979329346756e-03 -4.289678318326786265e-04 -3.736933424886023942e-03 4.754428114457968091e-01 -4.429376322592154525e-02 -4.326461837474939731e-01 -3.129575446247155612e-02 1.992716205583981541e-03 5.008435652412991657e-02 6.647111667275177639e-04 -4.738488274539460945e-04 -3.377885459915938408e-04 2.399952186905212129e-04 -5.007774248266480283e-05 -1.393673021923326222e-04 2.314914510991679039e-05 -2.121217582520687830e-04 -9.576187170978387158e-04 2.840730807059370800e-03 -1.511308473604335272e-03 1.696029202950853979e-04 -4.818801635125325757e-05 3.793625208828646771e-04 8.362038131540133518e-05 -1.984212437992625738e-04 -5.527448934407894286e-04 -2.017282645292503963e-04 -8.503767591398032292e-06 -1.089899546297352917e-03 1.700753518279335408e-05 -7.516385687729055121e-04 2.169405598871885360e-03 4.818801635124783656e-05
6.109484582885734566e-03 -5.710752369155808715e-03 -4.793762763883510289e-03 2.650340899318631011e-04 -8.220308671683617101e-04 -1.734296157112079394e-03 -5.262178628709611450e-02 -3.203558224292310866e-03 7.972518332700909149e-02 1.048798002938918080e-03 -8.640772735924698474e-04 -2.234601150405990410e-04 -1.293045105425164737e-03 5.980983205948996184e-04 -2.892698275673463194e-03 5.266383269352026969e-02 -1.673281624643815635e-01 -6.386518433752122470e-02 -8.258103194312173267e-04 1.599653170248298674e-03 7.667563778242683474e-04 -1.393673021923353328e-03 7.762994947879552250e-03 2.419794311285240924e-03 -2.810967620489493272e-04 -8.465973068768363734e-04 6.521917311068475137e-03 -7.907086565400440678e-03 -1.629936031504334443e-02 -4.301489106648207113e-03 -5.574692087701327986e-05 5.414065366522691995e-04 -2.281844303691492630e-04 -2.625302028077299964e-03 1.790043077989025670e-03 3.769531200653051042e-03 9.774608414777805586e-04 -6.708527766545544641e-05 -7.166786353416014846e-04 4.388888940226576794e-04 3.651895748972116803e-04 2.971594341660247114e-04 1.925158496385656485e-03 3.167653427795293422e-03 -1.482490150100154030e-03 4.010943713942099337e-04 1.738548040907728943e-04 -1.417294598574244356e-06 -1.147536193305714099e-03 1.454144258128848037e-03 1.370051445280582973e-03 3.973149191313705801e-04 1.972874081204039915e-03 -1.445168059004603217e-03 -4.429376322592154525e-02 1.788370670362714188e-01 6.379195744992866013e-02 4.694599385137163128e-02 -3.739295582550304989e-03 -7.508685053743499593e-02 4.790455743153515609e-04 -4.209364957741463555e-04 -9.306901197249362045e-05 2.409400817563476030e-05 -5.196746861408719012e-05 -1.459813436523096225e-04 -3.921181722700301658e-05 1.154150234765685679e-03 -1.359657951557772040e-03 1.509418747472931858e-03 -1.497135527618684986e-03 -1.632250946015324691e-03 -2.551130277418596536e-05 7.889606598684333408e-05 1.403121652580499145e-04 8.503767591396405989e-05 -5.243990014694617507e-05 -7.747877138826637922e-05 7.889606598685146559e-05 -1.110214102210132061e-03 1.936969284706659480e-05 -9.618706008935410659e-04 2.294599955078565744e-03 6.377825693548049880e-05
3.282596019739013327e-02 1.948307641495578696e-03 -5.206101005759678629e-02 -3.040569345457208757e-03 -1.355878499294931386e-03 8.978561281916454945e-03 4.465895280081875335e-03 -3.569220230722370581e-03 3.120410274509759652e-03 6.892776064360006671e-04 7.497488426414791133e-04 8.192435211245087043e-03 -1.281942964403063982e-02 -9.453354972436081062e-04 -2.298993568334119567e-02 4.083778483362460743e-01 -6.260568187092879766e-02 -7.780158385468185500e-01 -8.555735060010948544e-04 4.913287941695957230e-04 -9.791143518427679673e-03 -1.722485368790702348e-03 -2.735378575232597781e-04 -1.148197597451706790e-02 1.889253699888644679e-03 -5.353121698784277585e-03 -1.100812714706313374e-02 1.502332274480095873e-03 1.558551626889886823e-03 -1.034105382267133492e-02 7.842363445395724407e-05 3.992046452627922627e-04 -5.178794463160631828e-03 -1.156039960897148723e-03 1.672407626307994449e-04 -1.072183363815277374e-02 7.223478137358694054e-04 -1.269423528782399804e-03 1.556661900758463026e-03 1.185803147466999146e-03 7.653390832257212623e-05 8.083303527155487247e-04 8.985647754909263825e-04 1.029428310091867749e-03 1.409735694040439554e-03 4.398337570883539653e-04 4.166846119784425959e-04 -9.883267667334478743e-04 -5.749491754849990911e-04 9.212414890679191358e-05 1.157457255495676889e-03 3.720398321236084369e-03 3.292847784002025848e-04 -2.918682009980517848e-03 -4.326461837474939731e-01 6.379195744992866013e-02 8.391130465333400679e-01 -4.807935709869178356e-03 2.405148933766717775e-03 8.164561750806619000e-03 3.321193675973348105e-04 -8.125822365112199581e-05 8.999820700894924953e-04 1.776342563536230899e-04 5.338476321266143448e-05 2.872383719760727636e-04 1.776342563536176689e-04 -3.514890604444014053e-04 1.490521486158707986e-03 -1.563748373751313973e-04 2.115548404126390853e-03 7.388829173858091955e-04 -5.810907854121333694e-05 2.182633681791867983e-04 5.678627024921644069e-04 1.072419579581710119e-04 -3.188912846773699680e-04 2.036179906606659803e-04 2.125941897848762684e-05 -3.217258738745123851e-04 4.199916327084283856e-04 6.269166440990862812e-04 3.453474505172766137e-04 3.604652595686516463e-04
-4.089083889476426148e-02 5.292508733118926612e-02 -2.276316854757060720e-02 1.506584158275794212e-03 -3.009388864288803280e-04 -3.459616115099903126e-03 3.978676640248125784e-02 -5.942432792868069386e-02 8.499043276068233774e-03 2.168933167339033314e-03 4.247159480369802880e-04 -1.268951097249542120e-03 1.540599228641375499e-03 -2.983405129981701355e-03 9.658390257695322750e-03 -4.476284049489365202e-01 4.325545320301199537e-01 -3.187117606948941528e-02 -1.918072023392836762e-03 1.511780905137205099e-03 2.515697912454881516e-03 -9.325798458565119631e-03 -1.161189464605229954e-02 1.064860675056015149e-03 -5.120212953086577395e-03 -9.353199487470743867e-03 -5.126826994546552010e-03 4.726677486218051373e-03 3.847954835107044499e-03 -4.553767545192974331e-03 -2.006889151569735043e-03 2.551130277419029133e-03 1.711619443535028311e-03 -5.253438645351417736e-04 1.617133136963954700e-03 -8.678567258553287166e-04 5.362097897908659015e-04 -1.346429868637752988e-04 1.589732108058345209e-03 5.706972916893007525e-04 1.833034347478868637e-04 8.480146014754053052e-04 2.341370676831240095e-03 1.793822530251866975e-03 -8.735259042495899153e-04 5.914842791349280392e-04 7.001435316916705849e-04 6.273890756319357252e-04 2.856793479176451822e-03 -2.362157664276493332e-05 -2.199641216974628811e-03 -4.960531094981394939e-05 -1.036042351551844749e-03 6.203026026391038599e-04 -3.129575446247155612e-02 4.694599385137163128e-02 -4.807935709869178356e-03 4.782122050913950040e-01 -4.568034977485207482e-01 5.197266536095283829e-02 2.418849448219571527e-04 -2.173185051133983553e-05 -1.379500075937665094e-04 4.870769103738838320e-04 -4.095981389856147422e-04 -4.771558481839318841e-04 3.267336481227786811e-03 -4.297709654385362121e-03 5.007774248267022384e-04 2.267671357706322645e-05 5.432962627836043085e-05 6.991986686259309310e-05 -3.236156000059272914e-04 3.165291270130804642e-05 -3.907008776713942304e-04 2.593649115375986497e-04 -6.566798306690017559e-05 2.347984718291265885e-04 1.379500075937773514e-04 -3.873938569413928825e-05 -2.513335754790609576e-04 1.733823725579233962e-04 -1.346429868637888513e-04 -8.787226511109899607e-05
-8.627072221472027735e-03 1.254163990271168171e-02 -1.489434893633145504e-02 2.872383719760700531e-04 -1.316666682067935091e-03 -1.113993554472994616e-03 4.516350967790830340e-02 -6.930995775367945755e-02 7.358121124222490386e-03 1.469734498713078097e-03 1.234936026883962350e-03 -1.267061371118122443e-03 -3.594259101963727214e-03 3.831419731457121622e-04 3.304186140790505745e-03 4.297860832475874915e-01 -7.725379949233603938e-01 5.567652857853899739e-02 -8.650221366581986593e-04 1.211314450241183756e-03 1.552882448495622372e-03 -1.540646471794668987e-02 -1.105773245801294595e-02 1.039349372281827937e-03 -2.023896686752425615e-03 -1.509891179005783688e-03 2.244049781063050034e-04 4.500855213513161798e-03 3.276312680352035968e-03 -4.807935709869172285e-03 -7.875433652699377011e-04 3.297572099330545225e-04 2.429715373475201980e-03 -2.416959722088162475e-03 1.701225949812212607e-03 3.330642306630395531e-04 9.576187170978495578e-04 1.408318399441876260e-03 1.156512392429961088e-03 5.319579059951567209e-04 6.519555153404119063e-05 6.982538055602481976e-04 5.206195492066169762e-04 1.538709502509961894e-03 -9.552565594335708961e-04 6.694354820560696664e-04 5.806183538792581214e-04 3.765279316857338067e-04 5.551070511050735113e-04 1.242494931409589450e-04 1.527843577254283085e-03 -9.968305343248417324e-05 6.774668181146046480e-04 -2.773173097861099737e-04 1.992716205583981541e-03 -3.739295582550304989e-03 2.405148933766717775e-03 -4.568034977485207482e-01 8.369710419633737963e-01 -5.535244054700019789e-02 4.913287941696309596e-05 -4.818801635124783656e-05 2.456643970847748222e-05 4.086532759199021933e-04 -1.299186715352315278e-04 -4.303851264312366079e-04 4.210782252339967217e-03 -3.626856877730723523e-03 1.550047859298492748e-03 -3.387334090573118107e-04 1.091316840895915127e-03 1.866104554778760414e-04 2.173185051134796705e-05 2.078698744563541815e-05 -1.262337055789565119e-03 2.215703889091685222e-04 -9.023442277537494730e-05 5.947912998649205508e-04 1.171630201481338018e-04 2.045628537263778786e-04 -1.176354516809873657e-04 -5.432962627836856236e-05 -6.699079135889251819e-04 4.535342715411832138e-05
-6.023549287059336982e-02 7.611580641599399732e-02 -3.324595183009856902e-02 1.461230731121684022e-03 -8.598253897967660878e-05 -2.923406325309064330e-03 -2.960728416404642249e-03 9.342805993747930332e-03 -4.632663611179818099e-03 3.585282902839455506e-03 -6.302236648290829128e-04 -7.322688759258267743e-04 -2.930492798301894894e-03 4.425738599789169961e-03 8.565183690667967781e-03 -3.012932100785162964e-02 5.633462570380652623e-02 -1.563606644291439807e-01 -1.799491708646147690e-03 1.190527462795556470e-03 2.471289348366463492e-03 4.606207445339758309e-04 2.261057316245831950e-03 7.232926768015873753e-04 -8.335581965700264440e-03 -1.255297825950021581e-02 -9.401387503822000377e-03 -4.428573188986309125e-03 -3.795514934960093553e-03 1.907206098137157087e-03 -1.218873354766943778e-03 3.803073839485780934e-03 2.878052898154962597e-03 3.618825541671418650e-04 -7.072300046844943186e-04 7.483315480429121331e-04 1.813192223098949833e-03 -8.820296718409811713e-04 2.775535255525343054e-03 2.697584052604095825e-04 1.795239824850488654e-04 3.581031019043675635e-04 7.256548344658497740e-04 -1.124859479728652174e-03 5.697524286235773616e-04 3.434577243858474502e-04 3.203085792759469228e-04 6.396722954861731652e-04 2.133500802374891335e-03 -1.813192223098944412e-03 -1.438081586011778074e-03 1.417294598566058630e-04 -1.299659146885136316e-03 1.358240656959216770e-03 5.008435652412991657e-02 -7.508685053743499593e-02 8.164561750806619000e-03 5.197266536095283829e-02 -5.535244054700019789e-02 1.740551150607093089e-01 1.398397337252024492e-04 -1.450364805866133366e-04 2.655065214647329280e-04 4.771558481839318841e-04 -4.303851264312366079e-04 -5.404616735865371349e-04 -4.289678318326786265e-04 -1.436191859880309608e-04 2.373496021065390864e-03 -9.037615223523372699e-04 1.409263262507575148e-03 9.642327585578184266e-04 -6.817187019103084075e-04 -2.631443638004380033e-04 -8.144719626426795336e-04 1.743272356236332346e-04 1.223597670095392682e-04 3.354263883273226601e-04 6.755770919831849712e-05 8.031336058541690081e-05 -1.048798002938923501e-04 -8.976199124252680437e-05 -7.936849751971045055e-05 1.653510364993979014e-05
2.131138644710602048e-03 5.787286277478276026e-04 1.048798002938950607e-04 -4.039667551139754925e-02 -1.962953019014083630e-03 -5.868780716895916072e-02 -1.056829338997477457e-03 6.722700712532031931e-04 2.595538841507422437e-03 3.177102058452406508e-02 -1.096986019290193022e-03 5.553479911868237917e-02 4.540067030740259357e-04 -5.883189878648014196e-03 3.583393176708035612e-03 -1.342650416374973265e-03 -2.270033515370088913e-03 -1.665793584848063256e-03 -4.318255701749241782e-01 -4.788754989635239656e-02 -4.109970087543963757e-01 -7.853229370654933594e-03 7.265996975315704544e-04 1.049553893391504816e-02 1.546268407035650792e-03 1.448947511267440185e-03 1.065900024428300535e-02 -7.996376125110105787e-03 1.320446134330777871e-02 4.568885354244348225e-03 1.275565138709393136e-04 5.220368438051934974e-04 2.655065214647160687e-04 -6.051847935877627087e-04 2.111768951863518973e-04 -3.282926721812016221e-03 8.465973068768391924e-04 -5.607762294993271206e-04 6.991986686259512597e-05 9.250209413308181205e-04 -1.290210516228031210e-03 7.870709337370407691e-04 7.483315480429184215e-04 -4.974704040967069078e-04 -6.614041459975319743e-04 3.433159949260027651e-03 3.614101226343641952e-04 -2.865769678300713989e-03 2.409400817561849727e-05 2.130666213177759109e-04 9.585635801635512647e-04 2.840730807059381642e-03 1.511780905137205099e-03 -1.714926464264969431e-04 6.647111667275177639e-04 4.790455743153515609e-04 3.321193675973348105e-04 2.418849448219571527e-04 4.913287941696309596e-05 1.398397337252024492e-04 4.754673778855052491e-01 4.434573069453563721e-02 4.326409870006324709e-01 -3.129339230480729372e-02 -1.997440520912528023e-03 -5.007490789347279064e-02 -4.818801635124241554e-05 4.757385535853711923e-04 1.162181570824266739e-04 3.234266273927912869e-03 4.284954002998359046e-04 3.735988561820322018e-03 -2.929075503703345044e-04 5.518000303750768797e-04 2.040904221935229594e-04 -1.365327129952031071e-04 -3.803073839485772260e-04 -8.314794978255319225e-05 -7.544731579700337263e-04 -2.168933167339037217e-03 -5.055017401552649829e-05 -1.086592525567533878e-05 1.090371977830211902e-03 -1.795239824850590298e-05
-1.031790467756140989e-03 -8.650221366581986593e-04 -2.234601150405963305e-04 5.262698303395754729e-02 -3.203085792759453182e-03 7.969211311970920975e-02 -2.621995007347417174e-04 -8.182514149055128156e-04 -1.712564306600739559e-03 -6.095784068432921581e-03 -5.716893979082905697e-03 -4.789038448554959471e-03 1.382807096667688831e-03 7.748822001893890254e-03 2.441998593329439311e-03 8.168341203069399807e-04 1.584535361196927599e-03 7.473866849771963316e-04 -5.271910718286433595e-02 -1.673253278751844486e-01 -6.391053776467536807e-02 1.283124043235191105e-03 6.099091089162902166e-04 -2.911123105454828299e-03 2.617270692018610484e-04 -8.395108338839985451e-04 6.521917311068466463e-03 7.878740673429130564e-03 -1.629983274657620385e-02 -4.297237222852513111e-03 4.110154335837390427e-05 5.390443789879851167e-04 -2.258222727048760222e-04 2.621995007347384648e-03 1.788625783390455871e-03 3.766696611455906240e-03 -3.930630353356939256e-04 1.705477833607925257e-04 4.724315328562744484e-07 -1.919489317991397454e-03 3.168125859328154575e-03 -1.475876108640182451e-03 -4.308575579641091453e-04 3.642447118315004866e-04 2.905453927060531322e-04 -9.713192315506354382e-04 -6.141609927120725808e-05 -7.166786353415947625e-04 4.204640642412440024e-05 1.158402118561378596e-03 -1.361075246156338153e-03 -1.504222000611520971e-03 -1.496190664552977858e-03 -1.635085535212459518e-03 -4.738488274539460945e-04 -4.209364957741463555e-04 -8.125822365112199581e-05 -2.173185051133983553e-05 -4.818801635124783656e-05 -1.450364805866133366e-04 4.434573069453563721e-02 1.788370670362714188e-01 6.386376704292268114e-02 -4.694741114597019566e-02 -3.749216644740273417e-03 -7.509157485276354849e-02 1.151315645568564295e-03 1.452726963530281924e-03 1.371468739879149086e-03 -3.935354668685258055e-04 1.972401649671197410e-03 -1.440443743676032232e-03 -9.921062189963603031e-05 -4.629829021982815977e-05 -7.747877138828874089e-05 1.133835678853025797e-05 7.417175065829143162e-05 1.407845967909007680e-04 9.618706008935506068e-04 2.294599955078560974e-03 6.330582540262151385e-05 -7.747877138827993174e-05 -1.110214102210132061e-03 2.078698744563812865e-05
-7.573077471671740835e-04 7.412450750500824363e-04 8.200466547303626036e-03 -4.451722334096220278e-03 -3.586227765905163935e-03 3.189857709839477497e-03 3.054742291442875523e-03 -1.339343395644992897e-03 8.901082510528155606e-03 -3.289871465344986617e-02 1.939803873904176598e-03 -5.207234841438532907e-02 1.820278696091774976e-03 -2.480265547490738127e-04 -1.152118779174406311e-02 9.084858376808620673e-04 5.631383871636057824e-04 -9.752404132733542147e-03 -4.083324949090919587e-01 -6.273465567939831566e-02 -7.780219801567456184e-01 1.292052999206169672e-02 -9.703743684849404534e-04 -2.294883413998277666e-02 -1.809412770836099638e-03 -5.342728205061460581e-03 -1.100670985246456415e-02 -1.571779709809835402e-03 1.553354880028476152e-03 -1.033349491814565362e-02 -1.162181570824808840e-04 3.949527614670975562e-04 -5.174542579364934357e-03 1.204700408781260966e-03 1.606267211708297359e-04 -1.072561309041561439e-02 -4.615656075996938008e-04 4.407786201540665142e-04 -1.001082418120542022e-03 -8.461248753439802074e-04 9.330522773893673051e-04 1.422963776960388133e-03 -1.132418384254340422e-03 1.714926464265057523e-04 7.941574067298821753e-04 -7.478591165100540155e-04 -1.289265653162330804e-03 1.574141867474114064e-03 -2.796794674503886354e-04 -3.925906038028132566e-04 1.480600423968745196e-03 1.379500075937719304e-04 2.119327856389213727e-03 7.530558633714676134e-04 -3.377885459915938408e-04 -9.306901197249362045e-05 8.999820700894924953e-04 -1.379500075937665094e-04 2.456643970847748222e-05 2.655065214647329280e-04 4.326409870006324709e-01 6.386376704292268114e-02 8.390922595458943922e-01 4.852344273957576865e-03 2.435856983402321513e-03 8.189128190515097133e-03 4.738488274539460945e-04 1.355878499294932687e-04 1.166433454619927130e-03 -3.738823151017443835e-03 3.255053261373523892e-04 -2.930492798301900098e-03 -8.078579211826572137e-05 -3.203085792759469228e-04 1.979488122664008784e-04 8.078579211826707662e-05 2.201530943106064751e-04 5.730594493535692228e-04 -5.697524286235827826e-04 2.697584052604143530e-04 3.444025874515708411e-04 3.590479649700774019e-05 -2.489714178147843559e-04 4.398337570883593863e-04
2.159956968214782856e-03 -4.190467696427104156e-04 1.269423528782403707e-03 3.977731777182413886e-02 5.943188683320638210e-02 -8.490539508476852709e-03 1.505166863677228099e-03 3.014113179617338920e-04 3.453474505172823058e-03 -4.088753187403428024e-02 -5.292036301586072744e-02 2.276222368450490224e-02 -9.322491437835117578e-03 1.161803625597942341e-02 -1.075726600311693090e-03 -1.917127160327107950e-03 -1.508473884407219310e-03 -2.505776850264911787e-03 -4.475381705261610721e-01 -4.325413039472000287e-01 3.189054576233647798e-02 1.542961386305681266e-03 2.977735951587438205e-03 -9.650358921636787227e-03 -5.111236753962310891e-03 9.341388699149364219e-03 5.126354563013692592e-03 4.742740158335121553e-03 -3.840395930581354950e-03 4.548570798331565829e-03 -2.001692404708129217e-03 -2.548768119754754157e-03 -1.716816190396439198e-03 -5.239265699366136078e-04 -1.614298547766824209e-03 8.716361781181734911e-04 5.853426692078100239e-04 -7.020332578230902617e-04 -6.306960963619243337e-04 2.340425813765549014e-03 -1.794767393317576055e-03 8.711637465853058326e-04 5.673902709593095419e-04 -1.828310032150319445e-04 -8.447075807454195156e-04 5.357373582580069165e-04 1.289738084695162684e-04 -1.591621834189765102e-03 3.266391618162068841e-03 4.315189621101008823e-03 -4.993601302281415466e-04 2.031455591278998572e-05 -5.527448934407840075e-05 -6.897500379688596521e-05 2.399952186905212129e-04 2.409400817563476030e-05 1.776342563536230899e-04 4.870769103738838320e-04 4.086532759199021933e-04 4.771558481839318841e-04 -3.129339230480729372e-02 -4.694741114597019566e-02 4.852344273957576865e-03 4.781385057722695175e-01 4.567789313088123082e-01 -5.199345234839847230e-02 2.854431321512189423e-03 4.346370102269593409e-05 2.199641216974639654e-03 -5.055017401552649829e-05 1.036042351551844749e-03 -6.226647603033879427e-04 3.004664548960254088e-04 6.330582540262151385e-05 -2.338536087634086186e-04 -2.796794674503805039e-04 -3.023561810274735459e-05 3.921181722699657642e-04 1.157457255495703994e-04 1.351154183966369942e-04 8.645497051253830424e-05 7.747877138828128700e-05 4.299126948983627151e-05 2.484989862819287319e-04
-1.469262067180221714e-03 1.227849553891115306e-03 -1.267061371118119624e-03 -4.515169888958690814e-02 -6.930712316448231491e-02 7.360483281886770132e-03 -2.881832350417853125e-04 -1.316666682067936392e-03 -1.120607595932952534e-03 8.619985748479205845e-03 1.253597072431741899e-02 -1.489245921020003645e-02 1.540646471794670028e-02 -1.105395300575010183e-02 1.037932077683267028e-03 8.692740204538807348e-04 1.216511197102597246e-03 1.553354880028477237e-03 -4.297695481439375298e-01 -7.726405125659899786e-01 5.570345717591174833e-02 3.597093691160837756e-03 3.807798154814307900e-04 3.307965593053345532e-03 2.026258844416701458e-03 -1.499970116815818946e-03 2.244049781063023200e-04 -4.499910350447460308e-03 3.270171070424917302e-03 -4.799904373810628955e-03 7.899055229342000998e-04 3.273950522687776496e-04 2.433967257270900318e-03 2.417432153621018858e-03 1.697446497549368483e-03 3.321193675973288474e-04 -6.684906189903679595e-04 5.839253746092439110e-04 3.784176578171568987e-04 -5.220368438051939310e-04 1.538709502509962544e-03 -9.562014224992834450e-04 -5.329027690608665593e-04 6.566798306689678746e-05 6.982538055602536186e-04 -9.609257378278461895e-04 1.410208125573295720e-03 1.159346981627093313e-03 -4.210782252339964615e-03 -3.653313043570628922e-03 1.549102996232783018e-03 3.387334090573063897e-04 1.092261703961627459e-03 1.880277500764421543e-04 -5.007774248266480283e-05 -5.196746861408719012e-05 5.338476321266143448e-05 -4.095981389856147422e-04 -1.299186715352315278e-04 -4.303851264312366079e-04 -1.997440520912528023e-03 -3.749216644740273417e-03 2.435856983402321513e-03 4.567789313088123082e-01 8.370815909420619150e-01 -5.539401452189147979e-02 -5.555794826379270752e-04 9.921062189962789879e-05 1.527371145721429738e-03 9.873819036677704535e-05 6.784116811803226179e-04 -2.773173097861045527e-04 -1.955866546021276377e-04 -9.023442277537494730e-05 5.938464367992080020e-04 -4.724315328535639430e-07 2.220428204420424149e-05 -1.263281918855277668e-03 4.015668029270607871e-05 -6.703803451217795048e-04 4.724315328553528766e-05 -1.308635346009373005e-04 2.031455591278124434e-04 -1.148008624838578505e-04
-3.582448313642317642e-03 -6.335306855590524394e-04 -7.336861705243955976e-04 2.959311121806076136e-03 9.340916267616510005e-03 -4.636443063442657886e-03 -1.460758299588825037e-03 -8.598253897968067454e-05 -2.922461462243368044e-03 6.022604423993626471e-02 7.612289288898684003e-02 -3.324689669316427398e-02 -4.620380391325744698e-04 2.258222727048692785e-03 7.261272659987168905e-04 1.799019277113277863e-03 1.190055031262686643e-03 2.469399622235043598e-03 3.015577717369154892e-02 5.637242022643496747e-02 -1.563583022714797321e-01 2.928603072170469796e-03 4.425266168256320083e-03 8.565183690667978189e-03 8.336999260298842696e-03 -1.254872637570451747e-02 -9.401859935354844183e-03 4.448887744899071572e-03 -3.795987366492948635e-03 1.910040687334292999e-03 1.217928491701193282e-03 3.803546271018646858e-03 2.879470192753517434e-03 -3.628274172328706769e-04 -7.095921623487782930e-04 7.473866849772158472e-04 -3.425128613201294803e-04 3.207810108088059078e-04 6.401447270190321502e-04 -7.251824029330016311e-04 -1.124859479728641332e-03 5.702248601564471886e-04 -2.683411106618651537e-04 1.795239824850380233e-04 3.566858073057906087e-04 -1.812247360033231863e-03 -8.815572403081438704e-04 2.775535255525335247e-03 4.294402633655267695e-04 -1.993661068649683465e-04 2.372551157999705420e-03 9.042339538851854128e-04 1.409735694040444975e-03 9.647051900906882535e-04 -1.393673021923326222e-04 -1.459813436523096225e-04 2.872383719760727636e-04 -4.771558481839318841e-04 -4.303851264312366079e-04 -5.404616735865371349e-04 -5.007490789347279064e-02 -7.509157485276354849e-02 8.189128190515097133e-03 -5.199345234839847230e-02 -5.539401452189147979e-02 1.740598393760378615e-01 -2.132555939309168161e-03 -1.869411575508729941e-03 -1.438081586011767232e-03 -1.412570283237631411e-04 -1.300131578417995301e-03 1.359657951557772040e-03 -1.464537751851618312e-04 1.223597670095501102e-04 3.344815252616046902e-04 7.077024362173534120e-04 -2.631443638004488453e-04 -8.154168257083758194e-04 7.558904525686161021e-05 -8.031336058541757843e-05 1.747996671564149701e-05 -8.220308671683047895e-05 7.984092905255859348e-05 -1.044073687610442072e-04
2.166098578141901088e-03 -6.831359965088989149e-04 -1.134308110385758798e-03 1.506111726742935227e-03 -4.606207445339907387e-04 -3.446388032179954763e-03 3.982361606204395943e-02 5.985802007584191398e-02 -4.749354199795087494e-03 -4.090879129301278061e-02 -5.664076133709682048e-02 -1.061837113245744750e-02 -1.919016886458538469e-03 -9.245485097979686765e-04 2.781204433919610107e-03 -9.327215753163701356e-03 1.155614772517536346e-02 -1.507056589808654498e-03 1.524536556524305536e-03 5.015333152792678974e-03 8.767856818262937529e-03 -4.478485580432470803e-01 -4.291539698566270156e-01 6.373762782365029189e-02 -5.123047542283709621e-03 8.000155577372949911e-03 -7.083638403633513506e-03 4.826832971183386833e-03 -4.662899229282572826e-03 -3.804963565617204731e-03 -2.020117234489634834e-03 -2.113186246462099398e-03 2.228459540478812655e-03 -5.206195492065952921e-04 -1.781066878864773044e-03 -5.007774248266979016e-04 5.881772584049422496e-04 -5.499103042436626239e-04 7.648666516928534411e-04 5.716421547550133014e-04 4.251883795700371399e-06 8.678567258553254640e-04 2.342315539896968907e-03 -1.944055757699876237e-03 -4.639277652639778836e-04 5.380995159222747362e-04 4.766834166510728991e-04 1.524536556524302283e-03 4.899114995710214786e-04 3.278674838016310510e-04 -5.536897565065019775e-04 2.414125132890927467e-04 6.141609927123436313e-06 -9.023442277538036831e-05 2.314914510991679039e-05 -3.921181722700301658e-05 1.776342563536176689e-04 3.267336481227786811e-03 4.210782252339967217e-03 -4.289678318326786265e-04 -4.818801635124241554e-05 1.151315645568564295e-03 4.738488274539460945e-04 2.854431321512189423e-03 -5.555794826379270752e-04 -2.132555939309168161e-03 4.784153506505228748e-01 4.572348277380177128e-01 -4.940263782221958333e-02 -3.128725069488016985e-02 -4.682127192669779947e-02 5.629494145504673058e-03 3.146394008816824715e-04 1.148008624838551400e-04 2.059801483249439915e-04 -2.650340899318631011e-04 -1.157457255495622679e-04 -3.651895748972041993e-04 1.181078832138246666e-05 -1.889726131421099798e-05 -2.508611439462019727e-04 6.188853080405404576e-05 1.195251778124043320e-04 -1.162181570824212529e-04
-6.821911334431701029e-04 1.018326169069763525e-02 5.976258890620501744e-04 2.017282645292415872e-04 7.022694735895169786e-03 7.166786353415995330e-04 -4.494760846739338789e-02 -6.161026863120253050e-02 7.349617356631088505e-03 -4.758802830452207346e-03 5.888859057042285586e-03 7.945825951094578204e-03 1.299186715352342383e-04 -1.080498158793532018e-02 -6.203026026391119914e-04 1.530867139064562288e-02 -2.298473893647978369e-02 1.128638931991498250e-03 2.673962475961423266e-03 -1.266777912198406748e-02 -1.662486564118074647e-03 -4.256735667540814116e-01 -7.782218186951433969e-01 8.198151632792637089e-02 1.483435013165828632e-04 -1.215377361423741753e-02 -2.053187441789467577e-03 -5.461780951341010590e-03 -1.592094265722624521e-03 4.525894084754504554e-03 4.388888940226902055e-04 -1.837380717581130890e-02 -1.890670994487215128e-03 2.430187805008100430e-03 -7.040647134143681977e-03 -7.625044940285818267e-04 -7.610871994300080160e-04 9.113204268780213980e-04 -3.684965956271913983e-04 -4.965255410310093209e-04 -8.262827509640546277e-04 -5.678627024921685269e-04 -3.127496747502627947e-04 1.217928491701169430e-03 6.736873658517571629e-04 -3.382609775244419838e-04 1.898229899012900341e-03 -8.905334394323852210e-04 -3.269226207359239231e-04 3.184188531445218250e-04 4.157397489127137840e-04 -1.412570283237522990e-04 -7.228202452686633382e-05 -1.903899077407126845e-04 -2.121217582520687830e-04 1.154150234765685679e-03 -3.514890604444014053e-04 -4.297709654385362121e-03 -3.626856877730723523e-03 -1.436191859880309608e-04 4.757385535853711923e-04 1.452726963530281924e-03 1.355878499294932687e-04 4.346370102269593409e-05 9.921062189962789879e-05 -1.869411575508729941e-03 4.572348277380177128e-01 8.291437963270259504e-01 -9.149014578970651734e-02 9.173675504985701751e-03 1.232526626066392239e-02 -3.576779135248053191e-03 -1.762169617550529113e-04 -5.621935240978552864e-05 -5.229817068709044199e-04 -4.299126948984372540e-05 4.412510516869146571e-04 9.481700864407422834e-04 2.645616583990122476e-05 6.443966108147338497e-04 6.377825693546965678e-05 -3.684965956271757858e-05 -1.620440157693972040e-04 9.354144350536344743e-05
3.809687880945759886e-03 1.261392192723948848e-04 -1.036514783084700915e-03 1.489104191560147294e-03 -3.127496747502641499e-04 -3.101513013195557247e-03 6.977341308741065451e-03 5.262887276008900578e-03 -4.145114269273064006e-03 -6.066871258622176522e-02 -8.295614258020700404e-02 -1.795239824850430876e-02 -1.942638463101325087e-03 -7.856536391384827877e-04 2.993798623704519227e-03 -2.916792283849092750e-03 4.067635497884825166e-04 8.636048420596230055e-04 -3.617408247073611478e-03 -2.294599955078560974e-03 9.836969377114649499e-03 6.487288079710176736e-02 8.088264058250475841e-02 -1.620699995037012675e-01 -8.535420504098088085e-03 1.029050364865581602e-02 -1.161331194065087086e-02 -3.451584779041387118e-03 3.016947768814442089e-03 2.844037827789418389e-04 -1.380444939003350538e-03 -2.963090574068925898e-03 4.087005190731867257e-03 -1.771618248208074731e-04 4.922736572353028509e-04 7.162062038087468364e-04 4.814077319796410646e-04 -2.759000151875384398e-04 7.851812076056278143e-04 3.803073839485772260e-04 -7.558904525685957733e-05 5.324303375280102849e-04 8.220308671683562891e-04 8.163616887740897778e-04 1.700753518279443828e-04 1.980905417262599291e-03 1.186748010532706274e-03 2.767031487933941606e-03 5.546346195722145263e-04 4.332197156283769651e-04 -7.025056893559438256e-04 1.459813436523096225e-04 1.280289454038091405e-04 -1.303911030680905128e-04 -9.576187170978387158e-04 -1.359657951557772040e-03 1.490521486158707986e-03 5.007774248267022384e-04 1.550047859298492748e-03 2.373496021065390864e-03 1.162181570824266739e-04 1.371468739879149086e-03 1.166433454619927130e-03 2.199641216974639654e-03 1.527371145721429738e-03 -1.438081586011767232e-03 -4.940263782221958333e-02 -9.149014578970651734e-02 1.826032912161944521e-01 4.931476555710847393e-02 7.406309140573738570e-02 -8.299677169203246996e-03 1.360602814623441221e-04 3.779452262839353566e-06 4.639277652639805941e-04 -7.436072327143583875e-04 1.133835678854516575e-05 -1.093206567027341525e-03 1.946417915364164440e-04 -1.511780905137266086e-04 -9.873819036676891384e-05 9.448630657017068751e-07 2.300741565005557125e-04 -2.456643970847206121e-05
2.130193781644894487e-03 5.395168105208245860e-04 -2.206255258434586838e-04 -1.060136359727463246e-03 1.025176426296245304e-04 -2.673490044428585531e-03 -4.037541609241904195e-02 1.093064837567485174e-02 5.768247286704290822e-02 3.177952435211547216e-02 -1.323469696141051782e-02 -5.404616735865508392e-02 -1.337453669513567799e-03 -1.851931608793074783e-03 2.116020835659233358e-03 4.426683462854970330e-04 -6.509634091214236071e-03 -2.217121183690283753e-03 -7.853701802187782605e-03 -1.601070464846867606e-03 -1.039774560661397944e-02 -4.316895098934617758e-01 4.332008183670661705e-02 4.114420392583461039e-01 1.331312059586460626e-03 -8.853366925709703220e-04 -1.104875625888869159e-02 -7.979368589927317637e-03 1.189913301802836970e-02 -7.364735165682465001e-03 1.247219246738396140e-04 4.506996823440321230e-04 -3.689690271600519012e-04 -6.070745197192149115e-04 9.245485097979682428e-04 3.163873975532456237e-03 8.461248753439910494e-04 -5.626659556307576394e-04 4.960531094982140328e-05 7.488039795757719854e-04 -3.406231351887247113e-04 7.540007264371774518e-04 9.231312151994092857e-04 -1.428632955354664728e-03 -4.832974581110553204e-04 3.435049675391441907e-03 9.769884099449161526e-04 2.708922409392730980e-03 2.423573763548052956e-04 1.407845967908987351e-04 -1.450364805865970736e-04 6.623490090632391022e-04 4.015668029270797607e-04 -3.982597821970777080e-04 2.840730807059370800e-03 1.509418747472931858e-03 -1.563748373751313973e-04 2.267671357706322645e-05 -3.387334090573118107e-04 -9.037615223523372699e-04 3.234266273927912869e-03 -3.935354668685258055e-04 -3.738823151017443835e-03 -5.055017401552649829e-05 9.873819036677704535e-05 -1.412570283237631411e-04 -3.128725069488016985e-02 9.173675504985701751e-03 4.931476555710847393e-02 4.752528939695889187e-01 -5.157015369496005530e-02 -4.317528157188644244e-01 -2.055077167920863618e-04 4.832974581110444784e-04 -3.335366621958968576e-04 -5.243990014694888558e-05 -3.519614919772495482e-04 1.743272356236332346e-04 2.314914510991407989e-05 1.059191496661756769e-03 -2.225152519748851369e-04 -7.185683614730367739e-04 -2.096651142812163728e-03 5.210919807394868031e-04
-9.325798458565185117e-04 -9.089582692137264733e-04 4.984152671624302988e-04 -7.861260706713444832e-04 -3.070804963560362904e-05 2.120272719454926492e-03 5.217203146781780598e-02 -1.950717042313135016e-02 -7.629107851468333590e-02 1.315249387469374399e-03 -7.684098881892691135e-03 -6.997183433120981490e-03 8.201411410369420334e-04 1.150370782502835483e-03 -9.094307007465990108e-04 8.139995311098294391e-04 6.986789939398170557e-03 -4.285426434531119586e-03 -1.396035179587621147e-03 8.876988502352483332e-04 -1.795239824850373457e-04 3.778790858697014809e-02 -1.692674939067528861e-01 -7.056898778873901823e-02 4.384164624898095365e-04 -1.499025253750105096e-03 -8.208970314895026182e-03 8.060626813578438549e-03 -1.476537512786193183e-02 8.187710895916536225e-03 7.653390832261346144e-05 4.171570435113059177e-04 -9.401387503821926109e-05 2.305938311867087274e-03 8.135270995769608047e-04 -4.027006386059238906e-03 -2.721205629247045073e-04 5.102260554837464122e-05 -7.653390832256670522e-05 -2.518060070119199426e-04 2.966870026331779237e-04 -2.792070359175350715e-04 -1.611936390102550968e-03 3.192219867503784999e-03 9.906889243977345591e-04 -8.130546680441114692e-04 4.629829021982653347e-04 1.122497322064374813e-03 -6.141609927134278335e-06 -7.322688759257888272e-05 1.280289454037982985e-04 -4.015668029270634976e-04 -3.061356332902803734e-04 2.995215918303060837e-04 -1.511308473604335272e-03 -1.497135527618684986e-03 2.115548404126390853e-03 5.432962627836043085e-05 1.091316840895915127e-03 1.409263262507575148e-03 4.284954002998359046e-04 1.972401649671197410e-03 3.255053261373523892e-04 1.036042351551844749e-03 6.784116811803226179e-04 -1.300131578417995301e-03 -4.682127192669779947e-02 1.232526626066392239e-02 7.406309140573738570e-02 -5.157015369496005530e-02 1.848823009306888032e-01 8.353628850255340188e-02 -3.684965956271622333e-05 1.370051445280214344e-05 1.181078832139195343e-05 4.677072175267765796e-05 -8.031336058543113096e-06 -1.266116508052409948e-04 8.031336058532271074e-06 -1.009113754179081883e-03 2.220428204420315729e-04 1.018562384836192410e-03 2.091926827483605970e-03 -5.357373582579960745e-04
6.425068846833053909e-04 -4.095981389856120317e-04 3.684965956271934041e-04 -2.289875639750017094e-03 1.787680920324744840e-03 8.947853232280870289e-04 -7.797954881310848255e-03 7.108204843341995975e-03 1.217739519088016469e-02 3.369239962864688936e-02 -1.361264218769482268e-02 -5.801506466617310787e-02 -1.228321985424090951e-04 -1.228321985423981230e-03 9.590360116964156707e-04 -2.731126691436937606e-03 -1.085175230968802532e-03 -5.215644122723376566e-04 -1.214054553131748218e-02 -1.606267211708281096e-03 -1.310383342680958296e-02 4.089390969972782619e-01 -7.242517128132780480e-02 -7.660104084338976715e-01 1.608156937839709012e-03 4.155980194528746501e-03 -6.830415102023035256e-03 -2.073974429235060386e-04 2.447195340190849982e-03 1.057301770530331021e-03 1.006279164982400902e-04 -7.733704192842522866e-04 -8.985647754909272499e-04 -1.727209684119303040e-03 -5.886496899377984156e-04 6.396722954861815136e-04 6.070745197191661224e-04 -5.522724619079331541e-04 -1.729099410250677993e-04 8.791950826438543667e-04 -6.614041459974967377e-06 4.431407778183505970e-04 1.610519095503976615e-03 -1.371941171412016745e-03 9.741538207477893480e-04 8.442351492125632411e-04 1.633668240613888201e-03 1.737603177842072556e-03 8.976199124252680437e-05 -1.932244969378503312e-04 -1.294462400023698324e-04 3.968424875985197267e-04 2.995215918302952416e-04 -7.228202452686904433e-05 1.696029202950853979e-04 -1.632250946015324691e-03 7.388829173858091955e-04 6.991986686259309310e-05 1.866104554778760414e-04 9.642327585578184266e-04 3.735988561820322018e-03 -1.440443743676032232e-03 -2.930492798301900098e-03 -6.226647603033879427e-04 -2.773173097861045527e-04 1.359657951557772040e-03 5.629494145504673058e-03 -3.576779135248053191e-03 -8.299677169203246996e-03 -4.317528157188644244e-01 8.353628850255340188e-02 8.341515705752928778e-01 8.267551824969081916e-05 2.064525798578043317e-04 -3.727484794228910379e-04 -3.732209109557520828e-05 -2.428298078876669911e-04 1.577921319736941220e-04 3.292847784001998743e-04 4.634553337311270301e-04 -3.118048116845177197e-05 1.091316840895893334e-04 -8.272276140297665260e-04 1.913347708064252334e-04
-9.147219339145803291e-03 -8.078579211826949005e-03 8.347865185554513047e-04 1.030845604690437982e-03 4.700693751910999646e-04 -1.425325934624677637e-03 1.043128824544667290e-03 5.291233167980203753e-04 1.309580209075096504e-03 1.402696464200898357e-02 6.187435785806862966e-03 -5.248714330023261567e-04 -6.207277910186796352e-03 1.483907444698739008e-03 -6.708527766546370803e-04 -6.392943502598959736e-03 1.488631760027290911e-03 2.244049781063007479e-04 -4.746047179065107126e-03 4.053462551899109827e-04 1.258085171993869600e-03 -4.731874233079449467e-03 4.440856408840577248e-05 -1.128166500458640566e-03 -4.250324771639967664e-02 9.601226042219818124e-02 -1.078466703202253865e-02 1.370051445280084240e-05 -1.176354516809885583e-04 3.354263883273108423e-05 -4.151449576128664054e-01 4.052286197382322097e-01 -4.529579050710780264e-02 1.667683310979179356e-04 1.502332274480104005e-04 -3.873938569414091455e-05 2.390503556248276375e-04 1.535402481779964612e-04 4.110154335841591710e-05 4.615656075997073534e-04 -2.759000151875397951e-04 3.467647451158549238e-04 4.601483130011453063e-04 -2.947972765017562412e-04 -2.829864881803717145e-04 3.495993343129654655e-05 -4.669040839209690624e-03 5.380995159222734352e-04 -3.803073839485826470e-04 1.237770616081067363e-04 6.821911334431673924e-04 -6.566798306690017559e-05 -3.684965956271486808e-05 4.110154335841862761e-05 -4.818801635125325757e-05 -2.551130277418596536e-05 -5.810907854121333694e-05 -3.236156000059272914e-04 2.173185051134796705e-05 -6.817187019103084075e-04 -2.929075503703345044e-04 -9.921062189963603031e-05 -8.078579211826572137e-05 3.004664548960254088e-04 -1.955866546021276377e-04 -1.464537751851618312e-04 3.146394008816824715e-04 -1.762169617550529113e-04 1.360602814623441221e-04 -2.055077167920863618e-04 -3.684965956271622333e-05 8.267551824969081916e-05 4.282799715208445712e-01 -4.525714560772022832e-01 5.032860362661612658e-02 3.884332063136906876e-02 -4.289678318326820006e-02 4.737070979940859704e-03 1.143284309510015761e-04 1.606267211708216043e-05 9.023442277538443407e-05 1.162181570824226081e-04 7.086472992830699725e-05 -9.306901197250446248e-05
-5.435797217033966344e-03 2.129721350112051981e-03 -1.251471130533887179e-03 6.330582540262151385e-05 6.472312000118627144e-05 -2.184050976390396366e-03 -8.267551824969352967e-05 3.770003632185941469e-04 1.942166031568466102e-03 4.313299894969681303e-04 4.558491860521537292e-03 -1.724375094922122025e-04 -5.461308519808232703e-04 -5.810907854121103843e-04 1.986574595656858538e-03 -3.259777576701842691e-04 -1.743272356236373003e-04 -9.146274476080058866e-04 -1.110214102210049444e-04 4.176294750441551448e-04 6.840808595745843587e-04 -7.606147678973279244e-05 7.152613407430429612e-04 -9.996651235219819812e-04 -1.582645635065511869e-02 1.923835688093664814e-02 2.009723740766773160e-03 -2.685773264282816358e-03 -8.456524438111193251e-05 -6.141609927121605875e-06 4.274640822636033288e-01 -9.471576656658318161e-01 9.161675744051175907e-02 -3.873938569414348953e-04 -1.511780905137202558e-05 6.141609927123457489e-06 4.445580724169221308e-04 4.870769103738946740e-04 -2.078698744563541815e-05 8.621875474610664336e-04 1.072419579581676238e-04 5.518000303750768797e-04 8.532113483368216136e-04 -5.858151007407367715e-05 -5.083363293523863666e-04 2.277119988362916875e-03 3.590479649700801124e-04 1.795239824851132399e-05 1.152732940167141250e-04 4.672347859939582522e-04 1.275565138708959455e-05 3.505441973786942774e-04 -8.503767591391256028e-06 -2.433022394205205550e-04 3.793625208828646771e-04 7.889606598684333408e-05 2.182633681791867983e-04 3.165291270130804642e-05 2.078698744563541815e-05 -2.631443638004380033e-04 5.518000303750768797e-04 -4.629829021982815977e-05 -3.203085792759469228e-04 6.330582540262151385e-05 -9.023442277537494730e-05 1.223597670095501102e-04 1.148008624838551400e-04 -5.621935240978552864e-05 3.779452262839353566e-06 4.832974581110444784e-04 1.370051445280214344e-05 2.064525798578043317e-04 -4.525714560772022832e-01 9.496072231636868421e-01 -1.004998875527914060e-01 4.290103506706388625e-02 -3.027199533077397364e-02 8.425816388475646651e-03 5.688075655578715348e-04 -8.976199124253629114e-06 -9.306901197250988349e-05 5.659729763607421280e-04 3.637722802986536989e-05 8.881712817681154497e-05
5.966810259963422876e-04 -1.286903495498045204e-03 -9.158085264401476244e-03 6.637663036618039140e-04 4.601483130011378795e-04 -7.006159632245268594e-04 -6.732149343189185609e-04 -7.100645938816306643e-04 -1.079978484107399017e-03 -5.385719474550822216e-05 -1.974763807335466368e-04 2.569555107200393804e-03 -9.510046756378712565e-04 -2.721678060779825561e-03 4.599593403879947626e-03 1.061553654326046273e-03 3.832364594522814222e-03 4.231569239785607298e-03 -1.629888788351077200e-04 -2.296962112742844189e-03 -6.930570586988379607e-04 2.036179906606734613e-04 1.962953019014089702e-03 -9.458079287764636217e-04 1.710674580469315111e-03 2.022006960621011793e-03 3.712744930403834298e-02 3.240880315387829154e-04 9.448630657112105848e-07 -8.503767591396743447e-05 -4.747700689430112142e-02 9.152935760693352296e-02 -1.337675712334013278e-01 4.440856408844846294e-05 3.307020729987653095e-06 1.133835678852826744e-05 -5.385719474551228791e-05 -1.559024058423266225e-05 3.217258738745116804e-04 -6.708527766545612403e-05 2.395227871576771357e-04 1.256667877395325117e-04 -1.355878499294925911e-04 -1.960590861349818792e-04 3.061356332902715914e-04 -3.595203965029363869e-04 -8.692740204539186818e-05 2.914902557717669821e-04 3.656620064300611784e-04 9.453354972436039862e-04 -1.094151430093059495e-03 -1.729099410250671217e-04 -1.261392192723738784e-04 1.563748373751307197e-04 8.362038131540133518e-05 1.403121652580499145e-04 5.678627024921644069e-04 -3.907008776713942304e-04 -1.262337055789565119e-03 -8.144719626426795336e-04 2.040904221935229594e-04 -7.747877138828874089e-05 1.979488122664008784e-04 -2.338536087634086186e-04 5.938464367992080020e-04 3.344815252616046902e-04 2.059801483249439915e-04 -5.229817068709044199e-04 4.639277652639805941e-04 -3.335366621958968576e-04 1.181078832139195343e-05 -3.727484794228910379e-04 5.032860362661612658e-02 -1.004998875527914060e-01 5.539826640568717292e-02 -4.712976971765235785e-03 8.434320156067036389e-03 4.446289371468377383e-02 1.011003480310496085e-04 -4.818801635124851418e-05 2.173185051135067755e-05 7.558904525686093259e-05 4.677072175268307897e-05 -9.921062189964822758e-06
1.404444460872463635e-02 -6.165231503762649834e-03 5.329027690608651498e-04 1.005806733449100213e-03 -5.508551673093697518e-04 -1.328477470389305415e-03 1.011475911843352305e-03 -4.866044788410383995e-04 1.434302133748923758e-03 -9.163282011262888216e-03 8.092752157812596256e-03 -8.021887427884307094e-04 -4.509358981104583629e-03 -8.125822365112335107e-05 1.182496126737010537e-03 -4.693607278918173094e-03 -4.336921471612345948e-04 -1.235408458416807674e-03 -6.272945893253695226e-03 -1.507056589808650378e-03 -1.629888788351043318e-04 -6.260662673399454425e-03 -1.513670631268626077e-03 6.902224695017050845e-04 -4.267332306822760324e-02 -9.595415134365697929e-02 1.063726839377165945e-02 -1.322808291995400051e-05 5.532173249736462451e-04 -3.684965956271912357e-05 -4.150674788414782101e-01 -4.051303539793982278e-01 4.531279804229058905e-02 1.497607959151394893e-04 2.055077167920881778e-04 -5.858151007406850008e-05 3.637722802985588312e-05 4.668568407676828604e-03 -5.801459223464032564e-04 4.634553337311202539e-04 2.995215918303108541e-04 2.938524134360429876e-04 4.677072175268294344e-04 2.820416251146591656e-04 -3.562133757729587288e-04 2.229876835077414113e-04 -1.483435013165882842e-04 -9.070685430823054412e-05 2.026731275949554914e-04 2.617270692018773114e-04 -2.007834014635371698e-04 -2.083423059892226532e-04 4.629829021983493604e-05 -8.173065518397827026e-05 -1.984212437992625738e-04 8.503767591396405989e-05 1.072419579581710119e-04 2.593649115375986497e-04 2.215703889091685222e-04 1.743272356236332346e-04 -1.365327129952031071e-04 1.133835678853025797e-05 8.078579211826707662e-05 -2.796794674503805039e-04 -4.724315328535639430e-07 7.077024362173534120e-04 -2.650340899318631011e-04 -4.299126948984372540e-05 -7.436072327143583875e-04 -5.243990014694888558e-05 4.677072175267765796e-05 -3.732209109557520828e-05 3.884332063136906876e-02 4.290103506706388625e-02 -4.712976971765235785e-03 4.281750917205506823e-01 4.524783870652298035e-01 -5.034891818252891504e-02 1.431467544551801073e-04 -5.763664700835638486e-05 1.006279164981913011e-04 1.322808291995074791e-04 -3.779452262842064071e-06 -7.747877138827722124e-05
-4.261332426355518219e-04 4.547625935265851328e-03 -1.747996671564908643e-04 8.314794978254709361e-05 3.770003632185927917e-04 1.940276305437051846e-03 -6.519555153403576962e-05 6.377825693547372254e-05 -2.193027175514651594e-03 5.428710744041135780e-03 2.120272719454915650e-03 -1.248636541336757555e-03 7.511661372399855950e-05 7.157337722758951156e-04 -1.001082418120542890e-03 1.171630201481338018e-04 4.251883795698392730e-04 6.826635649760209564e-04 3.231431684730899905e-04 -1.719650779593532176e-04 -9.212414890679883079e-04 5.499103042436463609e-04 -5.843978061420974750e-04 1.992243774051122990e-03 1.582220446685941861e-02 1.924544335392947697e-02 2.000747541642526606e-03 2.690497579611362839e-03 -9.354144350536759450e-05 9.448630657100213505e-06 -4.273743202723607748e-01 -9.472252233750300121e-01 9.172447183000279058e-02 3.883387200071745492e-04 -2.645616583990274942e-05 5.442186686108879679e-18 -2.274757830698632792e-03 3.618825541672177591e-04 2.645616583990190239e-05 -8.555735060010840123e-04 -5.858151007406486800e-05 -5.097536239509579004e-04 -8.621875474610501706e-04 1.067695264253147374e-04 5.527448934407948496e-04 -4.502272508111811612e-04 4.918012257024519975e-04 -1.700753518279674221e-05 -1.157457255495676889e-04 -8.314794978254709361e-05 2.834589197126804669e-06 -4.823525950453373505e-04 1.322808291994315849e-05 2.083423059892267190e-04 -5.527448934407894286e-04 -5.243990014694617507e-05 -3.188912846773699680e-04 -6.566798306690017559e-05 -9.023442277537494730e-05 1.223597670095392682e-04 -3.803073839485772260e-04 7.417175065829143162e-05 2.201530943106064751e-04 -3.023561810274735459e-05 2.220428204420424149e-05 -2.631443638004488453e-04 -1.157457255495622679e-04 4.412510516869146571e-04 1.133835678854516575e-05 -3.519614919772495482e-04 -8.031336058543113096e-06 -2.428298078876669911e-04 -4.289678318326820006e-02 -3.027199533077397364e-02 8.434320156067036389e-03 4.524783870652298035e-01 9.497130478270464637e-01 -1.006156332783409713e-01 -5.503827357765080563e-04 3.401507036558670816e-05 9.165171737395461267e-05 -5.508551673093738717e-04 -1.039349372281974195e-05 -9.023442277538307882e-05
6.519555153404728927e-05 -1.889726131421601242e-04 2.572389696397526029e-03 6.741597973846188583e-04 -7.095921623487763414e-04 -1.083285504837386759e-03 -6.618765775303788162e-04 4.606207445339934492e-04 -6.954192163631247540e-04 -5.886496899377999335e-04 -1.287375927030896816e-03 -9.160919853598608470e-03 -2.069250113906538299e-04 1.958228703685536715e-03 -9.429733395793313960e-04 1.596818581051097331e-04 -2.303103722669962421e-03 -6.963640794288237503e-04 -1.064388243523156814e-03 3.836616478318512560e-03 4.236293555114161585e-03 9.476976549078901290e-04 -2.719315903115547550e-03 4.593924225485681440e-03 -1.713036738133592472e-03 2.035235043540962758e-03 3.710571745352699013e-02 -3.292847784001883818e-04 1.889726131421048976e-06 -8.598253897967816732e-05 4.761684662802621870e-02 9.165407953160734089e-02 -1.338738683282937880e-01 -4.535342715418811690e-05 4.251883795699058498e-06 1.133835678852826744e-05 3.576306703715282026e-04 -9.826575883391806040e-05 2.976318656988870574e-04 1.370051445280587039e-04 -1.965315176678367984e-04 3.070804963560004033e-04 6.803014073117409394e-05 2.395227871576771357e-04 1.247219246738145418e-04 5.574692087692654369e-05 -1.464537751851672522e-05 3.203085792759455676e-04 -2.050352852592368636e-04 -5.196746861409077883e-04 4.639277652639772331e-04 3.340090937287538368e-04 1.181078832138111141e-05 -3.732209109557473124e-04 -2.017282645292503963e-04 -7.747877138826637922e-05 2.036179906606659803e-04 2.347984718291265885e-04 5.947912998649205508e-04 3.354263883273226601e-04 -8.314794978255319225e-05 1.407845967909007680e-04 5.730594493535692228e-04 3.921181722699657642e-04 -1.263281918855277668e-03 -8.154168257083758194e-04 -3.651895748972041993e-04 9.481700864407422834e-04 -1.093206567027341525e-03 1.743272356236332346e-04 -1.266116508052409948e-04 1.577921319736941220e-04 4.737070979940859704e-03 8.425816388475646651e-03 4.446289371468377383e-02 -5.034891818252891504e-02 -1.006156332783409713e-01 5.541527394086996627e-02 -9.495873810393023790e-05 4.677072175268307897e-05 -1.039349372281838670e-05 -1.209424724109758658e-04 -4.818801635124851418e-05 2.173185051135067755e-05
5.366822213237086234e-04 6.396722954861758757e-04 3.439301559187159219e-04 -6.516720564207059696e-03 1.467372341048802037e-03 1.122922510443942999e-02 1.271313254913805819e-03 -9.429733395793307455e-04 -7.081276245969246770e-03 5.106984870166583063e-04 -5.414065366522646458e-04 5.673902709593068314e-04 -7.955747013284556607e-03 -1.629888788351029766e-04 -2.236018445004497000e-03 -6.493571419097145941e-03 -2.155705084419083650e-03 -8.588805267310738135e-04 -7.916535196057538845e-03 -2.810967620489479720e-04 -2.155705084419086252e-03 -6.559711833696903367e-03 1.876970480034412768e-03 -1.258085171993865480e-03 5.926181148137855265e-03 -5.999880467263196340e-05 -4.540067030740186716e-04 -5.353924832390126454e-02 -1.082435128078238981e-02 -9.452788054596658607e-02 2.513335754791030247e-04 -2.267671357705922845e-05 -3.524339235101119484e-04 -4.432773105313385087e-01 -4.536240335324040474e-02 -4.026047350047534112e-01 6.066020881863017165e-04 -7.511661372400493461e-04 4.677072175268233087e-04 1.510363610538641588e-03 3.023561810274261121e-05 7.865985022041885062e-04 2.532233016104860554e-04 1.762169617550549442e-04 2.538374626031934984e-03 6.066020881863058364e-04 8.002990166570123336e-04 8.456524438111185120e-05 1.124387048195764783e-04 6.377825693547778830e-05 9.921062189958724121e-06 -7.195132245387344692e-04 -1.019979679434759824e-03 -1.105489786881595120e-04 -8.503767591398032292e-06 7.889606598685146559e-05 2.125941897848762684e-05 1.379500075937773514e-04 1.171630201481338018e-04 6.755770919831849712e-05 -7.544731579700337263e-04 9.618706008935506068e-04 -5.697524286235827826e-04 1.157457255495703994e-04 4.015668029270607871e-05 7.558904525686161021e-05 1.181078832138246666e-05 2.645616583990122476e-05 1.946417915364164440e-04 2.314914510991407989e-05 8.031336058532271074e-06 3.292847784001998743e-04 1.143284309510015761e-04 5.688075655578715348e-04 1.011003480310496085e-04 1.431467544551801073e-04 -5.503827357765080563e-04 -9.495873810393023790e-05 4.792808452187138912e-01 5.008104950339990757e-02 4.510412503422837616e-01 3.000129206244783742e-02 5.225092753380464541e-03 4.698473323706577054e-02
7.984092905256198161e-05 -3.425128613201538748e-04 1.114938417538693504e-04 2.711756998589878926e-04 4.652930923939319063e-02 -4.512193570301703711e-03 1.258085171993878273e-03 -2.571397590178529230e-02 3.308438024586196711e-03 -1.696029202950792992e-04 -3.368436829258887729e-04 9.779332730106314120e-05 5.846812650618149476e-03 -1.405011378711888952e-03 8.799982162497098706e-03 -3.829057573792851634e-03 1.591621834189764235e-03 3.346704978747488263e-03 -5.977203753686237062e-03 -3.578668861379478289e-03 -8.426761251541351611e-03 3.817246785471438159e-03 8.536837798696670461e-04 -3.553157558605288691e-03 6.944743532973952915e-05 9.231312151994066836e-04 -1.199976093452660545e-04 -3.250328946044934043e-04 4.584003163295718650e-03 -4.086532759199010007e-04 4.771558481840646989e-05 -1.044073687610382577e-04 -7.558904525686436307e-06 -4.557027322769686972e-02 -1.133334901428077190e-01 -8.323251502692739778e-02 -6.377825693548998557e-05 -8.173065518398098077e-05 -3.302296414659083574e-04 9.023442277536952629e-05 -9.278555305279597787e-04 3.406231351887348486e-04 -1.157457255495703994e-04 1.293045105425166688e-03 -1.181078832137704565e-05 -9.448630657107870683e-06 -1.795239824850048196e-05 3.821971100800002638e-04 -1.185803147467026251e-04 -1.960590861349832345e-04 2.296017249677082472e-04 2.096651142812161993e-03 2.091454395950747419e-03 -8.281724770954743044e-04 -1.089899546297352917e-03 -1.110214102210132061e-03 -3.217258738745123851e-04 -3.873938569413928825e-05 2.045628537263778786e-04 8.031336058541690081e-05 -2.168933167339037217e-03 2.294599955078560974e-03 2.697584052604143530e-04 1.351154183966369942e-04 -6.703803451217795048e-04 -8.031336058541757843e-05 -1.889726131421099798e-05 6.443966108147338497e-04 -1.511780905137266086e-04 1.059191496661756769e-03 -1.009113754179081883e-03 4.634553337311270301e-04 1.606267211708216043e-05 -8.976199124253629114e-06 -4.818801635124851418e-05 -5.763664700835638486e-05 3.401507036558670816e-05 4.677072175268307897e-05 5.008104950339990757e-02 8.184876306719399142e-02 9.136636872809841825e-02 -5.209030081263381351e-03 2.198223922376067035e-03 -6.628214405960931865e-03
-2.725929944575526502e-04 8.645497051254372525e-05 5.810907854121103843e-04 2.581838327054636339e-03 -4.540539462273025968e-03 6.017832865511785374e-03 1.110922749509418717e-02 3.312217476849043871e-03 3.782286852040139553e-03 -2.447195340190893784e-04 1.199976093452551854e-04 5.806183538792594225e-04 -1.326115312725028054e-03 1.130056226590057640e-03 -1.742799924703484094e-03 2.787346043846815075e-04 -4.431407778183451759e-04 -2.310190195662818139e-04 -1.322808291994315849e-05 -7.379380543200993571e-04 4.214089273069999194e-04 -5.735318808864167152e-04 2.187357997120376518e-04 4.894390680381706252e-04 4.185743381098785357e-04 -1.185803147466988033e-04 -1.440916175208926291e-04 -2.875690740490681116e-03 -3.864489938756916093e-04 9.618706008935441016e-04 2.716481313917479441e-04 -8.503767591396724473e-06 -1.790515509521866549e-04 -4.102652123100032355e-01 -8.331141109291426150e-02 -8.549494239461852274e-01 -2.645616583990095371e-04 5.432962627836043085e-05 2.206255258434566509e-04 8.343140870225923197e-04 3.458198820501342434e-04 2.149563474491961515e-03 -1.879332637698681889e-03 1.025176426296197870e-04 1.731461567914947168e-03 -2.702308367932794095e-04 -1.417294598566112840e-06 1.459813436523082673e-04 1.138559994181480121e-04 1.133835678852890272e-04 -2.362157664277577535e-05 -5.234541384037546229e-04 -5.352649267251425105e-04 1.932244969378476207e-04 1.700753518279335408e-05 1.936969284706659480e-05 4.199916327084283856e-04 -2.513335754790609576e-04 -1.176354516809873657e-04 -1.048798002938923501e-04 -5.055017401552649829e-05 6.330582540262151385e-05 3.444025874515708411e-04 8.645497051253830424e-05 4.724315328553528766e-05 1.747996671564149701e-05 -2.508611439462019727e-04 6.377825693546965678e-05 -9.873819036676891384e-05 -2.225152519748851369e-04 2.220428204420315729e-04 -3.118048116845177197e-05 9.023442277538443407e-05 -9.306901197250988349e-05 2.173185051135067755e-05 1.006279164981913011e-04 9.165171737395461267e-05 -1.039349372281838670e-05 4.510412503422837616e-01 9.136636872809841825e-02 8.953097222295529622e-01 -4.701213426597138090e-02 -6.642859783479447208e-03 -5.679052213301197943e-02
5.399892420536970151e-04 5.329027690608611383e-04 -5.843978061421001855e-04 1.249581404402455142e-03 1.030845604690435163e-03 7.070882752246414153e-03 -6.498295734425698494e-03 -1.400759494916194734e-03 -1.124150832429367773e-02 5.196746861409139683e-04 -6.477036315447189888e-04 -3.632998487657852272e-04 -6.548373476908357117e-03 -1.878860206165832228e-03 1.238715479146796066e-03 -7.880157968027689738e-03 2.815691935818056017e-04 2.156177515951939599e-03 -6.509634091214229999e-03 2.157594810550504411e-03 8.598253897967850614e-04 -7.943463793430277642e-03 1.629888788351056871e-04 2.211452005296018000e-03 5.906811455290779563e-03 5.243990014694747612e-05 5.007774248266968174e-04 -5.356617692127402242e-02 1.032262899288997719e-02 9.455386428027365286e-02 2.475541232162338555e-04 5.385719474551130536e-05 3.628274172329298743e-04 -4.432026663491472895e-01 4.476761205337548288e-02 4.026141836354105163e-01 6.061296566534508630e-04 -8.102200788469751235e-04 -7.039229839545072280e-05 2.692859737275600843e-04 -1.918072023392828631e-04 -2.535540036834821841e-03 1.504694432144364994e-03 -3.921181722699624032e-05 -7.870709337370516111e-04 6.075469512520223969e-04 7.403002119843753084e-04 -4.525894084754509866e-04 6.236096233691032021e-05 9.448630657125488969e-07 -1.842482978135919587e-04 2.456643970847883747e-05 -8.503767591403453303e-06 -3.311745045316168406e-04 -7.516385687729055121e-04 -9.618706008935410659e-04 6.269166440990862812e-04 1.733823725579233962e-04 -5.432962627836856236e-05 -8.976199124252680437e-05 -1.086592525567533878e-05 -7.747877138827993174e-05 3.590479649700774019e-05 7.747877138828128700e-05 -1.308635346009373005e-04 -8.220308671683047895e-05 6.188853080405404576e-05 -3.684965956271757858e-05 9.448630657017068751e-07 -7.185683614730367739e-04 1.018562384836192410e-03 1.091316840895893334e-04 1.162181570824226081e-04 5.659729763607421280e-04 7.558904525686093259e-05 1.322808291995074791e-04 -5.508551673093738717e-04 -1.209424724109758658e-04 3.000129206244783742e-02 -5.209030081263381351e-03 -4.701213426597138090e-02 4.792326572023625775e-01 -4.994829624266754892e-02 -4.510237703755681227e-01
1.747996671564935748e-04 -3.363712513930189460e-04 9.684846423535194756e-05 -1.254305719731025476e-03 -2.571586562791671610e-02 3.302768846191932259e-03 -2.900729611732063445e-04 4.653686814391887888e-02 -4.511248707235964925e-03 -7.511661372400465814e-05 -3.434577243858569369e-04 1.114938417538693504e-04 -3.819608943135711400e-03 8.489594645411124331e-04 -3.547015948678166122e-03 5.967755123029118078e-03 -3.581031019043754132e-03 -8.429595840738483836e-03 3.825750553062830933e-03 1.595401286452606407e-03 3.350011999477475137e-03 -5.850592102880974518e-03 -1.403594084113324141e-03 8.798564867898534328e-03 -7.558904525686296547e-05 9.226587836665509513e-04 -1.199976093452658242e-04 3.103875170859800672e-04 4.588255047091417856e-03 -3.798349524157226863e-04 -5.291233167978686412e-05 -1.044073687610380408e-04 -8.031336058541354656e-06 4.540633948579597678e-02 -1.132569562344851455e-01 -8.311771416444355132e-02 1.228321985424687263e-05 -2.078698744563474052e-05 3.821971100800002638e-04 1.072419579581622027e-04 1.291627810826600576e-03 -1.275565138709840369e-05 -8.739983357824407688e-05 -9.283279620608141016e-04 3.377885459915965513e-04 6.614041459975238428e-05 -7.984092905255994873e-05 -3.307020729987632766e-04 2.078698744563474052e-05 6.803014073117389336e-04 -1.516505220465747515e-04 -1.058246633596044220e-03 -1.009113754179081883e-03 4.620380391325609173e-04 2.169405598871885360e-03 2.294599955078565744e-03 3.453474505172766137e-04 -1.346429868637888513e-04 -6.699079135889251819e-04 -7.936849751971045055e-05 1.090371977830211902e-03 -1.110214102210132061e-03 -2.489714178147843559e-04 4.299126948983627151e-05 2.031455591278124434e-04 7.984092905255859348e-05 1.195251778124043320e-04 -1.620440157693972040e-04 2.300741565005557125e-04 -2.096651142812163728e-03 2.091926827483605970e-03 -8.272276140297665260e-04 7.086472992830699725e-05 3.637722802986536989e-05 4.677072175268307897e-05 -3.779452262842064071e-06 -1.039349372281974195e-05 -4.818801635124851418e-05 5.225092753380464541e-03 2.198223922376067035e-03 -6.642859783479447208e-03 -4.994829624266754892e-02 8.177695347419998428e-02 9.120621443846044230e-02
2.357433348948337164e-04 1.204700408781195914e-04 5.810907854121158053e-04 -1.110733776896276684e-02 3.315524497579032046e-03 3.798349524157230983e-03 -2.577586443258938001e-03 -4.540067030740169152e-03 6.007439371788964033e-03 2.640892268661505522e-04 8.834469664393087597e-05 5.806183538792648435e-04 5.777837646821258957e-04 2.253498411720146520e-04 4.781007112496390120e-04 1.984212437990931673e-05 -7.313240128601250674e-04 4.289678318326867580e-04 -2.683411106618651537e-04 -4.535342715411615298e-04 -2.404676502233801978e-04 1.331312059586428100e-03 1.124859479728649355e-03 -1.733823725579231251e-03 -4.077084128541977760e-04 -1.209424724109792946e-04 -1.440916175208871810e-04 2.882304781950641853e-03 -3.992046452627940516e-04 9.363592981193574315e-04 -2.631443638004434243e-04 -8.503767591393119501e-06 -1.799964140179064680e-04 4.102727712145289862e-01 -8.322731828006599275e-02 -8.550368237797631998e-01 2.659789529975810710e-04 9.448630657125488969e-07 1.464537751851692851e-04 1.888781268355785694e-03 1.006279164981973998e-04 1.728154547184966800e-03 -8.395108338839977861e-04 3.458198820501390139e-04 2.153815358287659854e-03 2.607822061361810256e-04 5.102260554838006223e-05 2.206255258434634272e-04 2.518060070119145216e-04 4.062911182556370841e-05 -9.732089576820822201e-05 2.196806627777637532e-04 2.220428204420369939e-04 -2.976318656989108014e-05 4.818801635124783656e-05 6.377825693548049880e-05 3.604652595686516463e-04 -8.787226511109899607e-05 4.535342715411832138e-05 1.653510364993979014e-05 -1.795239824850590298e-05 2.078698744563812865e-05 4.398337570883593863e-04 2.484989862819287319e-04 -1.148008624838578505e-04 -1.044073687610442072e-04 -1.162181570824212529e-04 9.354144350536344743e-05 -2.456643970847206121e-05 5.210919807394868031e-04 -5.357373582579960745e-04 1.913347708064252334e-04 -9.306901197250446248e-05 8.881712817681154497e-05 -9.921062189964822758e-06 -7.747877138827722124e-05 -9.023442277538307882e-05 2.173185051135067755e-05 4.698473323706577054e-02 -6.628214405960931865e-03 -5.679052213301197943e-02 -4.510237703755681227e-01 9.120621443846044230e-02 8.952832660637128903e-01
1.636341258226787998e+00 2.459629738135604704e-01 -2.684828401217104893e-02 -7.386136314120815560e-02 -1.436380832493486769e-02 6.437871741373502044e-02 -7.385758368894529413e-02 -2.813896695993194433e-02 -5.967707879875831789e-02 7.741404826828057750e-02 -4.013636573679424391e-02 4.397392707817850306e-03 -2.924327566798138323e-01 1.828971436296305403e-02 9.459685554976349220e-02 -2.922735472532416168e-01 -2.966397594798914940e-03 -9.618894981548611889e-02 -4.482430383731810138e-03 2.105154910403558843e-02 7.622210351088648528e-03 -4.498965487381777033e-03 1.877820856793550180e-02 -1.200401281832226205e-02 -4.415680532454677176e-01 1.235129723812425223e-01 -1.342744902681551784e-02 3.656620064300636179e-03 1.203283114182644980e-03 -1.464537751851622378e-04 -5.567841830467047670e-02 1.008485420240386732e-01 -1.125568127027934927e-02 -4.932657634542996286e-03 3.529063550429604708e-04 -1.889726131421506713e-05 -4.588387327920616654e-01 -3.906919014722722849e-01 4.319630477509851796e-02 -1.312887229805101159e-03 -1.345107060345827887e-02 -6.439241792818633722e-04 -1.322808291995053107e-03 -1.298572554359573097e-02 3.572527251452354852e-03 -3.879135316275494211e-03 -1.491655321837566384e-02 1.641227145139572113e-03 -4.091068101914419053e-02 4.746519610597965677e-03 6.068052337454313966e-02 3.177007572145836012e-02 -1.326115312725033475e-03 -3.378546864061940380e-02 3.176818599532694326e-02 6.120822939674258265e-03 3.291808434629693580e-02 -4.088658701096856835e-02 -8.623765200742051704e-03 -6.023879989132335799e-02 2.099958163542152770e-03 -1.040294235347559351e-03 -7.988817220584394987e-04 2.152398063689098945e-03 -1.477765834771612970e-03 -3.580086155978055244e-03 2.159012105149064886e-03 -6.637663036617997940e-04 3.809215449412895697e-03 2.099013300476423958e-03 -9.306901197250988349e-04 6.897500379688433891e-04 -9.107535090385952131e-03 -5.476898760392383617e-03 6.004604782591762202e-04 1.401279169602332592e-02 -3.821971100799969028e-04 5.952637313978080503e-05 4.199916327084283856e-04 6.850257226402223687e-05 -3.651895748972143908e-04 4.237710849712650286e-04 1.861380239450204446e-04 3.269226207359185021e-04
2.459629738135604704e-01 2.036579583683469252e+00 -9.906983730283819289e-02 -4.670741592727967184e-02 -2.801046558299518340e-03 6.430454566307670927e-02 -5.448174923194774866e-02 -2.101186485527573033e-02 -6.762857392824717095e-02 4.018738834234261009e-02 -1.028766905945868032e-01 1.053427831960918222e-02 -1.652376529314965661e-02 -2.711964868464318279e-01 7.978423726861628290e-03 -4.854564702161993928e-02 -2.619547812007149701e-01 -2.938004459674301017e-02 8.456524438110778544e-05 6.143027221718485274e-03 2.739630459028306961e-03 2.107517068067842319e-03 6.594199335595350361e-03 -6.146334242448339875e-04 2.109359551045971171e-01 -6.503355476142587133e-01 5.248525357410094294e-02 2.962618142536045662e-03 7.357176261156787161e-03 -1.172102633014204158e-03 4.855651294687545957e-03 9.121235604838739963e-03 6.736401226984831472e-03 -4.025116659927738781e-03 4.913287941695884588e-04 -9.023442277539083086e-05 -4.147807129010350202e-01 -7.627591346247869497e-01 6.684244785757580132e-02 -1.136386809130324541e-02 -1.103647303903445079e-02 3.113796233049793277e-03 -1.084844528895801546e-02 -1.133174274706909117e-02 1.371468739879170770e-03 -1.059569441888037755e-02 -7.038284976479418711e-03 2.176019640331866047e-03 5.665446185154961178e-02 5.961613513102005484e-03 -8.299818898663111066e-02 1.320635106943919557e-02 -7.674650251235587764e-03 -1.359894167324201056e-02 1.071947148048861976e-03 -5.712642095287222971e-03 1.915237434195688274e-03 5.292981164651782561e-02 1.256620634242016851e-02 7.615312850708957915e-02 5.829805115435313621e-04 -8.654945681910468022e-04 7.407726435172126093e-04 -4.176294750441551448e-04 1.225014964694004765e-03 -6.340031170919005823e-04 -6.807738388445931481e-04 1.020830056193896586e-02 1.294462400023860954e-04 5.432962627837073077e-04 -9.089582692137481573e-04 -4.091257074527530468e-04 -8.092279726279735103e-03 2.140114843834841230e-03 -1.299659146885155832e-03 -6.182239038945465739e-03 4.543374051470152990e-03 -1.837758662807539801e-04 6.396722954861825978e-04 -3.425128613201532243e-04 8.362038131538981553e-05 5.329027690608475858e-04 -3.349539567944602599e-04 1.218873354766802832e-04
-2.684828401217104893e-02 -9.906983730283819289e-02 1.157315526035816111e+00 4.083414711082162390e-02 1.355453310915361205e-02 -3.589204084562153119e-02 -2.962665385689352421e-02 -1.687100246979835599e-02 -1.764342802601690657e-02 -4.396920276284988285e-03 1.053333345654348593e-02 -9.038560086589065082e-03 1.478814632774557158e-01 -6.987640316157303633e-02 -3.575394910856790065e-01 -1.408497923424362752e-01 4.852013571884574578e-02 -3.666380499769407164e-01 -9.220446226738388679e-03 -2.163736420477623511e-03 1.615337897139103307e-02 8.947380800747965768e-03 4.353456575262298206e-03 1.573622192787973995e-02 -2.365322955547016423e-02 5.260525118344619444e-02 -1.823358949685983110e-01 -3.486544712472800216e-04 -1.158402118561382282e-03 -3.042931503121479829e-03 -3.916457407370031295e-04 6.677819716910748417e-03 6.947483635864598606e-02 4.436132093512380422e-04 -9.070685430823223819e-05 -3.155842639473900330e-04 4.583294515996436114e-02 6.689347046312420220e-02 -1.656458337758835719e-01 -1.084702799435944848e-03 2.729709396838365856e-03 8.674315374757570613e-03 3.557881873933839076e-03 1.741382630104919282e-03 8.967695356660757705e-03 1.183440989802721785e-03 2.175074777266161954e-03 1.233518732285388518e-02 1.063821325683737655e-02 7.961416191678810650e-03 -1.796231931069428023e-02 5.403908088566225509e-02 -6.990569391661004273e-03 -5.805285918880152829e-02 -5.552771264568954340e-02 -4.805573552204891671e-03 -5.208888351803526301e-02 -2.278915228187766359e-02 -1.491844294450708243e-02 -3.326248693374850296e-02 1.034625056953248821e-04 -2.244049781063088794e-04 8.202356273435056772e-03 1.263754350388135352e-03 -1.263281918855275066e-03 -7.256548344658538940e-04 -1.130056226590063061e-03 6.453414738804430376e-04 -1.029900741624722614e-03 -2.220428204420275072e-04 4.988876986952892837e-04 3.656620064300611784e-04 8.338416554897400568e-04 -1.264226781920984796e-03 -9.254461297103971917e-03 5.291233167980217847e-04 -1.681856256965152193e-04 2.655537646180071605e-03 3.330642306630419384e-04 1.110214102210123983e-04 5.801459223464032564e-04 -5.947912998649179488e-04 9.779332730106246358e-05 5.796734908135468736e-04
-7.386136314120815560e-02 -4.670741592727967184e-02 4.083414711082162390e-02 1.685212410574545405e+00 -3.554574853203854023e-02 -3.155370207941060601e-01 4.666347979472412061e-02 4.078973854673316121e-03 3.696115340447326397e-02 -7.386372529887241800e-02 5.448741841034201311e-02 2.962759871995923611e-02 -3.254462721957476212e-01 -1.241989429669485279e-01 1.653510364993810962e-03 6.861595583191475861e-03 -2.750968815816863186e-03 -9.130684235495860682e-03 -3.254302095236304426e-01 1.217073390626692564e-01 -2.554720757068734693e-02 6.861123151658638994e-03 5.957361629306263777e-04 -9.502015420320187450e-03 -1.608109694686414917e-02 -4.261332426355542071e-04 -3.630636329993571984e-03 -3.394888270783408268e-01 -1.192558918386827510e-02 -1.079917068008119929e-01 9.774135983244901932e-03 -3.821971100799901808e-04 -3.468592314224176135e-03 -9.518125335590557623e-02 -1.089805059990782768e-02 -9.842307853435917908e-02 -4.281646982268280666e-03 3.108599486188371765e-03 8.718723938845970856e-03 -4.950973805071789968e-01 4.922925544966166855e-02 4.449634186720993201e-01 -5.109819459363749983e-03 1.513670631268628896e-03 1.367264099236746404e-02 -4.275032940808309520e-03 -1.130056226590050918e-03 9.183596567175664541e-03 3.980188421153262046e-02 4.486351565454512608e-02 -6.961278636623984863e-03 -4.037777825008333210e-02 -5.217864550927778233e-02 7.792758134449433681e-03 -1.052577455201768276e-03 2.711756998589973794e-04 -3.042931503121482431e-03 1.504694432144379956e-03 2.881832350417934440e-04 1.457451278858833826e-03 -4.040517927898894246e-02 5.263265221235180480e-02 -4.464005553950461946e-03 3.975133403751709982e-02 -4.509075522184856355e-02 2.961673279470360218e-03 1.504222000611526392e-03 2.121217582520525200e-04 1.485797170830145241e-03 -1.053994749800361494e-03 -7.908503859998909646e-04 -2.284678892888592980e-03 1.041711529946107899e-03 6.425068846832864174e-05 6.623490090632410537e-04 1.021869405566183621e-03 8.173065518397555976e-05 6.736873658517740764e-04 -6.542231866981254931e-03 2.683411106618522517e-04 2.576169148660371888e-03 1.201865819584069109e-03 -1.262809487322418033e-03 -1.110828263202847874e-02
-1.436380832493486769e-02 -2.801046558299518340e-03 1.355453310915361205e-02 -3.554574853203854023e-02 1.336777147558522394e+00 6.178601316142470767e-02 -4.078973854673321325e-03 6.015943139380364180e-03 -1.303863787527554004e-02 2.813471507613624079e-02 -2.100855783454574216e-02 -1.686958517519979162e-02 -1.502729116967695955e-01 -4.343559134648975473e-01 6.116571055878559926e-03 3.798821955690098208e-03 5.417844818785457622e-03 2.213814162960295144e-03 1.520752379946128663e-01 -4.330661753802023672e-01 3.152204916670929558e-02 -3.494576048531209105e-03 2.571917264864672682e-03 7.823466184085024191e-04 2.403259207635317397e-03 7.571660177073120945e-03 4.634553337311234523e-04 -1.477813077924900950e-02 -2.418939210210770963e-01 -3.424561695362053626e-02 -2.853486458447018759e-04 -2.702780799465611013e-03 8.243930248326326740e-04 -3.535205160356760454e-03 2.414928266496828985e-02 -2.169405598871889263e-03 5.723508020542878577e-03 4.116768377301746953e-03 -4.705418067239550139e-03 4.932657634542986225e-02 -1.493053719174818050e-01 -6.236899367296826202e-02 7.256548344658524845e-04 5.753743638645631570e-03 -1.014310501040498191e-03 -3.638667666052114013e-03 4.241490301975573557e-03 8.253378878983407777e-04 -5.984668171905339895e-02 -6.161877239879391677e-02 5.249186761556086725e-03 -1.092025488195203474e-02 -1.950764285466421999e-02 7.113401590203410549e-03 -6.736873658517707154e-04 -8.215584356354945937e-04 -1.364382266886323943e-03 -3.018837494945793244e-04 -1.313359661337942363e-03 -8.503767591397219140e-05 -1.970984355072626960e-03 -3.209699834219426930e-03 -3.605597458752237035e-03 5.942102090795070568e-02 -6.923767572915257018e-02 9.338081678419377779e-03 -4.596758814682768346e-04 7.000018022318109379e-03 -3.136945378159672121e-04 1.053522318267486246e-04 -3.165291270130533591e-05 1.788625783390459991e-03 4.648726283296917877e-04 6.614041459975645004e-05 4.648726283296924925e-04 -5.612486610321874066e-04 3.755830686200226131e-04 -7.152613407430394917e-04 1.469262067180221714e-03 4.651135684114468538e-02 -4.537704873075891140e-03 1.036514783084694193e-03 -2.567145706382831238e-02 3.311745045316187054e-03
6.437871741373502044e-02 6.430454566307670927e-02 -3.589204084562153119e-02 -3.155370207941060601e-01 6.178601316142470767e-02 1.890515092081375137e+00 -3.696351556213751249e-02 -1.304430705366980622e-02 -1.103902416931187153e-01 5.967566150415974657e-02 -6.767487221846699152e-02 -1.764059343681975006e-02 2.425935921212357682e-02 2.605412660544115938e-02 -2.654229010834062708e-01 1.052577455201795381e-03 1.346760570710822669e-02 1.595070584379607720e-02 -9.131629098561574315e-03 1.163126433889936223e-02 -2.666053972101433134e-01 1.852404040325952850e-03 -1.051963294209065820e-02 1.881553065903106281e-02 2.150366608097819404e-02 5.121157816152104329e-04 1.186511794766278646e-02 -1.337902479469783579e-01 -3.426356935186905539e-02 -5.467988701682728880e-01 -2.395700303109557158e-03 8.092752157812336264e-04 4.662899229282568489e-03 -3.131984847064721994e-02 -2.094288985147886584e-03 5.826025663172524141e-03 8.869429597826831296e-03 3.344815252616026302e-04 -1.305139352666264373e-02 4.457084431994121632e-01 -6.242899247764089471e-02 -7.068416659644916056e-01 6.589475020266815156e-03 -1.013838069507639206e-03 -3.210644697285137093e-03 9.891299003393021205e-03 -4.190467696427207372e-03 -1.317706031440215100e-02 4.719591013225204329e-03 7.308043381739829161e-03 -4.149838584601643447e-03 -5.765885129040016627e-02 -7.625895317044917299e-02 1.215141145657312044e-02 -2.582310758587490120e-03 -1.728154547184993905e-03 9.005962310822047956e-03 -3.450167484442793683e-03 -1.120607595932968797e-03 -2.922933893776237871e-03 -5.867741367523635759e-02 7.965195643941649917e-02 3.188440415240927431e-03 -8.520302695046708119e-03 7.397332941449471719e-03 -4.644474399501228104e-03 -3.437884264588574133e-03 7.591974732985774972e-04 -3.102457876261253533e-03 -2.667348434501446049e-03 2.116020835659206470e-03 9.042339538851854128e-04 -1.421074050828971275e-03 -2.174602345733276081e-03 -7.015608262902448293e-04 -1.323753155060772378e-03 1.933189832444205019e-03 -1.083285504837394348e-03 1.123583914589943236e-02 -4.509358981104570618e-03 6.002715056460411480e-03 7.075134636042105553e-03 3.299461825461952758e-03 3.817719217004286736e-03
-7.385758368894529413e-02 -5.448174923194774866e-02 -2.962665385689352421e-02 4.666347979472412061e-02 -4.078973854673321325e-03 -3.696351556213751249e-02 1.685183119819508191e+00 3.562795161875537131e-02 3.155294618895803094e-01 -7.386230800427386056e-02 4.670647106421397382e-02 -4.083556440542018134e-02 6.857816130928647350e-03 -5.999880467263314383e-04 9.504377577984467196e-03 -3.254122571253820206e-01 -1.217082839257349891e-01 2.553775894003023142e-02 6.861123151658628586e-03 2.751441247349721737e-03 9.140132866152976196e-03 -3.254670591831931858e-01 1.242017775561456566e-01 -1.650203344263819752e-03 -1.608723855679126957e-02 4.129051597156002066e-04 3.632998487657837852e-03 -3.395058346135235716e-01 1.181267804751584202e-02 1.080176905351190458e-01 9.773191120179217789e-03 3.873938569414064892e-04 3.459616115099927412e-03 -9.517511174597848012e-02 1.084135881596518317e-02 9.846512494078329958e-02 -4.277395098472571919e-03 1.124859479728645452e-03 -9.186431156372798501e-03 -5.107457301699487584e-03 -1.516032788932890427e-03 -1.367027883470317909e-02 -4.950940734864490711e-01 -4.926704997229008898e-02 -4.449634186720993201e-01 -4.276450235406875633e-03 -3.112378938451227164e-03 -8.720613664977405061e-03 1.506111726742940648e-03 -2.447195340190839574e-04 -1.485324739297318782e-03 -1.053522318267497088e-03 7.913228175327607916e-04 2.282789166757192168e-03 -4.039620307986469677e-02 -5.262698303395753341e-02 4.421014284460619143e-03 3.976125509970707128e-02 4.510303844170281129e-02 -2.963563005601774474e-03 -1.050687729070359441e-03 -2.678686791290061688e-04 2.999940233631650903e-03 1.503749569078661986e-03 -2.886556665746415869e-04 -1.456978847325996525e-03 3.979810475926977981e-02 -4.488666479965505024e-02 6.961751068156827801e-03 -4.038297499694473713e-02 5.217817307774491598e-02 -7.793230565982298304e-03 1.055412044398918066e-03 -8.173065518397013875e-05 -6.717976397203489786e-04 1.025176426296176132e-03 -6.661284613260730347e-05 -6.595144198661122975e-04 1.228321985423981230e-03 1.268478665716682484e-03 1.111064478969274114e-02 -6.515775701141349532e-03 -2.877108035089256770e-04 -2.571444833331820203e-03
-2.813896695993194433e-02 -2.101186485527573033e-02 -1.687100246979835599e-02 4.078973854673316121e-03 6.015943139380364180e-03 -1.304430705366980622e-02 3.562795161875537131e-02 1.336769588653996754e+00 6.179498936054897418e-02 1.436380832493486248e-02 -2.796322242970981399e-03 1.354839149922649338e-02 3.495993343129772616e-03 2.570972401798960784e-03 7.823466184085024191e-04 -1.520700412477514751e-01 -4.331058596289621976e-01 3.152771834510355309e-02 -3.801184113354364943e-03 5.416427524186896714e-03 2.215703889091714604e-03 1.502748014229010332e-01 -4.343200086684004813e-01 6.106177562155743789e-03 -2.403259207635310458e-03 7.566463430211713311e-03 4.639277652639788052e-04 1.475120218187628632e-02 -2.418235287226816188e-01 -3.422105051391206160e-02 2.858210773774985192e-04 -2.698528915669912674e-03 8.206135725697906100e-04 3.510638720648382068e-03 2.419558095518811389e-02 -2.160429399747637504e-03 3.636777939920690216e-03 4.239128144311300750e-03 8.234481617669217515e-04 -7.261272659987223115e-04 5.753743638645630702e-03 -1.015727795639057365e-03 -4.936248114192688663e-02 -1.493096238012774912e-01 -6.240631576406382303e-02 -5.719728568280046596e-03 4.114406219637471544e-03 -4.706835361838117120e-03 4.596758814682822556e-04 7.075607067574975380e-03 -3.141669693488289075e-04 -1.053522318267513351e-04 -3.307020729987958027e-05 1.788625783390457389e-03 1.968622197408349817e-03 -3.210172265752282011e-03 -3.525284098166821950e-03 -5.941251714035931247e-02 -6.924051031834971281e-02 9.339498973017952566e-03 6.736873658517652944e-04 -8.182514149055169356e-04 -1.284541337833769361e-03 3.014113179617284709e-04 -1.314304524403657731e-03 -8.551010744682304484e-05 5.985613034971050406e-02 -6.153798660667565007e-02 5.250604056154658042e-03 1.091978245041917706e-02 -1.950339097086852685e-02 7.113401590203408814e-03 5.300681798637357431e-04 3.755830686200307446e-04 -7.143164776773296533e-04 -4.866044788410370443e-04 6.425068846833406275e-05 4.653450598625487669e-04 -9.708468000177994384e-04 -2.566720518003261231e-02 3.308910456119061767e-03 -1.428632955354660825e-03 4.652080547180179049e-02 -4.539594599207314937e-03
-5.967707879875831789e-02 -6.762857392824717095e-02 -1.764342802601690657e-02 3.696115340447326397e-02 -1.303863787527554004e-02 -1.103902416931187153e-01 3.155294618895803094e-01 6.179498936054897418e-02 1.890540603384149199e+00 -6.434706450103372388e-02 6.433808830190947126e-02 -3.589440300328580746e-02 -1.856183492588770519e-03 -1.053002643581349776e-02 1.882214470049106692e-02 9.111786974181659143e-03 1.159772170006662800e-02 -2.666110663885375986e-01 -1.049742866004652313e-03 1.346335382331252314e-02 1.598330361956309953e-02 -2.427494945270783355e-02 2.606924441449253588e-02 -2.654460502285161949e-01 -2.152964981528520880e-02 4.403061886212301891e-04 1.187976332518130007e-02 1.337713506856641477e-01 -3.421727106164920706e-02 -5.468768213711939774e-01 2.382944651722505511e-03 8.437627176796830058e-04 4.627939295851262944e-03 3.132315549137715954e-02 -2.071139840037980635e-03 5.882245015582291889e-03 -9.902637360181517148e-03 -4.217868725332795179e-03 -1.319406784958497905e-02 -6.574357211215414373e-03 -1.013365637974783691e-03 -3.201668498160881431e-03 -4.457056086102150205e-01 -6.246489727413791215e-02 -7.068336346284331828e-01 -8.843445863519804398e-03 3.184188531445326670e-04 -1.306887349337826874e-02 3.443081011449984803e-03 7.346310335901162780e-04 -3.097733560932707051e-03 2.669238160632887193e-03 2.116020835659228154e-03 8.947853232280870289e-04 5.867174449684207926e-02 7.968455421518350068e-02 3.127024315969731232e-03 8.528334031105252316e-03 7.394025920719506095e-03 -4.639750084172648663e-03 2.588924800047434811e-03 -1.706422696673599859e-03 8.936514875492303223e-03 3.444970737581420743e-03 -1.126749205860073152e-03 -2.921989030710509059e-03 -4.717228855560936726e-03 7.276390469038515260e-03 -4.143696974674497893e-03 5.767349666791866947e-02 -7.625611858125203035e-02 1.214763200431031101e-02 1.322335860462206265e-03 1.932717400911351455e-03 -1.076671463377396965e-03 1.444223195938878525e-03 -2.184995839456103060e-03 -6.935294902316888142e-04 -7.116236179400542775e-03 3.302768846191925754e-03 3.798821955690084764e-03 -1.126512990093646478e-02 -4.511248707236008293e-03 5.989014542007620179e-03
7.741404826828057750e-02 4.018738834234261009e-02 -4.396920276284988285e-03 -7.386372529887241800e-02 2.813471507613624079e-02 5.967566150415974657e-02 -7.386230800427386056e-02 1.436380832493486248e-02 -6.434706450103372388e-02 1.636635110640224156e+00 -2.459596667928304337e-01 2.680340301654978580e-02 -4.503689802710301830e-03 -1.878623990399404947e-02 1.201251658591364832e-02 -4.499437918914625176e-03 -2.108509174286832613e-02 -7.630714118680044337e-03 -2.922896099253586844e-01 2.971121910127461421e-03 9.623808269490305434e-02 -2.924162215761638706e-01 -1.827648628004309786e-02 -9.460961120115057854e-02 -4.417145070206528468e-01 -1.235658847129223331e-01 1.344020467820259898e-02 3.630163898460695652e-03 -1.182968558269863885e-03 1.157457255495558982e-04 -5.568644964072905212e-02 -1.009127927125070129e-01 1.120891054852666407e-02 -4.937381949871575727e-03 -3.373161144587404937e-04 4.913287941696965538e-05 -3.887166652334031903e-03 1.489812838859430957e-02 -1.652093070395256342e-03 -1.312887229805090317e-03 1.298714283819431270e-02 -3.564023483860958175e-03 -1.313832092870829971e-03 1.345107060345829275e-02 6.391998639533168908e-04 -4.588826689246173207e-01 3.907273338372363458e-01 -4.321095015261703504e-02 2.163736420477638690e-03 6.708527766546303582e-04 -3.806853291748622456e-03 2.101847889673572230e-03 9.306901197250879929e-04 -6.968365109616902163e-04 2.103265184272133138e-03 1.057774202063179163e-03 7.549455895029008427e-04 2.161846694346191908e-03 1.478710697837320098e-03 3.583865608240883755e-03 3.177480003678691961e-02 -6.102870541425740869e-03 -3.297194154104245156e-02 -4.088186269564002273e-02 8.615733864683505772e-03 6.022887882913340041e-02 -4.090406697768421418e-02 -4.747936905196536994e-03 -6.066965744928745630e-02 3.177857948904976720e-02 1.322808291995053107e-03 3.378074432529085125e-02 1.393058860930648270e-02 3.836144046785684367e-04 -4.866044788409326898e-05 -9.206745712285573091e-03 5.466977698202415623e-03 -5.919567106677943967e-04 4.034565290584994374e-04 -1.828310032150258458e-04 -3.377885459915938408e-04 4.129051597155951108e-04 -6.566798306690085321e-05 3.552685127072461799e-04
-4.013636573679424391e-02 -1.028766905945868032e-01 1.053333345654348593e-02 5.448741841034201311e-02 -2.100855783454574216e-02 -6.767487221846699152e-02 4.670647106421397382e-02 -2.796322242970981399e-03 6.433808830190947126e-02 -2.459596667928304337e-01 2.036658007317922792e+00 -9.909818319480950821e-02 -2.128776487046344854e-03 6.564436149025461124e-03 -5.711697232221461850e-04 -1.020452110967492824e-04 6.112319172082861587e-03 2.703725662531318141e-03 4.851966328731285860e-02 -2.619273801718093875e-01 -2.933469116958891537e-02 1.650581289490114442e-02 -2.711610544814676560e-01 7.935432457371754261e-03 -2.109883950047440337e-01 -6.503700351161572080e-01 5.251029244534226315e-02 -3.020254789544429830e-03 7.351507082762515771e-03 -1.161709139291385853e-03 -4.887776638921761778e-03 9.115093994911628236e-03 6.736401226984788104e-03 4.021809639197758413e-03 4.918012257024439744e-04 -9.212414890682677068e-05 1.061128465946461694e-02 -7.043481723340819407e-03 2.177436934930417848e-03 1.086403552954225485e-02 -1.132938058940479928e-02 1.384696822799103087e-03 1.137898590035459068e-02 -1.103363844983731336e-02 3.101040581662698262e-03 4.148331528011819369e-01 -7.626778764011358236e-01 6.683630624764869133e-02 6.878603118374453963e-04 1.019129302675618291e-02 1.256667877395467418e-04 -5.343200636594245406e-04 -9.070685430823339016e-04 -4.152673173798791936e-04 -5.735318808864275572e-04 -8.645497051253505164e-04 7.445520957800736469e-04 4.237710849712623181e-04 1.231156574621095675e-03 -6.321133909604863266e-04 -1.057301770530325600e-03 -5.718311273681465738e-03 1.902009351275734273e-03 -5.292508733118927305e-02 1.255959230096020257e-02 7.615974254854954162e-02 -5.665115483081961667e-02 5.929488168867833031e-03 -8.300102357582828105e-02 -1.319359541805207453e-02 -7.677484840432698306e-03 -1.358760331645348339e-02 6.184601196609728138e-03 4.552822682127267637e-03 -1.866104554778943373e-04 8.066768423505538133e-03 2.131138644710602048e-03 -1.299186715352291643e-03 -5.262887276008935706e-04 -3.354263883273165344e-04 1.223597670095338472e-04 -6.330582540262070070e-04 -3.425128613201315403e-04 8.645497051252204121e-05
4.397392707817850306e-03 1.053427831960918222e-02 -9.038560086589065082e-03 2.962759871995923611e-02 -1.686958517519979162e-02 -1.764059343681975006e-02 -4.083556440542018134e-02 1.354839149922649338e-02 -3.589440300328580746e-02 2.680340301654978580e-02 -9.909818319480950821e-02 1.157246551032019344e+00 -8.950215389945101463e-03 4.350621986065160776e-03 1.573527706481402805e-02 9.218556500606970086e-03 -2.165153715076192226e-03 1.615337897139104001e-02 1.408606582676919516e-01 4.852202544497716263e-02 -3.666682855950434972e-01 -1.478776838251928405e-01 -6.989530042288727429e-02 -3.575163419405691378e-01 2.359795506612608409e-02 5.262603817089182151e-02 -1.823084939396927007e-01 3.524339235101234410e-04 -1.156039960897106873e-03 -3.039152050858639174e-03 4.242435165041253688e-04 6.673095401582194997e-03 6.945641152886461445e-02 -4.421959147526583768e-04 -9.212414890679690091e-05 -3.160566954802477169e-04 -1.183440989802718966e-03 2.173185051134728617e-03 1.233471489132103097e-02 -3.559771600065263740e-03 1.741382630104916680e-03 8.966750493595049276e-03 1.082813073304519751e-03 2.730654259904078188e-03 8.675732669356143664e-03 -4.582633111850439867e-02 6.688543912706565453e-02 -1.656439440497521620e-01 1.130056226590064362e-03 6.245544864348143415e-04 -1.029900741624721313e-03 2.215703889091698775e-04 4.988876986952892837e-04 3.651895748972076145e-04 -1.039349372281784460e-04 -2.239325465734648022e-04 8.194797368909368523e-03 -1.262809487322418683e-03 -1.262809487322418683e-03 -7.251824029329989206e-04 5.552346076189385027e-02 -4.800376805343475363e-03 -5.210022187482379191e-02 2.278867985034480070e-02 -1.491608078684281136e-02 -3.326343179681420792e-02 -1.064104784603450531e-02 7.941101635766023917e-03 -1.796326417375999213e-02 -5.403813602259655013e-02 -6.994348843923839723e-03 -5.805333162033438077e-02 -5.055017401552541409e-04 -1.710202148936474449e-04 2.654592783114358839e-03 -8.503767591396785459e-04 -1.261864624256710254e-03 -9.257295886301105878e-03 5.943188683320629754e-04 9.779332730106449646e-05 5.801459223464018470e-04 -3.349539567944616152e-04 1.110214102210144312e-04 5.806183538792568204e-04
-2.924327566798138323e-01 -1.652376529314965661e-02 1.478814632774557158e-01 -3.254462721957476212e-01 -1.502729116967695955e-01 2.425935921212357682e-02 6.857816130928647350e-03 3.495993343129772616e-03 -1.856183492588770519e-03 -4.503689802710301830e-03 -2.128776487046344854e-03 -8.950215389945101463e-03 1.700454941550591181e+00 -2.224505288548812021e-01 3.117750484979787129e-01 2.471761779899332018e-02 -3.823388395398565065e-03 -4.857824479738694773e-02 3.907764667166531425e-02 4.936909518338685604e-02 -5.103677849436636521e-03 1.920434181057093740e-03 -6.200191437193976196e-03 7.721420972988288570e-03 -5.146763605233045658e-02 5.198872803306992668e-02 4.695308032436447399e-02 -7.585785879905496132e-02 -6.806132121234267918e-02 -2.965547218039770588e-02 -9.737758755215118744e-03 8.653055955779080655e-03 -1.508001452874353169e-03 9.409891271413390115e-03 -2.008778877701070803e-03 -5.594061780540495951e-03 -4.050816935315142836e-02 9.100921048925944556e-03 5.296996832681052925e-02 -3.777090105178736168e-02 -5.118512199568291121e-02 1.947835209962730553e-03 -2.637112816398709536e-03 1.140449720312867923e-03 2.287985913618597635e-03 -2.357433348948348006e-03 -2.100903026607870740e-03 -1.946417915364069572e-04 -4.476661994715649406e-01 4.256423862729129537e-01 -6.461068129636700352e-02 -4.319290326806194957e-01 -3.758901491163803288e-02 -4.090794091625362672e-01 -7.855119096786371269e-03 -1.299186715352288173e-03 -1.285958632432335214e-02 1.541544091707082627e-03 -3.589062355102284017e-03 -2.910178242389132013e-03 4.521169769425845749e-04 1.394145453456217734e-03 1.797129550981852765e-03 -9.319656848638023516e-03 1.539040204582962229e-02 -4.653450598625439964e-04 -1.919489317991408296e-03 1.625164473022331496e-04 -1.944055757699912883e-03 -1.338398532579274927e-03 8.215584356355081462e-04 -1.233046300752626591e-04 -6.306488532086421649e-03 -5.432962627836964657e-04 -9.415560449807566096e-04 -4.607624739938483149e-03 6.991986686259309310e-05 -2.192082312448973144e-04 -7.992596672847277275e-03 5.842088335289590852e-03 -1.324225586593624640e-03 -6.582860978806824928e-03 -3.813467333208612683e-03 5.787286277478276026e-04
1.828971436296305403e-02 -2.711964868464318279e-01 -6.987640316157303633e-02 -1.241989429669485279e-01 -4.343559134648975473e-01 2.605412660544115938e-02 -5.999880467263314383e-04 2.570972401798960784e-03 -1.053002643581349776e-02 -1.878623990399404947e-02 6.564436149025461124e-03 4.350621986065160776e-03 -2.224505288548812021e-01 1.819502018651751651e+00 2.541398187842213580e-02 6.911200894141294147e-03 1.272258117979529167e-02 -2.435856983402322814e-03 -4.923161760732595871e-02 -1.449892374333150991e-01 9.850197460034600463e-03 6.202081163325382646e-03 -5.123519973816556897e-03 1.032924303434995354e-02 6.208978663705073953e-02 3.716618868973248051e-03 -6.754306382080033089e-02 -3.239840966015600926e-02 -2.101186485527573033e-02 -3.313540285141040875e-02 7.872599063502037919e-03 -7.807403511967955963e-03 1.100718228399742010e-02 1.494300938421559005e-02 -1.895395309815771367e-03 4.790455743153519512e-03 -5.321752245002676213e-02 1.455797768493843902e-02 6.864760874461620088e-02 3.091591951005579278e-03 4.549988092930131074e-03 2.064998230110852429e-03 -1.903899077407168912e-03 6.477036315447216993e-04 3.225290074803651569e-03 -2.365937116539726902e-03 -1.719650779593613491e-04 4.513138433367412140e-03 4.290750737906401380e-01 -7.784003978145627167e-01 8.054248987884887745e-02 -4.310843250998740855e-02 -1.691663935587218170e-01 -7.207746167314627028e-02 -6.958916478959749569e-04 5.966810259963335056e-04 -9.821851568063229201e-04 -2.991436466040237746e-03 3.637722802986387912e-04 4.408731064606369668e-03 -5.866654774998064648e-03 7.754018748755295287e-03 -1.970039492006937505e-04 1.161898111904513010e-02 -1.103647303903445079e-02 2.255388137851568799e-03 -9.236036467322601392e-04 -1.077947028516113188e-02 -7.894330914013438253e-04 -1.824530579887463774e-03 1.147536193305699137e-03 -1.278399727906647226e-03 1.482017718567315429e-03 -5.527448934407894286e-04 -2.758055288809687245e-03 -8.220308671683589996e-05 6.878603118374250133e-04 1.986574595656858972e-03 -4.157397489127354680e-05 -1.401704357981902512e-03 1.224542533161140576e-03 -1.759335028353422583e-03 8.404556969497157561e-04 1.313359661337962854e-04
9.459685554976349220e-02 7.978423726861628290e-03 -3.575394910856790065e-01 1.653510364993810962e-03 6.116571055878559926e-03 -2.654229010834062708e-01 9.504377577984467196e-03 7.823466184085024191e-04 1.882214470049106692e-02 1.201251658591364832e-02 -5.711697232221461850e-04 1.573527706481402805e-02 3.117750484979787129e-01 2.541398187842213580e-02 1.748563589404319885e+00 4.826832971183384058e-02 -3.216928036672116187e-02 -1.415659985462450199e-01 5.851536965946691621e-03 2.399243539606030207e-02 6.024446906971760857e-03 -7.719531246856842222e-03 1.032262899288997893e-02 -1.838986984792839036e-02 5.186353367686306198e-03 -5.280886917410686221e-02 -1.365043671032325351e-02 -6.502783833987829665e-02 -8.595135849851009979e-02 1.864214828647315844e-02 -4.221175746062792028e-03 2.985767287645980667e-03 -1.357626495966495796e-02 -7.140802619108989682e-03 1.059191496661754817e-03 -1.300651253104137192e-02 1.017523035463910319e-02 -6.996711001588143105e-04 -1.181267804751583855e-02 4.800754750569766194e-02 6.791014312182896973e-02 -1.949252504561291245e-03 4.480068226067534728e-03 2.875218308957821264e-03 -4.516445454097408121e-03 3.644809275979220969e-03 2.984822424580268769e-03 -1.887363973757231724e-03 -6.349007370043405207e-02 8.165553857025614759e-02 -1.619963001845757811e-01 -4.116215632408311009e-01 -7.026426945004732305e-02 -7.659248983264508315e-01 -1.050404270150644311e-02 -2.889863686476339209e-03 -2.305087935107953678e-02 9.640910290979676917e-03 3.320721244440443150e-03 8.572270163660801814e-03 3.575361840649492716e-03 2.453336950117965612e-03 -1.156559635583247550e-02 -1.085647662501655879e-03 1.032735330821850719e-03 7.223478137358694054e-04 2.773645529393920992e-03 -6.207750341719655554e-04 2.994271055237375176e-03 2.111296520330679070e-03 -9.084858376809000144e-04 9.543116963678610577e-04 -6.779392496474663434e-04 1.981850280328306419e-03 4.614711212931315448e-03 1.176354516809888402e-03 -9.973029658577035363e-04 -9.547841279007146216e-04 -2.225152519748824047e-03 8.790533531839993600e-03 -1.735713451710659168e-03 1.250526267468180051e-03 -3.536150023422497506e-03 4.691245121253914815e-04
-2.922735472532416168e-01 -4.854564702161993928e-02 -1.408497923424362752e-01 6.861595583191475861e-03 3.798821955690098208e-03 1.052577455201795381e-03 -3.254122571253820206e-01 -1.520700412477514751e-01 9.111786974181659143e-03 -4.499437918914625176e-03 -1.020452110967492824e-04 9.218556500606970086e-03 2.471761779899332018e-02 6.911200894141294147e-03 4.826832971183384058e-02 1.699701885687219693e+00 -2.845766927199617768e-01 -2.549986993109524258e-01 1.922323907188540522e-03 -7.764412242478103618e-03 -6.201136300259663808e-03 3.908095369239532324e-02 4.924248353258163513e-02 -5.835946725362453104e-03 -5.183754994255623805e-02 4.045998133680016318e-02 -5.738720315900830427e-02 -7.571849149686263325e-02 -5.984809901365199802e-02 4.367818493861097551e-02 -9.706578274046567117e-03 8.758880619138681434e-03 -4.072359813213285453e-04 9.423119354333420877e-03 -7.695909670214077288e-04 5.919094675145010823e-03 -4.049163424950148055e-02 -2.687190558881382470e-03 -5.366349781704225774e-02 -2.646561447055824183e-03 6.141609927119932172e-04 -2.487352020483549718e-03 -3.778554642930588570e-02 -5.038104352676308489e-02 9.296035271995241669e-03 -2.362157664276894487e-03 -2.009723740766780533e-03 6.580971252675353426e-04 1.524064124991435709e-03 -2.718843471582695938e-03 3.597566122693707583e-03 -7.858898549049198046e-03 1.393200590390499764e-03 1.215755306650026513e-02 -4.320551718998918433e-01 5.292508733118927999e-02 4.084033596390203025e-01 -4.473501427760847027e-01 4.296760067004321559e-01 -3.039435509778351530e-02 -1.343122847907821408e-03 8.187238464383650785e-04 8.399832654168567711e-04 -1.916654728794259807e-03 8.697464519867559828e-04 1.799491708646126006e-03 -9.323908732433695834e-03 1.527229416261574081e-02 -2.908288516257696073e-03 4.393613255554787173e-04 8.191962779712349055e-04 -2.738213164429765135e-03 -6.454359601870145527e-03 -3.245604630716344193e-04 1.049742866004636050e-03 -4.776282797167840169e-03 1.181078832138463507e-04 1.677131941636691092e-04 -6.522862174134173158e-03 -3.821971100799992013e-03 2.763724467204136878e-04 -7.911810880728982823e-03 5.961141081569150402e-03 2.031455591277372269e-05
-2.966397594798914940e-03 -2.619547812007149701e-01 4.852013571884574578e-02 -2.750968815816863186e-03 5.417844818785457622e-03 1.346760570710822669e-02 -1.217082839257349891e-01 -4.331058596289621976e-01 1.159772170006662800e-02 -2.108509174286832613e-02 6.112319172082861587e-03 -2.165153715076192226e-03 -3.823388395398565065e-03 1.272258117979529167e-02 -3.216928036672116187e-02 -2.845766927199617768e-01 1.805312065130908250e+00 -3.737453099572170256e-02 7.764884674010956098e-03 -1.008499593186372272e-02 -1.216463953949309049e-02 -4.933555254455412875e-02 -1.450048276738993003e-01 2.402078128803162432e-02 5.983014661540346502e-02 2.845360636081362138e-02 5.811474771960559171e-02 -1.710769066775889857e-02 6.419399668438858196e-03 3.596762989087838591e-02 8.636993283662014811e-03 -1.106245677334149677e-02 -1.156890337656246368e-02 1.618550431562522027e-02 -3.691579997731913101e-03 -6.909783599542739310e-03 -5.412884287690478136e-02 -1.189582599729833079e-03 -7.101401829268878807e-02 -2.818526525015166775e-03 -8.957301862937935063e-04 -4.072832244746197455e-03 -7.460166335319250511e-03 -1.072277850121848217e-02 -7.322688759259243525e-05 -3.097261129399845464e-03 -1.871301301640144197e-03 -4.514083296433122304e-03 -5.029506098778337500e-03 -1.262478785249422815e-02 -2.279954577560056907e-03 1.602015327912585576e-03 8.905334394323859799e-04 -1.602487759445438923e-03 4.809022302394735937e-02 -1.673716261654042414e-01 -6.294913959531465986e-02 4.323939053089491669e-01 -7.726858659931441498e-01 5.672154712921507330e-02 -2.269088652304376147e-03 1.586897518861206478e-03 5.470757150465249772e-04 -1.509418747472926437e-03 1.215566334036882095e-03 1.190055031262697485e-03 1.155473043057680775e-02 -2.295544818144275301e-02 4.081808443870432084e-04 -6.517192995739917380e-03 6.986789939398168822e-03 -1.079033621041679096e-03 1.486269602363013767e-03 -1.677131941636575896e-04 3.866379664888405267e-03 -4.303851264312515156e-04 4.218813588398480623e-04 -2.330977183108430030e-03 -2.122634877119211876e-03 1.593511560321186731e-03 -4.379440309569315780e-04 3.160566954802472290e-04 -3.589062355102296160e-03 -7.346310335901135675e-04
-9.618894981548611889e-02 -2.938004459674301017e-02 -3.666380499769407164e-01 -9.130684235495860682e-03 2.213814162960295144e-03 1.595070584379607720e-02 2.553775894003023142e-02 3.152771834510355309e-02 -2.666110663885375986e-01 -7.630714118680044337e-03 2.703725662531318141e-03 1.615337897139104001e-02 -4.857824479738694773e-02 -2.435856983402322814e-03 -1.415659985462450199e-01 -2.549986993109524258e-01 -3.737453099572170256e-02 1.762571184353481701e+00 6.187908217339726721e-03 -1.213865580518604798e-02 -1.337359183207000035e-02 5.100370828706637938e-03 9.852087186166025995e-03 6.023029612373194744e-03 -1.853679605464641708e-02 4.330685375378666435e-02 -3.838364474990078185e-02 7.046505285151083431e-02 8.861398261768299589e-02 -8.478728720155445306e-03 2.369716568802557148e-03 -3.537094886488203332e-03 -1.027963772340013959e-02 3.682603798607610602e-03 -3.162456680933890124e-03 -1.125757099641076960e-02 1.720595642659282672e-03 -1.665321153315206873e-03 3.975983780510851905e-03 -3.972676759780860260e-03 -3.675044894081975263e-03 -2.968759752463189482e-03 -4.753842299357227685e-02 -6.595616630193913699e-02 1.329280603995172672e-02 -3.044821229252904493e-03 -2.997578075967358147e-03 -1.922796338721384599e-04 -8.758408187605827219e-03 -1.666266016380914001e-03 9.838859103246087173e-03 1.040624937420538479e-02 -1.842482978136000902e-04 -1.310855774213813552e-02 4.111264549943987046e-01 -6.419730370511857187e-02 -7.777810400749893827e-01 -3.211258858277851735e-02 5.603888356423906980e-02 -1.564390880635980197e-01 -1.662486564118069443e-03 7.478591165100581355e-04 -9.756656016529240485e-03 -2.507666576396338186e-03 1.556189469225612281e-03 2.469872053767906920e-03 -1.508001452874364445e-03 1.150843214035698588e-03 8.574632321325049902e-04 -2.208617416098890979e-03 -4.294875065188229896e-03 -5.243990014694671718e-04 2.111768951863494579e-04 -9.099031322794552852e-04 4.237238418179873484e-03 -1.240132773745363697e-03 6.779392496474690539e-04 -7.053402785530760513e-04 -8.631324105267721520e-04 3.338201211156092453e-03 -2.281844303691428120e-04 2.149091042959107734e-03 -8.420619641614232945e-03 4.270781057012616603e-04
-4.482430383731810138e-03 8.456524438110778544e-05 -9.220446226738388679e-03 -3.254302095236304426e-01 1.520752379946128663e-01 -9.131629098561574315e-03 6.861123151658628586e-03 -3.801184113354364943e-03 -1.049742866004652313e-03 -2.922896099253586844e-01 4.851966328731285860e-02 1.408606582676919516e-01 3.907764667166531425e-02 -4.923161760732595871e-02 5.851536965946691621e-03 1.922323907188540522e-03 7.764884674010956098e-03 6.187908217339726721e-03 1.699921093918464798e+00 2.846598406697443684e-01 2.550303522236537224e-01 2.471809023052615878e-02 -6.906476578812768483e-03 -4.828439238395093591e-02 -5.187770662284891393e-02 -4.043210787636171422e-02 5.738011668601547544e-02 -7.573549903204543354e-02 5.977298239992794721e-02 -4.368810600080094697e-02 -9.713664747039385539e-03 -8.773053565124366848e-03 4.232986534384075615e-04 9.417922607471949925e-03 7.237651083344472276e-04 -5.905394160692212582e-03 -2.350819307488354742e-03 2.015392919161044984e-03 -6.495933576761460382e-04 -3.779168803923300957e-02 5.037679164296737788e-02 -9.292728251265262168e-03 -2.639474974062993619e-03 -6.146334242448489495e-04 2.483100136687851379e-03 -4.049872072249431632e-02 2.695694326472795194e-03 5.367672589996219656e-02 -9.320129280170862118e-03 -1.524300340757872227e-02 2.904509063994856720e-03 4.421959147526326270e-04 -8.191962779712132214e-04 2.739158027495493947e-03 -1.340288258710689183e-03 -8.272276140297725976e-04 -8.045509004527093711e-04 -1.918072023392831341e-03 -8.664394312567485091e-04 -1.800436571711876502e-03 -4.320702897089432337e-01 -5.298177911513189675e-02 -4.083717067263190059e-01 -4.472674672578349497e-01 -4.296353775886065929e-01 3.038821348785639836e-02 1.527843577254296746e-03 2.746244500488305429e-03 -3.598038554226534042e-03 -7.857953685983468800e-03 -1.392728158857640779e-03 -1.215377361423741753e-02 -4.836281601840483266e-03 -1.124387048195981623e-04 -1.714926464265084628e-04 -6.354204116904813536e-03 3.226707369402472686e-04 -1.053994749800345881e-03 -7.931653005108906668e-03 -5.970117280693383946e-03 -1.275565138710585758e-05 -6.522862174134171423e-03 3.820553806201432839e-03 -2.655065214647329280e-04
2.105154910403558843e-02 6.143027221718485274e-03 -2.163736420477623511e-03 1.217073390626692564e-01 -4.330661753802023672e-01 1.163126433889936223e-02 2.751441247349721737e-03 5.416427524186896714e-03 1.346335382331252314e-02 2.971121910127461421e-03 -2.619273801718093875e-01 4.852202544497716263e-02 4.936909518338685604e-02 -1.449892374333150991e-01 2.399243539606030207e-02 -7.764412242478103618e-03 -1.008499593186372272e-02 -1.213865580518604798e-02 2.846598406697443684e-01 1.805441511370910135e+00 -3.737122397499170745e-02 3.831419731457099721e-03 1.271029795994104913e-02 -3.216550091445831427e-02 -5.982542230007489859e-02 2.840211132373238537e-02 5.814781792690546652e-02 1.713367440206594455e-02 6.449162855008747433e-03 3.590763108620576016e-02 -8.625182495340617816e-03 -1.104261464896157119e-02 -1.159063522707380958e-02 -1.618503188409232268e-02 -3.676934620213396024e-03 -6.885217159834257708e-03 3.077419005019917282e-03 -1.881222363830117828e-03 -4.527311379353074136e-03 7.456859314589259734e-03 -1.071899904895563804e-02 -7.842363445399790165e-05 2.806715736693786694e-03 -8.952577547609392918e-04 -4.064800908687665401e-03 5.412931530843763384e-02 -1.204227977248350373e-03 -7.102346692334589318e-02 -1.155662015670823155e-02 -2.302395075370677890e-02 4.162121804455700584e-04 6.510578954279942765e-03 6.985845076332447383e-03 -1.080450915640247811e-03 2.263891905442965476e-03 1.602015327912577336e-03 4.818801635124837866e-04 1.512253336670064084e-03 1.210369587175473809e-03 1.190527462795545627e-03 -4.813699374570003936e-02 -1.673640672608785740e-01 -6.307764097225132538e-02 -4.323797323629635092e-01 -7.727883836357737346e-01 5.676028651490922644e-02 5.025254214982641764e-03 -1.268525908869972199e-02 -2.277592419895767620e-03 -1.605322348642565945e-03 8.900610078995269949e-04 -1.610991527036835600e-03 4.020392344599238378e-04 4.133775912484568063e-04 -2.323890710115600333e-03 -1.514615494334337325e-03 -1.677131941636548790e-04 3.872521274815524800e-03 -2.905453927060571979e-04 -3.588117492036586864e-03 -7.421899381157976957e-04 2.150980769090528495e-03 1.596818581051173171e-03 -4.478650931468943679e-04
7.622210351088648528e-03 2.739630459028306961e-03 1.615337897139103307e-02 -2.554720757068734693e-02 3.152204916670929558e-02 -2.666053972101433134e-01 9.140132866152976196e-03 2.215703889091714604e-03 1.598330361956309953e-02 9.623808269490305434e-02 -2.933469116958891537e-02 -3.666682855950434972e-01 -5.103677849436636521e-03 9.850197460034600463e-03 6.024446906971760857e-03 -6.201136300259663808e-03 -1.216463953949309049e-02 -1.337359183207000035e-02 2.550303522236537224e-01 -3.737122397499170745e-02 1.762621262095964703e+00 4.856974102979555452e-02 -2.424991058146648993e-03 -1.415848958075592301e-01 1.852404040325930645e-02 4.325252412750829611e-02 -3.837466855077653616e-02 -7.049056415428503475e-02 8.862201395374152968e-02 -8.563766396069410342e-03 -2.383889514788258609e-03 -3.513473309845436231e-03 -1.030420416310862120e-02 -3.681186504009059668e-03 -3.144976714218244290e-03 -1.121788674765091844e-02 3.034900167062943438e-03 -3.016002905748726287e-03 -2.050352852592348307e-04 4.755543052875505633e-02 -6.595333171274200823e-02 1.329942008141171000e-02 3.970787033649437331e-03 -3.675044894081975697e-03 -2.970177047061743451e-03 -1.702170812877914965e-03 -1.679021667768015955e-03 3.963700560656611971e-03 1.511308473604352836e-03 1.161709139291368506e-03 8.612426843953484637e-04 2.209562279164599408e-03 -4.294875065188224691e-03 -5.310130429294468825e-04 1.663903858716639459e-03 7.662839462914216139e-04 -9.777915435507732178e-03 2.516642775520584741e-03 1.556189469225610980e-03 2.472706642965043049e-03 -4.111240928367344005e-01 -6.424501928993696376e-02 -7.777687568551351349e-01 3.212581666569845618e-02 5.607762294993320906e-02 -1.564457021050579821e-01 8.758408187605825485e-03 -1.659179543388079534e-03 9.844055850107485267e-03 -1.040152505887682530e-02 -1.885001816092916524e-04 -1.310950260520384741e-02 1.259030035059579330e-03 6.774668181146127795e-04 -6.996711001588143105e-04 -1.573197004408412357e-04 -9.169896052722925715e-04 4.243852459639848099e-03 -2.144366727630555615e-03 -8.418729915482810883e-03 4.176294750441510791e-04 8.697464519867491523e-04 3.340090937287514515e-03 -2.381054925591069571e-04
-4.498965487381777033e-03 2.107517068067842319e-03 8.947380800747965768e-03 6.861123151658638994e-03 -3.494576048531209105e-03 1.852404040325952850e-03 -3.254670591831931858e-01 1.502748014229010332e-01 -2.427494945270783355e-02 -2.924162215761638706e-01 1.650581289490114442e-02 -1.478776838251928405e-01 1.920434181057093740e-03 6.202081163325382646e-03 -7.719531246856842222e-03 3.908095369239532324e-02 -4.933555254455412875e-02 5.100370828706637938e-03 2.471809023052615878e-02 3.831419731457099721e-03 4.856974102979555452e-02 1.700582498064462378e+00 2.225483221821822899e-01 -3.117632377096573038e-01 -5.146480146313331394e-02 -5.197172049788711945e-02 -4.694363169370734112e-02 -7.586400040898207131e-02 6.804336881409418780e-02 2.977405249514437913e-02 -9.735396597550780018e-03 -8.672898080159009704e-03 1.516032788932898234e-03 9.414615586741914913e-03 2.002164836241084912e-03 5.570912635430592605e-03 -2.352236602086888329e-03 2.110351657264952861e-03 2.012558329964036087e-04 -2.641837131727277702e-03 -1.141394583378579821e-03 -2.290820502815708176e-03 -3.777420807251735679e-02 5.118228740648578245e-02 -1.946890346897012583e-03 -4.051950770993995726e-02 -9.099976185860270822e-03 -5.297233048447481940e-02 -1.920906612589963567e-03 -1.681856256965084430e-04 1.942166031568466102e-03 -1.338870964112150175e-03 -8.215584356354973042e-04 1.266116508052376067e-04 4.525894084754381388e-04 -1.405956241777594779e-03 -1.725792389520698980e-03 -9.322019006302291119e-03 -1.538992961429677675e-02 4.644001967968368685e-04 -7.857008822917784657e-03 1.289265653162325383e-03 1.293139591731736968e-02 1.544851112437073837e-03 3.591896944299413207e-03 2.907816084724858773e-03 -4.475745477541909212e-01 -4.256154576755402097e-01 6.459792564497993106e-02 -4.319351742905466196e-01 3.754885823134534312e-02 4.090817713202005712e-01 -4.799431942277779944e-03 -7.464418219115041657e-05 2.107044636534965716e-04 -6.323496067269200258e-03 5.470757150465358192e-04 9.363592981193476737e-04 -6.596089061726759413e-03 3.812050038610047438e-03 -5.740043124192919632e-04 -7.980313452993024331e-03 -5.845867787552434976e-03 1.330839628053601641e-03
1.877820856793550180e-02 6.594199335595350361e-03 4.353456575262298206e-03 5.957361629306263777e-04 2.571917264864672682e-03 -1.051963294209065820e-02 1.242017775561456566e-01 -4.343200086684004813e-01 2.606924441449253588e-02 -1.827648628004309786e-02 -2.711610544814676560e-01 -6.989530042288727429e-02 -6.200191437193976196e-03 -5.123519973816556897e-03 1.032262899288997893e-02 4.924248353258163513e-02 -1.450048276738993003e-01 9.852087186166025995e-03 -6.906476578812768483e-03 1.271029795994104913e-02 -2.424991058146648993e-03 2.225483221821822899e-01 1.819647527563871270e+00 2.535303821068378427e-02 -6.209403852084643960e-02 3.668430852621998913e-03 -6.753361519014322578e-02 3.240171668088599743e-02 -2.100147136155290986e-02 -3.316516603798029539e-02 -7.870709337370527386e-03 -7.796065155179427927e-03 1.099537149567603699e-02 -1.494442667881412494e-02 -1.885474247625807277e-03 4.813132456730576450e-03 2.356488485882619194e-03 -1.833034347478902518e-04 4.504162234243162116e-03 1.908150961202857709e-03 6.477036315447202899e-04 3.227179800935087509e-03 -3.097261129399852403e-03 4.551877819061553136e-03 2.065470661643694934e-03 5.322366405995387906e-02 1.455136364347846441e-02 6.863060120943341447e-02 9.245485097979712786e-04 -1.086828741333793757e-02 -7.856536391384867993e-04 1.823585716821756646e-03 1.147063761772856415e-03 -1.281234317103782270e-03 5.864292617333790106e-03 7.767246831675239313e-03 -2.135390528506321854e-04 -1.161236707758515896e-02 -1.104025249129729665e-02 2.257750295515838137e-03 6.968365109616847953e-04 6.089642458505830887e-04 -9.973029658576965974e-04 2.989074308375974046e-03 3.628274172329289528e-04 4.412038085336364782e-03 -4.290472003302016057e-01 -7.785709455979235027e-01 8.055619039330169651e-02 4.307725202881895754e-02 -1.691564724965318733e-01 -7.202974608832785064e-02 5.196746861408990063e-05 6.869154487717178854e-04 1.992243774051123423e-03 -1.508001452874363144e-03 -5.560519141707806392e-04 -2.754748268079702106e-03 1.768311227477675426e-03 8.432902861468479817e-04 1.233046300752531723e-04 5.385719474551364317e-05 -1.401231926449046997e-03 1.218400923234019741e-03
-1.200401281832226205e-02 -6.146334242448339875e-04 1.573622192787973995e-02 -9.502015420320187450e-03 7.823466184085024191e-04 1.881553065903106281e-02 -1.650203344263819752e-03 6.106177562155743789e-03 -2.654460502285161949e-01 -9.460961120115057854e-02 7.935432457371754261e-03 -3.575163419405691378e-01 7.721420972988288570e-03 1.032924303434995354e-02 -1.838986984792839036e-02 -5.835946725362453104e-03 2.402078128803162432e-02 6.023029612373194744e-03 -4.828439238395093591e-02 -3.216550091445831427e-02 -1.415848958075592301e-01 -3.117632377096573038e-01 2.535303821068378427e-02 1.748608942831474167e+00 -5.179739326226329849e-03 -5.275501197936134645e-02 -1.366508208784177059e-02 6.505287721111965848e-02 -8.596600387602860993e-02 1.863553424501318556e-02 4.223537903727057029e-03 2.952697080346102822e-03 -1.354319475236508141e-02 7.142219913707599163e-03 1.036042351551840629e-03 -1.304950380053121473e-02 -3.632526056124985372e-03 3.005609412025904079e-03 -1.872718596238710309e-03 -4.491879014388924785e-03 2.874273445892111967e-03 -4.521642200958815756e-03 -4.801179938949334813e-02 6.790494637496756469e-02 -1.946890346897015185e-03 -1.019696220515045257e-02 -6.854981541731477611e-04 -1.179803266999732148e-02 -2.777424981656759911e-03 -5.853426692078127344e-04 2.990491602974519776e-03 -2.111296520330673433e-03 -9.070685430823230595e-04 9.613981693606889114e-04 -3.576306703715205048e-03 2.431605099606623174e-03 -1.153819532692686167e-02 1.074309305713129796e-03 1.034152625420419651e-03 7.190407930058809053e-04 1.050026324924359378e-02 -2.907816084724847931e-03 -2.302017130144393478e-02 -9.634296249519700567e-03 3.324973128236138453e-03 8.571325300595095120e-03 6.348062506977694697e-02 8.169900227127883940e-02 -1.619981899107072187e-01 4.116229805354296722e-01 -7.021230198143321721e-02 -7.659197015795893293e-01 -1.139504857247168167e-03 -9.954132397262784385e-04 -9.618706008935478963e-04 6.807738388445998701e-04 1.990354047919708734e-03 4.607152308405630670e-03 -1.259502466592437014e-03 -3.540874338751050059e-03 4.823525950453400610e-04 2.206255258434609498e-03 8.790533531839991865e-03 -1.724847526454981010e-03
-4.415680532454677176e-01 2.109359551045971171e-01 -2.365322955547016423e-02 -1.608109694686414917e-02 2.403259207635317397e-03 2.150366608097819404e-02 -1.608723855679126957e-02 -2.403259207635310458e-03 -2.152964981528520880e-02 -4.417145070206528468e-01 -2.109883950047440337e-01 2.359795506612608409e-02 -5.146763605233045658e-02 6.208978663705073953e-02 5.186353367686306198e-03 -5.183754994255623805e-02 5.983014661540346502e-02 -1.853679605464641708e-02 -5.187770662284891393e-02 -5.982542230007489859e-02 1.852404040325930645e-02 -5.146480146313331394e-02 -6.209403852084643960e-02 -5.179739326226329849e-03 2.403287553527272191e+00 -1.488159328494369151e-04 1.700753518282329161e-05 1.042042232019102857e-02 -1.133835678853613638e-05 2.598373430705985809e-05 -1.315658040745288471e+00 -3.732209109557438158e-05 1.166905886152844662e-04 3.138362672758330391e-03 -1.228321985425407241e-05 -1.936969284705575278e-05 3.870962250757101902e-02 -5.745287114207522222e-02 6.413730490044583336e-03 2.019172371423873496e-03 -6.273890756319580597e-04 -5.737208534995689828e-03 2.025786412883845075e-03 6.278615071648055521e-04 5.736736103462852093e-03 3.869261497238820485e-02 5.745665059433803512e-02 -6.396250523328949646e-03 -5.108402164765178666e-03 -1.379500075937448254e-04 8.535892935630919748e-03 1.328949901922187385e-03 -4.294402633655430325e-04 -1.597763444116868155e-03 1.506111726742956911e-03 -2.740102890561079210e-04 1.873191027771569294e-03 -5.104622712502327603e-03 -2.034290180475260834e-03 -8.337944123364551124e-03 1.542488954772768071e-03 2.551130277419003112e-04 -1.812719791566069164e-03 -5.094229218779494986e-03 2.036179906606675090e-03 8.339361417963094686e-03 -5.106040007100943155e-03 1.464537751851577654e-04 -8.540617250959487913e-03 1.328005038856436889e-03 4.303851264312610024e-04 1.602487759445412035e-03 -4.247584668749406628e-02 -1.582881850831939496e-02 1.710674580469323785e-03 -4.263883556632916405e-02 1.582692878218798158e-02 -1.713509169666439964e-03 5.934684915729263217e-03 7.039229839544259128e-05 4.133775912484513853e-04 5.914370359816439188e-03 -7.511661372402566456e-05 -4.006219398613563697e-04
1.235129723812425223e-01 -6.503355476142587133e-01 5.260525118344619444e-02 -4.261332426355542071e-04 7.571660177073120945e-03 5.121157816152104329e-04 4.129051597156002066e-04 7.566463430211713311e-03 4.403061886212301891e-04 -1.235658847129223331e-01 -6.503700351161572080e-01 5.262603817089182151e-02 5.198872803306992668e-02 3.716618868973248051e-03 -5.280886917410686221e-02 4.045998133680016318e-02 2.845360636081362138e-02 4.330685375378666435e-02 -4.043210787636171422e-02 2.840211132373238537e-02 4.325252412750829611e-02 -5.197172049788711945e-02 3.668430852621998913e-03 -5.275501197936134645e-02 -1.488159328494369151e-04 1.789438365626967009e+00 -1.210530213896645751e-01 4.157397489127988261e-05 -8.268496688034801187e-03 1.201393388051222918e-03 1.417294598609379283e-06 -3.677756651080564820e-01 1.627810089606485794e-02 3.307020729929766864e-06 -2.886556665746350817e-04 -1.998385383978242957e-04 6.214647842099339098e-02 -8.149160482835532404e-02 8.525971873440982979e-03 -2.192082312448969620e-04 -8.168341203069463125e-03 7.218753822030039152e-04 1.988936753321124515e-04 -8.167396340003751226e-03 7.412450750500850383e-04 -6.215828920931473767e-02 -8.150813993200528573e-02 8.525499441908125295e-03 -8.013383660292892202e-03 -1.218637139000443639e-02 1.029428310091865667e-02 8.910058709652421459e-04 -1.510363610538648527e-03 4.152200742265906713e-03 -1.441388606741755840e-03 -8.484870330082614712e-04 -5.342255773528604632e-03 -9.354616782069316919e-03 -1.508001452874365095e-03 -1.255392312256592077e-02 1.428632955354659090e-03 -8.423454230811306623e-04 -5.332807142871494321e-03 9.344223288346491241e-03 -1.499497685282966467e-03 -1.255061610183593954e-02 8.002045303504370238e-03 -1.217834005394589740e-02 1.029003121712295660e-02 -9.047063854180424462e-04 -1.508001452874350133e-03 4.141807248543087974e-03 9.600233936000822366e-02 1.924308119626520069e-02 2.020589666022445680e-03 -9.597068644730692710e-02 1.925016766925803299e-02 2.039014495803806448e-03 -5.385719474551162384e-05 9.240760782651168473e-04 -1.185803147466988033e-04 5.810907854121109400e-05 9.240760782651161968e-04 -1.214149039438328586e-04
-1.342744902681551784e-02 5.248525357410094294e-02 -1.823358949685983110e-01 -3.630636329993571984e-03 4.634553337311234523e-04 1.186511794766278646e-02 3.632998487657837852e-03 4.639277652639788052e-04 1.187976332518130007e-02 1.344020467820259898e-02 5.251029244534226315e-02 -1.823084939396927007e-01 4.695308032436447399e-02 -6.754306382080033089e-02 -1.365043671032325351e-02 -5.738720315900830427e-02 5.811474771960559171e-02 -3.838364474990078185e-02 5.738011668601547544e-02 5.814781792690546652e-02 -3.837466855077653616e-02 -4.694363169370734112e-02 -6.753361519014322578e-02 -1.366508208784177059e-02 1.700753518282329161e-05 -1.210530213896645751e-01 6.831048160277061188e-01 -9.448630657107413285e-06 1.202338251116933515e-03 2.335229066904126634e-03 9.732089576822155769e-05 1.640329525227153182e-02 -2.241201018919921073e-01 -4.724315328842768283e-07 -2.012558329963904085e-04 -2.076809018432235546e-03 -6.849784794870108356e-03 8.460776321906938319e-03 -5.482567938786646333e-03 -1.911930413465712242e-03 7.327413074586896623e-04 -1.641227145139579268e-03 1.916654728794262626e-03 7.322688759258341468e-04 -1.645951460468125750e-03 6.853564247132951613e-03 8.463610911104067075e-03 -5.481150644188080220e-03 7.087890287429213579e-03 -2.047518263395206595e-03 -1.162181570824225539e-02 1.105300814268439166e-02 -8.220781103216407565e-03 -6.843170753410128537e-03 -1.067459048486723780e-02 6.532310804791299080e-03 -1.096513587757329614e-02 -5.128716720677965399e-03 2.253498411720175523e-04 -9.409418839880534166e-03 1.067600777946580912e-02 6.531838373258432723e-03 -1.096702560370471646e-02 5.131078878342250349e-03 2.229876835077370745e-04 -9.410836134479096809e-03 -7.086000561297799323e-03 -2.051297715658044214e-03 -1.161992598211085068e-02 -1.105159084808582902e-02 -8.224560555479248219e-03 -6.843170753410132007e-03 -1.079269836808107938e-02 2.002637267773942596e-03 3.716099194287107027e-02 1.066844887494011566e-02 2.005471856971076557e-03 3.714540170228684823e-02 -4.809353004467724303e-04 -1.195251778124104577e-04 -1.440916175208926291e-04 4.752661220525087379e-04 -1.199976093452651601e-04 -1.440916175208890242e-04
3.656620064300636179e-03 2.962618142536045662e-03 -3.486544712472800216e-04 -3.394888270783408268e-01 -1.477813077924900950e-02 -1.337902479469783579e-01 -3.395058346135235716e-01 1.475120218187628632e-02 1.337713506856641477e-01 3.630163898460695652e-03 -3.020254789544429830e-03 3.524339235101234410e-04 -7.585785879905496132e-02 -3.239840966015600926e-02 -6.502783833987829665e-02 -7.571849149686263325e-02 -1.710769066775889857e-02 7.046505285151083431e-02 -7.573549903204543354e-02 1.713367440206594455e-02 -7.049056415428503475e-02 -7.586400040898207131e-02 3.240171668088599743e-02 6.505287721111965848e-02 1.042042232019102857e-02 4.157397489127988261e-05 -9.448630657107413285e-06 2.672098261132784813e+00 3.132221062830982524e-04 -2.362157664269886475e-06 5.153283160386516390e-03 -2.031455591279540673e-05 1.936969284707020655e-05 -1.654039960742148985e+00 -2.116493267191931556e-04 1.889726131422946330e-05 -1.742799924703503176e-03 2.286568619020026318e-03 -2.395227871576967869e-04 2.872053017687693777e-02 5.291233167980228039e-03 4.798581565518632297e-02 2.872903394446831016e-02 -5.284619126520246485e-03 -4.799006753898199529e-02 -1.765004206747701997e-03 -2.260584884712976868e-03 2.607822061361668225e-04 4.832029718044797070e-03 5.429655607106859821e-03 3.443553442982827742e-03 -7.983620473723026384e-03 -8.054957635184175832e-03 2.187357997120322308e-04 -8.002517735037212310e-03 -7.905669270801869361e-03 1.539654365575673792e-03 4.738015843006563796e-03 4.508414118038853516e-03 -4.451722334096214206e-03 -8.008186913431504517e-03 7.875906084231986196e-03 -1.525481419590034348e-03 4.751243925926533843e-03 -4.505107097308879219e-03 4.449832607964778267e-03 4.835809170307630786e-03 -5.530755955137907180e-03 -3.451112347508517291e-03 -7.989762083650160662e-03 8.056847361315622180e-03 -2.111768951863453921e-04 8.314794978253766105e-05 -2.687190558881388108e-03 3.240880315387937574e-04 5.763664700835435199e-05 2.694277031874196988e-03 -3.311745045316174911e-04 -5.337295242433617165e-02 -3.217258738745387855e-04 -2.844982690855090823e-03 -5.340224317937321274e-02 3.075529278888776571e-04 2.837423786329363110e-03
1.203283114182644980e-03 7.357176261156787161e-03 -1.158402118561382282e-03 -1.192558918386827510e-02 -2.418939210210770963e-01 -3.426356935186905539e-02 1.181267804751584202e-02 -2.418235287226816188e-01 -3.421727106164920706e-02 -1.182968558269863885e-03 7.351507082762515771e-03 -1.156039960897106873e-03 -6.806132121234267918e-02 -2.101186485527573033e-02 -8.595135849851009979e-02 -5.984809901365199802e-02 6.419399668438858196e-03 8.861398261768299589e-02 5.977298239992794721e-02 6.449162855008747433e-03 8.862201395374152968e-02 6.804336881409418780e-02 -2.100147136155290986e-02 -8.596600387602860993e-02 -1.133835678853613638e-05 -8.268496688034801187e-03 1.202338251116933515e-03 3.132221062830982524e-04 7.644546913962048107e-01 9.634060033753269470e-02 -8.503767591411127421e-06 7.180959299401725848e-04 2.031455591278119826e-04 -2.296017249676683485e-04 -1.837083085715431885e-01 -2.059423538023157779e-02 1.553354880028476152e-03 2.985767287645962453e-04 -5.210919807394801895e-04 -5.504772220830841251e-03 -5.903504434560785316e-03 -9.135408550824421908e-03 5.532645681269318834e-03 -5.932795189597819471e-03 -9.154305812138628651e-03 -1.545323543969934991e-03 3.042459071588661176e-04 -5.210919807394809485e-04 4.664788955413994020e-03 -1.515560357400052693e-03 3.014585611150143261e-03 -1.188307034591129345e-02 -1.475592649720483367e-02 2.433494825738045236e-03 -1.318934353425639874e-02 -1.628991168438623932e-02 1.402176789514759112e-03 3.840868362114219139e-03 3.269698638892060919e-03 -3.794097640361523971e-03 1.319548514418352955e-02 -1.628943925285338684e-02 1.398869768784773322e-03 -3.834254320654235416e-03 3.264029460497798636e-03 -3.794570071894386425e-03 -4.660537071618287008e-03 -1.521229535794314108e-03 3.016002905748724119e-03 1.188921195583840865e-02 -1.475498163413912350e-02 2.435384551869466431e-03 -1.289738084695184910e-04 -8.551010744682448141e-05 9.448630657105329584e-07 5.508551673093693181e-04 -9.212414890680148166e-05 1.417294598566129781e-06 -1.081868210238812363e-02 4.515028159498833335e-03 -3.807798154814362110e-04 1.032262899288997719e-02 4.518807611761677459e-03 -3.883387200071131834e-04
-1.464537751851622378e-04 -1.172102633014204158e-03 -3.042931503121479829e-03 -1.079917068008119929e-01 -3.424561695362053626e-02 -5.467988701682728880e-01 1.080176905351190458e-01 -3.422105051391206160e-02 -5.468768213711939774e-01 1.157457255495558982e-04 -1.161709139291385853e-03 -3.039152050858639174e-03 -2.965547218039770588e-02 -3.313540285141040875e-02 1.864214828647315844e-02 4.367818493861097551e-02 3.596762989087838591e-02 -8.478728720155445306e-03 -4.368810600080094697e-02 3.590763108620576016e-02 -8.563766396069410342e-03 2.977405249514437913e-02 -3.316516603798029539e-02 1.863553424501318556e-02 2.598373430705985809e-05 1.201393388051222918e-03 2.335229066904126634e-03 -2.362157664269886475e-06 9.634060033753269470e-02 1.653320447517610203e+00 1.984212437994003014e-05 2.088147375220764611e-04 2.569555107200393804e-03 3.070804963567149332e-05 -2.066462767862702749e-02 -3.651711500674247324e-01 -1.795239824850455856e-04 -5.158952338780736389e-04 -4.358653322123704973e-03 -5.008104950339990757e-02 -9.153360949072923691e-03 -8.779951065504032481e-02 5.006593169434854496e-02 -9.148636633744367669e-03 -8.778344798292324336e-02 1.625164473022486537e-04 -5.286508852651632335e-04 -4.358653322123704106e-03 3.821026237734289222e-03 4.564633470448649019e-03 2.872383719760740646e-04 7.354814103492503946e-03 8.189128190515107542e-03 1.060608791260321364e-03 -4.582585868697156006e-03 -4.308575579641031605e-03 -1.025932316748736153e-02 -4.575971827237178789e-03 -4.817856772059130738e-03 1.910040687334292999e-03 4.573137238040046564e-03 -4.302433969713918144e-03 -1.025223669449452576e-02 4.583530731762859231e-03 -4.820218929723408749e-03 1.960118429816962247e-03 -3.853624013501300710e-03 4.620852822858440186e-03 3.226707369402232535e-04 -7.368042186412454043e-03 8.188183327449388704e-03 1.053522318267489932e-03 2.834589197132193154e-05 -5.669178394268043626e-06 -8.551010744682301773e-05 -4.393613255554976909e-05 8.503767591398506630e-06 -8.739983357824474095e-05 -9.447591307735250798e-02 -4.067635497884790471e-04 9.557289909664242432e-04 9.452268379910519491e-02 -3.656620064300615579e-04 9.335247089222270490e-04
-5.567841830467047670e-02 4.855651294687545957e-03 -3.916457407370031295e-04 9.774135983244901932e-03 -2.853486458447018759e-04 -2.395700303109557158e-03 9.773191120179217789e-03 2.858210773774985192e-04 2.382944651722505511e-03 -5.568644964072905212e-02 -4.887776638921761778e-03 4.242435165041253688e-04 -9.737758755215118744e-03 7.872599063502037919e-03 -4.221175746062792028e-03 -9.706578274046567117e-03 8.636993283662014811e-03 2.369716568802557148e-03 -9.713664747039385539e-03 -8.625182495340617816e-03 -2.383889514788258609e-03 -9.735396597550780018e-03 -7.870709337370527386e-03 4.223537903727057029e-03 -1.315658040745288471e+00 1.417294598609379283e-06 9.732089576822155769e-05 5.153283160386516390e-03 -8.503767591411127421e-06 1.984212437994003014e-05 2.270700588694476441e+00 -3.590479649709464577e-05 -1.209424724110625749e-04 1.165016160021258018e-03 -9.448630657165214814e-06 -1.559024058435734550e-05 4.469202300812062136e-04 -4.136610501681738453e-03 4.119602966498994755e-04 -4.326055546356722542e-03 5.055017401549600511e-05 4.426683462855404011e-04 -4.320386367962381763e-03 -5.102260554836515445e-05 -4.445580724168570787e-04 3.873938569413318961e-04 4.099760842119014315e-03 -4.771558481839847390e-04 -2.024841549818186953e-03 -6.269166440990971232e-04 1.375248192142107702e-03 1.313359661336594049e-04 -7.464418219114499556e-05 -9.637603270255530423e-05 1.280289454037928775e-04 -5.527448934413261086e-05 7.606147678972737143e-05 -2.008778877701068201e-03 -7.814017553428305278e-04 -1.216983628635486155e-03 1.280289454037657725e-04 3.968424875987284356e-05 -1.176354516809602607e-04 -2.004054562372526924e-03 7.847087760728190279e-04 1.216038765569746501e-03 -2.022479392153859502e-03 3.826695416129426239e-04 -1.377610349806370101e-03 1.280289454037766145e-04 7.511661372402566456e-05 9.921062189961434626e-05 -4.154624316029453257e-01 4.278420274898876441e-01 -4.751763600612658733e-02 -4.153967636198784286e-01 -4.277546276563093386e-01 4.765133412992464401e-02 5.399892420537662956e-04 5.055017401559629381e-05 2.768448782532889358e-04 5.338476321265438716e-04 -5.338476321264246094e-05 -2.659789529976352811e-04
1.008485420240386732e-01 9.121235604838739963e-03 6.677819716910748417e-03 -3.821971100799901808e-04 -2.702780799465611013e-03 8.092752157812336264e-04 3.873938569414064892e-04 -2.698528915669912674e-03 8.437627176796830058e-04 -1.009127927125070129e-01 9.115093994911628236e-03 6.673095401582194997e-03 8.653055955779080655e-03 -7.807403511967955963e-03 2.985767287645980667e-03 8.758880619138681434e-03 -1.106245677334149677e-02 -3.537094886488203332e-03 -8.773053565124366848e-03 -1.104261464896157119e-02 -3.513473309845436231e-03 -8.672898080159009704e-03 -7.796065155179427927e-03 2.952697080346102822e-03 -3.732209109557438158e-05 -3.677756651080564820e-01 1.640329525227153182e-02 -2.031455591279540673e-05 7.180959299401725848e-04 2.088147375220764611e-04 -3.590479649709464577e-05 2.346470102796887502e+00 -2.124302560430186837e-01 -1.889726131392571729e-06 1.029900741624721042e-04 -1.540126797108527627e-04 9.833189924851812314e-03 3.025451536405831393e-03 -6.495933576761435445e-04 -1.936969284707758590e-05 6.311685278947833187e-04 -2.333811772305546752e-04 2.976318656989213385e-05 6.297512332962172058e-04 -2.414125132891067871e-04 -9.792560813026242317e-03 3.052852565311442619e-03 -6.179404449748327876e-04 2.119800287922069676e-03 -1.818908644646485481e-02 -2.967814889397480185e-03 -4.431407778183425739e-04 4.195192011755754721e-04 -7.785671661456594877e-04 -5.173125284766379086e-04 5.432962627836797689e-04 4.284954002998310257e-04 2.553492435083316685e-03 3.307020729987634393e-04 3.806380860215771711e-03 5.239265699366149089e-04 5.409341051194065282e-04 4.232986534384128741e-04 -2.549240551287613142e-03 3.269226207359186647e-04 3.805908428682920099e-03 -2.114131109527819102e-03 -1.819286589872770241e-02 -2.964980300200340153e-03 4.483375246797480403e-04 4.185743381098575022e-04 -7.738428508171075852e-04 4.056873507566347570e-01 -9.468293257504973859e-01 9.146463448693234466e-02 -4.055163305417410768e-01 -9.468926315758998680e-01 9.158982884313901507e-02 -3.307020729987526379e-05 -1.048798002938929736e-04 -8.976199124250288416e-06 4.629829021982707557e-05 -1.044073687610389488e-04 -7.558904525684180658e-06
-1.125568127027934927e-02 6.736401226984831472e-03 6.947483635864598606e-02 -3.468592314224176135e-03 8.243930248326326740e-04 4.662899229282568489e-03 3.459616115099927412e-03 8.206135725697906100e-04 4.627939295851262944e-03 1.120891054852666407e-02 6.736401226984788104e-03 6.945641152886461445e-02 -1.508001452874353169e-03 1.100718228399742010e-02 -1.357626495966495796e-02 -4.072359813213285453e-04 -1.156890337656246368e-02 -1.027963772340013959e-02 4.232986534384075615e-04 -1.159063522707380958e-02 -1.030420416310862120e-02 1.516032788932898234e-03 1.099537149567603699e-02 -1.354319475236508141e-02 1.166905886152844662e-04 1.627810089606485794e-02 -2.241201018919921073e-01 1.936969284707020655e-05 2.031455591278119826e-04 2.569555107200393804e-03 -1.209424724110625749e-04 -2.124302560430186837e-01 4.012606672937798491e-01 1.889726131479307902e-06 -1.540126797108528169e-04 -1.260919761191000091e-03 -1.198086367321234092e-03 -6.462863369461555865e-04 -3.015530474215869037e-03 -2.277119988363010116e-04 -2.371606294933992329e-04 -1.487686896961582916e-03 2.192082312448862555e-04 -2.352709033619774961e-04 -1.478710697837327254e-03 1.167378317685645751e-03 -6.708527766546349119e-04 -3.040096913924348471e-03 -2.236018445004502204e-03 -1.878860206165833963e-03 4.091729506060407667e-03 3.727484794228895200e-04 -9.732089576820326178e-05 -8.962026178266477208e-04 -2.782621728518182942e-04 -2.277119988362794360e-04 -5.175959873963504806e-03 1.714926464265015835e-03 2.433494825738045670e-03 2.878052898154962597e-03 2.692859737275680532e-04 -2.248774096391579981e-04 -5.172180421700666754e-03 -1.720595642659280286e-03 2.438691572599453739e-03 2.878997761220658449e-03 2.231294129675939243e-03 -1.876025616968698484e-03 4.089367348396145269e-03 -3.788900893500129563e-04 -9.637603270249613390e-05 -9.013993646880558977e-04 -4.535862390097757102e-02 9.157471103408762469e-02 -1.338493018885852925e-01 4.531468776842201285e-02 9.169423621190003759e-02 -1.339537092573463428e-01 -3.599928280357979739e-04 -7.558904525685758681e-06 -1.795239824850456399e-04 3.562133757729527657e-04 -7.558904525685758681e-06 -1.799964140179046248e-04
-4.932657634542996286e-03 -4.025116659927738781e-03 4.436132093512380422e-04 -9.518125335590557623e-02 -3.535205160356760454e-03 -3.131984847064721994e-02 -9.517511174597848012e-02 3.510638720648382068e-03 3.132315549137715954e-02 -4.937381949871575727e-03 4.021809639197758413e-03 -4.421959147526583768e-04 9.409891271413390115e-03 1.494300938421559005e-02 -7.140802619108989682e-03 9.423119354333420877e-03 1.618550431562522027e-02 3.682603798607610602e-03 9.417922607471949925e-03 -1.618503188409232268e-02 -3.681186504009059668e-03 9.414615586741914913e-03 -1.494442667881412494e-02 7.142219913707599163e-03 3.138362672758330391e-03 3.307020729929766864e-06 -4.724315328842768283e-07 -1.654039960742148985e+00 -2.296017249676683485e-04 3.070804963567149332e-05 1.165016160021258018e-03 -1.889726131392571729e-06 1.889726131479307902e-06 2.694093728439465263e+00 1.710202148935581609e-04 1.889726131415688952e-05 -9.661224846892733399e-04 9.184068998708411202e-04 -1.001554849653824605e-04 5.484930096450878374e-03 5.952637313977856073e-04 5.475481465793860872e-03 5.530755955137863812e-03 -6.462863369461656696e-04 -5.502410063166617016e-03 -9.689570738862971454e-04 -9.160447422064919853e-04 1.025176426296448592e-04 -5.192022546081592835e-04 -2.377747904861089202e-03 1.757445302221871501e-04 -6.047123620548928817e-04 -2.306410743399935417e-03 1.722957800323577596e-03 -6.023502043905871149e-04 -2.625774459610250890e-03 -1.160764276225678942e-03 -5.253438645351634576e-04 -2.417432153620932122e-03 3.637722802986862250e-04 -6.032950674563105058e-04 2.622939870413108256e-03 1.190527462795529364e-03 -5.229817068710311632e-04 2.417904585153788505e-03 -3.642447118315343679e-04 -5.201471176738664114e-04 2.501052534936379183e-03 -1.757445302221979921e-04 -6.051847935877681297e-04 2.307355606465577493e-03 -1.723430231856431160e-03 3.736933424886557911e-04 -3.812522470143331430e-04 4.393613255550680757e-05 3.651895748972604694e-04 3.821971100800565339e-04 -4.440856408837663455e-05 -4.425700805266540305e-01 -4.549562904550563669e-02 -4.100554527094155688e-01 -4.425601594644639758e-01 4.538035575148891693e-02 4.100748224022625621e-01
3.529063550429604708e-04 4.913287941695884588e-04 -9.070685430823223819e-05 -1.089805059990782768e-02 2.414928266496828985e-02 -2.094288985147886584e-03 1.084135881596518317e-02 2.419558095518811389e-02 -2.071139840037980635e-03 -3.373161144587404937e-04 4.918012257024439744e-04 -9.212414890679690091e-05 -2.008778877701070803e-03 -1.895395309815771367e-03 1.059191496661754817e-03 -7.695909670214077288e-04 -3.691579997731913101e-03 -3.162456680933890124e-03 7.237651083344472276e-04 -3.676934620213396024e-03 -3.144976714218244290e-03 2.002164836241084912e-03 -1.885474247625807277e-03 1.036042351551840629e-03 -1.228321985425407241e-05 -2.886556665746350817e-04 -2.012558329963904085e-04 -2.116493267191931556e-04 -1.837083085715431885e-01 -2.066462767862702749e-02 -9.448630657165214814e-06 1.029900741624721042e-04 -1.540126797108528169e-04 1.710202148935581609e-04 4.023463149562814811e-01 1.948151739089730994e-01 -3.401507036557612363e-05 -9.165171737394068067e-05 1.592094265722623491e-04 -2.258222727048764830e-04 -2.509083870994905600e-03 9.217139206008516297e-04 1.502332274480099126e-04 -2.622467438880195928e-03 1.009113754179091641e-03 4.157397489127286918e-05 -8.598253897967444038e-05 1.587369950394066980e-04 1.789098214923314206e-03 -7.071827615312136460e-03 4.908563626367331602e-04 -9.202966260022716390e-04 8.106925103798286875e-04 -5.938464367992075683e-04 -2.064525798578018380e-04 1.787208488791889758e-03 7.369931912544037489e-05 1.618550431562520812e-03 1.698391360615075828e-03 -7.091197308159266806e-04 2.107044636535056518e-04 1.786736057259041615e-03 6.897500379688302431e-05 -1.618550431562519078e-03 1.696974066016516004e-03 -7.110094569473372501e-04 -1.786263625726185449e-03 -7.072772478377845756e-03 4.927460887681654137e-04 9.236036467322628497e-04 8.111649419126767220e-04 -5.891221214706556658e-04 1.417294598566131542e-04 -1.747996671564882215e-05 3.779452262843207566e-06 1.936969284707046541e-04 -2.409400817562404703e-05 3.779452262843461675e-06 -4.540256003353311531e-02 -1.131827844838268482e-01 -8.338841743276967367e-02 4.466698413687729408e-02 -1.132753810642665171e-01 -8.327692359101579456e-02
-1.889726131421506713e-05 -9.023442277539083086e-05 -3.155842639473900330e-04 -9.842307853435917908e-02 -2.169405598871889263e-03 5.826025663172524141e-03 9.846512494078329958e-02 -2.160429399747637504e-03 5.882245015582291889e-03 4.913287941696965538e-05 -9.212414890682677068e-05 -3.160566954802477169e-04 -5.594061780540495951e-03 4.790455743153519512e-03 -1.300651253104137192e-02 5.919094675145010823e-03 -6.909783599542739310e-03 -1.125757099641076960e-02 -5.905394160692212582e-03 -6.885217159834257708e-03 -1.121788674765091844e-02 5.570912635430592605e-03 4.813132456730576450e-03 -1.304950380053121473e-02 -1.936969284705575278e-05 -1.998385383978242957e-04 -2.076809018432235546e-03 1.889726131422946330e-05 -2.059423538023157779e-02 -3.651711500674247324e-01 -1.559024058435734550e-05 -1.540126797108527627e-04 -1.260919761191000091e-03 1.889726131415688952e-05 1.948151739089730994e-01 2.135811937433609309e+00 1.039349372281818341e-05 1.535402481779928833e-04 1.321863428929343377e-03 -2.764196898736812850e-03 8.976199124252158936e-04 4.772503344905016862e-03 2.729236965305511641e-03 7.861260706713469769e-04 4.746519610597968279e-03 2.834589197124975925e-06 1.629888788351021092e-04 1.319973702797922182e-03 5.007774248266997448e-04 -7.894330914013311402e-04 7.124267515459037966e-04 -3.154897776408205779e-03 -4.022754502263529292e-03 6.335306855590616551e-04 3.288595900206273299e-03 3.768113906054486664e-03 -1.063443380457452549e-02 -8.654945681910463685e-04 3.354263883273190822e-04 7.473866849772085831e-04 -3.280564564147731704e-03 3.762917159193072091e-03 -1.064199270910021547e-02 8.721086096510196825e-04 3.311745045316217195e-04 7.464418219114870353e-04 -4.974704040967084257e-04 -7.946298382627474486e-04 7.152613407430323360e-04 3.163873975532463176e-03 -4.024644228394944415e-03 6.401447270190359449e-04 -3.401507036558760940e-05 8.976199124250259617e-06 1.086592525567403435e-05 -4.629829021982645215e-05 -1.889726131419658360e-06 1.275565138709484615e-05 -4.022957647822659188e-01 -8.330621434605284259e-02 -8.553935095870691674e-01 4.025074141089851620e-01 -8.320794858721891618e-02 -8.554506738025446921e-01
-4.588387327920616654e-01 -4.147807129010350202e-01 4.583294515996436114e-02 -4.281646982268280666e-03 5.723508020542878577e-03 8.869429597826831296e-03 -4.277395098472571919e-03 3.636777939920690216e-03 -9.902637360181517148e-03 -3.887166652334031903e-03 1.061128465946461694e-02 -1.183440989802718966e-03 -4.050816935315142836e-02 -5.321752245002676213e-02 1.017523035463910319e-02 -4.049163424950148055e-02 -5.412884287690478136e-02 1.720595642659282672e-03 -2.350819307488354742e-03 3.077419005019917282e-03 3.034900167062943438e-03 -2.352236602086888329e-03 2.356488485882619194e-03 -3.632526056124985372e-03 3.870962250757101902e-02 6.214647842099339098e-02 -6.849784794870108356e-03 -1.742799924703503176e-03 1.553354880028476152e-03 -1.795239824850455856e-04 4.469202300812062136e-04 9.833189924851812314e-03 -1.198086367321234092e-03 -9.661224846892733399e-04 -3.401507036557612363e-05 1.039349372281818341e-05 5.075738248583565593e-01 4.258653739564207674e-01 -4.723701167561053516e-02 -1.071947148048851134e-03 -3.409065941084392024e-03 7.077024362173492920e-04 -1.074309305713135217e-03 -3.477096081815576716e-03 5.527448934410008480e-05 3.078836299618499441e-03 3.730319383426057567e-03 -4.152673173798704116e-04 5.395168105208354280e-04 3.958976245327990463e-04 -1.978543259598326051e-03 3.427018339332899011e-03 8.106925103798273864e-04 -8.395108338840059177e-04 3.424656181668636612e-03 9.746262522806374909e-04 7.237651083344517813e-04 5.390443789879872851e-04 9.609257378278353474e-04 1.812719791566080006e-03 8.465973068768283503e-04 -3.921181722699651137e-04 -4.563688607382883344e-04 5.862875322735225728e-04 -6.689630505232215234e-04 -3.429852928529993072e-04 5.886496899377958135e-04 -7.171510668744693600e-04 4.818801635124783656e-04 8.465973068768283503e-04 -2.716481313918346803e-04 6.075469512520142654e-04 2.489714178147877169e-04 4.421959147526326270e-04 -5.338476321265669109e-05 1.214149039438226535e-04 -2.288458345151440573e-03 3.566858073058041612e-04 6.132161296462787167e-04 -6.425068846832051022e-05 -2.640892268661505522e-04 6.132161296462774157e-04 1.228321985423603060e-05 2.655065214647112440e-04
-3.906919014722722849e-01 -7.627591346247869497e-01 6.689347046312420220e-02 3.108599486188371765e-03 4.116768377301746953e-03 3.344815252616026302e-04 1.124859479728645452e-03 4.239128144311300750e-03 -4.217868725332795179e-03 1.489812838859430957e-02 -7.043481723340819407e-03 2.173185051134728617e-03 9.100921048925944556e-03 1.455797768493843902e-02 -6.996711001588143105e-04 -2.687190558881382470e-03 -1.189582599729833079e-03 -1.665321153315206873e-03 2.015392919161044984e-03 -1.881222363830117828e-03 -3.016002905748726287e-03 2.110351657264952861e-03 -1.833034347478902518e-04 3.005609412025904079e-03 -5.745287114207522222e-02 -8.149160482835532404e-02 8.460776321906938319e-03 2.286568619020026318e-03 2.985767287645962453e-04 -5.158952338780736389e-04 -4.136610501681738453e-03 3.025451536405831393e-03 -6.462863369461555865e-04 9.184068998708411202e-04 -9.165171737394068067e-05 1.535402481779928833e-04 4.258653739564207674e-01 8.255759933909020409e-01 -7.140802619109017091e-02 -5.527448934406755873e-05 6.321133909604998791e-04 -1.177299379875607890e-03 -6.769943865817646365e-04 1.889726131421303086e-05 1.159819413159950130e-03 -3.739295582550297183e-03 -4.053934983431990713e-03 5.692799970907231472e-04 -4.818801635124837866e-04 1.888308836822937551e-03 1.191472325861252755e-03 -9.831300198720341679e-04 4.629829021982653347e-04 1.638864987475301691e-03 -3.684965956271839174e-04 -6.708527766545544641e-05 -1.272258117979521187e-03 -1.355878499294878477e-04 1.406428673310459185e-03 -8.858091241038205249e-04 -5.607762294993379627e-04 1.710202148936460897e-04 4.407786201540665142e-04 -7.020332578230902617e-04 5.848702376749564599e-04 3.207810108088113288e-04 -5.503827357765107668e-04 9.094307007466017213e-04 -2.768448782532564097e-04 -5.626659556307630605e-04 5.149503708124446820e-05 -5.527448934407948496e-04 1.644061734336731552e-04 4.889666365053089297e-04 -1.653510364994114539e-05 4.628884158916971372e-03 3.713311848243215640e-04 -9.826575883391060651e-05 -7.374656227872443837e-04 -8.125822365113351546e-05 5.432962627836585186e-05 -7.960471328613031531e-04 -1.984212437993167840e-05 1.417294598560691829e-06
4.319630477509851796e-02 6.684244785757580132e-02 -1.656458337758835719e-01 8.718723938845970856e-03 -4.705418067239550139e-03 -1.305139352666264373e-02 -9.186431156372798501e-03 8.234481617669217515e-04 -1.319406784958497905e-02 -1.652093070395256342e-03 2.177436934930417848e-03 1.233471489132103097e-02 5.296996832681052925e-02 6.864760874461620088e-02 -1.181267804751583855e-02 -5.366349781704225774e-02 -7.101401829268878807e-02 3.975983780510851905e-03 -6.495933576761460382e-04 -4.527311379353074136e-03 -2.050352852592348307e-04 2.012558329964036087e-04 4.504162234243162116e-03 -1.872718596238710309e-03 6.413730490044583336e-03 8.525971873440982979e-03 -5.482567938786646333e-03 -2.395227871576967869e-04 -5.210919807394801895e-04 -4.358653322123704973e-03 4.119602966498994755e-04 -6.495933576761435445e-04 -3.015530474215869037e-03 -1.001554849653824605e-04 1.592094265722623491e-04 1.321863428929343377e-03 -4.723701167561053516e-02 -7.140802619109017091e-02 1.888119864209798215e-01 2.853014026913616372e-03 3.877245590144075185e-03 -5.621935240978891677e-05 -2.781204433919596663e-03 -3.893780693794014758e-03 5.607762294993433837e-04 4.100705705184608252e-04 5.655005448278823841e-04 1.013365637974783691e-03 -1.527843577254290024e-03 -8.848642610381201191e-04 2.769866077131070796e-03 -2.710812135524154776e-03 1.120607595932953835e-03 1.739020472440642789e-03 2.861045362972163171e-03 -7.166786353416130856e-04 1.557134332291318108e-03 1.591149402656910020e-03 1.158874550094238232e-03 2.777424981656759478e-03 6.991986686259580360e-05 9.448630657145817759e-07 -1.000609986587686507e-03 -6.302236648290700108e-04 3.793625208828660324e-04 6.401447270190313912e-04 7.662839462914230234e-04 -3.590479649700875934e-04 7.851812076056271638e-04 4.960531094981056126e-05 -7.700633985543653220e-05 -1.729099410250677993e-04 7.086472992830564199e-05 -2.125941897848965972e-05 3.207810108087998362e-04 -5.621935240978973534e-04 1.511780905136825628e-05 2.919626873046226060e-04 4.492823877454624865e-04 -3.311745045316195511e-04 2.206255258434661377e-04 -8.928955970966578654e-05 3.831419731457101022e-04 1.455089121194594467e-04
-1.312887229805101159e-03 -1.136386809130324541e-02 -1.084702799435944848e-03 -4.950973805071789968e-01 4.932657634542986225e-02 4.457084431994121632e-01 -5.107457301699487584e-03 -7.261272659987223115e-04 -6.574357211215414373e-03 -1.312887229805090317e-03 1.086403552954225485e-02 -3.559771600065263740e-03 -3.777090105178736168e-02 3.091591951005579278e-03 4.800754750569766194e-02 -2.646561447055824183e-03 -2.818526525015166775e-03 -3.972676759780860260e-03 -3.779168803923300957e-02 7.456859314589259734e-03 4.755543052875505633e-02 -2.641837131727277702e-03 1.908150961202857709e-03 -4.491879014388924785e-03 2.019172371423873496e-03 -2.192082312448969620e-04 -1.911930413465712242e-03 2.872053017687693777e-02 -5.504772220830841251e-03 -5.008104950339990757e-02 -4.326055546356722542e-03 -1.936969284707758590e-05 -2.277119988363010116e-04 5.484930096450878374e-03 -2.258222727048764830e-04 -2.764196898736812850e-03 -1.071947148048851134e-03 -5.527448934406755873e-05 2.853014026913616372e-03 5.405325383164791830e-01 -5.181723538664341489e-02 -4.701610269084737226e-01 2.946555470418991962e-03 -4.223537903727084025e-04 -3.843702951311341390e-03 -1.066750401187445668e-03 6.722700712532018921e-04 2.775535255525345656e-03 2.348457149824075864e-03 3.118048116845556668e-04 -8.229757302340634170e-04 9.202966260022770600e-04 1.613353684701106239e-03 -1.611463958569691983e-03 7.488039795757774064e-04 4.388888940226468374e-04 1.192889620459840552e-03 5.721145862878506023e-04 5.343200636594272511e-04 2.716481313918346803e-04 9.231312151993984437e-04 -1.920906612589963567e-03 -8.366762446868709815e-04 2.344205266028372321e-03 -5.258162960680387056e-04 -7.270721290644267289e-04 5.730594493535577302e-04 -5.007774248267022384e-04 3.821971100799914818e-04 7.488039795757774064e-04 -2.522784385447680855e-04 8.777777880452828328e-04 5.045568770895361710e-04 8.621875474610501706e-04 -6.661284613260798110e-05 5.106984870166731598e-04 -8.555735060010894334e-04 1.379500075937726080e-04 1.532095461049982725e-03 8.881712817681018972e-05 8.319519293583299210e-04 2.782621728518089700e-04 1.110214102210157865e-04 1.888781268355785694e-03
-1.345107060345827887e-02 -1.103647303903445079e-02 2.729709396838365856e-03 4.922925544966166855e-02 -1.493053719174818050e-01 -6.242899247764089471e-02 -1.516032788932890427e-03 5.753743638645630702e-03 -1.013365637974783691e-03 1.298714283819431270e-02 -1.132938058940479928e-02 1.741382630104916680e-03 -5.118512199568291121e-02 4.549988092930131074e-03 6.791014312182896973e-02 6.141609927119932172e-04 -8.957301862937935063e-04 -3.675044894081975263e-03 5.037679164296737788e-02 -1.071899904895563804e-02 -6.595333171274200823e-02 -1.141394583378579821e-03 6.477036315447202899e-04 2.874273445892111967e-03 -6.273890756319580597e-04 -8.168341203069463125e-03 7.327413074586896623e-04 5.291233167980228039e-03 -5.903504434560785316e-03 -9.153360949072923691e-03 5.055017401549600511e-05 6.311685278947833187e-04 -2.371606294933992329e-04 5.952637313977856073e-04 -2.509083870994905600e-03 8.976199124252158936e-04 -3.409065941084392024e-03 6.321133909604998791e-04 3.877245590144075185e-03 -5.181723538664341489e-02 1.789627338240109278e-01 6.652686359362841584e-02 4.228262219055666828e-04 6.169955819091228408e-04 -5.877048268720928056e-04 3.477568513348431364e-03 1.842482978135065778e-05 -3.893780693794013457e-03 1.945473052298445820e-03 1.271313254913815360e-03 8.168341203069454017e-04 1.427688092288945457e-03 3.191747435970926881e-03 -1.369579013747739601e-03 4.969979725638587649e-04 3.656620064300598232e-04 1.020452110967594468e-04 1.818861401493193956e-04 6.472312000118491618e-05 1.795239824850380233e-04 -1.290210516228031861e-03 3.168125859328153708e-03 9.585635801635587457e-04 -1.798074414047570735e-03 1.540126797108528007e-03 -1.125331911261507906e-03 4.724315328555290594e-06 -7.710082616199789374e-04 -7.558904525685957733e-05 -3.410955667215823410e-04 2.976318656988924784e-04 -6.614041459973612124e-06 -2.834589197132273385e-04 1.062970948924604959e-04 2.399952186905313773e-04 2.919626873046226060e-04 -5.763664700835231911e-05 -1.970039492006923952e-04 2.503887124133443430e-05 -9.306901197250913539e-04 3.462923135829925779e-04 -1.081868210238801727e-04 1.218400923234016272e-03 1.280289454038118510e-04
-6.439241792818633722e-04 3.113796233049793277e-03 8.674315374757570613e-03 4.449634186720993201e-01 -6.236899367296826202e-02 -7.068416659644916056e-01 -1.367027883470317909e-02 -1.015727795639057365e-03 -3.201668498160881431e-03 -3.564023483860958175e-03 1.384696822799103087e-03 8.966750493595049276e-03 1.947835209962730553e-03 2.064998230110852429e-03 -1.949252504561291245e-03 -2.487352020483549718e-03 -4.072832244746197455e-03 -2.968759752463189482e-03 -9.292728251265262168e-03 -7.842363445399790165e-05 1.329942008141171000e-02 -2.290820502815708176e-03 3.227179800935087509e-03 -4.521642200958815756e-03 -5.737208534995689828e-03 7.218753822030039152e-04 -1.641227145139579268e-03 4.798581565518632297e-02 -9.135408550824421908e-03 -8.779951065504032481e-02 4.426683462855404011e-04 -2.333811772305546752e-04 -1.487686896961582916e-03 5.475481465793860872e-03 9.217139206008516297e-04 4.772503344905016862e-03 7.077024362173492920e-04 -1.177299379875607890e-03 -5.621935240978891677e-05 -4.701610269084737226e-01 6.652686359362841584e-02 7.695531724987800803e-01 3.842758088245634262e-03 -5.872323953392255807e-04 -4.649198714829773718e-03 -4.960531094981394939e-05 1.155095097831403649e-03 5.560519141707745677e-04 4.625104706654226128e-04 6.628214405960926661e-04 1.710202148936515107e-04 4.814077319796248016e-04 9.873819036677433485e-04 9.769884099449133337e-04 6.599868513989550194e-04 2.962145711003284256e-04 8.404556969497211771e-04 8.475421699425463203e-04 6.982538055602373556e-04 3.585755334372265485e-04 7.851812076056427763e-04 -1.472569087910223767e-03 1.461230731121673180e-03 8.678567258553200429e-04 -9.547841279007146216e-04 5.692799970907183767e-04 8.678567258553146219e-04 -5.773113331492669108e-04 5.324303375280211269e-04 7.525834318386167600e-04 -2.792070359175242295e-04 4.403061886212102398e-04 3.807798154814416320e-04 5.489654411779500750e-04 1.261392192723813322e-04 3.269226207359198573e-04 -5.083363293523809456e-04 3.075529278888478415e-04 7.795120292113647724e-04 3.392058405901585984e-04 2.145784022229116524e-03 -2.514753049389159209e-03 -3.354263883272026931e-05 1.735241020177797364e-03
-1.322808291995053107e-03 -1.084844528895801546e-02 3.557881873933839076e-03 -5.109819459363749983e-03 7.256548344658524845e-04 6.589475020266815156e-03 -4.950940734864490711e-01 -4.936248114192688663e-02 -4.457056086102150205e-01 -1.313832092870829971e-03 1.137898590035459068e-02 1.082813073304519751e-03 -2.637112816398709536e-03 -1.903899077407168912e-03 4.480068226067534728e-03 -3.778554642930588570e-02 -7.460166335319250511e-03 -4.753842299357227685e-02 -2.639474974062993619e-03 2.806715736693786694e-03 3.970787033649437331e-03 -3.777420807251735679e-02 -3.097261129399852403e-03 -4.801179938949334813e-02 2.025786412883845075e-03 1.988936753321124515e-04 1.916654728794262626e-03 2.872903394446831016e-02 5.532645681269318834e-03 5.006593169434854496e-02 -4.320386367962381763e-03 2.976318656989213385e-05 2.192082312448862555e-04 5.530755955137863812e-03 1.502332274480099126e-04 2.729236965305511641e-03 -1.074309305713135217e-03 -6.769943865817646365e-04 -2.781204433919596663e-03 2.946555470418991962e-03 4.228262219055666828e-04 3.842758088245634262e-03 5.405287588642162522e-01 5.185125045700900159e-02 4.701605544769408285e-01 -1.069112558851740592e-03 4.724315328552986665e-05 -2.858683205307888196e-03 5.735318808864167152e-04 4.832974581110498994e-04 -3.798349524157290831e-04 7.464418219114987447e-04 2.513335754790717996e-04 -8.787226511109926712e-04 9.207690575351306240e-04 1.926575790984228018e-03 8.295897716940458383e-04 2.345150129094079449e-03 5.234541384037600439e-04 7.275445605972748718e-04 7.483315480429075794e-04 -4.313299894969572883e-04 -1.198558798854088741e-03 5.688075655578810758e-04 -5.338476321265763977e-04 -2.702308367932577254e-04 2.346094992159797419e-03 -3.283399153344900359e-04 8.239205932997813869e-04 9.207690575351360450e-04 -1.613826116233976066e-03 1.608629369372548915e-03 5.026671509581151932e-04 8.522664852711036437e-04 -1.360602814623400564e-04 5.078638978195232617e-04 -8.621875474610501706e-04 6.803014073117748207e-05 2.957421395674721511e-04 -1.091316840895947544e-04 -1.888308836822953814e-03 1.542016523239956357e-03 -8.692740204537492753e-05 -8.371486762197299664e-04
-1.298572554359573097e-02 -1.133174274706909117e-02 1.741382630104919282e-03 1.513670631268628896e-03 5.753743638645631570e-03 -1.013838069507639206e-03 -4.926704997229008898e-02 -1.493096238012774912e-01 -6.246489727413791215e-02 1.345107060345829275e-02 -1.103363844983731336e-02 2.730654259904078188e-03 1.140449720312867923e-03 6.477036315447216993e-04 2.875218308957821264e-03 -5.038104352676308489e-02 -1.072277850121848217e-02 -6.595616630193913699e-02 -6.146334242448489495e-04 -8.952577547609392918e-04 -3.675044894081975697e-03 5.118228740648578245e-02 4.551877819061553136e-03 6.790494637496756469e-02 6.278615071648055521e-04 -8.167396340003751226e-03 7.322688759258341468e-04 -5.284619126520246485e-03 -5.932795189597819471e-03 -9.148636633744367669e-03 -5.102260554836515445e-05 6.297512332962172058e-04 -2.352709033619774961e-04 -6.462863369461656696e-04 -2.622467438880195928e-03 7.861260706713469769e-04 -3.477096081815576716e-03 1.889726131421303086e-05 -3.893780693794014758e-03 -4.223537903727084025e-04 6.169955819091228408e-04 -5.872323953392255807e-04 5.185125045700900159e-02 1.789693478654709180e-01 6.656702027392112642e-02 3.408593509551546483e-03 6.325858224933432515e-04 3.876773158611222271e-03 -5.196746861410887416e-06 -7.549455895028920607e-04 -7.606147678970433213e-05 3.415679982544426812e-04 2.981042972317406213e-04 -7.558904525687516274e-06 1.290210516228031210e-03 3.167653427795300361e-03 9.467527918421802906e-04 1.798074414047563362e-03 1.540126797108528007e-03 -1.124859479728651523e-03 -4.969979725638581144e-04 3.647171433643560563e-04 9.023442277537630255e-05 -1.814137086164637988e-04 6.425068846832864174e-05 1.799964140179044622e-04 -1.945473052298440399e-03 1.286903495498039132e-03 8.163616887740883683e-04 -1.427688092288950227e-03 3.191747435970926881e-03 -1.369106582214878447e-03 -2.844037827789364721e-04 -5.763664700835570724e-05 -1.970039492006923952e-04 2.881832350417792409e-04 1.062970948924557525e-04 2.404676502233856188e-04 1.020452110967608021e-04 1.220763080898292982e-03 1.299186715352322055e-04 -2.740102890561106315e-05 -9.306901197250921128e-04 3.462923135829986494e-04
3.572527251452354852e-03 1.371468739879170770e-03 8.967695356660757705e-03 1.367264099236746404e-02 -1.014310501040498191e-03 -3.210644697285137093e-03 -4.449634186720993201e-01 -6.240631576406382303e-02 -7.068336346284331828e-01 6.391998639533168908e-04 3.101040581662698262e-03 8.675732669356143664e-03 2.287985913618597635e-03 3.225290074803651569e-03 -4.516445454097408121e-03 9.296035271995241669e-03 -7.322688759259243525e-05 1.329280603995172672e-02 2.483100136687851379e-03 -4.064800908687665401e-03 -2.970177047061743451e-03 -1.946890346897012583e-03 2.065470661643694934e-03 -1.946890346897015185e-03 5.736736103462852093e-03 7.412450750500850383e-04 -1.645951460468125750e-03 -4.799006753898199529e-02 -9.154305812138628651e-03 -8.778344798292324336e-02 -4.445580724168570787e-04 -2.414125132891067871e-04 -1.478710697837327254e-03 -5.502410063166617016e-03 1.009113754179091641e-03 4.746519610597968279e-03 5.527448934410008480e-05 1.159819413159950130e-03 5.607762294993433837e-04 -3.843702951311341390e-03 -5.877048268720928056e-04 -4.649198714829773718e-03 4.701605544769408285e-01 6.656702027392112642e-02 7.695418341419916208e-01 -7.124267515459066155e-04 -1.170685338415630890e-03 -5.149503708123227093e-05 -8.683291573881898699e-04 -5.792010592806865876e-04 5.305406113965743450e-04 -7.516385687728987901e-04 -2.792070359175242295e-04 4.417234832197790631e-04 -7.842363445399248064e-04 -1.478710697837325519e-03 1.468789635647368150e-03 -8.702188835196041257e-04 -9.533668333021539298e-04 5.692799970907292187e-04 -6.599868513989658615e-04 2.900729611731941472e-04 8.470697384096819143e-04 -8.451800122782676585e-04 6.987262370931098931e-04 3.581031019043675635e-04 -4.615656075997100639e-04 6.599868513989604404e-04 1.700753518279335408e-04 -4.809353004467820797e-04 9.878543352005914914e-04 9.779332730106395435e-04 -3.207810108088031973e-04 -5.059741716881131258e-04 3.061356332902925707e-04 -3.935354668685298713e-04 5.499103042436572029e-04 1.242494931409670765e-04 2.553964866616169165e-03 -3.543236496415553150e-05 1.738548040907788575e-03 -7.488039795757732865e-04 3.373161144587402769e-04 2.150035906024814862e-03
-3.879135316275494211e-03 -1.059569441888037755e-02 1.183440989802721785e-03 -4.275032940808309520e-03 -3.638667666052114013e-03 9.891299003393021205e-03 -4.276450235406875633e-03 -5.719728568280046596e-03 -8.843445863519804398e-03 -4.588826689246173207e-01 4.148331528011819369e-01 -4.582633111850439867e-02 -2.357433348948348006e-03 -2.365937116539726902e-03 3.644809275979220969e-03 -2.362157664276894487e-03 -3.097261129399845464e-03 -3.044821229252904493e-03 -4.049872072249431632e-02 5.412931530843763384e-02 -1.702170812877914965e-03 -4.051950770993995726e-02 5.322366405995387906e-02 -1.019696220515045257e-02 3.869261497238820485e-02 -6.215828920931473767e-02 6.853564247132951613e-03 -1.765004206747701997e-03 -1.545323543969934991e-03 1.625164473022486537e-04 3.873938569413318961e-04 -9.792560813026242317e-03 1.167378317685645751e-03 -9.689570738862971454e-04 4.157397489127286918e-05 2.834589197124975925e-06 3.078836299618499441e-03 -3.739295582550297183e-03 4.100705705184608252e-04 -1.066750401187445668e-03 3.477568513348431364e-03 -4.960531094981394939e-05 -1.069112558851740592e-03 3.408593509551546483e-03 -7.124267515459066155e-04 5.076739803433220066e-01 -4.259145068358377029e-01 4.723134249721629152e-02 5.919567106677816031e-04 7.648666516928527906e-04 -4.818801635124892076e-04 8.484870330082642902e-04 2.721205629247045073e-04 -6.117988350477098934e-04 8.494318960739714180e-04 4.006219398613617907e-04 4.459753670154828226e-04 5.914842791349334602e-04 6.703803451217849258e-04 3.439301559187281192e-04 3.428435633931475532e-03 -9.689570738863838816e-04 -7.384104858529664736e-04 5.395168105208408491e-04 -9.637603270249784151e-04 -1.812719791566080006e-03 5.418789681851140898e-04 -3.514890604443905633e-04 1.981377848795458276e-03 3.430797791595743568e-03 -8.121098049783934993e-04 8.404556969497238876e-04 8.976199124252815962e-05 2.284206461355752643e-03 -3.581031019043804655e-04 2.730654259904102799e-04 -4.483375246797614844e-04 5.574692087693738571e-05 6.264442125662354277e-04 -1.086592525566991776e-05 -2.707032683261275524e-04 6.278615071647988301e-04 6.614041459974899615e-05 2.603097746033166196e-04
-1.491655321837566384e-02 -7.038284976479418711e-03 2.175074777266161954e-03 -1.130056226590050918e-03 4.241490301975573557e-03 -4.190467696427207372e-03 -3.112378938451227164e-03 4.114406219637471544e-03 3.184188531445326670e-04 3.907273338372363458e-01 -7.626778764011358236e-01 6.688543912706565453e-02 -2.100903026607870740e-03 -1.719650779593613491e-04 2.984822424580268769e-03 -2.009723740766780533e-03 -1.871301301640144197e-03 -2.997578075967358147e-03 2.695694326472795194e-03 -1.204227977248350373e-03 -1.679021667768015955e-03 -9.099976185860270822e-03 1.455136364347846441e-02 -6.854981541731477611e-04 5.745665059433803512e-02 -8.150813993200528573e-02 8.463610911104067075e-03 -2.260584884712976868e-03 3.042459071588661176e-04 -5.286508852651632335e-04 4.099760842119014315e-03 3.052852565311442619e-03 -6.708527766546349119e-04 -9.160447422064919853e-04 -8.598253897967444038e-05 1.629888788351021092e-04 3.730319383426057567e-03 -4.053934983431990713e-03 5.655005448278823841e-04 6.722700712532018921e-04 1.842482978135065778e-05 1.155095097831403649e-03 4.724315328552986665e-05 6.325858224933432515e-04 -1.170685338415630890e-03 -4.259145068358377029e-01 8.254720584536738848e-01 -7.140330187576161836e-02 5.480205781122321051e-04 9.051788169509033827e-04 -2.744827205889669060e-04 5.579416403021948950e-04 5.055017401551565627e-05 -5.508551673093670413e-04 5.565243457036287821e-04 1.738548040907837364e-04 4.223537903727016263e-04 7.006159632245241489e-04 5.815632169449733808e-04 3.212534423416594717e-04 3.656620064300516917e-04 -6.094366773834285211e-05 -1.285486200899486030e-03 1.303911030680823813e-04 1.407845967909025298e-03 -8.843918295052598331e-04 4.776282797167908691e-04 1.888781268355785694e-03 1.191472325861252755e-03 9.802954306749019422e-04 4.639277652639833046e-04 1.634613103679603352e-03 -4.601483130011361014e-03 3.618825541672177591e-04 -9.259658043965157616e-05 -7.700633985542365730e-05 4.927460887681591253e-04 -1.464537751851062658e-05 7.913228175327620927e-04 -1.936969284706117379e-05 -1.417294598571533851e-06 7.322688759258457478e-04 -8.031336058541554556e-05 5.007774248267293435e-05
1.641227145139572113e-03 2.176019640331866047e-03 1.233518732285388518e-02 9.183596567175664541e-03 8.253378878983407777e-04 -1.317706031440215100e-02 -8.720613664977405061e-03 -4.706835361838117120e-03 -1.306887349337826874e-02 -4.321095015261703504e-02 6.683630624764869133e-02 -1.656439440497521620e-01 -1.946417915364069572e-04 4.513138433367412140e-03 -1.887363973757231724e-03 6.580971252675353426e-04 -4.514083296433122304e-03 -1.922796338721384599e-04 5.367672589996219656e-02 -7.102346692334589318e-02 3.963700560656611971e-03 -5.297233048447481940e-02 6.863060120943341447e-02 -1.179803266999732148e-02 -6.396250523328949646e-03 8.525499441908125295e-03 -5.481150644188080220e-03 2.607822061361668225e-04 -5.210919807394809485e-04 -4.358653322123704106e-03 -4.771558481839847390e-04 -6.179404449748327876e-04 -3.040096913924348471e-03 1.025176426296448592e-04 1.587369950394066980e-04 1.319973702797922182e-03 -4.152673173798704116e-04 5.692799970907231472e-04 1.013365637974783691e-03 2.775535255525345656e-03 -3.893780693794013457e-03 5.560519141707745677e-04 -2.858683205307888196e-03 3.876773158611222271e-03 -5.149503708123227093e-05 4.723134249721629152e-02 -7.140330187576161836e-02 1.888176555993740791e-01 -7.681736724228412907e-04 -3.514890604444061758e-04 7.865985022042149607e-04 -5.385719474551635367e-05 -7.747877138828467513e-05 -1.700753518279355737e-04 -7.275445605972802928e-05 -9.448630657071278860e-07 -1.001082418120542890e-03 6.273890756319363757e-04 3.774727947514456509e-04 6.387274324204693984e-04 -2.864352383702143540e-03 -7.157337722758911041e-04 1.560913784554164834e-03 -1.593983991854043113e-03 1.160764276225660727e-03 2.777424981656753406e-03 1.525953851122860156e-03 -8.735259042495932763e-04 2.768448782532505117e-03 2.707505114794167035e-03 1.121080027465816290e-03 1.736658314776363477e-03 5.437686943165385371e-04 1.511780905137232204e-05 2.905453927060564932e-04 -8.598253897967796404e-05 -1.653510364993640200e-05 3.203085792759442123e-04 8.220308671683522234e-05 3.826695416128545325e-04 1.459813436523143659e-04 -4.554239976725818571e-04 -3.316469360644751750e-04 2.206255258434627496e-04
-4.091068101914419053e-02 5.665446185154961178e-02 1.063821325683737655e-02 3.980188421153262046e-02 -5.984668171905339895e-02 4.719591013225204329e-03 1.506111726742940648e-03 4.596758814682822556e-04 3.443081011449984803e-03 2.163736420477638690e-03 6.878603118374453963e-04 1.130056226590064362e-03 -4.476661994715649406e-01 4.290750737906401380e-01 -6.349007370043405207e-02 1.524064124991435709e-03 -5.029506098778337500e-03 -8.758408187605827219e-03 -9.320129280170862118e-03 -1.155662015670823155e-02 1.511308473604352836e-03 -1.920906612589963567e-03 9.245485097979712786e-04 -2.777424981656759911e-03 -5.108402164765178666e-03 -8.013383660292892202e-03 7.087890287429213579e-03 4.832029718044797070e-03 4.664788955413994020e-03 3.821026237734289222e-03 -2.024841549818186953e-03 2.119800287922069676e-03 -2.236018445004502204e-03 -5.192022546081592835e-04 1.789098214923314206e-03 5.007774248266997448e-04 5.395168105208354280e-04 -4.818801635124837866e-04 -1.527843577254290024e-03 2.348457149824075864e-03 1.945473052298445820e-03 4.625104706654226128e-04 5.735318808864167152e-04 -5.196746861410887416e-06 -8.683291573881898699e-04 5.919567106677816031e-04 5.480205781122321051e-04 -7.681736724228412907e-04 4.782651174230748148e-01 -4.571923089000607399e-01 4.912721023856489455e-02 -3.129386473634014620e-02 4.684442107180772363e-02 -5.606817431927604845e-03 -4.913287941696038545e-05 -1.146118898707147987e-03 -5.631383871636166244e-04 2.854431321512183786e-03 5.584140718350620114e-04 2.133500802374886131e-03 2.409400817561849727e-05 4.204640642413524226e-05 -2.659789529975756499e-04 3.268281344293494373e-03 -4.209364957741412380e-03 4.294402633655376115e-04 4.889666365053143508e-04 -3.302296414658988707e-04 5.541621880393609624e-04 2.423573763547998746e-04 -7.086472992819722178e-06 8.881712817680612396e-05 -3.817246785471446941e-04 1.157457255495676889e-04 3.699138902257581617e-04 2.012558329963826022e-04 -1.157457255495622679e-04 -2.083423059892199427e-04 9.968305343248823900e-05 -1.190527462795521233e-04 1.138559994181425911e-04 5.007774248267022384e-05 2.031455591278388709e-05 2.503887124133429877e-04
4.746519610597965677e-03 5.961613513102005484e-03 7.961416191678810650e-03 4.486351565454512608e-02 -6.161877239879391677e-02 7.308043381739829161e-03 -2.447195340190839574e-04 7.075607067574975380e-03 7.346310335901162780e-04 6.708527766546303582e-04 1.019129302675618291e-02 6.245544864348143415e-04 4.256423862729129537e-01 -7.784003978145627167e-01 8.165553857025614759e-02 -2.718843471582695938e-03 -1.262478785249422815e-02 -1.666266016380914001e-03 -1.524300340757872227e-02 -2.302395075370677890e-02 1.161709139291368506e-03 -1.681856256965084430e-04 -1.086828741333793757e-02 -5.853426692078127344e-04 -1.379500075937448254e-04 -1.218637139000443639e-02 -2.047518263395206595e-03 5.429655607106859821e-03 -1.515560357400052693e-03 4.564633470448649019e-03 -6.269166440990971232e-04 -1.818908644646485481e-02 -1.878860206165833963e-03 -2.377747904861089202e-03 -7.071827615312136460e-03 -7.894330914013311402e-04 3.958976245327990463e-04 1.888308836822937551e-03 -8.848642610381201191e-04 3.118048116845556668e-04 1.271313254913815360e-03 6.628214405960926661e-04 4.832974581110498994e-04 -7.549455895028920607e-04 -5.792010592806865876e-04 7.648666516928527906e-04 9.051788169509033827e-04 -3.514890604444061758e-04 -4.571923089000607399e-01 8.293044230481967372e-01 -9.113345998240071633e-02 -9.138243140021550664e-03 1.228794416956834404e-02 -3.566385641525244860e-03 -4.762109851182193352e-04 1.454144258128848037e-03 1.171630201481229597e-04 2.173185051134525654e-05 1.318083976666512046e-04 -1.888308836822926709e-03 2.092871690549311364e-04 1.168323180751346807e-03 -3.557409442400889018e-04 4.364322500517969425e-03 -3.612683931745059793e-03 -1.658234680322352023e-04 3.358988198601741641e-04 3.212534423416594717e-04 4.181019065770141298e-04 1.384224391266254944e-04 -5.999880467263572423e-05 -1.955866546021317034e-04 1.204700408781195914e-04 4.639277652639833046e-04 9.391938873164887899e-04 3.840868362114220006e-04 -1.280289454038091405e-04 -5.522724619079378162e-04 4.582585868696646431e-05 -2.570027538733247584e-04 8.834469664395798102e-05 -2.362157664282727495e-06 6.283339386976551045e-04 1.889726131421303086e-05
6.068052337454313966e-02 -8.299818898663111066e-02 -1.796231931069428023e-02 -6.961278636623984863e-03 5.249186761556086725e-03 -4.149838584601643447e-03 -1.485324739297318782e-03 -3.141669693488289075e-04 -3.097733560932707051e-03 -3.806853291748622456e-03 1.256667877395467418e-04 -1.029900741624721313e-03 -6.461068129636700352e-02 8.054248987884887745e-02 -1.619963001845757811e-01 3.597566122693707583e-03 -2.279954577560056907e-03 9.838859103246087173e-03 2.904509063994856720e-03 4.162121804455700584e-04 8.612426843953484637e-04 1.942166031568466102e-03 -7.856536391384867993e-04 2.990491602974519776e-03 8.535892935630919748e-03 1.029428310091865667e-02 -1.162181570824225539e-02 3.443553442982827742e-03 3.014585611150143261e-03 2.872383719760740646e-04 1.375248192142107702e-03 -2.967814889397480185e-03 4.091729506060407667e-03 1.757445302221871501e-04 4.908563626367331602e-04 7.124267515459037966e-04 -1.978543259598326051e-03 1.191472325861252755e-03 2.769866077131070796e-03 -8.229757302340634170e-04 8.168341203069454017e-04 1.710202148936515107e-04 -3.798349524157290831e-04 -7.606147678970433213e-05 5.305406113965743450e-04 -4.818801635124892076e-04 -2.744827205889669060e-04 7.865985022042149607e-04 4.912721023856489455e-02 -9.113345998240071633e-02 1.824643963455349904e-01 -4.930720665258280649e-02 7.407348489946022352e-02 -8.261410215041972357e-03 -1.148008624838551400e-04 1.372413602944877898e-03 1.178244242941293334e-03 -2.200586080040346781e-03 1.525481419590009845e-03 -1.438554017544615374e-03 9.609257378278353474e-04 -1.359185520024923897e-03 1.501387411414394166e-03 -4.988876986952717196e-04 1.551465153897058861e-03 2.373023589532553563e-03 -5.532173249736429925e-04 4.341645786940895139e-04 -7.020332578230956827e-04 -1.455089121194560586e-04 1.289738084695162684e-04 -1.294462400023725429e-04 6.850257226402873666e-04 1.133835678852890272e-05 -1.101710334618731264e-03 -1.984212437992639291e-04 4.251883795692917509e-06 4.695969436582525264e-04 7.558904525689549153e-06 2.286568619020045074e-04 -2.362157664277577535e-05 -1.866104554778868834e-04 -1.511780905137306743e-04 -9.684846423534923705e-05
3.177007572145836012e-02 1.320635106943919557e-02 5.403908088566225509e-02 -4.037777825008333210e-02 -1.092025488195203474e-02 -5.765885129040016627e-02 -1.053522318267497088e-03 -1.053522318267513351e-04 2.669238160632887193e-03 2.101847889673572230e-03 -5.343200636594245406e-04 2.215703889091698775e-04 -4.319290326806194957e-01 -4.310843250998740855e-02 -4.116215632408311009e-01 -7.858898549049198046e-03 1.602015327912585576e-03 1.040624937420538479e-02 4.421959147526326270e-04 6.510578954279942765e-03 2.209562279164599408e-03 -1.338870964112150175e-03 1.823585716821756646e-03 -2.111296520330673433e-03 1.328949901922187385e-03 8.910058709652421459e-04 1.105300814268439166e-02 -7.983620473723026384e-03 -1.188307034591129345e-02 7.354814103492503946e-03 1.313359661336594049e-04 -4.431407778183425739e-04 3.727484794228895200e-04 -6.047123620548928817e-04 -9.202966260022716390e-04 -3.154897776408205779e-03 3.427018339332899011e-03 -9.831300198720341679e-04 -2.710812135524154776e-03 9.202966260022770600e-04 1.427688092288945457e-03 4.814077319796248016e-04 7.464418219114987447e-04 3.415679982544426812e-04 -7.516385687728987901e-04 8.484870330082642902e-04 5.579416403021948950e-04 -5.385719474551635367e-05 -3.129386473634014620e-02 -9.138243140021550664e-03 -4.930720665258280649e-02 4.755042275450679923e-01 5.134905573758374170e-02 4.318884035687938772e-01 3.231904116263628786e-03 3.992046452627794149e-04 3.725595068097495039e-03 -5.102260554838006223e-05 -9.873819036677704535e-05 1.407845967908933141e-04 2.843092964723660521e-03 -1.503277137545808422e-03 1.417294598566167050e-04 2.078698744563270764e-05 3.396782721230216491e-04 9.061236800166159316e-04 2.414125132890981677e-04 -1.374775760609129455e-04 1.459813436523204645e-04 6.618765775303855382e-04 -4.020392344599333246e-04 3.968424875985143057e-04 -6.519555153403983538e-05 3.495993343129763075e-04 -1.743272356236312017e-04 -2.088147375220694409e-04 -4.818801635124892076e-04 3.358988198601721041e-04 -7.199856560715894426e-04 2.094761416680735160e-03 -5.220368438051885100e-04 2.409400817562391828e-05 -1.055412044398912645e-03 2.192082312449047683e-04
-1.326115312725033475e-03 -7.674650251235587764e-03 -6.990569391661004273e-03 -5.217864550927778233e-02 -1.950764285466421999e-02 -7.625895317044917299e-02 7.913228175327607916e-04 -3.307020729987958027e-05 2.116020835659228154e-03 9.306901197250879929e-04 -9.070685430823339016e-04 4.988876986952892837e-04 -3.758901491163803288e-02 -1.691663935587218170e-01 -7.026426945004732305e-02 1.393200590390499764e-03 8.905334394323859799e-04 -1.842482978136000902e-04 -8.191962779712132214e-04 6.985845076332447383e-03 -4.294875065188224691e-03 -8.215584356354973042e-04 1.147063761772856415e-03 -9.070685430823230595e-04 -4.294402633655430325e-04 -1.510363610538648527e-03 -8.220781103216407565e-03 -8.054957635184175832e-03 -1.475592649720483367e-02 8.189128190515107542e-03 -7.464418219114499556e-05 4.195192011755754721e-04 -9.732089576820326178e-05 -2.306410743399935417e-03 8.106925103798286875e-04 -4.022754502263529292e-03 8.106925103798273864e-04 4.629829021982653347e-04 1.120607595932953835e-03 1.613353684701106239e-03 3.191747435970926881e-03 9.873819036677433485e-04 2.513335754790717996e-04 2.981042972317406213e-04 -2.792070359175242295e-04 2.721205629247045073e-04 5.055017401551565627e-05 -7.747877138828467513e-05 4.684442107180772363e-02 1.228794416956834404e-02 7.407348489946022352e-02 5.134905573758374170e-02 1.847821454457234391e-01 8.321409019714604005e-02 -4.280229687669660776e-04 1.973818944269763523e-03 3.283399153344900359e-04 -1.034152625420414230e-03 6.760495235160358246e-04 -1.302021304549420399e-03 1.511308473604356956e-03 -1.498552822217240257e-03 2.123579740184917703e-03 -5.574692087693738571e-05 1.092261703961638301e-03 1.407373536376171734e-03 7.086472992825143188e-06 -7.180959299402361190e-05 1.285013769366789675e-04 4.020392344599224826e-04 -3.070804963559983433e-04 2.999940233631569371e-04 -3.637722802986808040e-05 -8.976199124244819971e-06 -1.266116508052437053e-04 4.677072175269392099e-05 1.370051445281298547e-05 1.181078832138043378e-05 -1.025648857829035117e-03 2.091926827483602501e-03 -5.352649267251479315e-04 -1.464537751852011335e-05 -1.006751596514809293e-03 2.210979573763298660e-04
-3.378546864061940380e-02 -1.359894167324201056e-02 -5.805285918880152829e-02 7.792758134449433681e-03 7.113401590203410549e-03 1.215141145657312044e-02 2.282789166757192168e-03 1.788625783390457389e-03 8.947853232280870289e-04 -6.968365109616902163e-04 -4.152673173798791936e-04 3.651895748972076145e-04 -4.090794091625362672e-01 -7.207746167314627028e-02 -7.659248983264508315e-01 1.215755306650026513e-02 -1.602487759445438923e-03 -1.310855774213813552e-02 2.739158027495493947e-03 -1.080450915640247811e-03 -5.310130429294468825e-04 1.266116508052376067e-04 -1.281234317103782270e-03 9.613981693606889114e-04 -1.597763444116868155e-03 4.152200742265906713e-03 -6.843170753410128537e-03 2.187357997120322308e-04 2.433494825738045236e-03 1.060608791260321364e-03 -9.637603270255530423e-05 -7.785671661456594877e-04 -8.962026178266477208e-04 1.722957800323577596e-03 -5.938464367992075683e-04 6.335306855590616551e-04 -8.395108338840059177e-04 1.638864987475301691e-03 1.739020472440642789e-03 -1.611463958569691983e-03 -1.369579013747739601e-03 9.769884099449133337e-04 -8.787226511109926712e-04 -7.558904525687516274e-06 4.417234832197790631e-04 -6.117988350477098934e-04 -5.508551673093670413e-04 -1.700753518279355737e-04 -5.606817431927604845e-03 -3.566385641525244860e-03 -8.261410215041972357e-03 4.318884035687938772e-01 8.321409019714604005e-02 8.341213349571900970e-01 -3.739768014083161805e-03 -1.443750764406029081e-03 -2.925768482973348412e-03 6.203026026391119914e-04 -2.754275836546848759e-04 1.359657951557763800e-03 -1.700753518279335408e-04 -1.636502829811023029e-03 7.535282949043211774e-04 -6.755770919831443136e-05 1.885001816092957182e-04 9.661224846892408138e-04 -8.928955970966781942e-05 -1.922796338721377823e-04 -1.308635346009440767e-04 -3.982597821970858395e-04 3.004664548960132115e-04 -7.228202452687446534e-05 4.251883795698474045e-05 -2.428298078876642806e-04 1.587369950394046381e-04 -8.031336058541215742e-05 2.083423059892240085e-04 -3.751106370871704044e-04 -1.114938417538693504e-04 -8.267551824969088421e-04 1.927520654049940567e-04 -3.311745045316209063e-04 4.615656075997059981e-04 -2.881832350417853125e-05
3.176818599532694326e-02 1.071947148048861976e-03 -5.552771264568954340e-02 -1.052577455201768276e-03 -6.736873658517707154e-04 -2.582310758587490120e-03 -4.039620307986469677e-02 1.968622197408349817e-03 5.867174449684207926e-02 2.103265184272133138e-03 -5.735318808864275572e-04 -1.039349372281784460e-04 -7.855119096786371269e-03 -6.958916478959749569e-04 -1.050404270150644311e-02 -4.320551718998918433e-01 4.809022302394735937e-02 4.111264549943987046e-01 -1.340288258710689183e-03 2.263891905442965476e-03 1.663903858716639459e-03 4.525894084754381388e-04 5.864292617333790106e-03 -3.576306703715205048e-03 1.506111726742956911e-03 -1.441388606741755840e-03 -1.067459048486723780e-02 -8.002517735037212310e-03 -1.318934353425639874e-02 -4.582585868697156006e-03 1.280289454037928775e-04 -5.173125284766379086e-04 -2.782621728518182942e-04 -6.023502043905871149e-04 -2.064525798578018380e-04 3.288595900206273299e-03 3.424656181668636612e-03 -3.684965956271839174e-04 2.861045362972163171e-03 7.488039795757774064e-04 4.969979725638587649e-04 6.599868513989550194e-04 9.207690575351306240e-04 1.290210516228031210e-03 -7.842363445399248064e-04 8.494318960739714180e-04 5.565243457036287821e-04 -7.275445605972802928e-05 -4.913287941696038545e-05 -4.762109851182193352e-04 -1.148008624838551400e-04 3.231904116263628786e-03 -4.280229687669660776e-04 -3.739768014083161805e-03 4.757064282411300749e-01 -4.457863944023333913e-02 -4.327255522450136338e-01 -3.129764418860299380e-02 2.025786412883850279e-03 5.006262467361854984e-02 6.647111667275177639e-04 -4.738488274539406735e-04 -3.377885459915938408e-04 2.395227871576839120e-04 -5.007774248266751334e-05 -1.384224391266363364e-04 2.409400817562933929e-05 -2.135390528506240539e-04 -9.595084432292638136e-04 2.842620533190801102e-03 -1.510836042071492550e-03 1.691304887622264129e-04 -5.527448934407704550e-05 3.788900893500056922e-04 8.645497051253356086e-05 -1.993661068649751227e-04 -5.536897565065019775e-04 -2.012558329963914114e-04 -1.086592525567533878e-05 -1.087537388633079026e-03 1.700753518279335408e-05 -7.535282949043265984e-04 2.167515872740467201e-03 4.771558481838885160e-05
6.120822939674258265e-03 -5.712642095287222971e-03 -4.805573552204891671e-03 2.711756998589973794e-04 -8.215584356354945937e-04 -1.728154547184993905e-03 -5.262698303395753341e-02 -3.210172265752282011e-03 7.968455421518350068e-02 1.057774202063179163e-03 -8.645497051253505164e-04 -2.239325465734648022e-04 -1.299186715352288173e-03 5.966810259963335056e-04 -2.889863686476339209e-03 5.292508733118927999e-02 -1.673716261654042414e-01 -6.419730370511857187e-02 -8.272276140297725976e-04 1.602015327912577336e-03 7.662839462914216139e-04 -1.405956241777594779e-03 7.767246831675239313e-03 2.431605099606623174e-03 -2.740102890561079210e-04 -8.484870330082614712e-04 6.532310804791299080e-03 -7.905669270801869361e-03 -1.628991168438623932e-02 -4.308575579641031605e-03 -5.527448934413261086e-05 5.432962627836797689e-04 -2.277119988362794360e-04 -2.625774459610250890e-03 1.787208488791889758e-03 3.768113906054486664e-03 9.746262522806374909e-04 -6.708527766545544641e-05 -7.166786353416130856e-04 4.388888940226468374e-04 3.656620064300598232e-04 2.962145711003284256e-04 1.926575790984228018e-03 3.167653427795300361e-03 -1.478710697837325519e-03 4.006219398613617907e-04 1.738548040907837364e-04 -9.448630657071278860e-07 -1.146118898707147987e-03 1.454144258128848037e-03 1.372413602944877898e-03 3.992046452627794149e-04 1.973818944269763523e-03 -1.443750764406029081e-03 -4.457863944023333913e-02 1.788871447787540869e-01 6.414391894190590859e-02 4.696678083881726529e-02 -3.784649009704420600e-03 -7.508307108517214834e-02 4.790455743153624029e-04 -4.209364957741463555e-04 -9.117928584107936468e-05 2.503887124133104616e-05 -5.196746861408990063e-05 -1.459813436522987805e-04 -3.968424875984031749e-05 1.156984823962817904e-03 -1.357768225426346943e-03 1.508473884407208468e-03 -1.499025253750110084e-03 -1.633668240613893406e-03 -2.456643970848019273e-05 7.889606598684333408e-05 1.407845967908973798e-04 8.598253897968202979e-05 -5.243990014694075406e-05 -7.747877138827722124e-05 7.795120292113349569e-05 -1.108324376078725394e-03 1.984212437992557976e-05 -9.618706008935560279e-04 2.294599955078560974e-03 6.236096233690896495e-05
3.291808434629693580e-02 1.915237434195688274e-03 -5.208888351803526301e-02 -3.042931503121482431e-03 -1.364382266886323943e-03 9.005962310822047956e-03 4.421014284460619143e-03 -3.525284098166821950e-03 3.127024315969731232e-03 7.549455895029008427e-04 7.445520957800736469e-04 8.194797368909368523e-03 -1.285958632432335214e-02 -9.821851568063229201e-04 -2.305087935107953678e-02 4.084033596390203025e-01 -6.294913959531465986e-02 -7.777810400749893827e-01 -8.045509004527093711e-04 4.818801635124837866e-04 -9.777915435507732178e-03 -1.725792389520698980e-03 -2.135390528506321854e-04 -1.153819532692686167e-02 1.873191027771569294e-03 -5.342255773528604632e-03 -1.096513587757329614e-02 1.539654365575673792e-03 1.402176789514759112e-03 -1.025932316748736153e-02 7.606147678972737143e-05 4.284954002998310257e-04 -5.175959873963504806e-03 -1.160764276225678942e-03 7.369931912544037489e-05 -1.063443380457452549e-02 7.237651083344517813e-04 -1.272258117979521187e-03 1.557134332291318108e-03 1.192889620459840552e-03 1.020452110967594468e-04 8.404556969497211771e-04 8.295897716940458383e-04 9.467527918421802906e-04 1.468789635647368150e-03 4.459753670154828226e-04 4.223537903727016263e-04 -1.001082418120542890e-03 -5.631383871636166244e-04 1.171630201481229597e-04 1.178244242941293334e-03 3.725595068097495039e-03 3.283399153344900359e-04 -2.925768482973348412e-03 -4.327255522450136338e-01 6.414391894190590859e-02 8.389165150156722150e-01 -4.821163792789127586e-03 2.440581298730873198e-03 8.178734696792276659e-03 3.363712513930277280e-04 -7.936849751969689802e-05 8.957301862937995778e-04 1.644061734336745104e-04 7.747877138827993174e-05 2.598373430704576346e-04 1.700753518279389618e-04 -3.311745045316222616e-04 1.507529021341506761e-03 -1.563748373751259763e-04 2.119327856389230207e-03 7.431348011815048235e-04 -6.944743532973817390e-05 2.206255258434600391e-04 5.829805115435361326e-04 1.077143894910259311e-04 -3.188912846773808100e-04 2.022006960621019274e-04 -6.850257226402833551e-05 -2.551130277419043769e-04 4.629829021982653347e-04 6.481760630775752633e-04 3.047183386917217416e-04 3.826695416128558878e-04
-4.088658701096856835e-02 5.292981164651782561e-02 -2.278915228187766359e-02 1.504694432144379956e-03 -3.018837494945793244e-04 -3.450167484442793683e-03 3.976125509970707128e-02 -5.941251714035931247e-02 8.528334031105252316e-03 2.161846694346191908e-03 4.237710849712623181e-04 -1.262809487322418683e-03 1.541544091707082627e-03 -2.991436466040237746e-03 9.640910290979676917e-03 -4.473501427760847027e-01 4.323939053089491669e-01 -3.211258858277851735e-02 -1.918072023392831341e-03 1.512253336670064084e-03 2.516642775520584741e-03 -9.322019006302291119e-03 -1.161236707758515896e-02 1.074309305713129796e-03 -5.104622712502327603e-03 -9.354616782069316919e-03 -5.128716720677965399e-03 4.738015843006563796e-03 3.840868362114219139e-03 -4.575971827237178789e-03 -2.008778877701068201e-03 2.553492435083316685e-03 1.714926464265015835e-03 -5.253438645351634576e-04 1.618550431562520812e-03 -8.654945681910463685e-04 5.390443789879872851e-04 -1.355878499294878477e-04 1.591149402656910020e-03 5.721145862878506023e-04 1.818861401493193956e-04 8.475421699425463203e-04 2.345150129094079449e-03 1.798074414047563362e-03 -8.702188835196041257e-04 5.914842791349334602e-04 7.006159632245241489e-04 6.273890756319363757e-04 2.854431321512183786e-03 2.173185051134525654e-05 -2.200586080040346781e-03 -5.102260554838006223e-05 -1.034152625420414230e-03 6.203026026391119914e-04 -3.129764418860299380e-02 4.696678083881726529e-02 -4.821163792789127586e-03 4.779873276817558914e-01 -4.566707444877884381e-01 5.223675458781898429e-02 2.414125132890927467e-04 -2.173185051134525654e-05 -1.218873354766857042e-04 4.861320473081821251e-04 -4.100705705184710167e-04 -4.766834166510837412e-04 3.269226207359201067e-03 -4.253301090296948000e-03 5.003049932938432535e-04 2.267671357706864746e-05 5.432962627837127287e-05 6.850257226403511177e-05 -3.316469360644717598e-04 3.023561810274735459e-05 -3.949527614670966889e-04 2.513335754790528261e-04 -6.566798306690017559e-05 2.385779240919672973e-04 1.299186715352274621e-04 -4.015668029270743396e-05 -2.503887124133484087e-04 1.658234680322324918e-04 -1.346429868637793645e-04 -8.834469664395256001e-05
-8.623765200742051704e-03 1.256620634242016851e-02 -1.491844294450708243e-02 2.881832350417934440e-04 -1.313359661337942363e-03 -1.120607595932968797e-03 4.510303844170281129e-02 -6.924051031834971281e-02 7.394025920719506095e-03 1.478710697837320098e-03 1.231156574621095675e-03 -1.262809487322418683e-03 -3.589062355102284017e-03 3.637722802986387912e-04 3.320721244440443150e-03 4.296760067004321559e-01 -7.726858659931441498e-01 5.603888356423906980e-02 -8.664394312567485091e-04 1.210369587175473809e-03 1.556189469225610980e-03 -1.538992961429677675e-02 -1.104025249129729665e-02 1.034152625420419651e-03 -2.034290180475260834e-03 -1.508001452874365095e-03 2.253498411720175523e-04 4.508414118038853516e-03 3.269698638892060919e-03 -4.817856772059130738e-03 -7.814017553428305278e-04 3.307020729987634393e-04 2.433494825738045670e-03 -2.417432153620932122e-03 1.698391360615075828e-03 3.354263883273190822e-04 9.609257378278353474e-04 1.406428673310459185e-03 1.158874550094238232e-03 5.343200636594272511e-04 6.472312000118491618e-05 6.982538055602373556e-04 5.234541384037600439e-04 1.540126797108528007e-03 -9.533668333021539298e-04 6.703803451217849258e-04 5.815632169449733808e-04 3.774727947514456509e-04 5.584140718350620114e-04 1.318083976666512046e-04 1.525481419590009845e-03 -9.873819036677704535e-05 6.760495235160358246e-04 -2.754275836546848759e-04 2.025786412883850279e-03 -3.784649009704420600e-03 2.440581298730873198e-03 -4.566707444877884381e-01 8.370645834068790592e-01 -5.575259005532871154e-02 5.007774248267293435e-05 -4.913287941696309596e-05 5.196746861409261113e-05 4.077084128541869339e-04 -1.308635346009359452e-04 -4.299126948983965964e-04 4.209364957741408911e-03 -3.613628794810772125e-03 1.551937585429909823e-03 -3.396782721230135176e-04 1.092734135494486444e-03 1.870828870107268949e-04 1.984212437992286925e-05 1.984212437992557976e-05 -1.269895960315253368e-03 2.220428204420261519e-04 -8.976199124252409386e-05 6.009329097920379156e-04 1.171630201481338018e-04 2.022006960621039603e-04 -1.176354516809900762e-04 -5.432962627837127287e-05 -6.675457559246493391e-04 4.535342715411561088e-05
-6.023879989132335799e-02 7.615312850708957915e-02 -3.326248693374850296e-02 1.457451278858833826e-03 -8.503767591397219140e-05 -2.922933893776237871e-03 -2.963563005601774474e-03 9.339498973017952566e-03 -4.639750084172648663e-03 3.583865608240883755e-03 -6.321133909604863266e-04 -7.251824029329989206e-04 -2.910178242389132013e-03 4.408731064606369668e-03 8.572270163660801814e-03 -3.039435509778351530e-02 5.672154712921507330e-02 -1.564390880635980197e-01 -1.800436571711876502e-03 1.190527462795545627e-03 2.472706642965043049e-03 4.644001967968368685e-04 2.257750295515838137e-03 7.190407930058809053e-04 -8.337944123364551124e-03 -1.255392312256592077e-02 -9.409418839880534166e-03 -4.451722334096214206e-03 -3.794097640361523971e-03 1.910040687334292999e-03 -1.216983628635486155e-03 3.806380860215771711e-03 2.878052898154962597e-03 3.637722802986862250e-04 -7.091197308159266806e-04 7.473866849772085831e-04 1.812719791566080006e-03 -8.858091241038205249e-04 2.777424981656759478e-03 2.716481313918346803e-04 1.795239824850380233e-04 3.585755334372265485e-04 7.275445605972748718e-04 -1.124859479728651523e-03 5.692799970907292187e-04 3.439301559187281192e-04 3.212534423416594717e-04 6.387274324204693984e-04 2.133500802374886131e-03 -1.888308836822926709e-03 -1.438554017544615374e-03 1.407845967908933141e-04 -1.302021304549420399e-03 1.359657951557763800e-03 5.006262467361854984e-02 -7.508307108517214834e-02 8.178734696792276659e-03 5.223675458781898429e-02 -5.575259005532871154e-02 1.741259797906375695e-01 1.398397337251861862e-04 -1.450364805866024946e-04 2.390503556248195060e-04 4.766834166510783202e-04 -4.303851264312501604e-04 -5.395168105208300070e-04 -4.299126948983911754e-04 -2.239325465734512497e-04 2.373968452598271533e-03 -9.056512484837569467e-04 1.407373536376150050e-03 9.661224846892435244e-04 -6.812462703774588551e-04 -2.626719322675898603e-04 -8.206135725697908268e-04 1.743272356236318793e-04 1.223597670095392682e-04 3.401507036558616606e-04 6.803014073117477157e-05 7.984092905255791585e-05 -1.039349372281743802e-04 -8.928955970966917467e-05 -7.984092905256943550e-05 1.606267211708080518e-05
2.099958163542152770e-03 5.829805115435313621e-04 1.034625056953248821e-04 -4.040517927898894246e-02 -1.970984355072626960e-03 -5.867741367523635759e-02 -1.050687729070359441e-03 6.736873658517652944e-04 2.588924800047434811e-03 3.177480003678691961e-02 -1.057301770530325600e-03 5.552346076189385027e-02 4.521169769425845749e-04 -5.866654774998064648e-03 3.575361840649492716e-03 -1.343122847907821408e-03 -2.269088652304376147e-03 -1.662486564118069443e-03 -4.320702897089432337e-01 -4.813699374570003936e-02 -4.111240928367344005e-01 -7.857008822917784657e-03 6.968365109616847953e-04 1.050026324924359378e-02 1.542488954772768071e-03 1.428632955354659090e-03 1.067600777946580912e-02 -8.008186913431504517e-03 1.319548514418352955e-02 4.573137238040046564e-03 1.280289454037657725e-04 5.239265699366149089e-04 2.692859737275680532e-04 -6.032950674563105058e-04 2.107044636535056518e-04 -3.280564564147731704e-03 8.465973068768283503e-04 -5.607762294993379627e-04 6.991986686259580360e-05 9.231312151993984437e-04 -1.290210516228031861e-03 7.851812076056427763e-04 7.483315480429075794e-04 -4.969979725638581144e-04 -6.599868513989658615e-04 3.428435633931475532e-03 3.656620064300516917e-04 -2.864352383702143540e-03 2.409400817561849727e-05 2.092871690549311364e-04 9.609257378278353474e-04 2.843092964723660521e-03 1.511308473604356956e-03 -1.700753518279335408e-04 6.647111667275177639e-04 4.790455743153624029e-04 3.363712513930277280e-04 2.414125132890927467e-04 5.007774248267293435e-05 1.398397337251861862e-04 4.757309946808385703e-01 4.463107934038029051e-02 4.327246073819479011e-01 -3.129480959940585810e-02 -2.030510728212410639e-03 -5.005223117989573978e-02 -4.913287941695496444e-05 4.710142382568138688e-04 1.162181570824266739e-04 3.232376547796487771e-03 4.280229687669660776e-04 3.739295582550310627e-03 -2.962145711003243598e-04 5.518000303750768797e-04 2.045628537263772010e-04 -1.403121652580478817e-04 -3.803073839485772260e-04 -8.503767591396744802e-05 -7.563628841014561136e-04 -2.167515872740469370e-03 -4.960531094981394939e-05 -1.181078832138653242e-05 1.088009820165927819e-03 -1.936969284707743683e-05
-1.040294235347559351e-03 -8.654945681910468022e-04 -2.244049781063088794e-04 5.263265221235180480e-02 -3.209699834219426930e-03 7.965195643941649917e-02 -2.678686791290061688e-04 -8.182514149055169356e-04 -1.706422696673599859e-03 -6.102870541425740869e-03 -5.718311273681465738e-03 -4.800376805343475363e-03 1.394145453456217734e-03 7.754018748755295287e-03 2.453336950117965612e-03 8.187238464383650785e-04 1.586897518861206478e-03 7.478591165100581355e-04 -5.298177911513189675e-02 -1.673640672608785740e-01 -6.424501928993696376e-02 1.289265653162325383e-03 6.089642458505830887e-04 -2.907816084724847931e-03 2.551130277419003112e-04 -8.423454230811306623e-04 6.531838373258432723e-03 7.875906084231986196e-03 -1.628943925285338684e-02 -4.302433969713918144e-03 3.968424875987284356e-05 5.409341051194065282e-04 -2.248774096391579981e-04 2.622939870413108256e-03 1.786736057259041615e-03 3.762917159193072091e-03 -3.921181722699651137e-04 1.710202148936460897e-04 9.448630657145817759e-07 -1.920906612589963567e-03 3.168125859328153708e-03 -1.472569087910223767e-03 -4.313299894969572883e-04 3.647171433643560563e-04 2.900729611731941472e-04 -9.689570738863838816e-04 -6.094366773834285211e-05 -7.157337722758911041e-04 4.204640642413524226e-05 1.168323180751346807e-03 -1.359185520024923897e-03 -1.503277137545808422e-03 -1.498552822217240257e-03 -1.636502829811023029e-03 -4.738488274539406735e-04 -4.209364957741463555e-04 -7.936849751969689802e-05 -2.173185051134525654e-05 -4.913287941696309596e-05 -1.450364805866024946e-04 4.463107934038029051e-02 1.788880896418197641e-01 6.421620096643278208e-02 -4.696819813341582966e-02 -3.794570071894392063e-03 -7.508732296896786229e-02 1.148953487904274791e-03 1.459341004990253503e-03 1.373830897543433169e-03 -3.944803299342383544e-04 1.972874081204055961e-03 -1.439971312143194931e-03 -9.779332730105907544e-05 -4.629829021982273876e-05 -7.842363445399112539e-05 1.275565138709230505e-05 7.369931912543244666e-05 1.407845967909014456e-04 9.562014224992820355e-04 2.294599955078571816e-03 6.188853080404455899e-05 -8.267551824968675340e-05 -1.108324376078725394e-03 2.125941897849169260e-05
-7.988817220584394987e-04 7.407726435172126093e-04 8.202356273435056772e-03 -4.464005553950461946e-03 -3.605597458752237035e-03 3.188440415240927431e-03 2.999940233631650903e-03 -1.284541337833769361e-03 8.936514875492303223e-03 -3.297194154104245156e-02 1.902009351275734273e-03 -5.210022187482379191e-02 1.797129550981852765e-03 -1.970039492006937505e-04 -1.156559635583247550e-02 8.399832654168567711e-04 5.470757150465249772e-04 -9.756656016529240485e-03 -4.083717067263190059e-01 -6.307764097225132538e-02 -7.777687568551351349e-01 1.293139591731736968e-02 -9.973029658576965974e-04 -2.302017130144393478e-02 -1.812719791566069164e-03 -5.332807142871494321e-03 -1.096702560370471646e-02 -1.525481419590034348e-03 1.398869768784773322e-03 -1.025223669449452576e-02 -1.176354516809602607e-04 4.232986534384128741e-04 -5.172180421700666754e-03 1.190527462795529364e-03 6.897500379688302431e-05 -1.064199270910021547e-02 -4.563688607382883344e-04 4.407786201540665142e-04 -1.000609986587686507e-03 -8.366762446868709815e-04 9.585635801635587457e-04 1.461230731121673180e-03 -1.198558798854088741e-03 9.023442277537630255e-05 8.470697384096819143e-04 -7.384104858529664736e-04 -1.285486200899486030e-03 1.560913784554164834e-03 -2.659789529975756499e-04 -3.557409442400889018e-04 1.501387411414394166e-03 1.417294598566167050e-04 2.123579740184917703e-03 7.535282949043211774e-04 -3.377885459915938408e-04 -9.117928584107936468e-05 8.957301862937995778e-04 -1.218873354766857042e-04 5.196746861409261113e-05 2.390503556248195060e-04 4.327246073819479011e-01 6.421620096643278208e-02 8.388872242606352225e-01 4.869351809140370219e-03 2.467982327636488761e-03 8.203301136500753057e-03 4.677072175268335002e-04 1.662958995650887662e-04 1.182968558269866920e-03 -3.741185308681727918e-03 3.245604630716452613e-04 -2.935217113630449182e-03 -9.259658043965496429e-05 -3.179464216116736821e-04 2.078698744563683845e-04 7.795120292113756144e-05 2.210979573763136030e-04 5.754216070178512455e-04 -6.472312000118681354e-04 3.349539567944636751e-04 3.869214254085542263e-04 6.850257226402969076e-05 -2.877108035089283875e-04 4.639277652639778836e-04
2.152398063689098945e-03 -4.176294750441551448e-04 1.263754350388135352e-03 3.975133403751709982e-02 5.942102090795070568e-02 -8.520302695046708119e-03 1.503749569078661986e-03 3.014113179617284709e-04 3.444970737581420743e-03 -4.088186269564002273e-02 -5.292508733118927305e-02 2.278867985034480070e-02 -9.319656848638023516e-03 1.161898111904513010e-02 -1.085647662501655879e-03 -1.916654728794259807e-03 -1.509418747472926437e-03 -2.507666576396338186e-03 -4.472674672578349497e-01 -4.323797323629635092e-01 3.212581666569845618e-02 1.544851112437073837e-03 2.989074308375974046e-03 -9.634296249519700567e-03 -5.094229218779494986e-03 9.344223288346491241e-03 5.131078878342250349e-03 4.751243925926533843e-03 -3.834254320654235416e-03 4.583530731762859231e-03 -2.004054562372526924e-03 -2.549240551287613142e-03 -1.720595642659280286e-03 -5.229817068710311632e-04 -1.618550431562519078e-03 8.721086096510196825e-04 5.862875322735225728e-04 -7.020332578230902617e-04 -6.302236648290700108e-04 2.344205266028372321e-03 -1.798074414047570735e-03 8.678567258553200429e-04 5.688075655578810758e-04 -1.814137086164637988e-04 -8.451800122782676585e-04 5.395168105208408491e-04 1.303911030680823813e-04 -1.593983991854043113e-03 3.268281344293494373e-03 4.364322500517969425e-03 -4.988876986952717196e-04 2.078698744563270764e-05 -5.574692087693738571e-05 -6.755770919831443136e-05 2.395227871576839120e-04 2.503887124133104616e-05 1.644061734336745104e-04 4.861320473081821251e-04 4.077084128541869339e-04 4.766834166510783202e-04 -3.129480959940585810e-02 -4.696819813341582966e-02 4.869351809140370219e-03 4.779145732256960821e-01 4.566461780480799426e-01 -5.225754157526461829e-02 2.852541595380763892e-03 9.165171737394377065e-05 2.200586080040346781e-03 -5.243990014694075406e-05 1.034152625420414230e-03 -6.221923287705289577e-04 2.924351188374795852e-04 6.236096233690896495e-05 -2.376330610262547484e-04 -2.877108035089236170e-04 -2.976318656988294863e-05 3.963700560656573807e-04 1.062970948924557525e-04 1.351154183966444481e-04 8.645497051253288323e-05 6.897500379687918895e-05 4.299126948984033727e-05 2.466092601505090551e-04
-1.477765834771612970e-03 1.225014964694004765e-03 -1.263281918855275066e-03 -4.509075522184856355e-02 -6.923767572915257018e-02 7.397332941449471719e-03 -2.886556665746415869e-04 -1.314304524403657731e-03 -1.126749205860073152e-03 8.615733864683505772e-03 1.255959230096020257e-02 -1.491608078684281136e-02 1.539040204582962229e-02 -1.103647303903445079e-02 1.032735330821850719e-03 8.697464519867559828e-04 1.215566334036882095e-03 1.556189469225612281e-03 -4.296353775886065929e-01 -7.727883836357737346e-01 5.607762294993320906e-02 3.591896944299413207e-03 3.628274172329289528e-04 3.324973128236138453e-03 2.036179906606675090e-03 -1.499497685282966467e-03 2.229876835077370745e-04 -4.505107097308879219e-03 3.264029460497798636e-03 -4.820218929723408749e-03 7.847087760728190279e-04 3.269226207359186647e-04 2.438691572599453739e-03 2.417904585153788505e-03 1.696974066016516004e-03 3.311745045316217195e-04 -6.689630505232215234e-04 5.848702376749564599e-04 3.793625208828660324e-04 -5.258162960680387056e-04 1.540126797108528007e-03 -9.547841279007146216e-04 -5.338476321265763977e-04 6.425068846832864174e-05 6.987262370931098931e-04 -9.637603270249784151e-04 1.407845967909025298e-03 1.160764276225660727e-03 -4.209364957741412380e-03 -3.612683931745059793e-03 1.551465153897058861e-03 3.396782721230216491e-04 1.092261703961638301e-03 1.885001816092957182e-04 -5.007774248266751334e-05 -5.196746861408990063e-05 7.747877138827993174e-05 -4.100705705184710167e-04 -1.308635346009359452e-04 -4.303851264312501604e-04 -2.030510728212410639e-03 -3.794570071894392063e-03 2.467982327636488761e-03 4.566461780480799426e-01 8.371751323855672888e-01 -5.579369159868712014e-02 -5.584140718350511694e-04 1.332256922652146069e-04 1.524064124991449370e-03 9.732089576821093251e-05 6.765219550488893886e-04 -2.749551521218286014e-04 -1.960590861349798463e-04 -8.928955970966781942e-05 5.995156151934718028e-04 0.000000000000000000e+00 2.125941897849440310e-05 -1.270840823380965916e-03 4.157397489127219155e-05 -6.675457559246465201e-04 4.724315328553528766e-05 -1.294462400023725429e-04 2.012558329963900561e-04 -1.138559994181480121e-04
-3.580086155978055244e-03 -6.340031170919005823e-04 -7.256548344658538940e-04 2.961673279470360218e-03 9.338081678419377779e-03 -4.644474399501228104e-03 -1.456978847325996525e-03 -8.551010744682304484e-05 -2.921989030710509059e-03 6.022887882913340041e-02 7.615974254854954162e-02 -3.326343179681420792e-02 -4.653450598625439964e-04 2.255388137851568799e-03 7.223478137358694054e-04 1.799491708646126006e-03 1.190055031262697485e-03 2.469872053767906920e-03 3.038821348785639836e-02 5.676028651490922644e-02 -1.564457021050579821e-01 2.907816084724858773e-03 4.412038085336364782e-03 8.571325300595095120e-03 8.339361417963094686e-03 -1.255061610183593954e-02 -9.410836134479096809e-03 4.449832607964778267e-03 -3.794570071894386425e-03 1.960118429816962247e-03 1.216038765569746501e-03 3.805908428682920099e-03 2.878997761220658449e-03 -3.642447118315343679e-04 -7.110094569473372501e-04 7.464418219114870353e-04 -3.429852928529993072e-04 3.207810108088113288e-04 6.401447270190313912e-04 -7.270721290644267289e-04 -1.125331911261507906e-03 5.692799970907183767e-04 -2.702308367932577254e-04 1.799964140179044622e-04 3.581031019043675635e-04 -1.812719791566080006e-03 -8.843918295052598331e-04 2.777424981656753406e-03 4.294402633655376115e-04 -1.658234680322352023e-04 2.373023589532553563e-03 9.061236800166159316e-04 1.407373536376171734e-03 9.661224846892408138e-04 -1.384224391266363364e-04 -1.459813436522987805e-04 2.598373430704576346e-04 -4.766834166510837412e-04 -4.299126948983965964e-04 -5.395168105208300070e-04 -5.005223117989573978e-02 -7.508732296896786229e-02 8.203301136500753057e-03 -5.225754157526461829e-02 -5.579369159868712014e-02 1.741316489690318547e-01 -2.133028370842026712e-03 -1.829727326748867939e-03 -1.438554017544615374e-03 -1.398397337251916072e-04 -1.302021304549420399e-03 1.360130383090631025e-03 -1.473986382508811564e-04 1.228321985423874111e-04 3.392058405901545327e-04 7.067575731516354421e-04 -2.626719322675952813e-04 -8.210860041026389698e-04 7.606147678971246365e-05 -7.936849751969893090e-05 1.747996671565233903e-05 -8.173065518397962552e-05 7.984092905255791585e-05 -1.034625056953262373e-04
2.159012105149064886e-03 -6.807738388445931481e-04 -1.130056226590063061e-03 1.504222000611526392e-03 -4.596758814682768346e-04 -3.437884264588574133e-03 3.979810475926977981e-02 5.985613034971050406e-02 -4.717228855560936726e-03 -4.090406697768421418e-02 -5.665115483081961667e-02 -1.064104784603450531e-02 -1.919489317991408296e-03 -9.236036467322601392e-04 2.773645529393920992e-03 -9.323908732433695834e-03 1.155473043057680775e-02 -1.508001452874364445e-03 1.527843577254296746e-03 5.025254214982641764e-03 8.758408187605825485e-03 -4.475745477541909212e-01 -4.290472003302016057e-01 6.348062506977694697e-02 -5.106040007100943155e-03 8.002045303504370238e-03 -7.086000561297799323e-03 4.835809170307630786e-03 -4.660537071618287008e-03 -3.853624013501300710e-03 -2.022479392153859502e-03 -2.114131109527819102e-03 2.231294129675939243e-03 -5.201471176738664114e-04 -1.786263625726185449e-03 -4.974704040967084257e-04 5.886496899377958135e-04 -5.503827357765107668e-04 7.662839462914230234e-04 5.730594493535577302e-04 4.724315328555290594e-06 8.678567258553146219e-04 2.346094992159797419e-03 -1.945473052298440399e-03 -4.615656075997100639e-04 5.418789681851140898e-04 4.776282797167908691e-04 1.525953851122860156e-03 4.889666365053143508e-04 3.358988198601741641e-04 -5.532173249736429925e-04 2.414125132890981677e-04 7.086472992825143188e-06 -8.928955970966781942e-05 2.409400817562933929e-05 -3.968424875984031749e-05 1.700753518279389618e-04 3.269226207359201067e-03 4.209364957741408911e-03 -4.299126948983911754e-04 -4.913287941695496444e-05 1.148953487904274791e-03 4.677072175268335002e-04 2.852541595380763892e-03 -5.584140718350511694e-04 -2.133028370842026712e-03 4.781866937886207758e-01 4.571649078711551017e-01 -4.911539945024352705e-02 -3.128866798947874117e-02 -4.684820052407057123e-02 5.605872568861898150e-03 3.066080648231393584e-04 1.148008624838605610e-04 2.102320321206450405e-04 -2.735378575232679096e-04 -1.157457255495568469e-04 -3.689690271600510338e-04 1.889726131425097794e-06 -1.889726131421641899e-05 -2.503887124133538297e-04 5.243990014694617507e-05 1.204700408781189138e-04 -1.166905886152802378e-04
-6.637663036617997940e-04 1.020830056193896586e-02 6.453414738804430376e-04 2.121217582520525200e-04 7.000018022318109379e-03 7.591974732985774972e-04 -4.488666479965505024e-02 -6.153798660667565007e-02 7.276390469038515260e-03 -4.747936905196536994e-03 5.929488168867833031e-03 7.941101635766023917e-03 1.625164473022331496e-04 -1.077947028516113188e-02 -6.207750341719655554e-04 1.527229416261574081e-02 -2.295544818144275301e-02 1.150843214035698588e-03 2.746244500488305429e-03 -1.268525908869972199e-02 -1.659179543388079534e-03 -4.256154576755402097e-01 -7.785709455979235027e-01 8.169900227127883940e-02 1.464537751851577654e-04 -1.217834005394589740e-02 -2.051297715658044214e-03 -5.530755955137907180e-03 -1.521229535794314108e-03 4.620852822858440186e-03 3.826695416129426239e-04 -1.819286589872770241e-02 -1.876025616968698484e-03 2.501052534936379183e-03 -7.072772478377845756e-03 -7.946298382627474486e-04 -7.171510668744693600e-04 9.094307007466017213e-04 -3.590479649700875934e-04 -5.007774248267022384e-04 -7.710082616199789374e-04 -5.773113331492669108e-04 -3.283399153344900359e-04 1.286903495498039132e-03 6.599868513989604404e-04 -3.514890604443905633e-04 1.888781268355785694e-03 -8.735259042495932763e-04 -3.302296414658988707e-04 3.212534423416594717e-04 4.341645786940895139e-04 -1.374775760609129455e-04 -7.180959299402361190e-05 -1.922796338721377823e-04 -2.135390528506240539e-04 1.156984823962817904e-03 -3.311745045316222616e-04 -4.253301090296948000e-03 -3.613628794810772125e-03 -2.239325465734512497e-04 4.710142382568138688e-04 1.459341004990253503e-03 1.662958995650887662e-04 9.165171737394377065e-05 1.332256922652146069e-04 -1.829727326748867939e-03 4.571649078711551017e-01 8.294121374376878242e-01 -9.115471940137920281e-02 9.132101530094426795e-03 1.229550307409403923e-02 -3.567802936123802733e-03 -1.851931608793058628e-04 -6.047123620548928817e-05 -5.399892420536950635e-04 7.369931912544057818e-05 3.968424875985224372e-04 9.254933728636838275e-04 1.747996671564691802e-05 5.806183538792546520e-04 3.873938569414403163e-05 -3.165291270130940167e-05 -2.116493267192104757e-04 7.228202452687175483e-05
3.809215449412895697e-03 1.294462400023860954e-04 -1.029900741624722614e-03 1.485797170830145241e-03 -3.136945378159672121e-04 -3.102457876261253533e-03 6.961751068156827801e-03 5.250604056154658042e-03 -4.143696974674497893e-03 -6.066965744928745630e-02 -8.300102357582828105e-02 -1.796326417375999213e-02 -1.944055757699912883e-03 -7.894330914013438253e-04 2.994271055237375176e-03 -2.908288516257696073e-03 4.081808443870432084e-04 8.574632321325049902e-04 -3.598038554226534042e-03 -2.277592419895767620e-03 9.844055850107485267e-03 6.459792564497993106e-02 8.055619039330169651e-02 -1.619981899107072187e-01 -8.540617250959487913e-03 1.029003121712295660e-02 -1.161992598211085068e-02 -3.451112347508517291e-03 3.016002905748724119e-03 3.226707369402232535e-04 -1.377610349806370101e-03 -2.964980300200340153e-03 4.089367348396145269e-03 -1.757445302221979921e-04 4.927460887681654137e-04 7.152613407430323360e-04 4.818801635124783656e-04 -2.768448782532564097e-04 7.851812076056271638e-04 3.821971100799914818e-04 -7.558904525685957733e-05 5.324303375280211269e-04 8.239205932997813869e-04 8.163616887740883683e-04 1.700753518279335408e-04 1.981377848795458276e-03 1.191472325861252755e-03 2.768448782532505117e-03 5.541621880393609624e-04 4.181019065770141298e-04 -7.020332578230956827e-04 1.459813436523204645e-04 1.285013769366789675e-04 -1.308635346009440767e-04 -9.595084432292638136e-04 -1.357768225426346943e-03 1.507529021341506761e-03 5.003049932938432535e-04 1.551937585429909823e-03 2.373968452598271533e-03 1.162181570824266739e-04 1.373830897543433169e-03 1.182968558269866920e-03 2.200586080040346781e-03 1.524064124991449370e-03 -1.438554017544615374e-03 -4.911539945024352705e-02 -9.115471940137920281e-02 1.824615617563378478e-01 4.930059261112283708e-02 7.407820921478874832e-02 -8.260465351976265663e-03 1.388948706594763478e-04 5.196746861410887416e-06 4.700693751911006694e-04 -7.412450750500891583e-04 9.448630657103804925e-06 -1.100293040020180113e-03 1.946417915364137335e-04 -1.507056589808710117e-04 -9.779332730106720696e-05 9.448630657179699077e-07 2.286568619020051850e-04 -2.456643970848290323e-05
2.099013300476423958e-03 5.432962627837073077e-04 -2.220428204420275072e-04 -1.053994749800361494e-03 1.053522318267486246e-04 -2.667348434501446049e-03 -4.038297499694473713e-02 1.091978245041917706e-02 5.767349666791866947e-02 3.177857948904976720e-02 -1.319359541805207453e-02 -5.403813602259655013e-02 -1.338398532579274927e-03 -1.824530579887463774e-03 2.111296520330679070e-03 4.393613255554787173e-04 -6.517192995739917380e-03 -2.208617416098890979e-03 -7.857953685983468800e-03 -1.605322348642565945e-03 -1.040152505887682530e-02 -4.319351742905466196e-01 4.307725202881895754e-02 4.116229805354296722e-01 1.328005038856436889e-03 -9.047063854180424462e-04 -1.105159084808582902e-02 -7.989762083650160662e-03 1.188921195583840865e-02 -7.368042186412454043e-03 1.280289454037766145e-04 4.483375246797480403e-04 -3.788900893500129563e-04 -6.051847935877681297e-04 9.236036467322628497e-04 3.163873975532463176e-03 8.465973068768283503e-04 -5.626659556307630605e-04 4.960531094981056126e-05 7.488039795757774064e-04 -3.410955667215823410e-04 7.525834318386167600e-04 9.207690575351360450e-04 -1.427688092288950227e-03 -4.809353004467820797e-04 3.430797791595743568e-03 9.802954306749019422e-04 2.707505114794167035e-03 2.423573763547998746e-04 1.384224391266254944e-04 -1.455089121194560586e-04 6.618765775303855382e-04 4.020392344599224826e-04 -3.982597821970858395e-04 2.842620533190801102e-03 1.508473884407208468e-03 -1.563748373751259763e-04 2.267671357706864746e-05 -3.396782721230135176e-04 -9.056512484837569467e-04 3.232376547796487771e-03 -3.944803299342383544e-04 -3.741185308681727918e-03 -5.243990014694075406e-05 9.732089576821093251e-05 -1.398397337251916072e-04 -3.128866798947874117e-02 9.132101530094426795e-03 4.930059261112283708e-02 4.755174556279879727e-01 -5.131267850955387178e-02 -4.318940727471881624e-01 -2.092871690549324916e-04 4.832974581110553204e-04 -3.349539567944595552e-04 -5.291233167979973902e-05 -3.514890604444014053e-04 1.762169617550562995e-04 1.747996671564827327e-05 1.056356907464619773e-03 -2.215703889091780090e-04 -7.237651083344382287e-04 -2.094761416680735160e-03 5.201471176737688332e-04
-9.306901197250988349e-04 -9.089582692137481573e-04 4.988876986952892837e-04 -7.908503859998909646e-04 -3.165291270130533591e-05 2.116020835659206470e-03 5.217817307774491598e-02 -1.950339097086852685e-02 -7.625611858125203035e-02 1.322808291995053107e-03 -7.677484840432698306e-03 -6.994348843923839723e-03 8.215584356355081462e-04 1.147536193305699137e-03 -9.084858376809000144e-04 8.191962779712349055e-04 6.986789939398168822e-03 -4.294875065188229896e-03 -1.392728158857640779e-03 8.900610078995269949e-04 -1.885001816092916524e-04 3.754885823134534312e-02 -1.691564724965318733e-01 -7.021230198143321721e-02 4.303851264312610024e-04 -1.508001452874350133e-03 -8.224560555479248219e-03 8.056847361315622180e-03 -1.475498163413912350e-02 8.188183327449388704e-03 7.511661372402566456e-05 4.185743381098575022e-04 -9.637603270249613390e-05 2.307355606465577493e-03 8.111649419126767220e-04 -4.024644228394944415e-03 -2.716481313918346803e-04 5.149503708124446820e-05 -7.700633985543653220e-05 -2.522784385447680855e-04 2.976318656988924784e-04 -2.792070359175242295e-04 -1.613826116233976066e-03 3.191747435970926881e-03 9.878543352005914914e-04 -8.121098049783934993e-04 4.639277652639833046e-04 1.121080027465816290e-03 -7.086472992819722178e-06 -5.999880467263572423e-05 1.289738084695162684e-04 -4.020392344599333246e-04 -3.070804963559983433e-04 3.004664548960132115e-04 -1.510836042071492550e-03 -1.499025253750110084e-03 2.119327856389230207e-03 5.432962627837127287e-05 1.092734135494486444e-03 1.407373536376150050e-03 4.280229687669660776e-04 1.972874081204055961e-03 3.245604630716452613e-04 1.034152625420414230e-03 6.765219550488893886e-04 -1.302021304549420399e-03 -4.684820052407057123e-02 1.229550307409403923e-02 7.407820921478874832e-02 -5.131267850955387178e-02 1.847585238690806764e-01 8.316259516006480057e-02 -3.637722802985994888e-05 1.322808291994315849e-05 1.181078832139127580e-05 4.677072175268443422e-05 -8.031336058532271074e-06 -1.261392192723847204e-04 8.031336058537692085e-06 -1.006279164981949657e-03 2.210979573763190240e-04 1.017617521770490703e-03 2.092871690549319603e-03 -5.352649267251425105e-04
6.897500379688433891e-04 -4.091257074527530468e-04 3.656620064300611784e-04 -2.284678892888592980e-03 1.788625783390459991e-03 9.042339538851854128e-04 -7.793230565982298304e-03 7.113401590203408814e-03 1.214763200431031101e-02 3.378074432529085125e-02 -1.358760331645348339e-02 -5.805333162033438077e-02 -1.233046300752626591e-04 -1.278399727906647226e-03 9.543116963678610577e-04 -2.738213164429765135e-03 -1.079033621041679096e-03 -5.243990014694671718e-04 -1.215377361423741753e-02 -1.610991527036835600e-03 -1.310950260520384741e-02 4.090817713202005712e-01 -7.202974608832785064e-02 -7.659197015795893293e-01 1.602487759445412035e-03 4.141807248543087974e-03 -6.843170753410132007e-03 -2.111768951863453921e-04 2.435384551869466431e-03 1.053522318267489932e-03 9.921062189961434626e-05 -7.738428508171075852e-04 -9.013993646880558977e-04 -1.723430231856431160e-03 -5.891221214706556658e-04 6.401447270190359449e-04 6.075469512520142654e-04 -5.527448934407948496e-04 -1.729099410250677993e-04 8.777777880452828328e-04 -6.614041459973612124e-06 4.403061886212102398e-04 1.608629369372548915e-03 -1.369106582214878447e-03 9.779332730106395435e-04 8.404556969497238876e-04 1.634613103679603352e-03 1.736658314776363477e-03 8.881712817680612396e-05 -1.955866546021317034e-04 -1.294462400023725429e-04 3.968424875985143057e-04 2.999940233631569371e-04 -7.228202452687446534e-05 1.691304887622264129e-04 -1.633668240613893406e-03 7.431348011815048235e-04 6.850257226403511177e-05 1.870828870107268949e-04 9.661224846892435244e-04 3.739295582550310627e-03 -1.439971312143194931e-03 -2.935217113630449182e-03 -6.221923287705289577e-04 -2.749551521218286014e-04 1.360130383090631025e-03 5.605872568861898150e-03 -3.567802936123802733e-03 -8.260465351976265663e-03 -4.318940727471881624e-01 8.316259516006480057e-02 8.341194452310587426e-01 8.173065518398233602e-05 2.059801483249453467e-04 -3.746382055543141299e-04 -3.873938569414132112e-05 -2.423573763548080061e-04 1.601542896379707509e-04 3.278674838016324062e-04 4.620380391325568516e-04 -3.118048116845719298e-05 1.081868210238808503e-04 -8.262827509640525677e-04 1.903899077407126845e-04
-9.107535090385952131e-03 -8.092279726279735103e-03 8.338416554897400568e-04 1.041711529946107899e-03 4.648726283296917877e-04 -1.421074050828971275e-03 1.055412044398918066e-03 5.300681798637357431e-04 1.322335860462206265e-03 1.393058860930648270e-02 6.184601196609728138e-03 -5.055017401552541409e-04 -6.306488532086421649e-03 1.482017718567315429e-03 -6.779392496474663434e-04 -6.454359601870145527e-03 1.486269602363013767e-03 2.111768951863494579e-04 -4.836281601840483266e-03 4.020392344599238378e-04 1.259030035059579330e-03 -4.799431942277779944e-03 5.196746861408990063e-05 -1.139504857247168167e-03 -4.247584668749406628e-02 9.600233936000822366e-02 -1.079269836808107938e-02 8.314794978253766105e-05 -1.289738084695184910e-04 2.834589197132193154e-05 -4.154624316029453257e-01 4.056873507566347570e-01 -4.535862390097757102e-02 3.736933424886557911e-04 1.417294598566131542e-04 -3.401507036558760940e-05 2.489714178147877169e-04 1.644061734336731552e-04 7.086472992830564199e-05 5.045568770895361710e-04 -2.834589197132273385e-04 3.807798154814416320e-04 5.026671509581151932e-04 -2.844037827789364721e-04 -3.207810108088031973e-04 8.976199124252815962e-05 -4.601483130011361014e-03 5.437686943165385371e-04 -3.817246785471446941e-04 1.204700408781195914e-04 6.850257226402873666e-04 -6.519555153403983538e-05 -3.637722802986808040e-05 4.251883795698474045e-05 -5.527448934407704550e-05 -2.456643970848019273e-05 -6.944743532973817390e-05 -3.316469360644717598e-04 1.984212437992286925e-05 -6.812462703774588551e-04 -2.962145711003243598e-04 -9.779332730105907544e-05 -9.259658043965496429e-05 2.924351188374795852e-04 -1.960590861349798463e-04 -1.473986382508811564e-04 3.066080648231393584e-04 -1.851931608793058628e-04 1.388948706594763478e-04 -2.092871690549324916e-04 -3.637722802985994888e-05 8.173065518398233602e-05 4.288261023728253685e-01 -4.529692434278665969e-01 5.037915380063165416e-02 3.888206001706320802e-02 -4.293646743202805122e-02 4.734708822276586029e-03 1.700753518279362513e-04 -1.889726131421032036e-06 5.574692087693603046e-05 1.837758662807424605e-04 7.558904525686025496e-05 -1.034625056953275926e-04
-5.476898760392383617e-03 2.140114843834841230e-03 -1.264226781920984796e-03 6.425068846832864174e-05 6.614041459975645004e-05 -2.174602345733276081e-03 -8.173065518397013875e-05 3.755830686200307446e-04 1.932717400911351455e-03 3.836144046785684367e-04 4.552822682127267637e-03 -1.710202148936474449e-04 -5.432962627836964657e-04 -5.527448934407894286e-04 1.981850280328306419e-03 -3.245604630716344193e-04 -1.677131941636575896e-04 -9.099031322794552852e-04 -1.124387048195981623e-04 4.133775912484568063e-04 6.774668181146127795e-04 -7.464418219115041657e-05 6.869154487717178854e-04 -9.954132397262784385e-04 -1.582881850831939496e-02 1.924308119626520069e-02 2.002637267773942596e-03 -2.687190558881388108e-03 -8.551010744682448141e-05 -5.669178394268043626e-06 4.278420274898876441e-01 -9.468293257504973859e-01 9.157471103408762469e-02 -3.812522470143331430e-04 -1.747996671564882215e-05 8.976199124250259617e-06 4.421959147526326270e-04 4.889666365053089297e-04 -2.125941897848965972e-05 8.621875474610501706e-04 1.062970948924604959e-04 5.489654411779500750e-04 8.522664852711036437e-04 -5.763664700835570724e-05 -5.059741716881131258e-04 2.284206461355752643e-03 3.618825541672177591e-04 1.511780905137232204e-05 1.157457255495676889e-04 4.639277652639833046e-04 1.133835678852890272e-05 3.495993343129763075e-04 -8.976199124244819971e-06 -2.428298078876642806e-04 3.788900893500056922e-04 7.889606598684333408e-05 2.206255258434600391e-04 3.023561810274735459e-05 1.984212437992557976e-05 -2.626719322675898603e-04 5.518000303750768797e-04 -4.629829021982273876e-05 -3.179464216116736821e-04 6.236096233690896495e-05 -8.928955970966781942e-05 1.228321985423874111e-04 1.148008624838605610e-04 -6.047123620548928817e-05 5.196746861410887416e-06 4.832974581110553204e-04 1.322808291994315849e-05 2.059801483249453467e-04 -4.529692434278665969e-01 9.494191954136105283e-01 -1.004994151212585396e-01 4.295630955640797333e-02 -3.045529876552185988e-02 8.465500637235492606e-03 5.574692087693426321e-04 -9.921062189963467505e-06 -9.306901197250988349e-05 5.546346195722118158e-04 3.637722802986604752e-05 8.739983357825085314e-05
6.004604782591762202e-04 -1.299659146885155832e-03 -9.254461297103971917e-03 6.623490090632410537e-04 4.648726283296924925e-04 -7.015608262902448293e-04 -6.717976397203489786e-04 -7.143164776773296533e-04 -1.076671463377396965e-03 -4.866044788409326898e-05 -1.866104554778943373e-04 2.654592783114358839e-03 -9.415560449807566096e-04 -2.758055288809687245e-03 4.614711212931315448e-03 1.049742866004636050e-03 3.866379664888405267e-03 4.237238418179873484e-03 -1.714926464265084628e-04 -2.323890710115600333e-03 -6.996711001588143105e-04 2.107044636534965716e-04 1.992243774051123423e-03 -9.618706008935478963e-04 1.710674580469323785e-03 2.020589666022445680e-03 3.716099194287107027e-02 3.240880315387937574e-04 9.448630657105329584e-07 -8.551010744682301773e-05 -4.751763600612658733e-02 9.146463448693234466e-02 -1.338493018885852925e-01 4.393613255550680757e-05 3.779452262843207566e-06 1.086592525567403435e-05 -5.338476321265669109e-05 -1.653510364994114539e-05 3.207810108087998362e-04 -6.661284613260798110e-05 2.399952186905313773e-04 1.261392192723813322e-04 -1.360602814623400564e-04 -1.970039492006923952e-04 3.061356332902925707e-04 -3.581031019043804655e-04 -9.259658043965157616e-05 2.905453927060564932e-04 3.699138902257581617e-04 9.391938873164887899e-04 -1.101710334618731264e-03 -1.743272356236312017e-04 -1.266116508052437053e-04 1.587369950394046381e-04 8.645497051253356086e-05 1.407845967908973798e-04 5.829805115435361326e-04 -3.949527614670966889e-04 -1.269895960315253368e-03 -8.206135725697908268e-04 2.045628537263772010e-04 -7.842363445399112539e-05 2.078698744563683845e-04 -2.376330610262547484e-04 5.995156151934718028e-04 3.392058405901545327e-04 2.102320321206450405e-04 -5.399892420536950635e-04 4.700693751911006694e-04 -3.349539567944595552e-04 1.181078832139127580e-05 -3.746382055543141299e-04 5.037915380063165416e-02 -1.004994151212585396e-01 5.526976502875051434e-02 -4.717228855560935859e-03 8.472114678695460283e-03 4.462635502505173102e-02 1.020452110967621573e-04 -4.913287941695835257e-05 2.173185051134525654e-05 7.653390832257009335e-05 4.724315328553732054e-05 -1.039349372281770907e-05
1.401279169602332592e-02 -6.182239038945465739e-03 5.291233167980217847e-04 1.021869405566183621e-03 -5.612486610321874066e-04 -1.323753155060772378e-03 1.025176426296176132e-03 -4.866044788410370443e-04 1.444223195938878525e-03 -9.206745712285573091e-03 8.066768423505538133e-03 -8.503767591396785459e-04 -4.607624739938483149e-03 -8.220308671683589996e-05 1.176354516809888402e-03 -4.776282797167840169e-03 -4.303851264312515156e-04 -1.240132773745363697e-03 -6.354204116904813536e-03 -1.514615494334337325e-03 -1.573197004408412357e-04 -6.323496067269200258e-03 -1.508001452874363144e-03 6.807738388445998701e-04 -4.263883556632916405e-02 -9.597068644730692710e-02 1.066844887494011566e-02 5.763664700835435199e-05 5.508551673093693181e-04 -4.393613255554976909e-05 -4.153967636198784286e-01 -4.055163305417410768e-01 4.531468776842201285e-02 3.651895748972604694e-04 1.936969284707046541e-04 -4.629829021982645215e-05 1.214149039438226535e-04 4.628884158916971372e-03 -5.621935240978973534e-04 5.106984870166731598e-04 2.919626873046226060e-04 3.269226207359198573e-04 5.078638978195232617e-04 2.881832350417792409e-04 -3.935354668685298713e-04 2.730654259904102799e-04 -7.700633985542365730e-05 -8.598253897967796404e-05 2.012558329963826022e-04 3.840868362114220006e-04 -1.984212437992639291e-04 -2.088147375220694409e-04 4.677072175269392099e-05 -8.031336058541215742e-05 -1.993661068649751227e-04 8.598253897968202979e-05 1.077143894910259311e-04 2.513335754790528261e-04 2.220428204420261519e-04 1.743272356236318793e-04 -1.403121652580478817e-04 1.275565138709230505e-05 7.795120292113756144e-05 -2.877108035089236170e-04 0.000000000000000000e+00 7.067575731516354421e-04 -2.735378575232679096e-04 7.369931912544057818e-05 -7.412450750500891583e-04 -5.291233167979973902e-05 4.677072175268443422e-05 -3.873938569414132112e-05 3.888206001706320802e-02 4.295630955640797333e-02 -4.717228855560935859e-03 4.287996462069854076e-01 4.528931819510768064e-01 -5.042450722778576283e-02 1.696029202950826873e-04 -7.322688759258227085e-05 6.661284613261136923e-05 1.752720986893457835e-04 4.724315328549191957e-07 -8.928955970966375366e-05
-3.821971100799969028e-04 4.543374051470152990e-03 -1.681856256965152193e-04 8.173065518397555976e-05 3.755830686200226131e-04 1.933189832444205019e-03 -6.661284613260730347e-05 6.425068846833406275e-05 -2.184995839456103060e-03 5.466977698202415623e-03 2.131138644710602048e-03 -1.261864624256710254e-03 6.991986686259309310e-05 6.878603118374250133e-04 -9.973029658577035363e-04 1.181078832138463507e-04 4.218813588398480623e-04 6.779392496474690539e-04 3.226707369402472686e-04 -1.677131941636548790e-04 -9.169896052722925715e-04 5.470757150465358192e-04 -5.560519141707806392e-04 1.990354047919708734e-03 1.582692878218798158e-02 1.925016766925803299e-02 2.005471856971076557e-03 2.694277031874196988e-03 -9.212414890680148166e-05 8.503767591398506630e-06 -4.277546276563093386e-01 -9.468926315758998680e-01 9.169423621190003759e-02 3.821971100800565339e-04 -2.409400817562404703e-05 -1.889726131419658360e-06 -2.288458345151440573e-03 3.713311848243215640e-04 1.511780905136825628e-05 -8.555735060010894334e-04 -5.763664700835231911e-05 -5.083363293523809456e-04 -8.621875474610501706e-04 1.062970948924557525e-04 5.499103042436572029e-04 -4.483375246797614844e-04 4.927460887681591253e-04 -1.653510364993640200e-05 -1.157457255495622679e-04 -1.280289454038091405e-04 4.251883795692917509e-06 -4.818801635124892076e-04 1.370051445281298547e-05 2.083423059892240085e-04 -5.536897565065019775e-04 -5.243990014694075406e-05 -3.188912846773808100e-04 -6.566798306690017559e-05 -8.976199124252409386e-05 1.223597670095392682e-04 -3.803073839485772260e-04 7.369931912543244666e-05 2.210979573763136030e-04 -2.976318656988294863e-05 2.125941897849440310e-05 -2.626719322675952813e-04 -1.157457255495568469e-04 3.968424875985224372e-04 9.448630657103804925e-06 -3.514890604444014053e-04 -8.031336058532271074e-06 -2.423573763548080061e-04 -4.293646743202805122e-02 -3.045529876552185988e-02 8.472114678695460283e-03 4.528931819510768064e-01 9.494966741849988345e-01 -1.005863425233039510e-01 -5.461308519808151388e-04 3.495993343129993468e-05 9.117928584108478569e-05 -5.484930096450883795e-04 -1.086592525567533878e-05 -8.976199124251867285e-05
5.952637313978080503e-05 -1.837758662807539801e-04 2.655537646180071605e-03 6.736873658517740764e-04 -7.152613407430394917e-04 -1.083285504837394348e-03 -6.595144198661122975e-04 4.653450598625487669e-04 -6.935294902316888142e-04 -5.919567106677943967e-04 -1.299186715352291643e-03 -9.257295886301105878e-03 -2.192082312448973144e-04 1.986574595656858972e-03 -9.547841279007146216e-04 1.677131941636691092e-04 -2.330977183108430030e-03 -7.053402785530760513e-04 -1.053994749800345881e-03 3.872521274815524800e-03 4.243852459639848099e-03 9.363592981193476737e-04 -2.754748268079702106e-03 4.607152308405630670e-03 -1.713509169666439964e-03 2.039014495803806448e-03 3.714540170228684823e-02 -3.311745045316174911e-04 1.417294598566129781e-06 -8.739983357824474095e-05 4.765133412992464401e-02 9.158982884313901507e-02 -1.339537092573463428e-01 -4.440856408837663455e-05 3.779452262843461675e-06 1.275565138709484615e-05 3.566858073058041612e-04 -9.826575883391060651e-05 2.919626873046226060e-04 1.379500075937726080e-04 -1.970039492006923952e-04 3.075529278888478415e-04 6.803014073117748207e-05 2.404676502233856188e-04 1.242494931409670765e-04 5.574692087693738571e-05 -1.464537751851062658e-05 3.203085792759442123e-04 -2.083423059892199427e-04 -5.522724619079378162e-04 4.695969436582525264e-04 3.358988198601721041e-04 1.181078832138043378e-05 -3.751106370871704044e-04 -2.012558329963914114e-04 -7.747877138827722124e-05 2.022006960621019274e-04 2.385779240919672973e-04 6.009329097920379156e-04 3.401507036558616606e-04 -8.503767591396744802e-05 1.407845967909014456e-04 5.754216070178512455e-04 3.963700560656573807e-04 -1.270840823380965916e-03 -8.210860041026389698e-04 -3.689690271600510338e-04 9.254933728636838275e-04 -1.100293040020180113e-03 1.762169617550562995e-04 -1.261392192723847204e-04 1.601542896379707509e-04 4.734708822276586029e-03 8.465500637235492606e-03 4.462635502505173102e-02 -5.042450722778576283e-02 -1.005863425233039510e-01 5.529149687926185330e-02 -7.842363445399044776e-05 4.724315328553799816e-05 -1.086592525567330590e-05 -1.048798002938937054e-04 -4.913287941695970783e-05 2.125941897849575836e-05
4.199916327084283856e-04 6.396722954861825978e-04 3.330642306630419384e-04 -6.542231866981254931e-03 1.469262067180221714e-03 1.123583914589943236e-02 1.228321985423981230e-03 -9.708468000177994384e-04 -7.116236179400542775e-03 4.034565290584994374e-04 -5.262887276008935706e-04 5.943188683320629754e-04 -7.992596672847277275e-03 -4.157397489127354680e-05 -2.225152519748824047e-03 -6.522862174134173158e-03 -2.122634877119211876e-03 -8.631324105267721520e-04 -7.931653005108906668e-03 -2.905453927060571979e-04 -2.144366727630555615e-03 -6.596089061726759413e-03 1.768311227477675426e-03 -1.259502466592437014e-03 5.934684915729263217e-03 -5.385719474551162384e-05 -4.809353004467724303e-04 -5.337295242433617165e-02 -1.081868210238812363e-02 -9.447591307735250798e-02 5.399892420537662956e-04 -3.307020729987526379e-05 -3.599928280357979739e-04 -4.425700805266540305e-01 -4.540256003353311531e-02 -4.022957647822659188e-01 6.132161296462787167e-04 -7.374656227872443837e-04 4.492823877454624865e-04 1.532095461049982725e-03 2.503887124133443430e-05 7.795120292113647724e-04 2.957421395674721511e-04 1.020452110967608021e-04 2.553964866616169165e-03 6.264442125662354277e-04 7.913228175327620927e-04 8.220308671683522234e-05 9.968305343248823900e-05 4.582585868696646431e-05 7.558904525689549153e-06 -7.199856560715894426e-04 -1.025648857829035117e-03 -1.114938417538693504e-04 -1.086592525567533878e-05 7.795120292113349569e-05 -6.850257226402833551e-05 1.299186715352274621e-04 1.171630201481338018e-04 6.803014073117477157e-05 -7.563628841014561136e-04 9.562014224992820355e-04 -6.472312000118681354e-04 1.062970948924557525e-04 4.157397489127219155e-05 7.606147678971246365e-05 1.889726131425097794e-06 1.747996671564691802e-05 1.946417915364137335e-04 1.747996671564827327e-05 8.031336058537692085e-06 3.278674838016324062e-04 1.700753518279362513e-04 5.574692087693426321e-04 1.020452110967621573e-04 1.696029202950826873e-04 -5.461308519808151388e-04 -7.842363445399044776e-05 4.788622708806040129e-01 5.007254573580850743e-02 4.507828302938118314e-01 3.005940114098905325e-02 5.220840869584767070e-03 4.697670190100722287e-02
6.850257226402223687e-05 -3.425128613201532243e-04 1.110214102210123983e-04 2.683411106618522517e-04 4.651135684114468538e-02 -4.509358981104570618e-03 1.268478665716682484e-03 -2.566720518003261231e-02 3.302768846191925754e-03 -1.828310032150258458e-04 -3.354263883273165344e-04 9.779332730106449646e-05 5.842088335289590852e-03 -1.401704357981902512e-03 8.790533531839993600e-03 -3.821971100799992013e-03 1.593511560321186731e-03 3.338201211156092453e-03 -5.970117280693383946e-03 -3.588117492036586864e-03 -8.418729915482810883e-03 3.812050038610047438e-03 8.432902861468479817e-04 -3.540874338751050059e-03 7.039229839544259128e-05 9.240760782651168473e-04 -1.195251778124104577e-04 -3.217258738745387855e-04 4.515028159498833335e-03 -4.067635497884790471e-04 5.055017401559629381e-05 -1.048798002938929736e-04 -7.558904525685758681e-06 -4.549562904550563669e-02 -1.131827844838268482e-01 -8.330621434605284259e-02 -6.425068846832051022e-05 -8.125822365113351546e-05 -3.311745045316195511e-04 8.881712817681018972e-05 -9.306901197250913539e-04 3.392058405901585984e-04 -1.091316840895947544e-04 1.220763080898292982e-03 -3.543236496415553150e-05 -1.086592525566991776e-05 -1.936969284706117379e-05 3.826695416128545325e-04 -1.190527462795521233e-04 -2.570027538733247584e-04 2.286568619020045074e-04 2.094761416680735160e-03 2.091926827483602501e-03 -8.267551824969088421e-04 -1.087537388633079026e-03 -1.108324376078725394e-03 -2.551130277419043769e-04 -4.015668029270743396e-05 2.022006960621039603e-04 7.984092905255791585e-05 -2.167515872740469370e-03 2.294599955078571816e-03 3.349539567944636751e-04 1.351154183966444481e-04 -6.675457559246465201e-04 -7.936849751969893090e-05 -1.889726131421641899e-05 5.806183538792546520e-04 -1.507056589808710117e-04 1.056356907464619773e-03 -1.006279164981949657e-03 4.620380391325568516e-04 -1.889726131421032036e-06 -9.921062189963467505e-06 -4.913287941695835257e-05 -7.322688759258227085e-05 3.495993343129993468e-05 4.724315328553799816e-05 5.007254573580850743e-02 8.184592847799686266e-02 9.139424218853689497e-02 -5.197691724474854183e-03 2.115548404126376542e-03 -6.595616630193909535e-03
-3.651895748972143908e-04 8.362038131538981553e-05 5.801459223464032564e-04 2.576169148660371888e-03 -4.537704873075891140e-03 6.002715056460411480e-03 1.111064478969274114e-02 3.308910456119061767e-03 3.798821955690084764e-03 -3.377885459915938408e-04 1.223597670095338472e-04 5.801459223464018470e-04 -1.324225586593624640e-03 1.224542533161140576e-03 -1.735713451710659168e-03 2.763724467204136878e-04 -4.379440309569315780e-04 -2.281844303691428120e-04 -1.275565138710585758e-05 -7.421899381157976957e-04 4.176294750441510791e-04 -5.740043124192919632e-04 1.233046300752531723e-04 4.823525950453400610e-04 4.133775912484513853e-04 -1.185803147466988033e-04 -1.440916175208926291e-04 -2.844982690855090823e-03 -3.807798154814362110e-04 9.557289909664242432e-04 2.768448782532889358e-04 -8.976199124250288416e-06 -1.795239824850456399e-04 -4.100554527094155688e-01 -8.338841743276967367e-02 -8.553935095870691674e-01 -2.640892268661505522e-04 5.432962627836585186e-05 2.206255258434661377e-04 8.319519293583299210e-04 3.462923135829925779e-04 2.145784022229116524e-03 -1.888308836822953814e-03 1.299186715352322055e-04 1.738548040907788575e-03 -2.707032683261275524e-04 -1.417294598571533851e-06 1.459813436523143659e-04 1.138559994181425911e-04 8.834469664395798102e-05 -2.362157664277577535e-05 -5.220368438051885100e-04 -5.352649267251479315e-04 1.927520654049940567e-04 1.700753518279335408e-05 1.984212437992557976e-05 4.629829021982653347e-04 -2.503887124133484087e-04 -1.176354516809900762e-04 -1.039349372281743802e-04 -4.960531094981394939e-05 6.188853080404455899e-05 3.869214254085542263e-04 8.645497051253288323e-05 4.724315328553528766e-05 1.747996671565233903e-05 -2.503887124133538297e-04 3.873938569414403163e-05 -9.779332730106720696e-05 -2.215703889091780090e-04 2.210979573763190240e-04 -3.118048116845719298e-05 5.574692087693603046e-05 -9.306901197250988349e-05 2.173185051134525654e-05 6.661284613261136923e-05 9.117928584108478569e-05 -1.086592525567330590e-05 4.507828302938118314e-01 9.139424218853689497e-02 8.955138126517462327e-01 -4.695166302976588879e-02 -6.612151733843848675e-03 -5.658170739548988581e-02
4.237710849712650286e-04 5.329027690608475858e-04 -5.947912998649179488e-04 1.201865819584069109e-03 1.036514783084694193e-03 7.075134636042105553e-03 -6.515775701141349532e-03 -1.428632955354660825e-03 -1.126512990093646478e-02 4.129051597155951108e-04 -6.330582540262070070e-04 -3.349539567944616152e-04 -6.582860978806824928e-03 -1.759335028353422583e-03 1.250526267468180051e-03 -7.911810880728982823e-03 3.160566954802472290e-04 2.149091042959107734e-03 -6.522862174134171423e-03 2.150980769090528495e-03 8.697464519867491523e-04 -7.980313452993024331e-03 5.385719474551364317e-05 2.206255258434609498e-03 5.914370359816439188e-03 5.810907854121109400e-05 4.752661220525087379e-04 -5.340224317937321274e-02 1.032262899288997719e-02 9.452268379910519491e-02 5.338476321265438716e-04 4.629829021982707557e-05 3.562133757729527657e-04 -4.425601594644639758e-01 4.466698413687729408e-02 4.025074141089851620e-01 6.132161296462774157e-04 -7.960471328613031531e-04 -8.928955970966578654e-05 2.782621728518089700e-04 -1.081868210238801727e-04 -2.514753049389159209e-03 1.542016523239956357e-03 -2.740102890561106315e-05 -7.488039795757732865e-04 6.278615071647988301e-04 7.322688759258457478e-04 -4.554239976725818571e-04 5.007774248267022384e-05 -2.362157664282727495e-06 -1.866104554778868834e-04 2.409400817562391828e-05 -1.464537751852011335e-05 -3.311745045316209063e-04 -7.535282949043265984e-04 -9.618706008935560279e-04 6.481760630775752633e-04 1.658234680322324918e-04 -5.432962627837127287e-05 -8.928955970966917467e-05 -1.181078832138653242e-05 -8.267551824968675340e-05 6.850257226402969076e-05 6.897500379687918895e-05 -1.294462400023725429e-04 -8.173065518397962552e-05 5.243990014694617507e-05 -3.165291270130940167e-05 9.448630657179699077e-07 -7.237651083344382287e-04 1.017617521770490703e-03 1.081868210238808503e-04 1.837758662807424605e-04 5.546346195722118158e-04 7.653390832257009335e-05 1.752720986893457835e-04 -5.484930096450883795e-04 -1.048798002938937054e-04 3.005940114098905325e-02 -5.197691724474854183e-03 -4.695166302976588879e-02 4.787573910803101240e-01 -4.992325737142622177e-02 -4.507148001530807413e-01
1.861380239450204446e-04 -3.349539567944602599e-04 9.779332730106246358e-05 -1.262809487322418033e-03 -2.567145706382831238e-02 3.299461825461952758e-03 -2.877108035089256770e-04 4.652080547180179049e-02 -4.511248707236008293e-03 -6.566798306690085321e-05 -3.425128613201315403e-04 1.110214102210144312e-04 -3.813467333208612683e-03 8.404556969497157561e-04 -3.536150023422497506e-03 5.961141081569150402e-03 -3.589062355102296160e-03 -8.420619641614232945e-03 3.820553806201432839e-03 1.596818581051173171e-03 3.340090937287514515e-03 -5.845867787552434976e-03 -1.401231926449046997e-03 8.790533531839991865e-03 -7.511661372402566456e-05 9.240760782651161968e-04 -1.199976093452651601e-04 3.075529278888776571e-04 4.518807611761677459e-03 -3.656620064300615579e-04 -5.338476321264246094e-05 -1.044073687610389488e-04 -7.558904525685758681e-06 4.538035575148891693e-02 -1.132753810642665171e-01 -8.320794858721891618e-02 1.228321985423603060e-05 -1.984212437993167840e-05 3.831419731457101022e-04 1.110214102210157865e-04 1.218400923234016272e-03 -3.354263883272026931e-05 -8.692740204537492753e-05 -9.306901197250921128e-04 3.373161144587402769e-04 6.614041459974899615e-05 -8.031336058541554556e-05 -3.316469360644751750e-04 2.031455591278388709e-05 6.283339386976551045e-04 -1.511780905137306743e-04 -1.055412044398912645e-03 -1.006751596514809293e-03 4.615656075997059981e-04 2.167515872740467201e-03 2.294599955078560974e-03 3.047183386917217416e-04 -1.346429868637793645e-04 -6.675457559246493391e-04 -7.984092905256943550e-05 1.088009820165927819e-03 -1.108324376078725394e-03 -2.877108035089283875e-04 4.299126948984033727e-05 2.012558329963900561e-04 7.984092905255791585e-05 1.204700408781189138e-04 -2.116493267192104757e-04 2.286568619020051850e-04 -2.094761416680735160e-03 2.092871690549319603e-03 -8.262827509640525677e-04 7.558904525686025496e-05 3.637722802986604752e-05 4.724315328553732054e-05 4.724315328549191957e-07 -1.086592525567533878e-05 -4.913287941695970783e-05 5.220840869584767070e-03 2.115548404126376542e-03 -6.612151733843848675e-03 -4.992325737142622177e-02 8.175333189755720764e-02 9.123645005656319529e-02
3.269226207359185021e-04 1.218873354766802832e-04 5.796734908135468736e-04 -1.110828263202847874e-02 3.311745045316187054e-03 3.817719217004286736e-03 -2.571444833331820203e-03 -4.539594599207314937e-03 5.989014542007620179e-03 3.552685127072461799e-04 8.645497051252204121e-05 5.806183538792568204e-04 5.787286277478276026e-04 1.313359661337962854e-04 4.691245121253914815e-04 2.031455591277372269e-05 -7.346310335901135675e-04 4.270781057012616603e-04 -2.655065214647329280e-04 -4.478650931468943679e-04 -2.381054925591069571e-04 1.330839628053601641e-03 1.218400923234019741e-03 -1.724847526454981010e-03 -4.006219398613563697e-04 -1.214149039438328586e-04 -1.440916175208890242e-04 2.837423786329363110e-03 -3.883387200071131834e-04 9.335247089222270490e-04 -2.659789529976352811e-04 -7.558904525684180658e-06 -1.799964140179046248e-04 4.100748224022625621e-01 -8.327692359101579456e-02 -8.554506738025446921e-01 2.655065214647112440e-04 1.417294598560691829e-06 1.455089121194594467e-04 1.888781268355785694e-03 1.280289454038118510e-04 1.735241020177797364e-03 -8.371486762197299664e-04 3.462923135829986494e-04 2.150035906024814862e-03 2.603097746033166196e-04 5.007774248267293435e-05 2.206255258434627496e-04 2.503887124133429877e-04 1.889726131421303086e-05 -9.684846423534923705e-05 2.192082312449047683e-04 2.210979573763298660e-04 -2.881832350417853125e-05 4.771558481838885160e-05 6.236096233690896495e-05 3.826695416128558878e-04 -8.834469664395256001e-05 4.535342715411561088e-05 1.606267211708080518e-05 -1.936969284707743683e-05 2.125941897849169260e-05 4.639277652639778836e-04 2.466092601505090551e-04 -1.138559994181480121e-04 -1.034625056953262373e-04 -1.166905886152802378e-04 7.228202452687175483e-05 -2.456643970848290323e-05 5.201471176737688332e-04 -5.352649267251425105e-04 1.903899077407126845e-04 -1.034625056953275926e-04 8.739983357825085314e-05 -1.039349372281770907e-05 -8.928955970966375366e-05 -8.976199124251867285e-05 2.125941897849575836e-05 4.697670190100722287e-02 -6.595616630193909535e-03 -5.658170739548988581e-02 -4.507148001530807413e-01 9.123645005656319529e-02 8.955204266932063062e-01
1.638491766564345919e+00 2.486359914264561488e-01 -2.718323796896551792e-02 -7.384293831142679787e-02 -1.446301894683450426e-02 6.454076142950443407e-02 -7.382073402938260642e-02 -2.825235052781722989e-02 -5.989439730387177696e-02 7.718964329017428960e-02 -4.011416145475003858e-02 4.386526782562165210e-03 -2.930530592824529545e-01 1.842152276062970079e-02 9.518975712349697638e-02 -2.928881806774864538e-01 -2.889863686476339209e-03 -9.686783392819928173e-02 -4.415345106066365100e-03 2.092304772709892638e-02 7.468670102910650657e-03 -4.428573188986297850e-03 1.875883887508843217e-02 -1.186653524226135258e-02 -4.404427213342061997e-01 1.214852962422272586e-01 -1.323469696141052129e-02 3.692997292330485286e-03 1.130528658122921179e-03 -1.450364805866069670e-04 -5.577243217970870304e-02 1.011183004292991183e-01 -1.128213743611924079e-02 -4.858485883884656499e-03 3.576306703715143248e-04 -3.259777576702083249e-05 -4.608054652633386539e-01 -3.914836967213378149e-01 4.328134245101247085e-02 -1.410680557106152103e-03 -1.344445656199831467e-02 -6.930570586988291787e-04 -1.419184324697548780e-03 -1.297296989220865504e-02 3.618353110139329448e-03 -3.870159117151249391e-03 -1.495434774100408773e-02 1.645951460468129436e-03 -4.091823992366987184e-02 4.624632275121274769e-03 6.070131036198876673e-02 3.181684644321106092e-02 -1.338398532579280348e-03 -3.387475820032905677e-02 3.182960209459813339e-02 6.132161296462808851e-03 3.306737271067923534e-02 -4.089509077855996155e-02 -8.645497051253402815e-03 -6.025580742650615135e-02 2.079171176096514424e-03 -1.045018550676073306e-03 -7.176234984073120819e-04 2.109879225732115560e-03 -1.475876108640185053e-03 -3.569220230722374484e-03 2.116965698724940920e-03 -7.700633985542799410e-04 3.798821955690095606e-03 2.073974429235103754e-03 -9.368317296522114292e-04 6.599868513989658615e-04 -9.108007521918804611e-03 -5.517527872217942338e-03 5.966810259963376255e-04 1.398964255091341390e-02 -3.203085792759415018e-04 4.913287941696038545e-05 3.481820397144054242e-04 7.322688759259107999e-05 -3.590479649700746914e-04 3.439301559187112056e-04 1.927520654049913462e-04 3.264501892030649381e-04
2.486359914264561488e-01 2.031055914201323809e+00 -9.810938399654323128e-02 -4.673292723005383065e-02 -2.936634408229031774e-03 6.417226483387722391e-02 -5.449308758873629144e-02 -2.113800407454811958e-02 -6.746416775481349493e-02 4.014864895664846389e-02 -1.028025188439285337e-01 1.057774202063188965e-02 -1.631967487095613289e-02 -2.712342813690602483e-01 7.804096491237979064e-03 -4.852580489724003798e-02 -2.620242286360446871e-01 -2.956287559995805780e-02 5.999880467266825029e-05 6.297512332962143002e-03 2.878525329687828087e-03 2.092399259016463221e-03 6.658922455596537338e-03 -7.554180210357571172e-04 2.092583507314276781e-01 -6.473025371733271971e-01 5.206998625672104586e-02 3.021672084142974259e-03 7.349617356631100648e-03 -1.173047496079885916e-03 4.709669951035236335e-03 8.959191589069376641e-03 6.751991467569051775e-03 -4.037872311314855481e-03 4.960531094981566243e-04 -8.976199124249931985e-05 -4.157529769956513910e-01 -7.604914632670811692e-01 6.655143003333692520e-02 -1.133363247320047507e-02 -1.103222115523874725e-02 3.163873975532455370e-03 -1.082954802764379831e-02 -1.133221517860193671e-02 1.328949901922165701e-03 -1.054845126559488151e-02 -7.031670935019409402e-03 2.174602345733307306e-03 5.669981527870375515e-02 6.058461977337359708e-03 -8.313424926809348525e-02 1.309107777542247580e-02 -7.655752989921391430e-03 -1.353421855324083226e-02 9.647051900907018061e-04 -5.717838842148634075e-03 1.830672189814585909e-03 5.295815753848916868e-02 1.263612620928277093e-02 7.626462234884343050e-02 6.075469512519980023e-04 -8.673842943224827420e-04 7.322688759258538793e-04 -4.034565290584940164e-04 1.214621470971177786e-03 -6.391998639533060488e-04 -6.628214405960926661e-04 1.024089833770601941e-02 1.417294598566004420e-04 5.669178394264451359e-04 -9.099031322794769693e-04 -3.954251929999644559e-04 -8.116373734455364225e-03 2.187357997120403623e-03 -1.340288258710709349e-03 -6.252158905808045605e-03 4.515028159498842009e-03 -1.525953851122649387e-04 6.495933576761460382e-04 -3.401507036558697921e-04 7.747877138828806326e-05 5.414065366522646458e-04 -3.316469360644798913e-04 1.289738084694945844e-04
-2.718323796896551792e-02 -9.810938399654323128e-02 1.160759551910331755e+00 4.075052672950622845e-02 1.358618602185492248e-02 -3.581125505350325061e-02 -2.955011994857096105e-02 -1.686911274366693220e-02 -1.760752322951988219e-02 -4.394558118620711142e-03 1.056923825304049297e-02 -8.596364171836432672e-03 1.487049114392225979e-01 -7.028600130055864814e-02 -3.590446579493562496e-01 -1.416940274916488329e-01 4.860139394249687189e-02 -3.681762870479178273e-01 -9.272413695352465027e-03 -2.313969647925635809e-03 1.612692280555113461e-02 9.004072584690627629e-03 4.458808807089048240e-03 1.572630086568977542e-02 -2.351244495867922668e-02 5.219470818139486379e-02 -1.829377727414560617e-01 -3.481820397144129052e-04 -1.161236707758515375e-03 -3.067970374362813911e-03 -3.193637162102452159e-04 6.699079135889240977e-03 6.953294543718718801e-02 4.445580724169031573e-04 -9.117928584108982723e-05 -3.066080648231402257e-04 4.593121091879829448e-02 6.661662558487094210e-02 -1.659925985209994292e-01 -1.042183961478968185e-03 2.715064019319846176e-03 8.701243972130319818e-03 3.508276562984028596e-03 1.762642049083410975e-03 9.003600153157768210e-03 1.177771811408464056e-03 2.169405598871892299e-03 1.231392790387539349e-02 1.071238500749567557e-02 8.060154382045575661e-03 -1.800058626485555313e-02 5.401498687748663291e-02 -6.981120761003910442e-03 -5.815962871522684791e-02 -5.549133541765967348e-02 -4.841478348701893503e-03 -5.223108540942472677e-02 -2.287418995779161995e-02 -1.499261469516538145e-02 -3.331587169696115236e-02 1.001554849653485792e-04 -2.258222727048817685e-04 8.150861236353813821e-03 1.245329520606784125e-03 -1.250526267468181352e-03 -7.020332578230929722e-04 -1.117300575202969347e-03 6.930570586988318892e-04 -1.006751596514796499e-03 -2.258222727048763475e-04 5.007774248266941069e-04 3.576306703715194206e-04 8.626599789939172870e-04 -1.308635346009383738e-03 -9.571935287182788132e-03 5.314854744622942665e-04 -1.403121652580451711e-04 2.947972765017550269e-03 2.678686791289953267e-04 1.119662732867256249e-04 5.792010592807001401e-04 -6.576246937346830797e-04 9.543116963678583472e-05 5.768389016164160573e-04
-7.384293831142679787e-02 -4.673292723005383065e-02 4.075052672950622845e-02 1.682365538157559071e+00 -3.533598893145076247e-02 -3.132882466977144897e-01 4.695071816670016995e-02 4.089367348396132258e-03 3.690918593585915120e-02 -7.383915885916392252e-02 5.449686704099912515e-02 2.954823022243953726e-02 -3.246606185566090486e-01 -1.233343932618231886e-01 1.370051445280596417e-03 6.810572977643095799e-03 -2.692387305742793141e-03 -9.070685430823238402e-03 -3.246384142745648571e-01 1.207279884950600846e-01 -2.562090688981278480e-02 6.808210819978822992e-03 6.354204116904842593e-04 -9.435402574187581881e-03 -1.600503547007446972e-02 -4.313299894969561499e-04 -3.675517325614832513e-03 -3.405536877533967832e-01 -1.206117703379776251e-02 -1.095540378799646913e-01 9.915393011568688492e-03 -3.892835830728244313e-04 -3.461033409698490056e-03 -9.502818553926045686e-02 -1.089096412691498844e-02 -9.836119000355511566e-02 -4.239128144311286872e-03 3.124662158305474037e-03 8.717779075780272835e-03 -4.927928594899104731e-01 4.917634311798184388e-02 4.445141362843538779e-01 -5.179739326226348931e-03 1.516505220465748979e-03 1.369673500054309837e-02 -4.229207082121345766e-03 -1.144701604108581874e-03 9.191627903234207003e-03 3.970928763109297238e-02 4.470997540636713341e-02 -6.912618188739867199e-03 -4.040281712132466618e-02 -5.219848763365769750e-02 7.787561387588036454e-03 -1.033207762354701681e-03 2.877108035089317485e-04 -2.927658209104767872e-03 1.491466349224420535e-03 2.981042972317399708e-04 1.444695627471738811e-03 -4.042691112950028143e-02 5.265013217906744369e-02 -4.368101952780813549e-03 3.965543043634745662e-02 -4.490603449250211987e-02 2.964507868667492444e-03 1.490993917691566971e-03 2.225152519748851369e-04 1.475876108640193293e-03 -1.035569920018980343e-03 -8.054957635184327620e-04 -2.273340536100074485e-03 1.048798002938946487e-03 6.991986686258767209e-05 6.533728099389875602e-04 1.045018550676089569e-03 7.086472992830564199e-05 6.675457559246512906e-04 -6.658450024063667511e-03 2.678686791289939715e-04 2.566248086470414736e-03 1.045963413741804286e-03 -1.255250582796735206e-03 -1.109883400137135975e-02
-1.446301894683450426e-02 -2.936634408229031774e-03 1.358618602185492248e-02 -3.533598893145076247e-02 1.332315504162236097e+00 6.294394284845324095e-02 -4.090312211461858902e-03 5.868544501129490179e-03 -1.302399249775704031e-02 2.823912244489728066e-02 -2.113139003308814323e-02 -1.686722301753551187e-02 -1.495217455595295730e-01 -4.325190996651558928e-01 5.799097065799746313e-03 3.826695416128564516e-03 5.472174445063827594e-03 2.250191390990158129e-03 1.513368275087599302e-01 -4.312397550741835506e-01 3.142992501780249304e-02 -3.518670056706856009e-03 2.605932335230257656e-03 7.677012408899877268e-04 2.418377016686671776e-03 7.524417023787586742e-03 4.639277652639796183e-04 -1.490238027238999577e-02 -2.413747187664690430e-01 -3.461505841231344444e-02 -2.834589197132821991e-04 -2.708449977859874163e-03 8.106925103798267359e-04 -3.566385641525231416e-03 2.403684396014870925e-02 -2.120745150987785911e-03 5.723035589010026097e-03 4.122909987228881232e-03 -4.695024573516736605e-03 4.924437325871304505e-02 -1.489930946742643869e-01 -6.272662434333978188e-02 7.289618551958247216e-04 5.792483024339772565e-03 -1.018089953303336244e-03 -3.640084960650666682e-03 4.251411364165533745e-03 8.116373734455372248e-04 -5.983628822533057501e-02 -6.150255424171149204e-02 5.214699259657639731e-03 -1.089049169538214117e-02 -1.950008395013852480e-02 7.131353988451910597e-03 -6.774668181146127795e-04 -8.234481617669251125e-04 -1.350681752433524618e-03 -3.014113179617230499e-04 -1.304383462213693640e-03 -8.456524438111049594e-05 -1.995550794781111165e-03 -3.231431684730769801e-03 -3.628274172329297442e-03 5.938700583758511897e-02 -6.902697126549908746e-02 9.328160616229406316e-03 -4.554239976725812065e-04 6.951357574434016001e-03 -3.184188531445299565e-04 1.138559994181507226e-04 -3.495993343129654655e-05 1.795712256383289254e-03 4.044013921242024996e-04 6.944743532974766067e-05 4.818801635124851418e-04 -5.877048268720859751e-04 3.637722802986401464e-04 -7.341586020572545826e-04 1.516505220465758953e-03 4.645372019413633591e-02 -4.537232441543031722e-03 1.087537388633074255e-03 -2.551886167871602468e-02 3.303241277724787775e-03
6.454076142950443407e-02 6.417226483387722391e-02 -3.581125505350325061e-02 -3.132882466977144897e-01 6.294394284845324095e-02 1.895902701282057734e+00 -3.694792532155329740e-02 -1.302824438155274211e-02 -1.104663031699084363e-01 5.981644610095064596e-02 -6.749109635218622505e-02 -1.759996432499421129e-02 2.429006726175920311e-02 2.607160657215679134e-02 -2.655391192404886747e-01 1.030373173157585719e-03 1.364523996346187276e-02 1.615196167679248257e-02 -8.937932170090831172e-03 1.111914855728413434e-02 -2.666833484130644027e-01 1.853821334924518963e-03 -1.060514304953747919e-02 1.895111850896058839e-02 2.169358355718598724e-02 5.073914662866928996e-04 1.186370065306421862e-02 -1.355434413654046377e-01 -3.457442930048787444e-02 -5.497251110827789944e-01 -2.473179074497997010e-03 8.121098049783948003e-04 4.642112241836953562e-03 -3.155700910014062888e-02 -2.051770147190924883e-03 6.025391770037477092e-03 8.861398261768304446e-03 2.910178242388904331e-04 -1.304855893746550283e-02 4.450508185056775146e-01 -6.278378855881527887e-02 -7.097145221157852291e-01 6.569160464354009341e-03 -1.021396974033312276e-03 -3.256470555972111689e-03 9.885157393465886927e-03 -4.155980194528766450e-03 -1.318367435586212388e-02 4.610931760668461783e-03 7.263634817651425449e-03 -4.136610501681667329e-03 -5.758987628660328095e-02 -7.615501823322100294e-02 1.210322344022187434e-02 -2.523729248513442193e-03 -1.722485368790729453e-03 9.062181663231843459e-03 -3.433632380792875794e-03 -1.136670268050035942e-03 -2.927658209104762668e-03 -5.860796623990660592e-02 7.954707663912261029e-02 3.252691103709261494e-03 -8.624237632274905918e-03 7.507409488604796857e-03 -4.664316523881110316e-03 -3.422766455537216718e-03 8.820296718409757503e-04 -3.110016780786953924e-03 -2.603097746033111986e-03 2.104682478870720935e-03 8.843918295052815171e-04 -1.588787244992636346e-03 -2.105627341936428063e-03 -6.958916478959722464e-04 -1.499970116815811140e-03 1.860907807917327843e-03 -1.075254168778851886e-03 1.141111124458876920e-02 -4.493296308987489163e-03 6.070745197191607448e-03 7.275918037505654107e-03 3.259305145169230904e-03 3.751106370871685070e-03
-7.382073402938260642e-02 -5.449308758873629144e-02 -2.955011994857096105e-02 4.695071816670016995e-02 -4.090312211461858902e-03 -3.694792532155329740e-02 1.682377821377413207e+00 3.541771958663472719e-02 3.132688770048673854e-01 -7.382640320777686394e-02 4.672962020932389104e-02 -4.076044779169619992e-02 6.800651915453133009e-03 -6.472312000118613049e-04 9.450047951706088550e-03 -3.246247137601120936e-01 -1.207416890095128759e-01 2.558263993565151190e-02 6.800179483920263182e-03 2.700418641801333869e-03 9.073992451553217903e-03 -3.246880195855146867e-01 1.233485662078088602e-01 -1.381862233601970861e-03 -1.602629488905295968e-02 4.190467696427200650e-04 3.671265441819141113e-03 -3.405900649814266878e-01 1.200873713365082501e-02 1.095592346268261241e-01 9.898857907918699045e-03 3.836144046785562936e-04 3.444970737581403396e-03 -9.504094119064741830e-02 1.084419340516232406e-02 9.837819753873792983e-02 -4.226844924457061684e-03 1.137615131115740467e-03 -9.193990060898472871e-03 -5.171707990167810805e-03 -1.518394946597177980e-03 -1.369059339061596409e-02 -4.927876627430490819e-01 -4.921224791447886132e-02 -4.445136638528210393e-01 -4.224482766792777601e-03 -3.124189726772593368e-03 -8.723920685707386297e-03 1.493828506888693775e-03 -2.952697080346158767e-04 -1.476348540173063120e-03 -1.032262899288994553e-03 8.054957635184219200e-04 2.270033515370088913e-03 -4.041462790964606144e-02 -5.264351813760747428e-02 4.375660857306493123e-03 3.966393420393884983e-02 4.491973500695491117e-02 -2.965925163266047715e-03 -1.028483447026155200e-03 -2.853486458446476658e-04 2.930965229834748241e-03 1.493356075355851053e-03 -3.009388864288776175e-04 -1.445640490537456781e-03 3.970976006262584568e-02 -4.477706068403258799e-02 6.914980346404140873e-03 -4.040187225825895428e-02 5.219612547599343511e-02 -7.785199229923761045e-03 1.047380708340376904e-03 -7.275445605974158181e-05 -6.708527766546412002e-04 1.037932077683273099e-03 -7.369931912543786767e-05 -6.524279468732817333e-04 1.054939612866049106e-03 1.262337055789569239e-03 1.109836156983851074e-02 -6.656560297932252387e-03 -2.796794674503818592e-04 -2.562468634207586225e-03
-2.825235052781722989e-02 -2.113800407454811958e-02 -1.686911274366693220e-02 4.089367348396132258e-03 5.868544501129490179e-03 -1.302824438155274211e-02 3.541771958663472719e-02 1.332301331216250606e+00 6.292976990246759716e-02 1.444742870625027875e-02 -2.932382524433333436e-03 1.358760331645348512e-02 3.524811666633955159e-03 2.611129082091668760e-03 7.554180210357462752e-04 -1.513231269943071111e-01 -4.312690458292205431e-01 3.142803529167108312e-02 -3.821026237734269707e-03 5.463670677472429182e-03 2.227987108945954971e-03 1.495250525802595543e-01 -4.324789429848631128e-01 5.796734908135469169e-03 -2.407983522963915053e-03 7.524417023787583272e-03 4.710142382568112667e-04 1.491419106071139797e-02 -2.413846398286589867e-01 -3.460183032939349868e-02 2.947972765017541812e-04 -2.697111621071343959e-03 8.206135725697888753e-04 3.538512181086759904e-03 2.404676502233867030e-02 -2.101847889673569628e-03 3.634415782256388353e-03 4.252356227231251715e-03 8.088027842484035897e-04 -7.332137389915447442e-04 5.792010592806916616e-03 -1.023759131697595057e-03 -4.928216778134147935e-02 -1.489997087157243771e-01 -6.276205670830392602e-02 -5.727759904338599467e-03 4.121020261097459170e-03 -4.694552141983880655e-03 4.544791346068740787e-04 6.989624528595294976e-03 -3.174739900788146971e-04 -1.162181570824266739e-04 -3.590479649700367443e-05 1.797601982514706329e-03 1.990354047919697458e-03 -3.233321410862184057e-03 -3.622132562402177042e-03 -5.937755720692801387e-02 -6.903122314929477366e-02 9.329105479295116479e-03 6.760495235160466666e-04 -8.196687095040803379e-04 -1.341233121776417994e-03 2.985767287645989558e-04 -1.302966167615130129e-03 -8.409281284825964251e-05 5.984242983525770582e-02 -6.145578351995879818e-02 5.215171691190495680e-03 1.088482251698787498e-02 -1.949535963480997225e-02 7.130881556919053781e-03 5.929015737334982720e-04 3.675517325614767895e-04 -7.308515813272660824e-04 -4.403061886212081798e-04 7.180959299402090140e-05 4.818801635124837866e-04 -1.079033621041679530e-03 -2.551366493185461271e-02 3.299934256994799600e-03 -1.537764639444251947e-03 4.646175153019486970e-02 -4.541484325338738734e-03
-5.989439730387177696e-02 -6.746416775481349493e-02 -1.760752322951988219e-02 3.690918593585915120e-02 -1.302399249775704031e-02 -1.104663031699084363e-01 3.132688770048673854e-01 6.292976990246759716e-02 1.895711838942784278e+00 -6.458658728819138828e-02 6.420155558891425807e-02 -3.582212097875896173e-02 -1.802326297843247389e-03 -1.056120691698192622e-02 1.885379761319240163e-02 8.982813165712130732e-03 1.115930523757686400e-02 -2.667145288942328607e-01 -9.973029658576952963e-04 1.355453310915362940e-02 1.599180738715450661e-02 -2.426502839051784127e-02 2.601633208281272855e-02 -2.654668372159618150e-01 -2.162413612185633272e-02 4.549515661397323047e-04 1.188590493510840659e-02 1.356709978792756677e-01 -3.467883666924891084e-02 -5.497851098874517728e-01 2.538374626031951464e-03 8.352589500882934845e-04 4.629356590449822118e-03 3.157212690919192211e-02 -2.054132304855179475e-03 6.023974475438925724e-03 -9.930983252152849813e-03 -4.150783447667361417e-03 -1.320351648024205987e-02 -6.588530157201065093e-03 -1.025648857829030997e-03 -3.278202406483451525e-03 -4.450819989868460280e-01 -6.281780362918089333e-02 -7.096772000246895917e-01 -8.868484734761135010e-03 2.560578908076291231e-04 -1.306414917804971446e-02 3.410955667215828831e-03 7.341586020572518721e-04 -3.098205992465566036e-03 2.584672916251768565e-03 2.099958163542131086e-03 8.990372070237799464e-04 5.858103764253384804e-02 7.957069821576538693e-02 3.201668498160892273e-03 8.615261433150665435e-03 7.491346816487691983e-03 -4.664316523881142408e-03 2.509556302527737696e-03 -1.694611908352233656e-03 9.033835771260505590e-03 3.410955667215812351e-03 -1.128638931991493045e-03 -2.921044167644801931e-03 -4.624632275121269565e-03 7.132298851517631169e-03 -4.138500227813082452e-03 5.758326224514327685e-02 -7.614745932869532163e-02 1.208857806270337114e-02 1.468789635647385714e-03 1.836813799741714767e-03 -1.070057421917421916e-03 1.599653170248309516e-03 -2.086257649089328942e-03 -6.963640794288216904e-04 -7.281114784367064344e-03 3.273950522687725431e-03 3.738350719484590055e-03 -1.142764634823870140e-02 -4.493768740520345112e-03 6.061296566534471117e-03
7.718964329017428960e-02 4.014864895664846389e-02 -4.394558118620711142e-03 -7.383915885916392252e-02 2.823912244489728066e-02 5.981644610095064596e-02 -7.382640320777686394e-02 1.444742870625027875e-02 -6.458658728819138828e-02 1.638868766927564335e+00 -2.487026042725887787e-01 2.711804241743146285e-02 -4.427628325920579880e-03 -1.876875993727840364e-02 1.187173198912275240e-02 -4.414872674533495273e-03 -2.096840115425303158e-02 -7.551345621160335947e-03 -2.929094400964649125e-01 2.890808549542054576e-03 9.683240156323510983e-02 -2.930653425023072023e-01 -1.842624707595824640e-02 -9.520912681634405295e-02 -4.404710672261775706e-01 -1.215098626819357264e-01 1.322997264608195833e-02 3.671737873351982751e-03 -1.220763080898286477e-03 1.195251778124241729e-04 -5.570534690204317213e-02 -1.011012928941163042e-01 1.128544445684923764e-02 -4.863682630746072807e-03 -3.623549857000752262e-04 3.826695416128890915e-05 -3.879607747808353196e-03 1.494064722655127561e-02 -1.657762248789518625e-03 -1.409263262507596832e-03 1.297391475527434959e-02 -3.611739068679347027e-03 -1.411152988639021930e-03 1.344398413046544657e-02 6.892776064360006671e-04 -4.608706608148727124e-01 3.915224361070319681e-01 -4.328842892400532050e-02 2.120745150987779840e-03 5.910118476020798962e-04 -3.795514934960082711e-03 2.076809018432241617e-03 9.377765927179293991e-04 -6.632938721289543616e-04 2.081533333760793303e-03 1.061553654326018517e-03 7.450245273129272108e-04 2.119327856389219365e-03 1.476820971705908661e-03 3.572999682985202995e-03 3.183763343065668799e-02 -6.116571055878554722e-03 -3.304942031243073008e-02 -4.088989403169855652e-02 8.638410578260549699e-03 6.024730365891475814e-02 -4.091115345067704301e-02 -4.808880572934879846e-03 -6.069138929979881608e-02 3.182346048467102340e-02 1.340288258710694604e-03 3.388467926251903517e-02 1.386350333164102638e-02 3.217258738745076146e-04 -4.582585868697188532e-05 -9.201076533891312109e-03 5.510441399225123049e-03 -5.910118476020826067e-04 4.162121804455822015e-04 -1.870828870107363816e-04 -3.311745045316222616e-04 4.171570435112968104e-04 -6.803014073117206106e-05 3.557409442400834808e-04
-4.011416145475003858e-02 -1.028025188439285337e-01 1.056923825304049297e-02 5.449686704099912515e-02 -2.113139003308814323e-02 -6.749109635218622505e-02 4.672962020932389104e-02 -2.932382524433333436e-03 6.420155558891425807e-02 -2.487026042725887787e-01 2.031116385437529370e+00 -9.815426499216446665e-02 -2.110351657264974545e-03 6.637190605085190563e-03 -7.209305191372870295e-04 -7.322688759258972474e-05 6.270583735589410276e-03 2.863407520636428606e-03 4.850879736205720993e-02 -2.620062762377961540e-01 -2.952082919353390261e-02 1.630550192497045442e-02 -2.712068803401546102e-01 7.770553852405225753e-03 -2.092909485071946796e-01 -6.473474181689482521e-01 5.211817427307228329e-02 -3.065608216698523757e-03 7.359538418821034815e-03 -1.168323180751339434e-03 -4.738015843006515224e-03 8.941711622353706521e-03 6.765691982021837005e-03 4.035510153650593082e-03 4.984152671624263956e-04 -9.212414890680508664e-05 1.055837232778481134e-02 -7.036867681880836986e-03 2.173657482667581096e-03 1.084135881596520745e-02 -1.132890815787192772e-02 1.338870964112128491e-03 1.134591569305475403e-02 -1.102985899757447617e-02 3.153952913342492580e-03 4.158030547381340591e-01 -7.604073704542329004e-01 6.655095760180403108e-02 6.675457559246283055e-04 1.021208001420180998e-02 1.384224391266092313e-04 -5.631383871636057824e-04 -9.084858376809000144e-04 -4.015668029270743396e-04 -5.999880467263192952e-04 -8.669118627896345991e-04 7.379380543200966466e-04 4.077084128541760919e-04 1.219345786299748553e-03 -6.368377062890436500e-04 -9.524219702364440914e-04 -5.723508020542909802e-03 1.822168422223183811e-03 -5.295532294929201911e-02 1.263092946242133814e-02 7.627218125336912569e-02 -5.669887041563801550e-02 6.018305297044655201e-03 -8.313850115188918533e-02 -1.308351887089681531e-02 -7.657642716052794410e-03 -1.352335262798514889e-02 6.287118839239334671e-03 4.532508126214482638e-03 -1.596818581051171870e-04 8.147554215623827381e-03 2.175074777266167592e-03 -1.343595279440689717e-03 -5.555794826379189437e-04 -3.321193675973063502e-04 1.275565138709609976e-04 -6.609317144646892524e-04 -3.406231351887463953e-04 7.842363445399519115e-05
4.386526782562165210e-03 1.057774202063188965e-02 -8.596364171836432672e-03 2.954823022243953726e-02 -1.686722301753551187e-02 -1.759996432499421129e-02 -4.076044779169619992e-02 1.358760331645348512e-02 -3.582212097875896173e-02 2.711804241743146285e-02 -9.815426499216446665e-02 1.160767110814857395e+00 -9.005489879289181598e-03 4.456919080957625311e-03 1.572015925576265502e-02 9.268161811556777097e-03 -2.303576154202816636e-03 1.613306441547825848e-02 1.417048934169045094e-01 4.859666962716831240e-02 -3.682074675290862853e-01 -1.486912109247698344e-01 -7.030159154114287712e-02 -3.590087531528592391e-01 2.349024067663502829e-02 5.221738489497192159e-02 -1.829098992810175850e-01 3.552685127072136538e-04 -1.161709139291372192e-03 -3.069387668961382626e-03 3.935354668684851480e-04 6.715614239539180116e-03 6.958018859047272742e-02 -4.445580724168787627e-04 -9.023442277537817280e-05 -3.066080648231402257e-04 -1.183440989802734145e-03 2.169878030404748248e-03 1.231156574621111374e-02 -3.511111152181174699e-03 1.762169617550554809e-03 9.001237995493504077e-03 1.038876940748963314e-03 2.716008882385560243e-03 8.704078561327450309e-03 -4.592743146653542607e-02 6.659631102895816057e-02 -1.659925985209994015e-01 1.116355712137257015e-03 6.595144198661041660e-04 -1.007696459580525311e-03 2.215703889091725880e-04 4.998325617609924000e-04 3.585755334372319695e-04 -1.020452110967628350e-04 -2.258222727048709265e-04 8.181569285989417559e-03 -1.245801952139629449e-03 -1.250998699001034916e-03 -7.015608262902258557e-04 5.548802839692969224e-02 -4.835809170307629051e-03 -5.220084979132198766e-02 2.287324509472591499e-02 -1.499072496903395245e-02 -3.331587169696116624e-02 -1.071616445975850755e-02 8.028973900877122913e-03 -1.800200355945413833e-02 -5.401451444595377349e-02 -6.985372644799590566e-03 -5.816766005128538863e-02 -5.031395824909781897e-04 -1.507056589808750775e-04 2.947972765017548534e-03 -8.017163112555717244e-04 -1.310997503673654377e-03 -9.579494191708472911e-03 5.820356484778229332e-04 9.590360116964346442e-05 5.768389016164079258e-04 -3.444025874515701906e-04 1.110214102210157865e-04 5.787286277478438656e-04
-2.930530592824529545e-01 -1.631967487095613289e-02 1.487049114392225979e-01 -3.246606185566090486e-01 -1.495217455595295730e-01 2.429006726175920311e-02 6.800651915453133009e-03 3.524811666633955159e-03 -1.802326297843247389e-03 -4.427628325920579880e-03 -2.110351657264974545e-03 -9.005489879289181598e-03 1.701043591240529063e+00 -2.239264049635213971e-01 3.106327090515343947e-01 2.479840359111155912e-02 -3.956141656130923723e-03 -4.869729754366651509e-02 3.890993347750168474e-02 4.938752001316822071e-02 -5.120212953086556579e-03 1.899647193611504400e-03 -6.213419520113908946e-03 7.720948541455422212e-03 -5.150732030109027304e-02 5.182101483890626248e-02 4.686048374392480509e-02 -7.581959184489364678e-02 -6.798809432475011461e-02 -2.991672681806671966e-02 -9.868622289815940848e-03 8.652111092713351409e-03 -1.574614299006968279e-03 9.409418839880411001e-03 -2.039486927336670204e-03 -5.583195855284857692e-03 -4.044391866468309560e-02 9.180761977978537519e-03 5.291894572126215612e-02 -3.778790858697014809e-02 -5.121394031918709289e-02 2.109879225732115560e-03 -2.612546376690248317e-03 1.139504857247161445e-03 2.259640021647275378e-03 -2.336646361502704456e-03 -2.084367922957936371e-03 -1.946417915364056020e-04 -4.467870043889210496e-01 4.255034914022535197e-01 -6.378156395620583619e-02 -4.326792539547937855e-01 -3.688225733848637944e-02 -4.095782968612315944e-01 -7.852284507589214757e-03 -1.313832092870775761e-03 -1.285486200899478397e-02 1.571779709809819139e-03 -3.579141292912345514e-03 -2.846872416986505078e-03 4.639277652639833046e-04 1.426743229223227487e-03 1.809412770836061691e-03 -9.285641778272431604e-03 1.534363132407692148e-02 -4.795180058482159668e-04 -1.896812604414339649e-03 2.792070359175404925e-04 -1.946890346897001741e-03 -1.323753155060771076e-03 8.248654563654885148e-04 -1.044073687610225232e-04 -6.584750704938238317e-03 -5.177849600095010135e-04 -9.037615223523508224e-04 -4.890138796585991217e-03 4.629829021980105472e-05 -2.522784385447613092e-04 -8.054485203651314679e-03 5.825553231639645640e-03 -1.324225586593651745e-03 -6.633883584355197184e-03 -3.796932229558650125e-03 5.843978061421083170e-04
1.842152276062970079e-02 -2.712342813690602483e-01 -7.028600130055864814e-02 -1.233343932618231886e-01 -4.325190996651558928e-01 2.607160657215679134e-02 -6.472312000118613049e-04 2.611129082091668760e-03 -1.056120691698192622e-02 -1.876875993727840364e-02 6.637190605085190563e-03 4.456919080957625311e-03 -2.239264049635213971e-01 1.818494794623704003e+00 2.559256099784146254e-02 6.820494039833089814e-03 1.287092468111188104e-02 -2.225624951281680430e-03 -4.922878301812881607e-02 -1.452297050835384962e-01 9.887047119597324601e-03 6.220033561573877490e-03 -5.100843260239499959e-03 1.041758773099391022e-02 6.220553236260027707e-02 3.715201574374681071e-03 -6.755109515685889243e-02 -3.230156119592061253e-02 -2.098493625790297246e-02 -3.326106963914993858e-02 7.929290847444625187e-03 -7.829607794012156952e-03 1.105442543728295604e-02 1.489482136786421038e-02 -1.898702330545760410e-03 4.806990846803457784e-03 -5.309280052535293726e-02 1.460096895442828183e-02 6.863012877790056199e-02 3.059939038304275785e-03 4.404951612343530748e-03 2.095706279746459635e-03 -1.902009351275742513e-03 6.434517477490219513e-04 3.229541958599356846e-03 -2.358378212014040388e-03 -1.738548040907810259e-04 4.522114632491663899e-03 4.287254744563271935e-01 -7.793769137929748014e-01 7.952251019941412868e-02 -4.245836672077840657e-02 -1.688252979920002450e-01 -7.104945065765294610e-02 -6.836084280417307948e-04 6.174680134419716342e-04 -8.541562114025246216e-04 -3.009388864288750371e-03 3.340090937287531320e-04 4.369046815846521110e-03 -5.889331488575129392e-03 7.750711728025303643e-03 -1.313359661337949302e-04 1.163409892809650660e-02 -1.101001687319455580e-02 2.243104917997330167e-03 -9.047063854180498188e-04 -1.087537388633076987e-02 -7.865985022042007576e-04 -1.817444106894627789e-03 1.151788077101405499e-03 -1.266588939585267578e-03 1.439971312143188860e-03 -5.612486610321806846e-04 -2.861045362972160569e-03 -1.289738084695196566e-04 6.878603118374291333e-04 2.063108503979428632e-03 5.527448934407840075e-05 -1.428160523821803141e-03 1.223597670095418269e-03 -1.661541701052359496e-03 8.442351492125570612e-04 1.256667877395372551e-04
9.518975712349697638e-02 7.804096491237979064e-03 -3.590446579493562496e-01 1.370051445280596417e-03 5.799097065799746313e-03 -2.655391192404886747e-01 9.450047951706088550e-03 7.554180210357462752e-04 1.885379761319240163e-02 1.187173198912275240e-02 -7.209305191372870295e-04 1.572015925576265502e-02 3.106327090515343947e-01 2.559256099784146254e-02 1.749850492899818200e+00 4.841289376088757368e-02 -3.242817284672590283e-02 -1.417748132837671204e-01 5.813742443318276401e-03 2.409306331255849781e-02 6.137358043324200874e-03 -7.724727993718271540e-03 1.040483207960681347e-02 -1.856750410428201561e-02 5.014860721259866393e-03 -5.272997310812001237e-02 -1.372271873485012353e-02 -6.470233301374092583e-02 -8.584884085588045943e-02 1.869175359742297760e-02 -4.111099198907423521e-03 2.969232183996041528e-03 -1.357106821280354945e-02 -6.946160827572635255e-03 1.013365637974784341e-03 -1.300367794184424317e-02 1.008735808952800073e-02 -6.642387351946560685e-04 -1.168512153364488493e-02 4.817667799445987664e-02 6.794274089759599899e-02 -2.090509532885038123e-03 4.528728673951635045e-03 2.883249645016364160e-03 -4.457391512490473454e-03 3.651423317439225075e-03 2.965925163266050317e-03 -1.880749932297252772e-03 -6.269922331443417152e-02 8.072532088206391121e-02 -1.617775643848637368e-01 -4.122437555696016886e-01 -6.919090500739989713e-02 -7.657189181781258736e-01 -1.055412044398910780e-02 -2.866242109833566469e-03 -2.315434185677486822e-02 9.600753610686955930e-03 3.372688713054535544e-03 8.598253897967840856e-03 3.520559782838267662e-03 2.472234211432173222e-03 -1.170968797335336306e-02 -1.104544923815874331e-03 1.014782932573347635e-03 7.043954154873635024e-04 2.761362309539681925e-03 -6.344755486247676988e-04 3.004192117427346206e-03 2.059329051716583640e-03 -9.061236800166050896e-04 9.887991982663040403e-04 -5.215644122723322356e-04 1.937914147772756921e-03 4.657230050888304038e-03 1.335091511849294558e-03 -9.533668333021485088e-04 -1.005806733449095876e-03 -2.300741565005685278e-03 8.754156303810128881e-03 -1.820278696091780397e-03 1.161236707758514942e-03 -3.486544712472676617e-03 5.636108186964728988e-04
-2.928881806774864538e-01 -4.852580489724003798e-02 -1.416940274916488329e-01 6.810572977643095799e-03 3.826695416128564516e-03 1.030373173157585719e-03 -3.246247137601120936e-01 -1.513231269943071111e-01 8.982813165712130732e-03 -4.414872674533495273e-03 -7.322688759258972474e-05 9.268161811556777097e-03 2.479840359111155912e-02 6.820494039833089814e-03 4.841289376088757368e-02 1.700397304903582985e+00 -2.857676926142902474e-01 -2.536069160151604440e-01 1.899174762078634573e-03 -7.756380906419573298e-03 -6.172790408288349358e-03 3.892032697122448093e-02 4.925193216323872636e-02 -5.809962991055409726e-03 -5.172274908007240546e-02 4.030077191022788524e-02 -5.724783585681599007e-02 -7.567880724810274740e-02 -5.969077931321113001e-02 4.388227536080450963e-02 -9.855394206896031517e-03 8.780140038117174861e-03 -3.684965956271770869e-04 9.410836134479075993e-03 -7.662839462914306128e-04 5.903504434560787051e-03 -4.042265924570459523e-02 -2.604042609098829956e-03 -5.363278976740662451e-02 -2.618687986617350069e-03 6.165231503762699274e-04 -2.455226676249388108e-03 -3.780680584828437218e-02 -5.043868017377143437e-02 9.142022592284373972e-03 -2.338536087634107870e-03 -1.992243774051106510e-03 6.562073991361360489e-04 1.557134332291326131e-03 -2.732071554502649938e-03 3.538984612619616287e-03 -7.850394781457780552e-03 1.384696822799113929e-03 1.217219844401877700e-02 -4.328030310164019401e-01 5.371829987485345764e-02 4.086315440693893963e-01 -4.464940968385506803e-01 4.292238897234895711e-01 -3.111528561692079170e-02 -1.328949901922165701e-03 8.206135725697684923e-04 7.114818884802049086e-04 -1.891143426020058934e-03 8.773053565124292689e-04 1.800436571711811450e-03 -9.289893662068112595e-03 1.521607481020596613e-02 -2.884666939614931140e-03 4.554239976725703645e-04 8.489594645411232751e-04 -2.733961280634080240e-03 -6.794982737058878099e-03 -3.047183386917251026e-04 1.017617521770472922e-03 -5.071080073669620263e-03 1.048798002939031922e-04 1.932244969378476207e-04 -6.592309609463932636e-03 -3.805435997150071956e-03 2.593649115375986497e-04 -7.984565336788729609e-03 5.948857861714906131e-03 1.747996671567402308e-05
-2.889863686476339209e-03 -2.620242286360446871e-01 4.860139394249687189e-02 -2.692387305742793141e-03 5.472174445063827594e-03 1.364523996346187276e-02 -1.207416890095128759e-01 -4.312690458292205431e-01 1.115930523757686400e-02 -2.096840115425303158e-02 6.270583735589410276e-03 -2.303576154202816636e-03 -3.956141656130923723e-03 1.287092468111188104e-02 -3.242817284672590283e-02 -2.857676926142902474e-01 1.804357753434539857e+00 -3.699422361177311797e-02 7.770553852405211008e-03 -1.021208001420182039e-02 -1.232054194533536637e-02 -4.934074929141553378e-02 -1.452396261457284399e-01 2.412518865679266766e-02 5.992368805890882499e-02 2.845218906621505700e-02 5.811238556194131544e-02 -1.734863074951512041e-02 6.470894705520093340e-03 3.608243075336224626e-02 8.586915541179287667e-03 -1.108655078151712242e-02 -1.163173677043222685e-02 1.604991646569571551e-02 -3.687328113936212595e-03 -6.899390105819920571e-03 -5.400412095223094261e-02 -1.160291844692809115e-03 -7.097622377006036765e-02 -2.859155636840751951e-03 -8.980923439580686986e-04 -4.030313406789225346e-03 -7.558432094153173450e-03 -1.088246035932360044e-02 -1.341705553309298663e-04 -3.108599486188366127e-03 -1.855238629523060789e-03 -4.524949221688796125e-03 -5.033757982574035839e-03 -1.260494572811430257e-02 -2.222317930551691821e-03 1.650203344263833413e-03 9.051788169509060933e-04 -1.594456423386898629e-03 4.888627015680865884e-02 -1.674944583639466633e-01 -6.399746516672075169e-02 4.318841516849982742e-01 -7.731063300573853825e-01 5.788798058383501366e-02 -2.232238992741652009e-03 1.596818581051174472e-03 5.380995159222720257e-04 -1.484379876231587368e-03 1.232101437686824487e-03 1.188165305131280627e-03 1.157598984955529597e-02 -2.285718242260883007e-02 4.058186867227672572e-04 -6.500657892089986047e-03 6.981593192536749912e-03 -1.085647662501655879e-03 1.439498880610332694e-03 -1.133835678852836062e-04 3.984959979635101929e-03 -4.960531094981436139e-04 3.703863217586117257e-04 -2.422628900482370114e-03 -1.949724936094140038e-03 1.602015327912579938e-03 -3.477096081815566307e-04 5.007774248267022384e-04 -3.622604993935026919e-03 -8.234481617669169810e-04
-9.686783392819928173e-02 -2.956287559995805780e-02 -3.681762870479178273e-01 -9.070685430823238402e-03 2.250191390990158129e-03 1.615196167679248257e-02 2.558263993565151190e-02 3.142803529167108312e-02 -2.667145288942328607e-01 -7.551345621160335947e-03 2.863407520636428606e-03 1.613306441547825848e-02 -4.869729754366651509e-02 -2.225624951281680430e-03 -1.417748132837671204e-01 -2.536069160151604440e-01 -3.699422361177311797e-02 1.763918559085185578e+00 6.218143835442479714e-03 -1.236353321482520570e-02 -1.356539903440928327e-02 5.167456106372104660e-03 9.834607219450376692e-03 6.236568665223828772e-03 -1.834309912617571731e-02 4.322134364633983816e-02 -3.845073002756625030e-02 7.026237972391589925e-02 8.851996874264476955e-02 -8.437627176797024564e-03 2.310190195662850665e-03 -3.527173824298243145e-03 -1.028294474413012777e-02 3.519614919772535815e-03 -3.114268664582642721e-03 -1.122261106297947099e-02 1.745162082367762973e-03 -1.672407626308037437e-03 4.109209472776067379e-03 -4.042124195110599789e-03 -3.675517325614829911e-03 -2.941831155090422496e-03 -4.771700211299161054e-02 -6.597837058398334231e-02 1.319690243878208179e-02 -3.081198457282768345e-03 -2.993326192171666747e-03 -1.885001816092943630e-04 -8.713054760451716813e-03 -1.701225949812210656e-03 9.887991982663033030e-03 1.043742985537383754e-02 -2.121217582520633620e-04 -1.309249507002105753e-02 4.115662887514869861e-01 -6.521066934309334429e-02 -7.771994768580443580e-01 -3.280942509374019933e-02 5.710563396542649856e-02 -1.566984529751355992e-01 -1.638864987475309714e-03 7.601423363643104291e-04 -9.789253792296264550e-03 -2.503887124133496230e-03 1.597763444116884419e-03 2.478375821359312704e-03 -1.498080390684402956e-03 1.190055031262686643e-03 8.272276140297576356e-04 -2.165153715076191358e-03 -4.322276094093844591e-03 -5.744767439521388051e-04 8.645497051253423848e-05 -8.853366925709805135e-04 4.265111878618341526e-03 -1.396507611120492275e-03 6.434517477490342028e-04 -7.403002119843740073e-04 -8.045509004527074196e-04 3.311272613783334574e-03 -1.431467544551706206e-04 2.210034710697451020e-03 -8.401249948767163314e-03 3.401507036558806341e-04
[truncated: 681,115 more chars]
