# Supplementary material for: Competing quantum effects in heavy-atom tunnelling through conical intersections
Source: Chem Sci. 2023 Sep 27;14(39):10777–85. doi: 10.1039/d3sc03706a (PMC10566476; doi:10.1039/d3sc03706a)
Supplement: SC-014-D3SC03706A-s001 [file SC-014-D3SC03706A-s001.zip › DinstT300N20/x0.xyz]

28
t = 0
C 9.1044429389 4.7562971430 6.1383786673
C 10.9084808322 5.8690078912 4.7490639911
C 10.9086189778 6.1403623898 7.2574117310
C 9.1033545899 7.2514454140 5.8684772095
C 10.0116445957 4.6139599942 4.8846637793
C 10.0111824165 4.8861080092 7.3940494832
C 10.0098918080 7.1224537365 4.6125837346
C 10.0106731287 7.3946391355 7.1220160697
C 8.2987045518 6.0035808416 6.0035529683
C 11.7395097077 6.0051687152 6.0031479962
C 6.8941681707 6.0030460633 6.0038172472
C 13.0926323589 6.0062004904 6.0029670702
D 8.4697622972 3.8628033621 6.2350070820
D 11.5775320349 5.7755205587 3.8812907262
D 11.5777838303 6.2344519112 8.1250322809
D 8.4677814849 8.1443164479 5.7720057458
D 10.6244687787 3.7073447602 4.9852679452
D 9.4072982009 4.5044464905 3.9709301947
D 9.4064736543 4.9751329582 8.3097116980
D 10.6234631637 3.9785965826 7.4903222342
D 9.4049805728 7.0327159714 3.6971106411
D 10.6212255011 8.0305604684 4.5160598728
D 10.6226252595 8.3018123121 7.0212872330
D 9.4063748850 7.5035220286 8.0358614920
D 6.3444465360 6.9424054435 5.9022691590
D 6.3454441100 5.0630874240 6.1056142874
D 13.6756134533 6.1063913249 6.9235467063
D 13.6754747533 5.9072853163 5.0821588840
28
t = 1
C 9.1045263970 4.7561869476 6.1383911013
C 10.9085718613 5.8690206029 4.7491819917
C 10.9087099675 6.1403495684 7.2572937575
C 9.1034379848 7.2515558868 5.8684648240
C 10.0115708111 4.6139495885 4.8846763496
C 10.0111085427 4.8860955945 7.3940401813
C 10.0098180856 7.1224661981 4.6125930279
C 10.0105994224 7.3946495953 7.1220034950
C 8.2984274036 6.0035807840 6.0035529601
C 11.7392345207 6.0051686318 6.0031480100
C 6.8946917684 6.0030463348 6.0038169897
C 13.0931441038 6.0062011254 6.0029671568
D 8.4692510229 3.8631218132 6.2349750825
D 11.5770073535 5.7754805184 3.8809443471
D 11.5772588873 6.2344913815 8.1253790896
D 8.4672718638 8.1439989742 5.7720371346
D 10.6242431564 3.7071774702 4.9850501732
D 9.4070795026 4.5046915650 3.9710391232
D 9.4062529770 4.9753551967 8.3095533832
D 10.6232393635 3.9784839297 7.4905744160
D 9.4047616135 7.0324946234 3.6972687181
D 10.6210033841 8.0306728684 4.5158081461
D 10.6224009753 8.3019795086 7.0215049665
D 9.4061570102 7.5032776159 8.0357523786
D 6.3444318463 6.9420662340 5.9023054268
D 6.3454285622 5.0634288874 6.1055776670
D 13.6756052223 6.1064275838 6.9238789317
D 13.6754664537 5.9072464686 5.0818275765
28
t = 2
C 9.1047889113 4.7558470937 6.1384288579
C 10.9088553641 5.8690601103 4.7495432218
C 10.9089934172 6.1403097408 7.2569325277
C 9.1036999717 7.2518960833 5.8684272765
C 10.0113496287 4.6139196686 4.8847123670
C 10.0108872509 4.8860585788 7.3940126012
C 10.0095967864 7.1225030925 4.6126205351
C 10.0103781399 7.3946794793 7.1219674826
C 8.2975409822 6.0035802229 6.0035530710
C 11.7383504061 6.0051684715 6.0031480630
C 6.8963081491 6.0030466958 6.0038164427
C 13.0947307029 6.0062033734 6.0029672467
D 8.4676935544 3.8640986834 6.2348713711
D 11.5754104455 5.7753641972 3.8798863518
D 11.5756619162 6.2346069545 8.1264377847
D 8.4657159683 8.1430213421 5.7721398194
D 10.6235666633 3.7066703352 4.9843923474
D 9.4064216357 4.5054315512 3.9713713438
D 9.4055893697 4.9760137835 8.3090671767
D 10.6225683438 3.9781349437 7.4913257500
D 9.4041008309 7.0318363979 3.6977546336
D 10.6203336574 8.0310208240 4.5150578497
D 10.6217252429 8.3024859670 7.0221624740
D 9.4055001286 7.5025372289 8.0354197449
D 6.3443723548 6.9410233982 5.9024196319
D 6.3453681346 5.0644716281 6.1054637706
D 13.6755644083 6.1065388208 6.9248982400
D 13.6754254135 5.9071320637 5.0808093168
28
t = 3
C 9.1052683005 4.7552492606 6.1384950287
C 10.9093645433 5.8691291073 4.7501709781
C 10.9095023928 6.1402404301 7.2563047570
C 9.1041781673 7.2524943987 5.8683614413
C 10.0109810860 4.6138731651 4.8847682167
C 10.0105185439 4.8860004921 7.3939696517
C 10.0092282759 7.1225609603 4.6126635685
C 10.0100096247 7.3947259185 7.1219113861
C 8.2958687223 6.0035790827 6.0035532605
C 11.7366715979 6.0051671729 6.0031484112
C 6.8991639861 6.0030471072 6.0038156264
C 13.0975547776 6.0062072437 6.0029673334
D 8.4650111147 3.8658092869 6.2346877899
D 11.5726712232 5.7751648377 3.8780599353
D 11.5729227179 6.2348040242 8.1282650890
D 8.4630349871 8.1413084830 5.7723219657
D 10.6224354099 3.7057995851 4.9832992704
D 9.4053174175 4.5066686773 3.9719561366
D 9.4044753100 4.9771048103 8.3082239415
D 10.6214464396 3.9775257612 7.4925764655
D 9.4029896604 7.0307448904 3.6985975205
D 10.6192116187 8.0316288685 4.5138074841
D 10.6205933810 8.3033564942 7.0232563514
D 9.4043966950 7.5012985212 8.0348343979
D 6.3442199900 6.9392121832 5.9026186114
D 6.3452140844 5.0662809643 6.1052655839
D 13.6754374511 6.1067330178 6.9266739330
D 13.6752983963 5.9069351897 5.0790350582
28
t = 4
C 9.1060323928 4.7543427737 6.1385950403
C 10.9101585558 5.8692321680 4.7511071385
C 10.9102961551 6.1401372711 7.2553685169
C 9.1049407354 7.2534015106 5.8682615765
C 10.0104650226 4.6138161473 4.8848369422
C 10.0100022521 4.8859286574 7.3939168407
C 10.0087122840 7.1226324785 4.6127165286
C 10.0094937409 7.3947827993 7.1218421665
C 8.2930855252 6.0035778012 6.0035537137
C 11.7338644548 6.0051643105 6.0031488859
C 6.9035290648 6.0030472918 6.0038143738
C 13.1019069505 6.0062128826 6.0029674387
D 8.4610672280 3.8683876821 6.2344099019
D 11.5686687225 5.7748709046 3.8753639651
D 11.5689204421 6.2350941127 8.1309617218
D 8.4590913898 8.1387255207 5.7725987422
D 10.6208450843 3.7045203151 4.9817804701
D 9.4037565735 4.5084065153 3.9728471800
D 9.4029001156 4.9786204266 8.3069704350
D 10.6198696911 3.9766108400 7.4943265977
D 9.4014174740 7.0292279759 3.6998507642
D 10.6176332039 8.0325425550 4.5120570017
D 10.6190004850 8.3046364989 7.0247771624
D 9.4028365481 7.4995581084 8.0339426584
D 6.3438824478 6.9365298499 5.9029129713
D 6.3448737739 5.0689599401 6.1049717357
D 13.6751228070 6.1070214234 6.9293174340
D 13.6749838388 5.9066444746 5.0763937325
28
t = 5
C 9.1071876695 4.7530486167 6.1387375340
C 10.9113294821 5.8693764745 4.7524172170
C 10.9114668205 6.1399931204 7.2540581939
C 9.1060937078 7.2546965608 5.8681190707
C 10.0098002037 4.6137600940 4.8849063781
C 10.0093374382 4.8858565405 7.3938637716
C 10.0080477724 7.1227042185 4.6127698710
C 10.0088293038 7.3948387053 7.1217719686
C 8.2886628836 6.0035757209 6.0035547286
C 11.7294101045 6.0051593481 6.0031497178
C 6.9098445108 6.0030474728 6.0038128088
C 13.1082363483 6.0062204243 6.0029676557
D 8.4556576236 3.8720424963 6.2340145486
D 11.5632262912 5.7744654504 3.8716437255
D 11.5634782586 6.2354940978 8.1346828897
D 8.4536826469 8.1350644344 5.7729930443
D 10.6187943545 3.7027573746 4.9798528218
D 9.4017304430 4.5106483470 3.9741313698
D 9.4008540617 4.9805466328 8.3052196653
D 10.6178373093 3.9753137792 7.4965752651
D 9.3993752270 7.0272998425 3.7016009667
D 10.6155973815 8.0338381077 4.5098072050
D 10.6169451116 8.3064009038 7.0267080850
D 9.4008109786 7.4973125873 8.0326574896
D 6.3431991604 6.9328498748 5.9033158590
D 6.3441881608 5.0726347947 6.1045689338
D 13.6744492487 6.1074191902 6.9329718272
D 13.6743105583 5.9062439727 5.0727423289
