# Supplementary material for: Competing quantum effects in heavy-atom tunnelling through conical intersections
Source: Chem Sci. 2023 Sep 27;14(39):10777–85. doi: 10.1039/d3sc03706a (PMC10566476; doi:10.1039/d3sc03706a)
Supplement: SC-014-D3SC03706A-s001 [file SC-014-D3SC03706A-s001.zip › DinstT300N20/x1.xyz]

28
t = 0
C 9.1071876695 4.7530486167 6.1387375340
C 10.9113294821 5.8693764745 4.7524172170
C 10.9114668205 6.1399931204 7.2540581939
C 9.1060937078 7.2546965608 5.8681190707
C 10.0098002037 4.6137600940 4.8849063781
C 10.0093374382 4.8858565405 7.3938637716
C 10.0080477724 7.1227042185 4.6127698710
C 10.0088293038 7.3948387053 7.1217719686
C 8.2886628836 6.0035757209 6.0035547286
C 11.7294101045 6.0051593481 6.0031497178
C 6.9098445108 6.0030474728 6.0038128088
C 13.1082363483 6.0062204243 6.0029676557
D 8.4556576236 3.8720424963 6.2340145486
D 11.5632262912 5.7744654504 3.8716437255
D 11.5634782586 6.2354940978 8.1346828897
D 8.4536826469 8.1350644344 5.7729930443
D 10.6187943545 3.7027573746 4.9798528218
D 9.4017304430 4.5106483470 3.9741313698
D 9.4008540617 4.9805466328 8.3052196653
D 10.6178373093 3.9753137792 7.4965752651
D 9.3993752270 7.0272998425 3.7016009667
D 10.6155973815 8.0338381077 4.5098072050
D 10.6169451116 8.3064009038 7.0267080850
D 9.4008109786 7.4973125873 8.0326574896
D 6.3431991604 6.9328498748 5.9033158590
D 6.3441881608 5.0726347947 6.1045689338
D 13.6744492487 6.1074191902 6.9329718272
D 13.6743105583 5.9062439727 5.0727423289
28
t = 1
C 9.1083597978 4.7517386363 6.1388817492
C 10.9124833994 5.8695190059 4.7537115427
C 10.9126204825 6.1398507009 7.2527636479
C 9.1072637715 7.2560073525 5.8679747546
C 10.0091355234 4.6137069376 4.8849779766
C 10.0086727286 4.8857865281 7.3938078773
C 10.0073831998 7.1227737159 4.6128260563
C 10.0081648328 7.3948916709 7.1216997454
C 8.2842080572 6.0035737756 6.0035557760
C 11.7249880103 6.0051545437 6.0031505493
C 6.9161723880 6.0030479688 6.0038111191
C 13.1145527781 6.0062276506 6.0029679997
D 8.4502154940 3.8757601625 6.2336111085
D 11.5578167458 5.7740679881 3.8679865617
D 11.5580690626 6.2358861303 8.1383407193
D 8.4482414079 8.1313404254 5.7733954475
D 10.6167524095 3.7010076536 4.9779271669
D 9.3996954635 4.5128959528 3.9754275525
D 9.3987987456 4.9824750596 8.3034551920
D 10.6158138421 3.9740289954 7.4988178981
D 9.3973241038 7.0253696575 3.7033644754
D 10.6135705900 8.0351216425 4.5075636341
D 10.6148990493 8.3081514889 7.0286362974
D 9.3987767283 7.4950612371 8.0313602301
D 6.3425277522 6.9291954115 5.9037157694
D 6.3435153564 5.0762838717 6.1041688864
D 13.6737641199 6.1078197259 6.9366515028
D 13.6736251179 5.9058410457 5.0690653703
28
t = 2
C 9.1091544913 4.7508024605 6.1389848260
C 10.9132467657 5.8696188178 4.7546181354
C 10.9133836607 6.1397506468 7.2518569205
C 9.1080571155 7.2569439600 5.8678715723
C 10.0086194426 4.6136541956 4.8850493121
C 10.0081568094 4.8857175307 7.3937510520
C 10.0068670633 7.1228421000 4.6128829945
C 10.0076487286 7.3949441748 7.1216280008
C 8.2814003926 6.0035723891 6.0035566404
C 11.7222049358 6.0051520135 6.0031511413
C 6.9205234014 6.0030486342 6.0038095064
C 13.1189188179 6.0062328625 6.0029682359
D 8.4462137286 3.8784532090 6.2333183599
D 11.5538723417 5.7737888636 3.8654060979
D 11.5541248612 6.2361613198 8.1409217137
D 8.4442394120 8.1286415420 5.7736869006
D 10.6151799733 3.6997546021 4.9764120125
D 9.3981177484 4.5146442126 3.9763416804
D 9.3972054292 4.9839935939 8.3021751866
D 10.6142545848 3.9731373361 7.5005565044
D 9.3957340551 7.0238499102 3.7046436287
D 10.6120096030 8.0360120698 4.5058253093
D 10.6133238999 8.3094049503 7.0301531931
D 9.3971989655 7.4933092918 8.0304450636
D 6.3422137640 6.9265515078 5.9040062427
D 6.3432018760 5.0789227805 6.1038790578
D 13.6734242427 6.1081129895 6.9393337855
D 13.6732846445 5.9055472983 5.0663843786
28
t = 3
C 9.1096638765 4.7501744992 6.1390538638
C 10.9137257747 5.8696846059 4.7552160520
C 10.9138624576 6.1396844451 7.2512589689
C 9.1085657000 7.2575720492 5.8678024150
C 10.0082510415 4.6136113156 4.8851071100
C 10.0077885238 4.8856616010 7.3937045562
C 10.0064985091 7.1228976046 4.6129294169
C 10.0072800964 7.3949868326 7.1215700485
C 8.2797213624 6.0035714379 6.0035568867
C 11.7205327536 6.0051508734 6.0031514415
C 6.9233465469 6.0030491078 6.0038083683
C 13.1217751906 6.0062361732 6.0029685172
D 8.4434749635 3.8802776987 6.2331200356
D 11.5511895872 5.7736043718 3.8636940578
D 11.5514424831 6.2363425450 8.1426337240
D 8.4415003102 8.1268125343 5.7738848339
D 10.6140680178 3.6989115787 4.9753214477
D 9.3969954428 4.5158933863 3.9769502638
D 9.3960730121 4.9850853942 8.3013044698
D 10.6131514306 3.9725517086 7.5017947633
D 9.3946030571 7.0227559854 3.7055143733
D 10.6109050281 8.0365965540 4.5045878665
D 10.6122097047 8.3102480381 7.0312449136
D 9.3960766450 7.4920574332 8.0298357417
D 6.3420871482 6.9247750883 5.9042023494
D 6.3430758218 5.0806948506 6.1036834243
D 13.6732712187 6.1083117993 6.9411449950
D 13.6731300620 5.9053495543 5.0645734263
28
t = 4
C 9.1099475567 4.7498131444 6.1390934202
C 10.9139882032 5.8697221054 4.7555559869
C 10.9141248009 6.1396466932 7.2509189973
C 9.1088488514 7.2579333417 5.8677627003
C 10.0080299538 4.6135837224 4.8851440290
C 10.0075675605 4.8856254963 7.3936745665
C 10.0062772799 7.1229334152 4.6129593019
C 10.0070587959 7.3950142108 7.1215330624
C 8.2788372079 6.0035708257 6.0035571378
C 11.7196463609 6.0051501526 6.0031516119
C 6.9249326732 6.0030492485 6.0038076972
C 13.1233918064 6.0062380054 6.0029686590
D 8.4418787443 3.8813342903 6.2330041322
D 11.5496321222 5.7735004646 3.8627164345
D 11.5498853094 6.2364447832 8.1436112652
D 8.4399030663 8.1257525835 5.7740001987
D 10.6134063524 3.6984255462 4.9746633419
D 9.3963247778 4.5166435147 3.9772987639
D 9.3953964645 4.9857422605 8.3007975073
D 10.6124949693 3.9722188464 7.5025351727
D 9.3939268642 7.0220973523 3.7060216385
D 10.6102469013 8.0369286329 4.5038478582
D 10.6115461300 8.3107341164 7.0319036497
D 9.3954056084 7.4913052085 8.0294868577
D 6.3420459685 6.9237548344 5.9043161752
D 6.3430354706 5.0817115616 6.1035706431
D 13.6732116532 6.1084265212 6.9421881052
D 13.6730695684 5.9052363635 5.0635302273
28
t = 5
C 9.1100386994 4.7496950595 6.1391061705
C 10.9140717602 5.8697344887 4.7556662899
C 10.9142082868 6.1396342576 7.2508086550
C 9.1089396413 7.2580512372 5.8677499241
C 10.0079562882 4.6135743499 4.8851564567
C 10.0074939463 4.8856128400 7.3936640923
C 10.0062034480 7.1229458892 4.6129697267
C 10.0069849422 7.3950234183 7.1215205797
C 8.2785620334 6.0035705100 6.0035572289
C 11.7193692253 6.0051498836 6.0031516335
C 6.9254442885 6.0030490368 6.0038075408
C 13.1239154639 6.0062386878 6.0029686613
D 8.4413549206 3.8816795690 6.2329644369
D 11.5491213716 5.7734686796 3.8623982772
D 11.5493749002 6.2364763689 8.1439292282
D 8.4393778454 8.1254050467 5.7740399127
D 10.6131873749 3.6982673296 4.9744415972
D 9.3961020039 4.5168948442 3.9774112940
D 9.3951718463 4.9859593526 8.3006302257
D 10.6122776793 3.9721096090 7.5027799549
D 9.3937015360 7.0218788727 3.7061890961
D 10.6100278416 8.0370375099 4.5036031078
D 10.6113253679 8.3108922174 7.0321255398
D 9.3951821471 7.4910523963 8.0293743447
D 6.3420374282 6.9234214531 5.9043542993
D 6.3430274075 5.0820414959 6.1035332621
D 13.6731968244 6.1084638996 6.9425283078
D 13.6730542387 5.9052009176 5.0631895085
