# Supplementary material for: Competing quantum effects in heavy-atom tunnelling through conical intersections
Source: Chem Sci. 2023 Sep 27;14(39):10777–85. doi: 10.1039/d3sc03706a (PMC10566476; doi:10.1039/d3sc03706a)
Supplement: SC-014-D3SC03706A-s001 [file SC-014-D3SC03706A-s001.zip › DinstT300N20/V1.txt]

-7.744490394736561711e+01
-7.744684534602636461e+01
-7.744784512816707434e+01
-7.744835943091541708e+01
-7.744861703853192125e+01
-7.744869345370855740e+01
