# Supplementary material for: Competing quantum effects in heavy-atom tunnelling through conical intersections
Source: Chem Sci. 2023 Sep 27;14(39):10777–85. doi: 10.1039/d3sc03706a (PMC10566476; doi:10.1039/d3sc03706a)
Supplement: SC-014-D3SC03706A-s001 [file SC-014-D3SC03706A-s001.zip › DinstT300N20/V0.txt]

-7.744868434148277458e+01
-7.744861000029942488e+01
-7.744835621311834473e+01
-7.744783256883218314e+01
-7.744682511278720938e+01
-7.744488675322816107e+01
