# Supplementary material for: Competing quantum effects in heavy-atom tunnelling through conical intersections
Source: Chem Sci. 2023 Sep 27;14(39):10777–85. doi: 10.1039/d3sc03706a (PMC10566476; doi:10.1039/d3sc03706a)
Supplement: SC-014-D3SC03706A-s001 [file SC-014-D3SC03706A-s001.zip › DinstT300N20/H1.txt]

1.664908248155487103e+00 2.839493036443297425e-01 -3.157307177225768258e-02 -7.343381260397417731e-02 -2.953122268725669880e-02 5.460316413589162698e-02 -7.341538777419273631e-02 -4.049730342789574500e-02 -4.709055790042540601e-02 5.003758580237721576e-02 -3.826270227748982539e-02 4.084643033067575368e-03 -3.175524137132670344e-01 2.564216630879126782e-02 1.136982072861720677e-01 -3.171678544455227566e-01 7.020332578230875512e-04 -1.160764276225660502e-01 6.098618657630091970e-03 1.038357266062834780e-02 1.307218051410847549e-03 6.100508383761484542e-03 9.817127252734696163e-03 -3.475206355684141209e-03 -3.545381335574486759e-01 1.301284311358163470e-01 -1.404869649252028785e-02 -1.682328688498015146e-02 4.248104343435548172e-03 -4.365267363583654652e-04 -9.390332605953202738e-02 9.740829560178584923e-02 -1.038546238675976813e-02 1.020074165741318394e-02 3.393948132033019864e-03 -3.335366621959375152e-04 -4.711507709698057322e-01 -4.378826148576628885e-01 4.731212828933457903e-02 -3.673627599483407849e-03 -9.232729446592643358e-03 -1.147536193305768309e-03 -3.686383250870502865e-03 -8.774943291255759420e-03 3.098205992465566036e-03 -5.576109382292001107e-03 -1.380728397923124476e-02 1.476348540173071360e-03 -4.033856643285631260e-02 3.136000515093981256e-03 5.273753201264567286e-02 3.880694340333919190e-02 -2.954114374944659827e-03 -4.315425836867435583e-02 3.878237696363071030e-02 6.372156515153291900e-03 4.263789070326350072e-02 -4.035557396803911290e-02 -7.702051280141203327e-03 -5.231423335920725587e-02 1.541544091707104311e-03 -1.433829702216090577e-03 -3.056632017574322305e-04 -8.328967924240153649e-04 2.087202512155057754e-03 -9.963581027919881684e-04 -8.177789833726254246e-04 1.767838795944834222e-03 5.021947194252032991e-04 1.542016523239963296e-03 -1.412570283237642253e-03 3.958976245328044673e-04 -8.921869497973777471e-03 -2.266254063107279483e-03 2.177909366463115504e-04 -1.093206567027310300e-03 1.085553176195085817e-02 -1.146118898707120881e-03 8.872264187023757957e-04 -6.415620216175955525e-04 -1.370051445283466951e-05 8.555735060011056964e-04 -6.344755486247676988e-04 1.540126797108798407e-04
2.839493036443297425e-01 1.953897451392317963e+00 -7.287965041593469362e-02 -6.023076855526483808e-02 -1.810026931828800922e-02 6.658686239830106934e-02 -6.490500614133595803e-02 -3.570684768474220727e-02 -6.368943980729906140e-02 3.818900295836442915e-02 -1.095152984942705798e-01 1.240085530592077365e-02 7.281587215899926364e-03 -2.652816440550824773e-01 -7.700161554009812490e-03 -2.420361229124663727e-02 -2.641161554635282904e-01 -2.519713580484155002e-02 -1.743744787769231988e-03 1.834026453697859549e-02 1.067648021099863731e-02 -8.428178546139673127e-04 1.539181934042820749e-02 -1.332587624725161714e-02 1.557304407643145538e-01 -5.890819647903619005e-01 3.884426549443480148e-02 -2.225341492361949253e-02 1.226526745599131399e-02 -4.927460887681840620e-04 3.191841922277485755e-02 7.055292511662179106e-03 1.764059343681965812e-03 3.664651400359228081e-03 4.578806416434298004e-03 -6.821911334431894017e-04 -4.374612059303559231e-01 -7.341019102733126189e-01 6.432344292439096112e-02 -9.995706372154097505e-03 -1.313879336024087116e-02 4.047793373504839955e-03 -8.977616418850758659e-03 -1.297391475527431837e-02 -2.513335754790501156e-04 -6.826635649760182459e-03 -3.063718490567131185e-03 9.552565594335681856e-04 5.828765766063065401e-02 3.680241640943390270e-03 -7.869386529078577219e-02 9.387686989369191728e-03 -4.828250265781941671e-03 -8.108342398396806150e-03 -3.550795400940982491e-03 -4.147476426937337680e-03 -5.650753564483145669e-03 5.726578825506451614e-02 1.144937819875010282e-02 7.538495483466675640e-02 3.430797791595754410e-03 -3.099623287064137353e-03 -8.045509004527364762e-04 2.316804237122789718e-03 1.162654002357060672e-03 -2.008778877701062563e-03 2.273812967632958190e-03 9.936179999014277398e-03 1.488631760027239520e-03 3.441663716851402644e-03 -3.039152050858669966e-03 1.182968558269877762e-03 -1.066419699114445549e-02 5.468867424333824674e-03 4.385581919496449842e-03 -6.863012877790085342e-03 4.087950053797560941e-03 -3.054269859910046028e-03 1.479183129370206188e-03 -9.221863521337319734e-04 -1.643116871271016292e-03 1.550047859298522672e-03 -8.121098049783880782e-04 1.890670994487237896e-03
-3.157307177225768258e-02 -7.287965041593469362e-02 1.290378701853730048e+00 2.917028499615520118e-02 1.699761412060359078e-02 -2.221136851719554897e-02 -1.556283955532181129e-02 -1.403499597806752951e-02 -4.539594599207286314e-03 -4.096926252921849129e-03 1.240038287438789341e-02 4.160704509857301656e-03 1.454588343769733505e-01 -3.060269740377272868e-02 -4.142393063643827755e-01 -1.431741554840847142e-01 -2.396172734642475557e-03 -4.153792836531627897e-01 -3.856931034231284548e-03 -2.914902557717683916e-04 3.014113179617303358e-03 4.081336012337600204e-03 -2.311607490261358665e-03 5.774530626091267313e-03 -1.666077043767794433e-02 3.886788707107755036e-02 -2.343487170098438321e-01 2.390031124715173445e-03 -5.706972916892970663e-04 6.879075549907139042e-03 -3.629219035395129470e-03 1.906261235071444755e-03 2.278631769268052790e-02 -4.554239976726083116e-04 -7.899055229341922935e-04 -2.681048948954264238e-03 4.738677247152570104e-02 6.417131997081153283e-02 -1.457451278858836741e-01 -3.648588728242109329e-03 -6.184128765076841831e-04 4.348732259933757796e-03 5.747602028718505965e-03 4.409203496139229086e-03 4.240073007376988362e-03 7.544731579700039107e-04 1.034152625420435914e-03 6.258300515735173812e-03 -2.015392919161039346e-03 4.180074202704369551e-03 -3.731736678024618475e-03 5.897221095173810212e-02 -8.934152717828023477e-03 -6.739330302488519275e-02 -5.959865516430432747e-02 -4.899587427243116272e-03 -6.106602750535313623e-02 -1.055648260165338581e-02 -7.437489621742192705e-03 -1.942638463101308693e-02 -4.393613255554949804e-04 3.358988198601795851e-04 6.023029612373191274e-03 2.376330610262479721e-04 -1.852876471858795572e-03 -1.072419579581710119e-04 -7.086472992830564199e-04 1.442333469807460149e-03 -8.333692239568797708e-04 -2.910178242389066961e-04 8.220308671682912370e-05 -1.210842018708341034e-03 1.162181570824223371e-03 4.421486715993467286e-03 4.582963813923436602e-02 9.377765927179185571e-04 -3.102930307794090833e-03 -2.373921209444981861e-02 -6.467587684790118609e-04 9.883267667334422364e-04 2.962145711003175835e-04 3.089702224874180201e-04 -7.492764111086228388e-04 1.280289454038145616e-04
-7.343381260397417731e-02 -6.023076855526483808e-02 2.917028499615520118e-02 1.647246867731221753e+00 -2.968570779850042418e-02 -2.803181948828035175e-01 7.562306032722586335e-02 4.216923862267077210e-03 3.942346655371550823e-02 -7.358404583142200139e-02 6.497256385053420957e-02 1.558079195357031654e-02 -2.973649418828239188e-01 -1.021066271960326122e-01 3.187023120642453258e-03 -4.245742185771247609e-03 -1.162228813977519634e-02 -1.887978134749938863e-02 -2.980367395225443916e-01 1.010162552182023860e-01 -1.894828391976339371e-02 -4.175349887375811794e-03 7.308988244805470803e-03 -2.098068437410729320e-02 3.702918354520426392e-03 -9.354144350536412506e-05 -8.886437133009587137e-04 -4.269557459342510075e-01 -1.025885073595454722e-02 -9.600895340146821388e-02 -4.967617567974095399e-03 -9.070685430827488799e-05 -4.625104706653965919e-04 -5.696059748483964236e-02 -1.144748847261862004e-02 -1.030529075563418606e-01 -2.038542064270940091e-03 3.811577607077168937e-03 1.282746098008912157e-02 -4.778985105535791256e-01 4.295253010414511879e-02 3.992849586233786496e-01 -3.564968346926686987e-03 1.611463958569678539e-03 1.501434654567670307e-02 -2.050352852592295452e-03 -1.057301770530298494e-03 1.332445895265304929e-02 3.246266034862435590e-02 3.406089622427412034e-02 -6.227592466099532778e-03 -4.093902691111557524e-02 -6.063516994738908650e-02 8.514633516652509587e-03 1.966260039744090020e-03 3.706697806783319955e-03 3.656620064300679547e-04 2.081060902227966844e-03 6.845532911074975538e-04 1.009113754179018132e-03 -4.103209592308806886e-02 6.104287836024319819e-02 -5.003522364471301928e-03 3.233746599241772018e-02 -3.485269147333965034e-02 1.273202981045293367e-03 2.099485732009250417e-03 -6.902224695017728472e-04 1.096041156224485894e-03 2.057911757118060896e-03 -3.598038554226555726e-03 1.402649221047603569e-03 9.613981693606726484e-04 3.557409442401376909e-04 -2.494438493476223073e-04 8.362038131540499436e-04 -4.620380391325744698e-04 -1.436191859880472238e-04 -6.815297292971696924e-03 6.632938721289597826e-04 5.718311273681438850e-03 1.508426641253932284e-02 -5.905394160692317533e-05 -3.127496747502411106e-04
-2.953122268725669880e-02 -1.810026931828800922e-02 1.699761412060359078e-02 -2.968570779850042418e-02 1.188261681163974792e+00 8.602127836537268313e-02 -4.182908791901430653e-03 -3.066080648231393584e-03 -1.093395539640480002e-02 4.047037483052301488e-02 -3.562275487189398016e-02 -1.402885436814040737e-02 -1.485154663945476294e-01 -3.808582391158875646e-01 -4.994451679040470826e-02 9.798229991420505033e-03 1.564268048437437303e-02 -6.182711470478313015e-03 1.557602039508848291e-01 -3.710439464523499487e-01 7.397805372982341199e-02 -1.002877657945394456e-02 1.631684028175899026e-02 4.149838584601626967e-03 -2.570027538733796191e-04 -3.430797791595744869e-03 1.179661537539872023e-03 -2.058762133877133083e-02 -1.879053903094303479e-01 -4.592932119266686375e-02 4.455029354827159949e-04 -1.634613103679629102e-04 8.173065518398323049e-05 -3.448750189846412455e-04 7.100834911429451668e-02 -6.827580512825906500e-03 3.001357528230243904e-03 9.523274839298691286e-03 -1.863742397114462671e-03 4.564916929368363629e-02 -1.684506597864459387e-01 -6.253576200406621433e-02 1.093678998560163864e-03 1.230400684168543070e-02 -2.116020835659206470e-03 -6.410895900847419886e-04 9.154305812138632120e-03 -2.584672916251765963e-03 -5.512803556889388917e-02 -5.297233048447481940e-02 4.858485883884693796e-03 -2.380676980364813608e-02 -3.388231710485474502e-02 1.568708904846277327e-02 -9.339971404550846245e-04 -6.618765775303801172e-04 -6.127436981134305738e-04 -2.584200484718806798e-04 2.962145711003175835e-04 -5.310130429294387510e-04 1.176260030503317559e-02 -1.872860325698570694e-02 -8.706913150524603351e-03 5.393656324303264249e-02 -5.885835495231993980e-02 6.817187019103089496e-03 1.020452110967709665e-04 7.902834681604749278e-03 2.688135421947078756e-04 1.049742866004646892e-03 -3.784176578171521282e-04 1.055884475931764908e-03 -3.850316992771399705e-04 5.499103042436734659e-04 -7.653390832257280386e-05 3.916457407371115498e-04 5.659729763607380081e-04 -1.133835678852863167e-04 9.547841279007173321e-04 -1.401090196989190559e-02 1.821695990690330247e-03 7.587250417657293543e-04 7.034505524216563312e-03 -3.311745045316222616e-04
5.460316413589162698e-02 6.658686239830106934e-02 -2.221136851719554897e-02 -2.803181948828035175e-01 8.602127836537268313e-02 1.970905931438177161e+00 -3.951984258641792758e-02 -1.096608074063902538e-02 -1.030118060129834312e-01 4.714583238976943758e-02 -6.362755127649502573e-02 -4.577861553368631209e-03 4.800660264263191535e-02 2.984444479353984964e-02 -2.607949617875550130e-01 -2.041849085000963827e-03 1.165961023087049280e-03 7.216864095898689949e-03 1.508993559093357688e-02 -5.639415207694628042e-03 -2.704439034145931231e-01 1.299186715352342383e-04 -3.177102058452446233e-03 6.557349676032588059e-03 -2.724985081509635060e-03 1.187220442065539889e-03 7.286311531228472846e-03 -1.880334192548339667e-01 -4.596664328376248720e-02 -6.070523154371147978e-01 4.153145605331797288e-03 8.456524438114075874e-05 5.621935240978802231e-04 -4.144641837740097035e-03 -6.938601923046932261e-03 7.844725603063512631e-03 1.077474596983254637e-02 -9.807678622077717692e-04 -1.125946072254216737e-02 4.245633526518712841e-01 -6.242332329924665107e-02 -7.410253943873081894e-01 1.025081939989591108e-02 -2.135390528506291713e-03 -7.189935498525977173e-03 1.117300575202966745e-02 -3.478513376414175788e-03 -1.091978245041918053e-02 -1.436191859881014339e-04 -1.017617521770479861e-03 -5.755633364777076183e-03 -5.318728683192396056e-02 -7.714995904141447314e-02 1.273675412578094759e-02 6.179404449748468822e-04 -2.891280981074870193e-04 1.058341119902619747e-02 -6.529003784061081922e-04 3.873938569413644221e-04 -9.174620368051123083e-04 -5.714484578265351111e-02 8.397423253351032901e-02 6.926318703192690593e-03 -1.201865819584082076e-02 1.270226662388256739e-02 -7.483315480429152122e-03 -6.987262370930827880e-04 -6.694354820560967714e-04 -8.848642610381296601e-04 3.892835830728003620e-04 7.015608262901933297e-04 1.140449720312894377e-03 -4.327472840955450852e-04 -1.738548040907620523e-04 -2.985767287646260608e-04 -5.536897565064694514e-04 -7.086472992852248243e-06 -3.136945378159834751e-04 8.332274944970274530e-03 1.844372704267347503e-03 2.625774459610224001e-03 6.589002588733945329e-03 -3.004664548960457376e-04 4.369991678912260764e-03
-7.341538777419273631e-02 -6.490500614133595803e-02 -1.556283955532181129e-02 7.562306032722586335e-02 -4.182908791901430653e-03 -3.951984258641792758e-02 1.647753314334442498e+00 3.037167838420643667e-02 2.802563063519992737e-01 -7.356042425477934965e-02 6.007770073861978116e-02 -2.917075742768812652e-02 -4.185270949565817952e-03 -7.381270269332388528e-03 2.111816195016819400e-02 -2.979063484194762745e-01 -1.010039719983480688e-01 1.880655445990687957e-02 -4.278339961538289889e-03 1.178480458707743123e-02 1.896907090720905548e-02 -2.976389521718800779e-01 1.022748128217291219e-01 -3.133638357429735337e-03 3.536622454955408099e-03 6.472312000120084040e-05 8.083303527155166323e-04 -4.271603087879773941e-01 1.012137315989360478e-02 9.630989228789707535e-02 -4.971869451770053946e-03 1.653510364992384559e-05 5.026671509581321067e-04 -5.702768276250567980e-02 1.106151191027578140e-02 1.033533740112379529e-01 -1.987519458722560028e-03 9.382490242507667000e-04 -1.339674097717986553e-02 -3.531898139626753197e-03 -1.661541701052392022e-03 -1.498458335910685807e-02 -4.779646509681787503e-01 -4.331535752137810613e-02 -3.993038558846929154e-01 -2.033345317409502098e-03 -3.867324527954117165e-03 -1.290824677220743510e-02 2.163263988944801389e-03 5.891221214705572203e-04 -1.141394583378612347e-03 2.050352852592273768e-03 3.518197625173907685e-03 -1.400759494916189313e-03 -4.100422246264952969e-02 -6.102917784579038607e-02 5.162731791043512208e-03 3.240313397548446467e-02 3.495804370516646109e-02 -1.305328325279454978e-03 2.070194976972231874e-03 -3.723232910433216594e-03 -2.395227871577055960e-04 2.084840354490795356e-03 -7.015608262901716456e-04 -1.035569920018980343e-03 3.241683448993734618e-02 -3.410955667215823106e-02 6.193577395734021530e-03 -4.097540413914541046e-02 6.053784905162081648e-02 -8.487232487746883616e-03 1.079033621041703382e-03 4.001495083284919638e-04 1.110214102209669974e-04 8.130546680441873633e-04 -4.275505372340962507e-04 2.187357997120539148e-04 1.517639056144609935e-02 7.275445605974158181e-05 2.900729611731616212e-04 -6.972144561879719399e-03 -6.661284613260486402e-04 -5.676737298790216803e-03
-4.049730342789574500e-02 -3.570684768474220727e-02 -1.403499597806752951e-02 4.216923862267077210e-03 -3.066080648231393584e-03 -1.096608074063902538e-02 3.037167838420643667e-02 1.188227666093609081e+00 8.622867580829617074e-02 2.949579032229259629e-02 -1.801948352616982926e-02 1.696218175563943276e-02 1.002121767492824417e-02 1.632061973402184479e-02 4.146531563871641395e-03 -1.556935911047522270e-01 -3.713250432143988533e-01 7.400073044340048367e-02 -9.808623485143344589e-03 1.563606644291440362e-02 -6.179404449748327442e-03 1.485745203361545363e-01 -3.806007639304813672e-01 -5.001018477347160540e-02 2.621995007346820863e-04 -3.431270223128603421e-03 1.176826948342741749e-03 2.032400454343814139e-02 -1.879734204501615213e-01 -4.571294755061910964e-02 -4.506996823437582535e-04 -1.653510364993807710e-04 8.362038131540293438e-05 1.152732940168821763e-04 7.103055339633872201e-02 -6.745377426109073690e-03 6.316409594276381836e-04 9.155250675204337080e-03 -2.596483704573151249e-03 -1.110214102210168707e-03 1.229928252635687641e-02 -2.132083507776308742e-03 -4.600349294332516797e-02 -1.685290834208999500e-01 -6.280741013545804163e-02 -3.012223453485892138e-03 9.516660797838718405e-03 -1.872246164705851324e-03 -1.011003480310584176e-04 7.706303163936901665e-03 2.678686791290061688e-04 -1.049742866004652313e-03 -3.812522470142897749e-04 1.057774202063190006e-03 -1.177866297715026225e-02 -1.878671233552690889e-02 -8.561404238405142739e-03 -5.385813960857864513e-02 -5.889095272808697601e-02 6.830887533555886001e-03 9.344695719879490305e-04 -6.609317144646729893e-04 -4.714866697896565907e-04 2.579476169390433789e-04 2.971594341660409744e-04 -5.319579059951404579e-04 5.520079002495362208e-02 -5.313531936330992411e-02 4.856123726220426193e-03 2.381338384510810896e-02 -3.381806641638641919e-02 1.567905771240423254e-02 -3.486544712472800216e-04 5.640832502293291733e-04 -1.143284309510015761e-04 6.661284613260838768e-04 5.499103042436734659e-04 -7.795120292113891670e-05 -7.025056893559438256e-04 7.020805009763750326e-03 -3.103875170859895539e-04 -9.510046756378779786e-04 -1.401657114828617004e-02 1.822168422223210916e-03
-4.709055790042540601e-02 -6.368943980729906140e-02 -4.539594599207286314e-03 3.942346655371550823e-02 -1.093395539640480002e-02 -1.030118060129834312e-01 2.802563063519992737e-01 8.622867580829617074e-02 1.970728297181823629e+00 -5.468064290727989163e-02 6.666812062195215383e-02 -2.221892742172117824e-02 -7.700633985546160437e-05 -3.101513013195557247e-03 6.486957377637182602e-03 -1.502332274480094876e-02 -5.525086776743610636e-03 -2.704491001614546253e-01 2.079171176096509220e-03 1.097930882355845940e-03 7.173400394876025890e-03 -4.806045983737747274e-02 2.973106122565454326e-02 -2.606286658879898299e-01 2.853958889979194696e-03 1.170212906882760846e-03 7.277807763637076169e-03 1.881241261091425310e-01 -4.564964172521646102e-02 -6.071297942085029931e-01 -4.150783447667448153e-03 8.314794978251683082e-05 5.650281132949979204e-04 4.276450235406832265e-03 -6.945688396039761958e-03 7.788978682186593894e-03 -1.119851705480385748e-02 -3.472844198019867969e-03 -1.093301053333911935e-02 -1.027633070267014448e-02 -2.152870495221925404e-03 -7.205053307577312903e-03 -4.246006747429669215e-01 -6.278567828494666103e-02 -7.408283904381075535e-01 -1.080828860866530662e-02 -1.022341837099015500e-03 -1.125946072254222635e-02 6.883327433703152233e-04 -6.401447270190565447e-04 -8.839193979724225322e-04 -4.067635497884635430e-04 6.817187019103002760e-04 1.154150234765685679e-03 5.704327300308960347e-02 8.403942808504437367e-02 6.834194554285849890e-03 1.197424963175237889e-02 1.268620395176542695e-02 -7.488039795757687328e-03 -6.188853080405214840e-04 -2.853486458446205607e-04 1.051254646909782590e-02 6.335306855590524394e-04 4.034565290584506483e-04 -9.160447422066112476e-04 1.403121652580343291e-04 -9.779332730106937537e-04 -5.785868982879775399e-03 5.326004128798374204e-02 -7.711972342331172015e-02 1.271313254913819524e-02 5.399892420537106760e-04 -2.078698744564354967e-05 -3.198361477430743853e-04 4.558964292054293495e-04 -1.790515509521783608e-04 -3.047183386917440761e-04 -6.605537692383847172e-03 -3.184188531445624826e-04 4.399754865482127450e-03 -8.367707309934448168e-03 1.836341368208866624e-03 2.602625314500231317e-03
5.003758580237721576e-02 3.818900295836442915e-02 -4.096926252921849129e-03 -7.358404583142200139e-02 4.047037483052301488e-02 4.714583238976943758e-02 -7.356042425477934965e-02 2.949579032229259629e-02 -5.468064290727989163e-02 1.667901574347658400e+00 -2.839091469640371845e-01 3.131984847064714361e-02 6.150113694711320175e-03 -9.762325194923529223e-03 3.464340430428425321e-03 6.130271570331394596e-03 -1.031507008836430456e-02 -1.278399727906655466e-03 -3.171820273915084698e-01 -8.428178546140161018e-04 1.160400503945361872e-01 -3.175684763853841575e-01 -2.575649473974228262e-02 -1.136367911869008707e-01 -3.540543636678046280e-01 -1.299730011615068959e-01 1.393767508229934796e-02 -1.679966530833756910e-02 -4.261804857888341208e-03 5.055017401552786439e-04 -9.393545140376574620e-02 -9.777490247128162171e-02 1.045254766442517413e-02 1.027585827113766496e-02 -3.463395567362759393e-03 4.147948858470035119e-04 -5.606345000394715936e-03 1.379311103324556281e-02 -1.499970116815825451e-03 -3.727012362696006942e-03 8.768801681328635550e-03 -3.110016780786921398e-03 -3.710949690578996610e-03 9.229422425862623958e-03 1.161236707758494559e-03 -4.720280763263180468e-01 4.381202479186891985e-01 -4.732015962539310588e-02 -8.121098049783718152e-04 -1.583118066598380568e-03 -5.116433500823721562e-04 1.526426282655757739e-03 1.382807096667688831e-03 -3.840868362114165796e-04 1.503749569078656565e-03 1.431467544551784810e-03 1.889726131435939815e-06 -8.338416554897441768e-04 -2.100430595075000913e-03 9.883267667334504764e-04 3.884379306290190736e-02 -6.312630142013563733e-03 -4.297048250239367262e-02 -4.031211026701646272e-02 7.664729189045646658e-03 5.224525835541043300e-02 -4.032014160307490630e-02 -2.959783553338935121e-03 -5.267942293410446397e-02 3.880647097180638105e-02 2.967342457864592144e-03 4.313819569655726049e-02 -1.129583795057170249e-03 -1.086545282414082096e-02 1.141867014911427964e-03 -8.721558528043085734e-03 2.238853034201610144e-03 -2.163736420477318850e-04 4.393613255555275064e-04 6.406171585518613196e-04 -1.379500075936960363e-04 4.672347859939365682e-04 6.391998639533060488e-04 8.031336058570218150e-06
-3.826270227748982539e-02 -1.095152984942705798e-01 1.240038287438789341e-02 6.497256385053420957e-02 -3.562275487189398016e-02 -6.362755127649502573e-02 6.007770073861978116e-02 -1.801948352616982926e-02 6.666812062195215383e-02 -2.839091469640371845e-01 1.953380611295374436e+00 -7.276532198498367188e-02 7.903779544669994536e-04 1.542914143152372686e-02 -1.358051684346070140e-02 1.769728522076270162e-03 1.835868936675993934e-02 1.081537508165815627e-02 2.408078009270423619e-02 -2.643580404083502033e-01 -2.524626868425849241e-02 -7.273555879841334462e-03 -2.654432156393190523e-01 -7.724255562185387836e-03 -1.556931186732189998e-01 -5.894074701164992991e-01 3.897607389210144824e-02 2.262521853997694760e-02 1.212826231146324138e-02 -6.420344531504524775e-04 -3.168220345634684132e-02 7.173872826408847145e-03 1.711147012002149810e-03 -3.743075034813104010e-03 4.787148722423516592e-03 -9.221863521336744023e-04 6.696244546692186814e-03 -2.985294856113146836e-03 1.067222832720274728e-03 8.912420867316674100e-03 -1.290399488841178360e-02 -2.399952186905212129e-04 9.930510820620012946e-03 -1.306981835644401534e-02 4.028896112190675713e-03 4.377158465265650333e-01 -7.331480710084776753e-01 6.429840405314962704e-02 -2.303103722669965891e-03 9.622013029665426806e-03 1.550520290831403341e-03 -3.420876729405802463e-03 -2.920571736111953788e-03 1.180606400605561154e-03 -3.322138539039001023e-03 -3.098678423998414179e-03 -9.831300198720341679e-04 -2.313497216392787666e-03 1.089899546297329932e-03 -1.971456786605528012e-03 3.494103616998370503e-03 -4.121020261097494732e-03 -5.859095870472440584e-03 -5.723649750002743342e-02 1.148197597451702454e-02 7.548085843583635102e-02 -5.824750098033797119e-02 3.457726388968521396e-03 -7.869481015385151879e-02 -9.386742126303485034e-03 -4.709669951035225927e-03 -8.110232124528264641e-03 6.656087866399389499e-03 4.241962733508375730e-03 -3.047183386917177734e-03 1.067978723172864977e-02 5.509496536159350435e-03 4.431407778183449157e-03 -1.511780905137205099e-03 -8.272276140297590450e-04 1.835396505143137812e-03 -1.397924905719100455e-03 -9.236036467322411656e-04 -1.610046663971147554e-03
4.084643033067575368e-03 1.240085530592077365e-02 4.160704509857301656e-03 1.558079195357031654e-02 -1.402885436814040737e-02 -4.577861553368631209e-03 -2.917075742768812652e-02 1.696218175563943276e-02 -2.221892742172117824e-02 3.131984847064714361e-02 -7.276532198498367188e-02 1.290528935081178163e+00 -4.075666833943352232e-03 -2.313024784859925645e-03 5.787286277478367533e-03 3.861655349559863556e-03 -2.730654259904089247e-04 3.012695885018737245e-03 1.431802970940118658e-01 -2.284678892888600786e-03 -4.154321959848426005e-01 -1.453856074893807582e-01 -3.072175015005228563e-02 -4.141396233109502778e-01 1.664848721782379373e-02 3.883670658990909241e-02 -2.345551695897016842e-01 -2.390503556247842477e-03 -5.598313664336179328e-04 6.913563051805587771e-03 3.641502255249343817e-03 1.690360024556540955e-03 2.284631649735316405e-02 4.582585868697947474e-04 -8.121098049783926319e-04 -2.652230625450082563e-03 -7.469142534443739927e-04 1.017617521770479861e-03 6.246017295880934746e-03 -5.750909049448464649e-03 4.394085687087852590e-03 4.244324891172714456e-03 3.649533591307735358e-03 -6.203026026391119914e-04 4.349204691466606806e-03 -4.730787640553884427e-02 6.413258058511739357e-02 -1.457181992885109301e-01 7.133716146116137434e-04 1.440443743676040472e-03 -8.390384023511550642e-04 2.872383719760727636e-04 7.086472992831106300e-05 -1.208952292576905094e-03 4.247159480369965510e-04 3.349539567944616152e-04 5.650281132950303598e-03 -2.324363141648479267e-04 -1.852876471858779309e-03 -1.105489786881622225e-04 5.958920653364721542e-02 -4.847619958629019107e-03 -6.144964191003170206e-02 1.056923825304048603e-02 -7.433710169479343377e-03 -1.944906134459015862e-02 2.008306446168214420e-03 4.183853654967203267e-03 -3.727012362696066790e-03 -5.901189520049794635e-02 -9.015883373012005542e-03 -6.740983812853512669e-02 -5.914842791349226182e-04 -3.076474141954193674e-03 -2.377228230174969342e-02 -1.128166500458631242e-03 4.408258633073518923e-03 4.582349652930726297e-02 -1.960590861349825569e-04 -7.525834318386140495e-04 1.303911030680823813e-04 6.784116811803199074e-04 9.902164928648673342e-04 2.962145711002958995e-04
-3.175524137132670344e-01 7.281587215899926364e-03 1.454588343769733505e-01 -2.973649418828239188e-01 -1.485154663945476294e-01 4.800660264263191535e-02 -4.185270949565817952e-03 1.002121767492824417e-02 -7.700633985546160437e-05 6.150113694711320175e-03 7.903779544669994536e-04 -4.075666833943352232e-03 1.699034812362828051e+00 -2.480525384833797420e-01 2.909082201232895404e-01 3.760460515222228961e-02 -5.462253382873875213e-03 -4.919996469462463440e-02 2.531902314031823226e-02 4.963790872558154765e-02 -6.136885611791333649e-03 1.987519458722560028e-03 -6.354676548437675557e-03 8.169758497668036176e-03 -7.750758971178628443e-02 4.604364962361785774e-02 5.954952228488737814e-02 -4.940122052762110222e-02 -5.699366769213980166e-02 -3.863119887311701472e-02 9.796340265289339710e-03 5.954527040109160174e-03 1.173519927612770271e-03 -1.109505454910870471e-02 3.590479649702959364e-05 -9.084858376808873509e-03 -3.824852933150415385e-02 7.630714118680038266e-03 5.099614938254078134e-02 -3.983778900802960321e-02 -5.333940978550342354e-02 1.463592888785968105e-03 -2.298379407341451935e-03 6.562073991360994028e-04 2.057439325585169385e-03 -2.577114011726062970e-03 -2.274757830698654476e-03 -6.429793162161399813e-04 -4.400600517925933319e-01 4.125102069541320970e-01 -5.865946127698781765e-02 -4.383588258427811857e-01 -3.490418651042095227e-02 -4.234172337531641461e-01 -9.124070194035894740e-03 -2.617743123551637303e-03 -1.532520649429557416e-02 4.266056741683891228e-04 -2.901674474797746178e-03 -1.104544923815882571e-03 1.559496489955615635e-03 3.017892631880145747e-03 2.262002179311526934e-03 -7.857481254450637137e-03 1.241833527263643336e-02 -1.254778151263890532e-03 -1.353043910097800461e-03 -2.754275836546523498e-04 -8.546286429353768845e-04 -1.959645998284107599e-03 1.902009351275723431e-03 -9.221863521336913158e-04 -8.372431625262962557e-03 -4.062911182552576134e-05 -5.770278742295577648e-03 -5.865709911932357953e-03 2.711756998589973794e-04 3.642447118314942524e-03 -7.269303996045646532e-03 5.305406113965851871e-04 2.721205629246936653e-04 -5.501937631633715096e-03 6.231371918362442171e-04 -1.662958995651050292e-04
2.564216630879126782e-02 -2.652816440550824773e-01 -3.060269740377272868e-02 -1.021066271960326122e-01 -3.808582391158875646e-01 2.984444479353984964e-02 -7.381270269332388528e-03 1.632061973402184479e-02 -3.101513013195557247e-03 -9.762325194923529223e-03 1.542914143152372686e-02 -2.313024784859925645e-03 -2.480525384833797420e-01 1.775586673083647593e+00 3.530575331334800948e-02 5.269501317468875193e-03 5.746184734119945056e-03 -1.012042829682787554e-02 -4.962042875886592264e-02 -1.415348180650765619e-01 1.417294598566129103e-03 6.396722954861804727e-03 -1.353894286856938307e-02 1.253975017658025964e-02 7.041544754056108801e-02 -7.235761357212946131e-03 -8.723070308948244200e-02 -1.760090918805973237e-02 -3.827498549734405231e-02 -4.246498076223838292e-02 3.462923135829673593e-03 -1.111867612575128880e-02 2.629081480340170977e-03 1.303911030680978203e-03 -1.025743344135593774e-02 3.204503087358019295e-03 -4.874737528614913468e-02 1.207440511671772909e-02 6.603978668325452550e-02 2.251136254055857017e-03 4.980373219361378632e-03 1.535874913312819477e-03 -2.949862491148967994e-03 -1.870828870107296054e-04 3.059466606771406826e-03 -4.034565290584921082e-03 -2.833171902533692093e-03 3.778979831310155281e-03 4.172198769051673750e-01 -7.747773203890948590e-01 7.119873902203524563e-02 -3.618872784825470645e-02 -1.588891179929859399e-01 -6.345275160933848413e-02 -1.321863428929345979e-03 7.516385687729029100e-04 -1.130056226590068482e-03 -1.976181101934043269e-03 -6.354204116904816572e-04 4.541956756871586010e-03 -8.548648587018039050e-03 9.945628629671391177e-03 2.015392919161035443e-03 1.068640127318862439e-02 -1.335233241309149999e-02 4.053462551899218247e-04 -1.542961386305656980e-03 -1.028955878559009718e-02 -7.223478137358681044e-04 -2.575224285594647413e-03 2.592231820777447272e-03 -1.670045468643761594e-03 1.666738447913763445e-03 3.770003632185887259e-04 8.092752157812599725e-03 -1.148953487904269370e-03 -8.692740204536882889e-05 -2.873328582826403538e-03 -3.174739900788160524e-04 4.569357785777205042e-03 7.653390832257199071e-04 -1.711147012002174747e-03 -1.011475911843360328e-03 -5.036120140238223210e-04
1.136982072861720677e-01 -7.700161554009812490e-03 -4.142393063643827755e-01 3.187023120642453258e-03 -4.994451679040470826e-02 -2.607949617875550130e-01 2.111816195016819400e-02 4.146531563871641395e-03 6.486957377637182602e-03 3.464340430428425321e-03 -1.358051684346070140e-02 5.787286277478367533e-03 2.909082201232895404e-01 3.530575331334800948e-02 1.784450433503080191e+00 4.916169774046333374e-02 -2.358756157240324280e-02 -1.476924906643135582e-01 4.544318914535881368e-03 3.284438502717149100e-02 1.408979803587875543e-02 -8.268496688034818534e-03 1.264321268227558935e-02 -9.815237526603307061e-03 1.744831380294762160e-02 -3.810632744011468315e-02 5.521779756013643278e-03 -5.912716849451468693e-02 -5.845631571786003011e-02 2.838037947322104293e-02 -1.617936270569817619e-02 6.978758603339622890e-03 -3.640557392183531304e-03 -8.731479590233249752e-03 1.217078114942021089e-02 -1.118954085567959444e-02 8.139995311098161684e-03 3.656620064300598232e-04 -1.226290529832700996e-02 5.270446180534580499e-02 7.060630987983460005e-02 -4.393613255555031119e-04 3.097261129399872352e-03 4.684631079793918733e-03 -2.065470661643701439e-03 2.913485263119060774e-03 4.024644228394968701e-03 -9.675397792878123477e-04 -5.354161048156554775e-02 6.961042420857546653e-02 -1.675369772019036363e-01 -4.252578270051686760e-01 -6.470989191826666265e-02 -7.735636437811893584e-01 -1.156984823962817210e-02 -3.075529278888491968e-04 -2.072604377789822455e-02 6.709472629612037164e-03 9.264382359294059174e-04 7.020805009763753796e-03 5.292650462578788947e-03 1.837758662807413654e-03 -1.096797046677042489e-02 -1.714926464265020822e-03 1.692249750687954994e-03 9.944683766605630706e-04 2.265309200041518145e-03 -7.180959299401629354e-04 1.633668240613888201e-03 1.475403677107347752e-03 -1.190055031262697485e-03 1.152260508634260581e-03 -9.339971404550764930e-04 8.371486762197299664e-04 -3.767169042988773899e-03 1.516505220465757002e-03 1.955866546021560980e-04 1.508001452874363144e-03 -1.649258481198126285e-03 -5.546346195722123146e-03 6.614041459977000256e-06 2.522784385447599540e-04 3.721343184301804941e-03 3.004664548960267641e-04
-3.171678544455227566e-01 -2.420361229124663727e-02 -1.431741554840847142e-01 -4.245742185771247609e-03 9.798229991420505033e-03 -2.041849085000963827e-03 -2.979063484194762745e-01 -1.556935911047522270e-01 -1.502332274480094876e-02 6.130271570331394596e-03 1.769728522076270162e-03 3.861655349559863556e-03 3.760460515222228961e-02 5.269501317468875193e-03 4.916169774046333374e-02 1.699500629854223233e+00 -3.037815069620657393e-01 -2.314649949332946433e-01 2.058384188650887354e-03 -8.098893767739721861e-03 -6.701441293553503376e-03 2.532563718177817391e-02 4.971633236003553807e-02 -4.601483130011371422e-03 -7.731672737251241156e-02 3.233415897168769038e-02 -6.800132240767006730e-02 -4.934358388061266254e-02 -4.746850312670965188e-02 4.995443785259467973e-02 9.776025709376502670e-03 5.562408867839199397e-03 -2.447667771723705497e-03 -1.102655197684457473e-02 1.949724936094119872e-03 8.794312984102841194e-03 -3.824474987924134095e-02 -3.401507036558714184e-03 -5.140007834313212176e-02 -2.330032320042711193e-03 2.201530943106254487e-04 -2.173185051134742495e-03 -3.992329911547648491e-02 -5.245265579833390673e-02 1.000279284514690725e-02 -2.606404766763124881e-03 -2.106572205002135191e-03 1.180133969072729274e-03 3.722760478900612180e-04 -2.719315903115533239e-03 1.708312422805030378e-03 -9.183596567175659336e-03 5.593589349007881129e-04 1.486600304436013105e-02 -4.387953525791394860e-01 5.672296442381364462e-02 4.215790026588239758e-01 -4.394959685423641682e-01 4.152781833051317206e-01 -3.111103373312511938e-02 -1.976653533466879269e-03 2.007361583102507292e-03 8.527389168039409446e-04 -1.347847163236384153e-03 1.521229535794330588e-04 8.872264187023974798e-04 -7.903779544670450768e-03 1.222274861803428724e-02 -1.405483810244735794e-03 1.553354880028492199e-03 2.410818112160979625e-03 -3.481347965611253804e-03 -8.389439160445755911e-03 1.194779346591233124e-03 5.692327539374432768e-03 -5.834056999231044052e-03 -5.097536239509958475e-04 -3.609849342547937975e-03 -5.749964186382773568e-03 6.061296566534373105e-04 5.243990014694617507e-05 -7.143637208306154868e-03 4.998325617609734265e-04 -4.143224543141747762e-04
7.020332578230875512e-04 -2.641161554635282904e-01 -2.396172734642475557e-03 -1.162228813977519634e-02 1.564268048437437303e-02 1.165961023087049280e-03 -1.010039719983480688e-01 -3.713250432143988533e-01 -5.525086776743610636e-03 -1.031507008836430456e-02 1.835868936675993934e-02 -2.730654259904089247e-04 -5.462253382873875213e-03 5.746184734119945056e-03 -2.358756157240324280e-02 -3.037815069620657393e-01 1.756787677528266478e+00 -3.001452014536778318e-02 8.056374929782740210e-03 -1.872765839391998116e-02 -1.065947267581586477e-02 -4.944468422864370383e-02 -1.414625360405497023e-01 3.268423073753352198e-02 6.497917789199406102e-02 1.959126323597960850e-02 8.425154984329644159e-02 -4.449832607964738368e-03 -1.412523040084290651e-02 5.160275147072707069e-02 6.888996612097150404e-03 -1.278683186826362270e-02 -6.708527766546363213e-04 3.228124664000670170e-03 -1.353752557397082043e-02 -2.934272250564741620e-03 -4.930673422104992626e-02 -2.901202043264878953e-03 -6.799140134548009584e-02 -3.548905674809625047e-03 -1.838231094340272639e-03 -3.105764896991249947e-03 -9.099031322794529433e-03 -1.041758773099391022e-02 6.410895900847555411e-04 -4.568412922711478398e-03 -4.367629521247943722e-03 -2.916319852316238970e-03 -3.457726388968496677e-03 -9.879488215071631149e-03 -2.683883538151393862e-03 1.113521122940127391e-03 5.933740052663612685e-04 -1.033207762354704500e-03 5.592408270175520946e-02 -1.603437346826476761e-01 -7.176471199839598580e-02 4.188403170628612893e-01 -7.664677221577016475e-01 6.031722352577735535e-02 -2.827502724139424606e-03 3.008916432755892687e-03 9.443906341778982678e-04 -1.947835209962722313e-03 9.859646090691718146e-04 9.429733395793240235e-04 1.072892011114560430e-02 -2.174224400507013613e-02 2.754748268079699504e-03 -9.496818673458778948e-03 8.825021033738427584e-03 -3.672210304884846940e-03 1.521701967327173310e-03 -1.671462763242306023e-03 -8.480618446286863898e-03 -1.730989136382107049e-03 5.480205781122402366e-04 3.099150855531270128e-03 -1.575086730539826613e-03 -1.711619443535029612e-03 9.306901197250852823e-04 2.267671357705834754e-04 5.439104237763952784e-03 -1.961535724415519252e-03
-1.160764276225660502e-01 -2.519713580484155002e-02 -4.153792836531627897e-01 -1.887978134749938863e-02 -6.182711470478313015e-03 7.216864095898689949e-03 1.880655445990687957e-02 7.400073044340048367e-02 -2.704491001614546253e-01 -1.278399727906655466e-03 1.081537508165815627e-02 3.012695885018737245e-03 -4.919996469462463440e-02 -1.012042829682787554e-02 -1.476924906643135582e-01 -2.314649949332946433e-01 -3.001452014536778318e-02 1.803789890732047985e+00 6.698134272823530813e-03 -1.069962935610857015e-02 -4.716283992495226562e-03 6.163341777631232976e-03 1.387531411996240733e-03 1.403641327266609562e-02 -3.230392335358499289e-02 3.508465535597168894e-02 -2.147673748360542229e-02 6.141940629192908785e-02 6.794226846606313264e-02 4.042596626643457473e-03 1.508473884407221868e-02 -4.967145136441429402e-03 -2.009723740766772727e-03 8.297787443071798913e-03 -1.161992598211084374e-02 -8.064406265841279203e-03 2.493493630410664914e-03 -2.396172734642470353e-03 2.803408715963806325e-03 -2.386724103985377390e-03 -4.679434332932505027e-03 -3.628274172329357290e-04 -5.202179824036977374e-02 -6.846052585760548093e-02 1.490521486158713493e-02 -1.973818944269795615e-03 -3.258832713636390134e-03 6.514830838075664739e-04 -6.184601196609742016e-03 3.647171433643554058e-04 7.814489984960787394e-03 1.155662015670821940e-02 -2.226569814347392762e-03 -1.082671343844666609e-02 4.234177061846970402e-01 -7.002569152595533586e-02 -7.837350946835656140e-01 -3.706272618403715080e-02 6.231797106741987502e-02 -1.655584339423053497e-01 -8.801399457095642051e-04 6.765219550488975201e-04 -1.128497202531637822e-02 -1.848624588063080970e-03 1.336981237980730498e-03 1.225014964693991321e-03 -6.429793162161752179e-04 7.488039795757665644e-04 8.154168257083792889e-04 -3.335366621958960227e-03 -3.936771963283859296e-03 1.053522318267567561e-04 2.017282645292497187e-04 -1.284541337833792346e-03 -1.653037933460962819e-03 -1.531623029517136100e-03 1.606267211708351569e-05 8.815572403081303179e-04 2.574751854061898149e-04 -3.354263883273176077e-03 9.089582692137617098e-04 1.867994280910166647e-03 4.411093222270652883e-03 -7.894330914013384043e-04
6.098618657630091970e-03 -1.743744787769231988e-03 -3.856931034231284548e-03 -2.980367395225443916e-01 1.557602039508848291e-01 1.508993559093357688e-02 -4.278339961538289889e-03 -9.808623485143344589e-03 2.079171176096509220e-03 -3.171820273915084698e-01 2.408078009270423619e-02 1.431802970940118658e-01 2.531902314031823226e-02 -4.962042875886592264e-02 4.544318914535881368e-03 2.058384188650887354e-03 8.056374929782740210e-03 6.698134272823530813e-03 1.698853398654211810e+00 3.044802331991588451e-01 2.312547629011739714e-01 3.760696730988653813e-02 -5.247297035424643846e-03 -4.922264140820169914e-02 -7.724350048491970822e-02 -3.235258380146902035e-02 6.792856795161034134e-02 -4.941917292586933685e-02 4.715811560962368532e-02 -5.004656200150147533e-02 9.775080846311023225e-03 -5.505244652363698935e-03 2.422628900482385293e-03 -1.104025249129764880e-02 -1.879332637698677335e-03 -8.878405796951090861e-03 -2.628609048807356227e-03 2.152398063689120629e-03 -1.126749205860073152e-03 -3.996723524803198757e-02 5.243848285234823520e-02 -9.988147467628397114e-03 -2.328615025444145080e-03 -1.988936753321120720e-04 2.173185051134720810e-03 -3.825372607836556582e-02 3.422766455537227560e-03 5.151771379481312474e-02 -7.905669270801843340e-03 -1.265266131293271007e-02 1.423908640026100682e-03 1.557606763824168853e-03 -2.359323075079751419e-03 3.471899334954171683e-03 -1.922796338721377823e-03 -2.005944288503941179e-03 -1.080450915640258653e-03 -1.357768225426379469e-03 -1.507056589808669460e-04 -8.725810411838665244e-04 -4.389616484787046136e-01 -5.703949355082675587e-02 -4.218430918856900247e-01 -4.386493712354872510e-01 -4.149885827754913881e-01 3.120410274509762688e-02 4.001495083285244898e-04 2.276175125297209747e-03 -1.682328688497981362e-03 -9.199186807759909129e-03 -5.149503708123579458e-04 -1.487497924348438541e-02 -7.182849025533168293e-03 5.513275988422395787e-04 3.625912014665013360e-03 -7.646304359264275916e-03 -1.153677803232794168e-03 -5.664454078935975134e-03 -7.049623333267921593e-03 -5.050293086223978664e-04 4.067635497884960691e-04 -5.474064171195251391e-03 -6.108539719819919235e-04 -5.055017401555360335e-05
1.038357266062834780e-02 1.834026453697859549e-02 -2.914902557717683916e-04 1.010162552182023860e-01 -3.710439464523499487e-01 -5.639415207694628042e-03 1.178480458707743123e-02 1.563606644291440362e-02 1.097930882355845940e-03 -8.428178546140161018e-04 -2.643580404083502033e-01 -2.284678892888600786e-03 4.963790872558154765e-02 -1.415348180650765619e-01 3.284438502717149100e-02 -8.098893767739721861e-03 -1.872765839391998116e-02 -1.069962935610857015e-02 3.044802331991588451e-01 1.758867321135895612e+00 -2.974665146623878959e-02 5.389026495281284621e-03 5.864765048866645188e-03 -2.363716688335306543e-02 -6.519035478718068766e-02 1.948543857262000772e-02 8.421375532066802116e-02 4.363850068985162048e-03 -1.406239700697314333e-02 5.168637185204248002e-02 -6.870571782315993900e-03 -1.290682947760888981e-02 -6.132161296462800178e-04 -3.273478091155029510e-03 -1.373878140696720672e-02 -2.728292102239800610e-03 4.643529536435441613e-03 -4.487627130593216038e-03 -3.014585611150160174e-03 9.108479953451679642e-03 -1.041522557332963048e-02 6.590419883332695756e-04 3.579141292912353320e-03 -1.885474247625810746e-03 -3.126079452904050992e-03 4.924295596411447373e-02 -2.931910092900458405e-03 -6.805612446548128802e-02 -1.065333106588874784e-02 -2.205026936449184724e-02 2.707505114794164433e-03 9.478393843677421216e-03 8.726755274904518522e-03 -3.660399516563445609e-03 2.731126691436928933e-03 3.008444001223036304e-03 9.831300198720287469e-04 1.987991890255421615e-03 1.000137555054835762e-03 9.174620368051394134e-04 -5.616738494117572839e-02 -1.604968024992928233e-01 -7.218092417884156009e-02 -4.185337089980381564e-01 -7.673525864187397127e-01 6.048162969921103138e-02 3.423711318602921244e-03 -1.018562384836192020e-02 -2.722150492312678909e-03 -1.079033621041684300e-03 4.729039643882254141e-04 -1.013365637974778920e-03 1.785791194193337306e-03 4.658174913953948499e-04 3.060411469837129132e-03 -1.836813799741709346e-03 -1.764531775214856456e-03 -8.522664852710994804e-03 -2.735378575232651991e-04 5.439576669296806131e-03 -1.971456786605503726e-03 1.393200590390505185e-03 -1.705477833607911813e-03 9.656500531564008024e-04
1.307218051410847549e-03 1.067648021099863731e-02 3.014113179617303358e-03 -1.894828391976339371e-02 7.397805372982341199e-02 -2.704439034145931231e-01 1.896907090720905548e-02 -6.179404449748327442e-03 7.173400394876025890e-03 1.160400503945361872e-01 -2.524626868425849241e-02 -4.154321959848426005e-01 -6.136885611791333649e-03 1.417294598566129103e-03 1.408979803587875543e-02 -6.701441293553503376e-03 -1.065947267581586477e-02 -4.716283992495226562e-03 2.312547629011739714e-01 -2.974665146623878959e-02 1.803784221553653699e+00 4.911823403944066968e-02 -1.004342195697245643e-02 -1.476438302164294336e-01 3.226471153635788319e-02 3.506764782078888865e-02 -2.154193303513946348e-02 -6.146145269835322222e-02 6.779675955394368070e-02 4.163066667521578799e-03 -1.506962103502069994e-02 -5.013915858194111994e-03 -1.973346512736908007e-03 -8.285031791684660529e-03 -1.174228574912038713e-02 -7.934015162773196822e-03 2.004999425438193286e-03 -3.319303949841879639e-03 5.914842791349334602e-04 5.210211160095522265e-02 -6.845202209001408078e-02 1.489671109399572611e-02 2.392393282379571585e-03 -4.707307793370973936e-03 -3.656620064300516917e-04 -2.504831987199207695e-03 -2.459478560045092084e-03 2.732071554502639096e-03 6.788841127131734713e-04 8.914783024980958183e-04 7.851812076056319343e-04 3.321193675973288691e-03 -4.000550220219329170e-03 1.166905886152856588e-04 8.154168257083819994e-04 6.736873658517625839e-04 -1.151079429802124611e-02 1.863742397114460068e-03 1.338870964112136731e-03 1.208007429511200569e-03 -4.233288890565201634e-01 -7.048631227048934855e-02 -7.836675369743673070e-01 3.710949690578983773e-02 6.253103768873766177e-02 -1.656037873694594653e-01 6.155782873105560341e-03 5.021947194252764828e-04 7.784254366858045678e-03 -1.153630560079544481e-02 -2.309717764129920990e-03 -1.080498158793532365e-02 1.602487759445441742e-03 -3.401507036560297119e-05 8.484870330082561586e-04 -2.607822061361728940e-04 -1.336036374914996265e-03 -1.677604373169445722e-03 -1.901536919742891551e-03 4.410148359204944454e-03 -7.837639130070793740e-04 -3.439301559187118561e-04 -3.356153609404595971e-03 9.165171737394241539e-04
6.100508383761484542e-03 -8.428178546139673127e-04 4.081336012337600204e-03 -4.175349887375811794e-03 -1.002877657945394456e-02 1.299186715352342383e-04 -2.976389521718800779e-01 1.485745203361545363e-01 -4.806045983737747274e-02 -3.175684763853841575e-01 -7.273555879841334462e-03 -1.453856074893807582e-01 1.987519458722560028e-03 6.396722954861804727e-03 -8.268496688034818534e-03 2.532563718177817391e-02 -4.944468422864370383e-02 6.163341777631232976e-03 3.760696730988653813e-02 5.389026495281284621e-03 4.911823403944066968e-02 1.698675764397858057e+00 2.480851362591467990e-01 -2.903842935533529346e-01 -7.733231761309654340e-02 -4.602758695150077628e-02 -5.936527398707378694e-02 -4.948531334046907953e-02 5.674138925359499541e-02 3.869119767778964047e-02 9.800592149084496815e-03 -5.886969330910841840e-03 -1.203283114182636740e-03 -1.103930762823134362e-02 5.338476321264991483e-05 8.974309398120723646e-03 -2.624829596544484347e-03 2.341843108364088238e-03 6.873878803045837009e-04 -2.322000983984119291e-03 -6.358928432233256801e-04 -2.075391723833680709e-03 -3.991668507401644611e-02 5.334366166929911668e-02 -1.442333469807476412e-03 -3.829718977938824376e-02 -7.646776790797135334e-03 -5.099614938254078134e-02 -1.394145453456206891e-03 3.401507036559755018e-05 8.834469664395472842e-04 -1.957283840619812674e-03 -1.854766197990204406e-03 9.212414890679733459e-04 1.598708307182607809e-03 -3.030175851734370936e-03 -2.511446028659184478e-03 -7.861733138246325067e-03 -1.242116986183357599e-02 1.268951097249529977e-03 -9.184541430241367765e-03 2.618215555084512768e-03 1.508710100173645506e-02 4.232986534383979121e-04 2.912540400053394412e-03 1.119662732867229143e-03 -4.392616425020677839e-01 -4.124544600332551436e-01 5.867127206530921291e-02 -4.383007167642399282e-01 3.464860105114618560e-02 4.234096748486384509e-01 -6.962695931222562251e-03 -2.310190195662763929e-04 -3.619297973205047418e-03 -7.339696294441136991e-03 8.267551824970437169e-05 5.784924119814103399e-03 -5.492489000976590041e-03 -6.198301711062286119e-04 1.771618248207207369e-04 -6.888996612097091424e-03 -5.352649267251316685e-04 -2.943248449689033278e-04
9.817127252734696163e-03 1.539181934042820749e-02 -2.311607490261358665e-03 7.308988244805470803e-03 1.631684028175899026e-02 -3.177102058452446233e-03 1.022748128217291219e-01 -3.806007639304813672e-01 2.973106122565454326e-02 -2.575649473974228262e-02 -2.654432156393190523e-01 -3.072175015005228563e-02 -6.354676548437675557e-03 -1.353894286856938307e-02 1.264321268227558935e-02 4.971633236003553807e-02 -1.414625360405497023e-01 1.387531411996240733e-03 -5.247297035424643846e-03 5.864765048866645188e-03 -1.004342195697245643e-02 2.480851362591467990e-01 1.776552323136804112e+00 3.528969064123092803e-02 -7.055717700041766460e-02 -7.347255198966815698e-03 -8.733936234203917848e-02 1.754043795185463578e-02 -3.813278360595458161e-02 -4.230199188340327821e-02 -3.446860463713213169e-03 -1.122591808370946090e-02 2.680104085888553207e-03 -1.321863428929411031e-03 -1.043459526617670358e-02 3.416152414077229093e-03 4.086532759198967940e-03 -2.924823619907634779e-03 3.693942155396191980e-03 2.964035437134659480e-03 -2.244049781063021031e-04 3.069387668961378289e-03 -2.271923241501507505e-03 4.974704040967116783e-03 1.524536556524283852e-03 4.869257322833790702e-02 1.203519329949070960e-02 6.589333290806936860e-02 1.595873717985460622e-03 -1.026499234588162945e-02 -7.648666516928555011e-04 2.555382161214724435e-03 2.501052534936355765e-03 -1.658234680322383248e-03 8.465028205702638392e-03 9.934762704415716489e-03 1.948307641495581298e-03 -1.065191377129017652e-02 -1.337264696900429192e-02 3.864489938756993071e-04 1.411625420171868771e-03 7.450245273129299213e-04 -1.201393388051231808e-03 1.967204902809783704e-03 -6.401447270190361617e-04 4.514083296433131845e-03 -4.169619292882282835e-01 -7.756097447499861186e-01 7.129086317094204817e-02 3.592369375832284162e-02 -1.589070703912344729e-01 -6.298173737108167525e-02 1.166905886152781995e-03 -1.563748373751205553e-04 -2.911123105454833503e-03 -1.872246164705856745e-03 2.976318656988864069e-04 8.063461402775567305e-03 1.704532970542195144e-03 -1.003444575784820034e-03 -5.088087608852303895e-04 2.924351188374836510e-04 4.571247511908623634e-03 7.851812076056306332e-04
-3.475206355684141209e-03 -1.332587624725161714e-02 5.774530626091267313e-03 -2.098068437410729320e-02 4.149838584601626967e-03 6.557349676032588059e-03 -3.133638357429735337e-03 -5.001018477347160540e-02 -2.606286658879898299e-01 -1.136367911869008707e-01 -7.724255562185387836e-03 -4.141396233109502778e-01 8.169758497668036176e-03 1.253975017658025964e-02 -9.815237526603307061e-03 -4.601483130011371422e-03 3.268423073753352198e-02 1.403641327266609562e-02 -4.922264140820169914e-02 -2.363716688335306543e-02 -1.476438302164294336e-01 -2.903842935533529346e-01 3.528969064123092803e-02 1.784663972555930789e+00 -1.754280010951853735e-02 -3.807420209588051330e-02 5.570912635430603013e-03 5.913283767290902770e-02 -5.846009517012286383e-02 2.818621011321748374e-02 1.615526869752252626e-02 7.055292511662192984e-03 -3.684493524739082537e-03 8.628961947603258978e-03 1.234841540577383268e-02 -1.134922271378471272e-02 -2.922933893776256953e-03 4.077084128541918345e-03 -8.825021033738455773e-04 -3.070332532027072840e-03 4.724315328553764688e-03 -2.043738811132339919e-03 -5.273658714957998872e-02 7.058268830319183729e-02 -4.506996823440347251e-04 -8.074799759564103147e-03 4.667623544611101093e-04 -1.217597789628161939e-02 -2.290348071282860033e-03 -9.396663188493409443e-04 1.665321153315201669e-03 -1.437136722946051864e-03 -1.095568724691616067e-03 1.124387048195794707e-03 -5.193912272212011794e-03 1.846262430398813150e-03 -1.118623383494960974e-02 1.713981601199305671e-03 1.712091875067880574e-03 1.020924542500471072e-03 1.149520405743702581e-02 -2.914902557717656811e-04 -2.097170817498302323e-02 -6.667426223187929678e-03 9.099031322794552852e-04 7.044899017939374244e-03 5.358885363485108022e-02 6.951215844974154012e-02 -1.675010724054066258e-01 4.252573545736358929e-01 -6.417651671767291011e-02 -7.736978143365202953e-01 -1.693667045286521107e-03 2.673962475961363418e-04 1.543433817838515965e-03 8.376211077525808199e-04 9.032890908194755744e-04 -3.733626404156037935e-03 -4.469202300811872400e-04 3.724177773498934564e-03 2.645616583989959846e-04 1.534930050247121890e-03 -5.542094311926423073e-03 1.228321985426042515e-05
-3.545381335574486759e-01 1.557304407643145538e-01 -1.666077043767794433e-02 3.702918354520426392e-03 -2.570027538733796191e-04 -2.724985081509635060e-03 3.536622454955408099e-03 2.621995007346820863e-04 2.853958889979194696e-03 -3.540543636678046280e-01 -1.556931186732189998e-01 1.664848721782379373e-02 -7.750758971178628443e-02 7.041544754056108801e-02 1.744831380294762160e-02 -7.731672737251241156e-02 6.497917789199406102e-02 -3.230392335358499289e-02 -7.724350048491970822e-02 -6.519035478718068766e-02 3.226471153635788319e-02 -7.733231761309654340e-02 -7.055717700041766460e-02 -1.754280010951853735e-02 2.369072172191753811e+00 8.390384023510617144e-04 -1.577921319738102943e-04 9.356978939733390233e-03 -1.053522318268197754e-04 -1.077143894908655911e-04 -1.350317507721690014e+00 -3.141669693492724004e-04 3.009388864291479091e-04 6.333417129459131822e-03 1.478710697835287219e-04 -1.577921319734770648e-04 3.082710238187921434e-02 -4.772786803824741186e-02 5.223203027248634819e-03 -2.064998230111043248e-03 -2.149563474489651948e-04 -2.734433712166728023e-03 -2.064525798578086685e-03 2.910178242389094066e-04 2.733016417568335382e-03 3.086395204144178062e-02 4.803258637693869071e-02 -5.064938463742346339e-03 -8.389911591978821762e-03 1.283124043234930897e-03 7.765357105543747862e-03 5.101788123305212724e-03 -4.491406582855891894e-03 -4.849509684760520099e-03 5.211392238927748700e-03 -3.303241277724793413e-03 5.648863838351622993e-03 -8.246292405990438001e-03 -2.116493267192856922e-04 -7.878268241896368290e-03 5.054072538486985636e-03 3.351901725609008655e-03 -5.453277183749456053e-03 -8.206608157230392553e-03 2.064525798578910679e-04 7.928818415911888934e-03 -8.311487957524425416e-03 -1.908150961202792657e-03 -7.693075081016546510e-03 5.028088804179427912e-03 4.661481934684140287e-03 4.818329203591718672e-03 -4.719732742685098237e-02 8.385659708183557104e-04 4.251883795364946352e-06 -4.828344752088520320e-02 -7.870709337373226616e-04 7.369931912553815637e-05 3.692524860797160094e-03 2.296017249677400956e-04 2.788290906912131890e-03 3.563551052327990770e-03 -2.404676502233558033e-04 -2.804826010562250574e-03
1.301284311358163470e-01 -5.890819647903619005e-01 3.886788707107755036e-02 -9.354144350536412506e-05 -3.430797791595744869e-03 1.187220442065539889e-03 6.472312000120084040e-05 -3.431270223128603421e-03 1.170212906882760846e-03 -1.299730011615068959e-01 -5.894074701164992991e-01 3.883670658990909241e-02 4.604364962361785774e-02 -7.235761357212946131e-03 -3.810632744011468315e-02 3.233415897168769038e-02 1.959126323597960850e-02 3.508465535597168894e-02 -3.235258380146902035e-02 1.948543857262000772e-02 3.506764782078888865e-02 -4.602758695150077628e-02 -7.347255198966815698e-03 -3.807420209588051330e-02 8.390384023510617144e-04 1.750749057675309084e+00 -1.030141681706477352e-01 1.936969284735932939e-05 2.562468634207563239e-03 -1.167378317685635776e-03 -4.610931760670751835e-04 -3.924748580772683959e-01 2.024699820358287494e-02 2.692859737303083674e-05 2.870493993629268277e-03 -2.352709033619776046e-04 5.096544133290518280e-02 -8.190450998807093097e-02 8.178262265259424180e-03 -1.644061734336989050e-04 -4.758330398919352264e-03 5.456584204479496486e-04 1.483435013165873627e-04 -4.757385535853642100e-03 5.626659556307645783e-04 -5.082512916764714284e-02 -8.181899988062413254e-02 8.159365003945208764e-03 -4.730929370013730630e-03 -8.502350296798220214e-03 4.744157452933691135e-03 -5.112181617028031463e-03 2.082478196826506936e-03 5.370129233967069204e-03 -4.373298699642209908e-03 2.234601150405985260e-04 -4.783369270160689815e-03 -7.379380543200989018e-03 8.031336058541498719e-04 -8.411171010957119165e-03 4.390306234825018007e-03 2.352709033619773606e-04 -4.778644954832140732e-03 7.360955713419615673e-03 8.177789833726592517e-04 -8.405974264095724541e-03 4.717701287093787471e-03 -8.493846529206820067e-03 4.732346664612308018e-03 5.161786927977852352e-03 2.072084703103692100e-03 5.342728205061450172e-03 9.221532819263952852e-02 1.143284309510032674e-03 2.740102890561394306e-05 -9.278555305279598264e-02 1.011948343376231673e-03 5.763664700835698118e-05 -2.574751854061804908e-04 -1.143284309510003835e-04 1.228321985424687263e-05 -2.815691935817969823e-04 -1.157457255495647209e-04 -4.724315328539281672e-06
-1.404869649252028785e-02 3.884426549443480148e-02 -2.343487170098438321e-01 -8.886437133009587137e-04 1.179661537539872023e-03 7.286311531228472846e-03 8.083303527155166323e-04 1.176826948342741749e-03 7.277807763637076169e-03 1.393767508229934796e-02 3.897607389210144824e-02 -2.345551695897016842e-01 5.954952228488737814e-02 -8.723070308948244200e-02 5.521779756013643278e-03 -6.800132240767006730e-02 8.425154984329644159e-02 -2.147673748360542229e-02 6.792856795161034134e-02 8.421375532066802116e-02 -2.154193303513946348e-02 -5.936527398707378694e-02 -8.733936234203917848e-02 5.570912635430603013e-03 -1.577921319738102943e-04 -1.030141681706477352e-01 7.812316799909649889e-01 3.921181722732831789e-05 -1.174464790678465907e-03 -7.992596672847261663e-03 1.988936753321992419e-04 2.026825762256136837e-02 -2.049530821725166208e-01 3.873938569411150556e-05 -2.357433348948331201e-04 6.916397641002713058e-04 -5.557212120977818651e-03 8.222198397814968474e-03 -7.134661009181897037e-03 -1.506584158275801368e-03 5.475481465793800590e-04 2.735378575232760411e-04 1.475876108640231023e-03 5.518000303750801323e-04 2.957421395674567012e-04 5.541621880393592277e-03 8.237316206866348439e-03 -7.121432926261946940e-03 1.283643717921344185e-02 -1.603432622511133908e-03 -1.592897399328473129e-02 -3.662761674227733161e-03 3.847482403574190718e-03 3.085922772611332174e-03 4.429045620519153799e-03 -2.968287320930327461e-03 1.869411575508733627e-03 -1.157173796575959243e-02 -2.023424255219573569e-03 -1.442191740347607311e-02 -4.386526782562170414e-03 -2.989546739908824358e-03 1.846734861931668666e-03 1.155945474590536204e-02 -1.999802678576800830e-03 -1.441908281427895303e-02 -1.285958632432334693e-02 -1.599653170248309083e-03 -1.592708426715330750e-02 3.571109956853794811e-03 3.821026237734275778e-03 3.044821229252900590e-03 -1.035191974792700614e-02 3.779452262841500964e-05 1.489576623093000641e-03 1.015208120952918250e-02 5.952637313977673927e-05 1.492411212290135035e-03 8.362038131539252604e-05 4.251883795696559750e-06 -6.803014073116668071e-05 -3.538512181086750797e-04 1.417294598563402334e-06 -9.070685430823891959e-05
-1.682328688498015146e-02 -2.225341492361949253e-02 2.390031124715173445e-03 -4.269557459342510075e-01 -2.058762133877133083e-02 -1.880334192548339667e-01 -4.271603087879773941e-01 2.032400454343814139e-02 1.881241261091425310e-01 -1.679966530833756910e-02 2.262521853997694760e-02 -2.390503556247842477e-03 -4.940122052762110222e-02 -1.760090918805973237e-02 -5.912716849451468693e-02 -4.934358388061266254e-02 -4.449832607964738368e-03 6.141940629192908785e-02 -4.941917292586933685e-02 4.363850068985162048e-03 -6.146145269835322222e-02 -4.948531334046907953e-02 1.754043795185463578e-02 5.913283767290902770e-02 9.356978939733390233e-03 1.936969284735932939e-05 3.921181722732831789e-05 2.659725279287302069e+00 1.163598865422929996e-03 -1.577921319736630054e-04 2.546878393623608350e-03 4.251883795699782541e-05 -2.362157664289867983e-05 -1.593348571442350092e+00 -1.132890815787289396e-03 3.023561810277335511e-05 2.135862960039001945e-03 6.099563520695658152e-03 -6.203026026389927292e-04 3.675422839308244150e-02 6.360345726831822914e-03 5.804199326354573391e-02 3.677029106519966173e-02 -6.323968498802193250e-03 -5.803821381128310142e-02 2.178381797995811858e-03 -6.016888002445997148e-03 7.043954154873607919e-04 8.659669997241226276e-04 1.229739280022602854e-03 -1.360602814623034645e-04 -4.637387926508461725e-03 -8.353534363948712446e-03 2.216648752157324587e-03 -4.561326449718620946e-03 -8.628961947603566024e-03 -4.530618400082212296e-04 1.045018550676084148e-03 1.197141504255256998e-03 -1.535402481779015935e-04 -4.667151113078329278e-03 8.636520852128978451e-03 4.209364957741571975e-04 1.030845604690379651e-03 -1.199503661919562765e-03 1.601542896377539105e-04 9.836024514048606268e-04 -1.315721819002591171e-03 1.341705553307699465e-04 -4.670458133808222043e-03 8.459831458841484894e-03 -2.234601150405987700e-03 5.140527508999616531e-03 -4.747936905196478014e-04 8.362038131556057737e-05 4.137555364747548363e-03 5.484930096452591414e-04 -4.913287941726125155e-05 -4.421770174913206009e-02 1.547213270101422972e-03 1.560630325634427239e-02 -4.436462795584975721e-02 -1.662958995650711588e-03 -1.558598870043193321e-02
4.248104343435548172e-03 1.226526745599131399e-02 -5.706972916892970663e-04 -1.025885073595454722e-02 -1.879053903094303479e-01 -4.596664328376248720e-02 1.012137315989360478e-02 -1.879734204501615213e-01 -4.564964172521646102e-02 -4.261804857888341208e-03 1.212826231146324138e-02 -5.598313664336179328e-04 -5.699366769213980166e-02 -3.827498549734405231e-02 -5.845631571786003011e-02 -4.746850312670965188e-02 -1.412523040084290651e-02 6.794226846606313264e-02 4.715811560962368532e-02 -1.406239700697314333e-02 6.779675955394368070e-02 5.674138925359499541e-02 -3.813278360595458161e-02 -5.846009517012286383e-02 -1.053522318268197754e-04 2.562468634207563239e-03 -1.174464790678465907e-03 1.163598865422929996e-03 6.641981060828339167e-01 1.088860196925072188e-01 2.362157664276967671e-06 -2.150508337557674281e-03 1.955866546021256861e-04 -1.036514783084891301e-03 -1.986087991178017431e-01 -1.609999420817838020e-02 2.091454395950739613e-03 -1.853348903391645666e-03 -6.510106522747065132e-04 -6.605537692383908754e-03 -3.867324527954112828e-03 -8.979506144982133883e-03 6.666008928589367902e-03 -3.855041308099872895e-03 -9.070685430823227993e-03 -2.038069632738053784e-03 -1.818861401493203443e-03 -6.562073991361167501e-04 -1.102560711377878130e-02 -1.096419101450756689e-02 -6.915452777937002027e-03 -5.233596520971862086e-03 -9.654138373899615738e-03 -2.957421395674535028e-04 -7.160644743488943018e-03 -1.178858403934021637e-02 2.230349266610240355e-03 -1.111584153655416525e-02 -7.043009291807952182e-03 8.369597036065861556e-03 7.199856560715931289e-03 -1.176779705189457195e-02 2.206727689967464580e-03 1.133032545247049903e-02 -7.140330187576165825e-03 8.559986943806566217e-03 1.116686414210254011e-02 -1.102324495611450850e-02 -6.939546786112628547e-03 5.267139159804593712e-03 -9.637130838716822384e-03 -2.777897413189641881e-04 2.111768951863609775e-04 -1.303911030680834113e-04 1.209424724109745106e-04 -6.396722954861734905e-04 -1.374775760609210770e-04 1.228321985423982531e-04 -1.038404509216117252e-02 3.879182559428782928e-02 -2.131138644710583833e-03 1.036278567318268604e-02 3.876347970231650703e-02 -2.136335391572015321e-03
-4.365267363583654652e-04 -4.927460887681840620e-04 6.879075549907139042e-03 -9.600895340146821388e-02 -4.592932119266686375e-02 -6.070523154371147978e-01 9.630989228789707535e-02 -4.571294755061910964e-02 -6.071297942085029931e-01 5.055017401552786439e-04 -6.420344531504524775e-04 6.913563051805587771e-03 -3.863119887311701472e-02 -4.246498076223838292e-02 2.838037947322104293e-02 4.995443785259467973e-02 5.160275147072707069e-02 4.042596626643457473e-03 -5.004656200150147533e-02 5.168637185204248002e-02 4.163066667521578799e-03 3.869119767778964047e-02 -4.230199188340327821e-02 2.818621011321748374e-02 -1.077143894908655911e-04 -1.167378317685635776e-03 -7.992596672847261663e-03 -1.577921319736630054e-04 1.088860196925072188e-01 1.687469688438528514e+00 -2.834589197262329940e-06 1.974763807335474771e-04 -3.330642306630405289e-04 1.308635346009104936e-04 -1.600928735387014551e-02 -3.432205637563654488e-01 -1.960590861350236481e-04 -6.779392496474685118e-04 -7.781419777660907380e-03 -6.176097429018338747e-02 -9.125487488634457384e-03 -8.691322909940363273e-02 6.183042172551315996e-02 -9.123125330970181107e-03 -8.701716403663181665e-02 2.418849448219657179e-04 -6.321133909604830740e-04 -7.789923545252305792e-03 7.955747013284493723e-04 5.088560040385258290e-03 -9.462803603093180530e-04 9.433512848056175432e-03 1.251754589453605605e-02 -1.356823362360637213e-03 -8.072437601899826870e-03 -1.020688326734040842e-02 -1.103930762823158822e-02 1.531623029517134148e-03 -3.711894553644690727e-03 -1.659179543388080618e-03 8.118263460586789756e-03 -1.020593840427469479e-02 -1.107237783553146129e-02 -1.375248192142006221e-03 -3.701501059921875891e-03 -1.636030398278167514e-03 -8.319519293583164769e-04 5.111236753962312626e-03 -8.839193979724073533e-04 -9.425481511997631234e-03 1.249581404402470494e-02 -1.337453669513563245e-03 2.409400817561710136e-05 1.242494931409777559e-04 9.750986838134995116e-04 2.055077167920919996e-04 1.185803147467133181e-04 9.774608414777710176e-04 -9.632123064468561813e-02 -2.235073581938786837e-03 1.925678171071800587e-02 9.602643336818386666e-02 -2.081533333760789833e-03 1.926906493057224667e-02
-9.390332605953202738e-02 3.191841922277485755e-02 -3.629219035395129470e-03 -4.967617567974095399e-03 4.455029354827159949e-04 4.153145605331797288e-03 -4.971869451770053946e-03 -4.506996823437582535e-04 -4.150783447667448153e-03 -9.393545140376574620e-02 -3.168220345634684132e-02 3.641502255249343817e-03 9.796340265289339710e-03 3.462923135829673593e-03 -1.617936270569817619e-02 9.776025709376502670e-03 6.888996612097150404e-03 1.508473884407221868e-02 9.775080846311023225e-03 -6.870571782315993900e-03 -1.506962103502069994e-02 9.800592149084496815e-03 -3.446860463713213169e-03 1.615526869752252626e-02 -1.350317507721690014e+00 -4.610931760670751835e-04 1.988936753321992419e-04 2.546878393623608350e-03 2.362157664276967671e-06 -2.834589197262329940e-06 2.311969372815525059e+00 -1.225487396226840548e-03 -3.089702224878201507e-04 8.059681950518121640e-04 3.307020730117926762e-06 4.724315324361461066e-07 6.083500848578496031e-03 -5.468867424333802990e-03 6.288063702305764311e-04 -7.488039795756906702e-04 -8.220308671663396731e-05 -7.625044940288289164e-04 -7.483315480428642114e-04 7.747877138807664384e-05 7.629769255613301146e-04 5.894055803903897051e-03 5.251548919220187794e-03 -6.486484946104423797e-04 -5.801459223466376609e-04 -1.246746815205504628e-03 2.674907339027504227e-03 -5.522724619080117588e-04 3.581031019044217736e-04 2.468927190702222777e-03 -5.305406113965526610e-04 -1.785791194192760077e-04 -2.661206824574398506e-03 -5.862875322736526770e-04 -1.675714647038026046e-03 -2.380582494058492479e-03 -5.310130429299103789e-04 1.762169617554147638e-04 2.291765365881480356e-03 -5.839253746093252262e-04 1.675714647038036888e-03 2.378220336393655453e-03 -5.792010592807136926e-04 9.902164928648864162e-04 -2.671127886764670077e-03 -5.522724619081310210e-04 -3.604652595688251186e-04 -2.464675306906611175e-03 -4.209837389274262431e-01 4.076200681575463669e-01 -4.417282075351039450e-02 -4.210914533169172191e-01 -4.069430737709642809e-01 4.432399884402432599e-02 5.819884053245578948e-03 2.456643970830672038e-05 2.451919655516556287e-04 5.681461614119250741e-03 -2.503887124108981118e-05 -2.447195340191761145e-04
9.740829560178584923e-02 7.055292511662179106e-03 1.906261235071444755e-03 -9.070685430827488799e-05 -1.634613103679629102e-04 8.456524438114075874e-05 1.653510364992384559e-05 -1.653510364993807710e-04 8.314794978251683082e-05 -9.777490247128162171e-02 7.173872826408847145e-03 1.690360024556540955e-03 5.954527040109160174e-03 -1.111867612575128880e-02 6.978758603339622890e-03 5.562408867839199397e-03 -1.278683186826362270e-02 -4.967145136441429402e-03 -5.505244652363698935e-03 -1.290682947760888981e-02 -5.013915858194111994e-03 -5.886969330910841840e-03 -1.122591808370946090e-02 7.055292511662192984e-03 -3.141669693492724004e-04 -3.924748580772683959e-01 2.026825762256136837e-02 4.251883795699782541e-05 -2.150508337557674281e-03 1.974763807335474771e-04 -1.225487396226840548e-03 2.209447950733645527e+00 -1.969373363545594557e-01 4.440856408826029288e-05 -1.346902300170678760e-03 1.592094265722619425e-04 1.318083976666511829e-03 5.674847572658778261e-03 -7.941574067298890057e-04 -1.417294598571893840e-05 1.400287063383335098e-03 -1.757445302221844938e-04 -1.889726131420038974e-05 1.403121652580467324e-03 -1.497607959151463740e-04 -1.438554017544645949e-03 5.494378727108033787e-03 -9.032890908194814291e-04 3.226234937869365636e-03 -7.276862900571369475e-03 -3.689217840067641162e-03 -8.569908005996585820e-04 7.062851416187802519e-04 -3.675517325614810179e-04 -4.828250265781916734e-04 6.708527766546307919e-04 9.911613559305731611e-04 3.082143320348473305e-03 5.872323953392297007e-04 3.923543880363897056e-03 4.700693751911003441e-04 6.798289757788864539e-04 1.002499712719109436e-03 -3.104820033925545422e-03 6.023502043906015348e-04 3.931575216422453396e-03 -3.247494356847853859e-03 -7.262689954585699673e-03 -3.699138902257596579e-03 8.437627176797008952e-04 7.081748677502125054e-04 -3.788900893500243405e-04 4.002529708341993064e-01 -8.825271422450848835e-01 8.492570964068106576e-02 -3.977712879921100342e-01 -8.833260239671433256e-01 8.493657556593672830e-02 -1.370051445280591274e-05 2.503887124133568113e-05 8.031336058548491755e-06 -1.417294598565763354e-05 2.173185051134536157e-05 -1.747996671561983330e-05
-1.038546238675976813e-02 1.764059343681965812e-03 2.278631769268052790e-02 -4.625104706653965919e-04 8.173065518398323049e-05 5.621935240978802231e-04 5.026671509581321067e-04 8.362038131540293438e-05 5.650281132949979204e-04 1.045254766442517413e-02 1.711147012002149810e-03 2.284631649735316405e-02 1.173519927612770271e-03 2.629081480340170977e-03 -3.640557392183531304e-03 -2.447667771723705497e-03 -6.708527766546363213e-04 -2.009723740766772727e-03 2.422628900482385293e-03 -6.132161296462800178e-04 -1.973346512736908007e-03 -1.203283114182636740e-03 2.680104085888553207e-03 -3.684493524739082537e-03 3.009388864291479091e-04 2.024699820358287494e-02 -2.049530821725166208e-01 -2.362157664289867983e-05 1.955866546021256861e-04 -3.330642306630405289e-04 -3.089702224878201507e-04 -1.969373363545594557e-01 4.083991077552245885e-01 -2.551130277445023964e-05 1.577921319736955586e-04 1.034625056953275112e-04 -2.617270692018770946e-04 -8.031336058541356689e-04 -2.817109230416611071e-03 3.779452262841538911e-05 -1.601542896379725940e-04 -7.228202452688670327e-05 -1.936969284709929028e-05 -1.620440157693941140e-04 -8.692740204539597460e-05 1.148008624838133440e-04 -9.354144350536249333e-04 -2.998522939033074382e-03 3.033010440931389862e-04 3.684965956271405493e-05 1.653982796526674501e-03 -1.710202148936459596e-03 7.327413074586918307e-04 1.666738447913772986e-03 1.867521849377306144e-03 -5.111709185495160986e-04 -4.440383977307699181e-03 -9.788781360763271558e-04 5.721145862878575412e-04 7.289618551958490077e-04 -1.870356438574420372e-03 -5.168400969437769721e-04 -4.448887744899091522e-03 9.859646090691685620e-04 5.650281132950306633e-04 7.280169921301345073e-04 -2.938524134360315492e-04 2.551130277418154724e-05 1.657289817256662242e-03 1.719650779593574243e-03 7.256548344658502077e-04 1.673352489373751721e-03 -4.374479778474359842e-02 8.497625981469661416e-02 -1.050593242763786517e-01 4.312544004517020885e-02 8.518932643601437316e-02 -1.054065614530273476e-01 2.182633681791801576e-04 -5.669178394262672590e-06 -2.787346043845251452e-05 1.634613103679604708e-04 -3.779452262841174687e-06 -1.275565138708065835e-05
1.020074165741318394e-02 3.664651400359228081e-03 -4.554239976726083116e-04 -5.696059748483964236e-02 -3.448750189846412455e-04 -4.144641837740097035e-03 -5.702768276250567980e-02 1.152732940168821763e-04 4.276450235406832265e-03 1.027585827113766496e-02 -3.743075034813104010e-03 4.582585868697947474e-04 -1.109505454910870471e-02 1.303911030680978203e-03 -8.731479590233249752e-03 -1.102655197684457473e-02 3.228124664000670170e-03 8.297787443071798913e-03 -1.104025249129764880e-02 -3.273478091155029510e-03 -8.285031791684660529e-03 -1.103930762823134362e-02 -1.321863428929411031e-03 8.628961947603258978e-03 6.333417129459131822e-03 2.692859737303083674e-05 3.873938569411150556e-05 -1.593348571442350092e+00 -1.036514783084891301e-03 1.308635346009104936e-04 8.059681950518121640e-04 4.440856408826029288e-05 -2.551130277445023964e-05 2.556390330105845710e+00 2.053659873322093675e-03 -7.861260706713558673e-04 -4.497075761250276041e-03 -9.505322441051870450e-04 1.450364805863558386e-04 5.432962627836043085e-04 4.861320473082065196e-04 4.818801635124870392e-03 5.291233167980299162e-04 -4.781007112500835349e-04 -4.858013452352003513e-03 -4.459281238621687349e-03 1.043601256077181932e-03 -5.763664700837061502e-05 8.692740204557618255e-05 1.984212437981715954e-05 2.173185051144283474e-05 -2.137280254637849951e-03 -1.121080027466066307e-03 5.910118476019714760e-04 -2.081060902227544005e-03 -1.240132773745007211e-03 -6.311685278948550928e-04 1.771618248205364225e-04 1.691304887620963086e-04 -5.243990014678354475e-05 -2.171295325003328239e-03 1.238715479146977778e-03 2.272395673033286191e-04 2.064525798578585418e-04 -1.610991527035803006e-04 7.889606598728785697e-05 1.360602814623902007e-04 -4.525894084752755085e-04 1.653510365021084068e-05 -2.156649947484710547e-03 1.209897155642774853e-03 -6.009329097920535281e-04 7.256075913125692965e-03 -4.261332426354650857e-04 7.984092905273206583e-05 5.726815041272835527e-03 5.036120140235363085e-04 -4.393613255566333926e-05 -4.304975651360674616e-01 -4.730645911094028683e-02 -4.354958907536777835e-01 -4.305164623973819493e-01 4.655293081603593952e-02 4.355147880149918271e-01
3.393948132033019864e-03 4.578806416434298004e-03 -7.899055229341922935e-04 -1.144748847261862004e-02 7.100834911429451668e-02 -6.938601923046932261e-03 1.106151191027578140e-02 7.103055339633872201e-02 -6.945688396039761958e-03 -3.463395567362759393e-03 4.787148722423516592e-03 -8.121098049783926319e-04 3.590479649702959364e-05 -1.025743344135593774e-02 1.217078114942021089e-02 1.949724936094119872e-03 -1.353752557397082043e-02 -1.161992598211084374e-02 -1.879332637698677335e-03 -1.373878140696720672e-02 -1.174228574912038713e-02 5.338476321264991483e-05 -1.043459526617670358e-02 1.234841540577383268e-02 1.478710697835287219e-04 2.870493993629268277e-03 -2.357433348948331201e-04 -1.132890815787289396e-03 -1.986087991178017431e-01 -1.600928735387014551e-02 3.307020730117926762e-06 -1.346902300170678760e-03 1.577921319736955586e-04 2.053659873322093675e-03 3.796185787736750528e-01 2.016238571604847540e-01 2.754275836547118183e-04 -1.566110531415564229e-03 2.300741565005680724e-04 -1.212731744839787166e-03 -2.827975155672284892e-03 6.987262370930912448e-04 1.093678998560175791e-03 -2.784039023116733659e-03 8.135270995769531069e-04 -3.444025874516250512e-04 -1.625164473022463769e-03 2.366881979605396516e-04 -4.563688607382940807e-04 -5.784451688281235307e-03 2.102320321206431703e-04 1.822640853756032388e-03 2.929075503703332251e-03 -2.585145347784619744e-03 2.332394477706991372e-03 4.154562899930180388e-03 1.781539310397625957e-03 -5.588865033679100459e-04 -1.094151430093045618e-03 1.544851112436998485e-04 -2.371133863401135404e-03 4.171098003580123864e-03 1.808940339303237183e-03 4.870769103738973845e-04 -1.065805538121741142e-03 1.615715842365448326e-04 4.119602966498891756e-04 -5.757050659375619744e-03 1.965315176678412165e-04 -1.861380239450194200e-03 2.941831155090423363e-03 -2.613491239755945904e-03 2.031455591278029567e-04 -1.781066878864686850e-04 7.086472992829547760e-06 -5.158952338780689768e-04 -1.691304887622384475e-04 6.141609927119709368e-06 -4.525185437455224446e-02 -1.381663812358177035e-01 -8.652394551633080244e-02 4.434289610533851539e-02 -1.379580389298285248e-01 -8.572978810960088514e-02
-3.335366621959375152e-04 -6.821911334431894017e-04 -2.681048948954264238e-03 -1.030529075563418606e-01 -6.827580512825906500e-03 7.844725603063512631e-03 1.033533740112379529e-01 -6.745377426109073690e-03 7.788978682186593894e-03 4.147948858470035119e-04 -9.221863521336744023e-04 -2.652230625450082563e-03 -9.084858376808873509e-03 3.204503087358019295e-03 -1.118954085567959444e-02 8.794312984102841194e-03 -2.934272250564741620e-03 -8.064406265841279203e-03 -8.878405796951090861e-03 -2.728292102239800610e-03 -7.934015162773196822e-03 8.974309398120723646e-03 3.416152414077229093e-03 -1.134922271378471272e-02 -1.577921319734770648e-04 -2.352709033619776046e-04 6.916397641002713058e-04 3.023561810277335511e-05 -1.609999420817838020e-02 -3.432205637563654488e-01 4.724315324361461066e-07 1.592094265722619425e-04 1.034625056953275112e-04 -7.861260706713558673e-04 2.016238571604847540e-01 2.273974539217164192e+00 2.362157664276672903e-06 2.017282645292519955e-04 5.527448934407915970e-04 -1.087537388633077334e-02 7.284894236629919743e-04 3.395837858164461875e-03 1.108560591845144175e-02 7.006159632245261004e-04 3.288595900206264192e-03 6.897500379684098437e-05 2.664513845304305691e-04 5.475481465793817937e-04 5.484930096450962942e-04 -1.158874550094232811e-03 5.763664700835596745e-04 -2.586562642383182821e-03 -3.874411000946945561e-03 2.947972765017461581e-04 2.176964503397576644e-03 3.058049312172845050e-03 -1.879994041844684771e-02 -4.039289605913523509e-04 8.220308671683573733e-04 4.577861553368607899e-04 -2.140587275367716695e-03 3.035372598595791581e-03 -1.882686901581960559e-02 4.695969436582416302e-04 7.875433652699117886e-04 4.459753670154729022e-04 -5.026671509581181205e-04 -1.196669072722658655e-03 5.929015737334976215e-04 2.626719322675892532e-03 -3.887639083866885684e-03 3.236156000059381335e-04 -4.133775912484473195e-04 1.086592525568804427e-05 -1.100765471553029394e-04 -3.170015585459582601e-04 2.834589197146752295e-06 -1.091316840895931010e-04 -4.158857302563837566e-01 -8.658347188947060347e-02 -9.241913515591334560e-01 4.168230344175688495e-01 -8.575955129617081341e-02 -9.243902452344655574e-01
-4.711507709698057322e-01 -4.374612059303559231e-01 4.738677247152570104e-02 -2.038542064270940091e-03 3.001357528230243904e-03 1.077474596983254637e-02 -1.987519458722560028e-03 6.316409594276381836e-04 -1.119851705480385748e-02 -5.606345000394715936e-03 6.696244546692186814e-03 -7.469142534443739927e-04 -3.824852933150415385e-02 -4.874737528614913468e-02 8.139995311098161684e-03 -3.824474987924134095e-02 -4.930673422104992626e-02 2.493493630410664914e-03 -2.628609048807356227e-03 4.643529536435441613e-03 2.004999425438193286e-03 -2.624829596544484347e-03 4.086532759198967940e-03 -2.922933893776256953e-03 3.082710238187921434e-02 5.096544133290518280e-02 -5.557212120977818651e-03 2.135862960039001945e-03 2.091454395950739613e-03 -1.960590861350236481e-04 6.083500848578496031e-03 1.318083976666511829e-03 -2.617270692018770946e-04 -4.497075761250276041e-03 2.754275836547118183e-04 2.362157664276672903e-06 5.172832377216003419e-01 4.652784470164134101e-01 -5.058938583275229828e-02 -1.103600060750175443e-03 -2.862935089103620795e-03 7.521110003057144069e-04 -1.103127629217305616e-03 -2.935217113630452217e-03 -1.270840823380803286e-04 3.081198457282772682e-03 3.951417340802365966e-03 -4.483375246797777474e-04 8.617151159282291327e-04 1.186275578999847289e-03 -1.948307641495605801e-03 2.456171539315073551e-03 7.629769255614168508e-04 -5.929015737334616259e-04 2.426408352745217708e-03 8.749431988481831332e-04 6.321133909604754846e-04 8.319519293583190790e-04 1.553827311561351183e-03 1.650675775796673315e-03 6.160507188434326264e-04 -4.129051597155978214e-04 -3.170015585459286071e-04 7.043954154873689234e-04 -8.447075807454140946e-04 -2.621995007347634014e-04 7.232926768016199014e-04 -6.958916478959505623e-04 4.138500227813212123e-04 6.146334242448773556e-04 -3.396782721230297807e-04 5.470757150465087142e-04 1.512253336670053242e-03 -6.755770919832093657e-04 5.527448934406213772e-05 3.127496747502844787e-04 -2.090981964417907950e-03 3.033010440931074901e-04 1.190527462795317945e-04 -1.157457255495676889e-04 -8.158892572412328528e-04 1.266116508052647117e-04 3.070804963558465550e-05 8.291173401611760113e-04
-4.378826148576628885e-01 -7.341019102733126189e-01 6.417131997081153283e-02 3.811577607077168937e-03 9.523274839298691286e-03 -9.807678622077717692e-04 9.382490242507667000e-04 9.155250675204337080e-03 -3.472844198019867969e-03 1.379311103324556281e-02 -2.985294856113146836e-03 1.017617521770479861e-03 7.630714118680038266e-03 1.207440511671772909e-02 3.656620064300598232e-04 -3.401507036558714184e-03 -2.901202043264878953e-03 -2.396172734642470353e-03 2.152398063689120629e-03 -4.487627130593216038e-03 -3.319303949841879639e-03 2.341843108364088238e-03 -2.924823619907634779e-03 4.077084128541918345e-03 -4.772786803824741186e-02 -8.190450998807093097e-02 8.222198397814968474e-03 6.099563520695658152e-03 -1.853348903391645666e-03 -6.779392496474685118e-04 -5.468867424333802990e-03 5.674847572658778261e-03 -8.031336058541356689e-04 -9.505322441051870450e-04 -1.566110531415564229e-03 2.017282645292519955e-04 4.652784470164134101e-01 7.907568445563950554e-01 -6.715472510079323332e-02 7.464418219113415354e-05 5.253438645351905627e-04 -1.173519927612763115e-03 -6.533728099389563351e-04 -8.078579211827114238e-05 1.197141504255538891e-03 -3.965590286787983726e-03 -4.466367711614713069e-03 5.834529430764066101e-04 -7.261272659987412850e-04 1.382807096667677989e-03 1.366744424550608026e-03 -7.780947346127851071e-04 5.692799970907292187e-04 8.579356636653464110e-04 -3.406231351887260665e-04 1.932244969378449102e-04 -7.643942201600371737e-04 -4.095981389856066107e-04 1.060136359727463246e-03 -9.089582692137373153e-04 -9.184068998708736463e-04 5.626659556307576394e-04 4.625104706654334548e-04 -6.977813740273973442e-04 3.647171433643608268e-04 2.801518989832205153e-04 -6.240820549019703185e-04 5.631383871636057824e-04 -2.555854592747647171e-04 -9.051788169508979617e-04 4.214089273069619723e-04 -7.232926768015982173e-04 -1.056356907464634735e-03 2.024841549818127105e-03 -3.278674838016446035e-04 2.462313149242218672e-03 1.474931245574497007e-03 -5.055017401553462981e-05 -9.684846423535465806e-05 2.896005296403514253e-04 4.540067030740259357e-04 -1.563748373751205553e-04 1.601542896379680404e-04 -4.988876986952934037e-04
4.731212828933457903e-02 6.432344292439096112e-02 -1.457451278858836741e-01 1.282746098008912157e-02 -1.863742397114462671e-03 -1.125946072254216737e-02 -1.339674097717986553e-02 -2.596483704573151249e-03 -1.093301053333911935e-02 -1.499970116815825451e-03 1.067222832720274728e-03 6.246017295880934746e-03 5.099614938254078134e-02 6.603978668325452550e-02 -1.226290529832700996e-02 -5.140007834313212176e-02 -6.799140134548009584e-02 2.803408715963806325e-03 -1.126749205860073152e-03 -3.014585611150160174e-03 5.914842791349334602e-04 6.873878803045837009e-04 3.693942155396191980e-03 -8.825021033738455773e-04 5.223203027248634819e-03 8.178262265259424180e-03 -7.134661009181897037e-03 -6.203026026389927292e-04 -6.510106522747065132e-04 -7.781419777660907380e-03 6.288063702305764311e-04 -7.941574067298890057e-04 -2.817109230416611071e-03 1.450364805863558386e-04 2.300741565005680724e-04 5.527448934407915970e-04 -5.058938583275229828e-02 -6.715472510079323332e-02 1.787794303892630554e-01 3.380247617580214251e-03 3.872993706348381616e-03 1.606267211706183164e-05 -3.355208746338880603e-03 -3.850316992771315571e-03 6.302236648290666498e-04 4.110154335842188022e-04 5.503827357765107668e-04 6.949467848302569870e-04 -1.280289454038075142e-03 -7.407726435172288723e-04 3.139779967356834053e-03 -1.887836405290092227e-03 1.115410849071541647e-03 1.594928854919738532e-03 1.987991890255432458e-03 -8.225032987012098531e-04 1.401231926449042877e-03 1.381862233601970861e-03 1.275092707176661653e-03 3.153952913342497784e-03 3.023561810273922307e-05 7.653390832257280386e-05 -6.562073991361129554e-04 -3.628274172329357290e-04 1.700753518279877509e-05 3.236156000059300019e-04 4.861320473081739936e-04 1.044073687610442072e-04 3.779452262843012748e-04 1.488159328494445587e-04 -1.856655924121662030e-04 4.204640642412982125e-05 1.440916175208926562e-04 -3.420404297872813373e-04 -1.077616326443112983e-03 -2.867659404432110681e-04 -1.700753518277980155e-05 1.279344590972357172e-03 3.155842639473787573e-04 2.031455591278104105e-04 -2.645616583987818547e-05 -2.347984718291292990e-04 -2.456643970847965062e-04 1.006279164981858801e-04
-3.673627599483407849e-03 -9.995706372154097505e-03 -3.648588728242109329e-03 -4.778985105535791256e-01 4.564916929368363629e-02 4.245633526518712841e-01 -3.531898139626753197e-03 -1.110214102210168707e-03 -1.027633070267014448e-02 -3.727012362696006942e-03 8.912420867316674100e-03 -5.750909049448464649e-03 -3.983778900802960321e-02 2.251136254055857017e-03 5.270446180534580499e-02 -2.330032320042711193e-03 -3.548905674809625047e-03 -2.386724103985377390e-03 -3.996723524803198757e-02 9.108479953451679642e-03 5.210211160095522265e-02 -2.322000983984119291e-03 2.964035437134659480e-03 -3.070332532027072840e-03 -2.064998230111043248e-03 -1.644061734336989050e-04 -1.506584158275801368e-03 3.675422839308244150e-02 -6.605537692383908754e-03 -6.176097429018338747e-02 -7.488039795756906702e-04 -1.417294598571893840e-05 3.779452262841538911e-05 5.432962627836043085e-04 -1.212731744839787166e-03 -1.087537388633077334e-02 -1.103600060750175443e-03 7.464418219113415354e-05 3.380247617580214251e-03 5.245974227132672585e-01 -4.651986060873611328e-02 -4.332490063834174565e-01 2.991436466040281114e-03 -3.996770767956600839e-04 -3.735516130287425303e-03 -1.121080027465795256e-03 6.179404449748685663e-04 3.324973128236149295e-03 3.280564564147724765e-03 4.738488274539406735e-04 -8.834469664395472842e-04 6.155782873105844835e-04 1.787680920324770644e-03 -1.005806733449070289e-03 5.588865033678966018e-04 4.629829021982490717e-04 7.450245273129163688e-04 8.092752157812287475e-04 6.070745197191769645e-04 2.584200484719348899e-04 6.321133909605080106e-04 -1.969567060474065184e-03 -4.903839311039075687e-04 3.239935452322188162e-03 -7.015608262901933297e-04 -7.625044940285795499e-04 8.215584356354973042e-04 -5.291233167979973902e-04 3.694414586928856242e-04 5.957361629306372197e-04 -3.675517325615038945e-04 6.647111667275286059e-04 9.453354972435864222e-04 2.877108035089209065e-04 -3.023561810274464409e-05 9.500598125721762717e-04 -3.160566954802431633e-04 4.251883795695628014e-05 1.932244969378611732e-04 -1.936969284708556834e-05 -3.226707369402472686e-04 1.388948706594248482e-04 2.173185051134850915e-04 2.539791920630474209e-03
-9.232729446592643358e-03 -1.313879336024087116e-02 -6.184128765076841831e-04 4.295253010414511879e-02 -1.684506597864459387e-01 -6.242332329924665107e-02 -1.661541701052392022e-03 1.229928252635687641e-02 -2.152870495221925404e-03 8.768801681328635550e-03 -1.290399488841178360e-02 4.394085687087852590e-03 -5.333940978550342354e-02 4.980373219361378632e-03 7.060630987983460005e-02 2.201530943106254487e-04 -1.838231094340272639e-03 -4.679434332932505027e-03 5.243848285234823520e-02 -1.041522557332963048e-02 -6.845202209001408078e-02 -6.358928432233256801e-04 -2.244049781063021031e-04 4.724315328553764688e-03 -2.149563474489651948e-04 -4.758330398919352264e-03 5.475481465793800590e-04 6.360345726831822914e-03 -3.867324527954112828e-03 -9.125487488634457384e-03 -8.220308671663396731e-05 1.400287063383335098e-03 -1.601542896379725940e-04 4.861320473082065196e-04 -2.827975155672284892e-03 7.284894236629919743e-04 -2.862935089103620795e-03 5.253438645351905627e-04 3.872993706348381616e-03 -4.651986060873611328e-02 1.877206695800839042e-01 6.794415819219457031e-02 3.864489938756843993e-04 9.736813892149330735e-04 -5.777837646821286062e-04 2.915847420783407307e-03 -9.448630657107599633e-05 -3.848427266639901315e-03 2.768448782532504683e-03 1.892560720618641310e-03 6.963640794288258103e-04 1.643116871270989187e-03 2.826085429540872371e-03 -1.184858284401289416e-03 7.818741868756488552e-04 8.002990166570056116e-04 4.327472840955152696e-04 5.149503708123633668e-05 -1.866104554778624889e-04 6.850257226402155925e-05 -1.583118066598367124e-03 2.800101695233817717e-03 9.458079287764670912e-04 -2.637585247931560281e-03 1.693667045286526528e-03 -1.079978484107386224e-03 4.913287941696580646e-05 -6.160507188434055214e-04 2.834589197132225680e-06 -6.590419883332451810e-04 6.472312000118627144e-04 -4.270781057012670813e-04 -2.352709033619828629e-04 1.341705553309027613e-04 -4.077084128541923549e-04 3.217258738745157462e-04 2.102320321206409747e-04 3.571582388386631461e-04 -3.732209109557791879e-05 2.347984718291184570e-04 4.440856408841119349e-05 -5.352649267251425105e-04 4.266056741684053858e-04 2.173185051134525654e-05
-1.147536193305768309e-03 4.047793373504839955e-03 4.348732259933757796e-03 3.992849586233786496e-01 -6.253576200406621433e-02 -7.410253943873081894e-01 -1.498458335910685807e-02 -2.132083507776308742e-03 -7.205053307577312903e-03 -3.110016780786921398e-03 -2.399952186905212129e-04 4.244324891172714456e-03 1.463592888785968105e-03 1.535874913312819477e-03 -4.393613255555031119e-04 -2.173185051134742495e-03 -3.105764896991249947e-03 -3.628274172329357290e-04 -9.988147467628397114e-03 6.590419883332695756e-04 1.489671109399572611e-02 -2.075391723833680709e-03 3.069387668961378289e-03 -2.043738811132339919e-03 -2.734433712166728023e-03 5.456584204479496486e-04 2.735378575232760411e-04 5.804199326354573391e-02 -8.979506144982133883e-03 -8.691322909940363273e-02 -7.625044940288289164e-04 -1.757445302221844938e-04 -7.228202452688670327e-05 4.818801635124870392e-03 6.987262370930912448e-04 3.395837858164461875e-03 7.521110003057144069e-04 -1.173519927612763115e-03 1.606267211706183164e-05 -4.332490063834174565e-01 6.794415819219457031e-02 8.073410810857502007e-01 3.734098835688924242e-03 -5.858151007406852719e-04 -4.408731064606372270e-03 1.157457255495947940e-04 1.171630201481348860e-03 6.023502043905925359e-04 5.239265699366461339e-04 1.165016160021366438e-03 -5.102260554838006223e-05 1.908623392735879325e-04 9.916337874634416870e-04 1.364382266886318522e-03 5.551070511050789323e-04 2.905453927060477112e-04 8.612426843953484637e-04 5.603037979664735567e-04 5.914842791349388812e-04 5.432962627837127287e-05 5.503827357765107668e-04 -1.308635346009402820e-03 1.763586912149103358e-03 1.064860675055998886e-03 -1.685635709227988836e-03 4.644001967968368685e-04 5.692799970907292187e-04 -6.028226359234460999e-04 1.714926464265159167e-04 7.379380543201183307e-04 -3.647171433643391428e-04 5.976258890620623175e-04 7.058127100859350363e-04 1.984212437992557976e-05 -2.976318656988836964e-05 7.237651083344463603e-04 -9.354144350536344743e-05 -9.543116963680209775e-05 -3.392058405901816377e-04 3.826695416130130971e-05 5.036120140238182011e-04 -5.140527508999367598e-03 3.401507036557315563e-05 6.755770919831876817e-04
-3.686383250870502865e-03 -8.977616418850758659e-03 5.747602028718505965e-03 -3.564968346926686987e-03 1.093678998560163864e-03 1.025081939989591108e-02 -4.779646509681787503e-01 -4.600349294332516797e-02 -4.246006747429669215e-01 -3.710949690578996610e-03 9.930510820620012946e-03 3.649533591307735358e-03 -2.298379407341451935e-03 -2.949862491148967994e-03 3.097261129399872352e-03 -3.992329911547648491e-02 -9.099031322794529433e-03 -5.202179824036977374e-02 -2.328615025444145080e-03 3.579141292912353320e-03 2.392393282379571585e-03 -3.991668507401644611e-02 -2.271923241501507505e-03 -5.273658714957998872e-02 -2.064525798578086685e-03 1.483435013165873627e-04 1.475876108640231023e-03 3.677029106519966173e-02 6.666008928589367902e-03 6.183042172551315996e-02 -7.483315480428642114e-04 -1.889726131420038974e-05 -1.936969284709929028e-05 5.291233167980299162e-04 1.093678998560175791e-03 1.108560591845144175e-02 -1.103127629217305616e-03 -6.533728099389563351e-04 -3.355208746338880603e-03 2.991436466040281114e-03 3.864489938756843993e-04 3.734098835688924242e-03 5.246701771693270677e-01 4.683308271501921555e-02 4.332513685410817050e-01 -1.120607595933012166e-03 -1.100765471552869745e-04 -3.418042140208656793e-03 8.390384023511388012e-04 7.147889092101906983e-04 -3.855041308099826924e-04 5.853426692077829188e-04 3.292847784001863218e-04 -6.571522622017848467e-04 5.910118476020798962e-04 1.963425450546979478e-03 5.031395824909592161e-04 3.245132199183550260e-03 6.944743532974061336e-04 7.521110003057686171e-04 5.966810259963335056e-04 -4.667623544611101093e-04 -7.332137389915501652e-04 8.021887427884523934e-04 -6.070745197191552804e-04 -2.683411106618543117e-04 3.267808912760608066e-03 -2.891280981075195454e-04 8.654945681910468022e-04 6.297512332961697178e-04 -1.829254895216003533e-03 1.014310501040477808e-03 9.288003935936845791e-04 2.858210773775283348e-04 -5.669178394266348713e-05 9.325798458565022486e-04 -3.179464216116791031e-04 1.700753518280690661e-05 1.374775760609563136e-04 -2.003109699306781849e-04 -2.538374626031973148e-03 2.683411106618543117e-04 1.984212437992557976e-05 3.269226207359022390e-04
-8.774943291255759420e-03 -1.297391475527431837e-02 4.409203496139229086e-03 1.611463958569678539e-03 1.230400684168543070e-02 -2.135390528506291713e-03 -4.331535752137810613e-02 -1.685290834208999500e-01 -6.278567828494666103e-02 9.229422425862623958e-03 -1.306981835644401534e-02 -6.203026026391119914e-04 6.562073991360994028e-04 -1.870828870107296054e-04 4.684631079793918733e-03 -5.245265579833390673e-02 -1.041758773099391022e-02 -6.846052585760548093e-02 -1.988936753321120720e-04 -1.885474247625810746e-03 -4.707307793370973936e-03 5.334366166929911668e-02 4.974704040967116783e-03 7.058268830319183729e-02 2.910178242389094066e-04 -4.757385535853642100e-03 5.518000303750801323e-04 -6.323968498802193250e-03 -3.855041308099872895e-03 -9.123125330970181107e-03 7.747877138807664384e-05 1.403121652580467324e-03 -1.620440157693941140e-04 -4.781007112500835349e-04 -2.784039023116733659e-03 7.006159632245261004e-04 -2.935217113630452217e-03 -8.078579211827114238e-05 -3.850316992771315571e-03 -3.996770767956600839e-04 9.736813892149330735e-04 -5.858151007406852719e-04 4.683308271501921555e-02 1.878274391065092308e-01 6.839060599074286984e-02 2.846872416986496838e-03 5.158952338780542317e-04 3.872993706348375979e-03 -5.905394160692588584e-05 -7.634493570942893883e-04 7.558904525681417637e-06 6.514830838075718949e-04 6.491209261432932332e-04 -4.218813588398507728e-04 1.574614299006973049e-03 2.799156832168105385e-03 1.014782932573347635e-03 2.625302028077329888e-03 1.703588107476486715e-03 -1.079033621041668254e-03 -7.927401121313296150e-04 8.036060373869941117e-04 5.125882131480847051e-04 -5.999880467262759271e-05 -1.790515509521946238e-04 7.133716146117275846e-05 -2.773645529393920992e-03 1.755083144557728365e-03 6.949467848302542765e-04 -1.654927659592382496e-03 2.828920018737990719e-03 -1.190527462795545627e-03 -3.066080648231420689e-04 2.102320321206355537e-04 3.581031019043756950e-04 1.303911030680742498e-04 1.388948706594844793e-04 -4.067635497884770955e-04 5.763664700835624934e-04 4.190467696427158367e-04 3.684965956271351283e-05 1.058246633596021885e-04 2.343260402962648930e-04 3.118048116845990349e-05
3.098205992465566036e-03 -2.513335754790501156e-04 4.240073007376988362e-03 1.501434654567670307e-02 -2.116020835659206470e-03 -7.189935498525977173e-03 -3.993038558846929154e-01 -6.280741013545804163e-02 -7.408283904381075535e-01 1.161236707758494559e-03 4.028896112190675713e-03 4.349204691466606806e-03 2.057439325585169385e-03 3.059466606771406826e-03 -2.065470661643701439e-03 1.000279284514690725e-02 6.410895900847555411e-04 1.490521486158713493e-02 2.173185051134720810e-03 -3.126079452904050992e-03 -3.656620064300516917e-04 -1.442333469807476412e-03 1.524536556524283852e-03 -4.506996823440347251e-04 2.733016417568335382e-03 5.626659556307645783e-04 2.957421395674567012e-04 -5.803821381128310142e-02 -9.070685430823227993e-03 -8.701716403663181665e-02 7.629769255613301146e-04 -1.497607959151463740e-04 -8.692740204539597460e-05 -4.858013452352003513e-03 8.135270995769531069e-04 3.288595900206264192e-03 -1.270840823380803286e-04 1.197141504255538891e-03 6.302236648290666498e-04 -3.735516130287425303e-03 -5.777837646821286062e-04 -4.408731064606372270e-03 4.332513685410817050e-01 6.839060599074286984e-02 8.071539981987394530e-01 -7.403002119843807294e-04 -1.148481056371442911e-03 4.204640642414337378e-05 -5.829805115435530462e-04 -6.755770919831985237e-04 1.833034347478929623e-04 -7.303791497943962555e-04 -3.363712513930168860e-04 5.924291422006568511e-04 -5.210919807394705401e-04 -1.307218051410815023e-03 1.798546845580440562e-03 -1.067695264253131111e-03 -1.678549236235169113e-03 4.729039643882552296e-04 -5.829805115434988361e-04 2.924351188374836510e-04 8.962026178266531418e-04 -5.551070511050789323e-04 5.910118476020798962e-04 6.188853080407166404e-05 -5.135330762137809910e-04 1.092734135494494684e-03 -3.921181722700301658e-05 -1.979488122663859706e-04 1.020452110967612087e-03 1.359185520024923897e-03 -6.080193827848840923e-04 -7.086472992828395795e-05 -8.503767591396405989e-05 -7.658115147585599185e-04 4.299126948983152813e-05 -1.984212437993371127e-05 5.094701650312392568e-03 -1.417294598547139302e-06 6.736873658517517419e-04 2.744827205889994320e-04 4.110154335843082488e-05 5.003049932938595165e-04
-5.576109382292001107e-03 -6.826635649760182459e-03 7.544731579700039107e-04 -2.050352852592295452e-03 -6.410895900847419886e-04 1.117300575202966745e-02 -2.033345317409502098e-03 -3.012223453485892138e-03 -1.080828860866530662e-02 -4.720280763263180468e-01 4.377158465265650333e-01 -4.730787640553884427e-02 -2.577114011726062970e-03 -4.034565290584921082e-03 2.913485263119060774e-03 -2.606404766763124881e-03 -4.568412922711478398e-03 -1.973818944269795615e-03 -3.825372607836556582e-02 4.924295596411447373e-02 -2.504831987199207695e-03 -3.829718977938824376e-02 4.869257322833790702e-02 -8.074799759564103147e-03 3.086395204144178062e-02 -5.082512916764714284e-02 5.541621880393592277e-03 2.178381797995811858e-03 -2.038069632738053784e-03 2.418849448219657179e-04 5.894055803903897051e-03 -1.438554017544645949e-03 1.148008624838133440e-04 -4.459281238621687349e-03 -3.444025874516250512e-04 6.897500379684098437e-05 3.081198457282772682e-03 -3.965590286787983726e-03 4.110154335842188022e-04 -1.121080027465795256e-03 2.915847420783407307e-03 1.157457255495947940e-04 -1.120607595933012166e-03 2.846872416986496838e-03 -7.403002119843807294e-04 5.180202309128547622e-01 -4.655307254549582163e-01 5.051615894515971983e-02 7.313240128601142254e-04 6.132161296463112428e-04 -4.261332426355680849e-04 5.971534575292250166e-04 2.990491602974714933e-04 -5.338476321265872397e-04 5.711697232222193686e-04 4.067635497884364380e-04 2.858210773774958087e-04 7.020332578230739987e-04 8.371486762197353874e-04 2.494438493476033337e-04 2.436329414935169656e-03 -8.716361781181485545e-04 -6.514830838076071315e-04 8.154168257083738679e-04 -1.548158133167032522e-03 -1.657762248789514722e-03 8.352589500882777636e-04 -1.258557603526675676e-03 1.928937948648484996e-03 2.459478560045064762e-03 -7.984092905256021978e-04 5.938464367992338060e-04 3.703863217586252782e-04 2.069250113906546430e-03 -3.122772432173902572e-04 1.276982433308067669e-03 6.458139054132776280e-04 -6.850257226402698026e-05 1.620440157693850067e-04 -2.598373430705985809e-05 -8.149443941755365670e-04 1.511780905137259309e-04 1.176354516809738132e-04 8.083303527155324616e-04
-1.380728397923124476e-02 -3.063718490567131185e-03 1.034152625420435914e-03 -1.057301770530298494e-03 9.154305812138632120e-03 -3.478513376414175788e-03 -3.867324527954117165e-03 9.516660797838718405e-03 -1.022341837099015500e-03 4.381202479186891985e-01 -7.331480710084776753e-01 6.413258058511739357e-02 -2.274757830698654476e-03 -2.833171902533692093e-03 4.024644228394968701e-03 -2.106572205002135191e-03 -4.367629521247943722e-03 -3.258832713636390134e-03 3.422766455537227560e-03 -2.931910092900458405e-03 -2.459478560045092084e-03 -7.646776790797135334e-03 1.203519329949070960e-02 4.667623544611101093e-04 4.803258637693869071e-02 -8.181899988062413254e-02 8.237316206866348439e-03 -6.016888002445997148e-03 -1.818861401493203443e-03 -6.321133909604830740e-04 5.251548919220187794e-03 5.494378727108033787e-03 -9.354144350536249333e-04 1.043601256077181932e-03 -1.625164473022463769e-03 2.664513845304305691e-04 3.951417340802365966e-03 -4.466367711614713069e-03 5.503827357765107668e-04 6.179404449748685663e-04 -9.448630657107599633e-05 1.171630201481348860e-03 -1.100765471552869745e-04 5.158952338780542317e-04 -1.148481056371442911e-03 -4.655307254549582163e-01 7.898932397143353379e-01 -6.707677389787210231e-02 6.193577395734021530e-04 5.891221214706331144e-04 -2.617270692018935745e-04 8.801399457095885996e-04 3.821971100799697978e-04 -7.029781208888028106e-04 8.688015889210488549e-04 5.522724619079358646e-04 4.284954002998359046e-04 6.845532911074433437e-04 3.486544712472637586e-04 2.669238160632773568e-04 3.292847784001971638e-04 1.984212437992557976e-04 -7.752601454156745654e-04 3.812522470142843539e-04 1.076199031844560314e-03 -9.146274476080017667e-04 6.892776064360223512e-04 1.438081586011778074e-03 1.346902300170671604e-03 7.710082616199437008e-04 5.395168105208191650e-04 8.517940537382229747e-04 -2.367826842671126412e-03 1.482490150100175715e-03 -2.220428204418797846e-05 6.949467848302651185e-04 2.006416720036789322e-03 -3.377885459915992619e-04 8.031336058540944692e-05 1.658234680322379128e-04 -4.710142382568192898e-04 2.031455591281709078e-05 2.886556665746388764e-04 4.322748525626644162e-04
1.476348540173071360e-03 9.552565594335681856e-04 6.258300515735173812e-03 1.332445895265304929e-02 -2.584672916251765963e-03 -1.091978245041918053e-02 -1.290824677220743510e-02 -1.872246164705851324e-03 -1.125946072254222635e-02 -4.732015962539310588e-02 6.429840405314962704e-02 -1.457181992885109301e-01 -6.429793162161399813e-04 3.778979831310155281e-03 -9.675397792878123477e-04 1.180133969072729274e-03 -2.916319852316238970e-03 6.514830838075664739e-04 5.151771379481312474e-02 -6.805612446548128802e-02 2.732071554502639096e-03 -5.099614938254078134e-02 6.589333290806936860e-02 -1.217597789628161939e-02 -5.064938463742346339e-03 8.159365003945208764e-03 -7.121432926261946940e-03 7.043954154873607919e-04 -6.562073991361167501e-04 -7.789923545252305792e-03 -6.486484946104423797e-04 -9.032890908194814291e-04 -2.998522939033074382e-03 -5.763664700837061502e-05 2.366881979605396516e-04 5.475481465793817937e-04 -4.483375246797777474e-04 5.834529430764066101e-04 6.949467848302569870e-04 3.324973128236149295e-03 -3.848427266639901315e-03 6.023502043905925359e-04 -3.418042140208656793e-03 3.872993706348375979e-03 4.204640642414337378e-05 5.051615894515971983e-02 -6.707677389787210231e-02 1.787690368955402453e-01 -5.088087608852372200e-04 6.897500379689409673e-05 3.873938569414105007e-04 -1.658234680322324918e-04 -1.885001816092957182e-04 5.527448934408653227e-05 -4.299126948984237015e-05 6.803014073117883732e-05 -3.817246785471433389e-04 3.406231351887287770e-04 5.421010862427522170e-18 3.198361477430852274e-04 -2.041849085000942143e-03 -8.158892572412301423e-04 1.698863792147934596e-03 -1.402649221047608990e-03 1.291155379293753083e-03 3.161039386335317940e-03 1.262809487322425622e-03 -7.440796642472173724e-04 3.133165925896859872e-03 1.866104554778741549e-03 1.129111363524341188e-03 1.576976456671235448e-03 1.275565138709528661e-04 -2.220428204420966251e-05 1.280761885570928706e-03 -1.842482978136028007e-04 -3.354263883273016266e-04 -1.076671463377403036e-03 2.929075503703236624e-04 -2.409400817562418933e-04 1.261392192723921743e-04 -2.390503556248249270e-04 1.998385383978246209e-04 -5.338476321267227650e-05
-4.033856643285631260e-02 5.828765766063065401e-02 -2.015392919161039346e-03 3.246266034862435590e-02 -5.512803556889388917e-02 -1.436191859881014339e-04 2.163263988944801389e-03 -1.011003480310584176e-04 6.883327433703152233e-04 -8.121098049783718152e-04 -2.303103722669965891e-03 7.133716146116137434e-04 -4.400600517925933319e-01 4.172198769051673750e-01 -5.354161048156554775e-02 3.722760478900612180e-04 -3.457726388968496677e-03 -6.184601196609742016e-03 -7.905669270801843340e-03 -1.065333106588874784e-02 6.788841127131734713e-04 -1.394145453456206891e-03 1.595873717985460622e-03 -2.290348071282860033e-03 -8.389911591978821762e-03 -4.730929370013730630e-03 1.283643717921344185e-02 8.659669997241226276e-04 -1.102560711377878130e-02 7.955747013284493723e-04 -5.801459223466376609e-04 3.226234937869365636e-03 3.033010440931389862e-04 8.692740204557618255e-05 -4.563688607382940807e-04 5.484930096450962942e-04 8.617151159282291327e-04 -7.261272659987412850e-04 -1.280289454038075142e-03 3.280564564147724765e-03 2.768448782532504683e-03 5.239265699366461339e-04 8.390384023511388012e-04 -5.905394160692588584e-05 -5.829805115435530462e-04 7.313240128601142254e-04 6.193577395734021530e-04 -5.088087608852372200e-04 4.835554057279893292e-01 -4.374007346941504726e-01 5.096827592210229768e-02 -3.131559658685149905e-02 4.945366042776795645e-02 -2.810495188956645130e-03 2.173185051133983553e-05 -1.016200227171919169e-03 1.568472689080012243e-04 2.893643138739165118e-03 1.455089121194506376e-04 1.511780905137205099e-03 -7.417175065828601060e-05 -8.503767591396677039e-05 3.765279316857378725e-04 3.170488016992426949e-03 -3.814884627807170990e-03 4.010943713942099337e-04 6.609317144646675683e-04 -1.644061734336799314e-04 4.729039643882281246e-04 2.513335754790501156e-04 -1.559024058422940964e-04 6.236096233690896495e-05 -4.993601302281523886e-04 4.015668029272098649e-05 -2.100903026607870740e-03 2.423573763547944536e-04 4.724315328589849539e-07 9.741538207477730849e-04 6.614041459975916054e-05 1.861380239450251880e-04 -3.760555001528897295e-04 -5.243990014694617507e-05 -2.267671357705861859e-04 5.711697232221326324e-04
3.136000515093981256e-03 3.680241640943390270e-03 4.180074202704369551e-03 3.406089622427412034e-02 -5.297233048447481940e-02 -1.017617521770479861e-03 5.891221214705572203e-04 7.706303163936901665e-03 -6.401447270190565447e-04 -1.583118066598380568e-03 9.622013029665426806e-03 1.440443743676040472e-03 4.125102069541320970e-01 -7.747773203890948590e-01 6.961042420857546653e-02 -2.719315903115533239e-03 -9.879488215071631149e-03 3.647171433643554058e-04 -1.265266131293271007e-02 -2.205026936449184724e-02 8.914783024980958183e-04 3.401507036559755018e-05 -1.026499234588162945e-02 -9.396663188493409443e-04 1.283124043234930897e-03 -8.502350296798220214e-03 -1.603432622511133908e-03 1.229739280022602854e-03 -1.096419101450756689e-02 5.088560040385258290e-03 -1.246746815205504628e-03 -7.276862900571369475e-03 3.684965956271405493e-05 1.984212437981715954e-05 -5.784451688281235307e-03 -1.158874550094232811e-03 1.186275578999847289e-03 1.382807096667677989e-03 -7.407726435172288723e-04 4.738488274539406735e-04 1.892560720618641310e-03 1.165016160021366438e-03 7.147889092101906983e-04 -7.634493570942893883e-04 -6.755770919831985237e-04 6.132161296463112428e-04 5.891221214706331144e-04 6.897500379689409673e-05 -4.374007346941504726e-01 8.367471094168003054e-01 -7.151054383371979739e-02 -5.322413649148677317e-03 8.777305448920044370e-03 -2.732071554502639096e-03 1.932244969378503312e-04 1.593039128788332516e-03 4.039289605913638434e-04 -5.055017401552107728e-05 8.007714481898645965e-04 -2.210979573763157714e-03 -6.396722954861758757e-04 1.273675412578098142e-03 -5.858151007405876937e-05 3.794097640361516598e-03 -3.058049312172845050e-03 -2.839313512460815529e-04 2.428298078876425965e-04 7.388829173858037745e-04 1.289738084695216894e-04 -2.362157664276493332e-05 -3.118048116845448248e-05 -1.001554849653350267e-04 5.201471176737742542e-04 5.352649267251425105e-04 -2.631443638004407138e-04 3.330642306630473594e-04 5.891221214706547984e-04 2.910178242389175381e-04 -8.409281284824880048e-05 5.352649267251398000e-04 -1.677131941636386160e-04 2.938524134360443428e-04 -3.873938569413861062e-05 3.661344379629486237e-04
5.273753201264567286e-02 -7.869386529078577219e-02 -3.731736678024618475e-03 -6.227592466099532778e-03 4.858485883884693796e-03 -5.755633364777076183e-03 -1.141394583378612347e-03 2.678686791290061688e-04 -8.839193979724225322e-04 -5.116433500823721562e-04 1.550520290831403341e-03 -8.390384023511550642e-04 -5.865946127698781765e-02 7.119873902203524563e-02 -1.675369772019036363e-01 1.708312422805030378e-03 -2.683883538151393862e-03 7.814489984960787394e-03 1.423908640026100682e-03 2.707505114794164433e-03 7.851812076056319343e-04 8.834469664395472842e-04 -7.648666516928555011e-04 1.665321153315201669e-03 7.765357105543747862e-03 4.744157452933691135e-03 -1.592897399328473129e-02 -1.360602814623034645e-04 -6.915452777937002027e-03 -9.462803603093180530e-04 2.674907339027504227e-03 -3.689217840067641162e-03 1.653982796526674501e-03 2.173185051144283474e-05 2.102320321206431703e-04 5.763664700835596745e-04 -1.948307641495605801e-03 1.366744424550608026e-03 3.139779967356834053e-03 -8.834469664395472842e-04 6.963640794288258103e-04 -5.102260554838006223e-05 -3.855041308099826924e-04 7.558904525681417637e-06 1.833034347478929623e-04 -4.261332426355680849e-04 -2.617270692018935745e-04 3.873938569414105007e-04 5.096827592210229768e-02 -7.151054383371979739e-02 1.798036619524935043e-01 -4.753180895211229356e-02 7.496449077042545428e-02 -4.787621153956388154e-03 5.007774248267835536e-05 1.301076441483702429e-03 1.254305719731026126e-03 -1.496663096085831422e-03 1.679494099300865399e-03 -1.536819776378546987e-03 1.102182766151587646e-03 -1.452726963530281924e-03 1.490993917691572392e-03 -4.110154335841835656e-04 1.413987577836132471e-03 2.006416720036784118e-03 -4.785731427824871549e-04 1.322808291995183211e-04 -4.360543048255091907e-04 -3.165291270131346743e-05 1.573197004408439462e-04 -6.472312000120388972e-05 1.070057421917431457e-03 -3.118048116844906147e-05 2.282316735224324943e-03 6.661284613261272448e-05 -2.503887124132020414e-05 -1.014310501040494071e-03 9.023442277538307882e-05 -1.833034347478848308e-04 6.991986686259309310e-05 -2.078698744563812865e-05 1.157457255495622679e-04 -5.385719474550686690e-05
3.880694340333919190e-02 9.387686989369191728e-03 5.897221095173810212e-02 -4.093902691111557524e-02 -2.380676980364813608e-02 -5.318728683192396056e-02 2.050352852592273768e-03 -1.049742866004652313e-03 -4.067635497884635430e-04 1.526426282655757739e-03 -3.420876729405802463e-03 2.872383719760727636e-04 -4.383588258427811857e-01 -3.618872784825470645e-02 -4.252578270051686760e-01 -9.183596567175659336e-03 1.113521122940127391e-03 1.155662015670821940e-02 1.557606763824168853e-03 9.478393843677421216e-03 3.321193675973288691e-03 -1.957283840619812674e-03 2.555382161214724435e-03 -1.437136722946051864e-03 5.101788123305212724e-03 -5.112181617028031463e-03 -3.662761674227733161e-03 -4.637387926508461725e-03 -5.233596520971862086e-03 9.433512848056175432e-03 -5.522724619080117588e-04 -8.569908005996585820e-04 -1.710202148936459596e-03 -2.137280254637849951e-03 1.822640853756032388e-03 -2.586562642383182821e-03 2.456171539315073551e-03 -7.780947346127851071e-04 -1.887836405290092227e-03 6.155782873105844835e-04 1.643116871270989187e-03 1.908623392735879325e-04 5.853426692077829188e-04 6.514830838075718949e-04 -7.303791497943962555e-04 5.971534575292250166e-04 8.801399457095885996e-04 -1.658234680322324918e-04 -3.131559658685149905e-02 -5.322413649148677317e-03 -4.753180895211229356e-02 4.701440193732909223e-01 5.721996239637749948e-02 4.502891393419779509e-01 3.306075866921914796e-03 4.672347859939636732e-04 4.303851264312479920e-03 2.220428204419882048e-05 4.204640642413524226e-05 -5.480205781121941580e-05 2.836951354796542289e-03 -2.225152519748840527e-03 -2.645616583990800103e-05 -1.011003480310421546e-04 6.221923287705343787e-04 9.864370406020253786e-04 2.366881979605516863e-04 7.889606598686501812e-05 2.173185051136151957e-05 4.828250265782071775e-04 -4.809353004467712377e-04 3.996770767956546629e-04 -7.558904525689549153e-06 -7.606147678971110840e-05 1.242494931409670765e-04 3.023561810273651257e-05 -2.466092601505144762e-04 2.503887124133104616e-05 -4.251883795698230099e-04 -6.009329097920372651e-04 -3.779452262850195587e-06 1.398397337252078702e-04 4.171570435112961599e-04 4.866044788411766353e-05
-2.954114374944659827e-03 -4.828250265781941671e-03 -8.934152717828023477e-03 -6.063516994738908650e-02 -3.388231710485474502e-02 -7.714995904141447314e-02 3.518197625173907685e-03 -3.812522470142897749e-04 6.817187019103002760e-04 1.382807096667688831e-03 -2.920571736111953788e-03 7.086472992831106300e-05 -3.490418651042095227e-02 -1.588891179929859399e-01 -6.470989191826666265e-02 5.593589349007881129e-04 5.933740052663612685e-04 -2.226569814347392762e-03 -2.359323075079751419e-03 8.726755274904518522e-03 -4.000550220219329170e-03 -1.854766197990204406e-03 2.501052534936355765e-03 -1.095568724691616067e-03 -4.491406582855891894e-03 2.082478196826506936e-03 3.847482403574190718e-03 -8.353534363948712446e-03 -9.654138373899615738e-03 1.251754589453605605e-02 3.581031019044217736e-04 7.062851416187802519e-04 7.327413074586918307e-04 -1.121080027466066307e-03 2.929075503703332251e-03 -3.874411000946945561e-03 7.629769255614168508e-04 5.692799970907292187e-04 1.115410849071541647e-03 1.787680920324770644e-03 2.826085429540872371e-03 9.916337874634416870e-04 3.292847784001863218e-04 6.491209261432932332e-04 -3.363712513930168860e-04 2.990491602974714933e-04 3.821971100799697978e-04 -1.885001816092957182e-04 4.945366042776795645e-02 8.777305448920044370e-03 7.496449077042545428e-02 5.721996239637749948e-02 1.765438843757913545e-01 6.384345248700988573e-02 -4.327472840955234011e-04 2.409400817562424354e-03 2.111768951863399711e-04 -9.623430324263906183e-04 1.009113754179072342e-03 -1.351154183966364521e-03 2.150980769090532832e-03 -1.457451278858839247e-03 1.700753518279346250e-03 9.637603270248483109e-05 1.404538947179017824e-03 1.367216856083461590e-03 1.294462400023752534e-04 -5.102260554836922021e-05 1.459813436523042015e-04 4.644001967968368685e-04 -5.248714330023315777e-04 4.157397489127408891e-04 -8.503767591396677039e-06 1.795239824851132399e-05 7.747877138828264225e-05 1.129111363524408843e-04 -9.637603270252819918e-05 -6.661284613261272448e-05 -6.854981541731504716e-04 -1.135252973451478069e-03 2.782621728518279436e-04 1.818861401493214285e-04 6.127436981134197318e-04 -1.384224391266200734e-04
-4.315425836867435583e-02 -8.108342398396806150e-03 -6.739330302488519275e-02 8.514633516652509587e-03 1.568708904846277327e-02 1.273675412578094759e-02 -1.400759494916189313e-03 1.057774202063190006e-03 1.154150234765685679e-03 -3.840868362114165796e-04 1.180606400605561154e-03 -1.208952292576905094e-03 -4.234172337531641461e-01 -6.345275160933848413e-02 -7.735636437811893584e-01 1.486600304436013105e-02 -1.033207762354704500e-03 -1.082671343844666609e-02 3.471899334954171683e-03 -3.660399516563445609e-03 1.166905886152856588e-04 9.212414890679733459e-04 -1.658234680322383248e-03 1.124387048195794707e-03 -4.849509684760520099e-03 5.370129233967069204e-03 3.085922772611332174e-03 2.216648752157324587e-03 -2.957421395674535028e-04 -1.356823362360637213e-03 2.468927190702222777e-03 -3.675517325614810179e-04 1.666738447913772986e-03 5.910118476019714760e-04 -2.585145347784619744e-03 2.947972765017461581e-04 -5.929015737334616259e-04 8.579356636653464110e-04 1.594928854919738532e-03 -1.005806733449070289e-03 -1.184858284401289416e-03 1.364382266886318522e-03 -6.571522622017848467e-04 -4.218813588398507728e-04 5.924291422006568511e-04 -5.338476321265872397e-04 -7.029781208888028106e-04 5.527448934408653227e-05 -2.810495188956645130e-03 -2.732071554502639096e-03 -4.787621153956388154e-03 4.502891393419779509e-01 6.384345248700988573e-02 8.364277457005899752e-01 -4.138027796280244718e-03 -1.584535361196924997e-03 -3.328752580498972602e-03 3.798349524157290831e-04 -2.050352852592273768e-04 1.114938417538682662e-03 -6.311685278947900407e-04 -1.454144258128837195e-03 2.782621728518171016e-04 9.826575883392077090e-05 2.064525798577934897e-04 6.467587684790064399e-04 -5.055017401553191930e-05 -1.289738084695271104e-04 -5.669178394264993461e-05 -4.006219398613617907e-04 4.294402633655321905e-04 -1.218873354766965462e-04 6.141609927120183707e-05 -4.062911182557997145e-05 -5.867599638063761367e-04 -1.318083976666376521e-04 1.162181570823778848e-04 1.554299743094161379e-04 7.558904525684128142e-05 1.622802315358223488e-03 -3.118048116845448248e-05 -1.015727795639228236e-04 -8.914783024981039498e-04 -4.393613255554949804e-05
3.878237696363071030e-02 -3.550795400940982491e-03 -5.959865516430432747e-02 1.966260039744090020e-03 -9.339971404550846245e-04 6.179404449748468822e-04 -4.100422246264952969e-02 -1.177866297715026225e-02 5.704327300308960347e-02 1.503749569078656565e-03 -3.322138539039001023e-03 4.247159480369965510e-04 -9.124070194035894740e-03 -1.321863428929345979e-03 -1.156984823962817210e-02 -4.387953525791394860e-01 5.592408270175520946e-02 4.234177061846970402e-01 -1.922796338721377823e-03 2.731126691436928933e-03 8.154168257083819994e-04 1.598708307182607809e-03 8.465028205702638392e-03 -5.193912272212011794e-03 5.211392238927748700e-03 -4.373298699642209908e-03 4.429045620519153799e-03 -4.561326449718620946e-03 -7.160644743488943018e-03 -8.072437601899826870e-03 -5.305406113965526610e-04 -4.828250265781916734e-04 1.867521849377306144e-03 -2.081060902227544005e-03 2.332394477706991372e-03 2.176964503397576644e-03 2.426408352745217708e-03 -3.406231351887260665e-04 1.987991890255432458e-03 5.588865033678966018e-04 7.818741868756488552e-04 5.551070511050789323e-04 5.910118476020798962e-04 1.574614299006973049e-03 -5.210919807394705401e-04 5.711697232222193686e-04 8.688015889210488549e-04 -4.299126948984237015e-05 2.173185051133983553e-05 1.932244969378503312e-04 5.007774248267835536e-05 3.306075866921914796e-03 -4.327472840955234011e-04 -4.138027796280244718e-03 4.705758217943206700e-01 -4.070895275461494656e-02 -4.526191716620207028e-01 -3.134158032115853809e-02 4.857068589286133754e-03 4.754692676116366312e-02 4.700693751911013199e-04 -5.277060221994583824e-04 -4.299126948983911754e-04 2.111768951863508131e-04 -6.803014073118425833e-05 -1.370051445280214344e-05 -1.062970948924693050e-04 5.867599638063707157e-04 -1.115883280604400632e-03 2.823250840343729303e-03 -2.158067242083363396e-03 6.207750341719682659e-04 3.779452262828511544e-06 -1.053522318267404931e-04 -1.166905886152666853e-04 1.936969284706659480e-05 -2.461368286176663332e-04 3.732209109557249778e-05 1.799964140178963307e-04 4.133775912484568063e-04 -1.162181570823995688e-04 -3.977873506642187230e-04 -6.018777728577552350e-04 1.148008624838659820e-04
6.372156515153291900e-03 -4.147476426937337680e-03 -4.899587427243116272e-03 3.706697806783319955e-03 -6.618765775303801172e-04 -2.891280981074870193e-04 -6.102917784579038607e-02 -1.878671233552690889e-02 8.403942808504437367e-02 1.431467544551784810e-03 -3.098678423998414179e-03 3.349539567944616152e-04 -2.617743123551637303e-03 7.516385687729029100e-04 -3.075529278888491968e-04 5.672296442381364462e-02 -1.603437346826476761e-01 -7.002569152595533586e-02 -2.005944288503941179e-03 3.008444001223036304e-03 6.736873658517625839e-04 -3.030175851734370936e-03 9.934762704415716489e-03 1.846262430398813150e-03 -3.303241277724793413e-03 2.234601150405985260e-04 -2.968287320930327461e-03 -8.628961947603566024e-03 -1.178858403934021637e-02 -1.020688326734040842e-02 -1.785791194192760077e-04 6.708527766546307919e-04 -5.111709185495160986e-04 -1.240132773745007211e-03 4.154562899930180388e-03 3.058049312172845050e-03 8.749431988481831332e-04 1.932244969378449102e-04 -8.225032987012098531e-04 4.629829021982490717e-04 8.002990166570056116e-04 2.905453927060477112e-04 1.963425450546979478e-03 2.799156832168105385e-03 -1.307218051410815023e-03 4.067635497884364380e-04 5.522724619079358646e-04 6.803014073117883732e-05 -1.016200227171919169e-03 1.593039128788332516e-03 1.301076441483702429e-03 4.672347859939636732e-04 2.409400817562424354e-03 -1.584535361196924997e-03 -4.070895275461494656e-02 1.797280729072366634e-01 8.039178421986800660e-02 4.894437923534988855e-02 -7.051513059399351462e-03 -7.447646899698584511e-02 5.366822213237140444e-04 -6.694354820560642454e-04 -3.604652595686679093e-04 1.318083976666593361e-04 -1.299186715352396593e-04 -1.355878499294878477e-04 7.747877138829348427e-05 1.307690482943690271e-03 -1.458396141924546375e-03 2.230349266610235151e-03 -1.466427477983084067e-03 -1.452726963530281924e-03 -1.242494931409589450e-04 -1.889726131421303086e-05 -2.092871690549284259e-04 6.377825693548049880e-05 -9.637603270251193614e-05 1.176354516809819447e-04 2.050352852592382188e-04 8.059681950512700629e-04 -4.535342715412645290e-05 -6.699079135889232303e-04 -1.485324739297297098e-03 4.062911182555828740e-05
4.263789070326350072e-02 -5.650753564483145669e-03 -6.106602750535313623e-02 3.656620064300679547e-04 -6.127436981134305738e-04 1.058341119902619747e-02 5.162731791043512208e-03 -8.561404238405142739e-03 6.834194554285849890e-03 1.889726131435939815e-06 -9.831300198720341679e-04 5.650281132950303598e-03 -1.532520649429557416e-02 -1.130056226590068482e-03 -2.072604377789822455e-02 4.215790026588239758e-01 -7.176471199839598580e-02 -7.837350946835656140e-01 -1.080450915640258653e-03 9.831300198720287469e-04 -1.151079429802124611e-02 -2.511446028659184478e-03 1.948307641495581298e-03 -1.118623383494960974e-02 5.648863838351622993e-03 -4.783369270160689815e-03 1.869411575508733627e-03 -4.530618400082212296e-04 2.230349266610240355e-03 -1.103930762823158822e-02 -2.661206824574398506e-03 9.911613559305731611e-04 -4.440383977307699181e-03 -6.311685278948550928e-04 1.781539310397625957e-03 -1.879994041844684771e-02 6.321133909604754846e-04 -7.643942201600371737e-04 1.401231926449042877e-03 7.450245273129163688e-04 4.327472840955152696e-04 8.612426843953484637e-04 5.031395824909592161e-04 1.014782932573347635e-03 1.798546845580440562e-03 2.858210773774958087e-04 4.284954002998359046e-04 -3.817246785471433389e-04 1.568472689080012243e-04 4.039289605913638434e-04 1.254305719731026126e-03 4.303851264312479920e-03 2.111768951863399711e-04 -3.328752580498972602e-03 -4.526191716620207028e-01 8.039178421986800660e-02 8.331982037419907172e-01 -7.868347179706306621e-03 3.326862854367558346e-03 1.128260986765209500e-02 5.314854744623031570e-04 -3.727484794228876769e-04 3.850316992771237075e-04 1.256667877395250578e-04 8.173065518398640178e-05 3.689690271600374813e-04 -2.659789529975810710e-04 -8.928955970966510891e-05 1.471624224844489534e-03 -4.724315328552986665e-05 1.639809850541014240e-03 2.919626873046300870e-04 -6.708527766545544641e-05 -1.332256922652254490e-04 -1.214149039438321403e-04 2.409400817562391828e-04 -8.456524438110778544e-05 6.538452414718370041e-04 3.363712513930385700e-04 7.521110003057577750e-04 -6.141609927101752270e-06 4.393613255554949804e-05 -1.250053835935316946e-03 6.207750341719791079e-04
-4.035557396803911290e-02 5.726578825506451614e-02 -1.055648260165338581e-02 2.081060902227966844e-03 -2.584200484718806798e-04 -6.529003784061081922e-04 3.240313397548446467e-02 -5.385813960857864513e-02 1.197424963175237889e-02 -8.338416554897441768e-04 -2.313497216392787666e-03 -2.324363141648479267e-04 4.266056741683891228e-04 -1.976181101934043269e-03 6.709472629612037164e-03 -4.394959685423641682e-01 4.188403170628612893e-01 -3.706272618403715080e-02 -1.357768225426379469e-03 1.987991890255421615e-03 1.863742397114460068e-03 -7.861733138246325067e-03 -1.065191377129017652e-02 1.713981601199305671e-03 -8.246292405990438001e-03 -7.379380543200989018e-03 -1.157173796575959243e-02 1.045018550676084148e-03 -1.111584153655416525e-02 1.531623029517134148e-03 -5.862875322736526770e-04 3.082143320348473305e-03 -9.788781360763271558e-04 1.771618248205364225e-04 -5.588865033679100459e-04 -4.039289605913523509e-04 8.319519293583190790e-04 -4.095981389856066107e-04 1.381862233601970861e-03 8.092752157812287475e-04 5.149503708123633668e-05 5.603037979664735567e-04 3.245132199183550260e-03 2.625302028077329888e-03 -1.067695264253131111e-03 7.020332578230739987e-04 6.845532911074433437e-04 3.406231351887287770e-04 2.893643138739165118e-03 -5.055017401552107728e-05 -1.496663096085831422e-03 2.220428204419882048e-05 -9.623430324263906183e-04 3.798349524157290831e-04 -3.134158032115853809e-02 4.894437923534988855e-02 -7.868347179706306621e-03 4.829847084362999809e-01 -4.379685973966426227e-01 4.405990961715814530e-02 2.381054925591177991e-04 -1.355878499295041107e-04 -3.448750189842400907e-05 6.311685278947683567e-04 -3.954251929999563243e-04 -4.072359813213442120e-04 3.163401543999596385e-03 -3.629691466927847509e-03 4.025116659927814675e-04 -9.070685430823122175e-05 -1.218873354766748622e-04 -9.070685430822037973e-05 -5.527448934407948496e-04 4.823525950453373505e-04 2.028621002080985107e-03 1.658234680322352023e-04 -2.045628537263792339e-04 -9.566738540321478509e-04 -2.503887124133646717e-04 -3.453474505172806795e-04 -4.842423211767624483e-04 -1.081868210238944028e-04 2.433022394205151340e-04 3.094426540202824261e-04
-7.702051280141203327e-03 1.144937819875010282e-02 -7.437489621742192705e-03 6.845532911074975538e-04 2.962145711003175835e-04 3.873938569413644221e-04 3.495804370516646109e-02 -5.889095272808697601e-02 1.268620395176542695e-02 -2.100430595075000913e-03 1.089899546297329932e-03 -1.852876471858779309e-03 -2.901674474797746178e-03 -6.354204116904816572e-04 9.264382359294059174e-04 4.152781833051317206e-01 -7.664677221577016475e-01 6.231797106741987502e-02 -1.507056589808669460e-04 1.000137555054835762e-03 1.338870964112136731e-03 -1.242116986183357599e-02 -1.337264696900429192e-02 1.712091875067880574e-03 -2.116493267192856922e-04 8.031336058541498719e-04 -2.023424255219573569e-03 1.197141504255256998e-03 -7.043009291807952182e-03 -3.711894553644690727e-03 -1.675714647038026046e-03 5.872323953392297007e-04 5.721145862878575412e-04 1.691304887620963086e-04 -1.094151430093045618e-03 8.220308671683573733e-04 1.553827311561351183e-03 1.060136359727463246e-03 1.275092707176661653e-03 6.070745197191769645e-04 -1.866104554778624889e-04 5.914842791349388812e-04 6.944743532974061336e-04 1.703588107476486715e-03 -1.678549236235169113e-03 8.371486762197353874e-04 3.486544712472637586e-04 5.421010862427522170e-18 1.455089121194506376e-04 8.007714481898645965e-04 1.679494099300865399e-03 4.204640642413524226e-05 1.009113754179072342e-03 -2.050352852592273768e-04 4.857068589286133754e-03 -7.051513059399351462e-03 3.326862854367558346e-03 -4.379685973966426227e-01 8.358050809402866044e-01 -7.257540450877580929e-02 8.598253897968474030e-05 -1.308635346009413662e-04 1.936969284707093161e-04 3.911733092042471438e-04 -8.220308671684538673e-05 -3.122772432173929677e-04 3.811105175544320794e-03 -3.063718490567109501e-03 1.405011378711898493e-03 -6.198301711062611380e-04 1.386114117397669199e-03 2.092871690549257153e-04 1.644061734336582474e-04 1.771618248207749470e-04 7.804568922770746108e-04 3.444025874515654201e-04 -3.779452262843690374e-05 -4.162121804455917425e-04 4.629829021982273876e-05 -4.667623544611209513e-04 -2.012558329963771812e-04 -6.803014073117341631e-05 2.688135421947078756e-04 2.329087456976906487e-04
-5.231423335920725587e-02 7.538495483466675640e-02 -1.942638463101308693e-02 1.009113754179018132e-03 -5.310130429294387510e-04 -9.174620368051123083e-04 -1.305328325279454978e-03 6.830887533555886001e-03 -7.488039795757687328e-03 9.883267667334504764e-04 -1.971456786605528012e-03 -1.105489786881622225e-04 -1.104544923815882571e-03 4.541956756871586010e-03 7.020805009763753796e-03 -3.111103373312511938e-02 6.031722352577735535e-02 -1.655584339423053497e-01 -8.725810411838665244e-04 9.174620368051394134e-04 1.208007429511200569e-03 1.268951097249529977e-03 3.864489938756993071e-04 1.020924542500471072e-03 -7.878268241896368290e-03 -8.411171010957119165e-03 -1.442191740347607311e-02 -1.535402481779015935e-04 8.369597036065861556e-03 -1.659179543388080618e-03 -2.380582494058492479e-03 3.923543880363897056e-03 7.289618551958490077e-04 -5.243990014678354475e-05 1.544851112436998485e-04 4.577861553368607899e-04 1.650675775796673315e-03 -9.089582692137373153e-04 3.153952913342497784e-03 2.584200484719348899e-04 6.850257226402155925e-05 5.432962627837127287e-05 7.521110003057686171e-04 -1.079033621041668254e-03 4.729039643882552296e-04 2.494438493476033337e-04 2.669238160632773568e-04 3.198361477430852274e-04 1.511780905137205099e-03 -2.210979573763157714e-03 -1.536819776378546987e-03 -5.480205781121941580e-05 -1.351154183966364521e-03 1.114938417538682662e-03 4.754692676116366312e-02 -7.447646899698584511e-02 1.128260986765209500e-02 4.405990961715814530e-02 -7.257540450877580929e-02 1.803989256838912925e-01 1.370051445280214344e-05 -1.332256922652146069e-04 2.333811772305496336e-04 4.006219398613509487e-04 -3.080253594216946292e-04 -3.240880315387916974e-04 -4.095981389856066107e-04 -3.009388864288749070e-04 2.001692404708231999e-03 -9.911613559305718600e-04 1.362964972287774093e-03 6.439241792818850563e-04 -1.034152625420414230e-03 4.918012257024628395e-04 2.098540868943581453e-03 -5.432962627837127287e-05 -1.885001816092713237e-04 -9.297452566593727335e-04 8.692740204538102616e-05 -2.267671357706322645e-05 1.795239824851132399e-05 -6.141609927112594292e-06 1.327532607323610430e-04 -2.173185051136151957e-05
1.541544091707104311e-03 3.430797791595754410e-03 -4.393613255554949804e-04 -4.103209592308806886e-02 1.176260030503317559e-02 -5.714484578265351111e-02 2.070194976972231874e-03 9.344695719879490305e-04 -6.188853080405214840e-04 3.884379306290190736e-02 3.494103616998370503e-03 5.958920653364721542e-02 1.559496489955615635e-03 -8.548648587018039050e-03 5.292650462578788947e-03 -1.976653533466879269e-03 -2.827502724139424606e-03 -8.801399457095642051e-04 -4.389616484787046136e-01 -5.616738494117572839e-02 -4.233288890565201634e-01 -9.184541430241367765e-03 1.411625420171868771e-03 1.149520405743702581e-02 5.054072538486985636e-03 4.390306234825018007e-03 -4.386526782562170414e-03 -4.667151113078329278e-03 7.199856560715931289e-03 8.118263460586789756e-03 -5.310130429299103789e-04 4.700693751911003441e-04 -1.870356438574420372e-03 -2.171295325003328239e-03 -2.371133863401135404e-03 -2.140587275367716695e-03 6.160507188434326264e-04 -9.184068998708736463e-04 3.023561810273922307e-05 6.321133909605080106e-04 -1.583118066598367124e-03 5.503827357765107668e-04 5.966810259963335056e-04 -7.927401121313296150e-04 -5.829805115434988361e-04 2.436329414935169656e-03 3.292847784001971638e-04 -2.041849085000942143e-03 -7.417175065828601060e-05 -6.396722954861758757e-04 1.102182766151587646e-03 2.836951354796542289e-03 2.150980769090532832e-03 -6.311685278947900407e-04 4.700693751911013199e-04 5.366822213237140444e-04 5.314854744623031570e-04 2.381054925591177991e-04 8.598253897968474030e-05 1.370051445280214344e-05 4.706892053622059868e-01 4.105382777359938007e-02 4.526815326243576187e-01 -3.127969179035448855e-02 -4.901949584907379538e-03 -4.746944798977539154e-02 3.354263883272772320e-05 -2.777897413189581166e-04 -5.007774248266209233e-05 3.328752580498994286e-03 4.077084128541815129e-04 4.155980194528745633e-03 -1.700753518279335408e-05 2.333811772305713177e-04 6.614041459974289751e-06 1.157457255495622679e-04 8.456524438111862746e-05 1.110214102210184970e-04 -6.231371918362306646e-04 5.999880467263220057e-04 -1.403121652580560132e-04 2.220428204419882048e-05 -4.100705705184628852e-04 1.455089121194397955e-04
-1.433829702216090577e-03 -3.099623287064137353e-03 3.358988198601795851e-04 6.104287836024319819e-02 -1.872860325698570694e-02 8.397423253351032901e-02 -3.723232910433216594e-03 -6.609317144646729893e-04 -2.853486458446205607e-04 -6.312630142013563733e-03 -4.121020261097494732e-03 -4.847619958629019107e-03 3.017892631880145747e-03 9.945628629671391177e-03 1.837758662807413654e-03 2.007361583102507292e-03 3.008916432755892687e-03 6.765219550488975201e-04 -5.703949355082675587e-02 -1.604968024992928233e-01 -7.048631227048934855e-02 2.618215555084512768e-03 7.450245273129299213e-04 -2.914902557717656811e-04 3.351901725609008655e-03 2.352709033619773606e-04 -2.989546739908824358e-03 8.636520852128978451e-03 -1.176779705189457195e-02 -1.020593840427469479e-02 1.762169617554147638e-04 6.798289757788864539e-04 -5.168400969437769721e-04 1.238715479146977778e-03 4.171098003580123864e-03 3.035372598595791581e-03 -4.129051597155978214e-04 5.626659556307576394e-04 7.653390832257280386e-05 -1.969567060474065184e-03 2.800101695233817717e-03 -1.308635346009402820e-03 -4.667623544611101093e-04 8.036060373869941117e-04 2.924351188374836510e-04 -8.716361781181485545e-04 1.984212437992557976e-04 -8.158892572412301423e-04 -8.503767591396677039e-05 1.273675412578098142e-03 -1.452726963530281924e-03 -2.225152519748840527e-03 -1.457451278858839247e-03 -1.454144258128837195e-03 -5.277060221994583824e-04 -6.694354820560642454e-04 -3.727484794228876769e-04 -1.355878499295041107e-04 -1.308635346009413662e-04 -1.332256922652146069e-04 4.105382777359938007e-02 1.798046068155592092e-01 8.087838869870907221e-02 -4.898500834717545160e-02 -7.108204843341995975e-03 -7.450245273129288415e-02 1.017617521770490703e-03 1.562803510685590582e-03 1.303438599147986512e-03 -4.714866697896728538e-04 2.419794311285240924e-03 -1.583590498131223290e-03 -8.834469664395798102e-05 -8.928955970967052992e-05 1.218873354766884147e-04 1.473986382508865774e-04 -1.086592525565907574e-05 -2.059801483249399257e-04 5.187298230751972994e-04 -1.482962581633029278e-03 4.110154335840100932e-05 -2.518060070119145216e-04 8.069130581169880329e-04 -4.913287941696038545e-05
-3.056632017574322305e-04 -8.045509004527364762e-04 6.023029612373191274e-03 -5.003522364471301928e-03 -8.706913150524603351e-03 6.926318703192690593e-03 -2.395227871577055960e-04 -4.714866697896565907e-04 1.051254646909782590e-02 -4.297048250239367262e-02 -5.859095870472440584e-03 -6.144964191003170206e-02 2.262002179311526934e-03 2.015392919161035443e-03 -1.096797046677042489e-02 8.527389168039409446e-04 9.443906341778982678e-04 -1.128497202531637822e-02 -4.218430918856900247e-01 -7.218092417884156009e-02 -7.836675369743673070e-01 1.508710100173645506e-02 -1.201393388051231808e-03 -2.097170817498302323e-02 -5.453277183749456053e-03 -4.778644954832140732e-03 1.846734861931668666e-03 4.209364957741571975e-04 2.206727689967464580e-03 -1.107237783553146129e-02 2.291765365881480356e-03 1.002499712719109436e-03 -4.448887744899091522e-03 2.272395673033286191e-04 1.808940339303237183e-03 -1.882686901581960559e-02 -3.170015585459286071e-04 4.625104706654334548e-04 -6.562073991361129554e-04 -4.903839311039075687e-04 9.458079287764670912e-04 1.763586912149103358e-03 -7.332137389915501652e-04 5.125882131480847051e-04 8.962026178266531418e-04 -6.514830838076071315e-04 -7.752601454156745654e-04 1.698863792147934596e-03 3.765279316857378725e-04 -5.858151007405876937e-05 1.490993917691572392e-03 -2.645616583990800103e-05 1.700753518279346250e-03 2.782621728518171016e-04 -4.299126948983911754e-04 -3.604652595686679093e-04 3.850316992771237075e-04 -3.448750189842400907e-05 1.936969284707093161e-04 2.333811772305496336e-04 4.526815326243576187e-01 8.087838869870907221e-02 8.328315968724949725e-01 7.979841021460171852e-03 3.228597095533637575e-03 1.144418145188864228e-02 -3.401507036559755018e-05 3.651895748972089698e-04 1.246274383672493855e-03 -4.383692193365030382e-03 1.714926464264888116e-04 -3.320721244440434910e-03 -2.607822061361539205e-04 -1.110214102210157865e-04 5.787286277478357341e-04 2.551130277420087314e-05 -8.503767591398845443e-05 -3.118048116845990349e-05 1.979488122663968126e-04 -1.271313254913819480e-03 5.862875322735334148e-04 -1.653510364993653753e-04 7.714806931528189488e-04 2.645616583988631698e-05
-8.328967924240153649e-04 2.316804237122789718e-03 2.376330610262479721e-04 3.233746599241772018e-02 5.393656324303264249e-02 -1.201865819584082076e-02 2.084840354490795356e-03 2.579476169390433789e-04 6.335306855590524394e-04 -4.031211026701646272e-02 -5.723649750002743342e-02 1.056923825304048603e-02 -7.857481254450637137e-03 1.068640127318862439e-02 -1.714926464265020822e-03 -1.347847163236384153e-03 -1.947835209962722313e-03 -1.848624588063080970e-03 -4.386493712354872510e-01 -4.185337089980381564e-01 3.710949690578983773e-02 4.232986534383979121e-04 1.967204902809783704e-03 -6.667426223187929678e-03 -8.206608157230392553e-03 7.360955713419615673e-03 1.155945474590536204e-02 1.030845604690379651e-03 1.133032545247049903e-02 -1.375248192142006221e-03 -5.839253746093252262e-04 -3.104820033925545422e-03 9.859646090691685620e-04 2.064525798578585418e-04 4.870769103738973845e-04 4.695969436582416302e-04 7.043954154873689234e-04 -6.977813740273973442e-04 -3.628274172329357290e-04 3.239935452322188162e-03 -2.637585247931560281e-03 1.064860675055998886e-03 8.021887427884523934e-04 -5.999880467262759271e-05 -5.551070511050789323e-04 8.154168257083738679e-04 3.812522470142843539e-04 -1.402649221047608990e-03 3.170488016992426949e-03 3.794097640361516598e-03 -4.110154335841835656e-04 -1.011003480310421546e-04 9.637603270248483109e-05 9.826575883392077090e-05 2.111768951863508131e-04 1.318083976666593361e-04 1.256667877395250578e-04 6.311685278947683567e-04 3.911733092042471438e-04 4.006219398613509487e-04 -3.127969179035448855e-02 -4.898500834717545160e-02 7.979841021460171852e-03 4.821929131872343399e-01 4.376506509750309748e-01 -4.411565653803506404e-02 2.877108035089252433e-03 2.182633681791922194e-04 1.482017718567316730e-03 2.267671357706864746e-05 9.382490242507883840e-04 -3.779452262843039853e-04 9.826575883392077090e-05 1.856655924121607820e-04 9.486425179735857643e-04 -5.763664700835489409e-04 -4.993601302281307046e-04 -2.037124769672381784e-03 -1.502332274480079610e-04 -2.414125132890900362e-04 -3.014113179617230499e-04 -2.924351188374782300e-04 3.566858073058150032e-04 4.757385535853657713e-04
2.087202512155057754e-03 1.162654002357060672e-03 -1.852876471858795572e-03 -3.485269147333965034e-02 -5.885835495231993980e-02 1.270226662388256739e-02 -7.015608262901716456e-04 2.971594341660409744e-04 4.034565290584506483e-04 7.664729189045646658e-03 1.148197597451702454e-02 -7.433710169479343377e-03 1.241833527263643336e-02 -1.335233241309149999e-02 1.692249750687954994e-03 1.521229535794330588e-04 9.859646090691718146e-04 1.336981237980730498e-03 -4.149885827754913881e-01 -7.673525864187397127e-01 6.253103768873766177e-02 2.912540400053394412e-03 -6.401447270190361617e-04 9.099031322794552852e-04 2.064525798578910679e-04 8.177789833726592517e-04 -1.999802678576800830e-03 -1.199503661919562765e-03 -7.140330187576165825e-03 -3.701501059921875891e-03 1.675714647038036888e-03 6.023502043906015348e-04 5.650281132950306633e-04 -1.610991527035803006e-04 -1.065805538121741142e-03 7.875433652699117886e-04 -8.447075807454140946e-04 3.647171433643608268e-04 1.700753518279877509e-05 -7.015608262901933297e-04 1.693667045286526528e-03 -1.685635709227988836e-03 -6.070745197191552804e-04 -1.790515509521946238e-04 5.910118476020798962e-04 -1.548158133167032522e-03 1.076199031844560314e-03 1.291155379293753083e-03 -3.814884627807170990e-03 -3.058049312172845050e-03 1.413987577836132471e-03 6.221923287705343787e-04 1.404538947179017824e-03 2.064525798577934897e-04 -6.803014073118425833e-05 -1.299186715352396593e-04 8.173065518398640178e-05 -3.954251929999563243e-04 -8.220308671684538673e-05 -3.080253594216946292e-04 -4.901949584907379538e-03 -7.108204843341995975e-03 3.228597095533637575e-03 4.376506509750309748e-01 8.367083700311062078e-01 -7.280264407607925370e-02 -1.351154183966397047e-04 8.064406265841290479e-04 1.688942729957974625e-03 -4.818801635124783656e-05 1.028955878559008764e-03 -2.092871690549257153e-04 -3.656620064300679547e-04 -2.362157664277577535e-05 -4.086532759198967723e-04 -1.714926464265104956e-04 1.913347708064360754e-04 7.851812076056156713e-04 -1.889726131425097794e-06 2.678686791289953267e-04 2.310190195662763929e-04 -1.053522318267404931e-04 -4.634553337311161881e-04 -2.055077167920863618e-04
-9.963581027919881684e-04 -2.008778877701062563e-03 -1.072419579581710119e-04 1.273202981045293367e-03 6.817187019103089496e-03 -7.483315480429152122e-03 -1.035569920018980343e-03 -5.319579059951404579e-04 -9.160447422066112476e-04 5.224525835541043300e-02 7.548085843583635102e-02 -1.944906134459015862e-02 -1.254778151263890532e-03 4.053462551899218247e-04 9.944683766605630706e-04 8.872264187023974798e-04 9.429733395793240235e-04 1.225014964693991321e-03 3.120410274509762688e-02 6.048162969921103138e-02 -1.656037873694594653e-01 1.119662732867229143e-03 4.514083296433131845e-03 7.044899017939374244e-03 7.928818415911888934e-03 -8.405974264095724541e-03 -1.441908281427895303e-02 1.601542896377539105e-04 8.559986943806566217e-03 -1.636030398278167514e-03 2.378220336393655453e-03 3.931575216422453396e-03 7.280169921301345073e-04 7.889606598728785697e-05 1.615715842365448326e-04 4.459753670154729022e-04 -2.621995007347634014e-04 2.801518989832205153e-04 3.236156000059300019e-04 -7.625044940285795499e-04 -1.079978484107386224e-03 4.644001967968368685e-04 -2.683411106618543117e-04 7.133716146117275846e-05 6.188853080407166404e-05 -1.657762248789514722e-03 -9.146274476080017667e-04 3.161039386335317940e-03 4.010943713942099337e-04 -2.839313512460815529e-04 2.006416720036784118e-03 9.864370406020253786e-04 1.367216856083461590e-03 6.467587684790064399e-04 -1.370051445280214344e-05 -1.355878499294878477e-04 3.689690271600374813e-04 -4.072359813213442120e-04 -3.122772432173929677e-04 -3.240880315387916974e-04 -4.746944798977539154e-02 -7.450245273129288415e-02 1.144418145188864228e-02 -4.411565653803506404e-02 -7.280264407607925370e-02 1.804584520570310380e-01 -1.514143062801467498e-03 -2.184995839456119540e-03 -1.537292207911405972e-03 4.960531094981394939e-05 -1.345012574039262769e-03 1.110214102210136181e-03 -2.031455591277372269e-05 -1.861380239450197670e-04 -9.264382359293950753e-04 1.019034816369067658e-03 4.965255410309876369e-04 2.100430595075000913e-03 8.031336058542028894e-05 1.341705553309163138e-04 -1.417294598566112840e-05 -4.724315328546481452e-06 -2.220428204420153099e-05 9.448630657103804925e-06
-8.177789833726254246e-04 2.273812967632958190e-03 -7.086472992830564199e-04 2.099485732009250417e-03 1.020452110967709665e-04 -6.987262370930827880e-04 3.241683448993734618e-02 5.520079002495362208e-02 1.403121652580343291e-04 -4.032014160307490630e-02 -5.824750098033797119e-02 2.008306446168214420e-03 -1.353043910097800461e-03 -1.542961386305656980e-03 2.265309200041518145e-03 -7.903779544670450768e-03 1.072892011114560430e-02 -6.429793162161752179e-04 4.001495083285244898e-04 3.423711318602921244e-03 6.155782873105560341e-03 -4.392616425020677839e-01 -4.169619292882282835e-01 5.358885363485108022e-02 -8.311487957524425416e-03 4.717701287093787471e-03 -1.285958632432334693e-02 9.836024514048606268e-04 1.116686414210254011e-02 -8.319519293583164769e-04 -5.792010592807136926e-04 -3.247494356847853859e-03 -2.938524134360315492e-04 1.360602814623902007e-04 4.119602966498891756e-04 -5.026671509581181205e-04 7.232926768016199014e-04 -6.240820549019703185e-04 4.861320473081739936e-04 8.215584356354973042e-04 4.913287941696580646e-05 5.692799970907292187e-04 3.267808912760608066e-03 -2.773645529393920992e-03 -5.135330762137809910e-04 8.352589500882777636e-04 6.892776064360223512e-04 1.262809487322425622e-03 6.609317144646675683e-04 2.428298078876425965e-04 -4.785731427824871549e-04 2.366881979605516863e-04 1.294462400023752534e-04 -5.055017401553191930e-05 -1.062970948924693050e-04 7.747877138829348427e-05 -2.659789529975810710e-04 3.163401543999596385e-03 3.811105175544320794e-03 -4.095981389856066107e-04 3.354263883272772320e-05 1.017617521770490703e-03 -3.401507036559755018e-05 2.877108035089252433e-03 -1.351154183966397047e-04 -1.514143062801467498e-03 4.827891217816978608e-01 4.372013685872855326e-01 -5.097158294283229280e-02 -3.126362911823740709e-02 -4.949287224499497595e-02 2.809550325890927160e-03 6.094366773834285211e-05 -2.078698744562186562e-05 -9.831300198720504310e-04 -6.462863369461474550e-04 -5.621935240980721268e-05 2.092871690549308328e-03 -2.518060070119091005e-04 2.362157664276927013e-04 -5.551070511050572483e-04 -1.294462400023752534e-04 -1.861380239450170565e-04 3.647171433643499848e-04
1.767838795944834222e-03 9.936179999014277398e-03 1.442333469807460149e-03 -6.902224695017728472e-04 7.902834681604749278e-03 -6.694354820560967714e-04 -3.410955667215823106e-02 -5.313531936330992411e-02 -9.779332730106937537e-04 -2.959783553338935121e-03 3.457726388968521396e-03 4.183853654967203267e-03 -2.754275836546523498e-04 -1.028955878559009718e-02 -7.180959299401629354e-04 1.222274861803428724e-02 -2.174224400507013613e-02 7.488039795757665644e-04 2.276175125297209747e-03 -1.018562384836192020e-02 5.021947194252764828e-04 -4.124544600332551436e-01 -7.756097447499861186e-01 6.951215844974154012e-02 -1.908150961202792657e-03 -8.493846529206820067e-03 -1.599653170248309083e-03 -1.315721819002591171e-03 -1.102324495611450850e-02 5.111236753962312626e-03 9.902164928648864162e-04 -7.262689954585699673e-03 2.551130277418154724e-05 -4.525894084752755085e-04 -5.757050659375619744e-03 -1.196669072722658655e-03 -6.958916478959505623e-04 5.631383871636057824e-04 1.044073687610442072e-04 -5.291233167979973902e-04 -6.160507188434055214e-04 -6.028226359234460999e-04 -2.891280981075195454e-04 1.755083144557728365e-03 1.092734135494494684e-03 -1.258557603526675676e-03 1.438081586011778074e-03 -7.440796642472173724e-04 -1.644061734336799314e-04 7.388829173858037745e-04 1.322808291995183211e-04 7.889606598686501812e-05 -5.102260554836922021e-05 -1.289738084695271104e-04 5.867599638063707157e-04 1.307690482943690271e-03 -8.928955970966510891e-05 -3.629691466927847509e-03 -3.063718490567109501e-03 -3.009388864288749070e-04 -2.777897413189581166e-04 1.562803510685590582e-03 3.651895748972089698e-04 2.182633681791922194e-04 8.064406265841290479e-04 -2.184995839456119540e-03 4.372013685872855326e-01 8.374878820603174345e-01 -7.163384846379505788e-02 5.330917416740063586e-03 8.789116237241410140e-03 -2.708922409392733148e-03 -2.050352852592165348e-04 6.047123620548711977e-04 2.725929944575472292e-04 -3.897560146056810310e-04 5.466032835136605712e-04 -2.310190195662845244e-04 -6.755770919830358934e-05 -5.574692087693196470e-05 3.614101226343587742e-04 3.170015585459611332e-04 5.551070511050626693e-04 -1.667683310979206461e-04
5.021947194252032991e-04 1.488631760027239520e-03 -8.333692239568797708e-04 1.096041156224485894e-03 2.688135421947078756e-04 -8.848642610381296601e-04 6.193577395734021530e-03 4.856123726220426193e-03 -5.785868982879775399e-03 -5.267942293410446397e-02 -7.869481015385151879e-02 -3.727012362696066790e-03 -8.546286429353768845e-04 -7.223478137358681044e-04 1.633668240613888201e-03 -1.405483810244735794e-03 2.754748268079699504e-03 8.154168257083792889e-04 -1.682328688497981362e-03 -2.722150492312678909e-03 7.784254366858045678e-03 5.867127206530921291e-02 7.129086317094204817e-02 -1.675010724054066258e-01 -7.693075081016546510e-03 4.732346664612308018e-03 -1.592708426715330750e-02 1.341705553307699465e-04 -6.939546786112628547e-03 -8.839193979724073533e-04 -2.671127886764670077e-03 -3.699138902257596579e-03 1.657289817256662242e-03 1.653510365021084068e-05 1.965315176678412165e-04 5.929015737334976215e-04 4.138500227813212123e-04 -2.555854592747647171e-04 3.779452262843012748e-04 3.694414586928856242e-04 2.834589197132225680e-06 1.714926464265159167e-04 8.654945681910468022e-04 6.949467848302542765e-04 -3.921181722700301658e-05 1.928937948648484996e-03 1.346902300170671604e-03 3.133165925896859872e-03 4.729039643882281246e-04 1.289738084695216894e-04 -4.360543048255091907e-04 2.173185051136151957e-05 1.459813436523042015e-04 -5.669178394264993461e-05 -1.115883280604400632e-03 -1.458396141924546375e-03 1.471624224844489534e-03 4.025116659927814675e-04 1.405011378711898493e-03 2.001692404708231999e-03 -5.007774248266209233e-05 1.303438599147986512e-03 1.246274383672493855e-03 1.482017718567316730e-03 1.688942729957974625e-03 -1.537292207911405972e-03 -5.097158294283229280e-02 -7.163384846379505788e-02 1.797838198281135891e-01 4.745621990685544578e-02 7.500984419757956989e-02 -4.795652490014937555e-03 7.795120292114704821e-05 -3.307020729986873825e-05 -1.017617521770477259e-03 -9.580911486306977008e-04 -3.684965956271351283e-05 2.278064851428620967e-03 1.313359661337949302e-04 1.162181570824266739e-04 -4.062911182557455043e-05 1.322808291994857950e-05 -1.837758662807465262e-04 5.905394160692859634e-05
1.542016523239963296e-03 3.441663716851402644e-03 -2.910178242389066961e-04 2.057911757118060896e-03 1.049742866004646892e-03 3.892835830728003620e-04 -4.097540413914541046e-02 2.381338384510810896e-02 5.326004128798374204e-02 3.880647097180638105e-02 -9.386742126303485034e-03 -5.901189520049794635e-02 -1.959645998284107599e-03 -2.575224285594647413e-03 1.475403677107347752e-03 1.553354880028492199e-03 -9.496818673458778948e-03 -3.335366621958960227e-03 -9.199186807759909129e-03 -1.079033621041684300e-03 -1.153630560079544481e-02 -4.383007167642399282e-01 3.592369375832284162e-02 4.252573545736358929e-01 5.028088804179427912e-03 5.161786927977852352e-03 3.571109956853794811e-03 -4.670458133808222043e-03 5.267139159804593712e-03 -9.425481511997631234e-03 -5.522724619081310210e-04 8.437627176797008952e-04 1.719650779593574243e-03 -2.156649947484710547e-03 -1.861380239450194200e-03 2.626719322675892532e-03 6.146334242448773556e-04 -9.051788169508979617e-04 1.488159328494445587e-04 5.957361629306372197e-04 -6.590419883332451810e-04 7.379380543201183307e-04 6.297512332961697178e-04 -1.654927659592382496e-03 -1.979488122663859706e-04 2.459478560045064762e-03 7.710082616199437008e-04 1.866104554778741549e-03 2.513335754790501156e-04 -2.362157664276493332e-05 -3.165291270131346743e-05 4.828250265782071775e-04 4.644001967968368685e-04 -4.006219398613617907e-04 2.823250840343729303e-03 2.230349266610235151e-03 -4.724315328552986665e-05 -9.070685430823122175e-05 -6.198301711062611380e-04 -9.911613559305718600e-04 3.328752580498994286e-03 -4.714866697896728538e-04 -4.383692193365030382e-03 2.267671357706864746e-05 -4.818801635124783656e-05 4.960531094981394939e-05 -3.126362911823740709e-02 5.330917416740063586e-03 4.745621990685544578e-02 4.700599265604425980e-01 -5.690721272162725664e-02 -4.502806355743865785e-01 -6.330582540263777688e-05 2.333811772305604756e-04 -2.976318656988565913e-05 -3.637722802985994888e-05 5.905394160695028039e-05 -1.303911030680742498e-04 8.125822365111657480e-05 -4.185743381098649832e-04 -5.338476321267498700e-05 -5.017222878924039453e-04 6.032950674563132163e-04 1.275565138710585758e-05
-1.412570283237642253e-03 -3.039152050858669966e-03 8.220308671682912370e-05 -3.598038554226555726e-03 -3.784176578171521282e-04 7.015608262901933297e-04 6.053784905162081648e-02 -3.381806641638641919e-02 -7.711972342331172015e-02 2.967342457864592144e-03 -4.709669951035225927e-03 -9.015883373012005542e-03 1.902009351275723431e-03 2.592231820777447272e-03 -1.190055031262697485e-03 2.410818112160979625e-03 8.825021033738427584e-03 -3.936771963283859296e-03 -5.149503708123579458e-04 4.729039643882254141e-04 -2.309717764129920990e-03 3.464860105114618560e-02 -1.589070703912344729e-01 -6.417651671767291011e-02 4.661481934684140287e-03 2.072084703103692100e-03 3.821026237734275778e-03 8.459831458841484894e-03 -9.637130838716822384e-03 1.249581404402470494e-02 -3.604652595688251186e-04 7.081748677502125054e-04 7.256548344658502077e-04 1.209897155642774853e-03 2.941831155090423363e-03 -3.887639083866885684e-03 -3.396782721230297807e-04 4.214089273069619723e-04 -1.856655924121662030e-04 -3.675517325615038945e-04 6.472312000118627144e-04 -3.647171433643391428e-04 -1.829254895216003533e-03 2.828920018737990719e-03 1.020452110967612087e-03 -7.984092905256021978e-04 5.395168105208191650e-04 1.129111363524341188e-03 -1.559024058422940964e-04 -3.118048116845448248e-05 1.573197004408439462e-04 -4.809353004467712377e-04 -5.248714330023315777e-04 4.294402633655321905e-04 -2.158067242083363396e-03 -1.466427477983084067e-03 1.639809850541014240e-03 -1.218873354766748622e-04 1.386114117397669199e-03 1.362964972287774093e-03 4.077084128541815129e-04 2.419794311285240924e-03 1.714926464264888116e-04 9.382490242507883840e-04 1.028955878559008764e-03 -1.345012574039262769e-03 -4.949287224499497595e-02 8.789116237241410140e-03 7.500984419757956989e-02 -5.690721272162725664e-02 1.763577463518463950e-01 6.338188687941018196e-02 -1.105489786881568015e-04 -9.070685430820953771e-05 -3.826695416128504668e-05 2.314914510992763241e-05 2.881832350418124175e-05 7.936849751970502954e-05 -1.974763807335486697e-04 6.165231503762699274e-04 -1.105489786881784856e-04 6.538452414718261621e-04 -1.135725404984320791e-03 2.484989862819070479e-04
3.958976245328044673e-04 1.182968558269877762e-03 -1.210842018708341034e-03 1.402649221047603569e-03 1.055884475931764908e-03 1.140449720312894377e-03 -8.487232487746883616e-03 1.567905771240423254e-02 1.271313254913819524e-02 4.313819569655726049e-02 -8.110232124528264641e-03 -6.740983812853512669e-02 -9.221863521336913158e-04 -1.670045468643761594e-03 1.152260508634260581e-03 -3.481347965611253804e-03 -3.672210304884846940e-03 1.053522318267567561e-04 -1.487497924348438541e-02 -1.013365637974778920e-03 -1.080498158793532365e-02 4.234096748486384509e-01 -6.298173737108167525e-02 -7.736978143365202953e-01 4.818329203591718672e-03 5.342728205061450172e-03 3.044821229252900590e-03 -2.234601150405987700e-03 -2.777897413189641881e-04 -1.337453669513563245e-03 -2.464675306906611175e-03 -3.788900893500243405e-04 1.673352489373751721e-03 -6.009329097920535281e-04 -2.613491239755945904e-03 3.236156000059381335e-04 5.470757150465087142e-04 -7.232926768015982173e-04 4.204640642412982125e-05 6.647111667275286059e-04 -4.270781057012670813e-04 5.976258890620623175e-04 1.014310501040477808e-03 -1.190527462795545627e-03 1.359185520024923897e-03 5.938464367992338060e-04 8.517940537382229747e-04 1.576976456671235448e-03 6.236096233690896495e-05 -1.001554849653350267e-04 -6.472312000120388972e-05 3.996770767956546629e-04 4.157397489127408891e-04 -1.218873354766965462e-04 6.207750341719682659e-04 -1.452726963530281924e-03 2.919626873046300870e-04 -9.070685430822037973e-05 2.092871690549257153e-04 6.439241792818850563e-04 4.155980194528745633e-03 -1.583590498131223290e-03 -3.320721244440434910e-03 -3.779452262843039853e-04 -2.092871690549257153e-04 1.110214102210136181e-03 2.809550325890927160e-03 -2.708922409392733148e-03 -4.795652490014937555e-03 -4.502806355743865785e-01 6.338188687941018196e-02 8.365732546127095937e-01 1.412570283237631411e-04 1.048798002938923501e-04 1.483435013165909947e-04 -4.724315328552986665e-05 -5.338476321267498700e-05 -5.910118476020690542e-04 1.360602814623576746e-04 -8.910058709652395438e-04 -4.724315328554070867e-05 -7.747877138829890528e-05 1.624219609956778759e-03 -2.314914510992763241e-05
-8.921869497973777471e-03 -1.066419699114445549e-02 1.162181570824223371e-03 9.613981693606726484e-04 -3.850316992771399705e-04 -4.327472840955450852e-04 1.079033621041703382e-03 -3.486544712472800216e-04 5.399892420537106760e-04 -1.129583795057170249e-03 6.656087866399389499e-03 -5.914842791349226182e-04 -8.372431625262962557e-03 1.666738447913763445e-03 -9.339971404550764930e-04 -8.389439160445755911e-03 1.521701967327173310e-03 2.017282645292497187e-04 -7.182849025533168293e-03 1.785791194193337306e-03 1.602487759445441742e-03 -6.962695931222562251e-03 1.166905886152781995e-03 -1.693667045286521107e-03 -4.719732742685098237e-02 9.221532819263952852e-02 -1.035191974792700614e-02 5.140527508999616531e-03 2.111768951863609775e-04 2.409400817561710136e-05 -4.209837389274262431e-01 4.002529708341993064e-01 -4.374479778474359842e-02 7.256075913125692965e-03 2.031455591278029567e-04 -4.133775912484473195e-04 1.512253336670053242e-03 -1.056356907464634735e-03 1.440916175208926562e-04 9.453354972435864222e-04 -2.352709033619828629e-04 7.058127100859350363e-04 9.288003935936845791e-04 -3.066080648231420689e-04 -6.080193827848840923e-04 3.703863217586252782e-04 -2.367826842671126412e-03 1.275565138709528661e-04 -4.993601302281523886e-04 5.201471176737742542e-04 1.070057421917431457e-03 -7.558904525689549153e-06 -8.503767591396677039e-06 6.141609927120183707e-05 3.779452262828511544e-06 -1.242494931409589450e-04 -6.708527766545544641e-05 -5.527448934407948496e-04 1.644061734336582474e-04 -1.034152625420414230e-03 -1.700753518279335408e-05 -8.834469664395798102e-05 -2.607822061361539205e-04 9.826575883392077090e-05 -3.656620064300679547e-04 -2.031455591277372269e-05 6.094366773834285211e-05 -2.050352852592165348e-04 7.795120292114704821e-05 -6.330582540263777688e-05 -1.105489786881568015e-04 1.412570283237631411e-04 4.623356709982572865e-01 -4.464662233781122591e-01 4.824234597752679460e-02 3.011845508259597404e-02 -4.646033423559631226e-02 4.915177667827344381e-03 -1.908623392735879325e-04 -7.747877138829619478e-05 -4.710142382568084478e-04 1.936969284707743683e-05 3.448750189843214058e-05 5.895945530035137834e-04
-2.266254063107279483e-03 5.468867424333824674e-03 4.421486715993467286e-03 3.557409442401376909e-04 5.499103042436734659e-04 -1.738548040907620523e-04 4.001495083284919638e-04 5.640832502293291733e-04 -2.078698744564354967e-05 -1.086545282414082096e-02 4.241962733508375730e-03 -3.076474141954193674e-03 -4.062911182552576134e-05 3.770003632185887259e-04 8.371486762197299664e-04 1.194779346591233124e-03 -1.671462763242306023e-03 -1.284541337833792346e-03 5.513275988422395787e-04 4.658174913953948499e-04 -3.401507036560297119e-05 -2.310190195662763929e-04 -1.563748373751205553e-04 2.673962475961363418e-04 8.385659708183557104e-04 1.143284309510032674e-03 3.779452262841500964e-05 -4.747936905196478014e-04 -1.303911030680834113e-04 1.242494931409777559e-04 4.076200681575463669e-01 -8.825271422450848835e-01 8.497625981469661416e-02 -4.261332426354650857e-04 -1.781066878864686850e-04 1.086592525568804427e-05 -6.755770919832093657e-04 2.024841549818127105e-03 -3.420404297872813373e-04 2.877108035089209065e-04 1.341705553309027613e-04 1.984212437992557976e-05 2.858210773775283348e-04 2.102320321206355537e-04 -7.086472992828395795e-05 2.069250113906546430e-03 1.482490150100175715e-03 -2.220428204420966251e-05 4.015668029272098649e-05 5.352649267251425105e-04 -3.118048116844906147e-05 -7.606147678971110840e-05 1.795239824851132399e-05 -4.062911182557997145e-05 -1.053522318267404931e-04 -1.889726131421303086e-05 -1.332256922652254490e-04 4.823525950453373505e-04 1.771618248207749470e-04 4.918012257024628395e-04 2.333811772305713177e-04 -8.928955970967052992e-05 -1.110214102210157865e-04 1.856655924121607820e-04 -2.362157664277577535e-05 -1.861380239450197670e-04 -2.078698744562186562e-05 6.047123620548711977e-04 -3.307020729986873825e-05 2.333811772305604756e-04 -9.070685430820953771e-05 1.048798002938923501e-04 -4.464662233781122591e-01 9.147020917902003445e-01 -9.146652421306375458e-02 4.635592686683527586e-02 -4.867509326162229588e-02 5.200998745204837154e-03 -7.228202452687175483e-05 -8.031336058529560569e-06 -9.495873810395124431e-05 -5.669178394263367157e-05 2.031455591278998572e-05 9.684846423536550009e-05
2.177909366463115504e-04 4.385581919496449842e-03 4.582963813923436602e-02 -2.494438493476223073e-04 -7.653390832257280386e-05 -2.985767287646260608e-04 1.110214102209669974e-04 -1.143284309510015761e-04 -3.198361477430743853e-04 1.141867014911427964e-03 -3.047183386917177734e-03 -2.377228230174969342e-02 -5.770278742295577648e-03 8.092752157812599725e-03 -3.767169042988773899e-03 5.692327539374432768e-03 -8.480618446286863898e-03 -1.653037933460962819e-03 3.625912014665013360e-03 3.060411469837129132e-03 8.484870330082561586e-04 -3.619297973205047418e-03 -2.911123105454833503e-03 1.543433817838515965e-03 4.251883795364946352e-06 2.740102890561394306e-05 1.489576623093000641e-03 8.362038131556057737e-05 1.209424724109745106e-04 9.750986838134995116e-04 -4.417282075351039450e-02 8.492570964068106576e-02 -1.050593242763786517e-01 7.984092905273206583e-05 7.086472992829547760e-06 -1.100765471553029394e-04 5.527448934406213772e-05 -3.278674838016446035e-04 -1.077616326443112983e-03 -3.023561810274464409e-05 -4.077084128541923549e-04 -2.976318656988836964e-05 -5.669178394266348713e-05 3.581031019043756950e-04 -8.503767591396405989e-05 -3.122772432173902572e-04 -2.220428204418797846e-05 1.280761885570928706e-03 -2.100903026607870740e-03 -2.631443638004407138e-04 2.282316735224324943e-03 1.242494931409670765e-04 7.747877138828264225e-05 -5.867599638063761367e-04 -1.166905886152666853e-04 -2.092871690549284259e-04 -1.214149039438321403e-04 2.028621002080985107e-03 7.804568922770746108e-04 2.098540868943581453e-03 6.614041459974289751e-06 1.218873354766884147e-04 5.787286277478357341e-04 9.486425179735857643e-04 -4.086532759198967723e-04 -9.264382359293950753e-04 -9.831300198720504310e-04 2.725929944575472292e-04 -1.017617521770477259e-03 -2.976318656988565913e-05 -3.826695416128504668e-05 1.483435013165909947e-04 4.824234597752679460e-02 -9.146652421306375458e-02 7.850016836231508977e-02 -4.873603692936059884e-03 5.226510047979051471e-03 -9.585635801635566857e-04 -6.897500379689138622e-05 -5.385719474551499842e-05 3.921181722697591153e-05 9.921062189960079374e-06 5.480205781122212631e-05 -1.322808291993231647e-05
-1.093206567027310300e-03 -6.863012877790085342e-03 9.377765927179185571e-04 8.362038131540499436e-04 3.916457407371115498e-04 -5.536897565064694514e-04 8.130546680441873633e-04 6.661284613260838768e-04 4.558964292054293495e-04 -8.721558528043085734e-03 1.067978723172864977e-02 -1.128166500458631242e-03 -5.865709911932357953e-03 -1.148953487904269370e-03 1.516505220465757002e-03 -5.834056999231044052e-03 -1.730989136382107049e-03 -1.531623029517136100e-03 -7.646304359264275916e-03 -1.836813799741709346e-03 -2.607822061361728940e-04 -7.339696294441136991e-03 -1.872246164705856745e-03 8.376211077525808199e-04 -4.828344752088520320e-02 -9.278555305279598264e-02 1.015208120952918250e-02 4.137555364747548363e-03 -6.396722954861734905e-04 2.055077167920919996e-04 -4.210914533169172191e-01 -3.977712879921100342e-01 4.312544004517020885e-02 5.726815041272835527e-03 -5.158952338780689768e-04 -3.170015585459582601e-04 3.127496747502844787e-04 2.462313149242218672e-03 -2.867659404432110681e-04 9.500598125721762717e-04 3.217258738745157462e-04 7.237651083344463603e-04 9.325798458565022486e-04 1.303911030680742498e-04 -7.658115147585599185e-04 1.276982433308067669e-03 6.949467848302651185e-04 -1.842482978136028007e-04 2.423573763547944536e-04 3.330642306630473594e-04 6.661284613261272448e-05 3.023561810273651257e-05 1.129111363524408843e-04 -1.318083976666376521e-04 1.936969284706659480e-05 6.377825693548049880e-05 2.409400817562391828e-04 1.658234680322352023e-04 3.444025874515654201e-04 -5.432962627837127287e-05 1.157457255495622679e-04 1.473986382508865774e-04 2.551130277420087314e-05 -5.763664700835489409e-04 -1.714926464265104956e-04 1.019034816369067658e-03 -6.462863369461474550e-04 -3.897560146056810310e-04 -9.580911486306977008e-04 -3.637722802985994888e-05 2.314914510992763241e-05 -4.724315328552986665e-05 3.011845508259597404e-02 4.635592686683527586e-02 -4.873603692936059884e-03 4.620342596802954338e-01 4.457783630662749408e-01 -4.828769940468088939e-02 -4.237710849712568971e-04 5.196746861408176911e-06 -4.927460887681808094e-04 -2.555854592747592961e-04 8.881712817680070295e-05 5.310130429294333300e-04
1.085553176195085817e-02 4.087950053797560941e-03 -3.102930307794090833e-03 -4.620380391325744698e-04 5.659729763607380081e-04 -7.086472992852248243e-06 -4.275505372340962507e-04 5.499103042436734659e-04 -1.790515509521783608e-04 2.238853034201610144e-03 5.509496536159350435e-03 4.408258633073518923e-03 2.711756998589973794e-04 -8.692740204536882889e-05 1.955866546021560980e-04 -5.097536239509958475e-04 5.480205781122402366e-04 1.606267211708351569e-05 -1.153677803232794168e-03 -1.764531775214856456e-03 -1.336036374914996265e-03 8.267551824970437169e-05 2.976318656988864069e-04 9.032890908194755744e-04 -7.870709337373226616e-04 1.011948343376231673e-03 5.952637313977673927e-05 5.484930096452591414e-04 -1.374775760609210770e-04 1.185803147467133181e-04 -4.069430737709642809e-01 -8.833260239671433256e-01 8.518932643601437316e-02 5.036120140235363085e-04 -1.691304887622384475e-04 2.834589197146752295e-06 -2.090981964417907950e-03 1.474931245574497007e-03 -1.700753518277980155e-05 -3.160566954802431633e-04 2.102320321206409747e-04 -9.354144350536344743e-05 -3.179464216116791031e-04 1.388948706594844793e-04 4.299126948983152813e-05 6.458139054132776280e-04 2.006416720036789322e-03 -3.354263883273016266e-04 4.724315328589849539e-07 5.891221214706547984e-04 -2.503887124132020414e-05 -2.466092601505144762e-04 -9.637603270252819918e-05 1.162181570823778848e-04 -2.461368286176663332e-04 -9.637603270251193614e-05 -8.456524438110778544e-05 -2.045628537263792339e-04 -3.779452262843690374e-05 -1.885001816092713237e-04 8.456524438111862746e-05 -1.086592525565907574e-05 -8.503767591398845443e-05 -4.993601302281307046e-04 1.913347708064360754e-04 4.965255410309876369e-04 -5.621935240980721268e-05 5.466032835136605712e-04 -3.684965956271351283e-05 5.905394160695028039e-05 2.881832350418124175e-05 -5.338476321267498700e-05 -4.646033423559631226e-02 -4.867509326162229588e-02 5.226510047979051471e-03 4.457783630662749408e-01 9.155874284827713039e-01 -9.178777765540541145e-02 1.785791194193302178e-04 2.314914510990052736e-05 1.199976093452714485e-04 1.833034347478766993e-04 -1.086592525567262827e-05 -1.190527462795534785e-04
-1.146118898707120881e-03 -3.054269859910046028e-03 -2.373921209444981861e-02 -1.436191859880472238e-04 -1.133835678852863167e-04 -3.136945378159834751e-04 2.187357997120539148e-04 -7.795120292113891670e-05 -3.047183386917440761e-04 -2.163736420477318850e-04 4.431407778183449157e-03 4.582349652930726297e-02 3.642447118314942524e-03 -2.873328582826403538e-03 1.508001452874363144e-03 -3.609849342547937975e-03 3.099150855531270128e-03 8.815572403081303179e-04 -5.664454078935975134e-03 -8.522664852710994804e-03 -1.677604373169445722e-03 5.784924119814103399e-03 8.063461402775567305e-03 -3.733626404156037935e-03 7.369931912553815637e-05 5.763664700835698118e-05 1.492411212290135035e-03 -4.913287941726125155e-05 1.228321985423982531e-04 9.774608414777710176e-04 4.432399884402432599e-02 8.493657556593672830e-02 -1.054065614530273476e-01 -4.393613255566333926e-05 6.141609927119709368e-06 -1.091316840895931010e-04 3.033010440931074901e-04 -5.055017401553462981e-05 1.279344590972357172e-03 4.251883795695628014e-05 3.571582388386631461e-04 -9.543116963680209775e-05 1.700753518280690661e-05 -4.067635497884770955e-04 -1.984212437993371127e-05 -6.850257226402698026e-05 -3.377885459915992619e-04 -1.076671463377403036e-03 9.741538207477730849e-04 2.910178242389175381e-04 -1.014310501040494071e-03 2.503887124133104616e-05 -6.661284613261272448e-05 1.554299743094161379e-04 3.732209109557249778e-05 1.176354516809819447e-04 6.538452414718370041e-04 -9.566738540321478509e-04 -4.162121804455917425e-04 -9.297452566593727335e-04 1.110214102210184970e-04 -2.059801483249399257e-04 -3.118048116845990349e-05 -2.037124769672381784e-03 7.851812076056156713e-04 2.100430595075000913e-03 2.092871690549308328e-03 -2.310190195662845244e-04 2.278064851428620967e-03 -1.303911030680742498e-04 7.936849751970502954e-05 -5.910118476020690542e-04 4.915177667827344381e-03 5.200998745204837154e-03 -9.585635801635566857e-04 -4.828769940468088939e-02 -9.178777765540541145e-02 7.865512590509166069e-02 -1.360602814623468326e-04 5.527448934408111126e-05 -2.834589197115962647e-06 -5.102260554837193072e-05 -5.432962627837127287e-05 2.929075503703209519e-05
8.872264187023757957e-04 1.479183129370206188e-03 -6.467587684790118609e-04 -6.815297292971696924e-03 9.547841279007173321e-04 8.332274944970274530e-03 1.517639056144609935e-02 -7.025056893559438256e-04 -6.605537692383847172e-03 4.393613255555275064e-04 -1.511780905137205099e-03 -1.960590861349825569e-04 -7.269303996045646532e-03 -3.174739900788160524e-04 -1.649258481198126285e-03 -5.749964186382773568e-03 -1.575086730539826613e-03 2.574751854061898149e-04 -7.049623333267921593e-03 -2.735378575232651991e-04 -1.901536919742891551e-03 -5.492489000976590041e-03 1.704532970542195144e-03 -4.469202300811872400e-04 3.692524860797160094e-03 -2.574751854061804908e-04 8.362038131539252604e-05 -4.421770174913206009e-02 -1.038404509216117252e-02 -9.632123064468561813e-02 5.819884053245578948e-03 -1.370051445280591274e-05 2.182633681791801576e-04 -4.304975651360674616e-01 -4.525185437455224446e-02 -4.158857302563837566e-01 1.190527462795317945e-04 -9.684846423535465806e-05 3.155842639473787573e-04 1.932244969378611732e-04 -3.732209109557791879e-05 -3.392058405901816377e-04 1.374775760609563136e-04 5.763664700835624934e-04 5.094701650312392568e-03 1.620440157693850067e-04 8.031336058540944692e-05 2.929075503703236624e-04 6.614041459975916054e-05 -8.409281284824880048e-05 9.023442277538307882e-05 -4.251883795698230099e-04 -6.854981541731504716e-04 7.558904525684128142e-05 1.799964140178963307e-04 2.050352852592382188e-04 3.363712513930385700e-04 -2.503887124133646717e-04 4.629829021982273876e-05 8.692740204538102616e-05 -6.231371918362306646e-04 5.187298230751972994e-04 1.979488122663968126e-04 -1.502332274480079610e-04 -1.889726131425097794e-06 8.031336058542028894e-05 -2.518060070119091005e-04 -6.755770919830358934e-05 1.313359661337949302e-04 8.125822365111657480e-05 -1.974763807335486697e-04 1.360602814623576746e-04 -1.908623392735879325e-04 -7.228202452687175483e-05 -6.897500379689138622e-05 -4.237710849712568971e-04 1.785791194193302178e-04 -1.360602814623468326e-04 4.474918722359413348e-01 5.027096697960777016e-02 4.617130062379538602e-01 3.923496637210617533e-02 4.858485883884688591e-03 4.457297026183906080e-02
-6.415620216175955525e-04 -9.221863521337319734e-04 9.883267667334422364e-04 6.632938721289597826e-04 -1.401090196989190559e-02 1.844372704267347503e-03 7.275445605974158181e-05 7.020805009763750326e-03 -3.184188531445624826e-04 6.406171585518613196e-04 -8.272276140297590450e-04 -7.525834318386140495e-04 5.305406113965851871e-04 4.569357785777205042e-03 -5.546346195722123146e-03 6.061296566534373105e-04 -1.711619443535029612e-03 -3.354263883273176077e-03 -5.050293086223978664e-04 5.439576669296806131e-03 4.410148359204944454e-03 -6.198301711062286119e-04 -1.003444575784820034e-03 3.724177773498934564e-03 2.296017249677400956e-04 -1.143284309510003835e-04 4.251883795696559750e-06 1.547213270101422972e-03 3.879182559428782928e-02 -2.235073581938786837e-03 2.456643970830672038e-05 2.503887124133568113e-05 -5.669178394262672590e-06 -4.730645911094028683e-02 -1.381663812358177035e-01 -8.658347188947060347e-02 -1.157457255495676889e-04 2.896005296403514253e-04 2.031455591278104105e-04 -1.936969284708556834e-05 2.347984718291184570e-04 3.826695416130130971e-05 -2.003109699306781849e-04 4.190467696427158367e-04 -1.417294598547139302e-06 -2.598373430705985809e-05 1.658234680322379128e-04 -2.409400817562418933e-04 1.861380239450251880e-04 5.352649267251398000e-04 -1.833034347478848308e-04 -6.009329097920372651e-04 -1.135252973451478069e-03 1.622802315358223488e-03 4.133775912484568063e-04 8.059681950512700629e-04 7.521110003057577750e-04 -3.453474505172806795e-04 -4.667623544611209513e-04 -2.267671357706322645e-05 5.999880467263220057e-04 -1.482962581633029278e-03 -1.271313254913819480e-03 -2.414125132890900362e-04 2.678686791289953267e-04 1.341705553309163138e-04 2.362157664276927013e-04 -5.574692087693196470e-05 1.162181570824266739e-04 -4.185743381098649832e-04 6.165231503762699274e-04 -8.910058709652395438e-04 -7.747877138829619478e-05 -8.031336058529560569e-06 -5.385719474551499842e-05 5.196746861408176911e-06 2.314914510990052736e-05 5.527448934408111126e-05 5.027096697960777016e-02 5.102827472677493037e-02 9.694436783652184142e-02 -4.953444621988616417e-03 5.131834768794813623e-02 -9.657917826162454658e-03
-1.370051445283466951e-05 -1.643116871271016292e-03 2.962145711003175835e-04 5.718311273681438850e-03 1.821695990690330247e-03 2.625774459610224001e-03 2.900729611731616212e-04 -3.103875170859895539e-04 4.399754865482127450e-03 -1.379500075936960363e-04 1.835396505143137812e-03 1.303911030680823813e-04 2.721205629246936653e-04 7.653390832257199071e-04 6.614041459977000256e-06 5.243990014694617507e-05 9.306901197250852823e-04 9.089582692137617098e-04 4.067635497884960691e-04 -1.971456786605503726e-03 -7.837639130070793740e-04 1.771618248207207369e-04 -5.088087608852303895e-04 2.645616583989959846e-04 2.788290906912131890e-03 1.228321985424687263e-05 -6.803014073116668071e-05 1.560630325634427239e-02 -2.131138644710583833e-03 1.925678171071800587e-02 2.451919655516556287e-04 8.031336058548491755e-06 -2.787346043845251452e-05 -4.354958907536777835e-01 -8.652394551633080244e-02 -9.241913515591334560e-01 -8.158892572412328528e-04 4.540067030740259357e-04 -2.645616583987818547e-05 -3.226707369402472686e-04 4.440856408841119349e-05 5.036120140238182011e-04 -2.538374626031973148e-03 3.684965956271351283e-05 6.736873658517517419e-04 -8.149443941755365670e-04 -4.710142382568192898e-04 1.261392192723921743e-04 -3.760555001528897295e-04 -1.677131941636386160e-04 6.991986686259309310e-05 -3.779452262850195587e-06 2.782621728518279436e-04 -3.118048116845448248e-05 -1.162181570823995688e-04 -4.535342715412645290e-05 -6.141609927101752270e-06 -4.842423211767624483e-04 -2.012558329963771812e-04 1.795239824851132399e-05 -1.403121652580560132e-04 4.110154335840100932e-05 5.862875322735334148e-04 -3.014113179617230499e-04 2.310190195662763929e-04 -1.417294598566112840e-05 -5.551070511050572483e-04 3.614101226343587742e-04 -4.062911182557455043e-05 -5.338476321267498700e-05 -1.105489786881784856e-04 -4.724315328554070867e-05 -4.710142382568084478e-04 -9.495873810395124431e-05 3.921181722697591153e-05 -4.927460887681808094e-04 1.199976093452714485e-04 -2.834589197115962647e-06 4.617130062379538602e-01 9.694436783652184142e-02 9.323455198162171609e-01 -4.456635622037911221e-02 -9.759963037259230395e-03 -3.746948973382560610e-02
8.555735060011056964e-04 1.550047859298522672e-03 3.089702224874180201e-04 1.508426641253932284e-02 7.587250417657293543e-04 6.589002588733945329e-03 -6.972144561879719399e-03 -9.510046756378779786e-04 -8.367707309934448168e-03 4.672347859939365682e-04 -1.397924905719100455e-03 6.784116811803199074e-04 -5.501937631633715096e-03 -1.711147012002174747e-03 2.522784385447599540e-04 -7.143637208306154868e-03 2.267671357705834754e-04 1.867994280910166647e-03 -5.474064171195251391e-03 1.393200590390505185e-03 -3.439301559187118561e-04 -6.888996612097091424e-03 2.924351188374836510e-04 1.534930050247121890e-03 3.563551052327990770e-03 -2.815691935817969823e-04 -3.538512181086750797e-04 -4.436462795584975721e-02 1.036278567318268604e-02 9.602643336818386666e-02 5.681461614119250741e-03 -1.417294598565763354e-05 1.634613103679604708e-04 -4.305164623973819493e-01 4.434289610533851539e-02 4.168230344175688495e-01 1.266116508052647117e-04 -1.563748373751205553e-04 -2.347984718291292990e-04 1.388948706594248482e-04 -5.352649267251425105e-04 -5.140527508999367598e-03 2.683411106618543117e-04 1.058246633596021885e-04 2.744827205889994320e-04 1.511780905137259309e-04 2.031455591281709078e-05 -2.390503556248249270e-04 -5.243990014694617507e-05 2.938524134360443428e-04 -2.078698744563812865e-05 1.398397337252078702e-04 1.818861401493214285e-04 -1.015727795639228236e-04 -3.977873506642187230e-04 -6.699079135889232303e-04 4.393613255554949804e-05 -1.081868210238944028e-04 -6.803014073117341631e-05 -6.141609927112594292e-06 2.220428204419882048e-05 -2.518060070119145216e-04 -1.653510364993653753e-04 -2.924351188374782300e-04 -1.053522318267404931e-04 -4.724315328546481452e-06 -1.294462400023752534e-04 3.170015585459611332e-04 1.322808291994857950e-05 -5.017222878924039453e-04 6.538452414718261621e-04 -7.747877138829890528e-05 1.936969284707743683e-05 -5.669178394263367157e-05 9.921062189960079374e-06 -2.555854592747592961e-04 1.833034347478766993e-04 -5.102260554837193072e-05 3.923496637210617533e-02 -4.953444621988616417e-03 -4.456635622037911221e-02 4.471073129681970015e-01 -4.941492104207381719e-02 -4.617763120633564533e-01
-6.344755486247676988e-04 -8.121098049783880782e-04 -7.492764111086228388e-04 -5.905394160692317533e-05 7.034505524216563312e-03 -3.004664548960457376e-04 -6.661284613260486402e-04 -1.401657114828617004e-02 1.836341368208866624e-03 6.391998639533060488e-04 -9.236036467322411656e-04 9.902164928648673342e-04 6.231371918362442171e-04 -1.011475911843360328e-03 3.721343184301804941e-03 4.998325617609734265e-04 5.439104237763952784e-03 4.411093222270652883e-03 -6.108539719819919235e-04 -1.705477833607911813e-03 -3.356153609404595971e-03 -5.352649267251316685e-04 4.571247511908623634e-03 -5.542094311926423073e-03 -2.404676502233558033e-04 -1.157457255495647209e-04 1.417294598563402334e-06 -1.662958995650711588e-03 3.876347970231650703e-02 -2.081533333760789833e-03 -2.503887124108981118e-05 2.173185051134536157e-05 -3.779452262841174687e-06 4.655293081603593952e-02 -1.379580389298285248e-01 -8.575955129617081341e-02 3.070804963558465550e-05 1.601542896379680404e-04 -2.456643970847965062e-04 2.173185051134850915e-04 4.266056741684053858e-04 3.401507036557315563e-05 1.984212437992557976e-05 2.343260402962648930e-04 4.110154335843082488e-05 1.176354516809738132e-04 2.886556665746388764e-04 1.998385383978246209e-04 -2.267671357705861859e-04 -3.873938569413861062e-05 1.157457255495622679e-04 4.171570435112961599e-04 6.127436981134197318e-04 -8.914783024981039498e-04 -6.018777728577552350e-04 -1.485324739297297098e-03 -1.250053835935316946e-03 2.433022394205151340e-04 2.688135421947078756e-04 1.327532607323610430e-04 -4.100705705184628852e-04 8.069130581169880329e-04 7.714806931528189488e-04 3.566858073058150032e-04 -4.634553337311161881e-04 -2.220428204420153099e-05 -1.861380239450170565e-04 5.551070511050626693e-04 -1.837758662807465262e-04 6.032950674563132163e-04 -1.135725404984320791e-03 1.624219609956778759e-03 3.448750189843214058e-05 2.031455591278998572e-05 5.480205781122212631e-05 8.881712817680070295e-05 -1.086592525567262827e-05 -5.432962627837127287e-05 4.858485883884688591e-03 5.131834768794813623e-02 -9.759963037259230395e-03 -4.941492104207381719e-02 5.064749491129350717e-02 9.594139569226987907e-02
1.540126797108798407e-04 1.890670994487237896e-03 1.280289454038145616e-04 -3.127496747502411106e-04 -3.311745045316222616e-04 4.369991678912260764e-03 -5.676737298790216803e-03 1.822168422223210916e-03 2.602625314500231317e-03 8.031336058570218150e-06 -1.610046663971147554e-03 2.962145711002958995e-04 -1.662958995651050292e-04 -5.036120140238223210e-04 3.004664548960267641e-04 -4.143224543141747762e-04 -1.961535724415519252e-03 -7.894330914013384043e-04 -5.055017401555360335e-05 9.656500531564008024e-04 9.165171737394241539e-04 -2.943248449689033278e-04 7.851812076056306332e-04 1.228321985426042515e-05 -2.804826010562250574e-03 -4.724315328539281672e-06 -9.070685430823891959e-05 -1.558598870043193321e-02 -2.136335391572015321e-03 1.926906493057224667e-02 -2.447195340191761145e-04 -1.747996671561983330e-05 -1.275565138708065835e-05 4.355147880149918271e-01 -8.572978810960088514e-02 -9.243902452344655574e-01 8.291173401611760113e-04 -4.988876986952934037e-04 1.006279164981858801e-04 2.539791920630474209e-03 2.173185051134525654e-05 6.755770919831876817e-04 3.269226207359022390e-04 3.118048116845990349e-05 5.003049932938595165e-04 8.083303527155324616e-04 4.322748525626644162e-04 -5.338476321267227650e-05 5.711697232221326324e-04 3.661344379629486237e-04 -5.385719474550686690e-05 4.866044788411766353e-05 -1.384224391266200734e-04 -4.393613255554949804e-05 1.148008624838659820e-04 4.062911182555828740e-05 6.207750341719791079e-04 3.094426540202824261e-04 2.329087456976906487e-04 -2.173185051136151957e-05 1.455089121194397955e-04 -4.913287941696038545e-05 2.645616583988631698e-05 4.757385535853657713e-04 -2.055077167920863618e-04 9.448630657103804925e-06 3.647171433643499848e-04 -1.667683310979206461e-04 5.905394160692859634e-05 1.275565138710585758e-05 2.484989862819070479e-04 -2.314914510992763241e-05 5.895945530035137834e-04 9.684846423536550009e-05 -1.322808291993231647e-05 5.310130429294333300e-04 -1.190527462795534785e-04 2.929075503703209519e-05 4.457297026183906080e-02 -9.657917826162454658e-03 -3.746948973382560610e-02 -4.617763120633564533e-01 9.594139569226987907e-02 9.327366931254216231e-01
1.666537192080772334e+00 2.947604268421922802e-01 -3.226990828321931598e-02 -7.348955952485103360e-02 -2.942303586623287726e-02 5.449261515720338345e-02 -7.349428384017951676e-02 -4.041273818351459601e-02 -4.696772570188292861e-02 4.921602736674174361e-02 -3.750917398258543645e-02 4.143696974674497893e-03 -3.198678006557912346e-01 2.531618855112107574e-02 1.157684022631442905e-01 -3.194615095375356595e-01 -2.881832350413196476e-05 -1.180592227659600646e-01 6.262552399530869549e-03 1.005050842996526271e-02 1.209424724109784462e-03 6.262079967997978037e-03 9.566266108788547967e-03 -3.329697443564687102e-03 -3.491694216180801780e-01 1.222832331012199542e-01 -1.313217931878090869e-02 -1.681761770658554006e-02 3.947637888539516637e-03 -4.426683462855140008e-04 -9.466772027969189152e-02 9.787080607245124408e-02 -1.052766427814920414e-02 1.011617641303239057e-02 3.254580829840670979e-03 -3.642447118314931682e-04 -4.768478228245086603e-01 -4.403477625961023101e-01 4.775290690948864880e-02 -3.692524860797615459e-03 -9.073047588487471310e-03 -1.113521122940073181e-03 -3.710949690578953242e-03 -8.748959556948723848e-03 3.058521743705736561e-03 -5.329972553674345616e-03 -1.377043431966850501e-02 1.370996308346280560e-03 -4.040281712132463843e-02 4.130941323287392469e-03 5.261139279337329749e-02 3.921795883692336115e-02 -2.775535255525340451e-03 -4.380432415788336475e-02 3.922457287838342077e-02 6.655143003333661121e-03 4.336638012692640987e-02 -4.039242362760187000e-02 -7.472921986706388894e-03 -5.220793626431480261e-02 1.617133136963956434e-03 -1.561858647619867192e-03 -2.503887124133429877e-04 -8.220308671683671312e-04 1.977598396532597239e-03 -1.044546119143225163e-03 -8.201411410369095073e-04 2.350819307488387268e-03 5.636108186964864514e-04 1.617133136963945592e-03 -1.524536556524267589e-03 4.856596157752797720e-04 -7.356703829623930345e-03 -2.461840717709424739e-03 2.532233016104670819e-04 -1.266116508052213437e-04 1.101096173626026076e-02 -1.208952292576899673e-03 1.149898350969976498e-03 -7.790395976785681291e-04 -2.456643970845037717e-05 1.114938417538677241e-03 -5.111709185495131712e-04 1.644061734336907735e-04
2.947604268421922802e-01 1.934139419825240402e+00 -6.888665910024102668e-02 -6.046698432169250736e-02 -1.783051091302763347e-02 6.723598332444434555e-02 -6.515586728528210969e-02 -3.559488141145550344e-02 -6.414817082570156703e-02 3.766743854609209963e-02 -1.096792322361714311e-01 1.234132893278097089e-02 7.820631594887918203e-03 -2.655490403026786739e-01 -8.754156303810132350e-03 -2.383369840102090437e-02 -2.644378813374028137e-01 -2.517729368046156546e-02 -1.525481419589942191e-03 1.822073935916615831e-02 1.050073568077645320e-02 -6.680181874575089745e-04 1.537433937371254777e-02 -1.339201666185141359e-02 1.483042894993614746e-01 -5.736164461308081997e-01 3.677973969585682928e-02 -2.213200001967567665e-02 1.194968319204386779e-02 -5.158952338780682179e-04 3.170157314919445912e-02 7.038284976479412640e-03 1.794294961784724442e-03 3.624967151599507026e-03 4.785731427824964357e-03 -8.092752157812985701e-04 -4.401285543648574272e-01 -7.278105395502776354e-01 6.344660999941137414e-02 -1.005759490295811409e-02 -1.332823840491589168e-02 3.796459798025811523e-03 -9.067378410093227675e-03 -1.302540979235559948e-02 2.834589197175593767e-06 -6.873878803045755694e-03 -3.393948132033013793e-03 1.218400923233992636e-03 5.812561364486132365e-02 3.504024679188289925e-03 -7.866882641954447974e-02 8.968167788193632736e-03 -4.936437086805781430e-03 -7.785671661456619597e-03 -3.933937374086724469e-03 -4.282591845334036799e-03 -6.307905826684974751e-03 5.720956890265467554e-02 1.131804223261624262e-02 7.538637212926527220e-02 3.179464216116639243e-03 -2.925296051440543638e-03 -6.557349676032404179e-04 2.227514677413070399e-03 1.241077636811017916e-03 -1.831617052880298458e-03 2.140587275367711057e-03 9.841693692443195113e-03 1.402176789514733742e-03 3.185605826043762679e-03 -2.762307172605353925e-03 1.015727795639087289e-03 -1.107615728779428113e-02 5.627604419373272680e-03 4.410148359204900219e-03 -7.119543200130524878e-03 4.118185671900319138e-03 -3.174267469255327018e-03 1.204227977248331508e-03 -8.102200788469521384e-04 -1.435246996814624164e-03 1.330839628053617904e-03 -9.642327585578319791e-04 1.684218414629433565e-03
-3.226990828321931598e-02 -6.888665910024102668e-02 1.302612788828553025e+00 2.889296768636909554e-02 1.691304887622249731e-02 -2.188350103339392616e-02 -1.517402840378186818e-02 -1.389515624434233682e-02 -3.986377274233687124e-03 -4.176767181974377907e-03 1.236825753015377560e-02 4.856123726220415784e-03 1.469498282946649081e-01 -3.055120236669148920e-02 -4.194610920970332502e-01 -1.447898713264501314e-01 -3.343870389550353435e-03 -4.203733573869769535e-01 -3.758192843864515634e-03 -4.804628689139209805e-04 2.819943819613748501e-03 3.951417340802387650e-03 -2.265309200041532023e-03 5.762247406237028247e-03 -1.593511560321181353e-02 3.679107805264530962e-02 -2.370590567138351479e-01 2.669710592165556659e-03 -5.196746861409165703e-04 7.130409125386200433e-03 -3.281981858746355930e-03 1.730989136382098375e-03 2.329843347429575579e-02 -5.461308519809100065e-04 -8.154168257083803731e-04 -2.676797065158556359e-03 4.751102196466665956e-02 6.353306496992390529e-02 -1.465813316990377257e-01 -3.693469723863349909e-03 -6.977813740273973442e-04 4.387944077160733924e-03 5.695634560104414004e-03 4.509358981104574088e-03 4.139445090878794350e-03 7.034505524216563745e-04 1.108796807611564647e-03 6.058461977337344095e-03 -1.929882811714219229e-03 4.094091663724678740e-03 -3.607959616416507673e-03 5.915456952342027647e-02 -9.010214194617746294e-03 -6.777550013496518033e-02 -5.969172417627683497e-02 -4.891556091184579014e-03 -6.112933333075574321e-02 -1.054797883406198913e-02 -7.299067182615567861e-03 -1.933520534517198936e-02 -4.129051597155924003e-04 3.108599486188431179e-04 6.248379453545208420e-03 2.522784385447680855e-04 -1.799964140178984991e-03 -1.110214102210103655e-04 -6.316409594276490257e-04 1.618550431562511705e-03 -8.054957635184110780e-04 -2.702308367932685675e-04 5.527448934408382177e-05 -1.231156574621114757e-03 1.545795975502797228e-03 4.499437918914608696e-03 4.604223232901929336e-02 9.165171737394322855e-04 -3.189857709839498748e-03 -2.444030048920720413e-02 -7.265996975315731649e-04 8.465973068768337714e-04 2.442471024862195514e-04 3.623549857000713231e-04 -6.047123620548820397e-04 1.847207293464428121e-04
-7.348955952485103360e-02 -6.046698432169250736e-02 2.889296768636909554e-02 1.648490307525696918e+00 -2.837234813716246751e-02 -2.684299277900307201e-01 7.595328996869177285e-02 4.205585505478537031e-03 3.956141656130929274e-02 -7.358782528368487674e-02 6.515114296995355714e-02 1.518394946597178413e-02 -2.961271712667429279e-01 -1.006586245478308106e-01 2.963090574068933704e-03 -4.117240808834622852e-03 -1.160055628926377411e-02 -1.880702689143969042e-02 -2.967682608568276148e-01 9.945061711831959528e-02 -1.890859967100361194e-02 -4.086060327666125001e-03 7.250406734731477953e-03 -2.100383351921716185e-02 3.973149191313684117e-03 -1.029900741625004832e-04 -9.713192315506783726e-04 -4.324737462380018327e-01 -1.157740714415386382e-02 -1.058454503470499797e-01 -5.084308156589690056e-03 -7.086472992816418749e-06 -4.795180058482330430e-04 -5.628454796132403848e-02 -1.124339805042504255e-02 -1.026593720894733580e-01 -1.884529384560081934e-03 3.930157921823874273e-03 1.282698854855634368e-02 -4.727263301318783695e-01 4.258403350851790170e-02 3.965538319319417138e-01 -3.684021093206218782e-03 1.611463958569708246e-03 1.514568251181048174e-02 -1.867049417844440437e-03 -1.079033621041660014e-03 1.347705433776533353e-02 3.216030416759693700e-02 3.393239484733744094e-02 -6.094366773834371948e-03 -4.091682262907130052e-02 -6.051847935877371909e-02 8.607702528624975452e-03 1.966732471276927321e-03 3.677879483279106188e-03 1.714926464265104956e-04 1.977125964999738254e-03 6.146334242448556716e-04 9.070685430823447436e-04 -4.103115106002230839e-02 6.095973041046066909e-02 -4.878328008264614171e-03 3.212817882336276021e-02 -3.452435155800519240e-02 1.373830897543444011e-03 1.967677334342666975e-03 -5.735318808864058732e-04 1.022341837099069711e-03 1.966732471276894795e-03 -3.473789061085618465e-03 1.375720623674874530e-03 3.330642306630527804e-04 2.796794674504157405e-04 -2.125941897849331890e-04 4.969979725638466218e-04 -3.245604630715964722e-04 -1.407845967908878931e-04 -8.342668438693101943e-03 6.906949010345261224e-04 5.799569497332577109e-03 1.407987697368879090e-02 -6.425068846830424719e-05 -2.390503556248682951e-04
-2.942303586623287726e-02 -1.783051091302763347e-02 1.691304887622249731e-02 -2.837234813716246751e-02 1.181121350976398476e+00 8.940152598295283970e-02 -4.172042866645771578e-03 -5.160842064912135249e-03 -1.066277969654584601e-02 4.038675444920761248e-02 -3.549661565262157703e-02 -1.389137679207949269e-02 -1.466484169767031664e-01 -3.774090164945104742e-01 -4.949712412879066908e-02 9.442961478713264925e-03 1.561338972933734408e-02 -5.476898760392382749e-03 1.538128411724549727e-01 -3.677411776061580984e-01 7.274736958673518050e-02 -9.749569543536409921e-03 1.625022743562638469e-02 3.346232547214635783e-03 -3.514890604442062489e-04 -3.307020729987638404e-03 1.165488591554218051e-03 -2.170397705090893956e-02 -1.861999124758224322e-01 -4.772219885985301557e-02 4.346370102271599183e-04 -2.196806627777505259e-04 8.456524438111193251e-05 -3.992046452628607300e-04 7.040363675223963724e-02 -6.864430172388623699e-03 3.164818838598168135e-03 9.309263354915180491e-03 -1.809885202368946479e-03 4.545122048141721216e-02 -1.676116213840947999e-01 -6.308803446597413545e-02 1.128166500458642084e-03 1.227755067584552877e-02 -2.125469466316321117e-03 -7.506937057071916622e-04 9.000765563960648127e-03 -2.609239355960250167e-03 -5.520173488801932704e-02 -5.272146934052859835e-02 4.832974581110508969e-03 -2.342646241969955842e-02 -3.364468404382850442e-02 1.541449605400523233e-02 -9.887991982663040403e-04 -7.927401121313214834e-04 -5.130606446809382690e-04 -2.314914510991245358e-04 3.344815252616080512e-04 -5.078638978195328026e-04 1.143898470502721990e-02 -1.849852910048513377e-02 -8.379045666722966662e-03 5.400553824682952087e-02 -5.874827840516465283e-02 6.805848662314565797e-03 1.157457255495676889e-04 8.056847361315601364e-03 2.621995007347362964e-04 1.139032425714312001e-03 -5.262887276008976906e-04 1.151788077101401596e-03 -6.533728099389834402e-04 5.603037979664681357e-04 -8.362038131540336806e-05 3.165291270130967272e-04 5.697524286235665196e-04 -1.100765471553086586e-04 1.126749205860070550e-03 -1.226621231905700160e-02 1.593983991854045065e-03 9.708468000177981373e-04 5.430128038639696689e-03 -1.044073687610333652e-04
5.449261515720338345e-02 6.723598332444434555e-02 -2.188350103339392616e-02 -2.684299277900307201e-01 8.940152598295283970e-02 1.992038738765863792e+00 -3.955763710904638270e-02 -1.069301531464861982e-02 -1.025828381811507151e-01 4.704614933633698148e-02 -6.415809188789158013e-02 -4.008581556277875102e-03 4.793810007036788945e-02 2.954397833864387188e-02 -2.613221953782215445e-01 -2.198696353908889158e-03 8.947853232281074119e-04 6.968837541149647957e-03 1.531056111677702065e-02 -6.186018491208264761e-03 -2.707798022344533595e-01 -9.590360116969089826e-05 -2.916792283849035071e-03 6.446328265811604799e-03 -3.120882706042580473e-03 1.167378317685671988e-03 7.320799033126901625e-03 -1.962130988146922328e-01 -4.792156496671798327e-02 -6.229723132312752210e-01 4.286371297596838423e-03 8.692740204538872400e-05 5.503827357764669650e-04 -4.772975776437798218e-03 -6.948995416769736255e-03 8.025194448614266646e-03 1.085364203581939968e-02 -1.252415993599617292e-03 -1.121741431611809892e-02 4.218180530144487461e-01 -6.311307333721546953e-02 -7.466104799687245386e-01 1.039963533274541885e-02 -2.131611076243447155e-03 -7.267886701447156747e-03 1.127599582619212386e-02 -3.188440415240970799e-03 -1.106481893100580947e-02 -2.399952186905320549e-04 -1.296352126155166790e-03 -5.839726177625357076e-03 -5.301626661703037063e-02 -7.692460920024238313e-02 1.268951097249542900e-02 7.256548344658497740e-04 -1.549575427765869685e-04 1.065380349742158991e-02 -4.908563626367557116e-04 4.365267363583464916e-04 -8.267551824969569807e-04 -5.689020518644441471e-02 8.370211197058563535e-02 6.813879998373130811e-03 -1.210416830328756022e-02 1.285344471439627337e-02 -7.596226616781635507e-03 -5.305406113965743450e-04 -7.710082616199653849e-04 -8.007714481898374915e-04 4.946358148996059072e-04 5.895945530034595733e-04 1.232573869219670028e-03 -4.710142382568084478e-04 -8.267551824963931956e-05 -3.184188531445353776e-04 -5.286508852651438262e-04 -1.105489786882001696e-04 -3.113323801516506032e-04 8.246292405990606270e-03 1.555244606159863086e-03 2.297434544275733966e-03 6.490736829900018920e-03 -2.787346043845242982e-05 4.599593403879927676e-03
-7.349428384017951676e-02 -6.515586728528210969e-02 -1.517402840378186818e-02 7.595328996869177285e-02 -4.172042866645771578e-03 -3.955763710904638270e-02 1.648959904469355475e+00 2.899028858213730658e-02 2.684412661468192907e-01 -7.358640798908627767e-02 6.040982010621703813e-02 -2.892131357834043168e-02 -4.099760842118937987e-03 -7.297177456484190035e-03 2.098540868943586310e-02 -2.965830676959483325e-01 -9.946904194810103628e-02 1.878576747246119699e-02 -4.131413754820283980e-03 1.158496604867954860e-02 1.881789281669533562e-02 -2.963340962781335630e-01 1.007195682155691968e-01 -2.926713346039069852e-03 3.931575216422527122e-03 1.053522318268061822e-04 1.021396974033347621e-03 -4.325880746689527712e-01 1.106292920487437874e-02 1.058071833928887345e-01 -5.088087608852431831e-03 8.645497051253318139e-05 4.124327281827270186e-04 -5.628974470818525616e-02 1.105914975261147563e-02 1.027203157572117442e-01 -1.861852670983045813e-03 1.073364442647395563e-03 -1.346004680258254191e-02 -3.658982221964920262e-03 -1.690832456089396904e-03 -1.513812360728482471e-02 -4.728345169529023506e-01 -4.297237222852505478e-02 -3.965609184049345148e-01 -1.876498048501533400e-03 -3.918347133502518911e-03 -1.281517776023494148e-02 1.965787608211176825e-03 5.758940385507007979e-04 -1.029900741624748418e-03 1.972401649671213456e-03 3.479930671012720217e-03 -1.378082781339142349e-03 -4.092674369126128586e-02 -6.093421910768645477e-02 4.737543411473678356e-03 3.217022522978686683e-02 3.460513735012350767e-02 -1.388948706594823109e-03 1.968622197408374103e-03 -3.670793010286302512e-03 -3.259777576701842691e-04 1.970984355072593133e-03 -6.297512332962456119e-04 -9.099031322794878113e-04 3.215652471533407553e-02 -3.385208148675197815e-02 6.079721396315884360e-03 -4.099004951666389979e-02 6.051611720110946363e-02 -8.603450644829271909e-03 3.741657740214375267e-04 3.151118324145035093e-04 1.110214102209968129e-04 7.086472992830618409e-04 -2.905453927060748162e-04 1.847207293464238386e-04 1.415357629281421836e-02 5.669178394271769724e-05 2.466092601505036341e-04 -8.375266214460155498e-03 -7.289618551958274321e-04 -5.778310078354150468e-03
-4.041273818351459601e-02 -3.559488141145550344e-02 -1.389515624434233682e-02 4.205585505478537031e-03 -5.160842064912135249e-03 -1.069301531464861982e-02 2.899028858213730658e-02 1.181093005084427272e+00 8.957585321857650107e-02 2.938713106973584593e-02 -1.774878025784369651e-02 1.687667164819262045e-02 9.743900365142138531e-03 1.626014849781635963e-02 3.339146074221800015e-03 -1.537514250731837617e-01 -3.680222743682070030e-01 7.277004630031222443e-02 -9.450520383238927152e-03 1.559921678335168468e-02 -5.476898760392374943e-03 1.467150298228357963e-01 -3.771690212758199157e-01 -4.956279211185756622e-02 3.599928280357980823e-04 -3.307020729987631465e-03 1.171630201481336066e-03 2.122634877119216473e-02 -1.860997569908570959e-01 -4.758046939999639735e-02 -4.374715994241024086e-04 -2.206255258434667340e-04 8.551010744682803217e-05 2.612546376690237475e-04 7.056001158961477948e-02 -6.783171948737497584e-03 7.374656227872539247e-04 9.004545016223487047e-03 -2.619632849683061100e-03 -1.147063761772860535e-03 1.226526745599128970e-02 -2.143421864564848921e-03 -4.577011176609460663e-02 -1.676938244708116310e-01 -6.342251599123577277e-02 -3.177574489985251875e-03 9.301232018856669254e-03 -1.816026812296068615e-03 -1.181078832138463507e-04 7.959998897080241068e-03 2.626719322675898603e-04 -1.139977288780024550e-03 -5.281784537323011043e-04 1.154622666298544664e-03 -1.145646467174289002e-02 -1.855569331596062382e-02 -8.325660903510308589e-03 -5.392947677003980672e-02 -5.878134861246453458e-02 6.821438902898777426e-03 9.878543352005969124e-04 -7.903779544670374007e-04 -4.615656075996992218e-04 2.310190195662872349e-04 3.363712513930277280e-04 -5.073914662866738177e-04 5.527496177561191937e-02 -5.277863355600412310e-02 4.828250265781946875e-03 2.343118673502811444e-02 -3.357996092382731224e-02 1.540363012874955244e-02 -4.440856408840577248e-04 5.688075655578648127e-04 -1.105489786881622225e-04 4.672347859939582522e-04 5.607762294993379627e-04 -8.503767591397219140e-05 -7.643942201599938056e-04 5.437686943165381467e-03 -1.034625056953316583e-04 -1.010058617244795733e-03 -1.227471608664840001e-02 1.590204539591189448e-03
-4.696772570188292861e-02 -6.414817082570156703e-02 -3.986377274233687124e-03 3.956141656130929274e-02 -1.066277969654584601e-02 -1.025828381811507151e-01 2.684412661468192907e-01 8.957585321857650107e-02 1.992028345272141232e+00 -5.452757509063470981e-02 6.711362355743483166e-02 -2.187594212886818240e-02 8.125822365115994289e-05 -2.952697080346115832e-03 6.465697958658733410e-03 -1.530205734918566735e-02 -6.211057362449657823e-03 -2.708648399103673610e-01 2.175074777266135066e-03 9.396663188493247897e-04 6.997655864653840041e-03 -4.798345349752203975e-02 2.953405727645388307e-02 -2.612929046231846075e-01 3.058521743705801613e-03 1.157929687028492289e-03 7.320799033126915503e-03 1.962716803247661068e-01 -4.768534920029031399e-02 -6.230937281352191270e-01 -4.287788592195317799e-03 8.551010744682258405e-05 5.380995159223139843e-04 4.768723892642273351e-03 -6.833722122753025166e-03 7.974171843065914339e-03 -1.126182288020646273e-02 -3.206865245022286898e-03 -1.106103947874295494e-02 -1.038121050296403683e-02 -2.214286594493194895e-03 -7.251351597797168168e-03 -4.218260843505072244e-01 -6.354676548437668271e-02 -7.464314284177723247e-01 -1.083757936370232516e-02 -1.244384657541025389e-03 -1.120843811699378731e-02 5.385719474551228791e-04 -6.996711001588007579e-04 -8.050233319855791981e-04 -4.880217734396343279e-04 5.900669845363510843e-04 1.227849553891101862e-03 5.682359234031186118e-02 8.377959074197392775e-02 6.750574172970449233e-03 1.208574347350624412e-02 1.285816902972476347e-02 -7.592447164518796587e-03 -7.190407930058998788e-04 -1.587369950394263221e-04 1.058293876749328427e-02 4.955806779652588250e-04 4.289678318327219946e-04 -8.291173401612193794e-04 2.470816916833626191e-04 -1.237298184548249035e-03 -5.839726177625331055e-03 5.310461131367426313e-02 -7.688917683527823899e-02 1.268053477337111393e-02 6.231371918362794537e-04 -1.091316840895906887e-04 -3.165291270130696222e-04 4.918012257024628395e-04 -8.503767591394508635e-05 -3.217258738745103252e-04 -6.532783236324186255e-03 -2.976318656991818520e-05 4.597231246215686962e-03 -8.236843775333502898e-03 1.543906249371390996e-03 2.310662627195655440e-03
4.921602736674174361e-02 3.766743854609209963e-02 -4.176767181974377907e-03 -7.358782528368487674e-02 4.038675444920761248e-02 4.704614933633698148e-02 -7.358640798908627767e-02 2.938713106973584593e-02 -5.452757509063470981e-02 1.670192867282007221e+00 -2.948582201694933680e-01 3.264501892030652330e-02 6.263024831063717691e-03 -9.581383917839891504e-03 3.340090937287519719e-03 6.269638872523678429e-03 -1.007932675346944092e-02 -1.230211711555435385e-03 -3.194345809401628600e-01 -6.236096233695512486e-05 1.180705611227486074e-01 -3.199079573360840145e-01 -2.540217109010075441e-02 -1.157915514082542285e-01 -3.490480067141366605e-01 -1.220720562060336467e-01 1.315532846389085020e-02 -1.685541222921421375e-02 -4.019919913066417883e-03 4.502272508111565498e-04 -9.478015898451136456e-02 -9.762088979157071411e-02 1.043034338238098616e-02 1.013318394821488035e-02 -3.546543517145333592e-03 3.637722802986089214e-04 -5.346507657324312511e-03 1.376854459353711244e-02 -1.361547677689233567e-03 -3.720870752769002768e-03 8.895885763666674245e-03 -3.053797428377168395e-03 -3.712839416710367497e-03 9.217611637541242575e-03 1.108324376078721925e-03 -4.778427636327020611e-01 4.403855571187307305e-01 -4.767873515883026131e-02 -8.168341203069616648e-04 -1.597763444116922366e-03 -5.678627024921847899e-04 1.620912589226795788e-03 1.531623029517152363e-03 -4.880217734396451700e-04 1.622329883825340217e-03 1.570362415211285553e-03 6.996711001588224420e-04 -8.116373734455345143e-04 -1.982322711861181884e-03 1.047380708340335705e-03 3.922976962524478417e-02 -6.613096596909558839e-03 -4.294544363115229690e-02 -4.033100752833067987e-02 7.423316675756531577e-03 5.213848882898506482e-02 -4.035273937884198414e-02 -3.408121078018674921e-03 -5.253722104271500021e-02 3.922362801531768112e-02 2.821361114212271679e-03 4.379676525335769732e-02 -5.664454078936457821e-04 -1.106292920487440129e-02 1.195251778124081267e-03 -8.218891377084959482e-03 2.447195340190872100e-03 -2.362157664276737278e-04 1.051160160603245531e-03 5.050293086224222610e-04 -1.653510364993653753e-04 1.057774202063162900e-03 7.733704192842874147e-04 3.070804963558465550e-05
-3.750917398258543645e-02 -1.096792322361714311e-01 1.236825753015377560e-02 6.515114296995355714e-02 -3.549661565262157703e-02 -6.415809188789158013e-02 6.040982010621703813e-02 -1.774878025784369651e-02 6.711362355743483166e-02 -2.948582201694933680e-01 1.933261642037195527e+00 -6.900429455192202965e-02 6.529003784060865082e-04 1.536347344845690258e-02 -1.334382864550012066e-02 1.494300938421531076e-03 1.825191984033461279e-02 1.053569561420775007e-02 2.379684874145814033e-02 -2.643660717444087371e-01 -2.501997398002071132e-02 -7.900472523940490349e-03 -2.655584889333357790e-01 -8.822658876074175593e-03 -1.482381490847617389e-01 -5.741290343439564570e-01 3.696162583600608176e-02 2.212444111515010636e-02 1.211125477628039078e-02 -5.215644122723182494e-04 -3.169921099153015509e-02 6.745849857641936578e-03 1.862797534048796742e-03 -3.653785475103525637e-03 4.496130898184637001e-03 -7.861260706713275696e-04 6.869154487717209212e-03 -3.396310289697297875e-03 1.194306915058384981e-03 9.051788169509022985e-03 -1.283407502154917251e-02 1.417294598566112840e-06 1.009680672018509542e-02 -1.313690363410943696e-02 3.795514934960071869e-03 4.403770533511393581e-01 -7.270480350562490424e-01 6.328645570977339818e-02 -2.125941897849212628e-03 9.576659602511354563e-03 1.406428673310448343e-03 -3.186550689109502333e-03 -2.767503919466802759e-03 1.013365637974808628e-03 -3.183243668379489438e-03 -2.941358723557602542e-03 -5.952637313977782348e-04 -2.244522212595863753e-03 1.259030035059599713e-03 -1.825475442953164180e-03 3.981652958905102478e-03 -4.306685853509617350e-03 -6.311212847414965528e-03 -5.721901753331179452e-02 1.129489308750633234e-02 7.545251254386509121e-02 -5.818561244953385225e-02 3.182298805313803994e-03 -7.870047933224580405e-02 -8.914783024980990275e-03 -4.948247875127169751e-03 -7.740790665835325240e-03 7.063323847720723303e-03 4.125744576426041213e-03 -3.106237328524083345e-03 1.112765232487553102e-02 5.654060585213137313e-03 4.438494251176264976e-03 -1.374303329076281312e-03 -9.344695719879571620e-04 1.668628174045119587e-03 -1.256195445862456645e-03 -7.780947346128040806e-04 -1.445168059004565270e-03
4.143696974674497893e-03 1.234132893278097089e-02 4.856123726220415784e-03 1.518394946597178413e-02 -1.389137679207949269e-02 -4.008581556277875102e-03 -2.892131357834043168e-02 1.687667164819262045e-02 -2.187594212886818240e-02 3.264501892030652330e-02 -6.900429455192202965e-02 1.302809320346220767e+00 -3.939134120948130369e-03 -2.254915706318709814e-03 5.745239871054236627e-03 3.775672810580184453e-03 -4.544791346068697419e-04 2.827975155672281422e-03 1.448059339985671989e-01 -3.274422954220620845e-03 -4.204555604736938124e-01 -1.469606942199205846e-01 -3.073545066450509081e-02 -4.193410944876879709e-01 1.591338375270048150e-02 3.693942155396190419e-02 -2.369692947225926494e-01 -2.654592783114627721e-03 -5.310130429294421120e-04 7.137495598379027528e-03 3.412372961814340733e-03 1.959173566751249915e-03 2.336882577269120548e-02 5.678627024919516864e-04 -7.837639130070688572e-04 -2.679159222822842610e-03 -7.077024362173492920e-04 1.110686533742984324e-03 6.059879271935922351e-03 -5.703193464630108324e-03 4.480068226067539933e-03 4.136610501681656921e-03 3.684493524739099451e-03 -7.119543200130557621e-04 4.394085687087841315e-03 -4.756062727561646136e-02 6.327936923678056935e-02 -1.465936149188919457e-01 6.240820549019486345e-04 1.536819776378536145e-03 -8.054957635184219200e-04 2.664513845304237929e-04 5.480205781123025782e-05 -1.227849553891112704e-03 4.081808443870404979e-04 3.099150855531251480e-04 5.815159737916831238e-03 -2.532233016104806344e-04 -1.805160887040390457e-03 -1.124387048195710573e-04 5.966385071583836519e-02 -4.832502149577651285e-03 -6.156491520404840101e-02 1.055695503318625043e-02 -7.293870435754162829e-03 -1.935174044882193717e-02 1.929410380181360244e-03 4.023699365329242925e-03 -3.602762869555102207e-03 -5.916496301714309347e-02 -9.050843306443300679e-03 -6.777833472416230909e-02 -9.637603270249675731e-04 -3.222455485606519343e-03 -2.438738815752739333e-02 -1.184385852868427612e-03 4.491879014388914376e-03 4.604364962361785774e-02 -2.480265547490751680e-04 -6.099091089162902166e-04 1.927520654049642412e-04 6.642387351946533579e-04 8.437627176796988352e-04 2.385779240919822051e-04
-3.198678006557912346e-01 7.820631594887918203e-03 1.469498282946649081e-01 -2.961271712667429279e-01 -1.466484169767031664e-01 4.793810007036788945e-02 -4.099760842118937987e-03 9.743900365142138531e-03 8.125822365115994289e-05 6.263024831063717691e-03 6.529003784060865082e-04 -3.939134120948130369e-03 1.699637634998751423e+00 -2.478706523432304409e-01 2.907575144643086973e-01 3.794050397208247050e-02 -5.465560403603869459e-03 -4.917161880265332602e-02 2.525146543111986622e-02 4.936106384732830837e-02 -6.258772947268035833e-03 1.879805069231535453e-03 -6.234206507559542088e-03 8.073854896498375636e-03 -7.708287376374887978e-02 4.517862748695965214e-02 5.955613632634734755e-02 -4.998609076529608036e-02 -5.691996837301434298e-02 -3.931291757502732021e-02 9.877598488940261129e-03 5.899252550765081773e-03 1.063443380457431905e-03 -1.080923347173095954e-02 -9.732089576820702938e-05 -8.943601348485111235e-03 -3.812664199602742998e-02 7.908976291531845393e-03 5.083930211363277968e-02 -4.007400477445731413e-02 -5.344995876419160463e-02 1.858545650253065444e-03 -2.336646361502671930e-03 6.481760630775806843e-04 1.952087093758450576e-03 -2.627191754208725062e-03 -2.241687623398764054e-03 -6.831359965088799413e-04 -4.379062364343057068e-01 4.108633106305982219e-01 -5.739665178966540243e-02 -4.405013028442802403e-01 -3.414026472179380878e-02 -4.254869562986036691e-01 -9.187376019438531216e-03 -2.682466243552814305e-03 -1.527276659414859329e-02 4.875493419067211329e-04 -2.864824815234994718e-03 -1.016672658704761891e-03 1.602487759445447163e-03 3.120882706042596953e-03 2.340425813765543810e-03 -7.831025088610740412e-03 1.240416232665077223e-02 -1.323280723527922934e-03 -1.276510001775252052e-03 1.199976093452822905e-04 -8.352589500882940266e-04 -1.888781268355791115e-03 1.816499243828919360e-03 -8.952577547609568559e-04 -8.410226147891410736e-03 5.432962627838211489e-05 -5.839253746092455157e-03 -5.932322758064981737e-03 1.724375094921742554e-04 3.709532395980416619e-03 -7.081748677502109658e-03 7.010883947573750023e-04 1.875553185435750378e-04 -5.344617931192876571e-03 4.866044788410709256e-04 -4.913287941696580646e-05
2.531618855112107574e-02 -2.655490403026786739e-01 -3.055120236669148920e-02 -1.006586245478308106e-01 -3.774090164945104742e-01 2.954397833864387188e-02 -7.297177456484190035e-03 1.626014849781635963e-02 -2.952697080346115832e-03 -9.581383917839891504e-03 1.536347344845690258e-02 -2.254915706318709814e-03 -2.478706523432304409e-01 1.771408488607074672e+00 3.603046328474815430e-02 5.174070147832082744e-03 5.951692450912034887e-03 -1.000184798208117801e-02 -4.937429193024825413e-02 -1.415187553929594944e-01 1.455561552727415667e-03 6.254048631939474606e-03 -1.349973105134238786e-02 1.258652089833294310e-02 7.015466533442488162e-02 -7.573549903204543007e-03 -8.756423975167834661e-02 -1.771051330368234034e-02 -3.830994543077535092e-02 -4.280182444516426876e-02 3.681658935542029241e-03 -1.122875267290659312e-02 2.838841080927957845e-03 1.474931245574493972e-03 -1.023144970704889176e-02 3.371271418455967697e-03 -4.855745780994133454e-02 1.227093663438555068e-02 6.608041579508008856e-02 1.971456786605496787e-03 4.636443063442664825e-03 1.669100605578035385e-03 -3.054742291442882896e-03 -1.903899077407155576e-04 2.972066773193178524e-03 -4.126689439491704539e-03 -2.821361114212314614e-03 3.697249176126176685e-03 4.151459024759321936e-01 -7.747022037753708013e-01 6.959058208419552360e-02 -3.552212695539577747e-02 -1.582192100793970435e-01 -6.197404091150116034e-02 -1.423908640026107404e-03 7.209305191372965705e-04 -1.117773006735822260e-03 -2.008778877701056925e-03 -6.387274324204614837e-04 4.477706068403265391e-03 -8.551955607748018551e-03 9.970195069379874514e-03 1.922796338721388665e-03 1.060089116574178952e-02 -1.322855535148340436e-02 3.406231351887355533e-04 -1.538237070977108330e-03 -1.031129063610146390e-02 -7.643942201600057319e-04 -2.521839522382010590e-03 2.528453563841982169e-03 -1.686580572293691627e-03 1.851931608793076084e-03 4.152673173798736100e-04 8.172593086865159728e-03 -1.108324376078717588e-03 -2.040904221935214416e-04 -3.006554275091618579e-03 -4.313299894969636851e-04 4.474871479206127961e-03 7.365207597215278233e-04 -1.832561915946006020e-03 -9.061236800166141969e-04 -4.804628689139152885e-04
1.157684022631442905e-01 -8.754156303810132350e-03 -4.194610920970332502e-01 2.963090574068933704e-03 -4.949712412879066908e-02 -2.613221953782215445e-01 2.098540868943586310e-02 3.339146074221800015e-03 6.465697958658733410e-03 3.340090937287519719e-03 -1.334382864550012066e-02 5.745239871054236627e-03 2.907575144643086973e-01 3.603046328474815430e-02 1.790833928375021866e+00 4.922594842893167344e-02 -2.355874324889906460e-02 -1.469413245270735080e-01 4.391723529423575446e-03 3.265493998249648783e-02 1.376193055207712047e-02 -8.070075444235531512e-03 1.254778151263880384e-02 -1.016200227171915049e-02 1.743650301462609103e-02 -3.725358852331071835e-02 5.940826525656361067e-03 -5.980369044956347635e-02 -5.852151126939407477e-02 2.825801970621149434e-02 -1.641841306132295342e-02 6.995766138522416244e-03 -3.704335649119008117e-03 -8.488649782345446260e-03 1.194117942445250061e-02 -1.120985541159237597e-02 8.056374929782747149e-03 3.486544712472577413e-04 -1.167803506065205610e-02 5.322413649148673154e-02 7.086095047604365482e-02 -6.009329097920490829e-04 3.214424149547999432e-03 4.623214980522713860e-03 -1.986574595656869380e-03 3.041041776990048660e-03 4.044958784307747628e-03 -9.859646090691722483e-04 -5.230620202314873596e-02 6.831785153468315774e-02 -1.677618546115428044e-01 -4.274829795249175390e-01 -6.303370483969576721e-02 -7.748302327207746698e-01 -1.147252734385996974e-02 -2.598373430704585562e-04 -2.083281330432354070e-02 6.702858588152083366e-03 1.033207762354713391e-03 7.073244909910707777e-03 5.250604056154658042e-03 1.854766197990205924e-03 -1.102088279845023742e-02 -1.637920124409594563e-03 1.562803510685579740e-03 9.004545016223418309e-04 2.276175125297209747e-03 -7.403002119843785610e-04 1.717761053462143073e-03 1.527371145721424101e-03 -1.248164109803912665e-03 1.294934831556587233e-03 -8.933680286295162540e-04 7.686461039557003841e-04 -3.706697806783282225e-03 1.634613103679601834e-03 3.495993343129547861e-04 1.530205734918563916e-03 -1.387531411996245287e-03 -5.021002331186942558e-03 -2.692859737274970651e-05 5.380995159222745194e-04 3.260722439767810895e-03 3.217258738745175893e-04
-3.194615095375356595e-01 -2.383369840102090437e-02 -1.447898713264501314e-01 -4.117240808834622852e-03 9.442961478713264925e-03 -2.198696353908889158e-03 -2.965830676959483325e-01 -1.537514250731837617e-01 -1.530205734918566735e-02 6.269638872523678429e-03 1.494300938421531076e-03 3.775672810580184453e-03 3.794050397208247050e-02 5.174070147832082744e-03 4.922594842893167344e-02 1.700085500091898183e+00 -3.037791448044014353e-01 -2.314361766097904616e-01 1.888781268355780273e-03 -7.808348375033682606e-03 -6.491209261432873134e-03 2.520752929856433927e-02 4.951649382163773871e-02 -4.410620790737783056e-03 -7.704129978885763952e-02 3.151543512524931229e-02 -6.785864808474773024e-02 -4.997097295624464142e-02 -4.724787760086621158e-02 5.068292727625767213e-02 9.862480679889120555e-03 5.541149448860700766e-03 -2.270978378435810786e-03 -1.081915453392105243e-02 1.794294961784724009e-03 8.789588668774293845e-03 -3.808459558960333030e-02 -3.133165925896870714e-03 -5.133015847626952455e-02 -2.344677697561242148e-03 2.159012105149054261e-04 -2.040431790402376031e-03 -4.011416145475005246e-02 -5.262745546549040671e-02 9.612091967475464016e-03 -2.621995007347330438e-03 -2.047518263395228279e-03 1.107379513012994414e-03 5.059741716881022838e-04 -2.630971206471575258e-03 1.608629369372581441e-03 -9.186903587905661389e-03 5.319579059951512999e-04 1.499875630509247583e-02 -4.409907419123185179e-01 5.794372750471193934e-02 4.237096688720016768e-01 -4.373974276734204913e-01 4.131366511666982877e-01 -3.191275004438066942e-02 -1.890198562954357227e-03 1.954921682955550275e-03 9.741538207478001900e-04 -1.271785686446651360e-03 1.431467544551719758e-04 8.277000455626315825e-04 -7.831969951676436698e-03 1.234605324810955987e-02 -1.359185520024913055e-03 1.619495294628240517e-03 2.466565033037917010e-03 -3.483237691742695381e-03 -8.288338812414709419e-03 1.306273188345064527e-03 5.721618294411447841e-03 -5.774058194558420037e-03 -6.250269179676774464e-04 -3.652840612037764299e-03 -5.766026858499876707e-03 4.459753670154665596e-04 -5.716421547551434057e-05 -7.266941838381406685e-03 6.831359965088853623e-04 -3.410955667215850515e-04
-2.881832350413196476e-05 -2.644378813374028137e-01 -3.343870389550353435e-03 -1.160055628926377411e-02 1.561338972933734408e-02 8.947853232281074119e-04 -9.946904194810103628e-02 -3.680222743682070030e-01 -6.211057362449657823e-03 -1.007932675346944092e-02 1.825191984033461279e-02 -4.544791346068697419e-04 -5.465560403603869459e-03 5.951692450912034887e-03 -2.355874324889906460e-02 -3.037791448044014353e-01 1.752685082096950397e+00 -2.855612400344324092e-02 7.852756939122067237e-03 -1.856892139888057652e-02 -1.061931599552315593e-02 -4.914799722601054938e-02 -1.415055273100395417e-01 3.271777337636624927e-02 6.471981298045675901e-02 1.913867382750416082e-02 8.460492862987226137e-02 -4.481485520666021044e-03 -1.405908998624315343e-02 5.206384464679392199e-02 7.108204843341838983e-03 -1.293753752724448834e-02 -7.544731579700364368e-04 3.361350356265958503e-03 -1.348650296842243690e-02 -2.885139371147785355e-03 -4.909508489433075940e-02 -2.697111621071364776e-03 -6.813124107920529027e-02 -3.690162703133346121e-03 -1.909095824268577848e-03 -3.012695885018748087e-03 -9.452410109370390848e-03 -1.073033740574416868e-02 5.551070511050500925e-04 -4.675654880669656566e-03 -4.366684658182249171e-03 -2.922933893776214452e-03 -3.393475700500164782e-03 -9.977753973905545415e-03 -2.619160418150204717e-03 1.079506052574532443e-03 5.607762294993321080e-04 -9.240760782651217262e-04 5.698658121914695202e-02 -1.604325518108244975e-01 -7.330389393243881557e-02 4.164455616228173174e-01 -7.655030169676109164e-01 6.164806315383095092e-02 -2.790180633043848422e-03 3.050490407647155934e-03 9.656500531563967909e-04 -2.000275110109670657e-03 1.032735330821857658e-03 9.396663188493530874e-04 1.066797644340724410e-02 -2.149327258725536316e-02 2.714591587786992395e-03 -9.488787337400226077e-03 8.768329249795796948e-03 -3.646226570577794888e-03 1.597763444116885069e-03 -1.653037933460974745e-03 -8.588805267310746158e-03 -1.770673385141949751e-03 4.459753670154872137e-04 3.270643501957774119e-03 -1.685163277695126598e-03 -1.381389802069121851e-03 8.721086096510201162e-04 1.209424724109763673e-04 5.105567575568055114e-03 -1.890198562954358095e-03
-1.180592227659600646e-01 -2.517729368046156546e-02 -4.203733573869769535e-01 -1.880702689143969042e-02 -5.476898760392382749e-03 6.968837541149647957e-03 1.878576747246119699e-02 7.277004630031222443e-02 -2.708648399103673610e-01 -1.230211711555435385e-03 1.053569561420775007e-02 2.827975155672281422e-03 -4.917161880265332602e-02 -1.000184798208117801e-02 -1.469413245270735080e-01 -2.314361766097904616e-01 -2.855612400344324092e-02 1.809911658534787859e+00 6.520027584937057412e-03 -1.061978842705601014e-02 -5.002577501405583091e-03 6.273418324786573727e-03 1.424381071558960318e-03 1.381106343149408194e-02 -3.223305862365669072e-02 3.439537774953570215e-02 -2.105296639863415281e-02 6.216254109311056958e-02 6.790730853263182709e-02 3.995353473357919800e-03 1.532426163122991777e-02 -4.950610032791491998e-03 -1.943110894634164122e-03 7.983620473722891075e-03 -1.138985182561027577e-02 -7.950550266423132492e-03 2.519949796250548629e-03 -2.339953382232658370e-03 3.158204797138194388e-03 -2.505776850264924364e-03 -4.718646150159500237e-03 -3.080253594217117596e-04 -5.246541144972100001e-02 -6.855265000651228346e-02 1.478238266304473386e-02 -2.092399259016472328e-03 -3.264501892030641141e-03 6.803014073117406683e-04 -6.099563520695757031e-03 1.866104554778760414e-04 7.850394781457797899e-03 1.153630560079544481e-02 -2.280427009092897243e-03 -1.078891891581823526e-02 4.254090050956824687e-01 -7.194565327547959577e-02 -7.842254786146695134e-01 -3.786491492682557414e-02 6.356424545109234936e-02 -1.664371565934163189e-01 -9.448630657107587707e-04 8.130546680441024703e-04 -1.123536671436657121e-02 -1.877915343100122498e-03 1.413515146303283895e-03 1.264226781920999108e-03 -6.628214405960902809e-04 9.240760782651185820e-04 6.708527766546337192e-04 -3.291902920936266679e-03 -4.001495083285044538e-03 7.369931912543431691e-05 8.598253897968372386e-05 -1.195724209656965622e-03 -1.618078000029664430e-03 -1.686580572293694879e-03 -1.247219246738113163e-04 8.995096385566382809e-04 2.234601150405900692e-04 -2.737268301364051935e-03 8.083303527155526278e-04 1.818388969960346626e-03 3.730319383426053230e-03 -6.840808595745747093e-04
6.262552399530869549e-03 -1.525481419589942191e-03 -3.758192843864515634e-03 -2.967682608568276148e-01 1.538128411724549727e-01 1.531056111677702065e-02 -4.131413754820283980e-03 -9.450520383238927152e-03 2.175074777266135066e-03 -3.194345809401628600e-01 2.379684874145814033e-02 1.448059339985671989e-01 2.525146543111986622e-02 -4.937429193024825413e-02 4.391723529423575446e-03 1.888781268355780273e-03 7.852756939122067237e-03 6.520027584937057412e-03 1.699479842866777668e+00 3.045397595722986184e-01 2.312424796813197792e-01 3.792066184770248594e-02 -5.148558845057892713e-03 -4.920846846221602067e-02 -7.698413557338223967e-02 -3.156362314160058441e-02 6.784116811803209135e-02 -5.010514351157540486e-02 4.735511955882440449e-02 -5.072780827187890751e-02 9.853504480764659762e-03 -5.563826162437772449e-03 2.322000983984161791e-03 -1.081443021859222406e-02 -1.816971675361767936e-03 -8.762187639868660935e-03 -2.633333364135859340e-03 2.041849085000942143e-03 -1.112103828341572120e-03 -4.018124673241549316e-02 5.259863714198622503e-02 -9.601698473752695584e-03 -2.340425813765565494e-03 -2.040904221935012754e-04 2.048463126460924565e-03 -3.812380740683035674e-02 3.087812498742733419e-03 5.138826755481073344e-02 -7.807403511967986320e-03 -1.261061490650856529e-02 1.361547677689218822e-03 1.602960190978273622e-03 -2.473651506030747575e-03 3.486072280939821969e-03 -1.896812604414328807e-03 -1.967204902809797148e-03 -8.555735060010840123e-04 -1.282651611702342962e-03 -1.388948706594844793e-04 -8.277000455626315825e-04 -4.411003460279409039e-01 -5.827253985157929139e-02 -4.236180171546277129e-01 -4.365668930386606972e-01 -4.128281533757437449e-01 3.197794559591473490e-02 4.965255410310093209e-04 2.360267938145458547e-03 -1.605322348642568547e-03 -9.191627903234208738e-03 -5.414065366522659468e-04 -1.500206332582246227e-02 -7.256075913125741537e-03 6.302236648290503868e-04 3.667013558023440173e-03 -7.730397172112514308e-03 -1.299186715352277331e-03 -5.695634560104414004e-03 -6.870099350782883814e-03 -6.717976397203429071e-04 3.387334090573009687e-04 -5.150448571189330388e-03 -4.365267363583519127e-04 5.196746861411971619e-05
1.005050842996526271e-02 1.822073935916615831e-02 -4.804628689139209805e-04 9.945061711831959528e-02 -3.677411776061580984e-01 -6.186018491208264761e-03 1.158496604867954860e-02 1.559921678335168468e-02 9.396663188493247897e-04 -6.236096233695512486e-05 -2.643660717444087371e-01 -3.274422954220620845e-03 4.936106384732830837e-02 -1.415187553929594944e-01 3.265493998249648783e-02 -7.808348375033682606e-03 -1.856892139888057652e-02 -1.061978842705601014e-02 3.045397595722986184e-01 1.754516226718297656e+00 -2.840069402913381752e-02 5.506661946962279792e-03 5.907283886823629440e-03 -2.361637989590742448e-02 -6.474296212556654440e-02 1.907064368677299088e-02 8.473626459600605565e-02 4.472981753074652123e-03 -1.416538708113561189e-02 5.205014413234111681e-02 -7.091669739692088928e-03 -1.283454745308201632e-02 -8.338416554897397316e-04 -3.290013194804738798e-03 -1.364193294273185336e-02 -2.913957694651962693e-03 4.664316523881155419e-03 -4.329834998619508553e-03 -2.906871221659131695e-03 9.441544184114688404e-03 -1.063963055143593919e-02 5.352649267251318854e-04 3.651895748972075386e-03 -1.859490513318761296e-03 -3.002302391295936720e-03 4.902280286980385121e-02 -2.644671720924396049e-03 -6.807029741146694568e-02 -1.068451154705719885e-02 -2.169736300944889035e-02 2.717898608516977968e-03 9.481228432874536094e-03 8.778722743518613952e-03 -3.635833076854980486e-03 2.787818475379571712e-03 3.062773627501408445e-03 8.867539871695272191e-04 2.004526993905362490e-03 1.010531048777647996e-03 9.335247089222296511e-04 -5.737208534995694165e-02 -1.605534942832354539e-01 -7.380892324106121116e-02 -4.161573783877755561e-01 -7.663741807141962736e-01 6.184270494536735913e-02 3.397255152763018447e-03 -1.013885312660923327e-02 -2.627664185741610502e-03 -1.101237903085883121e-03 5.655005448278894314e-04 -9.425009080464776152e-04 1.612881253168257662e-03 4.299126948983971928e-04 3.237100863125039890e-03 -1.873191027771571246e-03 -1.664848721782351791e-03 -8.620930611544914274e-03 -1.549575427765634142e-04 5.072497368268178569e-03 -1.864687260180153319e-03 1.655872522658098731e-03 -1.410680557106154271e-03 8.739983357824274331e-04
1.209424724109784462e-03 1.050073568077645320e-02 2.819943819613748501e-03 -1.890859967100361194e-02 7.274736958673518050e-02 -2.707798022344533595e-01 1.881789281669533562e-02 -5.476898760392374943e-03 6.997655864653840041e-03 1.180705611227486074e-01 -2.501997398002071132e-02 -4.204555604736938124e-01 -6.258772947268035833e-03 1.455561552727415667e-03 1.376193055207712047e-02 -6.491209261432873134e-03 -1.061931599552315593e-02 -5.002577501405583091e-03 2.312424796813197792e-01 -2.840069402913381752e-02 1.809870084559896508e+00 4.914657993141198500e-02 -9.987675036095516878e-03 -1.469351829171463841e-01 3.224770400117521474e-02 3.441710960004704806e-02 -2.101800646520285074e-02 -6.215781677778184355e-02 6.775471314751954632e-02 4.044486352774879535e-03 -1.530300221225129598e-02 -4.920846846221602761e-03 -1.997912952445387875e-03 -7.947243245693258809e-03 -1.160197358386233848e-02 -7.949605403357422329e-03 2.086730080622200938e-03 -3.242297609986467474e-03 6.911673325674151398e-04 5.254619724183927365e-02 -6.842462106110847042e-02 1.476159567559909638e-02 2.483572568220722074e-03 -4.625104706654135922e-03 -3.018837494945774812e-04 -2.522311953914854396e-03 -2.340898245298390652e-03 3.160094523269612113e-03 6.500657892090023126e-04 1.068167695786008311e-03 6.684906189903553828e-04 3.291902920936252367e-03 -3.997243199489342730e-03 7.842363445399706139e-05 9.443906341779001110e-04 8.201411410369366124e-04 -1.153488830619687870e-02 1.879805069231551282e-03 1.400287063383333364e-03 1.261864624256714808e-03 -4.253934148550981842e-01 -7.239162864249508444e-02 -7.842198094362752281e-01 3.790176458638830348e-02 6.378203638773868867e-02 -1.664754235475776334e-01 6.100980815294330950e-03 3.401507036558735326e-04 7.843780739997816345e-03 -1.154197477918970406e-02 -2.290820502815708176e-03 -1.078419460048968270e-02 1.576031593605536994e-03 -1.351154183966511431e-04 8.735259042495905658e-04 -2.017282645292419125e-04 -1.200448524985519693e-03 -1.634613103679603352e-03 -1.633668240613894273e-03 3.708115101381852241e-03 -6.689630505232028752e-04 -3.543236496415925845e-05 -2.760889878006820772e-03 8.054957635184275579e-04
6.262079967997978037e-03 -6.680181874575089745e-04 3.951417340802387650e-03 -4.086060327666125001e-03 -9.749569543536409921e-03 -9.590360116969089826e-05 -2.963340962781335630e-01 1.467150298228357963e-01 -4.798345349752203975e-02 -3.199079573360840145e-01 -7.900472523940490349e-03 -1.469606942199205846e-01 1.879805069231535453e-03 6.254048631939474606e-03 -8.070075444235531512e-03 2.520752929856433927e-02 -4.914799722601054938e-02 6.273418324786573727e-03 3.792066184770248594e-02 5.506661946962279792e-03 4.914657993141198500e-02 1.699361734983564132e+00 2.480700184500953809e-01 -2.902671305332047980e-01 -7.697279721659348872e-02 -4.516917885630257479e-02 -5.931330651845968110e-02 -5.027049454807481360e-02 5.693272402440145014e-02 3.935023966612288815e-02 9.883740098867287854e-03 -5.925236285072140764e-03 -1.035569920018993787e-03 -1.080167456720532507e-02 9.259658043966054793e-05 8.946435937682271217e-03 -2.635695521800165107e-03 2.235546013471673144e-03 6.708527766546520422e-04 -2.353181465152660509e-03 -6.363652747561955071e-04 -1.955866546021257403e-03 -4.012172035927567826e-02 5.344239985966593026e-02 -1.850986745727386737e-03 -3.817483001237868823e-02 -7.968030233138773122e-03 -5.089930091830541931e-02 -1.273202981045249999e-03 -2.650340899318739431e-04 8.395108338840032072e-04 -1.893033152151467769e-03 -1.822168422223172969e-03 8.962026178266368787e-04 1.598708307182618651e-03 -3.146394008816819077e-03 -2.530343289973381246e-03 -7.818269437223614171e-03 -1.239093424373082300e-02 1.326587744257903302e-03 -9.180761977978527111e-03 2.667820866034332355e-03 1.507481778188219865e-02 4.932185203009855842e-04 2.872856151293527206e-03 1.020924542500471072e-03 -4.371328660150214374e-01 -4.107163844238802541e-01 5.739523449506683805e-02 -4.404195721890963311e-01 3.381145237492643590e-02 4.254874287301363411e-01 -6.925846271659826837e-03 -1.648786049665172324e-04 -3.690635134666203805e-03 -7.473394418239232700e-03 -4.960531094979226535e-05 5.850592102880983192e-03 -5.366349781704211203e-03 -4.644001967968314475e-04 4.582585868694206976e-05 -6.797817326256044151e-03 -6.869154487717165844e-04 -1.960590861349933989e-04
9.566266108788547967e-03 1.537433937371254777e-02 -2.265309200041532023e-03 7.250406734731477953e-03 1.625022743562638469e-02 -2.916792283849035071e-03 1.007195682155691968e-01 -3.771690212758199157e-01 2.953405727645388307e-02 -2.540217109010075441e-02 -2.655584889333357790e-01 -3.073545066450509081e-02 -6.234206507559542088e-03 -1.349973105134238786e-02 1.254778151263880384e-02 4.951649382163773871e-02 -1.415055273100395417e-01 1.424381071558960318e-03 -5.148558845057892713e-03 5.907283886823629440e-03 -9.987675036095516878e-03 2.480700184500953809e-01 1.772371304071034048e+00 3.594873262956417570e-02 -7.018348365792898003e-02 -7.642524907001428322e-03 -8.744471457386593372e-02 1.763492425842546479e-02 -3.831561460916961537e-02 -4.277584071085721584e-02 -3.668903284154847490e-03 -1.113001448253981771e-02 2.783566591583879011e-03 -1.436664291412991651e-03 -1.034058139113848418e-02 3.379775186047363940e-03 4.127161871024552682e-03 -2.797267106036654266e-03 3.712366985177547977e-03 3.072222258158524393e-03 -1.610991527036831372e-04 2.966397594798928818e-03 -2.029093433613823709e-03 4.699748888845285688e-03 1.667683310979483583e-03 4.851635626658290512e-02 1.231959708226965447e-02 6.603978668325452550e-02 1.525008988057154329e-03 -1.025459885215881245e-02 -7.681736724228468201e-04 2.521839522382003651e-03 2.534122742236232309e-03 -1.683745983096563087e-03 8.559042080740854319e-03 9.973029658576998066e-03 1.682801120030846202e-03 -1.058577335669041303e-02 -1.326823960024324858e-02 3.415679982544353628e-04 1.405483810244733626e-03 7.379380543201118255e-04 -1.350681752433519414e-03 1.996023226313965379e-03 -6.472312000118672680e-04 4.473926616140425604e-03 -4.148364598219119737e-01 -7.754836055307137155e-01 6.970774510434367410e-02 3.520654269144838505e-02 -1.581620458639215188e-01 -6.154554551120133832e-02 1.090844409363072622e-03 -2.187357997120525596e-04 -3.038679619325782792e-03 -1.935079558575624262e-03 4.020392344599446003e-04 8.149443941755247708e-03 1.792405235653298911e-03 -9.330522773893700156e-04 -4.700693751911186671e-04 3.774727947514436993e-04 4.444635861103384510e-03 7.431348011815103530e-04
-3.329697443564687102e-03 -1.339201666185141359e-02 5.762247406237028247e-03 -2.100383351921716185e-02 3.346232547214635783e-03 6.446328265811604799e-03 -2.926713346039069852e-03 -4.956279211185756622e-02 -2.612929046231846075e-01 -1.157915514082542285e-01 -8.822658876074175593e-03 -4.193410944876879709e-01 8.073854896498375636e-03 1.258652089833294310e-02 -1.016200227171915049e-02 -4.410620790737783056e-03 3.271777337636624927e-02 1.381106343149408194e-02 -4.920846846221602067e-02 -2.361637989590742448e-02 -1.469351829171463841e-01 -2.902671305332047980e-01 3.594873262956417570e-02 1.791230770862620503e+00 -1.733965455039070819e-02 -3.725169879717930149e-02 5.834529430763901736e-03 6.003140244839999529e-02 -5.834671160223757480e-02 2.825329539088294525e-02 1.639195689548300638e-02 6.942853806842614987e-03 -3.639140097584966493e-03 8.500933002199655836e-03 1.219156813686585010e-02 -1.118812356108102833e-02 -3.058521743705704468e-03 4.036927448249192155e-03 -1.002499712719108135e-03 -3.248911651446441656e-03 4.522587064024519848e-03 -1.993188637116815373e-03 -5.327610396010082350e-02 7.070504807020137894e-02 -5.796734908135428620e-04 -8.059209518979865497e-03 3.198361477430870705e-04 -1.168512153364488840e-02 -2.272868104567211164e-03 -1.020452110967627699e-03 1.725319957987830888e-03 -1.536347344845676076e-03 -1.255250582796732387e-03 1.297769420753721410e-03 -5.266194296738892222e-03 1.834451642077437406e-03 -1.102702440837734568e-02 1.618550431562524282e-03 1.574614299006971314e-03 9.004545016223562508e-04 1.147299977539282048e-02 -2.522784385447654834e-04 -2.083848248271780168e-02 -6.694354820560686689e-03 1.047380708340374736e-03 7.078914088304972228e-03 5.227643883657884238e-02 6.819076745234506354e-02 -1.677637443376742143e-01 4.274895935663774460e-01 -6.258158786275318242e-02 -7.749639308445727126e-01 -1.765476638280544719e-03 3.562133757729372616e-04 1.553827311561333836e-03 7.086472992830604315e-04 7.809293238099546293e-04 -3.684021093206227889e-03 -6.699079135889210619e-04 3.290485626337698831e-03 3.184188531445153740e-04 1.284068906300915797e-03 -4.995491028412754261e-03 -4.677072175266825250e-05
-3.491694216180801780e-01 1.483042894993614746e-01 -1.593511560321181353e-02 3.973149191313684117e-03 -3.514890604442062489e-04 -3.120882706042580473e-03 3.931575216422527122e-03 3.599928280357980823e-04 3.058521743705801613e-03 -3.490480067141366605e-01 -1.482381490847617389e-01 1.591338375270048150e-02 -7.708287376374887978e-02 7.015466533442488162e-02 1.743650301462609103e-02 -7.704129978885763952e-02 6.471981298045675901e-02 -3.223305862365669072e-02 -7.698413557338223967e-02 -6.474296212556654440e-02 3.224770400117521474e-02 -7.697279721659348872e-02 -7.018348365792898003e-02 -1.733965455039070819e-02 2.463747451375972286e+00 4.223537903726474704e-04 -2.508611439462030026e-04 9.782639750836180648e-03 8.976199124252036692e-05 -4.724315328554274155e-07 -1.447744700584790323e+00 -3.873938569412179464e-04 2.451919655519678247e-04 5.416427524186813447e-03 1.889726131638380690e-06 1.747996671561981297e-05 3.026160183705122603e-02 -4.792770657664507938e-02 5.198636587540722206e-03 -1.981377848795642591e-03 -2.305465880332927247e-04 -2.376330610262501405e-03 -1.945000620765663379e-03 2.711756998591572992e-04 2.378692767926937277e-03 3.026963317310981880e-02 4.802597233547906130e-02 -5.238793267833342579e-03 -8.062516539709897040e-03 1.181078832138539401e-03 7.728507445981121736e-03 5.108402164765400710e-03 -4.497548192783286380e-03 -4.752188788992284772e-03 5.095174081845240711e-03 -3.334421758893188481e-03 5.628549282438882230e-03 -8.079524074892679986e-03 -1.336981237980085398e-04 -7.855119096786506577e-03 5.192967409146291222e-03 3.359460630134513889e-03 -5.666343805067503014e-03 -8.050233319855586850e-03 1.492883643822520440e-04 7.871654200436440513e-03 -8.083775958688498020e-03 -1.862797534048850519e-03 -7.728507445981165104e-03 5.152338297320700408e-03 4.513610864900319264e-03 4.728094780816644374e-03 -4.890044310279421935e-02 1.568000257547099048e-03 -1.639337419009456297e-04 -4.978058304850386390e-02 -1.643116871271059660e-03 1.790515509520130199e-04 2.712229430122811095e-03 2.447195340190432998e-04 2.551130277419003112e-03 2.583255621653349036e-03 -2.040904221935663275e-04 -2.568610244134687977e-03
1.222832331012199542e-01 -5.736164461308081997e-01 3.679107805264530962e-02 -1.029900741625004832e-04 -3.307020729987638404e-03 1.167378317685671988e-03 1.053522318268061822e-04 -3.307020729987631465e-03 1.157929687028492289e-03 -1.220720562060336467e-01 -5.741290343439564570e-01 3.693942155396190419e-02 4.517862748695965214e-02 -7.573549903204543007e-03 -3.725358852331071835e-02 3.151543512524931229e-02 1.913867382750416082e-02 3.439537774953570215e-02 -3.156362314160058441e-02 1.907064368677299088e-02 3.441710960004704806e-02 -4.516917885630257479e-02 -7.642524907001428322e-03 -3.725169879717930149e-02 4.223537903726474704e-04 1.714506000200775926e+00 -9.967407723336020597e-02 2.362157664363576790e-06 2.499635240337797892e-03 -1.173519927612755526e-03 -1.984212437994434730e-04 -3.839167608595932535e-01 2.022668364767009688e-02 6.614041460018589574e-06 2.775062823992481900e-03 -2.229876835077377521e-04 5.086292369027555632e-02 -8.348526589700504263e-02 8.357786247744466296e-03 -1.592094265722681767e-04 -4.627466864318415668e-03 5.366822213237190317e-04 1.554299743094324010e-04 -4.628411727384122362e-03 5.432962627836942972e-04 -5.067725809786340074e-02 -8.336479585612688314e-02 8.382825118985803847e-03 -4.696441868115299248e-03 -9.339498973017949096e-03 4.593924225485680572e-03 -4.984625103157083910e-03 2.096651142812167631e-03 5.200998745204843225e-03 -4.271253488545460192e-03 3.070804963559992649e-04 -4.546208640667292154e-03 -7.367569754879597227e-03 9.108479953451624131e-04 -8.305818779130370866e-03 4.254718384895521920e-03 3.080253594217064470e-04 -4.554712408258685362e-03 7.354814103492502211e-03 9.221863521336932674e-04 -8.303456621466101528e-03 4.689355395122475623e-03 -9.336664383820808197e-03 4.583058300230006751e-03 5.043206613231142679e-03 2.087202512155045611e-03 5.185408504620609912e-03 9.275484500316036329e-02 1.029900741624728685e-03 1.384224391266241391e-04 -9.360947364609574495e-02 9.566738540321314795e-04 2.130666213177733088e-04 2.688135421947145435e-04 -1.039349372281821323e-04 5.669178394257209228e-06 2.484989862819265093e-04 -1.072419579581679626e-04 -2.362157664291324879e-06
-1.313217931878090869e-02 3.677973969585682928e-02 -2.370590567138351479e-01 -9.713192315506783726e-04 1.165488591554218051e-03 7.320799033126901625e-03 1.021396974033347621e-03 1.171630201481336066e-03 7.320799033126915503e-03 1.315532846389085020e-02 3.696162583600608176e-02 -2.369692947225926494e-01 5.955613632634734755e-02 -8.756423975167834661e-02 5.940826525656361067e-03 -6.785864808474773024e-02 8.460492862987226137e-02 -2.105296639863415281e-02 6.784116811803209135e-02 8.473626459600605565e-02 -2.101800646520285074e-02 -5.931330651845968110e-02 -8.744471457386593372e-02 5.834529430763901736e-03 -2.508611439462030026e-04 -9.967407723336020597e-02 7.750976289683708664e-01 -2.314914510984089624e-05 -1.178716674474164679e-03 -8.128184522776754281e-03 2.579476169389762668e-04 2.007219853642638885e-02 -1.987302140217455937e-01 -2.314914510998547460e-05 -2.253498411720147063e-04 7.025056893559450183e-04 -5.511858693823674417e-03 8.410698579424290972e-03 -6.711834787276335125e-03 -1.490993917691588655e-03 5.352649267251403421e-04 2.957421395674712295e-04 1.509418747472933593e-03 5.362097897908500721e-04 2.820416251146581899e-04 5.541621880393555848e-03 8.450382828184149070e-03 -6.773723318080389008e-03 1.295690722009155971e-02 -2.175547208799006628e-03 -1.603385379357863058e-02 -3.752051233937402606e-03 3.805435997150063282e-03 3.153952913342499085e-03 4.533925420813047016e-03 -2.967814889397475848e-03 5.149503708123544764e-04 -1.166716913539638661e-02 -2.129721350112034201e-03 -1.452585234070426397e-02 -4.496130898184628327e-03 -2.987657013777394489e-03 4.960531094981394939e-04 1.168134208138204774e-02 -2.128304055513473726e-03 -1.453482853982850792e-02 -1.295548992549298319e-02 -2.191609880916107166e-03 -1.601212194306728467e-02 3.614573657876489661e-03 3.689217840067641595e-03 3.100568150129844047e-03 -1.000373770821260180e-02 1.629888788351036271e-04 2.545933530557624100e-03 1.016861631317913031e-02 1.955866546021244935e-04 2.502942261067786067e-03 7.747877138827976911e-05 4.724315328562744484e-07 -8.928955970963670281e-05 -7.842363445399268664e-04 3.307020729988500128e-06 -7.464418219116357607e-05
-1.681761770658554006e-02 -2.213200001967567665e-02 2.669710592165556659e-03 -4.324737462380018327e-01 -2.170397705090893956e-02 -1.962130988146922328e-01 -4.325880746689527712e-01 2.122634877119216473e-02 1.962716803247661068e-01 -1.685541222921421375e-02 2.212444111515010636e-02 -2.654592783114627721e-03 -4.998609076529608036e-02 -1.771051330368234034e-02 -5.980369044956347635e-02 -4.997097295624464142e-02 -4.481485520666021044e-03 6.216254109311056958e-02 -5.010514351157540486e-02 4.472981753074652123e-03 -6.215781677778184355e-02 -5.027049454807481360e-02 1.763492425842546479e-02 6.003140244839999529e-02 9.782639750836180648e-03 2.362157664363576790e-06 -2.314914510984089624e-05 2.569803606186675360e+00 2.095233848213584604e-03 -2.310190195662056216e-04 3.151118324145468774e-03 -4.488099562117353538e-05 3.921181722692347680e-05 -1.498001967049945371e+00 -8.187238464384238423e-04 2.721205629247535132e-04 1.698863792147856100e-03 6.127436981134153950e-03 -9.283279620609367249e-04 3.703815974432880798e-02 6.073579786388701510e-03 5.788609085770358986e-02 3.704902566958427623e-02 -6.331527403327734047e-03 -5.791585404427350425e-02 1.710202148936450055e-03 -6.145861810915535101e-03 9.084858376810572237e-04 8.612426843953050956e-04 1.029900741624650840e-03 1.899174762078753836e-04 -5.057851990749695319e-03 -8.670535922494726488e-03 2.489241746614893717e-03 -5.059269285348293524e-03 -8.930373265565168944e-03 -4.308575579641958815e-04 8.721086096512677480e-04 1.065333106588836187e-03 -4.984152671624561028e-04 -5.057851990749695319e-03 8.928011107901048793e-03 7.875433652697913338e-04 9.850197460035026338e-04 -1.046908276807547193e-03 5.470757150466713445e-04 1.040766666880472546e-03 -1.231156574621060547e-03 -3.864489938759175028e-04 -5.056907127683912297e-03 8.688960752276141467e-03 -2.484989862819119051e-03 5.661147058205994766e-03 -4.114878651170425505e-04 6.661284613260730347e-05 4.472036890008874305e-03 4.247159480367255005e-04 -3.448750189839690401e-05 -4.333850666648790539e-02 1.862325102515793775e-03 1.593936748700765585e-02 -4.357802945364558367e-02 -1.917599591859988619e-03 -1.595070584379609802e-02
3.947637888539516637e-03 1.194968319204386779e-02 -5.196746861409165703e-04 -1.157740714415386382e-02 -1.861999124758224322e-01 -4.792156496671798327e-02 1.106292920487437874e-02 -1.860997569908570959e-01 -4.768534920029031399e-02 -4.019919913066417883e-03 1.211125477628039078e-02 -5.310130429294421120e-04 -5.691996837301434298e-02 -3.830994543077535092e-02 -5.852151126939407477e-02 -4.724787760086621158e-02 -1.405908998624315343e-02 6.790730853263182709e-02 4.735511955882440449e-02 -1.416538708113561189e-02 6.775471314751954632e-02 5.693272402440145014e-02 -3.831561460916961537e-02 -5.834671160223757480e-02 8.976199124252036692e-05 2.499635240337797892e-03 -1.178716674474164679e-03 2.095233848213584604e-03 6.727614000473706168e-01 1.120645390455581730e-01 5.196746861597234665e-06 -2.130666213177748267e-03 1.979488122664028842e-04 -1.086120094034591843e-03 -2.079927066549080994e-01 -1.606786886394421382e-02 2.012558329963892376e-03 -1.730044273316386043e-03 -6.769943865817566134e-04 -6.635300878953753756e-03 -4.308103148108178258e-03 -8.783919490379994699e-03 6.615931186106699738e-03 -4.294402633655372212e-03 -8.799509730964251430e-03 -2.047045831862335033e-03 -1.778704721200475083e-03 -6.713252081874890179e-04 -1.114040797626262951e-02 -1.182779585656721505e-02 -6.947578122171168408e-03 -5.237375973234705342e-03 -9.596974158424115275e-03 -2.399952186905327325e-04 -7.150723681298987167e-03 -1.176071057890174312e-02 1.815554380763209630e-03 -1.119804462327099459e-02 -7.051985490932203074e-03 8.509436769791036900e-03 7.139385324510451325e-03 -1.172905766620043443e-02 1.841538115070262115e-03 1.122639051524232205e-02 -7.044899017939375979e-03 8.495736255338235191e-03 1.106103947874293066e-02 -1.182921315116577596e-02 -6.931043018521229268e-03 5.214226828124795057e-03 -9.583273643971310096e-03 -2.792070359175299757e-04 7.951022697955977599e-04 -1.393673021923356580e-04 1.195251778124094142e-04 -1.327532607323630759e-04 -1.336981237980634275e-04 1.214149039438328179e-04 -1.093915214326625016e-02 3.826978875048264728e-02 -2.033817748942391875e-03 9.845473144706046176e-03 3.823860826931418933e-02 -2.094288985147879645e-03
-4.426683462855140008e-04 -5.158952338780682179e-04 7.130409125386200433e-03 -1.058454503470499797e-01 -4.772219885985301557e-02 -6.229723132312752210e-01 1.058071833928887345e-01 -4.758046939999639735e-02 -6.230937281352191270e-01 4.502272508111565498e-04 -5.215644122723182494e-04 7.137495598379027528e-03 -3.931291757502732021e-02 -4.280182444516426876e-02 2.825801970621149434e-02 5.068292727625767213e-02 5.206384464679392199e-02 3.995353473357919800e-03 -5.072780827187890751e-02 5.205014413234111681e-02 4.044486352774879535e-03 3.935023966612288815e-02 -4.277584071085721584e-02 2.825329539088294525e-02 -4.724315328554274155e-07 -1.173519927612755526e-03 -8.128184522776754281e-03 -2.310190195662056216e-04 1.120645390455581730e-01 1.725362476825792468e+00 4.724315329276793259e-07 1.965315176678367171e-04 -3.066080648231395210e-04 1.658234680321064533e-04 -1.596015447445318924e-02 -3.519222801600285777e-01 -2.159012105149131239e-04 -6.774668181145987933e-04 -7.897637934743330368e-03 -6.185168114449159787e-02 -8.945491074616555849e-03 -8.547798210258897300e-02 6.184128765076879475e-02 -8.909586278119547079e-03 -8.548317884945041967e-02 2.130666213177881082e-04 -6.769943865817362304e-04 -7.900472523940462594e-03 9.510046756378744007e-04 5.171235558634952253e-03 -8.843918295052589657e-04 9.394301030829161139e-03 1.254069503964597154e-02 -1.404066515646176403e-03 -8.066768423505569358e-03 -1.026026803055305955e-02 -1.161142221451943665e-02 1.314776955936518017e-03 -3.871103980216955218e-03 -1.586897518861212115e-03 8.078106780294087852e-03 -1.025790587288879022e-02 -1.161661896138087118e-02 -1.315721819002221675e-03 -3.855041308099868991e-03 -1.627999062219629388e-03 -9.670673477549534712e-04 5.169345832503533661e-03 -8.801399457095660482e-04 -9.406111819150558134e-03 1.253266370358742735e-02 -1.405011378711887218e-03 -2.220428204420267482e-04 1.204700408781059575e-04 9.599808747621230154e-04 -2.763724467204010569e-04 1.199976093452722074e-04 9.599808747621239912e-04 -9.600233936000823753e-02 -2.162319125879057398e-03 1.931111133699636717e-02 9.608076299446222102e-02 -1.979488122664028408e-03 1.929363137028071787e-02
-9.466772027969189152e-02 3.170157314919445912e-02 -3.281981858746355930e-03 -5.084308156589690056e-03 4.346370102271599183e-04 4.286371297596838423e-03 -5.088087608852431831e-03 -4.374715994241024086e-04 -4.287788592195317799e-03 -9.478015898451136456e-02 -3.169921099153015509e-02 3.412372961814340733e-03 9.877598488940261129e-03 3.681658935542029241e-03 -1.641841306132295342e-02 9.862480679889120555e-03 7.108204843341838983e-03 1.532426163122991777e-02 9.853504480764659762e-03 -7.091669739692088928e-03 -1.530300221225129598e-02 9.883740098867287854e-03 -3.668903284154847490e-03 1.639195689548300638e-02 -1.447744700584790323e+00 -1.984212437994434730e-04 2.579476169389762668e-04 3.151118324145468774e-03 5.196746861597234665e-06 4.724315329276793259e-07 2.428022178861448221e+00 -8.248654563654614098e-04 7.653390832257161124e-05 9.269106674623245334e-04 2.333811772305243988e-04 9.448630657396539512e-07 5.635635755431951319e-03 -5.289343441848841539e-03 4.700693751909685051e-04 -1.076199031844462736e-03 -3.127496747503441098e-04 -9.779332730104443872e-04 -1.075254168778701398e-03 7.700633985536673668e-05 9.784057045434660024e-04 5.732956651200099910e-03 5.309657997761615261e-03 -4.625104706655107042e-04 -7.601423363640894687e-04 -1.426270797690346818e-03 2.878052898154965199e-03 -7.625044940286771281e-04 1.393673021921970970e-04 2.695221894940012103e-03 -7.610871994299267008e-04 -3.940078984014986317e-04 -2.841203238592121365e-03 -7.672288093572452936e-04 -1.948780073028410576e-03 -2.573334559463256142e-03 -7.346310335900403839e-04 3.944803299342166704e-04 2.579003737857542278e-03 -7.662839462912996412e-04 1.949252504561199088e-03 2.570972401798841955e-03 -7.601423363642629411e-04 1.377610349806489363e-03 -2.875690740490702800e-03 -7.610871994300025950e-04 -1.431467544550798186e-04 -2.692387305742771457e-03 -4.269661394279737343e-01 4.072851142007515857e-01 -4.398668272956542113e-02 -4.269859815523536217e-01 -4.066586699881855060e-01 4.410762520197664127e-02 4.448415313366348330e-03 2.527508700777138066e-04 4.421959147524754177e-04 4.372353836576376579e-03 -2.522784385447545330e-04 -4.417234832196272748e-04
9.787080607245124408e-02 7.038284976479412640e-03 1.730989136382098375e-03 -7.086472992816418749e-06 -2.196806627777505259e-04 8.692740204538872400e-05 8.645497051253318139e-05 -2.206255258434667340e-04 8.551010744682258405e-05 -9.762088979157071411e-02 6.745849857641936578e-03 1.959173566751249915e-03 5.899252550765081773e-03 -1.122875267290659312e-02 6.995766138522416244e-03 5.541149448860700766e-03 -1.293753752724448834e-02 -4.950610032791491998e-03 -5.563826162437772449e-03 -1.283454745308201632e-02 -4.920846846221602761e-03 -5.925236285072140764e-03 -1.113001448253981771e-02 6.942853806842614987e-03 -3.873938569412179464e-04 -3.839167608595932535e-01 2.007219853642638885e-02 -4.488099562117353538e-05 -2.130666213177748267e-03 1.965315176678367171e-04 -8.248654563654614098e-04 2.180417977902748383e+00 -1.941778637711512046e-01 -4.488099562121681537e-05 -1.318083976666500770e-03 1.559024058422742826e-04 1.818861401493221007e-03 5.172180421700670223e-03 -8.371486762197280149e-04 2.031455591278820695e-05 1.381862233601978233e-03 -1.464537751851732153e-04 1.417294598566832818e-05 1.378555212871987023e-03 -1.747996671565026278e-04 -1.770200953609082093e-03 5.360208171777107282e-03 -8.154168257083796141e-04 3.265446755096372555e-03 -8.379045666722968397e-03 -3.718981026637527797e-03 -8.423454230811347823e-04 7.195132245387415165e-04 -3.736933424886008221e-04 -4.592034499354304264e-04 6.864430172388688751e-04 9.774608414777779565e-04 3.130331336699717672e-03 6.122712665805607468e-04 3.956614087663776202e-03 4.932185203010098704e-04 6.812462703774562530e-04 9.609257378278363232e-04 -3.107182191589804351e-03 5.914842791349370381e-04 3.954724361532359345e-03 -3.242770041519306944e-03 -8.399832654168597201e-03 -3.711422122111847355e-03 8.617151159282050634e-04 7.152613407430394917e-04 -3.623549857000682873e-04 3.990156726496510986e-01 -8.719234164901459305e-01 8.331188352444710010e-02 -3.984964703950429898e-01 -8.726897004364373434e-01 8.361612943160595668e-02 4.086532759198988865e-04 1.747996671564789380e-05 -1.889726131420760985e-05 4.228262219055583886e-04 2.078698744563639393e-05 1.086592525566627552e-05
-1.052766427814920414e-02 1.794294961784724442e-03 2.329843347429575579e-02 -4.795180058482330430e-04 8.456524438111193251e-05 5.503827357764669650e-04 4.124327281827270186e-04 8.551010744682803217e-05 5.380995159223139843e-04 1.043034338238098616e-02 1.862797534048796742e-03 2.336882577269120548e-02 1.063443380457431905e-03 2.838841080927957845e-03 -3.704335649119008117e-03 -2.270978378435810786e-03 -7.544731579700364368e-04 -1.943110894634164122e-03 2.322000983984161791e-03 -8.338416554897397316e-04 -1.997912952445387875e-03 -1.035569920018993787e-03 2.783566591583879011e-03 -3.639140097584966493e-03 2.451919655519678247e-04 2.022668364767009688e-02 -1.987302140217455937e-01 3.921181722692347680e-05 1.979488122664028842e-04 -3.066080648231395210e-04 7.653390832257161124e-05 -1.941778637711512046e-01 4.065528453248257734e-01 3.732209109554531141e-05 1.544851112437081427e-04 1.025176426296167784e-04 -1.885001816093016271e-04 -8.834469664395557410e-04 -2.621522575814484030e-03 1.511780905135758367e-05 -1.620440157693913493e-04 -9.495873810392274335e-05 -4.629829021982654702e-05 -1.587369950394074570e-04 -7.275445605972764981e-05 2.258222727048761307e-04 -8.116373734455324543e-04 -2.780732002386745050e-03 2.570027538733305047e-04 1.620440157693854404e-04 1.695556771417952493e-03 -1.690832456089385628e-03 7.214029506701699753e-04 1.671935194775176501e-03 1.851459177260223604e-03 -5.163676654109268776e-04 -5.175487442430657531e-03 -9.628154639592479769e-04 5.678627024921665753e-04 7.601423363643034902e-04 -1.842482978135967942e-03 -5.045568770895462541e-04 -5.162259359510699627e-03 9.458079287764582007e-04 5.810907854121187327e-04 7.606147678971625836e-04 -2.730654259904130988e-04 1.752720986893539150e-04 1.692722182220811377e-03 1.682328688497996324e-03 7.299067182615630745e-04 1.663903858716633604e-03 -4.369566490532664216e-02 8.350605288445064889e-02 -1.079666679295706588e-01 4.336685255845929704e-02 8.376872481671826520e-02 -1.081631994472384839e-01 2.456643970847951510e-05 -3.307020729986721359e-06 -8.976199124259473641e-06 -5.574692087693429573e-05 -5.196746861410040383e-06 -3.212534423415102584e-05
1.011617641303239057e-02 3.624967151599507026e-03 -5.461308519809100065e-04 -5.628454796132403848e-02 -3.992046452628607300e-04 -4.772975776437798218e-03 -5.628974470818525616e-02 2.612546376690237475e-04 4.768723892642273351e-03 1.013318394821488035e-02 -3.653785475103525637e-03 5.678627024919516864e-04 -1.080923347173095954e-02 1.474931245574493972e-03 -8.488649782345446260e-03 -1.081915453392105243e-02 3.361350356265958503e-03 7.983620473722891075e-03 -1.081443021859222406e-02 -3.290013194804738798e-03 -7.947243245693258809e-03 -1.080167456720532507e-02 -1.436664291412991651e-03 8.500933002199655836e-03 5.416427524186813447e-03 6.614041460018589574e-06 -2.314914510998547460e-05 -1.498001967049945371e+00 -1.086120094034591843e-03 1.658234680321064533e-04 9.269106674623245334e-04 -4.488099562121681537e-05 3.732209109554531141e-05 2.449503640660382509e+00 1.574614299006829934e-03 -3.453474505173511526e-04 -4.279284824603964490e-03 -1.099820608487368616e-03 2.456643970847070596e-04 6.850257226404324329e-04 5.437686943166503183e-04 5.047458497026884386e-03 7.284894236629603156e-04 -4.535342715412157399e-04 -5.038009866369596267e-03 -4.275032940808222784e-03 1.088954683231557752e-03 -2.631443638003566881e-04 3.595203965028144141e-04 2.121217582521013091e-04 -1.370051445281298547e-04 -1.884529384560081934e-03 -1.023759131697668349e-03 5.295957483308455331e-04 -1.902009351275604169e-03 -1.153205371699967709e-03 -2.305465880332330936e-04 3.618825541672611272e-04 2.759000151875167558e-04 1.110214102210483125e-04 -1.890670994487302949e-03 1.131945952721497700e-03 2.867659404432679887e-04 3.590479649700855334e-04 -2.584200484717234705e-04 -1.138559994180179079e-04 3.316469360646005088e-04 -2.938524134360985529e-04 1.440916175209278928e-04 -1.875553185435782904e-03 1.010058617244920416e-03 -5.272335906666861336e-04 7.034977955749579723e-03 -3.349539567944724572e-04 5.810907854131091513e-05 5.518945166816329774e-03 3.467647451156977145e-04 -2.551130277407618989e-05 -4.252464886483802720e-01 -4.741464593196430266e-02 -4.350999931291448242e-01 -4.252238119348030754e-01 4.668237705603839327e-02 4.351581022076858041e-01
3.254580829840670979e-03 4.785731427824964357e-03 -8.154168257083803731e-04 -1.124339805042504255e-02 7.040363675223963724e-02 -6.948995416769736255e-03 1.105914975261147563e-02 7.056001158961477948e-02 -6.833722122753025166e-03 -3.546543517145333592e-03 4.496130898184637001e-03 -7.837639130070688572e-04 -9.732089576820702938e-05 -1.023144970704889176e-02 1.194117942445250061e-02 1.794294961784724009e-03 -1.348650296842243690e-02 -1.138985182561027577e-02 -1.816971675361767936e-03 -1.364193294273185336e-02 -1.160197358386233848e-02 9.259658043966054793e-05 -1.034058139113848418e-02 1.219156813686585010e-02 1.889726131638380690e-06 2.775062823992481900e-03 -2.253498411720147063e-04 -8.187238464384238423e-04 -2.079927066549080994e-01 -1.596015447445318924e-02 2.333811772305243988e-04 -1.318083976666500770e-03 1.544851112437081427e-04 1.574614299006829934e-03 3.866814301898629513e-01 2.043932508060830044e-01 2.258222727048978689e-04 -1.620912589226794270e-03 2.395227871576762683e-04 -1.291155379293742241e-03 -2.810022757423777905e-03 7.091197308159381731e-04 1.098875745421599255e-03 -2.793015222240985418e-03 6.774668181146062743e-04 -3.500717658458388703e-04 -1.490521486158711889e-03 2.258222727048712518e-04 -3.462923135829886747e-04 -5.555322394846380109e-03 2.140114843834843941e-04 1.799019277113281549e-03 2.921044167644787186e-03 -2.533177879170534288e-03 2.305465880334231325e-03 4.132358617885984603e-03 1.658707111855221199e-03 -4.478650931468976205e-04 -1.088954683231641886e-03 1.473986382508837042e-04 -2.316331805589912085e-03 4.133775912484543777e-03 1.691304887622241794e-03 5.140055077466497337e-04 -9.703743684849418629e-04 1.308635346009349152e-04 4.199916327084338066e-04 -5.432017764771114414e-03 2.055077167920929754e-04 -1.809412770836088796e-03 2.918682009980531726e-03 -2.565303223404699368e-03 4.918012257024508048e-04 -1.015727795639202757e-04 -9.448630657117018639e-07 -2.281844303691422970e-04 -2.499162808804993984e-04 1.559024058422825768e-05 -4.486304322301228054e-02 -1.363735035686315655e-01 -8.782691168394593517e-02 4.467265331527156547e-02 -1.361713028725694830e-01 -8.694299228597354712e-02
-3.642447118314931682e-04 -8.092752157812985701e-04 -2.676797065158556359e-03 -1.026593720894733580e-01 -6.864430172388623699e-03 8.025194448614266646e-03 1.027203157572117442e-01 -6.783171948737497584e-03 7.974171843065914339e-03 3.637722802986089214e-04 -7.861260706713275696e-04 -2.679159222822842610e-03 -8.943601348485111235e-03 3.371271418455967697e-03 -1.120985541159237597e-02 8.789588668774293845e-03 -2.885139371147785355e-03 -7.950550266423132492e-03 -8.762187639868660935e-03 -2.913957694651962693e-03 -7.949605403357422329e-03 8.946435937682271217e-03 3.379775186047363940e-03 -1.118812356108102833e-02 1.747996671561981297e-05 -2.229876835077377521e-04 7.025056893559450183e-04 2.721205629247535132e-04 -1.606786886394421382e-02 -3.519222801600285777e-01 9.448630657396539512e-07 1.559024058422742826e-04 1.025176426296167784e-04 -3.453474505173511526e-04 2.043932508060830044e-01 2.303719773388804182e+00 -3.448750189844226432e-05 2.352709033619833508e-04 5.740043124192835064e-04 -1.066183483348012197e-02 8.191962779712240635e-04 3.250328946044993457e-03 1.060750520720179710e-02 6.732149343189118389e-04 3.333004464294683517e-03 2.645616583990821109e-05 2.296017249677044254e-04 5.773113331492710307e-04 5.234541384037544060e-04 -6.250269179676642192e-04 5.773113331492721149e-04 -2.584672916251764228e-03 -3.858820760362711381e-03 3.146394008816807367e-04 2.143421864564838079e-03 3.030648283267246400e-03 -1.866813202078020789e-02 -4.299126948984048364e-04 7.941574067298797900e-04 4.445580724169139451e-04 -2.146256453761974207e-03 3.029230988668676385e-03 -1.866765958924734500e-02 4.369991678912137707e-04 8.017163112555728086e-04 4.421959147526334944e-04 -5.182573915423452533e-04 -6.240820549019460324e-04 5.735318808864273404e-04 2.584200484718916085e-03 -3.856931034231289752e-03 3.118048116845485111e-04 -1.403121652580429485e-04 6.614041459953537444e-06 -1.077143894910260937e-04 -3.023561810274612809e-05 7.558904525693191395e-06 -1.072419579581725298e-04 -4.149866930493599781e-01 -8.777730637299611949e-02 -9.338728909619385954e-01 4.147240211170923341e-01 -8.703511643488032190e-02 -9.342508361882229106e-01
-4.768478228245086603e-01 -4.401285543648574272e-01 4.751102196466665956e-02 -1.884529384560081934e-03 3.164818838598168135e-03 1.085364203581939968e-02 -1.861852670983045813e-03 7.374656227872539247e-04 -1.126182288020646273e-02 -5.346507657324312511e-03 6.869154487717209212e-03 -7.077024362173492920e-04 -3.812664199602742998e-02 -4.855745780994133454e-02 8.056374929782747149e-03 -3.808459558960333030e-02 -4.909508489433075940e-02 2.519949796250548629e-03 -2.633333364135859340e-03 4.664316523881155419e-03 2.086730080622200938e-03 -2.635695521800165107e-03 4.127161871024552682e-03 -3.058521743705704468e-03 3.026160183705122603e-02 5.086292369027555632e-02 -5.511858693823674417e-03 1.698863792147856100e-03 2.012558329963892376e-03 -2.159012105149131239e-04 5.635635755431951319e-03 1.818861401493221007e-03 -1.885001816093016271e-04 -4.279284824603964490e-03 2.258222727048978689e-04 -3.448750189844226432e-05 5.228286390542566942e-01 4.668440851162960481e-01 -5.057048857143810194e-02 -9.883267667334721604e-04 -2.784983886182452496e-03 7.119543200130367885e-04 -9.977753973905651233e-04 -2.912540400053386172e-03 -9.165171737397087570e-05 3.162456680933889257e-03 3.912677955108254460e-03 -4.606207445340029360e-04 8.569908005996501252e-04 1.036987214617535614e-03 -1.988464321788277998e-03 2.460423423110804416e-03 8.125822365112633262e-04 -6.505382207418728985e-04 2.440108867198019851e-03 9.207690575351577290e-04 5.404616735865588190e-04 8.621875474610772756e-04 1.640754713606721368e-03 1.683745983096563738e-03 6.316409594276273416e-04 -4.573137238040171464e-04 -4.497548192783275972e-04 7.265996975315677439e-04 -9.391938873165063539e-04 -2.933799819032070419e-04 7.299067182615372705e-04 -1.097458450823041165e-03 4.752661220525013653e-04 6.288063702304951159e-04 -3.505441973786780144e-04 6.094366773834231001e-04 1.480600423968745196e-03 -8.069130581169880329e-04 7.653390832257822487e-05 4.431407778183505970e-04 -1.966260039744068336e-03 1.889726131421411506e-04 5.437686943165554506e-04 -1.743272356236318793e-04 -7.969919959270469270e-04 5.404616735865588190e-04 8.078579211827385288e-05 8.097476473141202585e-04
-4.403477625961023101e-01 -7.278105395502776354e-01 6.353306496992390529e-02 3.930157921823874273e-03 9.309263354915180491e-03 -1.252415993599617292e-03 1.073364442647395563e-03 9.004545016223487047e-03 -3.206865245022286898e-03 1.376854459353711244e-02 -3.396310289697297875e-03 1.110686533742984324e-03 7.908976291531845393e-03 1.227093663438555068e-02 3.486544712472577413e-04 -3.133165925896870714e-03 -2.697111621071364776e-03 -2.339953382232658370e-03 2.041849085000942143e-03 -4.329834998619508553e-03 -3.242297609986467474e-03 2.235546013471673144e-03 -2.797267106036654266e-03 4.036927448249192155e-03 -4.792770657664507938e-02 -8.348526589700504263e-02 8.410698579424290972e-03 6.127436981134153950e-03 -1.730044273316386043e-03 -6.774668181145987933e-04 -5.289343441848841539e-03 5.172180421700670223e-03 -8.834469664395557410e-04 -1.099820608487368616e-03 -1.620912589226794270e-03 2.352709033619833508e-04 4.668440851162960481e-01 7.861714240985008262e-01 -6.660386993348382800e-02 1.077143894910245758e-04 6.084918143177186827e-04 -1.015255364106206620e-03 -6.165231503762374013e-04 -7.369931912542431515e-05 1.036042351551850170e-03 -3.897087714524005535e-03 -4.354401438327990155e-03 4.776282797168044216e-04 -5.895945530034920994e-04 1.718233484994987747e-03 1.307218051410836707e-03 -7.015608262902366977e-04 6.363652747561846651e-04 8.314794978254546731e-04 -2.621995007347200334e-04 2.560578908076399651e-04 -5.711697232221326324e-04 -3.023561810274301778e-04 1.100293040020178812e-03 -8.395108338839869441e-04 -7.946298382627411602e-04 4.719591013225047336e-04 4.809353004467929217e-04 -5.867599638063923997e-04 3.425128613201620063e-04 1.847207293464644962e-04 -4.988876986952608776e-04 8.928955970966727732e-04 -1.913347708064306544e-04 -7.795120292113620619e-04 3.033010440931589898e-04 -6.453414738804403271e-04 -8.347865185554675677e-04 2.124524603250603147e-03 -3.349539567944616152e-04 2.268616220771493310e-03 1.502332274480122978e-03 -3.307020729986873825e-05 -1.601542896379978560e-04 2.168460735806152645e-04 3.047183386917142606e-04 -2.305465880334282500e-04 2.352709033619855734e-04 -3.486544712472420746e-04
4.775290690948864880e-02 6.344660999941137414e-02 -1.465813316990377257e-01 1.282698854855634368e-02 -1.809885202368946479e-03 -1.121741431611809892e-02 -1.346004680258254191e-02 -2.619632849683061100e-03 -1.106103947874295494e-02 -1.361547677689233567e-03 1.194306915058384981e-03 6.059879271935922351e-03 5.083930211363277968e-02 6.608041579508008856e-02 -1.167803506065205610e-02 -5.133015847626952455e-02 -6.813124107920529027e-02 3.158204797138194388e-03 -1.112103828341572120e-03 -2.906871221659131695e-03 6.911673325674151398e-04 6.708527766546520422e-04 3.712366985177547977e-03 -1.002499712719108135e-03 5.198636587540722206e-03 8.357786247744466296e-03 -6.711834787276335125e-03 -9.283279620609367249e-04 -6.769943865817566134e-04 -7.897637934743330368e-03 4.700693751909685051e-04 -8.371486762197280149e-04 -2.621522575814484030e-03 2.456643970847070596e-04 2.395227871576762683e-04 5.740043124192835064e-04 -5.057048857143810194e-02 -6.660386993348382800e-02 1.787784855261973227e-01 3.459143683567061922e-03 3.875828295545508204e-03 -2.881832350418666276e-05 -3.317414223710450638e-03 -3.862600212625559842e-03 6.793565442460405878e-04 4.667623544611453458e-04 4.837698896439251474e-04 6.873878803045728588e-04 -1.335091511849295859e-03 -6.779392496474663434e-04 3.155842639473909438e-03 -1.877442911567262212e-03 1.113521122940124789e-03 1.555244606159896913e-03 2.015392919161038479e-03 -8.300622032268994022e-04 1.359657951557769438e-03 1.349736889367806648e-03 1.346429868637826280e-03 3.153952913342489978e-03 1.417294598567197042e-05 8.456524438110778544e-05 -7.025056893559356941e-04 -4.034565290584750429e-04 -3.732209109557249778e-05 3.316469360644676940e-04 4.407786201540665142e-04 5.952637313976589725e-05 3.699138902257554512e-04 1.507056589808669460e-04 -1.733823725579328829e-04 5.480205781122483681e-05 5.621935240979366016e-05 -4.129051597156032424e-04 -1.016200227171913748e-03 -2.962145711003230045e-04 4.960531094981937041e-05 1.222180375496861697e-03 3.103875170859814224e-04 2.192082312448939262e-04 2.692859737275614396e-05 -2.409400817562418933e-04 -2.607822061361647625e-04 3.968424875983760699e-05
-3.692524860797615459e-03 -1.005759490295811409e-02 -3.693469723863349909e-03 -4.727263301318783695e-01 4.545122048141721216e-02 4.218180530144487461e-01 -3.658982221964920262e-03 -1.147063761772860535e-03 -1.038121050296403683e-02 -3.720870752769002768e-03 9.051788169509022985e-03 -5.703193464630108324e-03 -4.007400477445731413e-02 1.971456786605496787e-03 5.322413649148673154e-02 -2.344677697561242148e-03 -3.690162703133346121e-03 -2.505776850264924364e-03 -4.018124673241549316e-02 9.441544184114688404e-03 5.254619724183927365e-02 -2.353181465152660509e-03 3.072222258158524393e-03 -3.248911651446441656e-03 -1.981377848795642591e-03 -1.592094265722681767e-04 -1.490993917691588655e-03 3.703815974432880798e-02 -6.635300878953753756e-03 -6.185168114449159787e-02 -1.076199031844462736e-03 2.031455591278820695e-05 1.511780905135758367e-05 6.850257226404324329e-04 -1.291155379293742241e-03 -1.066183483348012197e-02 -9.883267667334721604e-04 1.077143894910245758e-04 3.459143683567061922e-03 5.200630248609213746e-01 -4.623829141515425900e-02 -4.311589692820652076e-01 3.120410274509754014e-03 -3.963700560656363472e-04 -3.725122636564636054e-03 -9.930510820619969578e-04 6.297512332962239279e-04 3.327335285900428173e-03 3.302768846191923586e-03 5.574692087693304890e-04 -9.547841279007173321e-04 6.344755486247704093e-04 1.851459177260245722e-03 -1.069112558851735171e-03 6.278615071647771460e-04 5.286508852651709313e-04 7.440796642472309250e-04 8.352589500882886056e-04 6.935294902316881636e-04 3.018837494945711929e-04 6.406171585518938456e-04 -2.025786412883877601e-03 -5.503827357764999248e-04 3.314107202980463331e-03 -8.333692239568851919e-04 -8.088027842483914466e-04 8.333692239568960339e-04 -7.242375398672945032e-04 4.327472840955288221e-04 6.240820549019703185e-04 -3.897560146056810310e-04 7.351034651229589999e-04 8.480146014754107262e-04 2.102320321206328432e-04 -1.370051445279130142e-05 8.310070662926119511e-04 -2.121217582520470990e-04 3.448750189842943008e-05 3.722760478900286919e-04 -8.267551824970437169e-05 -3.429852928530209913e-04 2.267671357705617913e-04 2.234601150405922648e-04 2.426408352745206866e-03
-9.073047588487471310e-03 -1.332823840491589168e-02 -6.977813740273973442e-04 4.258403350851790170e-02 -1.676116213840947999e-01 -6.311307333721546953e-02 -1.690832456089396904e-03 1.226526745599128970e-02 -2.214286594493194895e-03 8.895885763666674245e-03 -1.283407502154917251e-02 4.480068226067539933e-03 -5.344995876419160463e-02 4.636443063442664825e-03 7.086095047604365482e-02 2.159012105149054261e-04 -1.909095824268577848e-03 -4.718646150159500237e-03 5.259863714198622503e-02 -1.063963055143593919e-02 -6.842462106110847042e-02 -6.363652747561955071e-04 -1.610991527036831372e-04 4.522587064024519848e-03 -2.305465880332927247e-04 -4.627466864318415668e-03 5.352649267251403421e-04 6.073579786388701510e-03 -4.308103148108178258e-03 -8.945491074616555849e-03 -3.127496747503441098e-04 1.381862233601978233e-03 -1.620440157693913493e-04 5.437686943166503183e-04 -2.810022757423777905e-03 8.191962779712240635e-04 -2.784983886182452496e-03 6.084918143177186827e-04 3.875828295545508204e-03 -4.623829141515425900e-02 1.879512161681173577e-01 6.841092054665565136e-02 4.497548192783059132e-04 9.826575883391834229e-04 -5.272335906666237920e-04 2.961200847937490391e-03 -1.450364805866024946e-04 -3.851261855837029638e-03 2.764669330269662294e-03 1.784846331127611313e-03 7.029781208887946791e-04 1.624692041489637744e-03 2.811440052022344017e-03 -1.192417188926968123e-03 7.757325769485199978e-04 7.894330914013411148e-04 4.157397489127273365e-04 1.039349372281093281e-05 -1.251943562066742044e-04 5.763664700834622047e-05 -1.568472689079833350e-03 2.797267106036682889e-03 9.179344683379902668e-04 -2.690970011144221824e-03 1.647841186599554534e-03 -1.078088757975969149e-03 1.039349372282177483e-05 -8.541562114025178995e-04 2.362157664273240726e-06 -6.529003784061271657e-04 6.486484946104261167e-04 -3.982597821970777080e-04 -9.779332730105907544e-05 6.377825693549947234e-05 -3.921181722699596927e-04 4.374715994240780141e-04 2.877108035089453010e-04 3.415679982544386154e-04 -6.047123620548928817e-05 2.896005296403487148e-04 9.306901197247735742e-05 -5.295957483308753487e-04 3.949527614670946289e-04 -3.684965956271893384e-05
-1.113521122940073181e-03 3.796459798025811523e-03 4.387944077160733924e-03 3.965538319319417138e-01 -6.308803446597413545e-02 -7.466104799687245386e-01 -1.513812360728482471e-02 -2.143421864564848921e-03 -7.251351597797168168e-03 -3.053797428377168395e-03 1.417294598566112840e-06 4.136610501681656921e-03 1.858545650253065444e-03 1.669100605578035385e-03 -6.009329097920490829e-04 -2.040431790402376031e-03 -3.012695885018748087e-03 -3.080253594217117596e-04 -9.601698473752695584e-03 5.352649267251318854e-04 1.476159567559909638e-02 -1.955866546021257403e-03 2.966397594798928818e-03 -1.993188637116815373e-03 -2.376330610262501405e-03 5.366822213237190317e-04 2.957421395674712295e-04 5.788609085770358986e-02 -8.783919490379994699e-03 -8.547798210258897300e-02 -9.779332730104443872e-04 -1.464537751851732153e-04 -9.495873810392274335e-05 5.047458497026884386e-03 7.091197308159381731e-04 3.250328946044993457e-03 7.119543200130367885e-04 -1.015255364106206620e-03 -2.881832350418666276e-05 -4.311589692820652076e-01 6.841092054665565136e-02 8.118707546227676985e-01 3.717563732038979031e-03 -5.692799970907265082e-04 -4.183381223434360328e-03 8.976199124251325184e-05 1.040294235347570193e-03 6.831359965088880729e-04 3.514890604444068263e-04 1.204227977248358613e-03 -2.834589197132225680e-06 1.044073687610550492e-04 9.188793314036892632e-04 1.410680557106152103e-03 5.021947194252846143e-04 2.428298078876859646e-04 7.209305191372816085e-04 4.610931760668348159e-04 5.636108186964593463e-04 -6.614041459982421267e-06 4.525894084754598229e-04 -1.227849553891134388e-03 1.757445302222001605e-03 9.462803603093260761e-04 -1.661069269519533037e-03 5.262887276008976906e-04 4.601483130011276880e-04 -5.607762294993433837e-04 1.251943562066877569e-04 6.524279468732817333e-04 -2.844037827789296959e-04 5.536897565065182405e-04 6.477036315447244098e-04 -5.999880467264656625e-05 -1.747996671566860206e-05 5.196746861409152693e-04 6.141609927112594292e-06 -1.039349372281608277e-04 -2.239325465734187236e-04 7.747877138828264225e-05 6.377825693547290939e-04 -4.954861916587168652e-03 -8.173065518400266481e-05 4.511721138768720260e-04
-3.710949690578953242e-03 -9.067378410093227675e-03 5.695634560104414004e-03 -3.684021093206218782e-03 1.128166500458642084e-03 1.039963533274541885e-02 -4.728345169529023506e-01 -4.577011176609460663e-02 -4.218260843505072244e-01 -3.712839416710367497e-03 1.009680672018509542e-02 3.684493524739099451e-03 -2.336646361502671930e-03 -3.054742291442882896e-03 3.214424149547999432e-03 -4.011416145475005246e-02 -9.452410109370390848e-03 -5.246541144972100001e-02 -2.340425813765565494e-03 3.651895748972075386e-03 2.483572568220722074e-03 -4.012172035927567826e-02 -2.029093433613823709e-03 -5.327610396010082350e-02 -1.945000620765663379e-03 1.554299743094324010e-04 1.509418747472933593e-03 3.704902566958427623e-02 6.615931186106699738e-03 6.184128765076879475e-02 -1.075254168778701398e-03 1.417294598566832818e-05 -4.629829021982654702e-05 7.284894236629603156e-04 1.098875745421599255e-03 1.060750520720179710e-02 -9.977753973905651233e-04 -6.165231503762374013e-04 -3.317414223710450638e-03 3.120410274509754014e-03 4.497548192783059132e-04 3.717563732038979031e-03 5.201112128772726884e-01 4.661670907297142674e-02 4.311953465100950567e-01 -1.001554849653415319e-03 -1.100765471553086586e-04 -3.455364231304225171e-03 8.239205932998030710e-04 7.591974732985883392e-04 -4.336921471612576340e-04 6.212474657048164088e-04 3.907008776713990009e-04 -7.308515813272660824e-04 6.354204116904666952e-04 2.025313981351018616e-03 6.335306855590524394e-04 3.310327750717623977e-03 8.253378878983637628e-04 8.078579211826951607e-04 6.217198972376645517e-04 -5.215644122723295251e-04 -6.543176730046959891e-04 8.253378878983474998e-04 -6.935294902316827426e-04 -3.018837494945711929e-04 3.307020729987632766e-03 -5.324303375279886008e-04 9.495873810393010237e-04 6.325858224933778376e-04 -1.851459177260224038e-03 1.068167695786006359e-03 7.894330914013356938e-04 2.055077167921080458e-04 -4.771558481836987806e-05 7.809293238099552798e-04 -2.135390528506348959e-04 9.448630657206804132e-07 1.625164473022439916e-04 -2.499162808804758712e-04 -2.407983522963847399e-03 3.533787865758210821e-04 7.180959299401005937e-05 3.415679982544115104e-04
-8.748959556948723848e-03 -1.302540979235559948e-02 4.509358981104574088e-03 1.611463958569708246e-03 1.227755067584552877e-02 -2.131611076243447155e-03 -4.297237222852505478e-02 -1.676938244708116310e-01 -6.354676548437668271e-02 9.217611637541242575e-03 -1.313690363410943696e-02 -7.119543200130557621e-04 6.481760630775806843e-04 -1.903899077407155576e-04 4.623214980522713860e-03 -5.262745546549040671e-02 -1.073033740574416868e-02 -6.855265000651228346e-02 -2.040904221935012754e-04 -1.859490513318761296e-03 -4.625104706654135922e-03 5.344239985966593026e-02 4.699748888845285688e-03 7.070504807020137894e-02 2.711756998591572992e-04 -4.628411727384122362e-03 5.362097897908500721e-04 -6.331527403327734047e-03 -4.294402633655372212e-03 -8.909586278119547079e-03 7.700633985536673668e-05 1.378555212871987023e-03 -1.587369950394074570e-04 -4.535342715412157399e-04 -2.793015222240985418e-03 6.732149343189118389e-04 -2.912540400053386172e-03 -7.369931912542431515e-05 -3.862600212625559842e-03 -3.963700560656363472e-04 9.826575883391834229e-04 -5.692799970907265082e-04 4.661670907297142674e-02 1.880277500764399035e-01 6.882571543250268209e-02 2.835061628665114589e-03 5.352649267251452210e-04 3.879607747808355798e-03 -5.432962627836043085e-05 -8.985647754909372245e-04 -4.724315328508534376e-07 6.495933576761359551e-04 6.462863369461474550e-04 -4.100705705184683062e-04 1.563275942218449567e-03 2.799156832168102349e-03 9.902164928648701531e-04 2.645144152457241590e-03 1.707839991272190258e-03 -1.089427114764506075e-03 -7.776223030799478061e-04 7.889606598684875509e-04 4.629829021982734662e-04 -5.432962627836043085e-05 -1.818861401493214285e-04 6.661284613260188246e-05 -2.809077894358059935e-03 1.592094265722609125e-03 7.072300046844930176e-04 -1.629888788351043210e-03 2.812384915088064589e-03 -1.180133969072732093e-03 -4.270781057012616603e-04 2.121217582520796251e-04 3.505441973786915669e-04 1.563748373751313973e-04 1.398397337251834757e-04 -4.001495083285055163e-04 6.642387351946642000e-04 4.299126948983911754e-04 1.039349372280280129e-05 1.998385383978246209e-04 2.834589197132252785e-04 3.165291270132159895e-05
3.058521743705736561e-03 2.834589197175593767e-06 4.139445090878794350e-03 1.514568251181048174e-02 -2.125469466316321117e-03 -7.267886701447156747e-03 -3.965609184049345148e-01 -6.342251599123577277e-02 -7.464314284177723247e-01 1.108324376078721925e-03 3.795514934960071869e-03 4.394085687087841315e-03 1.952087093758450576e-03 2.972066773193178524e-03 -1.986574595656869380e-03 9.612091967475464016e-03 5.551070511050500925e-04 1.478238266304473386e-02 2.048463126460924565e-03 -3.002302391295936720e-03 -3.018837494945774812e-04 -1.850986745727386737e-03 1.667683310979483583e-03 -5.796734908135428620e-04 2.378692767926937277e-03 5.432962627836942972e-04 2.820416251146581899e-04 -5.791585404427350425e-02 -8.799509730964251430e-03 -8.548317884945041967e-02 9.784057045434660024e-04 -1.747996671565026278e-04 -7.275445605972764981e-05 -5.038009866369596267e-03 6.774668181146062743e-04 3.333004464294683517e-03 -9.165171737397087570e-05 1.036042351551850170e-03 6.793565442460405878e-04 -3.725122636564636054e-03 -5.272335906666237920e-04 -4.183381223434360328e-03 4.311953465100950567e-01 6.882571543250268209e-02 8.116345388563398489e-01 -7.100645938816225328e-04 -1.020452110967601245e-03 -3.354263883273043371e-05 -4.568412922711473194e-04 -6.151058557777146565e-04 1.270840823380965916e-04 -6.538452414718370041e-04 -2.872383719760510795e-04 5.536897565065128195e-04 -4.535342715411669508e-04 -1.232573869219659186e-03 1.698863792147910310e-03 -9.495873810393281288e-04 -1.658707111855248955e-03 5.258162960680495476e-04 -5.007774248267076594e-04 2.385779240919767841e-04 6.623490090632445232e-04 -4.582585868697134322e-04 5.673902709593095419e-04 -5.669178394253609338e-06 -3.590479649700855334e-04 1.176354516809895341e-03 -1.417294598539007786e-06 -1.039349372281635382e-04 9.184068998708628043e-04 1.410680557106173787e-03 -6.056572251206108516e-04 9.448630657114646947e-06 -9.354144350536886844e-05 -6.094366773834285211e-04 -5.669178394266619764e-05 -7.086472992830564199e-06 5.026199078048354529e-03 -6.991986686258225107e-05 4.393613255554949804e-04 2.102320321206220012e-04 8.834469664395256001e-05 6.335306855590524394e-04
-5.329972553674345616e-03 -6.873878803045755694e-03 7.034505524216563745e-04 -1.867049417844440437e-03 -7.506937057071916622e-04 1.127599582619212386e-02 -1.876498048501533400e-03 -3.177574489985251875e-03 -1.083757936370232516e-02 -4.778427636327020611e-01 4.403770533511393581e-01 -4.756062727561646136e-02 -2.627191754208725062e-03 -4.126689439491704539e-03 3.041041776990048660e-03 -2.621995007347330438e-03 -4.675654880669656566e-03 -2.092399259016472328e-03 -3.812380740683035674e-02 4.902280286980385121e-02 -2.522311953914854396e-03 -3.817483001237868823e-02 4.851635626658290512e-02 -8.059209518979865497e-03 3.026963317310981880e-02 -5.067725809786340074e-02 5.541621880393555848e-03 1.710202148936450055e-03 -2.047045831862335033e-03 2.130666213177881082e-04 5.732956651200099910e-03 -1.770200953609082093e-03 2.258222727048761307e-04 -4.275032940808222784e-03 -3.500717658458388703e-04 2.645616583990821109e-05 3.162456680933889257e-03 -3.897087714524005535e-03 4.667623544611453458e-04 -9.930510820619969578e-04 2.961200847937490391e-03 8.976199124251325184e-05 -1.001554849653415319e-03 2.835061628665114589e-03 -7.100645938816225328e-04 5.237130308837619763e-01 -4.670415614970296891e-01 5.049300980004979567e-02 7.237651083344463603e-04 8.310070662926011091e-04 -4.771558481839373051e-04 6.288063702305059580e-04 3.524339235101139542e-04 -6.080193827848678293e-04 6.321133909604863266e-04 4.625104706654117707e-04 3.557409442401051648e-04 7.299067182615589545e-04 9.339971404550792035e-04 2.924351188374565459e-04 2.446250477125154130e-03 -9.132101530094356538e-04 -6.321133909604971686e-04 8.579356636653572531e-04 -1.646423892001023766e-03 -1.683745983096552896e-03 8.617151159282074487e-04 -1.303438599148008196e-03 1.986102164124010395e-03 2.460423423110815258e-03 -8.083303527155541457e-04 6.500657892089813875e-04 5.895945530035137834e-04 2.002637267773982495e-03 -2.428298078876615701e-04 1.548158133167059627e-03 8.002990166570056116e-04 -9.165171737394377065e-05 4.681796490596708011e-04 -8.928955970964071436e-05 -8.045509004527039501e-04 4.771558481839210421e-04 1.648786049664928378e-04 7.988817220584611828e-04
-1.377043431966850501e-02 -3.393948132033013793e-03 1.108796807611564647e-03 -1.079033621041660014e-03 9.000765563960648127e-03 -3.188440415240970799e-03 -3.918347133502518911e-03 9.301232018856669254e-03 -1.244384657541025389e-03 4.403855571187307305e-01 -7.270480350562490424e-01 6.327936923678056935e-02 -2.241687623398764054e-03 -2.821361114212314614e-03 4.044958784307747628e-03 -2.047518263395228279e-03 -4.366684658182249171e-03 -3.264501892030641141e-03 3.087812498742733419e-03 -2.644671720924396049e-03 -2.340898245298390652e-03 -7.968030233138773122e-03 1.231959708226965447e-02 3.198361477430870705e-04 4.802597233547906130e-02 -8.336479585612688314e-02 8.450382828184149070e-03 -6.145861810915535101e-03 -1.778704721200475083e-03 -6.769943865817362304e-04 5.309657997761615261e-03 5.360208171777107282e-03 -8.116373734455324543e-04 1.088954683231557752e-03 -1.490521486158711889e-03 2.296017249677044254e-04 3.912677955108254460e-03 -4.354401438327990155e-03 4.837698896439251474e-04 6.297512332962239279e-04 -1.450364805866024946e-04 1.040294235347570193e-03 -1.100765471553086586e-04 5.352649267251452210e-04 -1.020452110967601245e-03 -4.670415614970296891e-01 7.853389997376096776e-01 -6.665205794983508625e-02 4.993601302281090205e-04 7.091197308159154049e-04 -1.946417915364327070e-04 7.837639130070495584e-04 3.066080648231285163e-04 -6.472312000118708459e-04 8.002990166569947696e-04 4.785731427824979969e-04 3.335366621959063443e-04 5.947912998649300918e-04 3.410955667215958935e-04 1.847207293464644962e-04 2.768448782532293047e-04 2.584200484719132059e-04 -7.190407930058673527e-04 3.004664548959942380e-04 1.091789272428792977e-03 -8.428178546139998388e-04 5.966810259963226636e-04 1.526898714188584198e-03 1.309107777542272647e-03 7.053402785530868933e-04 6.382550008876314469e-04 8.343140870225977408e-04 -2.273340536100077521e-03 1.498080390684402956e-03 9.165171737396545469e-05 8.064406265841182059e-04 2.120745150987796319e-03 -3.491269027801362961e-04 2.451919655519375213e-04 2.267671357705861859e-04 -3.505441973786996984e-04 1.974763807335378277e-04 2.088147375220802829e-04 3.127496747502627947e-04
1.370996308346280560e-03 1.218400923233992636e-03 6.058461977337344095e-03 1.347705433776533353e-02 -2.609239355960250167e-03 -1.106481893100580947e-02 -1.281517776023494148e-02 -1.816026812296068615e-03 -1.120843811699378731e-02 -4.767873515883026131e-02 6.328645570977339818e-02 -1.465936149188919457e-01 -6.831359965088799413e-04 3.697249176126176685e-03 -9.859646090691722483e-04 1.107379513012994414e-03 -2.922933893776214452e-03 6.803014073117406683e-04 5.138826755481073344e-02 -6.807029741146694568e-02 3.160094523269612113e-03 -5.089930091830541931e-02 6.603978668325452550e-02 -1.168512153364488840e-02 -5.238793267833342579e-03 8.382825118985803847e-03 -6.773723318080389008e-03 9.084858376810572237e-04 -6.713252081874890179e-04 -7.900472523940462594e-03 -4.625104706655107042e-04 -8.154168257083796141e-04 -2.780732002386745050e-03 -2.631443638003566881e-04 2.258222727048712518e-04 5.773113331492710307e-04 -4.606207445340029360e-04 4.776282797168044216e-04 6.873878803045728588e-04 3.327335285900428173e-03 -3.851261855837029638e-03 6.831359965088880729e-04 -3.455364231304225171e-03 3.879607747808355798e-03 -3.354263883273043371e-05 5.049300980004979567e-02 -6.665205794983508625e-02 1.789079317661996793e-01 -4.360543048255119012e-04 2.310190195662709719e-04 3.694414586929073083e-04 -1.473986382508865774e-04 -1.719650779593559281e-04 5.196746861409261113e-05 -1.133835678853432373e-05 8.503767591395863887e-05 -5.177849600094874610e-04 4.072359813213360805e-04 -3.354263883272772320e-05 3.330642306630392279e-04 -2.005944288503929036e-03 -8.338416554897468873e-04 1.547685701634219507e-03 -1.345957437104978137e-03 1.342650416374985408e-03 3.154425344875333784e-03 1.340288258710706747e-03 -5.106984870166596073e-04 3.158204797138195255e-03 1.876970480034411467e-03 1.113993554472980955e-03 1.556189469225613582e-03 7.653390832257009335e-05 1.936969284706117379e-05 1.148008624838564844e-03 -1.336981237980735919e-04 -4.129051597156113739e-04 -1.013838069507636388e-03 3.118048116845475353e-04 -2.603097746033139091e-04 3.448750189843214058e-05 -2.385779240919632315e-04 2.196806627777474902e-04 3.165291270131617794e-05
-4.040281712132463843e-02 5.812561364486132365e-02 -1.929882811714219229e-03 3.216030416759693700e-02 -5.520173488801932704e-02 -2.399952186905320549e-04 1.965787608211176825e-03 -1.181078832138463507e-04 5.385719474551228791e-04 -8.168341203069616648e-04 -2.125941897849212628e-03 6.240820549019486345e-04 -4.379062364343057068e-01 4.151459024759321936e-01 -5.230620202314873596e-02 5.059741716881022838e-04 -3.393475700500164782e-03 -6.099563520695757031e-03 -7.807403511967986320e-03 -1.068451154705719885e-02 6.500657892090023126e-04 -1.273202981045249999e-03 1.525008988057154329e-03 -2.272868104567211164e-03 -8.062516539709897040e-03 -4.696441868115299248e-03 1.295690722009155971e-02 8.612426843953050956e-04 -1.114040797626262951e-02 9.510046756378744007e-04 -7.601423363640894687e-04 3.265446755096372555e-03 2.570027538733305047e-04 3.595203965028144141e-04 -3.462923135829886747e-04 5.234541384037544060e-04 8.569908005996501252e-04 -5.895945530034920994e-04 -1.335091511849295859e-03 3.302768846191923586e-03 2.764669330269662294e-03 3.514890604444068263e-04 8.239205932998030710e-04 -5.432962627836043085e-05 -4.568412922711473194e-04 7.237651083344463603e-04 4.993601302281090205e-04 -4.360543048255119012e-04 4.814653686266371913e-01 -4.355162053095903429e-01 4.955098132353617790e-02 -3.139402022130549641e-02 4.952452515769628638e-02 -2.589869663113184874e-03 -3.070804963558465550e-05 -1.053049886734643524e-03 1.129111363524300422e-04 2.784511454649585271e-03 1.318083976666539151e-04 1.448947511267447991e-03 -1.388948706594682163e-04 -4.346370102269051308e-05 4.568412922711473194e-04 3.089702224874180201e-03 -3.789373325032970117e-03 4.681796490596653801e-04 5.551070511050572483e-04 -1.105489786881568015e-04 4.270781057012589498e-04 1.762169617550461351e-04 -8.456524438112946948e-05 1.795239824850590298e-05 -5.806183538792635424e-04 -3.070804963559549752e-05 -2.109406794199267417e-03 1.866104554778787519e-04 9.070685430820953771e-05 1.000137555054838364e-03 -7.889606598684875509e-05 2.007834014635453013e-04 -2.456643970847856642e-04 -2.423573763547944536e-04 -2.966870026331847000e-04 4.360543048255037697e-04
4.130941323287392469e-03 3.504024679188289925e-03 4.094091663724678740e-03 3.393239484733744094e-02 -5.272146934052859835e-02 -1.296352126155166790e-03 5.758940385507007979e-04 7.959998897080241068e-03 -6.996711001588007579e-04 -1.597763444116922366e-03 9.576659602511354563e-03 1.536819776378536145e-03 4.108633106305982219e-01 -7.747022037753708013e-01 6.831785153468315774e-02 -2.630971206471575258e-03 -9.977753973905545415e-03 1.866104554778760414e-04 -1.261061490650856529e-02 -2.169736300944889035e-02 1.068167695786008311e-03 -2.650340899318739431e-04 -1.025459885215881245e-02 -1.020452110967627699e-03 1.181078832138539401e-03 -9.339498973017949096e-03 -2.175547208799006628e-03 1.029900741624650840e-03 -1.182779585656721505e-02 5.171235558634952253e-03 -1.426270797690346818e-03 -8.379045666722968397e-03 1.620440157693854404e-04 2.121217582521013091e-04 -5.555322394846380109e-03 -6.250269179676642192e-04 1.036987214617535614e-03 1.718233484994987747e-03 -6.779392496474663434e-04 5.574692087693304890e-04 1.784846331127611313e-03 1.204227977248358613e-03 7.591974732985883392e-04 -8.985647754909372245e-04 -6.151058557777146565e-04 8.310070662926011091e-04 7.091197308159154049e-04 2.310190195662709719e-04 -4.355162053095903429e-01 8.363436528877417064e-01 -6.981498706230185314e-02 -5.235486247103285883e-03 8.785336784978593772e-03 -2.675852202092853568e-03 1.549575427765544425e-04 1.709257285870742927e-03 3.930630353356722416e-04 -4.157397489126541529e-05 9.193517629365645111e-04 -2.166571009674749231e-03 -5.900669845363619263e-04 1.168323180751357649e-03 -1.190527462795534785e-04 3.809687880945754682e-03 -3.145449145751101107e-03 -3.330642306630365174e-04 2.418849448219463107e-04 6.642387351946696210e-04 1.856655924121553610e-04 1.280289454037982985e-04 9.306901197252614652e-05 3.023561810274193358e-05 8.555735060010785913e-04 4.483375246797614844e-04 -4.034565290584858849e-04 1.719650779593640596e-04 6.788841127131788923e-04 1.327532607323691745e-04 1.039349372281635382e-05 4.984152671624154452e-04 -2.357433348948337164e-04 1.601542896379761719e-04 3.307020729987958027e-05 3.184188531445272460e-04
5.261139279337329749e-02 -7.866882641954447974e-02 -3.607959616416507673e-03 -6.094366773834371948e-03 4.832974581110508969e-03 -5.839726177625357076e-03 -1.029900741624748418e-03 2.626719322675898603e-04 -8.050233319855791981e-04 -5.678627024921847899e-04 1.406428673310448343e-03 -8.054957635184219200e-04 -5.739665178966540243e-02 6.959058208419552360e-02 -1.677618546115428044e-01 1.608629369372581441e-03 -2.619160418150204717e-03 7.850394781457797899e-03 1.361547677689218822e-03 2.717898608516977968e-03 6.684906189903553828e-04 8.395108338840032072e-04 -7.681736724228468201e-04 1.725319957987830888e-03 7.728507445981121736e-03 4.593924225485680572e-03 -1.603385379357863058e-02 1.899174762078753836e-04 -6.947578122171168408e-03 -8.843918295052589657e-04 2.878052898154965199e-03 -3.718981026637527797e-03 1.695556771417952493e-03 -1.370051445281298547e-04 2.140114843834843941e-04 5.773113331492721149e-04 -1.988464321788277998e-03 1.307218051410836707e-03 3.155842639473909438e-03 -9.547841279007173321e-04 7.029781208887946791e-04 -2.834589197132225680e-06 -4.336921471612576340e-04 -4.724315328508534376e-07 1.270840823380965916e-04 -4.771558481839373051e-04 -1.946417915364327070e-04 3.694414586929073083e-04 4.955098132353617790e-02 -6.981498706230185314e-02 1.798253938030048571e-01 -4.744393668700118416e-02 7.500559231378386982e-02 -4.554712408258681025e-03 4.629829021981731775e-05 1.309580209075099106e-03 1.219345786299726869e-03 -1.448947511267437149e-03 1.620440157693942224e-03 -1.525481419590007243e-03 1.116355712137243354e-03 -1.431939976084654637e-03 1.477765834771607549e-03 -3.632998487657892930e-04 1.465010183384517954e-03 1.986574595656852901e-03 -4.294402633655592955e-04 1.894450446750109776e-04 -4.355818732926502058e-04 -2.078698744563812865e-05 1.473986382508703143e-04 -7.180959299401819089e-05 9.746262522806320699e-04 3.212534423416161036e-05 2.275702693764345558e-03 -4.346370102268509207e-05 -1.025176426296191094e-04 -1.037459646150408043e-03 -2.929075503702938468e-05 -1.691304887622237024e-04 2.834589197132225680e-06 -1.469262067180221714e-04 1.077143894910299968e-04 1.464537751850927133e-05
3.921795883692336115e-02 8.968167788193632736e-03 5.915456952342027647e-02 -4.091682262907130052e-02 -2.342646241969955842e-02 -5.301626661703037063e-02 1.972401649671213456e-03 -1.139977288780024550e-03 -4.880217734396343279e-04 1.620912589226795788e-03 -3.186550689109502333e-03 2.664513845304237929e-04 -4.405013028442802403e-01 -3.552212695539577747e-02 -4.274829795249175390e-01 -9.186903587905661389e-03 1.079506052574532443e-03 1.153630560079544481e-02 1.602960190978273622e-03 9.481228432874536094e-03 3.291902920936252367e-03 -1.893033152151467769e-03 2.521839522382003651e-03 -1.536347344845676076e-03 5.108402164765400710e-03 -4.984625103157083910e-03 -3.752051233937402606e-03 -5.057851990749695319e-03 -5.237375973234705342e-03 9.394301030829161139e-03 -7.625044940286771281e-04 -8.423454230811347823e-04 -1.690832456089385628e-03 -1.884529384560081934e-03 1.799019277113281549e-03 -2.584672916251764228e-03 2.460423423110804416e-03 -7.015608262902366977e-04 -1.877442911567262212e-03 6.344755486247704093e-04 1.624692041489637744e-03 1.044073687610550492e-04 6.212474657048164088e-04 6.495933576761359551e-04 -6.538452414718370041e-04 6.288063702305059580e-04 7.837639130070495584e-04 -1.473986382508865774e-04 -3.139402022130549641e-02 -5.235486247103285883e-03 -4.744393668700118416e-02 4.721083896869035512e-01 5.627131987840389149e-02 4.523805937379287156e-01 3.293792647067689608e-03 4.686520805925352071e-04 4.234876260515588534e-03 -3.070804963559549752e-05 8.173065518397555976e-05 -6.708527766546628843e-05 2.810495188956634287e-03 -2.209562279164586397e-03 -7.180959299402361190e-05 -1.412570283237522990e-04 5.782561962149848807e-04 1.012420774909074395e-03 1.795239824850373457e-04 -1.072419579581655909e-04 2.031455591277914370e-05 4.625104706654226128e-04 -4.639277652639778836e-04 4.091257074527476258e-04 7.795120292113620619e-05 -1.540126797108581566e-04 1.417294598566194155e-04 1.048798002938869291e-04 -1.582645635065456531e-04 2.173185051134796705e-05 -5.475481465793785411e-04 -5.192022546080535738e-04 6.944743532973952915e-05 3.118048116845990349e-05 3.382609775244555363e-04 -2.692859737276698598e-05
-2.775535255525340451e-03 -4.936437086805781430e-03 -9.010214194617746294e-03 -6.051847935877371909e-02 -3.364468404382850442e-02 -7.692460920024238313e-02 3.479930671012720217e-03 -5.281784537323011043e-04 5.900669845363510843e-04 1.531623029517152363e-03 -2.767503919466802759e-03 5.480205781123025782e-05 -3.414026472179380878e-02 -1.582192100793970435e-01 -6.303370483969576721e-02 5.319579059951512999e-04 5.607762294993321080e-04 -2.280427009092897243e-03 -2.473651506030747575e-03 8.778722743518613952e-03 -3.997243199489342730e-03 -1.822168422223172969e-03 2.534122742236232309e-03 -1.255250582796732387e-03 -4.497548192783286380e-03 2.096651142812167631e-03 3.805435997150063282e-03 -8.670535922494726488e-03 -9.596974158424115275e-03 1.254069503964597154e-02 1.393673021921970970e-04 7.195132245387415165e-04 7.214029506701699753e-04 -1.023759131697668349e-03 2.921044167644787186e-03 -3.858820760362711381e-03 8.125822365112633262e-04 6.363652747561846651e-04 1.113521122940124789e-03 1.851459177260245722e-03 2.811440052022344017e-03 9.188793314036892632e-04 3.907008776713990009e-04 6.462863369461474550e-04 -2.872383719760510795e-04 3.524339235101139542e-04 3.066080648231285163e-04 -1.719650779593559281e-04 4.952452515769628638e-02 8.785336784978593772e-03 7.500559231378386982e-02 5.627131987840389149e-02 1.757813798817628448e-01 6.225655496814867795e-02 -4.318024210298271152e-04 2.393810576978202750e-03 2.858210773774958087e-04 -9.944683766605630706e-04 1.058719065128902554e-03 -1.376193055207706410e-03 2.140114843834841230e-03 -1.444223195938885247e-03 1.795239824850427667e-03 6.708527766546628843e-05 1.336036374915001686e-03 1.364382266886329364e-03 8.739983357824001112e-05 5.669178394265535562e-05 1.473986382508703143e-04 4.653450598625331544e-04 -5.229817068708956379e-04 4.336921471612467920e-04 -8.645497051253288323e-05 -5.621935240979637066e-05 8.456524438109965392e-05 6.708527766547170944e-05 -2.314914510991679039e-05 -8.220308671683183421e-05 -5.135330762137972540e-04 -1.007224028047663507e-03 3.292847784001971638e-04 3.377885459915938408e-04 4.984152671624208662e-04 -1.894450446749676095e-04
-4.380432415788336475e-02 -7.785671661456619597e-03 -6.777550013496518033e-02 8.607702528624975452e-03 1.541449605400523233e-02 1.268951097249542900e-02 -1.378082781339142349e-03 1.154622666298544664e-03 1.227849553891101862e-03 -4.880217734396451700e-04 1.013365637974808628e-03 -1.227849553891112704e-03 -4.254869562986036691e-01 -6.197404091150116034e-02 -7.748302327207746698e-01 1.499875630509247583e-02 -9.240760782651217262e-04 -1.078891891581823526e-02 3.486072280939821969e-03 -3.635833076854980486e-03 7.842363445399706139e-05 8.962026178266368787e-04 -1.683745983096563087e-03 1.297769420753721410e-03 -4.752188788992284772e-03 5.200998745204843225e-03 3.153952913342499085e-03 2.489241746614893717e-03 -2.399952186905327325e-04 -1.404066515646176403e-03 2.695221894940012103e-03 -3.736933424886008221e-04 1.671935194775176501e-03 5.295957483308455331e-04 -2.533177879170534288e-03 3.146394008816807367e-04 -6.505382207418728985e-04 8.314794978254546731e-04 1.555244606159896913e-03 -1.069112558851735171e-03 -1.192417188926968123e-03 1.410680557106152103e-03 -7.308515813272660824e-04 -4.100705705184683062e-04 5.536897565065128195e-04 -6.080193827848678293e-04 -6.472312000118708459e-04 5.196746861409261113e-05 -2.589869663113184874e-03 -2.675852202092853568e-03 -4.554712408258681025e-03 4.523805937379287156e-01 6.225655496814867795e-02 8.377713409800306987e-01 -4.174405024310110304e-03 -1.587842381926910787e-03 -3.354736314806037664e-03 3.977873506642241441e-04 -2.640892268661505522e-04 1.106907081480150391e-03 -6.146334242448394086e-04 -1.460758299588835879e-03 3.094426540202824261e-04 1.237770616081053810e-04 2.886556665746334554e-04 6.505382207418512145e-04 -1.889726131421303086e-05 8.976199124261083004e-06 -7.086472992830022098e-05 -4.081808443870459189e-04 4.322748525626698372e-04 -1.549575427765652845e-04 -8.031336058537692085e-06 3.070804963559549752e-05 -6.207750341719655554e-04 -2.111768951863562341e-04 4.110154335839016730e-05 1.922796338721404928e-04 5.574692087693196470e-05 1.500442548348673594e-03 -6.094366773834827312e-05 -1.459813436523096225e-04 -7.842363445399248064e-04 -1.181078832138788767e-05
3.922457287838342077e-02 -3.933937374086724469e-03 -5.969172417627683497e-02 1.966732471276927321e-03 -9.887991982663040403e-04 7.256548344658497740e-04 -4.092674369126128586e-02 -1.145646467174289002e-02 5.682359234031186118e-02 1.622329883825340217e-03 -3.183243668379489438e-03 4.081808443870404979e-04 -9.187376019438531216e-03 -1.423908640026107404e-03 -1.147252734385996974e-02 -4.409907419123185179e-01 5.698658121914695202e-02 4.254090050956824687e-01 -1.896812604414328807e-03 2.787818475379571712e-03 9.443906341779001110e-04 1.598708307182618651e-03 8.559042080740854319e-03 -5.266194296738892222e-03 5.095174081845240711e-03 -4.271253488545460192e-03 4.533925420813047016e-03 -5.059269285348293524e-03 -7.150723681298987167e-03 -8.066768423505569358e-03 -7.610871994299267008e-04 -4.592034499354304264e-04 1.851459177260223604e-03 -1.902009351275604169e-03 2.305465880334231325e-03 2.143421864564838079e-03 2.440108867198019851e-03 -2.621995007347200334e-04 2.015392919161038479e-03 6.278615071647771460e-04 7.757325769485199978e-04 5.021947194252846143e-04 6.354204116904666952e-04 1.563275942218449567e-03 -4.535342715411669508e-04 6.321133909604863266e-04 8.002990166569947696e-04 -1.133835678853432373e-05 -3.070804963558465550e-05 1.549575427765544425e-04 4.629829021981731775e-05 3.293792647067689608e-03 -4.318024210298271152e-04 -4.174405024310110304e-03 4.725760969044303650e-01 -4.208656310442121518e-02 -4.544347260427838986e-01 -3.138362672758267941e-02 5.045568770895431966e-03 4.741889781575986396e-02 4.644001967968260265e-04 -5.362097897908604804e-04 -3.944803299342275124e-04 1.799964140178963307e-04 -1.218873354766802832e-04 3.307020729980368612e-06 -1.365327129952058176e-04 4.034565290584940164e-04 -1.114465986005834519e-03 2.810967620489493272e-03 -2.134445665440598463e-03 6.174680134419607922e-04 8.078579211826843187e-05 -1.814137086164624435e-04 -1.119662732867202038e-04 6.991986686260393512e-05 -1.625164473022439916e-04 -1.181078832137975616e-05 4.393613255554407702e-05 3.444025874515627096e-04 -4.866044788410682151e-05 -4.648726283296958535e-04 -5.295957483308834802e-04 4.771558481837800958e-05
6.655143003333661121e-03 -4.282591845334036799e-03 -4.891556091184579014e-03 3.677879483279106188e-03 -7.927401121313214834e-04 -1.549575427765869685e-04 -6.093421910768645477e-02 -1.855569331596062382e-02 8.377959074197392775e-02 1.570362415211285553e-03 -2.941358723557602542e-03 3.099150855531251480e-04 -2.682466243552814305e-03 7.209305191372965705e-04 -2.598373430704585562e-04 5.794372750471193934e-02 -1.604325518108244975e-01 -7.194565327547959577e-02 -1.967204902809797148e-03 3.062773627501408445e-03 8.201411410369366124e-04 -3.146394008816819077e-03 9.973029658576998066e-03 1.834451642077437406e-03 -3.334421758893188481e-03 3.070804963559992649e-04 -2.967814889397475848e-03 -8.930373265565168944e-03 -1.176071057890174312e-02 -1.026026803055305955e-02 -3.940078984014986317e-04 6.864430172388688751e-04 -5.163676654109268776e-04 -1.153205371699967709e-03 4.132358617885984603e-03 3.030648283267246400e-03 9.207690575351577290e-04 2.560578908076399651e-04 -8.300622032268994022e-04 5.286508852651709313e-04 7.894330914013411148e-04 2.428298078876859646e-04 2.025313981351018616e-03 2.799156832168102349e-03 -1.232573869219659186e-03 4.625104706654117707e-04 4.785731427824979969e-04 8.503767591395863887e-05 -1.053049886734643524e-03 1.709257285870742927e-03 1.309580209075099106e-03 4.686520805925352071e-04 2.393810576978202750e-03 -1.587842381926910787e-03 -4.208656310442121518e-02 1.798121657200849044e-01 8.220686616909839151e-02 4.898028403184689211e-02 -7.216391664365879102e-03 -7.442922584370031958e-02 5.395168105208408491e-04 -6.807738388445931481e-04 -3.878662884742667752e-04 9.543116963678854522e-05 -1.837758662807411052e-04 -1.218873354766857042e-04 4.629829021982273876e-05 1.286431063965182316e-03 -1.432884839150367186e-03 2.215703889091715038e-03 -1.445168059004597796e-03 -1.457923710391687390e-03 -6.708527766546086742e-05 -9.306901197249362045e-05 -2.040904221935121174e-04 1.218873354766857042e-04 -1.936969284708827885e-05 1.185803147467080461e-04 3.689690271600483233e-04 6.826635649760317984e-04 2.834589197131141478e-05 -5.220368438051939310e-04 -1.347374731703538612e-03 -3.779452262841521970e-05
4.336638012692640987e-02 -6.307905826684974751e-03 -6.112933333075574321e-02 1.714926464265104956e-04 -5.130606446809382690e-04 1.065380349742158991e-02 4.737543411473678356e-03 -8.325660903510308589e-03 6.750574172970449233e-03 6.996711001588224420e-04 -5.952637313977782348e-04 5.815159737916831238e-03 -1.527276659414859329e-02 -1.117773006735822260e-03 -2.083281330432354070e-02 4.237096688720016768e-01 -7.330389393243881557e-02 -7.842254786146695134e-01 -8.555735060010840123e-04 8.867539871695272191e-04 -1.153488830619687870e-02 -2.530343289973381246e-03 1.682801120030846202e-03 -1.102702440837734568e-02 5.628549282438882230e-03 -4.546208640667292154e-03 5.149503708123544764e-04 -4.308575579641958815e-04 1.815554380763209630e-03 -1.161142221451943665e-02 -2.841203238592121365e-03 9.774608414777779565e-04 -5.175487442430657531e-03 -2.305465880332330936e-04 1.658707111855221199e-03 -1.866813202078020789e-02 5.404616735865588190e-04 -5.711697232221326324e-04 1.359657951557769438e-03 7.440796642472309250e-04 4.157397489127273365e-04 7.209305191372816085e-04 6.335306855590524394e-04 9.902164928648701531e-04 1.698863792147910310e-03 3.557409442401051648e-04 3.335366621959063443e-04 -5.177849600094874610e-04 1.129111363524300422e-04 3.930630353356722416e-04 1.219345786299726869e-03 4.234876260515588534e-03 2.858210773774958087e-04 -3.354736314806037664e-03 -4.544347260427838986e-01 8.220686616909839151e-02 8.337207130173287517e-01 -8.203301136500768670e-03 3.366074671594561363e-03 1.157315526035818110e-02 4.379440309569288675e-04 -3.940078984013793695e-04 3.392058405901707957e-04 1.653510364993436912e-05 3.968424875986742255e-05 3.080253594217163132e-04 -3.911733092042471438e-04 -2.050352852592273768e-04 1.440443743676051314e-03 1.181078832137704565e-05 1.774452837404794960e-03 3.070804963559929223e-04 1.393673021923434643e-04 -1.540126797108256305e-04 -1.870828870107214738e-04 2.579476169390433789e-04 -2.362157664284082748e-06 7.421899381158031167e-04 3.340090937287490663e-04 6.240820549019405030e-04 3.684965956271893384e-05 -2.456643970847748222e-05 -1.087537388633089217e-03 4.828250265782288615e-04
-4.039242362760187000e-02 5.720956890265467554e-02 -1.054797883406198913e-02 1.977125964999738254e-03 -2.314914510991245358e-04 -4.908563626367557116e-04 3.217022522978686683e-02 -5.392947677003980672e-02 1.208574347350624412e-02 -8.116373734455345143e-04 -2.244522212595863753e-03 -2.532233016104806344e-04 4.875493419067211329e-04 -2.008778877701056925e-03 6.702858588152083366e-03 -4.373974276734204913e-01 4.164455616228173174e-01 -3.786491492682557414e-02 -1.282651611702342962e-03 2.004526993905362490e-03 1.879805069231551282e-03 -7.818269437223614171e-03 -1.058577335669041303e-02 1.618550431562524282e-03 -8.079524074892679986e-03 -7.367569754879597227e-03 -1.166716913539638661e-02 8.721086096512677480e-04 -1.119804462327099459e-02 1.314776955936518017e-03 -7.672288093572452936e-04 3.130331336699717672e-03 -9.628154639592479769e-04 3.618825541672611272e-04 -4.478650931468976205e-04 -4.299126948984048364e-04 8.621875474610772756e-04 -3.023561810274301778e-04 1.349736889367806648e-03 8.352589500882886056e-04 1.039349372281093281e-05 4.610931760668348159e-04 3.310327750717623977e-03 2.645144152457241590e-03 -9.495873810393281288e-04 7.299067182615589545e-04 5.947912998649300918e-04 4.072359813213360805e-04 2.784511454649585271e-03 -4.157397489126541529e-05 -1.448947511267437149e-03 -3.070804963559549752e-05 -9.944683766605630706e-04 3.977873506642241441e-04 -3.138362672758267941e-02 4.898028403184689211e-02 -8.203301136500768670e-03 4.809730949694018820e-01 -4.358813948844875164e-01 4.503973261630019043e-02 1.804688455507661576e-04 -9.306901197252614652e-05 -6.236096233690896495e-05 5.565243457036233611e-04 -3.977873506642349861e-04 -3.467647451158603449e-04 3.095371403268444652e-03 -3.658037358899169766e-03 3.614101226343587742e-04 -1.398397337251861862e-04 -6.755770919832527338e-05 -1.214149039438267193e-04 -6.391998639533277328e-04 4.209364957741246714e-04 2.060746346315163197e-03 1.233046300752626591e-04 -1.261392192723623587e-04 -1.000609986587683905e-03 -1.554299743094188484e-04 -2.943248449688979067e-04 -3.755830686200090605e-04 -1.889726131408834761e-06 1.648786049665172324e-04 2.125941897849494520e-04
-7.472921986706388894e-03 1.131804223261624262e-02 -7.299067182615567861e-03 6.146334242448556716e-04 3.344815252616080512e-04 4.365267363583464916e-04 3.460513735012350767e-02 -5.878134861246453458e-02 1.285816902972476347e-02 -1.982322711861181884e-03 1.259030035059599713e-03 -1.805160887040390457e-03 -2.864824815234994718e-03 -6.387274324204614837e-04 1.033207762354713391e-03 4.131366511666982877e-01 -7.655030169676109164e-01 6.356424545109234936e-02 -1.388948706594844793e-04 1.010531048777647996e-03 1.400287063383333364e-03 -1.239093424373082300e-02 -1.326823960024324858e-02 1.574614299006971314e-03 -1.336981237980085398e-04 9.108479953451624131e-04 -2.129721350112034201e-03 1.065333106588836187e-03 -7.051985490932203074e-03 -3.871103980216955218e-03 -1.948780073028410576e-03 6.122712665805607468e-04 5.678627024921665753e-04 2.759000151875167558e-04 -1.088954683231641886e-03 7.941574067298797900e-04 1.640754713606721368e-03 1.100293040020178812e-03 1.346429868637826280e-03 6.935294902316881636e-04 -1.251943562066742044e-04 5.636108186964593463e-04 8.253378878983637628e-04 1.707839991272190258e-03 -1.658707111855248955e-03 9.339971404550792035e-04 3.410955667215958935e-04 -3.354263883272772320e-05 1.318083976666539151e-04 9.193517629365645111e-04 1.620440157693942224e-03 8.173065518397555976e-05 1.058719065128902554e-03 -2.640892268661505522e-04 5.045568770895431966e-03 -7.216391664365879102e-03 3.366074671594561363e-03 -4.358813948844875164e-01 8.346296712865425294e-01 -7.403427308223321790e-02 1.176354516810036287e-04 -1.795239824850427667e-04 1.157457255495622679e-04 3.925906038028132566e-04 -1.710202148936460897e-04 -3.491269027801335856e-04 3.793625208828668455e-03 -3.124189726772609414e-03 1.461703162654532165e-03 -5.839253746092384900e-04 1.337453669513567799e-03 2.862935089103602147e-04 2.177909366463278134e-04 1.039349372281689592e-04 8.036060373869995327e-04 4.095981389856174527e-04 4.913287941698749051e-05 -4.426683462854861910e-04 1.875553185435804588e-04 -4.809353004467793692e-04 -1.762169617550352931e-04 7.039229839544665704e-05 2.754275836546794549e-04 2.083423059892240085e-04
-5.220793626431480261e-02 7.538637212926527220e-02 -1.933520534517198936e-02 9.070685430823447436e-04 -5.078638978195328026e-04 -8.267551824969569807e-04 -1.388948706594823109e-03 6.821438902898777426e-03 -7.592447164518796587e-03 1.047380708340335705e-03 -1.825475442953164180e-03 -1.124387048195710573e-04 -1.016672658704761891e-03 4.477706068403265391e-03 7.073244909910707777e-03 -3.191275004438066942e-02 6.164806315383095092e-02 -1.664371565934163189e-01 -8.277000455626315825e-04 9.335247089222296511e-04 1.261864624256714808e-03 1.326587744257903302e-03 3.415679982544353628e-04 9.004545016223562508e-04 -7.855119096786506577e-03 -8.305818779130370866e-03 -1.452585234070426397e-02 -4.984152671624561028e-04 8.509436769791036900e-03 -1.586897518861212115e-03 -2.573334559463256142e-03 3.956614087663776202e-03 7.601423363643034902e-04 1.110214102210483125e-04 1.473986382508837042e-04 4.445580724169139451e-04 1.683745983096563738e-03 -8.395108338839869441e-04 3.153952913342489978e-03 3.018837494945711929e-04 5.763664700834622047e-05 -6.614041459982421267e-06 8.078579211826951607e-04 -1.089427114764506075e-03 5.258162960680495476e-04 2.924351188374565459e-04 1.847207293464644962e-04 3.330642306630392279e-04 1.448947511267447991e-03 -2.166571009674749231e-03 -1.525481419590007243e-03 -6.708527766546628843e-05 -1.376193055207706410e-03 1.106907081480150391e-03 4.741889781575986396e-02 -7.442922584370031958e-02 1.157315526035818110e-02 4.503973261630019043e-02 -7.403427308223321790e-02 1.812143425095996685e-01 -4.251883795687496498e-06 -1.214149039438267193e-04 3.066080648231502004e-04 3.458198820501423749e-04 -3.495993343129763075e-04 -2.981042972317426813e-04 -4.677072175268280792e-04 -3.746382055543127747e-04 1.986574595656863743e-03 -1.013838069507629665e-03 1.363437403820611394e-03 6.505382207418566355e-04 -9.826575883391806040e-04 4.284954002998142206e-04 2.107517068067828875e-03 1.039349372282177483e-05 -1.204700408781304334e-04 -9.656500531563926709e-04 -7.747877138827180023e-05 4.724315328589849539e-07 9.070685430825290579e-05 -1.719650779593640596e-04 1.105489786881622225e-04 -9.212414890679733459e-05
1.617133136963956434e-03 3.179464216116639243e-03 -4.129051597155924003e-04 -4.103115106002230839e-02 1.143898470502721990e-02 -5.689020518644441471e-02 1.968622197408374103e-03 9.878543352005969124e-04 -7.190407930058998788e-04 3.922976962524478417e-02 3.981652958905102478e-03 5.966385071583836519e-02 1.602487759445447163e-03 -8.551955607748018551e-03 5.250604056154658042e-03 -1.890198562954357227e-03 -2.790180633043848422e-03 -9.448630657107587707e-04 -4.411003460279409039e-01 -5.737208534995694165e-02 -4.253934148550981842e-01 -9.180761977978527111e-03 1.405483810244733626e-03 1.147299977539282048e-02 5.192967409146291222e-03 4.254718384895521920e-03 -4.496130898184628327e-03 -5.057851990749695319e-03 7.139385324510451325e-03 8.078106780294087852e-03 -7.346310335900403839e-04 4.932185203010098704e-04 -1.842482978135967942e-03 -1.890670994487302949e-03 -2.316331805589912085e-03 -2.146256453761974207e-03 6.316409594276273416e-04 -7.946298382627411602e-04 1.417294598567197042e-05 6.406171585518938456e-04 -1.568472689079833350e-03 4.525894084754598229e-04 6.217198972376645517e-04 -7.776223030799478061e-04 -5.007774248267076594e-04 2.446250477125154130e-03 2.768448782532293047e-04 -2.005944288503929036e-03 -1.388948706594682163e-04 -5.900669845363619263e-04 1.116355712137243354e-03 2.810495188956634287e-03 2.140114843834841230e-03 -6.146334242448394086e-04 4.644001967968260265e-04 5.395168105208408491e-04 4.379440309569288675e-04 1.804688455507661576e-04 1.176354516810036287e-04 -4.251883795687496498e-06 4.726469616343587088e-01 4.244797322705558262e-02 4.544555130302295742e-01 -3.134347004728996189e-02 -5.072969799801041457e-03 -4.733055311911589513e-02 -3.165291270130262541e-05 -3.392058405901707957e-04 -4.960531094982479142e-05 3.292375352469112653e-03 4.332197156283715440e-04 4.173932592777250886e-03 -4.157397489128167832e-05 1.625164473022656757e-04 9.921062189965500384e-06 1.247219246738233509e-04 1.799964140179288567e-04 1.058246633596211621e-04 -6.037674989891694908e-04 5.239265699366163183e-04 -4.346370102270135510e-05 -2.173185051135609856e-05 -3.505441973786942774e-04 4.771558481838885160e-05
-1.561858647619867192e-03 -2.925296051440543638e-03 3.108599486188431179e-04 6.095973041046066909e-02 -1.849852910048513377e-02 8.370211197058563535e-02 -3.670793010286302512e-03 -7.903779544670374007e-04 -1.587369950394263221e-04 -6.613096596909558839e-03 -4.306685853509617350e-03 -4.832502149577651285e-03 3.120882706042596953e-03 9.970195069379874514e-03 1.854766197990205924e-03 1.954921682955550275e-03 3.050490407647155934e-03 8.130546680441024703e-04 -5.827253985157929139e-02 -1.605534942832354539e-01 -7.239162864249508444e-02 2.667820866034332355e-03 7.379380543201118255e-04 -2.522784385447654834e-04 3.359460630134513889e-03 3.080253594217064470e-04 -2.987657013777394489e-03 8.928011107901048793e-03 -1.172905766620043443e-02 -1.025790587288879022e-02 3.944803299342166704e-04 6.812462703774562530e-04 -5.045568770895462541e-04 1.131945952721497700e-03 4.133775912484543777e-03 3.029230988668676385e-03 -4.573137238040171464e-04 4.719591013225047336e-04 8.456524438110778544e-05 -2.025786412883877601e-03 2.797267106036682889e-03 -1.227849553891134388e-03 -5.215644122723295251e-04 7.889606598684875509e-04 2.385779240919767841e-04 -9.132101530094356538e-04 2.584200484719132059e-04 -8.338416554897468873e-04 -4.346370102269051308e-05 1.168323180751357649e-03 -1.431939976084654637e-03 -2.209562279164586397e-03 -1.444223195938885247e-03 -1.460758299588835879e-03 -5.362097897908604804e-04 -6.807738388445931481e-04 -3.940078984013793695e-04 -9.306901197252614652e-05 -1.795239824850427667e-04 -1.214149039438267193e-04 4.244797322705558262e-02 1.799028725743931356e-01 8.269819496326796804e-02 -4.901666125987676204e-02 -7.276390469038504852e-03 -7.445757173567163489e-02 1.053994749800328968e-03 1.587369950394068065e-03 1.310997503673676061e-03 -4.662899229282728084e-04 2.393338145445316444e-03 -1.581700771999809034e-03 -1.568472689079903823e-04 -1.842482978135946692e-05 1.209424724109867079e-04 8.125822365111657480e-05 -9.117928584106852266e-05 -2.007834014635453013e-04 4.563688607382937554e-04 -1.342177984842127941e-03 -4.346370102267967106e-05 -4.237710849712731601e-04 6.869154487717057424e-04 3.070804963560633954e-05
-2.503887124133429877e-04 -6.557349676032404179e-04 6.248379453545208420e-03 -4.878328008264614171e-03 -8.379045666722966662e-03 6.813879998373130811e-03 -3.259777576701842691e-04 -4.615656075996992218e-04 1.058293876749328427e-02 -4.294544363115229690e-02 -6.311212847414965528e-03 -6.156491520404840101e-02 2.340425813765543810e-03 1.922796338721388665e-03 -1.102088279845023742e-02 9.741538207478001900e-04 9.656500531563967909e-04 -1.123536671436657121e-02 -4.236180171546277129e-01 -7.380892324106121116e-02 -7.842198094362752281e-01 1.507481778188219865e-02 -1.350681752433519414e-03 -2.083848248271780168e-02 -5.666343805067503014e-03 -4.554712408258685362e-03 4.960531094981394939e-04 7.875433652697913338e-04 1.841538115070262115e-03 -1.161661896138087118e-02 2.579003737857542278e-03 9.609257378278363232e-04 -5.162259359510699627e-03 2.867659404432679887e-04 1.691304887622241794e-03 -1.866765958924734500e-02 -4.497548192783275972e-04 4.809353004467929217e-04 -7.025056893559356941e-04 -5.503827357764999248e-04 9.179344683379902668e-04 1.757445302222001605e-03 -6.543176730046959891e-04 4.629829021982734662e-04 6.623490090632445232e-04 -6.321133909604971686e-04 -7.190407930058673527e-04 1.547685701634219507e-03 4.568412922711473194e-04 -1.190527462795534785e-04 1.477765834771607549e-03 -7.180959299402361190e-05 1.795239824850427667e-03 3.094426540202824261e-04 -3.944803299342275124e-04 -3.878662884742667752e-04 3.392058405901707957e-04 -6.236096233690896495e-05 1.157457255495622679e-04 3.066080648231502004e-04 4.544555130302295742e-01 8.269819496326796804e-02 8.335289058149893959e-01 8.176372539128012526e-03 3.306548298454779419e-03 1.159488711086950966e-02 -5.055017401553191930e-05 4.554239976725920486e-04 1.182496126737024198e-03 -4.294402633655365273e-03 2.579476169390433789e-04 -3.358043335536007624e-03 -1.190527462795480575e-04 3.070804963558465550e-05 5.329027690608638488e-04 -3.118048116845448248e-05 -1.828310032150393984e-04 2.692859737275885446e-05 2.376330610262588142e-04 -1.191472325861263597e-03 4.625104706654117707e-04 -1.648786049665118113e-04 7.351034651229671315e-04 5.480205781121941580e-05
-8.220308671683671312e-04 2.227514677413070399e-03 2.522784385447680855e-04 3.212817882336276021e-02 5.400553824682952087e-02 -1.210416830328756022e-02 1.970984355072593133e-03 2.310190195662872349e-04 4.955806779652588250e-04 -4.033100752833067987e-02 -5.721901753331179452e-02 1.055695503318625043e-02 -7.831025088610740412e-03 1.060089116574178952e-02 -1.637920124409594563e-03 -1.271785686446651360e-03 -2.000275110109670657e-03 -1.877915343100122498e-03 -4.365668930386606972e-01 -4.161573783877755561e-01 3.790176458638830348e-02 4.932185203009855842e-04 1.996023226313965379e-03 -6.694354820560686689e-03 -8.050233319855586850e-03 7.354814103492502211e-03 1.168134208138204774e-02 9.850197460035026338e-04 1.122639051524232205e-02 -1.315721819002221675e-03 -7.662839462912996412e-04 -3.107182191589804351e-03 9.458079287764582007e-04 3.590479649700855334e-04 5.140055077466497337e-04 4.369991678912137707e-04 7.265996975315677439e-04 -5.867599638063923997e-04 -4.034565290584750429e-04 3.314107202980463331e-03 -2.690970011144221824e-03 9.462803603093260761e-04 8.253378878983474998e-04 -5.432962627836043085e-05 -4.582585868697134322e-04 8.579356636653572531e-04 3.004664548959942380e-04 -1.345957437104978137e-03 3.089702224874180201e-03 3.809687880945754682e-03 -3.632998487657892930e-04 -1.412570283237522990e-04 6.708527766546628843e-05 1.237770616081053810e-04 1.799964140178963307e-04 9.543116963678854522e-05 1.653510364993436912e-05 5.565243457036233611e-04 3.925906038028132566e-04 3.458198820501423749e-04 -3.134347004728996189e-02 -4.901666125987676204e-02 8.176372539128012526e-03 4.801633473220877635e-01 4.355554171268173347e-01 -4.509075522184856355e-02 2.783094160051019159e-03 1.946417915364272860e-04 1.443750764406031683e-03 -3.495993343129383604e-05 9.944683766605630706e-04 -3.987322137299366930e-04 1.072419579581818539e-04 1.228321985424145162e-04 9.939959451277175298e-04 -5.900669845363619263e-04 -4.228262219055606112e-04 -2.065943093176568664e-03 -1.549575427765598635e-04 -1.700753518279389618e-04 -2.059801483249670308e-04 -2.971594341660355534e-04 2.877108035089209065e-04 3.651895748971981277e-04
1.977598396532597239e-03 1.241077636811017916e-03 -1.799964140178984991e-03 -3.452435155800519240e-02 -5.874827840516465283e-02 1.285344471439627337e-02 -6.297512332962456119e-04 3.363712513930277280e-04 4.289678318327219946e-04 7.423316675756531577e-03 1.129489308750633234e-02 -7.293870435754162829e-03 1.240416232665077223e-02 -1.322855535148340436e-02 1.562803510685579740e-03 1.431467544551719758e-04 1.032735330821857658e-03 1.413515146303283895e-03 -4.128281533757437449e-01 -7.663741807141962736e-01 6.378203638773868867e-02 2.872856151293527206e-03 -6.472312000118672680e-04 1.047380708340374736e-03 1.492883643822520440e-04 9.221863521336932674e-04 -2.128304055513473726e-03 -1.046908276807547193e-03 -7.044899017939375979e-03 -3.855041308099868991e-03 1.949252504561199088e-03 5.914842791349370381e-04 5.810907854121187327e-04 -2.584200484717234705e-04 -9.703743684849418629e-04 8.017163112555728086e-04 -9.391938873165063539e-04 3.425128613201620063e-04 -3.732209109557249778e-05 -8.333692239568851919e-04 1.647841186599554534e-03 -1.661069269519533037e-03 -6.935294902316827426e-04 -1.818861401493214285e-04 5.673902709593095419e-04 -1.646423892001023766e-03 1.091789272428792977e-03 1.342650416374985408e-03 -3.789373325032970117e-03 -3.145449145751101107e-03 1.465010183384517954e-03 5.782561962149848807e-04 1.336036374915001686e-03 2.886556665746334554e-04 -1.218873354766802832e-04 -1.837758662807411052e-04 3.968424875986742255e-05 -3.977873506642349861e-04 -1.710202148936460897e-04 -3.495993343129763075e-04 -5.072969799801041457e-03 -7.276390469038504852e-03 3.306548298454779419e-03 4.355554171268173347e-01 8.355339052404276989e-01 -7.426859912252947726e-02 -1.355878499294878477e-04 9.018717962209121721e-04 1.622329883825356480e-03 -8.503767591396677039e-05 1.059191496661745276e-03 -2.673962475961471838e-04 -4.695969436582477560e-04 5.102260554837464122e-05 -4.355818732926529163e-04 -2.881832350417744704e-04 1.062970948924313579e-04 8.073854896498334653e-04 -1.086592525566449675e-05 2.810967620489520378e-04 2.092871690549257153e-04 -1.204700408781195914e-04 -4.795180058482078353e-04 -1.818861401493105864e-04
-1.044546119143225163e-03 -1.831617052880298458e-03 -1.110214102210103655e-04 1.373830897543444011e-03 6.805848662314565797e-03 -7.596226616781635507e-03 -9.099031322794878113e-04 -5.073914662866738177e-04 -8.291173401612193794e-04 5.213848882898506482e-02 7.545251254386509121e-02 -1.935174044882193717e-02 -1.323280723527922934e-03 3.406231351887355533e-04 9.004545016223418309e-04 8.277000455626315825e-04 9.396663188493530874e-04 1.264226781920999108e-03 3.197794559591473490e-02 6.184270494536735913e-02 -1.664754235475776334e-01 1.020924542500471072e-03 4.473926616140425604e-03 7.078914088304972228e-03 7.871654200436440513e-03 -8.303456621466101528e-03 -1.453482853982850792e-02 5.470757150466713445e-04 8.495736255338235191e-03 -1.627999062219629388e-03 2.570972401798841955e-03 3.954724361532359345e-03 7.606147678971625836e-04 -1.138559994180179079e-04 1.308635346009349152e-04 4.421959147526334944e-04 -2.933799819032070419e-04 1.847207293464644962e-04 3.316469360644676940e-04 -8.088027842483914466e-04 -1.078088757975969149e-03 5.262887276008976906e-04 -3.018837494945711929e-04 6.661284613260188246e-05 -5.669178394253609338e-06 -1.683745983096552896e-03 -8.428178546139998388e-04 3.154425344875333784e-03 4.681796490596653801e-04 -3.330642306630365174e-04 1.986574595656852901e-03 1.012420774909074395e-03 1.364382266886329364e-03 6.505382207418512145e-04 3.307020729980368612e-06 -1.218873354766857042e-04 3.080253594217163132e-04 -3.467647451158603449e-04 -3.491269027801335856e-04 -2.981042972317426813e-04 -4.733055311911589513e-02 -7.445757173567163489e-02 1.159488711086950966e-02 -4.509075522184856355e-02 -7.426859912252947726e-02 1.812776483350022616e-01 -1.448947511267447991e-03 -2.124524603250624831e-03 -1.525008988057159100e-03 6.803014073116257429e-05 -1.376193055207717252e-03 1.105017355348725293e-03 6.708527766546086742e-05 -1.199976093452714485e-04 -9.651776216235363965e-04 1.079033621041676277e-03 4.289678318326948896e-04 2.107044636534983334e-03 -3.165291270130804642e-05 1.124387048195873203e-04 -9.212414890681901863e-05 -1.209424724109839974e-04 -4.724315328589849539e-07 9.023442277538307882e-05
-8.201411410369095073e-04 2.140587275367711057e-03 -6.316409594276490257e-04 1.967677334342666975e-03 1.157457255495676889e-04 -5.305406113965743450e-04 3.215652471533407553e-02 5.527496177561191937e-02 2.470816916833626191e-04 -4.035273937884198414e-02 -5.818561244953385225e-02 1.929410380181360244e-03 -1.276510001775252052e-03 -1.538237070977108330e-03 2.276175125297209747e-03 -7.831969951676436698e-03 1.066797644340724410e-02 -6.628214405960902809e-04 4.965255410310093209e-04 3.397255152763018447e-03 6.100980815294330950e-03 -4.371328660150214374e-01 -4.148364598219119737e-01 5.227643883657884238e-02 -8.083775958688498020e-03 4.689355395122475623e-03 -1.295548992549298319e-02 1.040766666880472546e-03 1.106103947874293066e-02 -9.670673477549534712e-04 -7.601423363642629411e-04 -3.242770041519306944e-03 -2.730654259904130988e-04 3.316469360646005088e-04 4.199916327084338066e-04 -5.182573915423452533e-04 7.299067182615372705e-04 -4.988876986952608776e-04 4.407786201540665142e-04 8.333692239568960339e-04 1.039349372282177483e-05 4.601483130011276880e-04 3.307020729987632766e-03 -2.809077894358059935e-03 -3.590479649700855334e-04 8.617151159282074487e-04 5.966810259963226636e-04 1.340288258710706747e-03 5.551070511050572483e-04 2.418849448219463107e-04 -4.294402633655592955e-04 1.795239824850373457e-04 8.739983357824001112e-05 -1.889726131421303086e-05 -1.365327129952058176e-04 4.629829021982273876e-05 -3.911733092042471438e-04 3.095371403268444652e-03 3.793625208828668455e-03 -4.677072175268280792e-04 -3.165291270130262541e-05 1.053994749800328968e-03 -5.055017401553191930e-05 2.783094160051019159e-03 -1.355878499294878477e-04 -1.448947511267447991e-03 4.807274305723170937e-01 4.353744758497337664e-01 -4.953917053521479652e-02 -3.133780086889569050e-02 -4.954389485054335601e-02 2.593176683843154834e-03 3.401507036558128715e-05 -9.212414890679733459e-05 -1.006751596514809943e-03 -6.434517477490369133e-04 2.740102890561512891e-05 2.104210047337842868e-03 -3.033010440931589898e-04 2.971594341660355534e-04 -4.336921471612630551e-04 -1.388948706594899003e-04 -2.069250113906497641e-04 2.508611439462019727e-04
2.350819307488387268e-03 9.841693692443195113e-03 1.618550431562511705e-03 -5.735318808864058732e-04 8.056847361315601364e-03 -7.710082616199653849e-04 -3.385208148675197815e-02 -5.277863355600412310e-02 -1.237298184548249035e-03 -3.408121078018674921e-03 3.182298805313803994e-03 4.023699365329242925e-03 1.199976093452822905e-04 -1.031129063610146390e-02 -7.403002119843785610e-04 1.234605324810955987e-02 -2.149327258725536316e-02 9.240760782651185820e-04 2.360267938145458547e-03 -1.013885312660923327e-02 3.401507036558735326e-04 -4.107163844238802541e-01 -7.754836055307137155e-01 6.819076745234506354e-02 -1.862797534048850519e-03 -9.336664383820808197e-03 -2.191609880916107166e-03 -1.231156574621060547e-03 -1.182921315116577596e-02 5.169345832503533661e-03 1.377610349806489363e-03 -8.399832654168597201e-03 1.752720986893539150e-04 -2.938524134360985529e-04 -5.432017764771114414e-03 -6.240820549019460324e-04 -1.097458450823041165e-03 8.928955970966727732e-04 5.952637313976589725e-05 -7.242375398672945032e-04 -8.541562114025178995e-04 -5.607762294993433837e-04 -5.324303375279886008e-04 1.592094265722609125e-03 1.176354516809895341e-03 -1.303438599148008196e-03 1.526898714188584198e-03 -5.106984870166596073e-04 -1.105489786881568015e-04 6.642387351946696210e-04 1.894450446750109776e-04 -1.072419579581655909e-04 5.669178394265535562e-05 8.976199124261083004e-06 4.034565290584940164e-04 1.286431063965182316e-03 -2.050352852592273768e-04 -3.658037358899169766e-03 -3.124189726772609414e-03 -3.746382055543127747e-04 -3.392058405901707957e-04 1.587369950394068065e-03 4.554239976725920486e-04 1.946417915364272860e-04 9.018717962209121721e-04 -2.124524603250624831e-03 4.353744758497337664e-01 8.369965532661480800e-01 -6.994963004916562865e-02 5.219896006519047366e-03 8.778250311985740656e-03 -2.656482509245776131e-03 3.779452262844774577e-06 6.675457559246283055e-04 1.341705553309244453e-04 -7.062851416187777582e-04 4.634553337310972146e-04 -3.911733092042552753e-04 -9.165171737393292863e-05 9.495873810393498128e-05 2.801518989832205153e-04 5.669178394263909258e-05 4.455029354826048641e-04 -1.998385383978219104e-04
5.636108186964864514e-04 1.402176789514733742e-03 -8.054957635184110780e-04 1.022341837099069711e-03 2.621995007347362964e-04 -8.007714481898374915e-04 6.079721396315884360e-03 4.828250265781946875e-03 -5.839726177625331055e-03 -5.253722104271500021e-02 -7.870047933224580405e-02 -3.602762869555102207e-03 -8.352589500882940266e-04 -7.643942201600057319e-04 1.717761053462143073e-03 -1.359185520024913055e-03 2.714591587786992395e-03 6.708527766546337192e-04 -1.605322348642568547e-03 -2.627664185741610502e-03 7.843780739997816345e-03 5.739523449506683805e-02 6.970774510434367410e-02 -1.677637443376742143e-01 -7.728507445981165104e-03 4.583058300230006751e-03 -1.601212194306728467e-02 -3.864489938759175028e-04 -6.931043018521229268e-03 -8.801399457095660482e-04 -2.875690740490702800e-03 -3.711422122111847355e-03 1.692722182220811377e-03 1.440916175209278928e-04 2.055077167920929754e-04 5.735318808864273404e-04 4.752661220525013653e-04 -1.913347708064306544e-04 3.699138902257554512e-04 4.327472840955288221e-04 2.362157664273240726e-06 1.251943562066877569e-04 9.495873810393010237e-04 7.072300046844930176e-04 -1.417294598539007786e-06 1.986102164124010395e-03 1.309107777542272647e-03 3.158204797138195255e-03 4.270781057012589498e-04 1.856655924121553610e-04 -4.355818732926502058e-04 2.031455591277914370e-05 1.473986382508703143e-04 -7.086472992830022098e-05 -1.114465986005834519e-03 -1.432884839150367186e-03 1.440443743676051314e-03 3.614101226343587742e-04 1.461703162654532165e-03 1.986574595656863743e-03 -4.960531094982479142e-05 1.310997503673676061e-03 1.182496126737024198e-03 1.443750764406031683e-03 1.622329883825356480e-03 -1.525008988057159100e-03 -4.953917053521479652e-02 -6.994963004916562865e-02 1.798074414047563241e-01 4.737212709400719091e-02 7.505897707699651922e-02 -4.558019428988672669e-03 1.299186715352233963e-04 -1.029900741624672524e-04 -1.038876940748971554e-03 -9.141550160751536237e-04 3.070804963557923449e-05 2.274285399165782047e-03 1.729099410250657665e-04 1.029900741624753839e-04 1.795239824850048196e-05 5.905394160693401735e-05 -1.710202148936596422e-04 2.362157664284082748e-06
1.617133136963945592e-03 3.185605826043762679e-03 -2.702308367932685675e-04 1.966732471276894795e-03 1.139032425714312001e-03 4.946358148996059072e-04 -4.099004951666389979e-02 2.343118673502811444e-02 5.310461131367426313e-02 3.922362801531768112e-02 -8.914783024980990275e-03 -5.916496301714309347e-02 -1.888781268355791115e-03 -2.521839522382010590e-03 1.527371145721424101e-03 1.619495294628240517e-03 -9.488787337400226077e-03 -3.291902920936266679e-03 -9.191627903234208738e-03 -1.101237903085883121e-03 -1.154197477918970406e-02 -4.404195721890963311e-01 3.520654269144838505e-02 4.274895935663774460e-01 5.152338297320700408e-03 5.043206613231142679e-03 3.614573657876489661e-03 -5.056907127683912297e-03 5.214226828124795057e-03 -9.406111819150558134e-03 -7.610871994300025950e-04 8.617151159282050634e-04 1.682328688497996324e-03 -1.875553185435782904e-03 -1.809412770836088796e-03 2.584200484718916085e-03 6.288063702304951159e-04 -7.795120292113620619e-04 1.507056589808669460e-04 6.240820549019703185e-04 -6.529003784061271657e-04 6.524279468732817333e-04 6.325858224933778376e-04 -1.629888788351043210e-03 -1.039349372281635382e-04 2.460423423110815258e-03 7.053402785530868933e-04 1.876970480034411467e-03 1.762169617550461351e-04 1.280289454037982985e-04 -2.078698744563812865e-05 4.625104706654226128e-04 4.653450598625331544e-04 -4.081808443870459189e-04 2.810967620489493272e-03 2.215703889091715038e-03 1.181078832137704565e-05 -1.398397337251861862e-04 -5.839253746092384900e-04 -1.013838069507629665e-03 3.292375352469112653e-03 -4.662899229282728084e-04 -4.294402633655365273e-03 -3.495993343129383604e-05 -8.503767591396677039e-05 6.803014073116257429e-05 -3.133780086889569050e-02 5.219896006519047366e-03 4.737212709400719091e-02 4.720044547496753951e-01 -5.595526318292366047e-02 -4.523772867171987344e-01 -6.094366773834285211e-05 1.587369950394046381e-04 -3.023561810275006510e-05 8.267551824968268764e-05 1.521229535794439008e-04 -1.469262067180059084e-04 1.242494931409589450e-04 -3.439301559187254087e-04 3.070804963561718157e-05 -4.455029354826184167e-04 5.154228023452223518e-04 -6.803014073117341631e-05
-1.524536556524267589e-03 -2.762307172605353925e-03 5.527448934408382177e-05 -3.473789061085618465e-03 -5.262887276008976906e-04 5.895945530034595733e-04 6.051611720110946363e-02 -3.357996092382731224e-02 -7.688917683527823899e-02 2.821361114212271679e-03 -4.948247875127169751e-03 -9.050843306443300679e-03 1.816499243828919360e-03 2.528453563841982169e-03 -1.248164109803912665e-03 2.466565033037917010e-03 8.768329249795796948e-03 -4.001495083285044538e-03 -5.414065366522659468e-04 5.655005448278894314e-04 -2.290820502815708176e-03 3.381145237492643590e-02 -1.581620458639215188e-01 -6.258158786275318242e-02 4.513610864900319264e-03 2.087202512155045611e-03 3.689217840067641595e-03 8.688960752276141467e-03 -9.583273643971310096e-03 1.253266370358742735e-02 -1.431467544550798186e-04 7.152613407430394917e-04 7.299067182615630745e-04 1.010058617244920416e-03 2.918682009980531726e-03 -3.856931034231289752e-03 -3.505441973786780144e-04 3.033010440931589898e-04 -1.733823725579328829e-04 -3.897560146056810310e-04 6.486484946104261167e-04 -2.844037827789296959e-04 -1.851459177260224038e-03 2.812384915088064589e-03 9.184068998708628043e-04 -8.083303527155541457e-04 6.382550008876314469e-04 1.113993554472980955e-03 -8.456524438112946948e-05 9.306901197252614652e-05 1.473986382508703143e-04 -4.639277652639778836e-04 -5.229817068708956379e-04 4.322748525626698372e-04 -2.134445665440598463e-03 -1.445168059004597796e-03 1.774452837404794960e-03 -6.755770919832527338e-05 1.337453669513567799e-03 1.363437403820611394e-03 4.332197156283715440e-04 2.393338145445316444e-03 2.579476169390433789e-04 9.944683766605630706e-04 1.059191496661745276e-03 -1.376193055207717252e-03 -4.954389485054335601e-02 8.778250311985740656e-03 7.505897707699651922e-02 -5.595526318292366047e-02 1.755942969947520693e-01 6.179546179208184054e-02 -1.648786049665172324e-04 -2.220428204418797846e-05 -8.078579211827114238e-05 7.369931912543244666e-05 -5.527448934410008480e-05 8.739983357824001112e-05 -2.395227871576730699e-04 5.012498563595585129e-04 -1.918072023392733763e-04 6.151058557777038145e-04 -1.002499712719103365e-03 3.302296414659151337e-04
4.856596157752797720e-04 1.015727795639087289e-03 -1.231156574621114757e-03 1.375720623674874530e-03 1.151788077101401596e-03 1.232573869219670028e-03 -8.603450644829271909e-03 1.540363012874955244e-02 1.268053477337111393e-02 4.379676525335769732e-02 -7.740790665835325240e-03 -6.777833472416230909e-02 -8.952577547609568559e-04 -1.686580572293691627e-03 1.294934831556587233e-03 -3.483237691742695381e-03 -3.646226570577794888e-03 7.369931912543431691e-05 -1.500206332582246227e-02 -9.425009080464776152e-04 -1.078419460048968270e-02 4.254874287301363411e-01 -6.154554551120133832e-02 -7.749639308445727126e-01 4.728094780816644374e-03 5.185408504620609912e-03 3.100568150129844047e-03 -2.484989862819119051e-03 -2.792070359175299757e-04 -1.405011378711887218e-03 -2.692387305742771457e-03 -3.623549857000682873e-04 1.663903858716633604e-03 -5.272335906666861336e-04 -2.565303223404699368e-03 3.118048116845485111e-04 6.094366773834231001e-04 -6.453414738804403271e-04 5.480205781122483681e-05 7.351034651229589999e-04 -3.982597821970777080e-04 5.536897565065182405e-04 1.068167695786006359e-03 -1.180133969072732093e-03 1.410680557106173787e-03 6.500657892089813875e-04 8.343140870225977408e-04 1.556189469225613582e-03 1.795239824850590298e-05 3.023561810274193358e-05 -7.180959299401819089e-05 4.091257074527476258e-04 4.336921471612467920e-04 -1.549575427765652845e-04 6.174680134419607922e-04 -1.457923710391687390e-03 3.070804963559929223e-04 -1.214149039438267193e-04 2.862935089103602147e-04 6.505382207418566355e-04 4.173932592777250886e-03 -1.581700771999809034e-03 -3.358043335536007624e-03 -3.987322137299366930e-04 -2.673962475961471838e-04 1.105017355348725293e-03 2.593176683843154834e-03 -2.656482509245776131e-03 -4.558019428988672669e-03 -4.523772867171987344e-01 6.179546179208184054e-02 8.379140153029531746e-01 1.946417915364164440e-04 3.873938569412234759e-05 1.870828870107296054e-04 2.598373430704359506e-05 2.881832350415413670e-05 -6.254993495005147473e-04 1.861380239450251880e-04 -7.880157968027641600e-04 -9.921062189995315944e-06 -2.173185051135067755e-05 1.496663096085839445e-03 -5.810907854119978441e-05
-7.356703829623930345e-03 -1.107615728779428113e-02 1.545795975502797228e-03 3.330642306630527804e-04 -6.533728099389834402e-04 -4.710142382568084478e-04 3.741657740214375267e-04 -4.440856408840577248e-04 6.231371918362794537e-04 -5.664454078936457821e-04 7.063323847720723303e-03 -9.637603270249675731e-04 -8.410226147891410736e-03 1.851931608793076084e-03 -8.933680286295162540e-04 -8.288338812414709419e-03 1.597763444116885069e-03 8.598253897968372386e-05 -7.256075913125741537e-03 1.612881253168257662e-03 1.576031593605536994e-03 -6.925846271659826837e-03 1.090844409363072622e-03 -1.765476638280544719e-03 -4.890044310279421935e-02 9.275484500316036329e-02 -1.000373770821260180e-02 5.661147058205994766e-03 7.951022697955977599e-04 -2.220428204420267482e-04 -4.269661394279737343e-01 3.990156726496510986e-01 -4.369566490532664216e-02 7.034977955749579723e-03 4.918012257024508048e-04 -1.403121652580429485e-04 1.480600423968745196e-03 -8.347865185554675677e-04 5.621935240979366016e-05 8.480146014754107262e-04 -9.779332730105907544e-05 6.477036315447244098e-04 7.894330914013356938e-04 -4.270781057012616603e-04 -6.056572251206108516e-04 5.895945530035137834e-04 -2.273340536100077521e-03 7.653390832257009335e-05 -5.806183538792635424e-04 8.555735060010785913e-04 9.746262522806320699e-04 7.795120292113620619e-05 -8.645497051253288323e-05 -8.031336058537692085e-06 8.078579211826843187e-05 -6.708527766546086742e-05 1.393673021923434643e-04 -6.391998639533277328e-04 2.177909366463278134e-04 -9.826575883391806040e-04 -4.157397489128167832e-05 -1.568472689079903823e-04 -1.190527462795480575e-04 1.072419579581818539e-04 -4.695969436582477560e-04 6.708527766546086742e-05 3.401507036558128715e-05 3.779452262844774577e-06 1.299186715352233963e-04 -6.094366773834285211e-05 -1.648786049665172324e-04 1.946417915364164440e-04 4.675550945732434571e-01 -4.467170845220584940e-01 4.822864546307398248e-02 3.014585611150159827e-02 -4.646175153019485582e-02 5.018167741989810332e-03 8.314794978254167260e-05 6.094366773834827312e-05 -5.621935240978986545e-04 -3.307020729985789623e-06 -4.251883795698338520e-06 5.371546528565621873e-04
-2.461840717709424739e-03 5.627604419373272680e-03 4.499437918914608696e-03 2.796794674504157405e-04 5.603037979664681357e-04 -8.267551824963931956e-05 3.151118324145035093e-04 5.688075655578648127e-04 -1.091316840895906887e-04 -1.106292920487440129e-02 4.125744576426041213e-03 -3.222455485606519343e-03 5.432962627838211489e-05 4.152673173798736100e-04 7.686461039557003841e-04 1.306273188345064527e-03 -1.653037933460974745e-03 -1.195724209656965622e-03 6.302236648290503868e-04 4.299126948983971928e-04 -1.351154183966511431e-04 -1.648786049665172324e-04 -2.187357997120525596e-04 3.562133757729372616e-04 1.568000257547099048e-03 1.029900741624728685e-03 1.629888788351036271e-04 -4.114878651170425505e-04 -1.393673021923356580e-04 1.204700408781059575e-04 4.072851142007515857e-01 -8.719234164901459305e-01 8.350605288445064889e-02 -3.349539567944724572e-04 -1.015727795639202757e-04 6.614041459953537444e-06 -8.069130581169880329e-04 2.124524603250603147e-03 -4.129051597156032424e-04 2.102320321206328432e-04 6.377825693549947234e-05 -5.999880467264656625e-05 2.055077167921080458e-04 2.121217582520796251e-04 9.448630657114646947e-06 2.002637267773982495e-03 1.498080390684402956e-03 1.936969284706117379e-05 -3.070804963559549752e-05 4.483375246797614844e-04 3.212534423416161036e-05 -1.540126797108581566e-04 -5.621935240979637066e-05 3.070804963559549752e-05 -1.814137086164624435e-04 -9.306901197249362045e-05 -1.540126797108256305e-04 4.209364957741246714e-04 1.039349372281689592e-04 4.284954002998142206e-04 1.625164473022656757e-04 -1.842482978135946692e-05 3.070804963558465550e-05 1.228321985424145162e-04 5.102260554837464122e-05 -1.199976093452714485e-04 -9.212414890679733459e-05 6.675457559246283055e-04 -1.029900741624672524e-04 1.587369950394046381e-04 -2.220428204418797846e-05 3.873938569412234759e-05 -4.467170845220584940e-01 9.063362742063972854e-01 -9.038843545508778998e-02 4.652411249253177866e-02 -5.114024100006167584e-02 5.592644485941936777e-03 -1.393673021923272012e-04 6.566798306690288609e-05 -1.889726131418592581e-05 -1.403121652580614342e-04 -5.432962627836043085e-05 2.078698744562186562e-05
2.532233016104670819e-04 4.410148359204900219e-03 4.604223232901929336e-02 -2.125941897849331890e-04 -8.362038131540336806e-05 -3.184188531445353776e-04 1.110214102209968129e-04 -1.105489786881622225e-04 -3.165291270130696222e-04 1.195251778124081267e-03 -3.106237328524083345e-03 -2.438738815752739333e-02 -5.839253746092455157e-03 8.172593086865159728e-03 -3.706697806783282225e-03 5.721618294411447841e-03 -8.588805267310746158e-03 -1.618078000029664430e-03 3.667013558023440173e-03 3.237100863125039890e-03 8.735259042495905658e-04 -3.690635134666203805e-03 -3.038679619325782792e-03 1.553827311561333836e-03 -1.639337419009456297e-04 1.384224391266241391e-04 2.545933530557624100e-03 6.661284613260730347e-05 1.195251778124094142e-04 9.599808747621230154e-04 -4.398668272956542113e-02 8.331188352444710010e-02 -1.079666679295706588e-01 5.810907854131091513e-05 -9.448630657117018639e-07 -1.077143894910260937e-04 7.653390832257822487e-05 -3.349539567944616152e-04 -1.016200227171913748e-03 -1.370051445279130142e-05 -3.921181722699596927e-04 -1.747996671566860206e-05 -4.771558481836987806e-05 3.505441973786915669e-04 -9.354144350536886844e-05 -2.428298078876615701e-04 9.165171737396545469e-05 1.148008624838564844e-03 -2.109406794199267417e-03 -4.034565290584858849e-04 2.275702693764345558e-03 1.417294598566194155e-04 8.456524438109965392e-05 -6.207750341719655554e-04 -1.119662732867202038e-04 -2.040904221935121174e-04 -1.870828870107214738e-04 2.060746346315163197e-03 8.036060373869995327e-04 2.107517068067828875e-03 9.921062189965500384e-06 1.209424724109867079e-04 5.329027690608638488e-04 9.939959451277175298e-04 -4.355818732926529163e-04 -9.651776216235363965e-04 -1.006751596514809943e-03 1.341705553309244453e-04 -1.038876940748971554e-03 -3.023561810275006510e-05 -8.078579211827114238e-05 1.870828870107296054e-04 4.822864546307398248e-02 -9.038843545508778998e-02 7.978329240555029345e-02 -4.995491028412755129e-03 5.612959041854751266e-03 2.834589197132496730e-05 -1.119662732867256249e-04 -5.952637313977944978e-05 2.692859737275614396e-05 -3.637722802987350141e-05 6.188853080405269051e-05 -1.889726131414255772e-06
-1.266116508052213437e-04 -7.119543200130524878e-03 9.165171737394322855e-04 4.969979725638466218e-04 3.165291270130967272e-04 -5.286508852651438262e-04 7.086472992830618409e-04 4.672347859939582522e-04 4.918012257024628395e-04 -8.218891377084959482e-03 1.112765232487553102e-02 -1.184385852868427612e-03 -5.932322758064981737e-03 -1.108324376078717588e-03 1.634613103679601834e-03 -5.774058194558420037e-03 -1.770673385141949751e-03 -1.686580572293694879e-03 -7.730397172112514308e-03 -1.873191027771571246e-03 -2.017282645292419125e-04 -7.473394418239232700e-03 -1.935079558575624262e-03 7.086472992830604315e-04 -4.978058304850386390e-02 -9.360947364609574495e-02 1.016861631317913031e-02 4.472036890008874305e-03 -1.327532607323630759e-04 -2.763724467204010569e-04 -4.269859815523536217e-01 -3.984964703950429898e-01 4.336685255845929704e-02 5.518945166816329774e-03 -2.281844303691422970e-04 -3.023561810274612809e-05 4.431407778183505970e-04 2.268616220771493310e-03 -2.962145711003230045e-04 8.310070662926119511e-04 4.374715994240780141e-04 5.196746861409152693e-04 7.809293238099552798e-04 1.563748373751313973e-04 -6.094366773834285211e-04 1.548158133167059627e-03 8.064406265841182059e-04 -1.336981237980735919e-04 1.866104554778787519e-04 1.719650779593640596e-04 -4.346370102268509207e-05 1.048798002938869291e-04 6.708527766547170944e-05 -2.111768951863562341e-04 6.991986686260393512e-05 1.218873354766857042e-04 2.579476169390433789e-04 1.233046300752626591e-04 4.095981389856174527e-04 1.039349372282177483e-05 1.247219246738233509e-04 8.125822365111657480e-05 -3.118048116845448248e-05 -5.900669845363619263e-04 -2.881832350417744704e-04 1.079033621041676277e-03 -6.434517477490369133e-04 -7.062851416187777582e-04 -9.141550160751536237e-04 8.267551824968268764e-05 7.369931912543244666e-05 2.598373430704359506e-05 3.014585611150159827e-02 4.652411249253177866e-02 -4.995491028412755129e-03 4.669409335805314032e-01 4.461085927077407254e-01 -4.810864785372870323e-02 1.398397337251970282e-04 6.661284613260188246e-05 -5.380995159222638942e-04 4.771558481839427261e-05 5.810907854121062643e-05 5.088087608852399305e-04
1.101096173626026076e-02 4.118185671900319138e-03 -3.189857709839498748e-03 -3.245604630715964722e-04 5.697524286235665196e-04 -1.105489786882001696e-04 -2.905453927060748162e-04 5.607762294993379627e-04 -8.503767591394508635e-05 2.447195340190872100e-03 5.654060585213137313e-03 4.491879014388914376e-03 1.724375094921742554e-04 -2.040904221935214416e-04 3.495993343129547861e-04 -6.250269179676774464e-04 4.459753670154872137e-04 -1.247219246738113163e-04 -1.299186715352277331e-03 -1.664848721782351791e-03 -1.200448524985519693e-03 -4.960531094979226535e-05 4.020392344599446003e-04 7.809293238099546293e-04 -1.643116871271059660e-03 9.566738540321314795e-04 1.955866546021244935e-04 4.247159480367255005e-04 -1.336981237980634275e-04 1.199976093452722074e-04 -4.066586699881855060e-01 -8.726897004364373434e-01 8.376872481671826520e-02 3.467647451156977145e-04 -2.499162808804993984e-04 7.558904525693191395e-06 -1.966260039744068336e-03 1.502332274480122978e-03 4.960531094981937041e-05 -2.121217582520470990e-04 2.877108035089453010e-04 6.141609927112594292e-06 -2.135390528506348959e-04 1.398397337251834757e-04 -5.669178394266619764e-05 8.002990166570056116e-04 2.120745150987796319e-03 -4.129051597156113739e-04 9.070685430820953771e-05 6.788841127131788923e-04 -1.025176426296191094e-04 -1.582645635065456531e-04 -2.314914510991679039e-05 4.110154335839016730e-05 -1.625164473022439916e-04 -1.936969284708827885e-05 -2.362157664284082748e-06 -1.261392192723623587e-04 4.913287941698749051e-05 -1.204700408781304334e-04 1.799964140179288567e-04 -9.117928584106852266e-05 -1.828310032150393984e-04 -4.228262219055606112e-04 1.062970948924313579e-04 4.289678318326948896e-04 2.740102890561512891e-05 4.634553337310972146e-04 3.070804963557923449e-05 1.521229535794439008e-04 -5.527448934410008480e-05 2.881832350415413670e-05 -4.646175153019485582e-02 -5.114024100006167584e-02 5.612959041854751266e-03 4.461085927077407254e-01 9.072697989153195586e-01 -9.060055721333987178e-02 1.450364805865916526e-04 -5.338476321268040801e-05 2.409400817560223423e-05 1.422018913894811110e-04 6.614041459974289751e-05 -2.314914510988426433e-05
-1.208952292576899673e-03 -3.174267469255327018e-03 -2.444030048920720413e-02 -1.407845967908878931e-04 -1.100765471553086586e-04 -3.113323801516506032e-04 1.847207293464238386e-04 -8.503767591397219140e-05 -3.217258738745103252e-04 -2.362157664276737278e-04 4.438494251176264976e-03 4.604364962361785774e-02 3.709532395980416619e-03 -3.006554275091618579e-03 1.530205734918563916e-03 -3.652840612037764299e-03 3.270643501957774119e-03 8.995096385566382809e-04 -5.695634560104414004e-03 -8.620930611544914274e-03 -1.634613103679603352e-03 5.850592102880983192e-03 8.149443941755247708e-03 -3.684021093206227889e-03 1.790515509520130199e-04 2.130666213177733088e-04 2.502942261067786067e-03 -3.448750189839690401e-05 1.214149039438328179e-04 9.599808747621239912e-04 4.410762520197664127e-02 8.361612943160595668e-02 -1.081631994472384839e-01 -2.551130277407618989e-05 1.559024058422825768e-05 -1.072419579581725298e-04 1.889726131421411506e-04 -3.307020729986873825e-05 1.222180375496861697e-03 3.448750189842943008e-05 3.415679982544386154e-04 -1.039349372281608277e-04 9.448630657206804132e-07 -4.001495083285055163e-04 -7.086472992830564199e-06 -9.165171737394377065e-05 -3.491269027801362961e-04 -1.013838069507636388e-03 1.000137555054838364e-03 1.327532607323691745e-04 -1.037459646150408043e-03 2.173185051134796705e-05 -8.220308671683183421e-05 1.922796338721404928e-04 -1.181078832137975616e-05 1.185803147467080461e-04 7.421899381158031167e-04 -1.000609986587683905e-03 -4.426683462854861910e-04 -9.656500531563926709e-04 1.058246633596211621e-04 -2.007834014635453013e-04 2.692859737275885446e-05 -2.065943093176568664e-03 8.073854896498334653e-04 2.107044636534983334e-03 2.104210047337842868e-03 -3.911733092042552753e-04 2.274285399165782047e-03 -1.469262067180059084e-04 8.739983357824001112e-05 -6.254993495005147473e-04 5.018167741989810332e-03 5.592644485941936777e-03 2.834589197132496730e-05 -4.810864785372870323e-02 -9.060055721333987178e-02 7.986360576613570073e-02 -6.991986686259580360e-05 6.236096233690896495e-05 8.031336058548534107e-06 1.889726131422387288e-06 -6.094366773834556262e-05 1.747996671564962853e-05
1.149898350969976498e-03 1.204227977248331508e-03 -7.265996975315731649e-04 -8.342668438693101943e-03 1.126749205860070550e-03 8.246292405990606270e-03 1.415357629281421836e-02 -7.643942201599938056e-04 -6.532783236324186255e-03 1.051160160603245531e-03 -1.374303329076281312e-03 -2.480265547490751680e-04 -7.081748677502109658e-03 -4.313299894969636851e-04 -1.387531411996245287e-03 -5.766026858499876707e-03 -1.685163277695126598e-03 2.234601150405900692e-04 -6.870099350782883814e-03 -1.549575427765634142e-04 -1.633668240613894273e-03 -5.366349781704211203e-03 1.792405235653298911e-03 -6.699079135889210619e-04 2.712229430122811095e-03 2.688135421947145435e-04 7.747877138827976911e-05 -4.333850666648790539e-02 -1.093915214326625016e-02 -9.600233936000823753e-02 4.448415313366348330e-03 4.086532759198988865e-04 2.456643970847951510e-05 -4.252464886483802720e-01 -4.486304322301228054e-02 -4.149866930493599781e-01 5.437686943165554506e-04 -1.601542896379978560e-04 3.103875170859814224e-04 3.722760478900286919e-04 -6.047123620548928817e-05 -2.239325465734187236e-04 1.625164473022439916e-04 6.642387351946642000e-04 5.026199078048354529e-03 4.681796490596708011e-04 2.451919655519375213e-04 3.118048116845475353e-04 -7.889606598684875509e-05 1.039349372281635382e-05 -2.929075503702938468e-05 -5.475481465793785411e-04 -5.135330762137972540e-04 5.574692087693196470e-05 4.393613255554407702e-05 3.689690271600483233e-04 3.340090937287490663e-04 -1.554299743094188484e-04 1.875553185435804588e-04 -7.747877138827180023e-05 -6.037674989891694908e-04 4.563688607382937554e-04 2.376330610262588142e-04 -1.549575427765598635e-04 -1.086592525566449675e-05 -3.165291270130804642e-05 -3.033010440931589898e-04 -9.165171737393292863e-05 1.729099410250657665e-04 1.242494931409589450e-04 -2.395227871576730699e-04 1.861380239450251880e-04 8.314794978254167260e-05 -1.393673021923272012e-04 -1.119662732867256249e-04 1.398397337251970282e-04 1.450364805865916526e-04 -6.991986686259580360e-05 4.423555966107376447e-01 5.009711217551698903e-02 4.608494013958942537e-01 3.945748162408106025e-02 4.851871842424720048e-03 4.413030191555358112e-02
-7.790395976785681291e-04 -8.102200788469521384e-04 8.465973068768337714e-04 6.906949010345261224e-04 -1.226621231905700160e-02 1.555244606159863086e-03 5.669178394271769724e-05 5.437686943165381467e-03 -2.976318656991818520e-05 5.050293086224222610e-04 -9.344695719879571620e-04 -6.099091089162902166e-04 7.010883947573750023e-04 4.474871479206127961e-03 -5.021002331186942558e-03 4.459753670154665596e-04 -1.381389802069121851e-03 -2.737268301364051935e-03 -6.717976397203429071e-04 5.072497368268178569e-03 3.708115101381852241e-03 -4.644001967968314475e-04 -9.330522773893700156e-04 3.290485626337698831e-03 2.447195340190432998e-04 -1.039349372281821323e-04 4.724315328562744484e-07 1.862325102515793775e-03 3.826978875048264728e-02 -2.162319125879057398e-03 2.527508700777138066e-04 1.747996671564789380e-05 -3.307020729986721359e-06 -4.741464593196430266e-02 -1.363735035686315655e-01 -8.777730637299611949e-02 -1.743272356236318793e-04 2.168460735806152645e-04 2.192082312448939262e-04 -8.267551824970437169e-05 2.896005296403487148e-04 7.747877138828264225e-05 -2.499162808804758712e-04 4.299126948983911754e-04 -6.991986686258225107e-05 -8.928955970964071436e-05 2.267671357705861859e-04 -2.603097746033139091e-04 2.007834014635453013e-04 4.984152671624154452e-04 -1.691304887622237024e-04 -5.192022546080535738e-04 -1.007224028047663507e-03 1.500442548348673594e-03 3.444025874515627096e-04 6.826635649760317984e-04 6.240820549019405030e-04 -2.943248449688979067e-04 -4.809353004467793692e-04 4.724315328589849539e-07 5.239265699366163183e-04 -1.342177984842127941e-03 -1.191472325861263597e-03 -1.700753518279389618e-04 2.810967620489520378e-04 1.124387048195873203e-04 2.971594341660355534e-04 9.495873810393498128e-05 1.029900741624753839e-04 -3.439301559187254087e-04 5.012498563595585129e-04 -7.880157968027641600e-04 6.094366773834827312e-05 6.566798306690288609e-05 -5.952637313977944978e-05 6.661284613260188246e-05 -5.338476321268040801e-05 6.236096233690896495e-05 5.009711217551698903e-02 5.191739087160875815e-02 9.759065417346801663e-02 -4.977066198631391325e-03 4.913949345841913535e-02 -9.128322077831561854e-03
-2.456643970845037717e-05 -1.435246996814624164e-03 2.442471024862195514e-04 5.799569497332577109e-03 1.593983991854045065e-03 2.297434544275733966e-03 2.466092601505036341e-04 -1.034625056953316583e-04 4.597231246215686962e-03 -1.653510364993653753e-04 1.668628174045119587e-03 1.927520654049642412e-04 1.875553185435750378e-04 7.365207597215278233e-04 -2.692859737274970651e-05 -5.716421547551434057e-05 8.721086096510201162e-04 8.083303527155526278e-04 3.387334090573009687e-04 -1.864687260180153319e-03 -6.689630505232028752e-04 4.582585868694206976e-05 -4.700693751911186671e-04 3.184188531445153740e-04 2.551130277419003112e-03 5.669178394257209228e-06 -8.928955970963670281e-05 1.593936748700765585e-02 -2.033817748942391875e-03 1.931111133699636717e-02 4.421959147524754177e-04 -1.889726131420760985e-05 -8.976199124259473641e-06 -4.350999931291448242e-01 -8.782691168394593517e-02 -9.338728909619385954e-01 -7.969919959270469270e-04 3.047183386917142606e-04 2.692859737275614396e-05 -3.429852928530209913e-04 9.306901197247735742e-05 6.377825693547290939e-04 -2.407983522963847399e-03 1.039349372280280129e-05 4.393613255554949804e-04 -8.045509004527039501e-04 -3.505441973786996984e-04 3.448750189843214058e-05 -2.456643970847856642e-04 -2.357433348948337164e-04 2.834589197132225680e-06 6.944743532973952915e-05 3.292847784001971638e-04 -6.094366773834827312e-05 -4.866044788410682151e-05 2.834589197131141478e-05 3.684965956271893384e-05 -3.755830686200090605e-04 -1.762169617550352931e-04 9.070685430825290579e-05 -4.346370102270135510e-05 -4.346370102267967106e-05 4.625104706654117707e-04 -2.059801483249670308e-04 2.092871690549257153e-04 -9.212414890681901863e-05 -4.336921471612630551e-04 2.801518989832205153e-04 1.795239824850048196e-05 3.070804963561718157e-05 -1.918072023392733763e-04 -9.921062189995315944e-06 -5.621935240978986545e-04 -1.889726131418592581e-05 2.692859737275614396e-05 -5.380995159222638942e-04 2.409400817560223423e-05 8.031336058548534107e-06 4.608494013958942537e-01 9.759065417346801663e-02 9.400612716108113220e-01 -4.414305756694067440e-02 -9.217611637541249514e-03 -3.514937847597286030e-02
1.114938417538677241e-03 1.330839628053617904e-03 3.623549857000713231e-04 1.407987697368879090e-02 9.708468000177981373e-04 6.490736829900018920e-03 -8.375266214460155498e-03 -1.010058617244795733e-03 -8.236843775333502898e-03 1.057774202063162900e-03 -1.256195445862456645e-03 6.642387351946533579e-04 -5.344617931192876571e-03 -1.832561915946006020e-03 5.380995159222745194e-04 -7.266941838381406685e-03 1.209424724109763673e-04 1.818388969960346626e-03 -5.150448571189330388e-03 1.655872522658098731e-03 -3.543236496415925845e-05 -6.797817326256044151e-03 3.774727947514436993e-04 1.284068906300915797e-03 2.583255621653349036e-03 2.484989862819265093e-04 -7.842363445399268664e-04 -4.357802945364558367e-02 9.845473144706046176e-03 9.608076299446222102e-02 4.372353836576376579e-03 4.228262219055583886e-04 -5.574692087693429573e-05 -4.252238119348030754e-01 4.467265331527156547e-02 4.147240211170923341e-01 5.404616735865588190e-04 -2.305465880334282500e-04 -2.409400817562418933e-04 2.267671357705617913e-04 -5.295957483308753487e-04 -4.954861916587168652e-03 3.533787865758210821e-04 1.998385383978246209e-04 2.102320321206220012e-04 4.771558481839210421e-04 1.974763807335378277e-04 -2.385779240919632315e-04 -2.423573763547944536e-04 1.601542896379761719e-04 -1.469262067180221714e-04 3.118048116845990349e-05 3.377885459915938408e-04 -1.459813436523096225e-04 -4.648726283296958535e-04 -5.220368438051939310e-04 -2.456643970847748222e-05 -1.889726131408834761e-06 7.039229839544665704e-05 -1.719650779593640596e-04 -2.173185051135609856e-05 -4.237710849712731601e-04 -1.648786049665118113e-04 -2.971594341660355534e-04 -1.204700408781195914e-04 -1.209424724109839974e-04 -1.388948706594899003e-04 5.669178394263909258e-05 5.905394160693401735e-05 -4.455029354826184167e-04 6.151058557777038145e-04 -2.173185051135067755e-05 -3.307020729985789623e-06 -1.403121652580614342e-04 -3.637722802987350141e-05 4.771558481839427261e-05 1.422018913894811110e-04 1.889726131422387288e-06 3.945748162408106025e-02 -4.977066198631391325e-03 -4.414305756694067440e-02 4.423867770919061027e-01 -4.927649860294720796e-02 -4.608706608148727124e-01
-5.111709185495131712e-04 -9.642327585578319791e-04 -6.047123620548820397e-04 -6.425068846830424719e-05 5.430128038639696689e-03 -2.787346043845242982e-05 -7.289618551958274321e-04 -1.227471608664840001e-02 1.543906249371390996e-03 7.733704192842874147e-04 -7.780947346128040806e-04 8.437627176796988352e-04 4.866044788410709256e-04 -9.061236800166141969e-04 3.260722439767810895e-03 6.831359965088853623e-04 5.105567575568055114e-03 3.730319383426053230e-03 -4.365267363583519127e-04 -1.410680557106154271e-03 -2.760889878006820772e-03 -6.869154487717165844e-04 4.444635861103384510e-03 -4.995491028412754261e-03 -2.040904221935663275e-04 -1.072419579581679626e-04 3.307020729988500128e-06 -1.917599591859988619e-03 3.823860826931418933e-02 -1.979488122664028408e-03 -2.522784385447545330e-04 2.078698744563639393e-05 -5.196746861410040383e-06 4.668237705603839327e-02 -1.361713028725694830e-01 -8.703511643488032190e-02 8.078579211827385288e-05 2.352709033619855734e-04 -2.607822061361647625e-04 2.234601150405922648e-04 3.949527614670946289e-04 -8.173065518400266481e-05 7.180959299401005937e-05 2.834589197132252785e-04 8.834469664395256001e-05 1.648786049664928378e-04 2.088147375220802829e-04 2.196806627777474902e-04 -2.966870026331847000e-04 3.307020729987958027e-05 1.077143894910299968e-04 3.382609775244555363e-04 4.984152671624208662e-04 -7.842363445399248064e-04 -5.295957483308834802e-04 -1.347374731703538612e-03 -1.087537388633089217e-03 1.648786049665172324e-04 2.754275836546794549e-04 1.105489786881622225e-04 -3.505441973786942774e-04 6.869154487717057424e-04 7.351034651229671315e-04 2.877108035089209065e-04 -4.795180058482078353e-04 -4.724315328589849539e-07 -2.069250113906497641e-04 4.455029354826048641e-04 -1.710202148936596422e-04 5.154228023452223518e-04 -1.002499712719103365e-03 1.496663096085839445e-03 -4.251883795698338520e-06 -5.432962627836043085e-05 6.188853080405269051e-05 5.810907854121062643e-05 6.614041459974289751e-05 -6.094366773834556262e-05 4.851871842424720048e-03 4.913949345841913535e-02 -9.217611637541249514e-03 -4.927649860294720796e-02 5.150354084882745320e-02 9.662925600410730842e-02
1.644061734336907735e-04 1.684218414629433565e-03 1.847207293464428121e-04 -2.390503556248682951e-04 -1.044073687610333652e-04 4.599593403879927676e-03 -5.778310078354150468e-03 1.590204539591189448e-03 2.310662627195655440e-03 3.070804963558465550e-05 -1.445168059004565270e-03 2.385779240919822051e-04 -4.913287941696580646e-05 -4.804628689139152885e-04 3.217258738745175893e-04 -3.410955667215850515e-04 -1.890198562954358095e-03 -6.840808595745747093e-04 5.196746861411971619e-05 8.739983357824274331e-04 8.054957635184275579e-04 -1.960590861349933989e-04 7.431348011815103530e-04 -4.677072175266825250e-05 -2.568610244134687977e-03 -2.362157664291324879e-06 -7.464418219116357607e-05 -1.595070584379609802e-02 -2.094288985147879645e-03 1.929363137028071787e-02 -4.417234832196272748e-04 1.086592525566627552e-05 -3.212534423415102584e-05 4.351581022076858041e-01 -8.694299228597354712e-02 -9.342508361882229106e-01 8.097476473141202585e-04 -3.486544712472420746e-04 3.968424875983760699e-05 2.426408352745206866e-03 -3.684965956271893384e-05 4.511721138768720260e-04 3.415679982544115104e-04 3.165291270132159895e-05 6.335306855590524394e-04 7.988817220584611828e-04 3.127496747502627947e-04 3.165291270131617794e-05 4.360543048255037697e-04 3.184188531445272460e-04 1.464537751850927133e-05 -2.692859737276698598e-05 -1.894450446749676095e-04 -1.181078832138788767e-05 4.771558481837800958e-05 -3.779452262841521970e-05 4.828250265782288615e-04 2.125941897849494520e-04 2.083423059892240085e-04 -9.212414890679733459e-05 4.771558481838885160e-05 3.070804963560633954e-05 5.480205781121941580e-05 3.651895748971981277e-04 -1.818861401493105864e-04 9.023442277538307882e-05 2.508611439462019727e-04 -1.998385383978219104e-04 2.362157664284082748e-06 -6.803014073117341631e-05 3.302296414659151337e-04 -5.810907854119978441e-05 5.371546528565621873e-04 2.078698744562186562e-05 -1.889726131414255772e-06 5.088087608852399305e-04 -2.314914510988426433e-05 1.747996671564962853e-05 4.413030191555358112e-02 -9.128322077831561854e-03 -3.514937847597286030e-02 -4.608706608148727124e-01 9.662925600410730842e-02 9.405034675255639076e-01
1.668363612386791317e+00 3.017788696942917404e-01 -3.340941314046651234e-02 -7.364073761536468754e-02 -2.940508346798433731e-02 5.450017406172910639e-02 -7.365396569828464024e-02 -4.037966797621476978e-02 -4.697575703794156649e-02 4.821588981168686838e-02 -3.733153972623189099e-02 3.999605357153638088e-03 -3.212756466237003394e-01 2.537665978732657479e-02 1.169149935933843643e-01 -3.208717176631089574e-01 -3.722760478900015869e-04 -1.191637676897759346e-01 6.549318339974094169e-03 9.727365261492187248e-03 8.163616887740851157e-04 6.547428613842614861e-03 9.184541430241378174e-03 -2.872856151293540217e-03 -3.459753120244450919e-01 1.169627091782027423e-01 -1.264132295614420372e-02 -1.613637143620832298e-02 3.789845756565807418e-03 -4.275505372341709522e-04 -9.436300194100015470e-02 9.785757798953129138e-02 -1.049695622851364897e-02 1.002027281186250451e-02 3.398672447361558973e-03 -3.718036163572080877e-04 -4.813604888263431913e-01 -4.415803364653219654e-01 4.785495212058536729e-02 -4.009526419343554908e-03 -9.189265745569878685e-03 -1.216038765569768185e-03 -4.027951249124892691e-03 -8.740455789357299415e-03 3.156787502539581437e-03 -5.450915026085378402e-03 -1.382901582974256291e-02 1.500914979881506559e-03 -4.056864058935691353e-02 4.072359813213371864e-03 5.275076009556559781e-02 3.928362681999023748e-02 -2.881359918884939929e-03 -4.401172160080689399e-02 3.929118572451595348e-02 6.619238206836670566e-03 4.380007227408765080e-02 -4.055163305417409936e-02 -7.632131413278609583e-03 -5.234352411424429002e-02 1.466427477983100330e-03 -1.424381071558921720e-03 1.781066878865146010e-04 -9.684846423535248966e-04 2.206727689967464580e-03 -8.730534727167471934e-04 -9.647051900906638590e-04 2.667820866034310671e-03 3.727484794228768349e-04 1.465482614917393202e-03 -1.400287063383330328e-03 3.070804963559766593e-04 -6.923011682462670326e-03 -2.462785580775055973e-03 2.499162808804921343e-04 4.299126948984237015e-05 1.102513468224592189e-02 -1.253360856665321817e-03 1.417767030098944720e-03 -6.529003784061407183e-04 7.795120292113620619e-05 1.487214465428713956e-03 -6.340031170919398305e-04 6.803014073117341631e-05
3.017788696942917404e-01 1.920957635195509994e+00 -6.649190366019709642e-02 -6.030116085366024614e-02 -1.771618248207658397e-02 6.725629788035718259e-02 -6.495791847301579658e-02 -3.557078740327987432e-02 -6.408108554803612633e-02 3.754933066287817478e-02 -1.098587562186564559e-01 1.261014247497568852e-02 7.938267046568907304e-03 -2.659392687488171259e-01 -9.236508898855497890e-03 -2.395038898963613300e-02 -2.646887424813489931e-01 -2.544894181185342052e-02 -1.720123211126477897e-03 1.828357275303593710e-02 1.068781856778720785e-02 -8.815572403081438704e-04 1.571637980349983865e-02 -1.362587027061474935e-02 1.432950979564956706e-01 -5.635631031116459244e-01 3.546590760298595074e-02 -2.224302142989683512e-02 1.184716554941428121e-02 -5.007774248266816386e-04 3.142283854480967809e-02 6.773723318080375130e-03 1.912875276531422839e-03 3.225762506336733032e-03 4.628411727384140577e-03 -8.404556969497385243e-04 -4.414853777272179647e-01 -7.235019639706365968e-01 6.308425501371127397e-02 -9.853032049231746567e-03 -1.316808411527787756e-02 3.984487548102234704e-03 -8.867067440162558489e-03 -1.305281082126119249e-02 -1.936969284707310002e-04 -6.654670571800856346e-03 -3.278674838016267142e-03 1.038876940748966133e-03 5.839348232399027561e-02 3.663234105760570028e-03 -7.898630040962327514e-02 8.984702891843556263e-03 -4.706835361838093701e-03 -7.827245636347847715e-03 -3.929685490291014854e-03 -4.100233273651786130e-03 -6.294205312232172174e-03 5.749916943229500810e-02 1.154811638911682793e-02 7.570951529773839450e-02 3.349067136411735483e-03 -3.100095718596969450e-03 -7.464418219115150077e-04 2.461840717709413897e-03 9.807678622077500852e-04 -2.040904221935224173e-03 2.390031124715336075e-03 9.546423984408601571e-03 1.626109336088190412e-03 3.354263883273173475e-03 -2.946555470418959436e-03 1.200448524985492154e-03 -1.107757458239288367e-02 5.757050659375615408e-03 4.417234832197759406e-03 -6.903169558082804594e-03 4.055352278030518662e-03 -3.197416614365183093e-03 1.233046300752523592e-03 -1.020924542500462832e-03 -1.678076804702277602e-03 1.369106582214873243e-03 -7.105370254144652547e-04 1.949252504561274982e-03
-3.340941314046651234e-02 -6.649190366019709642e-02 1.311349937597180215e+00 2.859864284140022778e-02 1.688848243651400183e-02 -2.150508337557675495e-02 -1.502993678626094592e-02 -1.382192935674975316e-02 -3.768586337587342613e-03 -4.025116659927789955e-03 1.259785925512148588e-02 5.250131624621797756e-03 1.481096477078248652e-01 -3.060600442450271685e-02 -4.229443297887758857e-01 -1.459449664242815081e-01 -4.106374883578929949e-03 -4.240039937169705064e-01 -3.658509790432045231e-03 -5.111709185495144723e-04 2.816636798883755989e-03 3.910788228976815918e-03 -2.205782826901753549e-03 5.586975307547688806e-03 -1.525717635356442503e-02 3.553913449057856389e-02 -2.387810696510929698e-01 2.386251672452651112e-03 -4.918012257024467933e-04 7.301901771812695750e-03 -3.489851733202680405e-03 1.927520654049932110e-03 2.355874324889906807e-02 -3.656620064301194543e-04 -7.988817220584434019e-04 -2.678686791289987094e-03 4.785258996292110489e-02 6.286221219326926235e-02 -1.472880892721893376e-01 -3.659454653497760165e-03 -7.818741868756542762e-04 4.308575579641029003e-03 5.723035589010020893e-03 4.575026964171466023e-03 4.178184476572944020e-03 7.369931912544084923e-04 1.014310501040496890e-03 5.974369164489097897e-03 -1.972874081204055961e-03 3.921654154232482800e-03 -3.506859268385452075e-03 5.922212723261859046e-02 -9.086275671407455234e-03 -6.806132121234270693e-02 -5.976825808459940159e-02 -4.922264140820174945e-03 -6.100224924841765595e-02 -1.065427592895445627e-02 -7.148833955167554696e-03 -1.933237075597486060e-02 -4.299126948983884649e-04 3.255053261373442577e-04 6.627741974428083722e-03 1.653510364993870593e-04 -1.826420306018884752e-03 -6.472312000117407416e-05 -6.850257226403023286e-04 1.481072855501604181e-03 -8.125822365112362212e-04 -2.900729611732049892e-04 7.936849751969418752e-05 -1.256195445862443201e-03 1.435246996814637608e-03 4.418179695263467835e-03 4.621230768084723384e-02 1.088482251698785503e-03 -3.187967983708098370e-03 -2.486029212191562948e-02 -6.840808595745843587e-04 8.069130581169839129e-04 3.377885459915992619e-04 2.664513845304346349e-04 -5.678627024921576848e-04 9.259658043964818803e-05
-7.364073761536468754e-02 -6.030116085366024614e-02 2.859864284140022778e-02 1.647845910914882195e+00 -2.743882342824031234e-02 -2.604633148514905461e-01 7.639548588344438618e-02 4.197554169420021457e-03 3.989542565503798738e-02 -7.371254720835876406e-02 6.498437463885564647e-02 1.506773130888935074e-02 -2.952668734454132471e-01 -9.960651952416188504e-02 2.792070359175286964e-03 -4.209364957741398502e-03 -1.153725046386118273e-02 -1.874655565523421913e-02 -2.959717412924335322e-01 9.829552202048824627e-02 -1.883064846808246012e-02 -4.183853654967273523e-03 7.328357937652542169e-03 -2.094100012534742469e-02 4.121492692630299506e-03 -1.143284309510150066e-04 -1.083285504837401721e-03 -4.355502203799558325e-01 -1.227046420285266698e-02 -1.124292561889225495e-01 -4.860848041549027318e-03 -7.275445605972743297e-05 -4.147948858470181487e-04 -5.635305053358788396e-02 -1.121174513772376161e-02 -1.024911864637768066e-01 -1.740910198571991342e-03 3.742602603280299235e-03 1.293942725337591734e-02 -4.689506573212982588e-01 4.251883795698389173e-02 3.950463029106001667e-01 -3.744964760944561634e-03 1.606739643241213156e-03 1.500820493574958961e-02 -1.725319957987850837e-03 -8.692740204539620499e-04 1.341800039615842662e-02 3.214518635854549111e-02 3.366027428441270564e-02 -6.131216433397139454e-03 -4.078406936833894186e-02 -6.033234133482874573e-02 8.576994478989337020e-03 2.061218777847976212e-03 3.758192843864526476e-03 5.319579059951404579e-04 2.094288985147910002e-03 6.146334242448881977e-04 9.675397792878177687e-04 -4.090359454615132007e-02 6.079957612082272089e-02 -4.558019428988700425e-03 3.212298207650132048e-02 -3.434813459625013499e-02 1.290210516228032511e-03 2.075391723833680709e-03 -6.727425027861096661e-04 1.071002284983111480e-03 2.050352852592338820e-03 -3.556464579335311994e-03 1.451782100464520586e-03 1.525953851123110173e-04 3.453474505172617059e-04 -2.069250113906836454e-04 6.236096233690842285e-04 -3.727484794229310450e-04 -1.091316840895622284e-04 -9.155250675204387387e-03 5.980983205949171825e-04 5.612959041854720041e-03 1.367027883470321725e-02 5.480205781123974459e-05 8.314794978255251462e-05
-2.940508346798433731e-02 -1.771618248207658397e-02 1.688848243651400183e-02 -2.743882342824031234e-02 1.175704451020678665e+00 9.155439647817489868e-02 -4.192357422558632037e-03 -6.477508746980067955e-03 -1.051160160603211054e-02 4.034376317971773845e-02 -3.542669578575898676e-02 -1.382287421981545986e-02 -1.452613579962397927e-01 -3.748555240594271809e-01 -4.928547480207146059e-02 9.252571570972541182e-03 1.562661781225729157e-02 -5.028088804179773122e-03 1.524678285984156778e-01 -3.653426427138513066e-01 7.192911817182964795e-02 -9.555400183532847258e-03 1.618692161022377424e-02 2.886556665746349299e-03 -3.632998487658272400e-04 -3.230486821665063107e-03 1.152732940167119349e-03 -2.234884609325642549e-02 -1.847826178772563332e-01 -4.904595201491378231e-02 4.398337570881913350e-04 -2.541681646761946470e-04 8.739983357824415819e-05 -4.691245121252939033e-04 7.013340591544636737e-02 -6.792148147861748475e-03 3.254108398307841050e-03 9.188793314037067839e-03 -1.783901468061898764e-03 4.520744581046384769e-02 -1.670352549140112219e-01 -6.364503124321060912e-02 1.130056226590078023e-03 1.227046420285269474e-02 -2.114131109527816500e-03 -8.432902861468588238e-04 8.878878228483943341e-03 -2.611129082091665724e-03 -5.526504071342194790e-02 -5.258824364826339415e-02 4.820218929723407014e-03 -2.320016771546184325e-02 -3.351051348849758138e-02 1.524961744903869862e-02 -1.040294235347543087e-03 -8.867539871695384948e-04 -5.404616735865506874e-04 -2.324363141648452162e-04 3.387334090573009687e-04 -5.069190347538256747e-04 1.121694188458520480e-02 -1.834451642077428168e-02 -8.230229733873509201e-03 5.402490793967660437e-02 -5.863300511114794000e-02 6.811045409175969095e-03 1.067695264253255795e-04 8.135743427302451203e-03 2.447195340190839574e-04 1.179661537539881131e-03 -6.023502043906006674e-04 1.190999894328407215e-03 -5.730594493535767038e-04 5.655005448278817336e-04 -8.881712817681425547e-05 3.193637162102370844e-04 5.716421547549861964e-04 -1.072419579581683014e-04 9.051788169509033827e-04 -1.119379273947529105e-02 1.468317204114503744e-03 6.477036315447189888e-04 4.421014284460613938e-03 -2.551130277419816263e-05
5.450017406172910639e-02 6.725629788035718259e-02 -2.150508337557675495e-02 -2.604633148514905461e-01 9.155439647817489868e-02 2.006819231702777540e+00 -3.985857599547530661e-02 -1.053711290880633006e-02 -1.025908695172093599e-01 4.706032228232266690e-02 -6.413919462657738380e-02 -3.787956030434431326e-03 4.801038209489479069e-02 2.947831035557692964e-02 -2.616713222810017059e-01 -2.127359192447757057e-03 7.558904525686417977e-04 6.825690786694497449e-03 1.568047500700282121e-02 -6.635300878953754623e-03 -2.709801132043840322e-01 -6.188853080406082202e-05 -2.886084234213536284e-03 6.373573809751890973e-03 -3.141197261955245776e-03 1.162181570824205156e-03 7.353396808893936099e-03 -2.019517246442863456e-01 -4.922405870280030515e-02 -6.334484824723431995e-01 4.111099198907423521e-03 9.590360116964079457e-05 5.329027690608614636e-04 -4.682268922129610364e-03 -6.794982737058869425e-03 8.288338812414752788e-03 1.084419340516228590e-02 -1.166905886152759010e-03 -1.132040439028051022e-02 4.197932114646305002e-01 -6.370314032175183883e-02 -7.508840956149342993e-01 1.044168173916955322e-02 -2.120272719454902206e-03 -7.101118370349138523e-03 1.128591688838210746e-02 -3.256942987504970674e-03 -1.101474118852306845e-02 -5.149503708123796299e-04 -1.547685701634195221e-03 -5.753271207112737456e-03 -5.303658117294315910e-02 -7.688256279381826264e-02 1.274620275643807352e-02 6.647111667275069219e-04 -1.932244969378611732e-04 1.046152386354943023e-02 -5.924291422006785351e-04 4.275505372341558818e-04 -9.084858376809108564e-04 -5.686091443140747076e-02 8.362227104153305279e-02 6.715141808006324167e-03 -1.238762722300079319e-02 1.300792982563988773e-02 -7.532920791378966072e-03 -6.302236648291045969e-04 -8.385659708183123423e-04 -8.673842943224610580e-04 4.256608111027253630e-04 6.519555153403685382e-04 1.182968558269910288e-03 -5.929015737335212571e-04 -1.469262067180709605e-04 -3.160566954802594263e-04 -6.637663036618133465e-04 -4.960531094979226535e-05 -3.259777576702086637e-04 8.101728356936819392e-03 1.508001452874353603e-03 2.322945847049858945e-03 6.316882025809289827e-03 -7.558904525700391175e-06 4.488571993658966100e-03
-7.365396569828464024e-02 -6.495791847301579658e-02 -1.502993678626094592e-02 7.639548588344438618e-02 -4.192357422558632037e-03 -3.985857599547530661e-02 1.648207793469049331e+00 2.799204075321394189e-02 2.604760705028776324e-01 -7.371112991376013723e-02 6.030588516898884033e-02 -2.860478445132735165e-02 -4.180546634237228103e-03 -7.309460676338356243e-03 2.088714293060192281e-02 -2.957747373432327853e-01 -9.831867116559810105e-02 1.873285514078138272e-02 -4.221648177595645375e-03 1.149095217364129971e-02 1.875553185435844053e-02 -2.954874989712567568e-01 9.970289555686440153e-02 -2.762779604138254977e-03 4.090312211461714920e-03 1.129111363524488396e-04 1.062026085858910028e-03 -4.356881703875496448e-01 1.172905766620045351e-02 1.124396496826453318e-01 -4.862265336147506695e-03 1.417294598569030699e-05 4.322748525626525441e-04 -5.646312708074336523e-02 1.097174991903327596e-02 1.025965386956035896e-01 -1.724375094922197919e-03 8.862815556366469838e-04 -1.339248909338422271e-02 -3.721815615834590633e-03 -1.603432622511125668e-03 -1.501056709341391793e-02 -4.690640408891835200e-01 -4.281599739114991254e-02 -3.950737039395058048e-01 -1.738548040907815680e-03 -3.717091300506152572e-03 -1.291627810826597757e-02 2.060746346315160595e-03 9.373041611850758351e-04 -1.076671463377397615e-03 2.058384188650865670e-03 3.570165093788092454e-03 -1.445640490537467623e-03 -4.079210070439751035e-02 -6.077123022885139864e-02 4.571719943441480451e-03 3.217778413431252038e-02 3.440860583245564097e-02 -1.308635346009381136e-03 2.049880421059468993e-03 -3.744964760944561634e-03 -5.291233167980732843e-04 2.066887956242294874e-03 -6.448690423476030262e-04 -9.722640946163750922e-04 3.214991067387405754e-02 -3.332012358075689407e-02 6.115153761279988609e-03 -4.086674488658863236e-02 6.033895537628874983e-02 -8.569908005996549824e-03 1.048798002938625346e-04 3.793625208829351503e-04 9.354144350532143460e-05 3.888111515399820346e-04 -3.401507036558670816e-04 1.922796338721215192e-04 1.399483929777482760e-02 -4.913287941697393798e-05 -6.425068846834490477e-05 -8.730062295634515371e-03 -6.051847935877748517e-04 -5.579888834554807935e-03
-4.037966797621476978e-02 -3.557078740327987432e-02 -1.382192935674975316e-02 4.197554169420021457e-03 -6.477508746980067955e-03 -1.053711290880633006e-02 2.799204075321394189e-02 1.175614689029436333e+00 9.169943295876148426e-02 2.935973004083024945e-02 -1.758862596820566504e-02 1.684832575622129819e-02 9.569100697985645498e-03 1.623274746891074233e-02 2.848289711585068155e-03 -1.523775941756403129e-01 -3.655798033433446670e-01 7.195085002234100080e-02 -9.239815919585479126e-03 1.557134332291321491e-02 -5.049820654691125101e-03 1.453312778631023761e-01 -3.746613546994235766e-01 -4.930059261112283014e-02 4.313299894970277614e-04 -3.232848979329341552e-03 1.165488591554215232e-03 2.187830428653260439e-02 -1.846560062264510638e-01 -4.892170252177281686e-02 -4.407786201541505399e-04 -2.541681646761973575e-04 9.023442277537817280e-05 3.170015585457822398e-04 7.018773554172473561e-02 -6.683016463772152582e-03 8.173065518398206497e-04 8.896830626732446859e-03 -2.623884733478762041e-03 -1.162654002357074116e-03 1.226715718212270829e-02 -2.142004569966279772e-03 -4.553862031499547602e-02 -1.671160407061295095e-01 -6.396581225401942739e-02 -3.280092132614898306e-03 9.168478758124293249e-03 -1.788625783390456088e-03 -1.176354516809846552e-04 7.721893404521125437e-03 2.489714178147904274e-04 -1.186748010532703672e-03 -6.070745197191607014e-04 1.198558798854094162e-03 -1.124009102969511682e-02 -1.840498765697976338e-02 -8.134326132703879886e-03 -5.395640536741256460e-02 -5.867457908603921496e-02 6.826163218227331714e-03 1.031790467756146410e-03 -8.806123772424259005e-04 -4.365267363583735967e-04 2.220428204420315729e-04 3.467647451158467923e-04 -5.050293086223924454e-04 5.533448814875170652e-02 -5.295721267542344984e-02 4.810297867533438153e-03 2.319827798933041252e-02 -3.344248334776640103e-02 1.523402720845447138e-02 -3.387334090573063897e-04 5.688075655578675232e-04 -1.086592525567344142e-04 6.259717810333710218e-04 5.673902709592743053e-04 -8.976199124252544912e-05 -6.751046604503286967e-04 4.434242367380570107e-03 -1.039349372281906433e-05 -9.325798458565130906e-04 -1.120513109626381995e-02 1.456506415793126698e-03
-4.697575703794156649e-02 -6.408108554803612633e-02 -3.768586337587342613e-03 3.989542565503798738e-02 -1.051160160603211054e-02 -1.025908695172093599e-01 2.604760705028776324e-01 9.169943295876148426e-02 2.006873088897522805e+00 -5.452521293297042659e-02 6.709425386458772733e-02 -2.148807584039397547e-02 3.212534423421582047e-05 -2.946555470418996299e-03 6.422234257635965268e-03 -1.568897877459423523e-02 -6.703331019684901151e-03 -2.710911346146050449e-01 2.083423059892250927e-03 8.380935392854045683e-04 6.876240960710009419e-03 -4.808124682482314838e-02 2.951516001513963816e-02 -2.616779363224617239e-01 3.024506673340171536e-03 1.151788077101401379e-03 7.344420609769640104e-03 2.019696770425349341e-01 -4.895949704440132055e-02 -6.335628109032942490e-01 -4.116768377301731341e-03 7.984092905251479171e-05 5.310130429294399436e-04 4.617073370595482437e-03 -6.816714587570217067e-03 8.265189667304868523e-03 -1.125851585947646068e-02 -3.284816447943401420e-03 -1.100859957859602264e-02 -1.040908396340248926e-02 -2.126886760914908914e-03 -7.075134636042122033e-03 -4.197842352655062892e-01 -6.406266071825471309e-02 -7.507348072505518610e-01 -1.081490265012528817e-02 -1.143284309510004919e-03 -1.131284548575489657e-02 6.453414738804511691e-04 -7.053402785530597883e-04 -8.739983357824109532e-04 -4.100705705184330696e-04 6.571522622018715828e-04 1.173047496079920394e-03 5.680280535286622023e-02 8.370305683365134031e-02 6.687268347567811889e-03 1.237959588694227675e-02 1.301737845629701192e-02 -7.526306749918972375e-03 -6.524279468732925753e-04 -2.003109699306700534e-04 1.041569800486248816e-02 6.037674989891857538e-04 4.114878651170154455e-04 -9.136825845422946388e-04 5.319579059951729839e-04 -1.437609154478902826e-03 -5.750909049448508017e-03 5.313106747951422404e-02 -7.684902015498558392e-02 1.274289573570809402e-02 6.552625360704329325e-04 -4.582585868698543785e-05 -3.292847784001958085e-04 5.168400969437803331e-04 -1.488159328494418482e-04 -3.174739900787970789e-04 -6.281922092377982547e-03 -1.464537751854586315e-05 4.461643396286166588e-03 -8.070075444235581819e-03 1.500914979881535181e-03 2.349402012889831998e-03
4.821588981168686838e-02 3.754933066287817478e-02 -4.025116659927789955e-03 -7.371254720835876406e-02 4.034376317971773845e-02 4.706032228232266690e-02 -7.371112991376013723e-02 2.935973004083024945e-02 -5.452521293297042659e-02 1.671052692671803896e+00 -3.021827986548831224e-01 3.299509068615240348e-02 6.534200530922780123e-03 -9.219028932139793076e-03 2.908288516257738140e-03 6.538924846251283236e-03 -9.802481875216206841e-03 -8.574632321325307942e-04 -3.208679382108461375e-01 3.231431684730588197e-04 1.191982551916743738e-01 -3.213247795031173304e-01 -2.540784026849499111e-02 -1.169768821241883999e-01 -3.454532751806398405e-01 -1.169376703069613943e-01 1.264888186066984686e-02 -1.622991287971373153e-02 -3.853151581968499405e-03 4.270781057012433372e-04 -9.455055725954372714e-02 -9.793316703478813223e-02 1.053427831960912324e-02 1.000043068748266567e-02 -3.389696248237350149e-03 3.562133757729518983e-04 -5.454222046815337087e-03 1.382051206215116623e-02 -1.487214465428730436e-03 -4.025116659927847201e-03 8.755573598408688055e-03 -3.144504282685356249e-03 -4.017557755402146810e-03 9.200604102358490854e-03 1.199976093452649432e-03 -4.821428354447517828e-01 4.419318255257663752e-01 -4.773920639503581587e-02 -9.562014224992671819e-04 -2.194444470113272351e-03 -3.798349524157399251e-04 1.477765834771585865e-03 1.410208125573282276e-03 -3.118048116845177197e-04 1.479655560902989279e-03 1.437609154478919089e-03 1.228321985423060959e-05 -9.453354972435647381e-04 -2.210034710697396376e-03 8.768329249795648629e-04 3.929779976597595759e-02 -6.578136663478264569e-03 -4.364322500517966996e-02 -4.048690993417293493e-02 7.569298019408841199e-03 5.227265938431600867e-02 -4.050769692161856894e-02 -3.641029823716376412e-03 -5.267422618724305200e-02 3.929213058758167232e-02 2.923878756841923315e-03 4.400794214854406028e-02 3.864489938757142149e-04 -1.100623742093171514e-02 1.196196641189864289e-03 -7.645831927731444252e-03 2.452392087052288408e-03 -2.381054925590798520e-04 1.030845604690482651e-03 6.363652747561887851e-04 -7.417175065835106273e-05 9.699019369520937199e-04 6.580971252675366437e-04 -5.527448934407840075e-05
-3.733153972623189099e-02 -1.098587562186564559e-01 1.259785925512148588e-02 6.498437463885564647e-02 -3.542669578575898676e-02 -6.413919462657738380e-02 6.030588516898884033e-02 -1.758862596820566504e-02 6.709425386458772733e-02 -3.021827986548831224e-01 1.919702857044246258e+00 -6.658308294603820787e-02 8.206135725698227024e-04 1.557842979590605068e-02 -1.349406187294810086e-02 1.655400091125241481e-03 1.827743114310880282e-02 1.067836993713005764e-02 2.388755559576646176e-02 -2.645238638763824923e-01 -2.526091406177699561e-02 -8.038894963067122132e-03 -2.659761184083799246e-01 -9.320601711703756231e-03 -1.433234438484667916e-01 -5.640284481715084342e-01 3.565676994225955299e-02 2.217121183690287656e-02 1.202243764810359550e-02 -4.724315328553593818e-04 -3.153197022889926704e-02 6.597506356325291699e-03 1.862325102515927132e-03 -3.303241277724695835e-03 4.614711212931334530e-03 -7.591974732985714257e-04 6.668843517786495791e-03 -3.322610970571860008e-03 1.000137555054826221e-03 8.867067440162579306e-03 -1.305942486272117058e-02 -1.700753518279552248e-04 9.916810306167155725e-03 -1.317800517746785423e-02 3.979290801240861764e-03 4.418241111362752882e-01 -7.226015094690141360e-01 6.290284130509482541e-02 -2.350346875955506599e-03 9.283279620608131041e-03 1.626109336088222938e-03 -3.353319020207477189e-03 -2.963090574068915489e-03 1.182023695204143529e-03 -3.358515767068904340e-03 -3.116158390714044834e-03 -7.875433652699051750e-04 -2.492548767344944342e-03 1.033680193887598613e-03 -2.030038296679565098e-03 4.001022651752201599e-03 -4.133303480951708644e-03 -6.408533743183157487e-03 -5.747176840338946713e-02 1.154150234765685679e-02 7.577660057540383520e-02 -5.845678814939288259e-02 3.328280148966173465e-03 -7.901370143852895489e-02 -8.914310593448120448e-03 -4.730929370013738436e-03 -7.781892209193801493e-03 6.967892678083939528e-03 4.060076593359130195e-03 -3.185605826043814287e-03 1.101143416779314099e-02 5.763192269302706318e-03 4.427628325920562533e-03 -1.399342200317617779e-03 -7.242375398672890822e-04 1.896340172881502348e-03 -1.330839628053658453e-03 -1.034152625420442636e-03 -1.694611908352309550e-03
3.999605357153638088e-03 1.261014247497568852e-02 5.250131624621797756e-03 1.506773130888935074e-02 -1.382287421981545986e-02 -3.787956030434431326e-03 -2.860478445132735165e-02 1.684832575622129819e-02 -2.148807584039397547e-02 3.299509068615240348e-02 -6.658308294603820787e-02 1.311535130758059609e+00 -3.912677955108230174e-03 -2.216176320624575324e-03 5.591227191343384542e-03 3.658982221964909420e-03 -5.192022546080617054e-04 2.805298442095222750e-03 1.459482734450114894e-01 -3.992991315693639187e-03 -4.240578509117161055e-01 -1.481252379484090942e-01 -3.073970254830079435e-02 -4.228616542705262438e-01 1.547024297488202617e-02 3.545834869846029025e-02 -2.385505230630595719e-01 -2.397590029240935852e-03 -5.017222878924095832e-04 7.295287730352723737e-03 3.530008413495436519e-03 1.911930413465708989e-03 2.374204668364695778e-02 3.566858073059396865e-04 -7.969919959270185209e-04 -2.688135421947093068e-03 -7.299067182615508230e-04 1.010058617244792914e-03 5.978621048284791899e-03 -5.718783705214327759e-03 4.568412922711489674e-03 4.182908791901522594e-03 3.660399516563440404e-03 -7.757325769485268283e-04 4.305268558911065115e-03 -4.778125280145993636e-02 6.280126852553093164e-02 -1.472587985171522895e-01 6.821911334431673924e-04 1.428632955354649983e-03 -8.144719626426694505e-04 2.933799819031799368e-04 8.314794978254709361e-05 -1.256667877395299367e-03 4.332197156283688335e-04 3.273950522687747765e-04 6.082555985512969748e-03 -1.559024058422697019e-04 -1.828782463683160811e-03 -6.566798306688933357e-05 5.973943976109522686e-02 -4.871713966804656903e-03 -6.155263198419416715e-02 1.066703158034154955e-02 -7.151668544364688657e-03 -1.935174044882194064e-02 1.978070828065464463e-03 3.872521274815522632e-03 -3.497883069261217663e-03 -5.924905582999134834e-02 -9.137770708488699919e-03 -6.805517960241556918e-02 -9.897440613320139871e-04 -3.164346407065298308e-03 -2.485745753271849379e-02 -1.337453669513573220e-03 4.428573188986297850e-03 4.621089038624866252e-02 -3.264501892030649381e-04 -5.688075655578729442e-04 9.306901197250446248e-05 6.316409594276327626e-04 8.092752157812612736e-04 3.434577243858772657e-04
-3.212756466237003394e-01 7.938267046568907304e-03 1.481096477078248652e-01 -2.952668734454132471e-01 -1.452613579962397927e-01 4.801038209489479069e-02 -4.180546634237228103e-03 9.569100697985645498e-03 3.212534423421582047e-05 6.534200530922780123e-03 8.206135725698227024e-04 -3.912677955108230174e-03 1.700189435029126450e+00 -2.483095412372530730e-01 2.903398849892645517e-01 3.823671854318275165e-02 -5.562408867839208071e-03 -4.927319158221721979e-02 2.521886765535283348e-02 4.920563387301890579e-02 -6.256883221136613771e-03 1.867994280910136723e-03 -6.160979619966950628e-03 7.857481254450619790e-03 -7.657453743439657234e-02 4.455690758972201404e-02 5.947157108196623326e-02 -5.074906769085748420e-02 -5.697854988308841129e-02 -3.974660972218856808e-02 9.560596930394214127e-03 5.930905463466413022e-03 9.425009080464778321e-04 -1.036562026237985296e-02 -1.672407626308096092e-04 -8.871319323958258563e-03 -3.798491253617086727e-02 8.273221003363334658e-03 5.069662779071046343e-02 -4.016660135489695527e-02 -5.354822452302551716e-02 2.019644802956710797e-03 -2.297906975808538740e-03 6.505382207418579366e-04 2.003109699306787270e-03 -2.588924800047461700e-03 -2.358850643546903277e-03 -6.472312000118613049e-04 -4.365522476611422009e-01 4.096968771759783579e-01 -5.641446663285910185e-02 -4.420215875170088182e-01 -3.350295458397190007e-02 -4.267795289724958252e-01 -9.240760782651152860e-03 -2.743409911291157157e-03 -1.536441831152255896e-02 4.294402633655430325e-04 -2.787818475379609008e-03 -9.982478289234132662e-04 1.589732108058330463e-03 3.225762506336516192e-03 2.309717764129948312e-03 -7.892913619414769141e-03 1.233991163818244294e-02 -1.315721819002222542e-03 -1.329894764987872829e-03 5.196746861409803214e-05 -8.376211077525835304e-04 -1.890670994487194528e-03 1.821695990690346510e-03 -8.834469664395418632e-04 -8.288811243947575777e-03 -4.724315328568165495e-06 -5.867599638063793893e-03 -5.843033198355278464e-03 2.423573763548269797e-04 3.734098835688917303e-03 -6.985845076332451720e-03 8.343140870226127027e-04 2.735378575232814621e-04 -5.257690529147481667e-03 3.425128613201552301e-04 -1.233046300752518171e-04
2.537665978732657479e-02 -2.659392687488171259e-01 -3.060600442450271685e-02 -9.960651952416188504e-02 -3.748555240594271809e-01 2.947831035557692964e-02 -7.309460676338356243e-03 1.623274746891074233e-02 -2.946555470418996299e-03 -9.219028932139793076e-03 1.557842979590605068e-02 -2.216176320624575324e-03 -2.483095412372530730e-01 1.768680668936367661e+00 3.668194636855572066e-02 5.110764322429448003e-03 5.949330293247756876e-03 -1.007601973273947182e-02 -4.919996469462463440e-02 -1.414398593269726723e-01 1.643589302803856195e-03 6.159562325368399260e-03 -1.342792145834836859e-02 1.237109211935089048e-02 6.982065624069608289e-02 -7.710555047732601738e-03 -8.768707195022074075e-02 -1.824530579887472317e-02 -3.835624372099516455e-02 -4.305363045217618090e-02 3.372688713054370312e-03 -1.115741551144543153e-02 2.897895022534881238e-03 1.768783659010535929e-03 -1.026546477741447846e-02 3.443553442982839885e-03 -4.828297508935235072e-02 1.251660103147033201e-02 6.613285569522703300e-02 1.920434181057101980e-03 4.432825072781998790e-03 1.697446497549350919e-03 -2.989546739908790964e-03 -1.889726131421506374e-04 2.979625677718848557e-03 -4.039762037446322646e-03 -2.880415055819205913e-03 3.662761674227735329e-03 4.137867169559072966e-01 -7.746955897339109498e-01 6.834761472125305826e-02 -3.490276921582236014e-02 -1.577533925880016397e-01 -6.087044085075100919e-02 -1.427215660756085171e-03 7.591974732985896403e-04 -1.102655197684453353e-03 -2.067832819307995063e-03 -5.376270843894198712e-04 4.451249902563354788e-03 -8.551010744682320530e-03 9.940904314342833420e-03 1.811302496967515194e-03 1.053994749800345014e-02 -1.323705911907480104e-02 2.924351188374728090e-04 -1.578393751269817824e-03 -1.036089594705127612e-02 -7.403002119843861504e-04 -2.482155273622148155e-03 2.506249281797774675e-03 -1.640754713606725271e-03 1.888308836822937334e-03 3.278674838016446035e-04 8.250544289786295934e-03 -1.125804342794362121e-03 -1.450364805865997841e-04 -3.130803768232580993e-03 -1.521229535794344141e-04 4.380385172635051748e-03 8.059681950512673524e-04 -1.609574232438268186e-03 -8.569908005996528357e-04 -5.702248601564417676e-04
1.169149935933843643e-01 -9.236508898855497890e-03 -4.229443297887758857e-01 2.792070359175286964e-03 -4.928547480207146059e-02 -2.616713222810017059e-01 2.088714293060192281e-02 2.848289711585068155e-03 6.422234257635965268e-03 2.908288516257738140e-03 -1.349406187294810086e-02 5.591227191343384542e-03 2.903398849892645517e-01 3.668194636855572066e-02 1.794665348106479152e+00 4.935303251126978846e-02 -2.343638348188952295e-02 -1.462123626718776492e-01 4.366684658182240497e-03 3.244518038190870313e-02 1.332918326798159317e-02 -7.849449918392070388e-03 1.235975376256236158e-02 -1.005192572456384791e-02 1.751776123827741838e-02 -3.675044894081974656e-02 6.102870541425753012e-03 -5.960810379496135625e-02 -5.847379568457568288e-02 2.824337432869297726e-02 -1.601306680613286473e-02 6.903169558082762093e-03 -3.663706537293445926e-03 -8.463138479571266637e-03 1.193881726678822433e-02 -1.117395061509536894e-02 7.769608989339505181e-03 3.269226207359185021e-04 -1.143615011583010155e-02 5.333988221703631072e-02 7.086614722290505985e-02 -7.686461039556867231e-04 3.058994175238558683e-03 4.580223711032876260e-03 -1.894450446750070311e-03 2.878525329687814209e-03 4.022282070730674210e-03 -8.924231655638056567e-04 -5.141236156298635562e-02 6.700874375714091502e-02 -1.677079974167972609e-01 -4.290254684796903639e-01 -6.186112977514871686e-02 -7.752119573993216939e-01 -1.157598984955528557e-02 -3.883387200071244049e-04 -2.101280971834144917e-02 6.621127932968105638e-03 8.933680286295209161e-04 6.970254835748227948e-03 5.102260554838058265e-03 2.024841549818146187e-03 -1.088246035932358829e-02 -1.683273551563700633e-03 1.677604373169445722e-03 9.585635801635688288e-04 2.219955772887413376e-03 -5.721145862878627454e-04 1.606739643241137262e-03 1.442805901340311111e-03 -1.183913421335580770e-03 1.217456060168312613e-03 -8.659669997239097987e-04 8.418729915482900004e-04 -3.686855682403360548e-03 1.702643244410778070e-03 3.103875170859665147e-04 1.568945120612704478e-03 -1.694139476819378574e-03 -4.554712408258684495e-03 -2.929075503703345044e-05 2.612546376690223922e-04 2.890336118009194290e-03 3.297572099330656355e-04
-3.208717176631089574e-01 -2.395038898963613300e-02 -1.459449664242815081e-01 -4.209364957741398502e-03 9.252571570972541182e-03 -2.127359192447757057e-03 -2.957747373432327853e-01 -1.523775941756403129e-01 -1.568897877459423523e-02 6.538924846251283236e-03 1.655400091125241481e-03 3.658982221964909420e-03 3.823671854318275165e-02 5.110764322429448003e-03 4.935303251126978846e-02 1.700599505599645012e+00 -3.042803946607609555e-01 -2.310393341221919361e-01 1.878860206165817483e-03 -7.642052475468576710e-03 -6.306016100553579577e-03 2.518910446878302317e-02 4.931145853637848575e-02 -4.371881405043629050e-03 -7.671154257892462414e-02 3.092678543531153165e-02 -6.785675835861629257e-02 -5.061867658778940182e-02 -4.727953051356753589e-02 5.118323226955148741e-02 9.542172100613050684e-03 5.594061780540502890e-03 -2.207200121500313590e-03 -1.037979320836547072e-02 1.718705916527864296e-03 8.762187639868653996e-03 -3.794192126668100018e-02 -2.752386110415434503e-03 -5.130842662575816476e-02 -2.310662627195655440e-03 1.880277500764462200e-04 -2.088147375220775724e-03 -4.020345101445969849e-02 -5.273705958111284120e-02 9.473197096816005774e-03 -2.587035073916047444e-03 -2.167043441207608216e-03 1.123442185130086061e-03 4.587310184025724172e-04 -2.461368286176516748e-03 1.572252141342699808e-03 -9.238871056519729064e-03 4.790455743153786659e-04 1.509560476932780837e-02 -4.425327584355583932e-01 5.886024467845137054e-02 4.249134244177171227e-01 -4.360698950660968354e-01 4.118341574306160213e-01 -3.262848381665658243e-02 -1.892560720618641310e-03 1.951614662225559065e-03 1.033207762354728786e-03 -1.320918565863638851e-03 1.044073687610279442e-04 8.442351492125659516e-04 -7.899527660874750695e-03 1.239802071672362060e-02 -1.348792026302102123e-03 1.603905054044013276e-03 2.578058874791780940e-03 -3.503552247655485150e-03 -8.238733501464923226e-03 1.252888425132487119e-03 5.759885248572746766e-03 -5.866654774998068117e-03 -5.621935240978986545e-04 -3.708115101381828822e-03 -5.585085581416259805e-03 3.817246785471487599e-04 2.740102890558260285e-05 -7.031670935019406800e-03 7.341586020572518721e-04 -4.587310184025507331e-04
-3.722760478900015869e-04 -2.646887424813489931e-01 -4.106374883578929949e-03 -1.153725046386118273e-02 1.562661781225729157e-02 7.558904525686417977e-04 -9.831867116559810105e-02 -3.655798033433446670e-01 -6.703331019684901151e-03 -9.802481875216206841e-03 1.827743114310880282e-02 -5.192022546080617054e-04 -5.562408867839208071e-03 5.949330293247756876e-03 -2.343638348188952295e-02 -3.042803946607609555e-01 1.749985608318215036e+00 -2.771047155963211536e-02 7.703468574739774644e-03 -1.845364810486386370e-02 -1.052766427814921454e-02 -4.897225269578835138e-02 -1.415102516253680942e-01 3.255383963446543960e-02 6.449918745461313829e-02 1.890340292414218609e-02 8.501594406345644450e-02 -4.750299062860730004e-03 -1.404822406098748047e-02 5.232415442139723427e-02 7.009466652975181525e-03 -1.286997981804616914e-02 -9.004545016223486614e-04 3.452529642107089042e-03 -1.352288019645229988e-02 -2.899312317133447350e-03 -4.883619241432599067e-02 -2.535540036834798856e-03 -6.812037515394961384e-02 -3.664178968826301008e-03 -1.874608322370133889e-03 -2.936161976696148503e-03 -9.589887685431274303e-03 -1.096041156224473838e-02 4.951082464324323661e-04 -4.623214980522717329e-03 -4.333142019349546167e-03 -2.943720881221851930e-03 -3.357570904003160349e-03 -9.886574688064473856e-03 -2.627664185741602695e-03 1.105017355348725293e-03 6.117988350477017619e-04 -9.476976549078826480e-04 5.793616860018624415e-02 -1.604807398271757557e-01 -7.451851540340997948e-02 4.149644887673157312e-01 -7.650112157419084458e-01 6.279276475793954537e-02 -2.731599122969792254e-03 3.001357528230211378e-03 8.258103194311929322e-04 -1.966260039744087418e-03 1.006279164981952259e-03 8.971474808923548486e-04 1.065711051815158676e-02 -2.140445545907854880e-02 2.774590392459621181e-03 -9.457606856231780268e-03 8.717779075780257222e-03 -3.555047284736707718e-03 1.647368755066698368e-03 -1.671462763242312745e-03 -8.651166229647655123e-03 -1.723902663389268461e-03 4.384164624898014050e-04 3.358988198601728196e-03 -1.469734498713073760e-03 -1.253360856665314878e-03 8.409281284825557675e-04 2.877108035089236170e-04 4.911870647097350134e-03 -1.872718596238717031e-03
-1.191637676897759346e-01 -2.544894181185342052e-02 -4.240039937169705064e-01 -1.874655565523421913e-02 -5.028088804179773122e-03 6.825690786694497449e-03 1.873285514078138272e-02 7.195085002234100080e-02 -2.710911346146050449e-01 -8.574632321325307942e-04 1.067836993713005764e-02 2.805298442095222750e-03 -4.927319158221721979e-02 -1.007601973273947182e-02 -1.462123626718776492e-01 -2.310393341221919361e-01 -2.771047155963211536e-02 1.813538042980985310e+00 6.334834424057758651e-03 -1.050782215376928723e-02 -4.952027327390058978e-03 6.273418324786558982e-03 1.580283477401236199e-03 1.338965450418708354e-02 -3.216644577752412332e-02 3.397207909609727822e-02 -2.072179189410253142e-02 6.197593063763248006e-02 6.786762428387199675e-02 3.926378469561035353e-03 1.493828506888697852e-02 -4.867934514541800636e-03 -1.963897882079801167e-03 7.938739478101815294e-03 -1.136953726969749251e-02 -7.901889818539028706e-03 2.744827205889743653e-03 -2.279009714494338069e-03 3.545598654079601744e-03 -2.363574958875449758e-03 -4.600538266945656055e-03 -2.352709033619611789e-04 -5.255800803016066891e-02 -6.860225531746209915e-02 1.465340885457521586e-02 -1.946890346896996320e-03 -3.252218672176421591e-03 5.999880467263288362e-04 -6.006022077190396186e-03 3.118048116845434695e-04 7.741735528901057956e-03 1.163882324342505742e-02 -2.185468270988966382e-03 -1.092875864954342621e-02 4.267757495202330054e-01 -7.320515574207200893e-02 -7.840908356278057934e-01 -3.846820999428189614e-02 6.479776418337773736e-02 -1.669072259686074367e-01 -8.735259042495940353e-04 7.540007264371882938e-04 -1.138748966794599256e-02 -1.821695990690324826e-03 1.266116508052403172e-03 1.176826948342739364e-03 -6.250269179676707244e-04 8.092752157812653935e-04 7.261272659987128789e-04 -3.150645892612501803e-03 -4.147948858470199701e-03 2.064525798577948449e-04 6.188853080405404576e-05 -1.257140308928163773e-03 -1.570362415211272109e-03 -1.700281086746502010e-03 -8.220308671683589996e-05 8.834469664395554157e-04 4.488099562126082720e-04 -2.505776850264916991e-03 7.384104858529623536e-04 2.019172371423878700e-03 3.418987003274362620e-03 -6.236096233691072136e-04
[truncated: 681,095 more chars]
