# Supplementary material for: Competing quantum effects in heavy-atom tunnelling through conical intersections
Source: Chem Sci. 2023 Sep 27;14(39):10777–85. doi: 10.1039/d3sc03706a (PMC10566476; doi:10.1039/d3sc03706a)
Supplement: SC-014-D3SC03706A-s001 [file SC-014-D3SC03706A-s001.zip › DinstT300N20/H0.txt]

1.644791168623439548e+00 2.515901058014008429e-01 -2.681615866793689296e-02 -7.370498830383299949e-02 -1.485230252990732067e-02 6.480201606717342355e-02 -7.372246827054863838e-02 -2.838415892548389052e-02 -6.017502163438790547e-02 7.678571432958292142e-02 -3.996440065883487963e-02 4.204640642412854623e-03 -2.947429468754766413e-01 1.862041643596181947e-02 9.707239678192566834e-02 -2.942903574670011624e-01 -2.625774459610183235e-03 -9.831772630253243772e-02 -4.235348692048436677e-03 2.084887597644059440e-02 7.307098518674115528e-03 -4.278339961538311573e-03 1.874088647683991304e-02 -1.159252495320524032e-02 -4.392356587677607171e-01 1.194321088004377807e-01 -1.269281799322537554e-02 4.193302285624279750e-03 1.213204176372600397e-03 -1.237770616080935361e-04 -5.600061661007788016e-02 1.020272586985128682e-01 -1.101474118852309100e-02 -4.949192738192996141e-03 3.944803299342586832e-04 -2.787346043845992437e-05 -4.643680714526010611e-01 -3.928953221415096841e-01 4.245883915231126599e-02 -1.582173203532673440e-03 -1.342177984842126207e-02 -8.116373734455345143e-04 -1.583118066598369726e-03 -1.294273427410589858e-02 3.670793010286264781e-03 -3.831892162989942660e-03 -1.494678883647843071e-02 1.612408821635412555e-03 -4.079824231432462034e-02 4.588255047091410049e-03 6.073343570622295046e-02 3.200487419328749972e-02 -1.278399727906644624e-03 -3.415538253084517140e-02 3.201715741314173358e-02 6.097201363031482489e-03 3.318642545695878882e-02 -4.078028991607610121e-02 -8.652111092713368756e-03 -6.028793277074033508e-02 2.063580935512292821e-03 -1.054467181333220479e-03 -8.465973068768229293e-04 2.088147375220786566e-03 -1.434302133748938720e-03 -3.554574853203865212e-03 2.095706279746454431e-03 -4.899114995710214786e-04 3.762444727660224815e-03 2.063108503979444678e-03 -9.538392648350047832e-04 6.330582540261880335e-04 -9.273830989951045017e-03 -5.543984038057860747e-03 6.292788017633662440e-04 1.385783415324678448e-02 -2.381054925591177991e-04 2.881832350419343903e-05 3.543236496415465330e-04 8.220308671681286067e-05 -3.524339235101031122e-04 3.982597821970746722e-04 2.003109699306632771e-04 3.444025874515654201e-04
2.515901058014008429e-01 2.022996232250811044e+00 -9.413623480522950726e-02 -4.697103272261297924e-02 -3.454891799771378329e-03 6.425210576292980647e-02 -5.447182816975778413e-02 -2.121737257206782537e-02 -6.735787065992103473e-02 4.011983063314432385e-02 -1.024959107791053869e-01 1.035947865245270827e-02 -1.605747537022140375e-02 -2.712144392446803054e-01 7.345837904368271269e-03 -4.807510521489598981e-02 -2.620398188766289160e-01 -2.939610726886010550e-02 1.114938417538747714e-04 6.328692814130636515e-03 2.809550325890902873e-03 2.125469466316342801e-03 6.717503965670586566e-03 -7.431348011815102446e-04 2.079312905556368607e-01 -6.446129844567813905e-01 5.046797092880848240e-02 3.114268664582576368e-03 7.374656227872450343e-03 -1.152732940167148189e-03 4.883052323593236980e-03 8.567545848332249261e-03 6.735456363919084879e-03 -4.110154335841813972e-03 5.144779392794947325e-04 -8.787226511109951107e-05 -4.173342053361183135e-01 -7.560335993230576923e-01 6.454926519709580646e-02 -1.131662493801769212e-02 -1.105395300575008621e-02 3.172850174656732716e-03 -1.084844528895802761e-02 -1.134308110385759058e-02 1.233991163818268667e-03 -1.050782215376929070e-02 -7.051040627866476430e-03 2.123107308652070861e-03 5.668753205884951435e-02 6.720338554867717924e-03 -8.343802274371948935e-02 1.260305600198289092e-02 -7.555597504956034285e-03 -1.318509165046070908e-02 7.346310335900945940e-04 -5.733901514265709459e-03 1.647368755066692947e-03 5.300492826024184867e-02 1.272210874826242358e-02 7.666571672023766992e-02 6.122712665805499048e-04 -8.645497051253505164e-04 7.369931912544057818e-04 -4.247159480369857090e-04 1.201865819584074530e-03 -6.373101378219134770e-04 -6.751046604503395387e-04 1.047900383026510382e-02 1.592094265722527810e-04 5.702248601564363466e-04 -9.099031322794336012e-04 -4.280229687669660776e-04 -7.996376125110109256e-03 2.213341731427452639e-03 -1.368634150682018161e-03 -6.221450856172447072e-03 4.512666001834557059e-03 -1.025176426296177542e-04 6.614041459975153860e-04 -3.330642306630460041e-04 6.472312000116052164e-05 5.555794826379186185e-04 -3.221983054073571128e-04 1.355878499294986897e-04
-2.681615866793689296e-02 -9.413623480522950726e-02 1.168895767769166927e+00 4.035840855723625553e-02 1.376098568901141031e-02 -3.544275845787607515e-02 -2.938996565893298510e-02 -1.685493979768127107e-02 -1.758815353667281950e-02 -4.234876260515598942e-03 1.036325810471552811e-02 -7.878268241896260737e-03 1.508568370713788687e-01 -7.094693301502333349e-02 -3.626535624288385051e-01 -1.436711534566485482e-01 4.901429910221246494e-02 -3.716855084739675297e-01 -9.360758391996416503e-03 -2.412707838292407325e-03 1.615337897139103654e-02 9.046591422647624892e-03 4.588727478624273805e-03 1.564551507357150872e-02 -2.271167351048936772e-02 5.034513873026606745e-02 -1.831215486077367727e-01 -3.840868362113894745e-04 -1.153677803232829296e-03 -3.159622091736761802e-03 -3.325917991302534266e-04 6.638607899683754074e-03 6.978805846492908138e-02 4.384164624898745886e-04 -8.928955970966459391e-05 -2.872383719760689689e-04 4.513280162827271180e-02 6.447084156264182297e-02 -1.663785750833422505e-01 -9.387214557836283954e-04 2.632860932603013800e-03 8.769746544394350918e-03 3.374106007653079973e-03 1.750358829229172342e-03 9.052733032574717537e-03 1.152260508634268821e-03 2.123579740184917703e-03 1.227755067584552703e-02 1.099206447494605055e-02 8.093224589345457409e-03 -1.823396744208611447e-02 5.401309715135520911e-02 -6.794510305526031690e-03 -5.850025185041558828e-02 -5.539070750116149161e-02 -4.804628689139179773e-03 -5.265627378899456756e-02 -2.294127523545709535e-02 -1.507056589808651245e-02 -3.331634412849401872e-02 1.096041156224550946e-04 -2.357433348948418479e-04 7.941574067298881601e-03 1.230211711555394185e-03 -1.239187910679652449e-03 -6.906949010345559380e-04 -1.084702799435946149e-03 5.612486610321861056e-04 -9.717916630835133967e-04 -2.239325465734431182e-04 4.979428356295754338e-04 3.543236496415336310e-04 9.935235135948578943e-04 -1.331784491119306166e-03 -1.012042829682787727e-02 7.138440461444754389e-04 -8.598253897968202979e-05 3.429380496997181359e-03 2.626719322675895351e-04 1.067695264253120269e-04 5.740043124192892527e-04 -6.047123620548803050e-04 9.354144350536344743e-05 5.721145862878641549e-04
-7.370498830383299949e-02 -4.697103272261297924e-02 4.035840855723625553e-02 1.673188083200310317e+00 -3.391160785989177223e-02 -3.093311601785178611e-01 4.741511836349701636e-02 3.992046452627937697e-03 3.697249176126178594e-02 -7.376876656076850058e-02 5.440852234435517715e-02 2.941689425630573951e-02 -3.225308972064970248e-01 -1.207922391835283965e-01 7.166786353416022435e-04 6.690575368297857310e-03 -2.692859737275652560e-03 -8.995568817099236156e-03 -3.231507273776033085e-01 1.186965329037819455e-01 -2.528642536455116829e-02 6.701913725086386213e-03 6.935294902317044267e-04 -9.394773462362003211e-03 -1.597810687270170144e-02 -4.171570435113238070e-04 -3.641029823716386386e-03 -3.417791751496236929e-01 -1.217975734854446004e-02 -1.113336874642308905e-01 9.890354140327291960e-03 -3.566858073058145695e-04 -3.392058405901598236e-03 -9.470693209691886938e-02 -1.060561548107032820e-02 -9.801017337464357215e-02 -4.163066667521608290e-03 3.130803768232586631e-03 8.733369316364498341e-03 -4.866829024754918964e-01 4.781857489255552512e-02 4.431700685733802603e-01 -5.346507657324269143e-03 1.489576623092994136e-03 1.380066993777124065e-02 -4.147476426937381049e-03 -1.197613935788387034e-03 9.183596567175681888e-03 3.952740149094366440e-02 4.435801391438987801e-02 -6.717976397203428637e-03 -4.055635736950265191e-02 -5.232415442139724815e-02 7.558904525686014654e-03 -1.011003480310508282e-03 3.221983054073665996e-04 -2.784983886182444256e-03 1.469734498713091541e-03 2.735378575232923042e-04 1.412097851704739900e-03 -4.063383614089094431e-02 5.270304451074725449e-02 -4.218341156865659802e-03 3.949385885211089547e-02 -4.435328959906131852e-02 2.859628068373600094e-03 1.471624224844505797e-03 2.962145711003446886e-04 1.436664291413222803e-03 -1.011475911843378109e-03 -8.310070662926227932e-04 -2.245467075661619454e-03 1.259974898125301420e-03 5.149503708126073123e-05 6.514830838075610529e-04 1.252415993599601029e-03 8.456524438114031150e-05 6.491209261432838006e-04 -6.599396082456775343e-03 2.187357997120525596e-04 2.547350825156185442e-03 8.782502195781340115e-04 -1.229266848489682720e-03 -1.108796807611567986e-02
-1.485230252990732067e-02 -3.454891799771378329e-03 1.376098568901141031e-02 -3.391160785989177223e-02 1.321385328218094068e+00 6.356613517722378703e-02 -3.962283266058046725e-03 5.719256136747192382e-03 -1.270746337074389956e-02 2.831423905862129331e-02 -2.113989380067955379e-02 -1.683368037870277417e-02 -1.473428913300005583e-01 -4.282067446332519789e-01 4.803211394540610191e-03 3.851261855837055225e-03 5.500992768568005800e-03 2.174602345733300367e-03 1.495784373434722314e-01 -4.268792120259283784e-01 3.070096316260665509e-02 -3.560244031598113618e-03 2.696639189538488877e-03 6.538452414718424251e-04 2.389086261649683157e-03 7.462528492983528522e-03 4.606207445339929613e-04 -1.489482136786429711e-02 -2.405966240318562210e-01 -3.424514452208769072e-02 -3.061356332902126108e-04 -2.693804600341358386e-03 7.984092905255898379e-04 -3.523866803568218107e-03 2.394330251664333886e-02 -2.062163640913719335e-03 5.703665896162932181e-03 4.164483962120150116e-03 -4.629356590449834261e-03 4.784975537372396920e-02 -1.479627215011068142e-01 -6.191782155909136831e-02 7.157337722758978261e-04 5.857206144340959542e-03 -9.935235135948613638e-04 -3.663234105760577834e-03 4.275505372341157663e-03 8.409281284825693200e-04 -5.975786459087657765e-02 -6.139058796842477433e-02 4.924153866951586599e-03 -1.072041634355420416e-02 -1.934181938663197264e-02 7.046316312537943827e-03 -6.765219550488893886e-04 -8.064406265841236269e-04 -1.532567892582846047e-03 -2.971594341660301324e-04 -1.273675412578100744e-03 -7.984092905255317247e-05 -1.966260039744070938e-03 -3.392058405901612981e-03 -3.852206718902743271e-03 5.937708477539515445e-02 -6.839674760067002146e-02 9.155250675204335345e-03 -4.374715994240725931e-04 6.552152929171221191e-03 -3.207810108087950658e-04 1.308635346009332347e-04 -4.582585868696917482e-05 1.809412770836091398e-03 4.861320473081827756e-04 7.511661372400940152e-05 4.974704040967123288e-04 -4.993601302281326561e-04 3.623549857000713231e-04 -7.374656227872443837e-04 1.367216856083458554e-03 4.638805221106942489e-02 -4.424793736723452858e-03 1.012893206441926874e-03 -2.533697553856670281e-02 3.205920381956582372e-03
6.480201606717342355e-02 6.425210576292980647e-02 -3.544275845787607515e-02 -3.093311601785178611e-01 6.356613517722378703e-02 1.906012736085162862e+00 -3.697721607659033849e-02 -1.271313254913821085e-02 -1.105234673853839333e-01 6.021848533541056259e-02 -6.729645456064979603e-02 -1.759901946192848551e-02 2.387385508131360107e-02 2.540358838469932573e-02 -2.650293656165377820e-01 9.259658043965415114e-04 1.351910074418944535e-02 1.572771816028832592e-02 -8.288338812414714624e-03 1.012656990675500288e-02 -2.661296586565579103e-01 1.753193418426324951e-03 -1.063726839377165945e-02 1.856325222048629126e-02 2.174838561499728429e-02 4.459753670154729564e-04 1.182637856196863679e-02 -1.377189885742036712e-01 -3.422766455537204489e-02 -5.529933924270725720e-01 -2.857738342242240048e-03 7.814017553427810882e-04 4.606679876872757373e-03 -3.139402022130542008e-02 -1.994605931715402736e-03 6.471839568585812177e-03 8.912893298849543927e-03 2.910178242389121171e-04 -1.308115671323252342e-02 4.433647103649167032e-01 -6.211860496055489345e-02 -7.175606650134472853e-01 6.665064065523667279e-03 -1.021396974033310975e-03 -3.313634771447593504e-03 9.951770239598504639e-03 -4.100233273651807814e-03 -1.321910672082628538e-02 4.156452626061582500e-03 6.523334605667044719e-03 -4.129051597155989489e-03 -5.756956173069047167e-02 -7.594147918037037759e-02 1.160102872079662485e-02 -2.486879588950723259e-03 -1.673824920906611790e-03 9.296035271995274629e-03 -3.389223816704478153e-03 -1.122024890531540331e-03 -2.925768482973315886e-03 -5.862024945976081897e-02 7.913700606860413211e-02 3.337728779623239106e-03 -8.794312984102839459e-03 7.584888259993074512e-03 -4.711087245633812856e-03 -3.388751385171608326e-03 7.039229839544936754e-04 -3.101985444728416232e-03 -2.572862127930407999e-03 2.079643607629379047e-03 9.812402937406090701e-04 -1.351626615499239769e-03 -2.043738811132367241e-03 -7.436072327143583875e-04 -1.254305719731046292e-03 1.816499243828897676e-03 -1.011948343376232974e-03 1.126512990093645264e-02 -4.390778666357866150e-03 5.963503239233398055e-03 7.115291316334806590e-03 3.219620896409408801e-03 3.855986171165588262e-03
-7.372246827054863838e-02 -5.447182816975778413e-02 -2.938996565893298510e-02 4.741511836349701636e-02 -3.962283266058046725e-03 -3.697721607659033849e-02 1.673549965754477675e+00 3.448277758311392438e-02 3.092617127431880886e-01 -7.380183676806839621e-02 4.691481337020320108e-02 -4.037116420862335575e-02 6.704748314283496755e-03 -6.821911334431809450e-04 9.376348632580650683e-03 -3.229267948310298175e-01 -1.186020465972108667e-01 2.527036269243410765e-02 6.708055335013477123e-03 2.676324633625704313e-03 8.987065049507809988e-03 -3.227368773548220382e-01 1.208546001458652985e-01 -6.552625360704031170e-04 -1.598188632496450740e-02 4.034565290584890291e-04 3.647171433643528037e-03 -3.418042140208649160e-01 1.188921195583840518e-02 1.113714819868593248e-01 9.906416812444453213e-03 3.732209109557669364e-04 3.387806522105892525e-03 -9.473102610509431809e-02 1.038971427055544391e-02 9.803899169814775383e-02 -4.157397489127322154e-03 1.194306915058417507e-03 -9.182651704109950908e-03 -5.358790877178537700e-03 -1.500914979881537784e-03 -1.380114236930413130e-02 -4.868047898109686411e-01 -4.815211155475139504e-02 -4.431374707976132310e-01 -4.168735845915829373e-03 -3.141197261955386722e-03 -8.729589864101624727e-03 1.467372341048796616e-03 -2.277119988362797613e-04 -1.433829702216068893e-03 -1.015255364106195778e-03 8.258103194311956427e-04 2.245467075661619454e-03 -4.056533356862691841e-02 -5.270965855220721696e-02 4.003857240949312141e-03 3.951322854495796510e-02 4.445580724169095888e-02 -2.880887487352070103e-03 -1.013365637974781523e-03 -3.221983054073774416e-04 2.574279422528941586e-03 1.465010183384545060e-03 -2.707032683261167104e-04 -1.412570283237577200e-03 3.951464583955655724e-02 -4.418793856256195141e-02 6.705220745816399541e-03 -4.061304915344531030e-02 5.230006041322161903e-02 -7.556069936488895439e-03 1.391310864259087459e-03 -9.117928584109020670e-05 -6.462863369461433350e-04 1.357295793893500751e-03 -5.055017401552107728e-05 -6.524279468732776133e-04 8.480146014753900180e-04 1.263281918855284607e-03 1.108513348691855804e-02 -6.808683251511698023e-03 -2.872383719760754741e-04 -2.539791920630517577e-03
-2.838415892548389052e-02 -2.121737257206782537e-02 -1.685493979768127107e-02 3.992046452627937697e-03 5.719256136747192382e-03 -1.271313254913821085e-02 3.448277758311392438e-02 1.321524223088753613e+00 6.367951874510907606e-02 1.478143779997902543e-02 -3.407648646485802492e-03 1.371657712492300313e-02 3.587645060503739589e-03 2.722622923845537894e-03 6.226647603033879427e-04 -1.494745024062440475e-01 -4.271262937176117380e-01 3.076521385107498091e-02 -3.832364594522815089e-03 5.470284718932407267e-03 2.152870495221949690e-03 1.474170630806588833e-01 -4.280045439371898963e-01 4.812660025197725705e-03 -2.372078726466786587e-03 7.470087397509215035e-03 4.695969436582459670e-04 1.466994395822524347e-02 -2.404898545054309222e-01 -3.415207551011517628e-02 3.533787865759484758e-04 -2.690497579611371513e-03 7.955747013284558775e-04 3.438356696121479088e-03 2.400519104744739535e-02 -1.921851475655673731e-03 3.647171433643510690e-03 4.289205886793970648e-03 8.314794978254628046e-04 -7.431348011815265076e-04 5.853899123610973101e-03 -1.018089953303336244e-03 -4.819699255037266511e-02 -1.480482316085536543e-01 -6.228820788085000226e-02 -5.724925315141453364e-03 4.152200742265903244e-03 -4.632191179646966486e-03 4.327472840955288221e-04 6.616876049172405565e-03 -3.188912846773835205e-04 -1.388948706594790583e-04 -4.913287941695767495e-05 1.816499243828927600e-03 1.927520654049935146e-03 -3.436466969990013658e-03 -3.567330504590949386e-03 -5.928779521568548760e-02 -6.843737671249557064e-02 9.169423621190001678e-03 6.689630505232161024e-04 -8.021887427884442619e-04 -1.236353321482520223e-03 2.929075503703345044e-04 -1.269895960315256186e-03 -7.936849751970774004e-05 5.986699627496618048e-02 -6.130129840871510055e-02 4.913287941695916247e-03 1.070435367143712443e-02 -1.929126921261644506e-02 7.033088229617991995e-03 7.058127100859329763e-04 3.524339235101139542e-04 -7.374656227872430827e-04 -4.072359813213347252e-04 8.220308671685351825e-05 4.974704040967110278e-04 -8.692740204538928778e-04 -2.533177879170529431e-02 3.230959253197929898e-03 -1.364382266886330014e-03 4.640458731471937270e-02 -4.410148359204943587e-03
-6.017502163438790547e-02 -6.735787065992103473e-02 -1.758815353667281950e-02 3.697249176126178594e-02 -1.270746337074389956e-02 -1.105234673853839333e-01 3.092617127431880886e-01 6.367951874510907606e-02 1.905688648053623702e+00 -6.481855117082341300e-02 6.415620216176011470e-02 -3.544134116327747608e-02 -1.718705916527846732e-03 -1.060986736486602654e-02 1.854813441143493558e-02 8.256213468180563855e-03 1.012562504368929098e-02 -2.661546975277992999e-01 -9.160447422065787215e-04 1.348792026302099434e-02 1.573574949634687706e-02 -2.391731878233630676e-02 2.541020242615928820e-02 -2.650161375336178571e-01 -2.174791318346443528e-02 4.743212589868022605e-04 1.187267685218848512e-02 1.377827668311392140e-01 -3.401034605025856500e-02 -5.530888235967094113e-01 2.857265910709261801e-03 8.201411410369215419e-04 4.596758814682822339e-03 3.141811422948108390e-02 -1.986574595656861141e-03 6.503964912819956007e-03 -9.927676231422859904e-03 -4.095981389856109475e-03 -1.320729593250490920e-02 -6.678764579976458581e-03 -1.018562384836207372e-03 -3.304658572323359526e-03 -4.433448682405367602e-01 -6.248521183005066593e-02 -7.173660232219110089e-01 -8.934625149360905447e-03 3.014113179617338920e-04 -1.307029078797687129e-02 3.376940596850252965e-03 8.513216222053910948e-04 -3.092064382538442600e-03 2.566720518003262879e-03 2.069250113906546430e-03 9.741538207477893480e-04 5.855080202443110893e-02 7.920834323006530064e-02 3.396782721230167702e-03 8.778250311985773616e-03 7.571660177073093190e-03 -4.712504540232378969e-03 2.489714178147812117e-03 -1.671935194775175850e-03 9.358868665865020461e-03 3.379302754514504521e-03 -1.128166500458636663e-03 -2.928603072170469796e-03 -4.157869920660170297e-03 6.669315949319359546e-03 -4.121492692630309915e-03 5.765837885886730685e-02 -7.591313328839906227e-02 1.158118659641672703e-02 1.261392192723877724e-03 1.807050613171804713e-03 -1.005334301916220845e-03 1.368634150682026401e-03 -2.054132304855167332e-03 -7.388829173858335901e-04 -7.146944229036137838e-03 3.206865245022284296e-03 3.878190453209765399e-03 -1.130056226590062107e-02 -4.415345106066352956e-03 6.001297761861856643e-03
7.678571432958292142e-02 4.011983063314432385e-02 -4.234876260515598942e-03 -7.376876656076850058e-02 2.831423905862129331e-02 6.021848533541056259e-02 -7.380183676806839621e-02 1.478143779997902543e-02 -6.481855117082341300e-02 1.647928114001598887e+00 -2.517195520414032273e-01 2.678639548136701326e-02 -4.262277289421236189e-03 -1.874324863450421708e-02 1.161709139291370631e-02 -4.241962733508419098e-03 -2.091170937031041135e-02 -7.328830369185456231e-03 -2.943281519896296383e-01 2.603570177566000461e-03 9.836024514048942458e-02 -2.948090872900763770e-01 -1.863789640267745490e-02 -9.710168753696271637e-02 -4.391265270836711143e-01 -1.192979382451068437e-01 1.275990327089085788e-02 4.157869920660105245e-03 -1.134308110385760749e-03 1.171630201481183519e-04 -5.616313305737993811e-02 -1.019719842091688089e-01 1.107993674005717036e-02 -4.963365684178635585e-03 -3.954251929999478676e-04 4.913287941695890145e-05 -3.830947299924224690e-03 1.495104072027410823e-02 -1.604377485576870960e-03 -1.608629369372581441e-03 1.296068667235440383e-02 -3.658982221964909420e-03 -1.580755908934085643e-03 1.343642522593978782e-02 8.031336058541595213e-04 -4.651513629340752187e-01 3.932576771272097149e-01 -4.246828778296837109e-02 2.091454395950766935e-03 5.149503708123850509e-04 -3.758665275397363777e-03 2.065943093176576904e-03 9.476976549078921890e-04 -6.425068846833081014e-04 2.070194976972264400e-03 1.059663928194593419e-03 6.580971252675299216e-04 2.099958163542141928e-03 1.433829702216052630e-03 3.555519716269572340e-03 3.204786546277731130e-02 -6.055627388140238758e-03 -3.341177529813080249e-02 -4.071745652220631895e-02 8.594002014172142517e-03 6.021423345161487639e-02 -4.074627484571054226e-02 -4.600538266945645646e-03 -6.065123261950610550e-02 3.201621255007600780e-02 1.305328325279389926e-03 3.414498903712232664e-02 1.301407143556707752e-02 2.673962475961688678e-04 -9.448630657111936441e-07 -9.942794040474252013e-03 5.515165714553647847e-03 -6.169955819091262018e-04 8.409281284826712350e-05 -1.941693600035655906e-04 -3.231431684731062536e-04 1.705477833607928510e-04 -7.322688759260327727e-05 3.760555001528680455e-04
-3.996440065883487963e-02 -1.024959107791053869e-01 1.036325810471552811e-02 5.440852234435517715e-02 -2.113989380067955379e-02 -6.729645456064979603e-02 4.691481337020320108e-02 -3.407648646485802492e-03 6.415620216176011470e-02 -2.517195520414032273e-01 2.023390240149212538e+00 -9.410033000873249676e-02 -2.128304055513453343e-03 6.701441293553520723e-03 -7.516385687729069216e-04 -1.062970948924801470e-04 6.329637677196360557e-03 2.820888682679472542e-03 4.803589339766900501e-02 -2.620157248684533147e-01 -2.933799819031889314e-02 1.599983872321304040e-02 -2.712328640744616770e-01 7.280642352834217068e-03 -2.079133381573883554e-01 -6.450688808859869061e-01 5.056103994078095520e-02 -3.087812498742733419e-03 7.367569754879597227e-03 -1.152260508634249305e-03 -4.827777834249093528e-03 8.478256288622584153e-03 6.740180679247660851e-03 4.112044061973184859e-03 5.177849600095184692e-04 -8.976199124253547799e-05 1.050262540690787352e-02 -7.023639598960882552e-03 2.116965698724951328e-03 1.085364203581942223e-02 -1.132371141101051401e-02 1.223597670095446892e-03 1.131804223261623742e-02 -1.102938656604161502e-02 3.178991784583812784e-03 4.176757733343727796e-01 -7.552866850696133838e-01 6.441651193636345474e-02 6.732149343189361250e-04 1.021019028807039486e-02 1.549575427765761265e-04 -5.711697232221543165e-04 -9.089582692137481573e-04 -4.247159480369911300e-04 -6.127436981134305738e-04 -8.650221366581986593e-04 7.214029506701568565e-04 4.223537903727124683e-04 1.201865819584074530e-03 -6.354204116904883792e-04 -6.958916478959614044e-04 -5.739570692659952227e-03 1.600125601781152238e-03 -5.303705360447598383e-02 1.269187313015966712e-02 7.673988847089596721e-02 -5.674658600045641432e-02 6.402392133256055301e-03 -8.348668319160360007e-02 -1.258510360373441689e-02 -7.558432094153144827e-03 -1.314068308637228108e-02 6.235623802158101261e-03 4.496603329717492950e-03 -1.067695264253066059e-04 8.090390000148349470e-03 2.230349266610245993e-03 -1.372413602944854913e-03 -6.231371918362445424e-04 -3.250328946044974700e-04 1.332256922652037649e-04 -7.190407930058778695e-04 -3.358988198601782298e-04 6.188853080406082202e-05
4.204640642412854623e-03 1.035947865245270827e-02 -7.878268241896260737e-03 2.941689425630573951e-02 -1.683368037870277417e-02 -1.759901946192848551e-02 -4.037116420862335575e-02 1.371657712492300313e-02 -3.544134116327747608e-02 2.678639548136701326e-02 -9.410033000873249676e-02 1.168841910574421661e+00 -9.046591422647624892e-03 4.582113437164296588e-03 1.563275942218440850e-02 9.368317296522120363e-03 -2.391448419313918668e-03 1.615857571825244504e-02 1.437023339378170617e-01 4.915508369900337127e-02 -3.717705461498815867e-01 -1.508242392956118394e-01 -7.108866247487993784e-02 -3.625680523213916651e-01 2.288978019837583158e-02 5.041978291245721722e-02 -1.830478492886113695e-01 3.954251929999481928e-04 -1.150370782502839820e-03 -3.152063187211072252e-03 4.563688607382612294e-04 6.677347285377892468e-03 6.990852850580721312e-02 -4.379440309568882099e-04 -8.928955970966748060e-05 -2.881832350417779399e-04 -1.152732940167114145e-03 2.119800287922080952e-03 1.227849553891123546e-02 -3.376940596850217836e-03 1.742799924703484094e-03 9.052733032574729680e-03 9.335247089222337711e-04 2.634750658734434994e-03 8.773053565124335623e-03 -4.511862868228703333e-02 6.434564720643515257e-02 -1.663762129256779743e-01 1.081395778705957541e-03 6.292788017633622324e-04 -9.717916630835079757e-04 2.215703889091671670e-04 4.984152671624181557e-04 3.547960811743899054e-04 -1.119662732867283354e-04 -2.371606294934106712e-04 7.924566532116089981e-03 -1.230211711555402208e-03 -1.241550068343931111e-03 -6.916397641002766184e-04 5.533070869648885892e-02 -4.764944440379336420e-03 -5.266099810432312012e-02 2.295875520217274118e-02 -1.505497565750228868e-02 -3.334138299973535280e-02 -1.100151310560314871e-02 8.157947709346639181e-03 -1.822546367449472821e-02 -5.402112848741374984e-02 -6.841753458811569363e-03 -5.849599996661987433e-02 -6.533728099389834402e-04 -8.173065518398098077e-05 3.445915600647117029e-03 -8.565183690667965612e-04 -1.332729354185018499e-03 -1.012798720135356552e-02 5.272335906666013490e-04 9.543116963678447947e-05 5.721145862878560234e-04 -3.940078984013844652e-04 1.048798002938950607e-04 5.744767439521428166e-04
-2.947429468754766413e-01 -1.605747537022140375e-02 1.508568370713788687e-01 -3.225308972064970248e-01 -1.473428913300005583e-01 2.387385508131360107e-02 6.704748314283496755e-03 3.587645060503739589e-03 -1.718705916527846732e-03 -4.262277289421236189e-03 -2.128304055513453343e-03 -9.046591422647624892e-03 1.700730841565778695e+00 -2.297869181285923657e-01 3.059910692412303179e-01 2.512390891724892647e-02 -4.215978999201374852e-03 -4.906484927622799946e-02 3.853009852508598732e-02 4.944940854397227720e-02 -5.067773052939617343e-03 1.853821334924497279e-03 -6.225230308435289461e-03 7.583470965394495389e-03 -5.130134015276536369e-02 5.157818503101859603e-02 4.727338890364039814e-02 -7.613564854037388474e-02 -6.777455527189947537e-02 -3.017042255121005212e-02 -1.006609867054946914e-02 8.694629930670372958e-03 -1.643589302803852509e-03 9.510991619444422729e-03 -2.088619806753622132e-03 -5.577054245357701730e-03 -4.034376317971773152e-02 9.227060268198330334e-03 5.282587670928965556e-02 -3.780444369062006815e-02 -5.127913587072113755e-02 2.383889514788234323e-03 -2.593649115376008181e-03 1.115410849071536226e-03 2.189720154784676864e-03 -2.290348071282903401e-03 -2.102320321206393484e-03 -2.040904221935297357e-04 -4.447229510218758675e-01 4.259579705368604086e-01 -6.022273721920629042e-02 -4.341017453002213311e-01 -3.370279312236970637e-02 -4.102765506667918616e-01 -7.887716872553397068e-03 -1.324225586593608377e-03 -1.264746456607128942e-02 1.578393751269834087e-03 -3.499772795392602429e-03 -2.671127886764307086e-03 4.677072175268063951e-04 1.519339809662894648e-03 2.134445665440587621e-03 -9.290366093600978953e-03 1.519009107589891841e-02 -4.700693751910904779e-04 -1.898702330545732220e-03 8.352589500883265527e-04 -1.937914147772756921e-03 -1.317139113600799497e-03 8.324243608911672219e-04 -9.684846423533297402e-05 -7.463945787582094635e-03 -4.828250265781963355e-04 -8.588805267310914860e-04 -4.807463278336311999e-03 4.724315328554070867e-05 -2.730654259904129904e-04 -8.422509367745625516e-03 5.791538161274064136e-03 -1.288793221629455556e-03 -6.806793525380248205e-03 -3.762444727660210937e-03 5.574692087693630151e-04
1.862041643596181947e-02 -2.712144392446803054e-01 -7.094693301502333349e-02 -1.207922391835283965e-01 -4.282067446332519789e-01 2.540358838469932573e-02 -6.821911334431809450e-04 2.722622923845537894e-03 -1.060986736486602654e-02 -1.874324863450421708e-02 6.701441293553520723e-03 4.582113437164296588e-03 -2.297869181285923657e-01 1.817195607908351995e+00 2.679962356428695208e-02 6.386801892671826325e-03 1.311422692053239650e-02 -1.749413966163461311e-03 -4.916594962425904769e-02 -1.456506415793126230e-01 9.987202604562660929e-03 6.231371918362415066e-03 -5.093756787246671996e-03 1.039065913362115234e-02 6.223057123384165973e-02 3.992518884160785840e-03 -6.770038352124117809e-02 -3.227557746161369839e-02 -2.053990575395321649e-02 -3.352846588674607969e-02 7.823466184085133696e-03 -7.883937420290528658e-03 1.122686294677516933e-02 1.497560715998258116e-02 -1.939331442371321299e-03 4.855651294687559835e-03 -5.288351335629801198e-02 1.452821449836852810e-02 6.866367141673329622e-02 2.839313512460826371e-03 3.896142851458287565e-03 2.184050976390404172e-03 -1.933662263977047741e-03 6.037674989891694908e-04 3.227652232467933049e-03 -2.329087456977006667e-03 -2.310190195662709719e-04 4.540067030740170886e-03 4.281717846998206456e-01 -7.832121129766947965e-01 7.496260104429403048e-02 -3.944472597269396003e-02 -1.676120938156276385e-01 -6.651883225756988205e-02 -6.273890756319371346e-04 6.845532911074379227e-04 -9.028166592866193000e-04 -3.107182191589802616e-03 2.787346043846733760e-04 4.231569239785610767e-03 -5.970589712226250304e-03 7.709137753134041697e-03 -3.599928280357953718e-04 1.165016160021358285e-02 -1.097789152896038595e-02 2.153815358287654216e-03 -9.117928584108668305e-04 -1.148764515291133756e-02 -7.856536391384909192e-04 -1.814609517697494262e-03 1.165016160021369040e-03 -1.247219246738184720e-03 1.934134695509912147e-03 -5.626659556307657710e-04 -3.084505478012754352e-03 3.566858073058089317e-04 7.034505524216482430e-04 2.231294129675943580e-03 2.858210773775025850e-04 -1.515560357400045754e-03 1.229739280022548644e-03 -1.474931245574486165e-03 8.602978213296413358e-04 9.826575883390721838e-05
9.707239678192566834e-02 7.345837904368271269e-03 -3.626535624288385051e-01 7.166786353416022435e-04 4.803211394540610191e-03 -2.650293656165377820e-01 9.376348632580650683e-03 6.226647603033879427e-04 1.854813441143493558e-02 1.161709139291370631e-02 -7.516385687729069216e-04 1.563275942218440850e-02 3.059910692412303179e-01 2.679962356428695208e-02 1.747586600994375239e+00 4.877902819885049368e-02 -3.222124783533525383e-02 -1.414214344971913007e-01 5.610596884190433356e-03 2.331780316714282542e-02 5.965392965364838332e-03 -7.607092542037256419e-03 1.040105262734396935e-02 -1.829302138369304220e-02 5.310602860827302873e-03 -5.261328251950472823e-02 -1.413278930536859129e-02 -6.416139890862151973e-02 -8.540097576273358859e-02 1.865632123245881957e-02 -3.761027433061718116e-03 2.993798623704521829e-03 -1.347705433776533006e-02 -6.901752263484215930e-03 1.002027281186252620e-03 -1.293612023264592223e-02 9.734451734485036895e-03 -5.357373582579987850e-04 -1.120749325392809623e-02 4.842706670687320358e-02 6.810667463949679479e-02 -2.204365532303186135e-03 4.541956756871608561e-03 2.916319852316240704e-03 -4.369991678912222600e-03 3.563078620795258854e-03 2.999467802098781076e-03 -1.843427841201678106e-03 -5.925330771378704842e-02 7.636855728607164218e-02 -1.606725470295150282e-01 -4.132363342201308409e-01 -6.452469875738733873e-02 -7.651142058160709247e-01 -1.058010417829615378e-02 -2.809550325890924558e-03 -2.145406077002836448e-02 9.507684598714458840e-03 3.421821592471493111e-03 8.682346710816123483e-03 3.428435633931467726e-03 2.596483704573143009e-03 -9.845000713173190227e-03 -1.087064957100213969e-03 9.873819036677407464e-04 6.774668181146127795e-04 2.753803405014000616e-03 -6.443966108147331992e-04 2.997105644434513039e-03 2.023424255219574436e-03 -9.018717962209148826e-04 9.391938873164928014e-04 -7.540007264371781023e-04 1.899647193611469272e-03 4.769668755707881166e-03 1.162181570824225539e-03 -9.221863521336804738e-04 -1.116828143670109061e-03 -2.116020835659231623e-03 8.704078561327460717e-03 -1.759335028353424101e-03 1.343122847907837671e-03 -3.431742654661455033e-03 5.555794826379243647e-04
-2.942903574670011624e-01 -4.807510521489598981e-02 -1.436711534566485482e-01 6.690575368297857310e-03 3.851261855837055225e-03 9.259658043965415114e-04 -3.229267948310298175e-01 -1.494745024062440475e-01 8.256213468180563855e-03 -4.241962733508419098e-03 -1.062970948924801470e-04 9.368317296522120363e-03 2.512390891724892647e-02 6.386801892671826325e-03 4.877902819885049368e-02 1.699970226797881789e+00 -2.882663829915622644e-01 -2.493777089330391217e-01 1.849097019595929113e-03 -7.726145288316827245e-03 -6.088225163907246343e-03 3.858348328829859508e-02 4.934783576440837649e-02 -5.618628220248981890e-03 -5.159802715539851120e-02 4.020628560365684112e-02 -5.737397507608836544e-02 -7.608084648256271953e-02 -5.957361629306300033e-02 4.376227775145924426e-02 -1.004342195697241133e-02 8.807541067022785219e-03 -2.088147375220751601e-04 9.525636996962931133e-03 -8.499043276068246567e-04 5.891693646239409138e-03 -4.031683458234495976e-02 -2.263419473910136415e-03 -5.357326339426686512e-02 -2.597428567638858377e-03 6.250269179676598823e-04 -2.386724103985366548e-03 -3.787058410521984553e-02 -5.061820415625646608e-02 8.643607325121949528e-03 -2.300269133472801139e-03 -2.017755076825307383e-03 6.533728099390186768e-04 1.569417552145567583e-03 -2.783094160051046047e-03 3.345760115681765956e-03 -7.888189304086221793e-03 1.336981237980725077e-03 1.229644793715973725e-02 -4.344844148418341989e-01 5.498961312976727300e-02 4.086154813972722732e-01 -4.441371359211351844e-01 4.282365078198218100e-01 -3.238423671417038630e-02 -1.323753155060749392e-03 8.286449086283387104e-04 1.710202148936677737e-04 -1.894450446750077250e-03 8.513216222053694108e-04 1.802798729376106374e-03 -9.295562840462383986e-03 1.500159089428962367e-02 -2.785928749248151384e-03 4.455029354826401007e-04 9.415560449807470686e-04 -2.771755803262492858e-03 -7.452134999260710650e-03 -2.957421395674694406e-04 9.236036467322411656e-04 -4.796597353080646851e-03 1.058246633596103201e-04 2.725929944575567160e-04 -6.758605509029022053e-03 -3.766696611455923153e-03 2.437746709533605664e-04 -8.031808490074248200e-03 5.901614708429358050e-03 1.133835678851806070e-05
-2.625774459610183235e-03 -2.620398188766289160e-01 4.901429910221246494e-02 -2.692859737275652560e-03 5.500992768568005800e-03 1.351910074418944535e-02 -1.186020465972108667e-01 -4.271262937176117380e-01 1.012562504368929098e-02 -2.091170937031041135e-02 6.329637677196360557e-03 -2.391448419313918668e-03 -4.215978999201374852e-03 1.311422692053239650e-02 -3.222124783533525383e-02 -2.882663829915622644e-01 1.798141499325228709e+00 -3.723894314579220821e-02 7.733704192842535442e-03 -1.010908994003935010e-02 -1.225203937307133874e-02 -4.927271915068433955e-02 -1.457144198362480825e-01 2.336173929969837665e-02 6.002195381774269589e-02 2.827597210445999959e-02 5.834056999231046481e-02 -1.764390045754965844e-02 6.261135104932306038e-03 3.628037956562864957e-02 8.415895326285685596e-03 -1.109363725450995299e-02 -1.178858403934021290e-02 1.608771098832417756e-02 -3.686383250870503732e-03 -6.917342504068426691e-03 -5.369373343514498298e-02 -8.872264187024056113e-04 -7.092661845911055196e-02 -2.861045362972168809e-03 -8.924231655638042472e-04 -4.005746967080734203e-03 -7.624100077220067120e-03 -1.111206208429131245e-02 -2.451919655519375213e-04 -3.052380133778561516e-03 -1.885946679158658889e-03 -4.543846483003011541e-03 -5.072969799801039723e-03 -1.080261943027104217e-02 -2.110824088797811846e-03 1.658234680322371105e-03 9.401387503822026398e-04 -1.640754713606723970e-03 5.006876628354567371e-02 -1.676333532346061528e-01 -6.513697002396791336e-02 4.306468535004499554e-01 -7.749714897490983523e-01 5.992368805890883193e-02 -2.212869299894577174e-03 1.595873717985467344e-03 7.785671661456549340e-04 -1.479655560903038068e-03 1.208952292576913334e-03 1.195251778124100349e-03 1.157410012342386350e-02 -2.096225954432592159e-02 4.143224543141639342e-04 -6.551680497638356568e-03 6.961751068156838210e-03 -9.491149495064474598e-04 1.528316008787143371e-03 -8.551010744683117636e-05 4.133303480951693899e-03 -3.198361477430906484e-04 3.562133757729451762e-04 -2.533177879170530819e-03 -1.726737252586402205e-03 1.602960190978289885e-03 -3.401507036558752131e-04 7.265996975315664429e-04 -3.655202769702048382e-03 -8.465973068768391924e-04
-9.831772630253243772e-02 -2.939610726886010550e-02 -3.716855084739675297e-01 -8.995568817099236156e-03 2.174602345733300367e-03 1.572771816028832592e-02 2.527036269243410765e-02 3.076521385107498091e-02 -2.661546975277992999e-01 -7.328830369185456231e-03 2.820888682679472542e-03 1.615857571825244504e-02 -4.906484927622799946e-02 -1.749413966163461311e-03 -1.414214344971913007e-01 -2.493777089330391217e-01 -3.723894314579220821e-02 1.766342132848733204e+00 6.076886807118711369e-03 -1.221424485044290617e-02 -1.332634867878446788e-02 5.054072538486815633e-03 9.945156198138533493e-03 5.972479438357669763e-03 -1.849474964822225842e-02 4.331582995291091698e-02 -3.840159714814929404e-02 6.952916598492439593e-02 8.796438926000685332e-02 -7.863150432844889445e-03 1.941221168502631472e-03 -3.475206355684152919e-03 -1.023617402237744604e-02 3.493158753932692866e-03 -3.040096913924345001e-03 -1.121835917918377612e-02 1.817444106894639932e-03 -1.712564306600734138e-03 4.217868725332800384e-03 -4.007164261679308989e-03 -3.653313043570625886e-03 -2.862935089103574825e-03 -4.797825675066064166e-02 -6.617631939624973869e-02 1.276698974388369365e-02 -2.982932698448860151e-03 -2.989074308375961470e-03 -1.936969284707038951e-04 -8.611009549354942810e-03 -1.730989136382099025e-03 9.913030853904360173e-03 1.049317677625077709e-02 -2.310190195662818139e-04 -1.319123326038783121e-02 4.122635976939815761e-01 -6.667756925260928669e-02 -7.756607673555343530e-01 -3.389743491390613539e-02 5.907236643670343845e-02 -1.571500975205453177e-01 -1.585007792729794824e-03 7.412450750500770152e-04 -1.033585707580993336e-02 -2.484989862819282115e-03 1.579811045868383937e-03 2.483572568220710364e-03 -1.451309668931718630e-03 1.182968558269864318e-03 7.969919959270198220e-04 -2.067832819307991159e-03 -4.397392707817843367e-03 -5.447135573822490260e-04 -1.511780905137299967e-05 -8.423454230811327223e-04 4.250466501099824448e-03 -1.472096656377353940e-03 5.947912998649300918e-04 -7.360483281886782709e-04 -9.358868665865012655e-04 3.260250008234953645e-03 -1.525953851122866228e-04 2.078698744563660643e-03 -8.342196007160239055e-03 3.056632017574322305e-04
-4.235348692048436677e-03 1.114938417538747714e-04 -9.360758391996416503e-03 -3.231507273776033085e-01 1.495784373434722314e-01 -8.288338812414714624e-03 6.708055335013477123e-03 -3.832364594522815089e-03 -9.160447422065787215e-04 -2.943281519896296383e-01 4.803589339766900501e-02 1.437023339378170617e-01 3.853009852508598732e-02 -4.916594962425904769e-02 5.610596884190433356e-03 1.849097019595929113e-03 7.733704192842535442e-03 6.076886807118711369e-03 1.700416202164896973e+00 2.890789652280735256e-01 2.492685772489495188e-01 2.516217587141022366e-02 -6.370739220554744869e-03 -4.884044429812169075e-02 -5.153094187773311907e-02 -4.024596985241667146e-02 5.707587077885663274e-02 -7.626273262271203446e-02 5.960857622649429199e-02 -4.387660618241025212e-02 -1.004200466237386603e-02 -8.808013498555632495e-03 2.390503556248189910e-04 9.543116963678681050e-03 8.513216222053836138e-04 -5.897362824633666650e-03 -2.306410743399957101e-03 2.005944288503941179e-03 -6.495933576761522181e-04 -3.790270944945398762e-02 5.058040963362803177e-02 -8.625182495340623021e-03 -2.598373430704554662e-03 -6.325858224933520336e-04 2.383417083255375338e-03 -4.033856643285633342e-02 2.224680088215959858e-03 5.364318326112946234e-02 -9.262492633162503972e-03 -1.540977173867668151e-02 2.780259570853886933e-03 4.492823877454469282e-04 -9.476976549079030310e-04 2.772228234795357481e-03 -1.320918565863638851e-03 -8.295897716940566803e-04 1.795239824850048196e-05 -1.895867741348632521e-03 -8.475421699425408992e-04 -1.800436571711833134e-03 -4.346497658783335938e-01 -5.538173130203724592e-02 -4.083301327514277101e-01 -4.432659721745499937e-01 -4.279327343441958198e-01 3.244612524497440809e-02 1.559968921488452936e-03 2.376330610262555616e-03 -3.333476895827551609e-03 -7.890551461750494600e-03 -1.339815827177835619e-03 -1.229125119029831487e-02 -5.734373945798557602e-03 -9.495873810391871825e-05 -2.740102890561309603e-04 -6.355148979970517628e-03 2.947972765017623127e-04 -9.278555305279611882e-04 -8.130074248908179813e-03 -5.906339023757934889e-03 -2.078698744562186562e-05 -6.560656696762607459e-03 3.765279316857351836e-03 -2.546405962090413262e-04
2.084887597644059440e-02 6.328692814130636515e-03 -2.412707838292407325e-03 1.186965329037819455e-01 -4.268792120259283784e-01 1.012656990675500288e-02 2.676324633625704313e-03 5.470284718932407267e-03 1.348792026302099434e-02 2.603570177566000461e-03 -2.620157248684533147e-01 4.915508369900337127e-02 4.944940854397227720e-02 -1.456506415793126230e-01 2.331780316714282542e-02 -7.726145288316827245e-03 -1.010908994003935010e-02 -1.221424485044290617e-02 2.890789652280735256e-01 1.800017052510664906e+00 -3.706178132097144584e-02 4.237710849712710351e-03 1.311564421513096435e-02 -3.225242831650371178e-02 -6.001014302942131451e-02 2.824573648635726048e-02 5.837883694647174465e-02 1.759098812586997601e-02 6.460028780264423856e-03 3.620053863657608784e-02 -8.390856455044398352e-03 -1.109505454910851910e-02 -1.180748130065442658e-02 -1.607684506306847338e-02 -3.689217840067635958e-03 -6.906949010345607952e-03 3.054269859910013936e-03 -1.862325102515896558e-03 -4.541956756871592948e-03 7.581108807730239929e-03 -1.106103947874293239e-02 -2.598373430704576346e-04 2.861045362972147125e-03 -8.843918295052625436e-04 -3.992991315693639187e-03 5.361200277996099051e-02 -8.300622032268939812e-04 -7.088693421035069386e-02 -1.158732820634381447e-02 -2.130996915250747692e-02 4.322748525626671267e-04 6.537507551652704113e-03 6.954192163631137819e-03 -9.453354972436135272e-04 2.204365532303175293e-03 1.594456423386898629e-03 6.954192163631078404e-04 1.479183129370184504e-03 1.199503661919795868e-03 1.189110168196984936e-03 -5.040088565114298619e-02 -1.677448470763600041e-01 -6.568782519127727704e-02 -4.303326865311011273e-01 -7.759007625742249115e-01 6.016415570913221517e-02 5.077221683596738061e-03 -1.110875506356133122e-02 -2.107517068067834079e-03 -1.670990331709466120e-03 9.288003935936710266e-04 -1.662014132585215662e-03 3.878662884742640647e-04 3.415679982544331944e-04 -2.527508700776265500e-03 -1.593039128788329914e-03 -8.645497051252204121e-05 4.138500227813097197e-03 -8.532113483368104464e-04 -3.659927085030601802e-03 -8.229757302340579960e-04 1.599180738715448797e-03 1.613826116233963923e-03 -3.193637162102370844e-04
7.307098518674115528e-03 2.809550325890902873e-03 1.615337897139103654e-02 -2.528642536455116829e-02 3.070096316260665509e-02 -2.661296586565579103e-01 8.987065049507809988e-03 2.152870495221949690e-03 1.573574949634687706e-02 9.836024514048942458e-02 -2.933799819031889314e-02 -3.717705461498815867e-01 -5.067773052939617343e-03 9.987202604562660929e-03 5.965392965364838332e-03 -6.088225163907246343e-03 -1.225203937307133874e-02 -1.332634867878446788e-02 2.492685772489495188e-01 -3.706178132097144584e-02 1.766285441064791017e+00 4.903272393199382961e-02 -1.678076804702299286e-03 -1.414327728539798157e-01 1.844467190573959026e-02 4.336543526386073266e-02 -3.843655708158058570e-02 -6.966144681412377027e-02 8.805509611431508454e-02 -7.903779544670450768e-03 -1.932244969378565545e-03 -3.464812861961328542e-03 -1.023948104310743595e-02 -3.489379301669864354e-03 -3.024979104872975878e-03 -1.119426517100815047e-02 3.003719685894473777e-03 -2.976318656988872092e-03 -1.885001816092970735e-04 4.804109014453039617e-02 -6.613616271595701424e-02 1.276321029162085299e-02 4.025589091460663252e-03 -3.644809275979230510e-03 -2.863879952169279351e-03 -1.823113285288910021e-03 -1.705950265140770798e-03 4.218813588398512282e-03 1.445168059004603217e-03 1.251471130533885878e-03 8.031336058541405478e-04 2.068305250840844940e-03 -4.405896475409242646e-03 -5.508551673093697518e-04 1.585952655795496531e-03 7.431348011815210866e-04 -1.033066032894852486e-02 2.492548767344966026e-03 1.576504025138395545e-03 2.482155273622152492e-03 -4.122626528309157878e-01 -6.713724513407756667e-02 -7.753385690501271021e-01 3.394704022485594413e-02 5.929251953101404016e-02 -1.571751363917866517e-01 8.618568453880634528e-03 -1.662958995650925609e-03 9.922479484561473953e-03 -1.048892489245508396e-02 -2.536957331433477509e-04 -1.318934353425640395e-02 1.592094265722617148e-03 5.881772584049341180e-04 -7.327413074586898792e-04 1.096041156224483184e-04 -8.532113483368053506e-04 4.258025405625507492e-03 -1.950197367626997722e-03 -8.339361417963108564e-03 3.311745045316195511e-04 1.035569920018987499e-03 3.265446755096363014e-03 -1.318083976666430731e-04
-4.278339961538311573e-03 2.125469466316342801e-03 9.046591422647624892e-03 6.701913725086386213e-03 -3.560244031598113618e-03 1.753193418426324951e-03 -3.227368773548220382e-01 1.474170630806588833e-01 -2.391731878233630676e-02 -2.948090872900763770e-01 1.599983872321304040e-02 -1.508242392956118394e-01 1.853821334924497279e-03 6.231371918362415066e-03 -7.607092542037256419e-03 3.858348328829859508e-02 -4.927271915068433955e-02 5.054072538486815633e-03 2.516217587141022366e-02 4.237710849712710351e-03 4.903272393199382961e-02 1.700424705932488401e+00 2.298653417630463491e-01 -3.054350173270594659e-01 -5.125929374634123625e-02 -5.163109736269839989e-02 -4.725921595765475436e-02 -7.628871635701905962e-02 6.777077581963661390e-02 3.031498660026381298e-02 -1.004294952543954150e-02 -8.690378046874650333e-03 1.638864987475298872e-03 9.519967818568730866e-03 2.096651142812177605e-03 5.560991573240633284e-03 -2.310190195662785613e-03 2.099485732009315469e-03 1.970039492007059478e-04 -2.594593978441726151e-03 -1.122497322064376114e-03 -2.198696353908921684e-03 -3.787247383135131096e-02 5.125456943101266982e-02 -2.373496021065401706e-03 -4.040092739519322851e-02 -9.288003935936694003e-03 -5.288115119863372876e-02 -1.897285035947187792e-03 -8.966750493595175477e-04 1.936496853174201650e-03 -1.319501271265083580e-03 -8.300622032269048232e-04 1.029900741624672524e-04 4.483375246797398003e-04 -1.510836042071487129e-03 -2.213341731427425317e-03 -9.274775853016739569e-03 -1.518772891823464213e-02 4.724315328553745606e-04 -7.888661735619081211e-03 1.316666682067940512e-03 1.258226901453724303e-02 1.567527826014131643e-03 3.508276562984004310e-03 2.659789529975789026e-03 -4.439292660466788720e-01 -4.257590768615282517e-01 6.018824971730783735e-02 -4.340464708108772718e-01 3.341555475039363621e-02 4.102708814883976318e-01 -5.962085944634867504e-03 -4.062911182556912942e-05 2.730654259903994379e-04 -6.517192995739901767e-03 4.913287941696038545e-04 8.584080951982216590e-04 -6.594671767128194168e-03 3.759610138463093890e-03 -5.702248601564038205e-04 -7.848505055326365429e-03 -5.800041928865474691e-03 1.273202981045239157e-03
1.874088647683991304e-02 6.717503965670586566e-03 4.588727478624273805e-03 6.935294902317044267e-04 2.696639189538488877e-03 -1.063726839377165945e-02 1.208546001458652985e-01 -4.280045439371898963e-01 2.541020242615928820e-02 -1.863789640267745490e-02 -2.712328640744616770e-01 -7.108866247487993784e-02 -6.225230308435289461e-03 -5.093756787246671996e-03 1.040105262734396935e-02 4.934783576440837649e-02 -1.457144198362480825e-01 9.945156198138533493e-03 -6.370739220554744869e-03 1.311564421513096435e-02 -1.678076804702299286e-03 2.298653417630463491e-01 1.817856067191284009e+00 2.674718366414000070e-02 -6.232222295121554040e-02 3.904646619049689012e-03 -6.773912290693531735e-02 3.219148464876528393e-02 -2.041376653468082031e-02 -3.351712752995754385e-02 -7.842363445399146149e-03 -7.878268241896260737e-03 1.123536671436656600e-02 -1.497749688611407608e-02 -1.936024421641331390e-03 4.869824240673222698e-03 2.347512286758379578e-03 -2.258222727048709265e-04 4.544791346068723439e-03 1.930827674779928959e-03 6.094366773834352432e-04 3.234266273927904629e-03 -2.853014026913609433e-03 3.938189257882418470e-03 2.177436934930429991e-03 5.284524640213671132e-02 1.458490628231117608e-02 6.860556233819209426e-02 9.080134061480437399e-04 -1.152024292867835815e-02 -7.804568922770800318e-04 1.815554380763214834e-03 1.159819413159952732e-03 -1.254778151263877088e-03 5.958778923904867186e-03 7.729924740579680910e-03 -4.606207445339893835e-04 -1.164024053802362874e-02 -1.100670985246456415e-02 2.160429399747639239e-03 6.236096233690950705e-04 6.836084280417280843e-04 -9.883267667334450553e-04 3.108599486188368729e-03 2.763724467204001353e-04 4.229207082121339695e-03 -4.279124197882829828e-01 -7.840355611384617340e-01 7.513078666999054023e-02 3.916362921064502067e-02 -1.675147729198594448e-01 -6.608419524734293615e-02 -3.760555001528782370e-04 7.062851416187913107e-04 2.234601150405932189e-03 -1.975236238868330069e-03 -5.773113331492723318e-04 -3.079308731151341946e-03 1.585480224262641666e-03 8.744707673153024642e-04 1.119662732867283354e-04 -1.554299743094212337e-04 -1.520284672728601776e-03 1.245329520606762441e-03
-1.159252495320524032e-02 -7.431348011815102446e-04 1.564551507357150872e-02 -9.394773462362003211e-03 6.538452414718424251e-04 1.856325222048629126e-02 -6.552625360704031170e-04 4.812660025197725705e-03 -2.650161375336178571e-01 -9.710168753696271637e-02 7.280642352834217068e-03 -3.625680523213916651e-01 7.583470965394495389e-03 1.039065913362115234e-02 -1.829302138369304220e-02 -5.618628220248981890e-03 2.336173929969837665e-02 5.972479438357669763e-03 -4.884044429812169075e-02 -3.225242831650371178e-02 -1.414327728539798157e-01 -3.054350173270594659e-01 2.674718366414000070e-02 1.748054308211901775e+00 -5.230289500241859166e-03 -5.264540786373889808e-02 -1.412145094858005892e-02 6.430549052614245586e-02 -8.543262867543488515e-02 1.860340890077901918e-02 3.741185308681762613e-03 2.959311121806079171e-03 -1.347138515937106214e-02 6.897027948155558426e-03 9.906889243977245844e-04 -1.295926937775583598e-02 -3.589062355102294426e-03 2.985294856113119948e-03 -1.848624588063091812e-03 -4.532508126214480904e-03 2.905926358593418496e-03 -4.373298699642230725e-03 -4.850218332059723358e-02 6.804289638256133532e-02 -2.193499607047511013e-03 -9.714137178572269243e-03 -5.603037979664898197e-04 -1.120371380166525557e-02 -2.743882342824037826e-03 -9.051788169509033827e-04 2.990019171441671633e-03 -2.020117234489604910e-03 -8.919507340309493822e-04 9.467527918421687980e-04 -3.434104812325732177e-03 2.590814526178892435e-03 -9.844528281640336012e-03 1.076199031844544051e-03 9.973029658576978984e-04 6.788841127131599188e-04 1.058010417829616419e-02 -2.795377379905257791e-03 -2.145689535922549324e-02 -9.497291104991629693e-03 3.419931866340071049e-03 8.696047225268919989e-03 5.925094555612277908e-02 7.622635539468217147e-02 -1.607027826476177534e-01 4.132278304525393575e-01 -6.411084873460604072e-02 -7.652568801389932895e-01 -1.260447329658144792e-03 -9.136825845423000598e-04 -1.122024890531517129e-03 5.158952338780691937e-04 1.914292571130002830e-03 4.763999577313621052e-03 -1.655872522658095045e-03 -3.441191285318565343e-03 5.305406113965824766e-04 1.798546845580419745e-03 8.711637465853148965e-03 -1.784373899594755147e-03
-4.392356587677607171e-01 2.079312905556368607e-01 -2.271167351048936772e-02 -1.597810687270170144e-02 2.389086261649683157e-03 2.174838561499728429e-02 -1.598188632496450740e-02 -2.372078726466786587e-03 -2.174791318346443528e-02 -4.391265270836711143e-01 -2.079133381573883554e-01 2.288978019837583158e-02 -5.130134015276536369e-02 6.223057123384165973e-02 5.310602860827302873e-03 -5.159802715539851120e-02 6.002195381774269589e-02 -1.849474964822225842e-02 -5.153094187773311907e-02 -6.001014302942131451e-02 1.844467190573959026e-02 -5.125929374634123625e-02 -6.232222295121554040e-02 -5.230289500241859166e-03 2.455467616331148850e+00 1.582645635064915785e-04 -4.828250265782214889e-04 9.750986838135029811e-03 -2.551130277419004128e-05 6.614041460018568398e-06 -1.372454704488227595e+00 -4.232986534385013450e-04 2.050352852592754883e-04 2.913012831586275081e-03 -5.196746861437992471e-06 -9.921062189890537969e-06 3.817955432770729629e-02 -5.782420232689948481e-02 6.297984764495060533e-03 1.925158496385629379e-03 -6.146334242448272655e-04 -5.786813845945535870e-03 1.910985550399924883e-03 6.169955819091316228e-04 5.784924119814046153e-03 3.818475107456866663e-02 5.791112972894486843e-02 -6.309795552816416762e-03 -5.013915858194070360e-03 -1.747996671565613374e-04 8.588805267310806874e-03 1.242494931409697870e-03 -3.118048116845231407e-04 -1.561386216087013628e-03 1.405956241777583937e-03 -1.771618248207424209e-04 1.773507974339017359e-03 -5.008719111332675736e-03 -2.085785217556551489e-03 -8.375738645992867465e-03 1.528316008787117784e-03 2.073974429234897755e-04 -1.707839991272122604e-03 -4.997380754544167650e-03 2.082950628359354212e-03 8.395580770372987334e-03 -5.027143941114132347e-03 3.103875170859949750e-04 -8.611954412420602667e-03 1.274620275643881164e-03 3.047183386917576287e-04 1.545323543970030401e-03 -4.178751394412368037e-02 -1.591999779416049254e-02 1.623274746891006579e-03 -4.320197395349278241e-02 1.586850275707917673e-02 -1.601542896379745456e-03 5.745239871054273924e-03 7.889606598689076792e-05 4.710142382567867637e-04 5.558156984043474171e-03 -8.598253897966441151e-05 -4.988876986952391936e-04
1.194321088004377807e-01 -6.446129844567813905e-01 5.034513873026606745e-02 -4.171570435113238070e-04 7.462528492983528522e-03 4.459753670154729564e-04 4.034565290584890291e-04 7.470087397509215035e-03 4.743212589868022605e-04 -1.192979382451068437e-01 -6.450688808859869061e-01 5.041978291245721722e-02 5.157818503101859603e-02 3.992518884160785840e-03 -5.261328251950472823e-02 4.020628560365684112e-02 2.827597210445999959e-02 4.331582995291091698e-02 -4.024596985241667146e-02 2.824573648635726048e-02 4.336543526386073266e-02 -5.163109736269839989e-02 3.904646619049689012e-03 -5.264540786373889808e-02 1.582645635064915785e-04 1.776792318355494560e+00 -1.167184620757164976e-01 -3.212534423420862408e-05 -8.288811243947580981e-03 1.189110168196982984e-03 -6.094366773825501819e-05 -3.635455131628694270e-01 1.600078358627875230e-02 -1.889726131378087465e-06 -2.777897413189614776e-04 -1.974763807335474229e-04 6.196837173310687508e-02 -8.311157255451642745e-02 8.569908005996530742e-03 -1.918072023392673590e-04 -8.066768423505555480e-03 7.110094569473411532e-04 2.196806627777559470e-04 -8.070075444235543655e-03 7.025056893559481624e-04 -6.185404330215590885e-02 -8.313802872035633285e-02 8.565656122200834138e-03 -8.037950100001387682e-03 -1.208905049423622882e-02 1.033113276048137213e-02 1.082813073304525822e-03 -1.564693236817012861e-03 4.052045257300566049e-03 -1.181551263671296904e-03 -8.692740204538978652e-04 -5.194384703744867743e-03 -9.354144350536452296e-03 -1.482962581633023857e-03 -1.256998579468299876e-02 1.196669072722665161e-03 -8.669118627896210466e-04 -5.199109019073421163e-03 9.359813528930727156e-03 -1.482962581633023857e-03 -1.256998579468300223e-02 8.044091709928504613e-03 -1.208716076810480849e-02 1.032546358208710942e-02 -1.068640127318861224e-03 -1.566582962948427117e-03 4.055352278030552489e-03 9.551148299737149960e-02 1.934229181816483553e-02 1.963897882079802034e-03 -9.640768561519813540e-02 1.923599472327236146e-02 2.005944288503927735e-03 -9.543116963678591603e-05 9.354144350536457500e-04 -1.185803147467060132e-04 -6.614041459975218099e-06 9.358868665865012655e-04 -1.166905886152700734e-04
-1.269281799322537554e-02 5.046797092880848240e-02 -1.831215486077367727e-01 -3.641029823716386386e-03 4.606207445339929613e-04 1.182637856196863679e-02 3.647171433643528037e-03 4.695969436582459670e-04 1.187267685218848512e-02 1.275990327089085788e-02 5.056103994078095520e-02 -1.830478492886113695e-01 4.727338890364039814e-02 -6.770038352124117809e-02 -1.413278930536859129e-02 -5.737397507608836544e-02 5.834056999231046481e-02 -3.840159714814929404e-02 5.707587077885663274e-02 5.837883694647174465e-02 -3.843655708158058570e-02 -4.725921595765475436e-02 -6.773912290693531735e-02 -1.412145094858005892e-02 -4.828250265782214889e-04 -1.167184620757164976e-01 6.810421799552595079e-01 -3.259777576696278701e-05 1.186748010532705840e-03 2.416959722088106964e-03 1.781066878864615293e-04 1.605747537022139682e-02 -2.194718480402280680e-01 -4.724315328408796246e-07 -2.031455591278118742e-04 -2.107989499600690896e-03 -6.630104132092373877e-03 8.446130944388431649e-03 -5.042734181698291067e-03 -1.964842745145528678e-03 7.034505524216546398e-04 -1.653510364993819202e-03 1.979960554196871780e-03 7.010883947573800980e-04 -1.667683310979476644e-03 6.646639235742296536e-03 8.481563309352579266e-03 -5.025726646515496845e-03 7.101118370349159339e-03 -2.360740369678321869e-03 -1.167520047145492040e-02 1.123158726210372362e-02 -8.446603375921284129e-03 -6.986789939398163618e-03 -1.091127868282777170e-02 6.785534106401766054e-03 -1.142622905364014049e-02 -5.173597716299226795e-03 2.475541232162146651e-04 -9.507212167181585544e-03 1.102230009304879313e-02 6.916397641002710456e-03 -1.149898350969986993e-02 5.184463641554899749e-03 2.418849448219557432e-04 -9.500598125721626541e-03 -7.083165972100654087e-03 -2.380110062525388030e-03 -1.167378317685635603e-02 -1.109599941217424141e-02 -8.430540703804200939e-03 -6.954192163631141288e-03 -1.027444097653873109e-02 2.004999425438228414e-03 3.750492209878979188e-02 1.038262779756261162e-02 1.985629732591154446e-03 3.754885823134533618e-02 -2.130666213177749894e-04 -1.190527462795537225e-04 -1.422018913894747684e-04 6.736873658517672460e-04 -1.162181570824219305e-04 -1.412570283237531664e-04
4.193302285624279750e-03 3.114268664582576368e-03 -3.840868362113894745e-04 -3.417791751496236929e-01 -1.489482136786429711e-02 -1.377189885742036712e-01 -3.418042140208649160e-01 1.466994395822524347e-02 1.377827668311392140e-01 4.157869920660105245e-03 -3.087812498742733419e-03 3.954251929999481928e-04 -7.613564854037388474e-02 -3.227557746161369839e-02 -6.416139890862151973e-02 -7.608084648256271953e-02 -1.764390045754965844e-02 6.952916598492439593e-02 -7.626273262271203446e-02 1.759098812586997601e-02 -6.966144681412377027e-02 -7.628871635701905962e-02 3.219148464876528393e-02 6.430549052614245586e-02 9.750986838135029811e-03 -3.212534423420862408e-05 -3.259777576696278701e-05 2.608737633672352452e+00 2.033817748942414860e-03 -2.570027538733233490e-04 4.631718748114056761e-03 -1.936969284702686896e-05 6.141609927047542161e-06 -1.591882143964367335e+00 -9.906889243977471358e-04 1.634613103679731830e-04 -1.727682115652134920e-03 2.257750295515839438e-03 -2.527508700776677280e-04 2.941972884550286826e-02 5.180684189292113738e-03 4.778597711678844728e-02 2.938429648053865126e-02 -5.121157816152265008e-03 -4.778928413751851179e-02 -1.695084339885049272e-03 -2.279482146027135905e-03 2.451919655519253240e-04 4.822108655854829076e-03 5.455166909881016893e-03 3.325917991301851218e-03 -7.943936224963235940e-03 -7.949605403357477840e-03 1.809412770836197216e-04 -7.975589137664496064e-03 -7.807875943500824055e-03 1.508946315940051189e-03 4.749354199795109178e-03 4.615183644464143642e-03 -4.283536708399629869e-03 -7.991651809781549765e-03 7.819686731822168141e-03 -1.513670631268570566e-03 4.879272871330310457e-03 -4.617073370595579582e-03 4.392668392489373214e-03 4.872658829870339312e-03 -5.511386262290834948e-03 -3.369381692324454995e-03 -7.968975096204523184e-03 7.973226980000188563e-03 -1.700753518279877509e-04 1.143284309509962201e-03 -2.580421032456021654e-03 2.617270692018773114e-04 6.566798306689156702e-04 2.592704252310279369e-03 -2.692859737276061629e-04 -5.238934997293120260e-02 -3.042459071589027095e-04 -2.477430958293641138e-03 -5.242761692709261429e-02 2.272395673034207763e-04 2.504831987199256267e-03
1.213204176372600397e-03 7.374656227872450343e-03 -1.153677803232829296e-03 -1.217975734854446004e-02 -2.405966240318562210e-01 -3.422766455537204489e-02 1.188921195583840518e-02 -2.404898545054309222e-01 -3.401034605025856500e-02 -1.134308110385760749e-03 7.367569754879597227e-03 -1.150370782502839820e-03 -6.777455527189947537e-02 -2.053990575395321649e-02 -8.540097576273358859e-02 -5.957361629306300033e-02 6.261135104932306038e-03 8.796438926000685332e-02 5.960857622649429199e-02 6.460028780264423856e-03 8.805509611431508454e-02 6.777077581963661390e-02 -2.041376653468082031e-02 -8.543262867543488515e-02 -2.551130277419004128e-05 -8.288811243947580981e-03 1.186748010532705840e-03 2.033817748942414860e-03 7.666193726797481123e-01 9.522755164612541068e-02 -2.125941897844829402e-05 7.166786353416064719e-04 2.102320321206426011e-04 -1.228321985424015925e-03 -1.884293168793669815e-01 -2.010337901759483986e-02 1.528788440319989346e-03 2.877108035089263275e-04 -5.154228023452159550e-04 -5.439576669296802662e-03 -6.157672599236978933e-03 -8.683764005414675718e-03 5.515638146086539358e-03 -6.187435785806867303e-03 -8.757463324540129199e-03 -1.509891179005781736e-03 3.014113179617248389e-04 -5.168400969437812005e-04 4.630301453515553965e-03 -7.488039795757696002e-04 3.017892631880141410e-03 -1.181740236284439631e-02 -1.469167580873650611e-02 2.295544818144273306e-03 -1.309485722768532340e-02 -1.617416595883666708e-02 1.665793584848059136e-03 3.814412196274312439e-03 3.236156000059328859e-03 -3.759610138463085217e-03 1.311328205746669327e-02 -1.616471732817956891e-02 1.656817385723805209e-03 -3.833309457588520049e-03 3.256942987504968939e-03 -3.863545075691277378e-03 -4.625577138186992739e-03 -7.634493570942862441e-04 3.024034241807261811e-03 1.183535476109289636e-02 -1.468033745194798068e-02 2.298379407341409435e-03 -9.302176881922370310e-04 -7.889606598685470465e-05 -1.417294598565657560e-06 3.354263883273192449e-05 -9.354144350537118592e-05 4.724315328553638880e-07 -1.096182885684330449e-02 3.957086519196635621e-03 -3.231431684730753538e-04 9.499180831123056959e-03 3.988267000365090104e-03 -3.250328946044968737e-04
-1.237770616080935361e-04 -1.152732940167148189e-03 -3.159622091736761802e-03 -1.113336874642308905e-01 -3.424514452208769072e-02 -5.529933924270725720e-01 1.113714819868593248e-01 -3.415207551011517628e-02 -5.530888235967094113e-01 1.171630201481183519e-04 -1.152260508634249305e-03 -3.152063187211072252e-03 -3.017042255121005212e-02 -3.352846588674607969e-02 1.865632123245881957e-02 4.376227775145924426e-02 3.628037956562864957e-02 -7.863150432844889445e-03 -4.387660618241025212e-02 3.620053863657608784e-02 -7.903779544670450768e-03 3.031498660026381298e-02 -3.351712752995754385e-02 1.860340890077901918e-02 6.614041460018568398e-06 1.189110168196982984e-03 2.416959722088106964e-03 -2.570027538733233490e-04 9.522755164612541068e-02 1.667119227729250142e+00 3.779452262814048456e-06 2.092871690549318953e-04 2.637112816398712138e-03 2.796794674503816965e-04 -2.019503073496878298e-02 -3.708781229843177152e-01 -1.615715842365378395e-04 -5.206195492066219635e-04 -4.446053155701948888e-03 -5.056954370837234147e-02 -8.724865548773094726e-03 -8.588899753617317001e-02 5.055773292005100172e-02 -8.676205100888990940e-03 -8.588852510464031753e-02 1.573197004408683950e-04 -5.220368438051880763e-04 -4.448415313366227766e-03 3.962755697590905277e-03 4.805573552204892539e-03 2.872383719760703783e-04 7.334971979112568825e-03 8.181096854456545997e-03 1.056829338997476589e-03 -4.635498200376949457e-03 -4.407786201540659504e-03 -1.014452230500350292e-02 -4.703528341108136751e-03 -4.918957120090185903e-03 1.901536919742888732e-03 4.641167378771224317e-03 -4.399754865482125715e-03 -1.014735689420063688e-02 4.734708822276598172e-03 -4.911870647097353604e-03 1.961535724415524456e-03 -4.053934983431987243e-03 4.845257800964741964e-03 3.477096081815615096e-04 -7.349617356631104118e-03 8.167396340003761634e-03 1.055412044398912428e-03 1.705477833607909807e-04 -4.724315328517216463e-07 -9.165171737394377065e-05 1.133835678852881463e-05 2.362157664284103923e-06 -9.212414890679825616e-05 -9.417591905398935148e-02 -3.888111515399749873e-04 9.750986838134945243e-04 9.419150929457356658e-02 -2.168460735806179750e-04 9.425009080464738205e-04
-5.600061661007788016e-02 4.883052323593236980e-03 -3.325917991302534266e-04 9.890354140327291960e-03 -3.061356332902126108e-04 -2.857738342242240048e-03 9.906416812444453213e-03 3.533787865759484758e-04 2.857265910709261801e-03 -5.616313305737993811e-02 -4.827777834249093528e-03 4.563688607382612294e-04 -1.006609867054946914e-02 7.823466184085133696e-03 -3.761027433061718116e-03 -1.004342195697241133e-02 8.415895326285685596e-03 1.941221168502631472e-03 -1.004200466237386603e-02 -8.390856455044398352e-03 -1.932244969378565545e-03 -1.004294952543954150e-02 -7.842363445399146149e-03 3.741185308681762613e-03 -1.372454704488227595e+00 -6.094366773825501819e-05 1.781066878864615293e-04 4.631718748114056761e-03 -2.125941897844829402e-05 3.779452262814048456e-06 2.322662388130173561e+00 -3.278674838016187995e-04 -1.091316840897504459e-04 9.958856712592376037e-04 -2.834589197103426560e-06 -9.448630657020710993e-06 6.169955819091072283e-04 -4.611876623734207509e-03 4.034565290583584912e-04 -4.243380028106985211e-03 7.417175065823586625e-05 6.755770919832093657e-04 -4.256135679494188646e-03 -8.787226511122910033e-05 -6.774668181146344635e-04 4.332197156283823861e-04 4.341173355408036588e-03 -5.215644122722753150e-04 -1.976653533466738322e-03 -6.491209261432092075e-04 1.334619080316462678e-03 1.875553185435099857e-04 -4.062911182559081347e-05 -1.011003480311505748e-04 1.662958995651267133e-04 -1.747996671565233903e-05 1.152732940166219678e-04 -1.966260039744068336e-03 -7.086472992831485771e-04 -1.192889620459862236e-03 1.729099410250982925e-04 2.125941897845916653e-05 -1.025176426296841616e-04 -1.958701135218367945e-03 7.133716146116137434e-04 1.194779346591254808e-03 -1.982795143393937653e-03 2.664513845305159501e-04 -1.336508806447941986e-03 1.752720986893390072e-04 4.866044788405261140e-05 1.062970948925506202e-04 -4.183357601857717878e-01 4.320386367962418817e-01 -4.657041078275152290e-02 -4.185979596865064822e-01 -4.313403829906816145e-01 4.667954246684125064e-02 3.124189726772558674e-03 6.188853080404049323e-05 3.604652595685432261e-04 2.995688349835840241e-03 -6.803014073118832409e-05 -3.836144046784925425e-04
1.020272586985128682e-01 8.567545848332249261e-03 6.638607899683754074e-03 -3.566858073058145695e-04 -2.693804600341358386e-03 7.814017553427810882e-04 3.732209109557669364e-04 -2.690497579611371513e-03 8.201411410369215419e-04 -1.019719842091688089e-01 8.478256288622584153e-03 6.677347285377892468e-03 8.694629930670372958e-03 -7.883937420290528658e-03 2.993798623704521829e-03 8.807541067022785219e-03 -1.109363725450995299e-02 -3.475206355684152919e-03 -8.808013498555632495e-03 -1.109505454910851910e-02 -3.464812861961328542e-03 -8.690378046874650333e-03 -7.878268241896260737e-03 2.959311121806079171e-03 -4.232986534385013450e-04 -3.635455131628694270e-01 1.605747537022139682e-02 -1.936969284702686896e-05 7.166786353416064719e-04 2.092871690549318953e-04 -3.278674838016187995e-04 2.337881297529576408e+00 -2.066283243880218112e-01 -1.417294598595039015e-06 1.020452110967612629e-04 -1.516505220465759712e-04 1.030184200544435533e-02 3.064190922099969787e-03 -6.949467848302592638e-04 -2.173185051134720472e-05 6.117988350477134712e-04 -2.258222727048723360e-04 3.118048116844740806e-05 6.094366773834343758e-04 -2.366881979605457774e-04 -1.028105501799870397e-02 3.059466606771430244e-03 -6.873878803045725336e-04 2.128776487046317965e-03 -1.836199638748992405e-02 -3.004664548960191747e-03 -4.322748525626709214e-04 4.318024210298152432e-04 -7.894330914013330917e-04 -5.210919807394846347e-04 5.598313664336178243e-04 5.730594493535781132e-04 2.555854592747586456e-03 3.193637162102308503e-04 3.821026237734277513e-03 5.399892420536994003e-04 5.598313664336251969e-04 5.706972916892920789e-04 -2.552075140484747102e-03 3.136945378159771867e-04 3.825278121529983224e-03 -2.122634877119208840e-03 -1.836813799741704445e-02 -2.999467802098789750e-03 4.393613255555014856e-04 4.318024210298224532e-04 -7.842363445399222043e-04 4.103974931392028180e-01 -9.443353596885537549e-01 8.857099134819315656e-02 -4.099425415730631461e-01 -9.451403830205393763e-01 8.895885763666741552e-02 1.204700408781211228e-04 -1.048798002938943017e-04 -8.031336058541376679e-06 2.007834014635347846e-04 -1.048798002938924857e-04 -7.558904525689591505e-06
-1.101474118852309100e-02 6.735456363919084879e-03 6.978805846492908138e-02 -3.392058405901598236e-03 7.984092905255898379e-04 4.606679876872757373e-03 3.387806522105892525e-03 7.955747013284558775e-04 4.596758814682822339e-03 1.107993674005717036e-02 6.740180679247660851e-03 6.990852850580721312e-02 -1.643589302803852509e-03 1.122686294677516933e-02 -1.347705433776533006e-02 -2.088147375220751601e-04 -1.178858403934021290e-02 -1.023617402237744604e-02 2.390503556248189910e-04 -1.180748130065442658e-02 -1.023948104310743595e-02 1.638864987475298872e-03 1.123536671436656600e-02 -1.347138515937106214e-02 2.050352852592754883e-04 1.600078358627875230e-02 -2.194718480402280680e-01 6.141609927047542161e-06 2.102320321206426011e-04 2.637112816398712138e-03 -1.091316840897504459e-04 -2.066283243880218112e-01 3.957738474711974819e-01 4.724315328553850638e-07 -1.525953851122866770e-04 -1.280289454038070589e-03 -1.115410849071522565e-03 -7.143164776773327975e-04 -2.799156832168105818e-03 -2.546405962090536861e-04 -2.314914510991335347e-04 -1.502804706012951172e-03 2.527508700776395388e-04 -2.291292934348585050e-04 -1.501387411414392432e-03 1.186748010532712345e-03 -6.330582540262016944e-04 -2.979625677718862001e-03 -2.253498411720143701e-03 -1.947362778429865280e-03 4.091729506060421545e-03 4.171570435112982741e-04 -1.119662732867270208e-04 -9.576187170978444621e-04 -3.037734756260085421e-04 -2.187357997120382481e-04 -4.902894447973095773e-03 1.753193418426303050e-03 2.478848252892159112e-03 2.898839885600591401e-03 3.160566954802590468e-04 -2.187357997120454580e-04 -4.899114995710248180e-03 -1.754138281492013647e-03 2.477903389826449816e-03 2.900729611732002187e-03 2.254915706318709814e-03 -1.944055757699872334e-03 4.093146800658987658e-03 -4.256608111026877412e-04 -1.148008624838665242e-04 -9.557289909664247853e-04 -4.439344627935402909e-02 8.874059426848823762e-02 -1.339692994979305718e-01 4.436840740811269501e-02 8.894610198528034306e-02 -1.341417370074227677e-01 -2.423573763548081688e-04 -8.031336058541800195e-06 -1.776342563536277520e-04 4.639277652639796183e-04 -7.558904525686457483e-06 -1.776342563536169642e-04
-4.949192738192996141e-03 -4.110154335841813972e-03 4.384164624898745886e-04 -9.470693209691886938e-02 -3.523866803568218107e-03 -3.139402022130542008e-02 -9.473102610509431809e-02 3.438356696121479088e-03 3.141811422948108390e-02 -4.963365684178635585e-03 4.112044061973184859e-03 -4.379440309568882099e-04 9.510991619444422729e-03 1.497560715998258116e-02 -6.901752263484215930e-03 9.525636996962931133e-03 1.608771098832417756e-02 3.493158753932692866e-03 9.543116963678681050e-03 -1.607684506306847338e-02 -3.489379301669864354e-03 9.519967818568730866e-03 -1.497749688611407608e-02 6.897027948155558426e-03 2.913012831586275081e-03 -1.889726131378087465e-06 -4.724315328408796246e-07 -1.591882143964367335e+00 -1.228321985424015925e-03 2.796794674503816965e-04 9.958856712592376037e-04 -1.417294598595039015e-06 4.724315328553850638e-07 2.608699839149724475e+00 1.301076441483713271e-03 2.310190195662498299e-04 -9.108479953451190450e-04 8.744707673153024642e-04 -9.354144350532007934e-05 5.830277546968270184e-03 5.456584204479995219e-04 5.502410063166606607e-03 5.837836451493840471e-03 -6.283339386976619350e-04 -5.515165714553701623e-03 -9.094307007465963003e-04 -8.777777880452719908e-04 9.306901197246516015e-05 -5.267611591337566755e-04 -2.398062460773906293e-03 1.601542896380032770e-04 -6.023502043905220628e-04 -2.314914510991267042e-03 1.668155742512444917e-03 -5.990431836605633782e-04 -2.611129082091671362e-03 -1.205172840313989847e-03 -5.192022546080671264e-04 -2.450974792453754821e-03 3.708587532915059472e-04 -5.999880467262379800e-04 2.610656650558834061e-03 1.049270434471847539e-03 -5.390443789879384960e-04 2.449557497855161387e-03 -3.755830686200632706e-04 -5.291233167980841264e-04 2.546405962090478314e-03 -1.573197004408059992e-04 -6.070745197192420166e-04 2.318221531721290779e-03 -1.669573037111005609e-03 2.430660236540884388e-03 -3.581031019043350375e-04 3.779452262837320687e-05 2.049407989526643402e-03 3.590479649700746914e-04 -3.779452262845858779e-05 -4.366901976687358466e-01 -4.443596511731096044e-02 -4.079115584133177763e-01 -4.368512968214396386e-01 4.365881524576391975e-02 4.077551835759427590e-01
3.944803299342586832e-04 5.144779392794947325e-04 -8.928955970966459391e-05 -1.060561548107032820e-02 2.394330251664333886e-02 -1.994605931715402736e-03 1.038971427055544391e-02 2.400519104744739535e-02 -1.986574595656861141e-03 -3.954251929999478676e-04 5.177849600095184692e-04 -8.928955970966748060e-05 -2.088619806753622132e-03 -1.939331442371321299e-03 1.002027281186252620e-03 -8.499043276068246567e-04 -3.686383250870503732e-03 -3.040096913924345001e-03 8.513216222053836138e-04 -3.689217840067635958e-03 -3.024979104872975878e-03 2.096651142812177605e-03 -1.936024421641331390e-03 9.906889243977245844e-04 -5.196746861437992471e-06 -2.777897413189614776e-04 -2.031455591278118742e-04 -9.906889243977471358e-04 -1.884293168793669815e-01 -2.019503073496878298e-02 -2.834589197103426560e-06 1.020452110967612629e-04 -1.525953851122866770e-04 1.301076441483713271e-03 4.027781173773113399e-01 1.908136788256880600e-01 -3.212534423415822223e-05 -8.881712817681018972e-05 1.582645635065521041e-04 -1.422018913894824662e-04 -2.586562642383188025e-03 9.571462855650010896e-04 8.456524438110591519e-05 -2.650340899318662669e-03 1.022814268631886845e-03 3.401507036559416205e-05 -8.787226511110306183e-05 1.587369950394059933e-04 1.805633318573259417e-03 -6.865847466987188945e-03 5.007774248266995279e-04 -9.132101530094447611e-04 8.031336058541462940e-04 -5.829805115435313621e-04 -2.173185051134610222e-04 1.747051808499190456e-03 1.384224391266197481e-04 1.638392555942432081e-03 1.673352489373739361e-03 -7.124267515459144218e-04 2.206255258434556481e-04 1.749413966163456324e-03 1.360602814623483505e-04 -1.645951460468121630e-03 1.677131941636582184e-03 -7.171510668744606864e-04 -1.813664654631797542e-03 -6.858760993994362717e-03 5.036120140238139727e-04 9.174620368051394134e-04 8.069130581169817445e-04 -5.815632169449652493e-04 3.935354668685286245e-04 -1.889726131421862128e-05 3.779452262842572291e-06 3.958976245328059852e-04 -2.173185051135796204e-05 3.779452262843419324e-06 -4.411518410650221156e-02 -1.116393506659883461e-01 -8.215773328968141442e-02 4.279898985596713307e-02 -1.115476989486143822e-01 -8.137444180820721518e-02
-2.787346043845992437e-05 -8.787226511109951107e-05 -2.872383719760689689e-04 -9.801017337464357215e-02 -2.062163640913719335e-03 6.471839568585812177e-03 9.803899169814775383e-02 -1.921851475655673731e-03 6.503964912819956007e-03 4.913287941695890145e-05 -8.976199124253547799e-05 -2.881832350417779399e-04 -5.577054245357701730e-03 4.855651294687559835e-03 -1.293612023264592223e-02 5.891693646239409138e-03 -6.917342504068426691e-03 -1.121835917918377612e-02 -5.897362824633666650e-03 -6.906949010345607952e-03 -1.119426517100815047e-02 5.560991573240633284e-03 4.869824240673222698e-03 -1.295926937775583598e-02 -9.921062189890537969e-06 -1.974763807335474229e-04 -2.107989499600690896e-03 1.634613103679731830e-04 -2.010337901759483986e-02 -3.708781229843177152e-01 -9.448630657020710993e-06 -1.516505220465759712e-04 -1.280289454038070589e-03 2.310190195662498299e-04 1.908136788256880600e-01 2.145186868771591371e+00 7.558904525671507351e-06 1.540126797108482904e-04 1.347847163236390224e-03 -2.193027175514656365e-03 7.799844607442252753e-04 5.077694115129587071e-03 2.364519821941162957e-03 7.913228175327555874e-04 4.872186398337493771e-03 0.000000000000000000e+00 1.601542896379680946e-04 1.347374731703534275e-03 4.814077319796294095e-04 -9.108479953451627384e-04 6.954192163631210677e-04 -3.147338871882514495e-03 -3.996770767956491117e-03 6.117988350477090260e-04 3.278674838016315714e-03 3.750161507805978810e-03 -9.638075701782541221e-03 -8.494318960739798748e-04 3.566858073058109375e-04 7.299067182615632914e-04 -3.276785111884894085e-03 3.743547466346003327e-03 -9.640437859446814028e-03 8.475421699425439350e-04 3.538512181086787118e-04 7.294342867287008370e-04 -4.752661220525204473e-04 -9.127377214765878361e-04 6.982538055602461376e-04 3.156315071006762785e-03 -3.993936178759358892e-03 6.151058557777001282e-04 -3.302296414659085201e-04 6.141609927112594292e-06 1.322808291994959594e-05 -2.744827205889742243e-04 -7.199780051661552882e-18 1.417294598566121310e-05 -3.996047947711217629e-01 -8.204718431099325415e-02 -8.593954771018871286e-01 4.003531263191646428e-01 -8.110232124528250763e-02 -8.596642906440817855e-01
-4.643680714526010611e-01 -4.173342053361183135e-01 4.513280162827271180e-02 -4.163066667521608290e-03 5.703665896162932181e-03 8.912893298849543927e-03 -4.157397489127322154e-03 3.647171433643510690e-03 -9.927676231422859904e-03 -3.830947299924224690e-03 1.050262540690787352e-02 -1.152732940167114145e-03 -4.034376317971773152e-02 -5.288351335629801198e-02 9.734451734485036895e-03 -4.031683458234495976e-02 -5.369373343514498298e-02 1.817444106894639932e-03 -2.306410743399957101e-03 3.054269859910013936e-03 3.003719685894473777e-03 -2.310190195662785613e-03 2.347512286758379578e-03 -3.589062355102294426e-03 3.817955432770729629e-02 6.196837173310687508e-02 -6.630104132092373877e-03 -1.727682115652134920e-03 1.528788440319989346e-03 -1.615715842365378395e-04 6.169955819091072283e-04 1.030184200544435533e-02 -1.115410849071522565e-03 -9.108479953451190450e-04 -3.212534423415822223e-05 7.558904525671507351e-06 5.127696268567001336e-01 4.277820286852149767e-01 -4.627608593778270718e-02 -1.088482251698796345e-03 -3.392058405901598236e-03 6.699079135889232303e-04 -1.083285504837358353e-03 -3.446860463712828494e-03 6.944743532975037117e-05 3.034427735530090958e-03 3.730791814958933032e-03 -4.025116659928004411e-04 5.607762294993325417e-04 7.407726435172288723e-04 -1.974763807335486697e-03 3.382137343711636747e-03 7.936849751970557164e-04 -7.818741868756298816e-04 3.369854123857411558e-03 9.410836134479097677e-04 4.903839311038804636e-04 5.603037979664627147e-04 9.765159784120625887e-04 1.807995476237533525e-03 8.357313816211692746e-04 -3.869214254085813313e-04 -6.264442125662327172e-04 5.792010592807028506e-04 -6.656560297932303128e-04 -3.444025874515762621e-04 5.853426692077937608e-04 -4.095981389856282948e-04 4.804628689139122527e-04 8.338416554897658609e-04 -2.697584052604095825e-04 5.905394160692371743e-04 9.212414890679259121e-05 4.119602966498798514e-04 -3.873938569411828183e-05 -4.677072175268849998e-05 -2.335229066904127501e-03 2.981042972317182868e-04 6.084918143176997092e-04 -5.999880467263301372e-05 -2.626719322676115444e-04 5.754216070178454993e-04 1.795239824851810025e-05 2.768448782532293047e-04
-3.928953221415096841e-01 -7.560335993230576923e-01 6.447084156264182297e-02 3.130803768232586631e-03 4.164483962120150116e-03 2.910178242389121171e-04 1.194306915058417507e-03 4.289205886793970648e-03 -4.095981389856109475e-03 1.495104072027410823e-02 -7.023639598960882552e-03 2.119800287922080952e-03 9.227060268198330334e-03 1.452821449836852810e-02 -5.357373582579987850e-04 -2.263419473910136415e-03 -8.872264187024056113e-04 -1.712564306600734138e-03 2.005944288503941179e-03 -1.862325102515896558e-03 -2.976318656988872092e-03 2.099485732009315469e-03 -2.258222727048709265e-04 2.985294856113119948e-03 -5.782420232689948481e-02 -8.311157255451642745e-02 8.446130944388431649e-03 2.257750295515839438e-03 2.877108035089263275e-04 -5.206195492066219635e-04 -4.611876623734207509e-03 3.064190922099969787e-03 -7.143164776773327975e-04 8.744707673153024642e-04 -8.881712817681018972e-05 1.540126797108482904e-04 4.277820286852149767e-01 8.197726444413067082e-01 -6.937326357908207841e-02 -7.086472992830564199e-05 6.269166440990917022e-04 -1.165961023087073566e-03 -6.888051749031308402e-04 2.078698744563541815e-05 1.148953487904269370e-03 -3.713311848243259009e-03 -4.141807248543073229e-03 5.617210925650396695e-04 -4.814077319796302226e-04 1.504222000611520971e-03 1.227849553891123546e-03 -1.012420774909085237e-03 4.587310184025832592e-04 1.633195809081026397e-03 -4.077084128541923549e-04 -5.858151007406961139e-05 -1.123914616662938324e-03 -1.403121652580343291e-04 1.394617884989076718e-03 -9.221863521336804738e-04 -5.574692087693413310e-04 1.705477833607925257e-04 5.947912998649300918e-04 -6.991986686259417730e-04 5.829805115435476252e-04 3.283399153344900359e-04 -5.527448934407840075e-04 5.409341051194069619e-04 -2.858210773775066507e-04 -5.569967772364823461e-04 5.291233167980516003e-05 -5.508551673093751728e-04 1.620440157693904277e-04 5.111709185495185923e-04 -2.503887124134188819e-05 4.835809170307634255e-03 4.322748525626861002e-04 1.889726131414255772e-06 -5.966810259963432634e-04 -8.173065518397962552e-05 5.149503708124988921e-05 -6.254993495005066158e-04 -2.409400817562256302e-05 -8.031336058548534107e-06
4.245883915231126599e-02 6.454926519709580646e-02 -1.663785750833422505e-01 8.733369316364498341e-03 -4.629356590449834261e-03 -1.308115671323252342e-02 -9.182651704109950908e-03 8.314794978254628046e-04 -1.320729593250490920e-02 -1.604377485576870960e-03 2.116965698724951328e-03 1.227849553891123546e-02 5.282587670928965556e-02 6.866367141673329622e-02 -1.120749325392809623e-02 -5.357326339426686512e-02 -7.092661845911055196e-02 4.217868725332800384e-03 -6.495933576761522181e-04 -4.541956756871592948e-03 -1.885001816092970735e-04 1.970039492007059478e-04 4.544791346068723439e-03 -1.848624588063091812e-03 6.297984764495060533e-03 8.569908005996530742e-03 -5.042734181698291067e-03 -2.527508700776677280e-04 -5.154228023452159550e-04 -4.446053155701948888e-03 4.034565290583584912e-04 -6.949467848302592638e-04 -2.799156832168105818e-03 -9.354144350532007934e-05 1.582645635065521041e-04 1.347847163236390224e-03 -4.627608593778270718e-02 -6.937326357908207841e-02 1.885530939409750806e-01 2.883722076549237456e-03 3.883859631604051534e-03 -5.102260554838277274e-05 -2.801518989832388166e-03 -3.900867166786843587e-03 5.466032835136714133e-04 4.025116659927855333e-04 5.636108186964498053e-04 9.930510820620023788e-04 -1.534930050247116469e-03 -9.647051900906732915e-04 2.783094160051014822e-03 -2.665458708370029191e-03 1.108324376078719323e-03 1.738548040907787057e-03 2.844510259322217093e-03 -7.119543200130476306e-04 1.803271160908973599e-03 1.604849917109723006e-03 1.172575064547049049e-03 2.798684400635259844e-03 6.519555153404525639e-05 -2.362157664277306484e-06 -7.440796642472146619e-04 -6.349479801576293943e-04 3.850316992771318390e-04 6.358928432233378232e-04 7.724255562185436408e-04 -4.374715994240753036e-04 7.842363445399261074e-04 5.669178394263773733e-05 -7.417175065829685263e-05 -1.729099410250684770e-04 -6.661284613260798110e-05 -1.936969284706252905e-05 3.212534423416581165e-04 -6.127436981134238517e-04 3.307020729979013359e-06 2.844037827789351169e-04 3.930630353356732174e-04 -3.387334090573050345e-04 2.168460735806274618e-04 -2.031455591278124434e-04 3.888111515399739031e-04 1.440916175208845247e-04
-1.582173203532673440e-03 -1.131662493801769212e-02 -9.387214557836283954e-04 -4.866829024754918964e-01 4.784975537372396920e-02 4.433647103649167032e-01 -5.358790877178537700e-03 -7.431348011815265076e-04 -6.678764579976458581e-03 -1.608629369372581441e-03 1.085364203581942223e-02 -3.376940596850217836e-03 -3.780444369062006815e-02 2.839313512460826371e-03 4.842706670687320358e-02 -2.597428567638858377e-03 -2.861045362972168809e-03 -4.007164261679308989e-03 -3.790270944945398762e-02 7.581108807730239929e-03 4.804109014453039617e-02 -2.594593978441726151e-03 1.930827674779928959e-03 -4.532508126214480904e-03 1.925158496385629379e-03 -1.918072023392673590e-04 -1.964842745145528678e-03 2.941972884550286826e-02 -5.439576669296802662e-03 -5.056954370837234147e-02 -4.243380028106985211e-03 -2.173185051134720472e-05 -2.546405962090536861e-04 5.830277546968270184e-03 -1.422018913894824662e-04 -2.193027175514656365e-03 -1.088482251698796345e-03 -7.086472992830564199e-05 2.883722076549237456e-03 5.316942891998207577e-01 -5.019254334515377974e-02 -4.688982174211512310e-01 3.009388864288749070e-03 -4.119602966499001802e-04 -3.881025042406908467e-03 -1.098403313888759135e-03 6.892776064360006671e-04 2.808133031292348904e-03 2.374913315663989503e-03 2.187357997120457833e-04 -8.418729915482818689e-04 8.796675141767187726e-04 1.629888788351040608e-03 -1.557606763824174274e-03 7.351034651229427369e-04 4.294402633655213485e-04 1.000609986587675665e-03 5.744767439521346851e-04 5.338476321265655557e-04 2.881832350417798914e-04 8.881712817681262917e-04 -1.928937948648512101e-03 -9.533668333021457983e-04 2.372551157999683736e-03 -5.470757150465141352e-04 -7.445520957800899099e-04 5.792010592807028506e-04 -6.217198972376808148e-04 3.982597821970777080e-04 7.341586020572464510e-04 -2.574751854061843939e-04 8.484870330082426061e-04 4.062911182556066180e-04 8.395108338839977861e-04 -4.677072175268849998e-05 4.138500227813144360e-04 -8.343140870226031618e-04 1.261392192723840427e-04 1.469262067180218245e-03 8.598253897970100333e-05 8.210860041026600033e-04 3.084977909545596857e-04 -1.936969284708692359e-05 2.009723740766780533e-03
-1.342177984842126207e-02 -1.105395300575008621e-02 2.632860932603013800e-03 4.781857489255552512e-02 -1.479627215011068142e-01 -6.211860496055489345e-02 -1.500914979881537784e-03 5.853899123610973101e-03 -1.018562384836207372e-03 1.296068667235440383e-02 -1.132371141101051401e-02 1.742799924703484094e-03 -5.127913587072113755e-02 3.896142851458287565e-03 6.810667463949679479e-02 6.250269179676598823e-04 -8.924231655638042472e-04 -3.653313043570625886e-03 5.058040963362803177e-02 -1.106103947874293239e-02 -6.613616271595701424e-02 -1.122497322064376114e-03 6.094366773834352432e-04 2.905926358593418496e-03 -6.146334242448272655e-04 -8.066768423505555480e-03 7.034505524216546398e-04 5.180684189292113738e-03 -6.157672599236978933e-03 -8.724865548773094726e-03 7.417175065823586625e-05 6.117988350477134712e-04 -2.314914510991335347e-04 5.456584204479995219e-04 -2.586562642383188025e-03 7.799844607442252753e-04 -3.392058405901598236e-03 6.269166440990917022e-04 3.883859631604051534e-03 -5.019254334515377974e-02 1.785772296932009451e-01 6.583994814485671920e-02 4.176294750441659868e-04 6.382550008876138829e-04 -5.702248601564390571e-04 3.446860463712829795e-03 2.692859737275207820e-05 -3.899449872188278342e-03 1.967677334342645291e-03 1.109269239144418211e-03 8.239205932997840974e-04 1.418711893164687193e-03 3.191747435970915606e-03 -1.328005038856462476e-03 4.932185203010139903e-04 3.666068694957696616e-04 4.251883795705114783e-06 1.710202148936420239e-04 5.669178394263773733e-05 1.828310032150380431e-04 -1.293989968490874467e-03 3.165763701663884370e-03 8.513216222053815539e-04 -1.852876471858783212e-03 1.549102996232786921e-03 -1.129111363524354632e-03 1.086592525568347029e-05 -9.325798458565103801e-04 -7.795120292113756144e-05 -3.453474505172820347e-04 3.023561810274355988e-04 -9.921062189962789879e-06 -3.968424875985176667e-04 1.062970948924638840e-04 2.451919655519402318e-04 2.310190195662804587e-04 -5.007774248267564485e-05 -2.040904221935216042e-04 3.684965956271893384e-05 -9.543116963678624672e-04 3.373161144587443427e-04 -2.645616583990156357e-05 1.259030035059580631e-03 1.266116508052403172e-04
-8.116373734455345143e-04 3.172850174656732716e-03 8.769746544394350918e-03 4.431700685733802603e-01 -6.191782155909136831e-02 -7.175606650134472853e-01 -1.380114236930413130e-02 -1.018089953303336244e-03 -3.304658572323359526e-03 -3.658982221964909420e-03 1.223597670095446892e-03 9.052733032574729680e-03 2.383889514788234323e-03 2.184050976390404172e-03 -2.204365532303186135e-03 -2.386724103985366548e-03 -4.005746967080734203e-03 -2.862935089103574825e-03 -8.625182495340623021e-03 -2.598373430704576346e-04 1.276321029162085299e-02 -2.198696353908921684e-03 3.234266273927904629e-03 -4.373298699642230725e-03 -5.786813845945535870e-03 7.110094569473411532e-04 -1.653510364993819202e-03 4.778597711678844728e-02 -8.683764005414675718e-03 -8.588899753617317001e-02 6.755770919832093657e-04 -2.258222727048723360e-04 -1.502804706012951172e-03 5.502410063166606607e-03 9.571462855650010896e-04 5.077694115129587071e-03 6.699079135889232303e-04 -1.165961023087073566e-03 -5.102260554838277274e-05 -4.688982174211512310e-01 6.583994814485671920e-02 7.781193010525138121e-01 3.886221789268324775e-03 -5.640832502293170302e-04 -4.577389121835728422e-03 -7.511661372401482253e-05 1.153205371699967709e-03 5.489654411779405340e-04 4.242435165041267241e-04 4.965255410310093209e-04 1.729099410250766085e-04 4.535342715411669508e-04 9.576187170978549788e-04 1.041711529946103779e-03 6.434517477490152293e-04 2.806243305160795003e-04 8.234481617669169810e-04 8.470697384096764933e-04 6.944743532974007125e-04 3.675517325614930525e-04 7.540007264371828728e-04 -1.423436208493247118e-03 1.542488954772811439e-03 8.258103194311956427e-04 -9.283279620608039101e-04 5.584140718350593009e-04 8.673842943224719000e-04 -7.270721290644213079e-04 5.376270843894265933e-04 7.327413074586694962e-04 -2.754275836546848759e-04 4.020392344599116406e-04 2.636167953332949282e-04 5.220368438051885100e-04 1.398397337251902519e-04 2.593649115376135575e-04 -4.842423211767624483e-04 2.933799819031921341e-04 7.407726435172251860e-04 3.292847784002012296e-04 2.095233848213606288e-03 -2.428770510409490949e-03 -8.173065518398640178e-05 1.695084339885092641e-03
-1.583118066598369726e-03 -1.084844528895802761e-02 3.374106007653079973e-03 -5.346507657324269143e-03 7.157337722758978261e-04 6.665064065523667279e-03 -4.868047898109686411e-01 -4.819699255037266511e-02 -4.433448682405367602e-01 -1.580755908934085643e-03 1.131804223261623742e-02 9.335247089222337711e-04 -2.593649115376008181e-03 -1.933662263977047741e-03 4.541956756871608561e-03 -3.787058410521984553e-02 -7.624100077220067120e-03 -4.797825675066064166e-02 -2.598373430704554662e-03 2.861045362972147125e-03 4.025589091460663252e-03 -3.787247383135131096e-02 -2.853014026913609433e-03 -4.850218332059723358e-02 1.910985550399924883e-03 2.196806627777559470e-04 1.979960554196871780e-03 2.938429648053865126e-02 5.515638146086539358e-03 5.055773292005100172e-02 -4.256135679494188646e-03 3.118048116844740806e-05 2.527508700776395388e-04 5.837836451493840471e-03 8.456524438110591519e-05 2.364519821941162957e-03 -1.083285504837358353e-03 -6.888051749031308402e-04 -2.801518989832388166e-03 3.009388864288749070e-03 4.176294750441659868e-04 3.886221789268324775e-03 5.318842066760285370e-01 5.048875791625410253e-02 4.688145970398359119e-01 -1.093678998560169285e-03 7.842363445398434912e-05 -2.885611802680636967e-03 5.777837646821258957e-04 6.576246937346709367e-04 -3.958976245328153093e-04 7.351034651229752630e-04 2.541681646761606572e-04 -8.527389168039572077e-04 8.891161448338117355e-04 1.927048222517065319e-03 1.100765471553026955e-03 2.377747904861100044e-03 5.475481465793839621e-04 7.459693903786343387e-04 7.388829173858146165e-04 -4.303851264312284763e-04 -8.579356636653897791e-04 5.744767439521563691e-04 -5.380995159222693152e-04 -2.900729611731941472e-04 2.369244137269703367e-03 -1.837758662807411052e-04 8.456524438111103804e-04 8.886437133009635926e-04 -1.637447692876740999e-03 1.559968921488436673e-03 4.294402633655484535e-04 8.352589500882886056e-04 -1.247219246738030221e-04 3.448750189844156230e-04 -8.470697384096548092e-04 4.866044788408242696e-05 4.053462551899180842e-04 3.448750189847279816e-05 -2.009251309233910706e-03 1.568000257546998000e-03 -7.984092905255181722e-05 -8.111649419126646873e-04
-1.294273427410589858e-02 -1.134308110385759058e-02 1.750358829229172342e-03 1.489576623092994136e-03 5.857206144340959542e-03 -1.021396974033310975e-03 -4.815211155475139504e-02 -1.480482316085536543e-01 -6.248521183005066593e-02 1.343642522593978782e-02 -1.102938656604161502e-02 2.634750658734434994e-03 1.115410849071536226e-03 6.037674989891694908e-04 2.916319852316240704e-03 -5.061820415625646608e-02 -1.111206208429131245e-02 -6.617631939624973869e-02 -6.325858224933520336e-04 -8.843918295052625436e-04 -3.644809275979230510e-03 5.125456943101266982e-02 3.938189257882418470e-03 6.804289638256133532e-02 6.169955819091316228e-04 -8.070075444235543655e-03 7.010883947573800980e-04 -5.121157816152265008e-03 -6.187435785806867303e-03 -8.676205100888990940e-03 -8.787226511122910033e-05 6.094366773834343758e-04 -2.291292934348585050e-04 -6.283339386976619350e-04 -2.650340899318662669e-03 7.913228175327555874e-04 -3.446860463712828494e-03 2.078698744563541815e-05 -3.900867166786843587e-03 -4.119602966499001802e-04 6.382550008876138829e-04 -5.640832502293170302e-04 5.048875791625410253e-02 1.786443149708664135e-01 6.634970176880765347e-02 3.394892995098758651e-03 6.311685278947833187e-04 3.879607747808353196e-03 -8.503767591398032292e-06 -7.927401121313187729e-04 -7.936849751969825327e-05 3.481820397144183262e-04 3.033010440931508582e-04 -1.181078832138246666e-05 1.292100242359455007e-03 3.169543153926719821e-03 8.017163112555758444e-04 1.847207293464525699e-03 1.550520290831351733e-03 -1.127221637392925415e-03 -4.918012257024587195e-04 3.661344379629215186e-04 -4.960531094981530465e-05 -1.691304887622196366e-04 5.480205781122212631e-05 1.818861401493200732e-04 -1.992716205583996720e-03 1.250526267468185472e-03 8.253378878983339472e-04 -1.421074050828965638e-03 3.190802572905197636e-03 -1.324698018126476903e-03 -8.314794978254709361e-05 -4.677072175267494745e-05 -2.045628537263765234e-04 4.686520805925331471e-04 1.039349372281784460e-04 2.456643970847965062e-04 -3.637722802986503108e-05 1.274147844110951706e-03 1.360602814623468326e-04 -7.889606598684807746e-05 -9.571462855649932834e-04 3.344815252616039855e-04
3.670793010286264781e-03 1.233991163818268667e-03 9.052733032574717537e-03 1.380066993777124065e-02 -9.935235135948613638e-04 -3.313634771447593504e-03 -4.431374707976132310e-01 -6.228820788085000226e-02 -7.173660232219110089e-01 8.031336058541595213e-04 3.178991784583812784e-03 8.773053565124335623e-03 2.189720154784676864e-03 3.227652232467933049e-03 -4.369991678912222600e-03 8.643607325121949528e-03 -2.451919655519375213e-04 1.276698974388369365e-02 2.383417083255375338e-03 -3.992991315693639187e-03 -2.863879952169279351e-03 -2.373496021065401706e-03 2.177436934930429991e-03 -2.193499607047511013e-03 5.784924119814046153e-03 7.025056893559481624e-04 -1.667683310979476644e-03 -4.778928413751851179e-02 -8.757463324540129199e-03 -8.588852510464031753e-02 -6.774668181146344635e-04 -2.366881979605457774e-04 -1.501387411414392432e-03 -5.515165714553701623e-03 1.022814268631886845e-03 4.872186398337493771e-03 6.944743532975037117e-05 1.148953487904269370e-03 5.466032835136714133e-04 -3.881025042406908467e-03 -5.702248601564390571e-04 -4.577389121835728422e-03 4.688145970398359119e-01 6.634970176880765347e-02 7.780408774180598286e-01 -6.623490090632228391e-04 -1.170212906882771905e-03 -5.196746861410209790e-05 -8.636048420596325464e-04 -7.530558633714757449e-04 5.347924951922835256e-04 -7.303791497944179395e-04 -2.725929944575634922e-04 4.034565290584994374e-04 -7.521110003057577750e-04 -1.424381071558965088e-03 1.372886034477726041e-03 -8.291173401611760113e-04 -9.269106674622540603e-04 5.593589349007664288e-04 -6.434517477490152293e-04 2.801518989832313573e-04 6.533728099389780192e-04 -8.447075807454249366e-04 6.949467848302542765e-04 3.680241640943411954e-04 -4.062911182556262421e-04 4.648726283296904325e-04 1.705477833608033678e-04 -4.549515661397222216e-04 9.618706008935533174e-04 1.044073687610377020e-03 -1.837758662807438157e-04 -4.814077319796302226e-04 2.919626873046233108e-04 -1.908623392735648932e-04 5.243990014694617507e-04 1.384224391266200734e-04 2.275230262231491343e-03 -1.577921319736947997e-04 1.722957800323577596e-03 -8.135270995769596121e-04 3.250328946045015358e-04 2.089564669819330995e-03
-3.831892162989942660e-03 -1.050782215376929070e-02 1.152260508634268821e-03 -4.147476426937381049e-03 -3.663234105760577834e-03 9.951770239598504639e-03 -4.168735845915829373e-03 -5.724925315141453364e-03 -8.934625149360905447e-03 -4.651513629340752187e-01 4.176757733343727796e-01 -4.511862868228703333e-02 -2.290348071282903401e-03 -2.329087456977006667e-03 3.563078620795258854e-03 -2.300269133472801139e-03 -3.052380133778561516e-03 -2.982932698448860151e-03 -4.033856643285633342e-02 5.361200277996099051e-02 -1.823113285288910021e-03 -4.040092739519322851e-02 5.284524640213671132e-02 -9.714137178572269243e-03 3.818475107456866663e-02 -6.185404330215590885e-02 6.646639235742296536e-03 -1.695084339885049272e-03 -1.509891179005781736e-03 1.573197004408683950e-04 4.332197156283823861e-04 -1.028105501799870397e-02 1.186748010532712345e-03 -9.094307007465963003e-04 3.401507036559416205e-05 0.000000000000000000e+00 3.034427735530090958e-03 -3.713311848243259009e-03 4.025116659927855333e-04 -1.098403313888759135e-03 3.446860463712829795e-03 -7.511661372401482253e-05 -1.093678998560169285e-03 3.394892995098758651e-03 -6.623490090632228391e-04 5.134858330605088783e-01 -4.281080064428851584e-01 4.620805579705151989e-02 5.777837646821475798e-04 6.968365109616522692e-04 -4.747936905196478014e-04 8.277000455626315825e-04 2.650340899318522590e-04 -5.891221214706656405e-04 8.310070662926119511e-04 3.859765623428416774e-04 5.140055077466399759e-04 5.777837646821258957e-04 6.604592829317977414e-04 3.420404297873030214e-04 3.365602240061713220e-03 -9.358868665864934593e-04 -5.957361629306046936e-04 5.541621880393826464e-04 -9.774608414777697166e-04 -1.805633318573249442e-03 5.626659556307467974e-04 -4.511721138768882890e-04 1.976653533466911795e-03 3.378357891448797393e-03 -7.941574067299038593e-04 7.847087760727837914e-04 1.714926464265003312e-04 2.317276668655605335e-03 -2.135390528506132118e-04 3.236156000059239304e-04 -4.095981389856174527e-04 4.062911182555557690e-05 4.648726283296887520e-04 -1.464537751850249507e-05 -2.664513845304508979e-04 4.478650931468953979e-04 6.330582540261202708e-05 2.721205629246611392e-04
-1.494678883647843071e-02 -7.051040627866476430e-03 2.123579740184917703e-03 -1.197613935788387034e-03 4.275505372341157663e-03 -4.100233273651807814e-03 -3.141197261955386722e-03 4.152200742265903244e-03 3.014113179617338920e-04 3.932576771272097149e-01 -7.552866850696133838e-01 6.434564720643515257e-02 -2.102320321206393484e-03 -2.310190195662709719e-04 2.999467802098781076e-03 -2.017755076825307383e-03 -1.885946679158658889e-03 -2.989074308375961470e-03 2.224680088215959858e-03 -8.300622032268939812e-04 -1.705950265140770798e-03 -9.288003935936694003e-03 1.458490628231117608e-02 -5.603037979664898197e-04 5.791112972894486843e-02 -8.313802872035633285e-02 8.481563309352579266e-03 -2.279482146027135905e-03 3.014113179617248389e-04 -5.220368438051880763e-04 4.341173355408036588e-03 3.059466606771430244e-03 -6.330582540262016944e-04 -8.777777880452719908e-04 -8.787226511110306183e-05 1.601542896379680946e-04 3.730791814958933032e-03 -4.141807248543073229e-03 5.636108186964498053e-04 6.892776064360006671e-04 2.692859737275207820e-05 1.153205371699967709e-03 7.842363445398434912e-05 6.311685278947833187e-04 -1.170212906882771905e-03 -4.281080064428851584e-01 8.188192776080044366e-01 -6.918523582900562574e-02 5.532173249736538345e-04 9.339971404550629405e-04 -2.853486458446585078e-04 5.598313664336145717e-04 5.196746861408719012e-05 -5.551070511050626693e-04 5.612486610321915266e-04 1.724375094922176235e-04 5.069190347538148327e-04 7.043954154873689234e-04 5.848702376749510389e-04 3.288123468673490209e-04 4.147948858470120771e-04 -5.999880467263572423e-05 -1.216511197102589223e-03 1.388948706594790583e-04 1.390838432726226523e-03 -9.254933728636825264e-04 4.851871842424695762e-04 1.893978015217207423e-03 1.233046300752539855e-03 1.018562384836197831e-03 4.554239976725703645e-04 1.645951460468137676e-03 -4.717701287093785736e-03 4.251883795698338520e-04 -2.409400817562798404e-05 -9.117928584107733180e-05 5.050293086223843139e-04 -2.220428204421237301e-05 5.036120140238283926e-04 -2.220428204420153099e-05 -1.889726131425097794e-06 4.209364957741412597e-04 -7.936849751970096378e-05 5.999880467262488221e-05
1.612408821635412555e-03 2.123107308652070861e-03 1.227755067584552703e-02 9.183596567175681888e-03 8.409281284825693200e-04 -1.321910672082628538e-02 -8.729589864101624727e-03 -4.632191179646966486e-03 -1.307029078797687129e-02 -4.246828778296837109e-02 6.441651193636345474e-02 -1.663762129256779743e-01 -2.040904221935297357e-04 4.540067030740170886e-03 -1.843427841201678106e-03 6.533728099390186768e-04 -4.543846483003011541e-03 -1.936969284707038951e-04 5.364318326112946234e-02 -7.088693421035069386e-02 4.218813588398512282e-03 -5.288115119863372876e-02 6.860556233819209426e-02 -1.120371380166525557e-02 -6.309795552816416762e-03 8.565656122200834138e-03 -5.025726646515496845e-03 2.451919655519253240e-04 -5.168400969437812005e-04 -4.448415313366227766e-03 -5.215644122722753150e-04 -6.873878803045725336e-04 -2.979625677718862001e-03 9.306901197246516015e-05 1.587369950394059933e-04 1.347374731703534275e-03 -4.025116659928004411e-04 5.617210925650396695e-04 9.930510820620023788e-04 2.808133031292348904e-03 -3.899449872188278342e-03 5.489654411779405340e-04 -2.885611802680636967e-03 3.879607747808353196e-03 -5.196746861410209790e-05 4.620805579705151989e-02 -6.918523582900562574e-02 1.885871090113406534e-01 -7.705358300871226630e-04 -3.944803299342369992e-04 7.837639130070699414e-04 -5.527448934407433500e-05 -7.369931912542838090e-05 -1.733823725579206857e-04 -6.425068846832728648e-05 -1.889726131418321530e-06 -1.149898350969991460e-03 6.354204116904775372e-04 3.864489938756993071e-04 6.368377062890409395e-04 -2.842148101657946454e-03 -7.143164776773371343e-04 1.396035179587637410e-03 -1.604377485576864021e-03 1.170685338415617446e-03 2.799629263700963069e-03 1.537764639444262355e-03 -9.207690575351265040e-04 2.782621728518169715e-03 2.671127886764293642e-03 1.110686533742988227e-03 1.717761053462153048e-03 4.832974581110491947e-04 -1.936969284706252905e-05 2.574751854061803282e-04 -3.401507036558806341e-05 -2.173185051135474331e-05 3.212534423416554060e-04 2.905453927060564932e-04 3.892835830728315328e-04 1.431467544551855283e-04 -2.711756998589858868e-04 -3.396782721230148729e-04 2.159012105149189786e-04
-4.079824231432462034e-02 5.668753205884951435e-02 1.099206447494605055e-02 3.952740149094366440e-02 -5.975786459087657765e-02 4.156452626061582500e-03 1.467372341048796616e-03 4.327472840955288221e-04 3.376940596850252965e-03 2.091454395950766935e-03 6.732149343189361250e-04 1.081395778705957541e-03 -4.447229510218758675e-01 4.281717846998206456e-01 -5.925330771378704842e-02 1.569417552145567583e-03 -5.072969799801039723e-03 -8.611009549354942810e-03 -9.262492633162503972e-03 -1.158732820634381447e-02 1.445168059004603217e-03 -1.897285035947187792e-03 9.080134061480437399e-04 -2.743882342824037826e-03 -5.013915858194070360e-03 -8.037950100001387682e-03 7.101118370349159339e-03 4.822108655854829076e-03 4.630301453515553965e-03 3.962755697590905277e-03 -1.976653533466738322e-03 2.128776487046317965e-03 -2.253498411720143701e-03 -5.267611591337566755e-04 1.805633318573259417e-03 4.814077319796294095e-04 5.607762294993325417e-04 -4.814077319796302226e-04 -1.534930050247116469e-03 2.374913315663989503e-03 1.967677334342645291e-03 4.242435165041267241e-04 5.777837646821258957e-04 -8.503767591398032292e-06 -8.636048420596325464e-04 5.777837646821475798e-04 5.532173249736538345e-04 -7.705358300871226630e-04 4.757971350954383061e-01 -4.567978285701264074e-01 4.462824475118315481e-02 -3.134016302655998065e-02 4.717181612407649050e-02 -5.232651657906151055e-03 -6.803014073117341631e-05 -1.124859479728656294e-03 -5.891221214706439564e-04 2.822778408810881160e-03 5.773113331492614898e-04 2.133500802374858809e-03 2.078698744563270764e-05 4.110154335840643033e-05 -2.541681646761931833e-04 3.286233742542010901e-03 -4.184798518032931645e-03 4.261332426355518219e-04 4.795180058482159668e-04 -3.907008776713990009e-04 5.499103042436517819e-04 2.338536087634086186e-04 -8.503767591396677039e-06 7.464418219115583758e-05 -3.651895748972184565e-04 1.077143894910245758e-04 4.195192011755829531e-04 2.239325465734471839e-04 -1.100765471552978166e-04 -2.527508700776284257e-04 1.185803147466921219e-04 -1.247219246738192852e-04 1.166905886152802378e-04 8.078579211826944831e-05 8.503767591403453303e-06 2.456643970847965062e-04
4.588255047091410049e-03 6.720338554867717924e-03 8.093224589345457409e-03 4.435801391438987801e-02 -6.139058796842477433e-02 6.523334605667044719e-03 -2.277119988362797613e-04 6.616876049172405565e-03 8.513216222053910948e-04 5.149503708123850509e-04 1.021019028807039486e-02 6.292788017633622324e-04 4.259579705368604086e-01 -7.832121129766947965e-01 7.636855728607164218e-02 -2.783094160051046047e-03 -1.080261943027104217e-02 -1.730989136382099025e-03 -1.540977173867668151e-02 -2.130996915250747692e-02 1.251471130533885878e-03 -8.966750493595175477e-04 -1.152024292867835815e-02 -9.051788169509033827e-04 -1.747996671565613374e-04 -1.208905049423622882e-02 -2.360740369678321869e-03 5.455166909881016893e-03 -7.488039795757696002e-04 4.805573552204892539e-03 -6.491209261432092075e-04 -1.836199638748992405e-02 -1.947362778429865280e-03 -2.398062460773906293e-03 -6.865847466987188945e-03 -9.108479953451627384e-04 7.407726435172288723e-04 1.504222000611520971e-03 -9.647051900906732915e-04 2.187357997120457833e-04 1.109269239144418211e-03 4.965255410310093209e-04 6.576246937346709367e-04 -7.927401121313187729e-04 -7.530558633714757449e-04 6.968365109616522692e-04 9.339971404550629405e-04 -3.944803299342369992e-04 -4.567978285701264074e-01 8.328769502996491436e-01 -8.545813997820908559e-02 -8.599198761033557958e-03 1.200023336605942487e-02 -3.335839053491810972e-03 -4.289678318326894686e-04 1.435719428347483149e-03 8.267551824968810865e-05 -4.062911182555828740e-05 2.966870026331711475e-04 -1.759807459886269425e-03 2.154287789820545727e-04 1.186275578999841868e-03 -4.162121804455944530e-04 4.245742185771280569e-03 -3.418042140208654191e-03 -2.910178242389229591e-04 3.533787865758048190e-04 2.560578908076182811e-04 3.963700560656580312e-04 2.012558329963988653e-04 3.585755334372319695e-04 -1.270840823380965916e-04 2.210979573763136030e-04 5.971534575291979115e-04 1.088954683231640368e-03 4.695969436582470512e-04 -1.110214102210103655e-04 -6.075469512520155664e-04 2.806243305160909928e-04 -1.228321985423955426e-04 3.826695416126878364e-05 7.889606598684977153e-05 8.744707673153024642e-04 -1.171630201481283808e-04
6.073343570622295046e-02 -8.343802274371948935e-02 -1.823396744208611447e-02 -6.717976397203428637e-03 4.924153866951586599e-03 -4.129051597155989489e-03 -1.433829702216068893e-03 -3.188912846773835205e-04 -3.092064382538442600e-03 -3.758665275397363777e-03 1.549575427765761265e-04 -9.717916630835079757e-04 -6.022273721920629042e-02 7.496260104429403048e-02 -1.606725470295150282e-01 3.345760115681765956e-03 -2.110824088797811846e-03 9.913030853904360173e-03 2.780259570853886933e-03 4.322748525626671267e-04 8.031336058541405478e-04 1.936496853174201650e-03 -7.804568922770800318e-04 2.990019171441671633e-03 8.588805267310806874e-03 1.033113276048137213e-02 -1.167520047145492040e-02 3.325917991301851218e-03 3.017892631880141410e-03 2.872383719760703783e-04 1.334619080316462678e-03 -3.004664548960191747e-03 4.091729506060421545e-03 1.601542896380032770e-04 5.007774248266995279e-04 6.954192163631210677e-04 -1.974763807335486697e-03 1.227849553891123546e-03 2.783094160051014822e-03 -8.418729915482818689e-04 8.239205932997840974e-04 1.729099410250766085e-04 -3.958976245328153093e-04 -7.936849751969825327e-05 5.347924951922835256e-04 -4.747936905196478014e-04 -2.853486458446585078e-04 7.837639130070699414e-04 4.462824475118315481e-02 -8.545813997820908559e-02 1.802874318421374134e-01 -4.919713010542749176e-02 7.429836230909936390e-02 -7.653863263789963296e-03 -1.067695264253066059e-04 1.403594084113310696e-03 1.266116508052414014e-03 -2.202475806171761037e-03 1.500914979881529760e-03 -1.439498880610322502e-03 9.906889243977237171e-04 -1.331784491119308769e-03 1.584535361196941260e-03 -4.776282797167800270e-04 1.554772174627052890e-03 2.378692767926818014e-03 -5.499103042436517819e-04 3.415679982544331944e-04 -6.940019217645363066e-04 -1.412570283237631411e-04 1.303911030680715392e-04 -1.251943562066769149e-04 7.228202452687216683e-04 4.251883795687496498e-06 -1.161709139291372626e-03 -1.634613103679558629e-04 1.370051445279130142e-05 5.248714330023274578e-04 1.625164473022446693e-04 2.192082312448979920e-04 -2.125941897851337664e-05 -2.929075503704801941e-05 -1.431467544551706206e-04 -9.732089576822448504e-05
3.200487419328749972e-02 1.260305600198289092e-02 5.401309715135520911e-02 -4.055635736950265191e-02 -1.072041634355420416e-02 -5.756956173069047167e-02 -1.015255364106195778e-03 -1.388948706594790583e-04 2.566720518003262879e-03 2.065943093176576904e-03 -5.711697232221543165e-04 2.215703889091671670e-04 -4.341017453002213311e-01 -3.944472597269396003e-02 -4.132363342201308409e-01 -7.888189304086221793e-03 1.658234680322371105e-03 1.049317677625077709e-02 4.492823877454469282e-04 6.537507551652704113e-03 2.068305250840844940e-03 -1.319501271265083580e-03 1.815554380763214834e-03 -2.020117234489604910e-03 1.242494931409697870e-03 1.082813073304525822e-03 1.123158726210372362e-02 -7.943936224963235940e-03 -1.181740236284439631e-02 7.334971979112568825e-03 1.875553185435099857e-04 -4.322748525626709214e-04 4.171570435112982741e-04 -6.023502043905220628e-04 -9.132101530094447611e-04 -3.147338871882514495e-03 3.382137343711636747e-03 -1.012420774909085237e-03 -2.665458708370029191e-03 8.796675141767187726e-04 1.418711893164687193e-03 4.535342715411669508e-04 7.351034651229752630e-04 3.481820397144183262e-04 -7.303791497944179395e-04 8.277000455626315825e-04 5.598313664336145717e-04 -5.527448934407433500e-05 -3.134016302655998065e-02 -8.599198761033557958e-03 -4.919713010542749176e-02 4.778531571264249544e-01 4.717843016553646684e-02 4.330571991810781007e-01 3.213951718015128304e-03 4.006219398613509487e-04 3.771893358317328620e-03 -7.086472992830564199e-05 -9.826575883391534989e-05 1.303911030680823813e-04 2.864352383702157417e-03 -1.488631760027288309e-03 1.885001816092984287e-04 1.653510364994521115e-05 3.562133757729587288e-04 9.306901197250988349e-04 2.347984718291265885e-04 -1.644061734336745104e-04 1.426743229223184119e-04 6.533728099389888612e-04 -4.039289605913638434e-04 3.864489938756898203e-04 -1.436191859880350265e-04 3.368436829258758709e-04 -1.837758662807370395e-04 -2.494438493476433408e-04 -4.832974581110336364e-04 3.198361477430920036e-04 -6.122712665805674689e-04 2.079643607629358664e-03 -5.059741716880914418e-04 1.322808291995125748e-04 -1.032735330821857658e-03 2.140114843834938808e-04
-1.278399727906644624e-03 -7.555597504956034285e-03 -6.794510305526031690e-03 -5.232415442139724815e-02 -1.934181938663197264e-02 -7.594147918037037759e-02 8.258103194311956427e-04 -4.913287941695767495e-05 2.069250113906546430e-03 9.476976549078921890e-04 -9.089582692137481573e-04 4.984152671624181557e-04 -3.370279312236970637e-02 -1.676120938156276385e-01 -6.452469875738733873e-02 1.336981237980725077e-03 9.401387503822026398e-04 -2.310190195662818139e-04 -9.476976549079030310e-04 6.954192163631137819e-03 -4.405896475409242646e-03 -8.300622032269048232e-04 1.159819413159952732e-03 -8.919507340309493822e-04 -3.118048116845231407e-04 -1.564693236817012861e-03 -8.446603375921284129e-03 -7.949605403357477840e-03 -1.469167580873650611e-02 8.181096854456545997e-03 -4.062911182559081347e-05 4.318024210298152432e-04 -1.119662732867270208e-04 -2.314914510991267042e-03 8.031336058541462940e-04 -3.996770767956491117e-03 7.936849751970557164e-04 4.587310184025832592e-04 1.108324376078719323e-03 1.629888788351040608e-03 3.191747435970915606e-03 9.576187170978549788e-04 2.541681646761606572e-04 3.033010440931508582e-04 -2.725929944575634922e-04 2.650340899318522590e-04 5.196746861408719012e-05 -7.369931912542838090e-05 4.717181612407649050e-02 1.200023336605942487e-02 7.429836230909936390e-02 4.717843016553646684e-02 1.826429754649543102e-01 7.716649414506435156e-02 -4.129051597156086634e-04 1.981377848795447434e-03 2.792070359175188084e-04 -1.013838069507640507e-03 6.580971252675407637e-04 -1.327060175790751445e-03 1.505166863677211836e-03 -1.524536556524321799e-03 2.125941897849201786e-03 -5.338476321264246094e-05 1.098403313888748293e-03 1.384696822799124771e-03 7.558904525689549153e-06 3.401507036558670816e-04 1.303911030680715392e-04 4.020392344599279036e-04 -3.122772432174146517e-04 2.999940233631677791e-04 -7.984092905255723823e-05 -1.511780905137909831e-05 -1.223597670095406234e-04 2.834589197125449416e-06 1.653510364994521115e-05 1.181078832138382191e-05 -1.144229172575725491e-03 2.097596005877871289e-03 -5.206195492066223972e-04 -1.280289454038057524e-04 -9.954132397262728006e-04 2.097596005877955423e-04
-3.415538253084517140e-02 -1.318509165046070908e-02 -5.850025185041558828e-02 7.558904525686014654e-03 7.046316312537943827e-03 1.160102872079662485e-02 2.245467075661619454e-03 1.816499243828927600e-03 9.741538207477893480e-04 -6.425068846833081014e-04 -4.247159480369911300e-04 3.547960811743899054e-04 -4.102765506667918616e-01 -6.651883225756988205e-02 -7.651142058160709247e-01 1.229644793715973725e-02 -1.640754713606723970e-03 -1.319123326038783121e-02 2.772228234795357481e-03 -9.453354972436135272e-04 -5.508551673093697518e-04 1.029900741624672524e-04 -1.254778151263877088e-03 9.467527918421687980e-04 -1.561386216087013628e-03 4.052045257300566049e-03 -6.986789939398163618e-03 1.809412770836197216e-04 2.295544818144273306e-03 1.056829338997476589e-03 -1.011003480311505748e-04 -7.894330914013330917e-04 -9.576187170978444621e-04 1.668155742512444917e-03 -5.829805115435313621e-04 6.117988350477090260e-04 -7.818741868756298816e-04 1.633195809081026397e-03 1.738548040907787057e-03 -1.557606763824174274e-03 -1.328005038856462476e-03 1.041711529946103779e-03 -8.527389168039572077e-04 -1.181078832138246666e-05 4.034565290584994374e-04 -5.891221214706656405e-04 -5.551070511050626693e-04 -1.733823725579206857e-04 -5.232651657906151055e-03 -3.335839053491810972e-03 -7.653863263789963296e-03 4.330571991810781007e-01 7.716649414506435156e-02 8.337726804859428853e-01 -3.765751748390210388e-03 -1.412097851704718215e-03 -2.937106839761872111e-03 6.226647603033879427e-04 -2.447195340190839574e-04 1.370051445280599236e-03 -1.360602814623414116e-04 -1.662958995650920188e-03 8.225032987012152741e-04 -4.393613255555491905e-05 1.922796338721432033e-04 9.944683766605847547e-04 -7.700633985541823628e-05 -1.478710697837347203e-04 -1.266116508052484487e-04 -3.892835830728220460e-04 3.018837494945820349e-04 -5.999880467263572423e-05 5.527448934408111126e-05 -2.305465880334282500e-04 1.776342563536217347e-04 -5.621935240978349576e-05 1.965315176678523838e-04 -3.916457407371115498e-04 -1.592094265722625930e-04 -8.116373734455399353e-04 1.804688455507607366e-04 -3.656620064300625337e-04 4.492823877454618360e-04 -2.740102890561512891e-05
3.201715741314173358e-02 7.346310335900945940e-04 -5.539070750116149161e-02 -1.011003480310508282e-03 -6.765219550488893886e-04 -2.486879588950723259e-03 -4.056533356862691841e-02 1.927520654049935146e-03 5.855080202443110893e-02 2.070194976972264400e-03 -6.127436981134305738e-04 -1.119662732867283354e-04 -7.887716872553397068e-03 -6.273890756319371346e-04 -1.058010417829615378e-02 -4.344844148418341989e-01 5.006876628354567371e-02 4.122635976939815761e-01 -1.320918565863638851e-03 2.204365532303175293e-03 1.585952655795496531e-03 4.483375246797398003e-04 5.958778923904867186e-03 -3.434104812325732177e-03 1.405956241777583937e-03 -1.181551263671296904e-03 -1.091127868282777170e-02 -7.975589137664496064e-03 -1.309485722768532340e-02 -4.635498200376949457e-03 1.662958995651267133e-04 -5.210919807394846347e-04 -3.037734756260085421e-04 -5.990431836605633782e-04 -2.173185051134610222e-04 3.278674838016315714e-03 3.369854123857411558e-03 -4.077084128541923549e-04 2.844510259322217093e-03 7.351034651229427369e-04 4.932185203010139903e-04 6.434517477490152293e-04 8.891161448338117355e-04 1.292100242359455007e-03 -7.521110003057577750e-04 8.310070662926119511e-04 5.612486610321915266e-04 -6.425068846832728648e-05 -6.803014073117341631e-05 -4.289678318326894686e-04 -1.067695264253066059e-04 3.213951718015128304e-03 -4.129051597156086634e-04 -3.765751748390210388e-03 4.782660622861404920e-01 -4.687465668991044887e-02 -4.334115228307195977e-01 -3.133591114276426670e-02 2.312552353327064492e-03 4.981885000266517149e-02 6.571522622018390568e-04 -4.738488274539406735e-04 -2.867659404432083576e-04 2.324363141648425057e-04 -4.818801635124241554e-05 -1.360602814623468326e-04 2.314914510990594837e-05 -1.615715842365422848e-04 -9.864370406020253786e-04 2.865297246767853703e-03 -1.502804706012949437e-03 1.370051445280593815e-04 -2.102320321206463958e-04 3.708587532914734211e-04 1.119662732867202038e-04 -3.401507036558677321e-04 -5.503827357765216088e-04 -2.470816916833558428e-04 9.448630657107904565e-05 -1.064860675056016450e-03 1.795239824848963994e-05 -6.500657892089970000e-04 2.150035906024820066e-03 5.527448934406755873e-05
6.097201363031482489e-03 -5.733901514265709459e-03 -4.804628689139179773e-03 3.221983054073665996e-04 -8.064406265841236269e-04 -1.673824920906611790e-03 -5.270965855220721696e-02 -3.436466969990013658e-03 7.920834323006530064e-02 1.059663928194593419e-03 -8.650221366581986593e-04 -2.371606294934106712e-04 -1.324225586593608377e-03 6.845532911074379227e-04 -2.809550325890924558e-03 5.498961312976727300e-02 -1.676333532346061528e-01 -6.667756925260928669e-02 -8.295897716940566803e-04 1.594456423386898629e-03 7.431348011815210866e-04 -1.510836042071487129e-03 7.729924740579680910e-03 2.590814526178892435e-03 -1.771618248207424209e-04 -8.692740204538978652e-04 6.785534106401766054e-03 -7.807875943500824055e-03 -1.617416595883666708e-02 -4.407786201540659504e-03 -1.747996671565233903e-05 5.598313664336178243e-04 -2.187357997120382481e-04 -2.611129082091671362e-03 1.747051808499190456e-03 3.750161507805978810e-03 9.410836134479097677e-04 -5.858151007406961139e-05 -7.119543200130476306e-04 4.294402633655213485e-04 3.666068694957696616e-04 2.806243305160795003e-04 1.927048222517065319e-03 3.169543153926719821e-03 -1.424381071558965088e-03 3.859765623428416774e-04 1.724375094922176235e-04 -1.889726131418321530e-06 -1.124859479728656294e-03 1.435719428347483149e-03 1.403594084113310696e-03 4.006219398613509487e-04 1.981377848795447434e-03 -1.412097851704718215e-03 -4.687465668991044887e-02 1.796657119448997197e-01 6.668040384180642932e-02 4.724220842247194713e-02 -4.172042866645825354e-03 -7.507173272838363332e-02 4.743212589867996584e-04 -4.232986534384195962e-04 -9.779332730106720696e-05 2.031455591277372269e-05 -5.243990014694617507e-05 -1.459813436522987805e-04 -4.157397489125457327e-05 1.180606400605588259e-03 -1.332256922652146069e-03 1.492883643822975805e-03 -1.525481419590007243e-03 -1.662486564118072045e-03 -2.834589197121383658e-06 6.803014073117341631e-05 1.478710697837198125e-04 1.006279164982055313e-04 -4.488099562124578390e-05 -8.456524438111591695e-05 5.763664700835231911e-05 -1.091789272428779316e-03 2.267671357704696342e-05 -9.807678622077665651e-04 2.290348071282862635e-03 6.094366773834285211e-05
3.318642545695878882e-02 1.647368755066692947e-03 -5.265627378899456756e-02 -2.784983886182444256e-03 -1.532567892582846047e-03 9.296035271995274629e-03 4.003857240949312141e-03 -3.567330504590949386e-03 3.396782721230167702e-03 6.580971252675299216e-04 7.214029506701568565e-04 7.924566532116089981e-03 -1.264746456607128942e-02 -9.028166592866193000e-04 -2.145406077002836448e-02 4.086154813972722732e-01 -6.513697002396791336e-02 -7.756607673555343530e-01 1.795239824850048196e-05 6.954192163631078404e-04 -1.033066032894852486e-02 -2.213341731427425317e-03 -4.606207445339893835e-04 -9.844528281640336012e-03 1.773507974339017359e-03 -5.194384703744867743e-03 -1.142622905364014049e-02 1.508946315940051189e-03 1.665793584848059136e-03 -1.014452230500350292e-02 1.152732940166219678e-04 5.730594493535781132e-04 -4.902894447973095773e-03 -1.205172840313989847e-03 1.384224391266197481e-04 -9.638075701782541221e-03 4.903839311038804636e-04 -1.123914616662938324e-03 1.803271160908973599e-03 1.000609986587675665e-03 4.251883795705114783e-06 8.234481617669169810e-04 1.100765471553026955e-03 8.017163112555758444e-04 1.372886034477726041e-03 5.140055077466399759e-04 5.069190347538148327e-04 -1.149898350969991460e-03 -5.891221214706439564e-04 8.267551824968810865e-05 1.266116508052414014e-03 3.771893358317328620e-03 2.792070359175188084e-04 -2.937106839761872111e-03 -4.334115228307195977e-01 6.668040384180642932e-02 8.367962422962172964e-01 -4.991239144617071535e-03 2.504831987199207695e-03 8.435265019132758696e-03 1.573197004408331042e-04 -1.270840823381020127e-04 8.966750493594958637e-04 6.188853080404998000e-05 1.346429868637752988e-04 1.554299743094188484e-04 1.025176426296082674e-04 -3.562133757729533078e-04 1.591149402656918260e-03 -2.107044636534972492e-04 2.111296520330681672e-03 8.040784689198449652e-04 -4.157397489127151393e-05 2.447195340190785363e-04 6.873878803045741599e-04 1.228321985423603060e-05 -3.618825541672177591e-04 -3.732209109557520828e-05 2.159012105149105219e-04 -2.484989862819273767e-04 4.634553337311243196e-04 4.889666365053163023e-04 3.656620064300584679e-04 4.951082464324323661e-04
-4.078028991607610121e-02 5.300492826024184867e-02 -2.294127523545709535e-02 1.469734498713091541e-03 -2.971594341660301324e-04 -3.389223816704478153e-03 3.951322854495796510e-02 -5.928779521568548760e-02 8.778250311985773616e-03 2.099958163542141928e-03 4.223537903727124683e-04 -1.230211711555402208e-03 1.578393751269834087e-03 -3.107182191589802616e-03 9.507684598714458840e-03 -4.441371359211351844e-01 4.306468535004499554e-01 -3.389743491390613539e-02 -1.895867741348632521e-03 1.479183129370184504e-03 2.492548767344966026e-03 -9.274775853016739569e-03 -1.164024053802362874e-02 1.076199031844544051e-03 -5.008719111332675736e-03 -9.354144350536452296e-03 -5.173597716299226795e-03 4.749354199795109178e-03 3.814412196274312439e-03 -4.703528341108136751e-03 -1.966260039744068336e-03 2.555854592747586456e-03 1.753193418426303050e-03 -5.192022546080671264e-04 1.638392555942432081e-03 -8.494318960739798748e-04 5.603037979664627147e-04 -1.403121652580343291e-04 1.604849917109723006e-03 5.744767439521346851e-04 1.710202148936420239e-04 8.470697384096764933e-04 2.377747904861100044e-03 1.847207293464525699e-03 -8.291173401611760113e-04 5.777837646821258957e-04 7.043954154873689234e-04 6.354204116904775372e-04 2.822778408810881160e-03 -4.062911182555828740e-05 -2.202475806171761037e-03 -7.086472992830564199e-05 -1.013838069507640507e-03 6.226647603033879427e-04 -3.133591114276426670e-02 4.724220842247194713e-02 -4.991239144617071535e-03 4.753067511643344623e-01 -4.552241591341852356e-01 5.425970641150570928e-02 2.343260402962676035e-04 -2.173185051135067755e-05 -5.858151007405334836e-05 4.766834166510837412e-04 -4.044013921242065653e-04 -4.766834166510837412e-04 3.289540763271980427e-03 -4.331724724750948829e-03 4.785731427824871549e-04 1.889726131421845187e-05 5.007774248268377637e-05 4.440856408839764097e-05 -3.604652595686577178e-04 1.700753518277167003e-05 -4.294402633655457430e-04 2.168460735806057777e-04 -5.385719474552312994e-05 2.664513845304387007e-04 8.976199124252883725e-05 -2.598373430703817405e-05 -2.381054925591069571e-04 1.124387048195866427e-04 -1.384224391266214286e-04 -8.409281284825964251e-05
-8.652111092713368756e-03 1.272210874826242358e-02 -1.507056589808651245e-02 2.735378575232923042e-04 -1.273675412578100744e-03 -1.122024890531540331e-03 4.445580724169095888e-02 -6.843737671249557064e-02 7.571660177073093190e-03 1.433829702216052630e-03 1.201865819584074530e-03 -1.241550068343931111e-03 -3.499772795392602429e-03 2.787346043846733760e-04 3.421821592471493111e-03 4.282365078198218100e-01 -7.749714897490983523e-01 5.907236643670343845e-02 -8.475421699425408992e-04 1.199503661919795868e-03 1.576504025138395545e-03 -1.518772891823464213e-02 -1.100670985246456415e-02 9.973029658576978984e-04 -2.085785217556551489e-03 -1.482962581633023857e-03 2.475541232162146651e-04 4.615183644464143642e-03 3.236156000059328859e-03 -4.918957120090185903e-03 -7.086472992831485771e-04 3.193637162102308503e-04 2.478848252892159112e-03 -2.450974792453754821e-03 1.673352489373739361e-03 3.566858073058109375e-04 9.765159784120625887e-04 1.394617884989076718e-03 1.172575064547049049e-03 5.338476321265655557e-04 5.669178394263773733e-05 6.944743532974007125e-04 5.475481465793839621e-04 1.550520290831351733e-03 -9.269106674622540603e-04 6.604592829317977414e-04 5.848702376749510389e-04 3.864489938756993071e-04 5.773113331492614898e-04 2.966870026331711475e-04 1.500914979881529760e-03 -9.826575883391534989e-05 6.580971252675407637e-04 -2.447195340190839574e-04 2.312552353327064492e-03 -4.172042866645825354e-03 2.504831987199207695e-03 -4.552241591341852356e-01 8.383325896410630529e-01 -5.896654177334383073e-02 4.677072175267088169e-05 -5.196746861409261113e-05 6.897500379689138622e-05 4.015668029270797607e-04 -1.303911030680823813e-04 -4.280229687669660776e-04 4.191884991025745730e-03 -3.374578439185952836e-03 1.555244606159906454e-03 -3.590479649700801124e-04 1.097458450823035744e-03 1.894450446750055566e-04 -4.346370102269999985e-05 1.086592525565907574e-05 -1.331312059586455205e-03 1.289738084695210118e-04 -7.889606598684333408e-05 6.467587684790091504e-04 1.691304887622291234e-04 1.842482978135933139e-04 -1.105489786881513805e-04 3.779452262837659500e-06 -6.462863369461582970e-04 4.677072175268714473e-05
-6.028793277074033508e-02 7.666571672023766992e-02 -3.331634412849401872e-02 1.412097851704739900e-03 -7.984092905255317247e-05 -2.925768482973315886e-03 -2.880887487352070103e-03 9.169423621190001678e-03 -4.712504540232378969e-03 3.555519716269572340e-03 -6.354204116904883792e-04 -6.916397641002766184e-04 -2.671127886764307086e-03 4.231569239785610767e-03 8.682346710816123483e-03 -3.238423671417038630e-02 5.992368805890883193e-02 -1.571500975205453177e-01 -1.800436571711833134e-03 1.189110168196984936e-03 2.482155273622152492e-03 4.724315328553745606e-04 2.160429399747639239e-03 6.788841127131599188e-04 -8.375738645992867465e-03 -1.256998579468299876e-02 -9.507212167181585544e-03 -4.283536708399629869e-03 -3.759610138463085217e-03 1.901536919742888732e-03 -1.192889620459862236e-03 3.821026237734277513e-03 2.898839885600591401e-03 3.708587532915059472e-04 -7.124267515459144218e-04 7.299067182615632914e-04 1.807995476237533525e-03 -9.221863521336804738e-04 2.798684400635259844e-03 2.881832350417798914e-04 1.828310032150380431e-04 3.675517325614930525e-04 7.459693903786343387e-04 -1.127221637392925415e-03 5.593589349007664288e-04 3.420404297873030214e-04 3.288123468673490209e-04 6.368377062890409395e-04 2.133500802374858809e-03 -1.759807459886269425e-03 -1.439498880610322502e-03 1.303911030680823813e-04 -1.327060175790751445e-03 1.370051445280599236e-03 4.981885000266517149e-02 -7.507173272838363332e-02 8.435265019132758696e-03 5.425970641150570928e-02 -5.896654177334383073e-02 1.746314815307928314e-01 1.351154183966397047e-04 -1.459813436522987805e-04 2.092871690549419784e-04 4.762109851182139142e-04 -4.275505372341179347e-04 -5.385719474551337212e-04 -4.261332426355518219e-04 -1.766893932879051200e-04 2.378692767926828856e-03 -9.321074143236541057e-04 1.383279528200558658e-03 9.939959451277095067e-04 -7.322688759258363152e-04 -2.593649115376094917e-04 -8.678567258553173324e-04 1.313359661337827329e-04 1.190527462795643206e-04 3.836144046785494631e-04 1.511780905137909831e-05 7.700633985543585457e-05 -1.011003480310421546e-04 -1.431467544551743611e-04 -7.653390832257822487e-05 1.889726131421845187e-05
2.063580935512292821e-03 6.122712665805499048e-04 1.096041156224550946e-04 -4.063383614089094431e-02 -1.966260039744070938e-03 -5.862024945976081897e-02 -1.013365637974781523e-03 6.689630505232161024e-04 2.489714178147812117e-03 3.204786546277731130e-02 -6.958916478959614044e-04 5.533070869648885892e-02 4.677072175268063951e-04 -5.970589712226250304e-03 3.428435633931467726e-03 -1.323753155060749392e-03 -2.212869299894577174e-03 -1.585007792729794824e-03 -4.346497658783335938e-01 -5.040088565114298619e-02 -4.122626528309157878e-01 -7.888661735619081211e-03 6.236096233690950705e-04 1.058010417829616419e-02 1.528316008787117784e-03 1.196669072722665161e-03 1.102230009304879313e-02 -7.991651809781549765e-03 1.311328205746669327e-02 4.641167378771224317e-03 1.729099410250982925e-04 5.399892420536994003e-04 3.160566954802590468e-04 -5.999880467262379800e-04 2.206255258434556481e-04 -3.276785111884894085e-03 8.357313816211692746e-04 -5.574692087693413310e-04 6.519555153404525639e-05 8.881712817681262917e-04 -1.293989968490874467e-03 7.540007264371828728e-04 7.388829173858146165e-04 -4.918012257024587195e-04 -6.434517477490152293e-04 3.365602240061713220e-03 4.147948858470120771e-04 -2.842148101657946454e-03 2.078698744563270764e-05 2.154287789820545727e-04 9.906889243977237171e-04 2.864352383702157417e-03 1.505166863677211836e-03 -1.360602814623414116e-04 6.571522622018390568e-04 4.743212589867996584e-04 1.573197004408331042e-04 2.343260402962676035e-04 4.677072175267088169e-05 1.351154183966397047e-04 4.783926739369457892e-01 4.722000414042773486e-02 4.332773522753887163e-01 -3.130095120933297503e-02 -2.341843108364104718e-03 -4.973239503215264035e-02 -6.708527766547713045e-05 4.828250265781854934e-04 1.072419579581764329e-04 3.214424149547987289e-03 4.114878651170317085e-04 3.765279316857348801e-03 -4.308575579640996586e-04 5.470757150465303982e-04 2.414125132890886810e-04 -2.470816916833686906e-04 -3.727484794228876769e-04 -1.114938417538639294e-04 -5.980983205949101352e-04 -2.151925632156253404e-03 -4.960531094981394939e-05 1.488159328494540455e-04 1.067222832720296413e-03 -1.228321985423603060e-05
-1.054467181333220479e-03 -8.645497051253505164e-04 -2.357433348948418479e-04 5.270304451074725449e-02 -3.392058405901612981e-03 7.913700606860413211e-02 -3.221983054073774416e-04 -8.021887427884442619e-04 -1.671935194775175850e-03 -6.055627388140238758e-03 -5.739570692659952227e-03 -4.764944440379336420e-03 1.519339809662894648e-03 7.709137753134041697e-03 2.596483704573143009e-03 8.286449086283387104e-04 1.595873717985467344e-03 7.412450750500770152e-04 -5.538173130203724592e-02 -1.677448470763600041e-01 -6.713724513407756667e-02 1.316666682067940512e-03 6.836084280417280843e-04 -2.795377379905257791e-03 2.073974429234897755e-04 -8.669118627896210466e-04 6.916397641002710456e-03 7.819686731822168141e-03 -1.616471732817956891e-02 -4.399754865482125715e-03 2.125941897845916653e-05 5.598313664336251969e-04 -2.187357997120454580e-04 2.610656650558834061e-03 1.749413966163456324e-03 3.743547466346003327e-03 -3.869214254085813313e-04 1.705477833607925257e-04 -2.362157664277306484e-06 -1.928937948648512101e-03 3.165763701663884370e-03 -1.423436208493247118e-03 -4.303851264312284763e-04 3.661344379629215186e-04 2.801518989832313573e-04 -9.358868665864934593e-04 -5.999880467263572423e-05 -7.143164776773371343e-04 4.110154335840643033e-05 1.186275578999841868e-03 -1.331784491119308769e-03 -1.488631760027288309e-03 -1.524536556524321799e-03 -1.662958995650920188e-03 -4.738488274539406735e-04 -4.232986534384195962e-04 -1.270840823381020127e-04 -2.173185051135067755e-05 -5.196746861409261113e-05 -1.459813436522987805e-04 4.722000414042773486e-02 1.797016167413967302e-01 6.713818999714329938e-02 -4.728708941809321026e-02 -4.224955198325636152e-03 -7.510338564108492987e-02 1.123442185130079339e-03 1.441388606741747600e-03 1.402649221047614411e-03 -4.001495083285028058e-04 1.982795143394013547e-03 -1.407845967909019877e-03 -1.559024058422730900e-04 -4.346370102267967106e-05 -7.039229839546292007e-05 -3.070804963559210939e-05 6.850257226402155925e-05 1.473986382508689591e-04 9.760435468792165057e-04 2.290348071282858732e-03 5.858151007406961139e-05 -5.149503708124988921e-05 -1.092261703961627459e-03 2.220428204419882048e-05
-8.465973068768229293e-04 7.369931912544057818e-04 7.941574067298881601e-03 -4.218341156865659802e-03 -3.852206718902743271e-03 3.337728779623239106e-03 2.574279422528941586e-03 -1.236353321482520223e-03 9.358868665865020461e-03 -3.341177529813080249e-02 1.600125601781152238e-03 -5.266099810432312012e-02 2.134445665440587621e-03 -3.599928280357953718e-04 -9.845000713173190227e-03 1.710202148936677737e-04 7.785671661456549340e-04 -1.033585707580993336e-02 -4.083301327514277101e-01 -6.568782519127727704e-02 -7.753385690501271021e-01 1.258226901453724303e-02 -9.883267667334450553e-04 -2.145689535922549324e-02 -1.707839991272122604e-03 -5.199109019073421163e-03 -1.149898350969986993e-02 -1.513670631268570566e-03 1.656817385723805209e-03 -1.014735689420063688e-02 -1.025176426296841616e-04 5.706972916892920789e-04 -4.899114995710248180e-03 1.049270434471847539e-03 1.360602814623483505e-04 -9.640437859446814028e-03 -6.264442125662327172e-04 5.947912998649300918e-04 -7.440796642472146619e-04 -9.533668333021457983e-04 8.513216222053815539e-04 1.542488954772811439e-03 -8.579356636653897791e-04 -4.960531094981530465e-05 6.533728099389780192e-04 -5.957361629306046936e-04 -1.216511197102589223e-03 1.396035179587637410e-03 -2.541681646761931833e-04 -4.162121804455944530e-04 1.584535361196941260e-03 1.885001816092984287e-04 2.125941897849201786e-03 8.225032987012152741e-04 -2.867659404432083576e-04 -9.779332730106720696e-05 8.966750493594958637e-04 -5.858151007405334836e-05 6.897500379689138622e-05 2.092871690549419784e-04 4.332773522753887163e-01 6.713818999714329938e-02 8.365581368036580923e-01 5.012026132062693401e-03 2.580893463988924007e-03 8.403612106431439591e-03 4.336921471612359500e-04 7.700633985542907831e-05 1.269895960315264210e-03 -3.795514934960104395e-03 2.640892268661613942e-04 -2.953641943411822526e-03 1.379500075937746409e-04 -2.820416251146456131e-04 2.253498411720119415e-04 2.059801483249378928e-04 1.672407626308121571e-04 4.247159480369789328e-04 -5.144779392795006956e-04 3.344815252616039855e-04 3.817246785471541809e-04 -2.385779240919605210e-04 -2.192082312448925710e-04 5.683351340250275118e-04
2.088147375220786566e-03 -4.247159480369857090e-04 1.230211711555394185e-03 3.949385885211089547e-02 5.937708477539515445e-02 -8.794312984102839459e-03 1.465010183384545060e-03 2.929075503703345044e-04 3.379302754514504521e-03 -4.071745652220631895e-02 -5.303705360447598383e-02 2.295875520217274118e-02 -9.290366093600978953e-03 1.165016160021358285e-02 -1.087064957100213969e-03 -1.894450446750077250e-03 -1.479655560903038068e-03 -2.484989862819282115e-03 -4.432659721745499937e-01 -4.303326865311011273e-01 3.394704022485594413e-02 1.567527826014131643e-03 3.108599486188368729e-03 -9.497291104991629693e-03 -4.997380754544167650e-03 9.359813528930727156e-03 5.184463641554899749e-03 4.879272871330310457e-03 -3.833309457588520049e-03 4.734708822276598172e-03 -1.958701135218367945e-03 -2.552075140484747102e-03 -1.754138281492013647e-03 -5.390443789879384960e-04 -1.645951460468121630e-03 8.475421699425439350e-04 5.792010592807028506e-04 -6.991986686259417730e-04 -6.349479801576293943e-04 2.372551157999683736e-03 -1.852876471858783212e-03 8.258103194311956427e-04 5.744767439521563691e-04 -1.691304887622196366e-04 -8.447075807454249366e-04 5.541621880393826464e-04 1.388948706594790583e-04 -1.604377485576864021e-03 3.286233742542010901e-03 4.245742185771280569e-03 -4.776282797167800270e-04 1.653510364994521115e-05 -5.338476321264246094e-05 -4.393613255555491905e-05 2.324363141648425057e-04 2.031455591277372269e-05 6.188853080404998000e-05 4.766834166510837412e-04 4.015668029270797607e-04 4.762109851182139142e-04 -3.130095120933297503e-02 -4.728708941809321026e-02 5.012026132062693401e-03 4.745357429027144969e-01 4.548910949035221973e-01 -5.433624031982828284e-02 2.823723271876577446e-03 -4.677072175269798675e-05 2.201058511573194924e-03 -7.322688759260056676e-05 1.010531048777649297e-03 -6.236096233691059126e-04 1.370051445280688683e-05 5.007774248266209233e-05 -2.655065214647180202e-04 -5.021947194252717123e-04 -1.700753518279335408e-05 4.322748525626644162e-04 1.322808291995501695e-05 1.393673021923461748e-04 8.881712817681696598e-05 9.448630657118712705e-07 3.070804963559956328e-05 2.437746709533822505e-04
-1.434302133748938720e-03 1.201865819584074530e-03 -1.239187910679652449e-03 -4.435328959906131852e-02 -6.839674760067002146e-02 7.584888259993074512e-03 -2.707032683261167104e-04 -1.269895960315256186e-03 -1.128166500458636663e-03 8.594002014172142517e-03 1.269187313015966712e-02 -1.505497565750228868e-02 1.519009107589891841e-02 -1.097789152896038595e-02 9.873819036677407464e-04 8.513216222053694108e-04 1.208952292576913334e-03 1.579811045868383937e-03 -4.279327343441958198e-01 -7.759007625742249115e-01 5.929251953101404016e-02 3.508276562984004310e-03 2.763724467204001353e-04 3.419931866340071049e-03 2.082950628359354212e-03 -1.482962581633023857e-03 2.418849448219557432e-04 -4.617073370595579582e-03 3.256942987504968939e-03 -4.911870647097353604e-03 7.133716146116137434e-04 3.136945378159771867e-04 2.477903389826449816e-03 2.449557497855161387e-03 1.677131941636582184e-03 3.538512181086787118e-04 -6.656560297932303128e-04 5.829805115435476252e-04 3.850316992771318390e-04 -5.470757150465141352e-04 1.549102996232786921e-03 -9.283279620608039101e-04 -5.380995159222693152e-04 5.480205781122212631e-05 6.949467848302542765e-04 -9.774608414777697166e-04 1.390838432726226523e-03 1.170685338415617446e-03 -4.184798518032931645e-03 -3.418042140208654191e-03 1.554772174627052890e-03 3.562133757729587288e-04 1.098403313888748293e-03 1.922796338721432033e-04 -4.818801635124241554e-05 -5.243990014694617507e-05 1.346429868637752988e-04 -4.044013921242065653e-04 -1.303911030680823813e-04 -4.275505372341179347e-04 -2.341843108364104718e-03 -4.224955198325636152e-03 2.580893463988924007e-03 4.548910949035221973e-01 8.392887910635622450e-01 -5.921882021188859535e-02 -5.777837646821313167e-04 2.536957331433341983e-04 1.500442548348670775e-03 9.448630657106515431e-05 6.609317144646675683e-04 -2.451919655519375213e-04 -1.124387048195751230e-04 -7.984092905256130399e-05 6.462863369461541770e-04 6.330582540261948097e-05 1.370051445282382749e-05 -1.332256922652160815e-03 2.267671357705611137e-05 -6.472312000118613049e-04 4.346370102269593409e-05 -1.445640490537462202e-04 1.795239824850468325e-04 -1.148008624838551400e-04
-3.554574853203865212e-03 -6.373101378219134770e-04 -6.906949010345559380e-04 2.859628068373600094e-03 9.155250675204335345e-03 -4.711087245633812856e-03 -1.412570283237577200e-03 -7.936849751970774004e-05 -2.928603072170469796e-03 6.021423345161487639e-02 7.673988847089596721e-02 -3.334138299973535280e-02 -4.700693751910904779e-04 2.153815358287654216e-03 6.774668181146127795e-04 1.802798729376106374e-03 1.195251778124100349e-03 2.483572568220710364e-03 3.244612524497440809e-02 6.016415570913221517e-02 -1.571751363917866517e-01 2.659789529975789026e-03 4.229207082121339695e-03 8.696047225268919989e-03 8.395580770372987334e-03 -1.256998579468300223e-02 -9.500598125721626541e-03 4.392668392489373214e-03 -3.863545075691277378e-03 1.961535724415524456e-03 1.194779346591254808e-03 3.825278121529983224e-03 2.900729611732002187e-03 -3.755830686200632706e-04 -7.171510668744606864e-04 7.294342867287008370e-04 -3.444025874515762621e-04 3.283399153344900359e-04 6.358928432233378232e-04 -7.445520957800899099e-04 -1.129111363524354632e-03 5.584140718350593009e-04 -2.900729611731941472e-04 1.818861401493200732e-04 3.680241640943411954e-04 -1.805633318573249442e-03 -9.254933728636825264e-04 2.799629263700963069e-03 4.261332426355518219e-04 -2.910178242389229591e-04 2.378692767926818014e-03 9.306901197250988349e-04 1.384696822799124771e-03 9.944683766605847547e-04 -1.360602814623468326e-04 -1.459813436522987805e-04 1.554299743094188484e-04 -4.766834166510837412e-04 -4.280229687669660776e-04 -5.385719474551337212e-04 -4.973239503215264035e-02 -7.510338564108492987e-02 8.403612106431439591e-03 -5.433624031982828284e-02 -5.921882021188859535e-02 1.746815592732754718e-01 -2.134445665440587621e-03 -1.873191027771563873e-03 -1.440916175208899457e-03 -1.294462400023860954e-04 -1.326587744257914144e-03 1.370051445280582973e-03 -2.820416251146618761e-04 1.181078832138463507e-04 3.826695416128531773e-04 6.354204116904816572e-04 -2.570027538733254090e-04 -8.692740204538956968e-04 8.173065518399453330e-05 -7.606147678972330567e-05 1.747996671565233903e-05 -7.653390832258466232e-05 7.842363445399925690e-05 -1.029900741624564103e-04
2.095706279746454431e-03 -6.751046604503395387e-04 -1.084702799435946149e-03 1.471624224844505797e-03 -4.374715994240725931e-04 -3.388751385171608326e-03 3.951464583955655724e-02 5.986699627496618048e-02 -4.157869920660170297e-03 -4.074627484571054226e-02 -5.674658600045641432e-02 -1.100151310560314871e-02 -1.898702330545732220e-03 -9.117928584108668305e-04 2.753803405014000616e-03 -9.295562840462383986e-03 1.157410012342386350e-02 -1.451309668931718630e-03 1.559968921488452936e-03 5.077221683596738061e-03 8.618568453880634528e-03 -4.439292660466788720e-01 -4.279124197882829828e-01 5.925094555612277908e-02 -5.027143941114132347e-03 8.044091709928504613e-03 -7.083165972100654087e-03 4.872658829870339312e-03 -4.625577138186992739e-03 -4.053934983431987243e-03 -1.982795143393937653e-03 -2.122634877119208840e-03 2.254915706318709814e-03 -5.291233167980841264e-04 -1.813664654631797542e-03 -4.752661220525204473e-04 5.853426692077937608e-04 -5.527448934407840075e-04 7.724255562185436408e-04 5.792010592807028506e-04 1.086592525568347029e-05 8.673842943224719000e-04 2.369244137269703367e-03 -1.992716205583996720e-03 -4.062911182556262421e-04 5.626659556307467974e-04 4.851871842424695762e-04 1.537764639444262355e-03 4.795180058482159668e-04 3.533787865758048190e-04 -5.499103042436517819e-04 2.347984718291265885e-04 7.558904525689549153e-06 -7.700633985541823628e-05 2.314914510990594837e-05 -4.157397489125457327e-05 1.025176426296082674e-04 3.289540763271980427e-03 4.191884991025745730e-03 -4.261332426355518219e-04 -6.708527766547713045e-05 1.123442185130079339e-03 4.336921471612359500e-04 2.823723271876577446e-03 -5.777837646821313167e-04 -2.134445665440587621e-03 4.751007710160095598e-01 4.564482292358135185e-01 -4.460981992140179014e-02 -3.128725069488016985e-02 -4.719638256378498598e-02 5.236431110168987373e-03 1.237770616080979271e-04 1.110214102210157865e-04 2.536957331433463956e-04 -4.152673173798839641e-04 -1.133835678852890272e-04 -4.195192011755653348e-04 -1.285013769366674479e-04 7.558904525682772890e-06 -2.395227871576839120e-04 -6.236096233689337955e-05 1.266116508052470935e-04 -1.119662732867229143e-04
-4.899114995710214786e-04 1.047900383026510382e-02 5.612486610321861056e-04 2.962145711003446886e-04 6.552152929171221191e-03 7.039229839544936754e-04 -4.418793856256195141e-02 -6.130129840871510055e-02 6.669315949319359546e-03 -4.600538266945645646e-03 6.402392133256055301e-03 8.157947709346639181e-03 8.352589500883265527e-04 -1.148764515291133756e-02 -6.443966108147331992e-04 1.500159089428962367e-02 -2.096225954432592159e-02 1.182968558269864318e-03 2.376330610262555616e-03 -1.110875506356133122e-02 -1.662958995650925609e-03 -4.257590768615282517e-01 -7.840355611384617340e-01 7.622635539468217147e-02 3.103875170859949750e-04 -1.208716076810480849e-02 -2.380110062525388030e-03 -5.511386262290834948e-03 -7.634493570942862441e-04 4.845257800964741964e-03 2.664513845305159501e-04 -1.836813799741704445e-02 -1.944055757699872334e-03 2.546405962090478314e-03 -6.858760993994362717e-03 -9.127377214765878361e-04 -4.095981389856282948e-04 5.409341051194069619e-04 -4.374715994240753036e-04 -6.217198972376808148e-04 -9.325798458565103801e-04 -7.270721290644213079e-04 -1.837758662807411052e-04 1.250526267468185472e-03 4.648726283296904325e-04 -4.511721138768882890e-04 1.893978015217207423e-03 -9.207690575351265040e-04 -3.907008776713990009e-04 2.560578908076182811e-04 3.415679982544331944e-04 -1.644061734336745104e-04 3.401507036558670816e-04 -1.478710697837347203e-04 -1.615715842365422848e-04 1.180606400605588259e-03 -3.562133757729533078e-04 -4.331724724750948829e-03 -3.374578439185952836e-03 -1.766893932879051200e-04 4.828250265781854934e-04 1.441388606741747600e-03 7.700633985542907831e-05 -4.677072175269798675e-05 2.536957331433341983e-04 -1.873191027771563873e-03 4.564482292358135185e-01 8.338123647347025491e-01 -8.553420145499879279e-02 8.598253897967859938e-03 1.198795014620518060e-02 -3.312689908381905024e-03 7.558904525688871527e-06 7.228202452687717584e-05 -5.040844455566907386e-04 2.442471024862202019e-04 4.157397489127192050e-04 9.840748829377495357e-04 1.143284309510032702e-04 6.760495235160479677e-04 -5.669178394259030349e-06 -9.212414890680104798e-05 6.519555153404119063e-05 -7.936849751969689802e-05
3.762444727660224815e-03 1.592094265722527810e-04 -9.717916630835133967e-04 1.436664291413222803e-03 -3.207810108087950658e-04 -3.101985444728416232e-03 6.705220745816399541e-03 4.913287941695916247e-03 -4.121492692630309915e-03 -6.065123261950610550e-02 -8.348668319160360007e-02 -1.822546367449472821e-02 -1.937914147772756921e-03 -7.856536391384909192e-04 2.997105644434513039e-03 -2.785928749248151384e-03 4.143224543141639342e-04 7.969919959270198220e-04 -3.333476895827551609e-03 -2.107517068067834079e-03 9.922479484561473953e-03 6.018824971730783735e-02 7.513078666999054023e-02 -1.607027826476177534e-01 -8.611954412420602667e-03 1.032546358208710942e-02 -1.167378317685635603e-02 -3.369381692324454995e-03 3.024034241807261811e-03 3.477096081815615096e-04 -1.336508806447941986e-03 -2.999467802098789750e-03 4.093146800658987658e-03 -1.573197004408059992e-04 5.036120140238139727e-04 6.982538055602461376e-04 4.804628689139122527e-04 -2.858210773775066507e-04 7.842363445399261074e-04 3.982597821970777080e-04 -7.795120292113756144e-05 5.376270843894265933e-04 8.456524438111103804e-04 8.253378878983339472e-04 1.705477833608033678e-04 1.976653533466911795e-03 1.233046300752539855e-03 2.782621728518169715e-03 5.499103042436517819e-04 3.963700560656580312e-04 -6.940019217645363066e-04 1.426743229223184119e-04 1.303911030680715392e-04 -1.266116508052484487e-04 -9.864370406020253786e-04 -1.332256922652146069e-03 1.591149402656918260e-03 4.785731427824871549e-04 1.555244606159906454e-03 2.378692767926828856e-03 1.072419579581764329e-04 1.402649221047614411e-03 1.269895960315264210e-03 2.201058511573194924e-03 1.500442548348670775e-03 -1.440916175208899457e-03 -4.460981992140179014e-02 -8.553420145499879279e-02 1.802987701989259284e-01 4.913098969082774214e-02 7.435032977771346974e-02 -7.658115147585653829e-03 2.324363141648506373e-04 1.464537751852011335e-05 5.258162960680387056e-04 -6.921121956331185814e-04 -4.724315328698269756e-07 -1.160764276225663980e-03 2.140114843834833641e-04 -1.417294598566207708e-04 -9.543116963677770320e-05 2.314914510990899769e-05 2.192082312448857947e-04 -1.889726131421845187e-05
2.063108503979444678e-03 5.702248601564363466e-04 -2.239325465734431182e-04 -1.011475911843378109e-03 1.308635346009332347e-04 -2.572862127930407999e-03 -4.061304915344531030e-02 1.070435367143712443e-02 5.765837885886730685e-02 3.201621255007600780e-02 -1.258510360373441689e-02 -5.402112848741374984e-02 -1.317139113600799497e-03 -1.814609517697494262e-03 2.023424255219574436e-03 4.455029354826401007e-04 -6.551680497638356568e-03 -2.067832819307991159e-03 -7.890551461750494600e-03 -1.670990331709466120e-03 -1.048892489245508396e-02 -4.340464708108772718e-01 3.916362921064502067e-02 4.132278304525393575e-01 1.274620275643881164e-03 -1.068640127318861224e-03 -1.109599941217424141e-02 -7.968975096204523184e-03 1.183535476109289636e-02 -7.349617356631104118e-03 1.752720986893390072e-04 4.393613255555014856e-04 -4.256608111026877412e-04 -6.070745197192420166e-04 9.174620368051394134e-04 3.156315071006762785e-03 8.338416554897658609e-04 -5.569967772364823461e-04 5.669178394263773733e-05 7.341586020572464510e-04 -3.453474505172820347e-04 7.327413074586694962e-04 8.886437133009635926e-04 -1.421074050828965638e-03 -4.549515661397222216e-04 3.378357891448797393e-03 1.018562384836197831e-03 2.671127886764293642e-03 2.338536087634086186e-04 2.012558329963988653e-04 -1.412570283237631411e-04 6.533728099389888612e-04 4.020392344599279036e-04 -3.892835830728220460e-04 2.865297246767853703e-03 1.492883643822975805e-03 -2.107044636534972492e-04 1.889726131421845187e-05 -3.590479649700801124e-04 -9.321074143236541057e-04 3.214424149547987289e-03 -4.001495083285028058e-04 -3.795514934960104395e-03 -7.322688759260056676e-05 9.448630657106515431e-05 -1.294462400023860954e-04 -3.128725069488016985e-02 8.598253897967859938e-03 4.913098969082774214e-02 4.777775680811681136e-01 -4.686709778538479532e-02 -4.330609786333409761e-01 -3.047183386917257531e-04 4.823525950453373505e-04 -3.198361477430960694e-04 -1.185803147466897502e-04 -3.396782721230080966e-04 1.856655924121580715e-04 8.456524438111286764e-05 1.035097488486126779e-03 -2.088147375220667304e-04 -6.524279468732739271e-04 -2.083423059892204957e-03 5.116433500823667352e-04
-9.538392648350047832e-04 -9.099031322794336012e-04 4.979428356295754338e-04 -8.310070662926227932e-04 -4.582585868696917482e-05 2.079643607629379047e-03 5.230006041322161903e-02 -1.929126921261644506e-02 -7.591313328839906227e-02 1.305328325279389926e-03 -7.558432094153144827e-03 -6.841753458811569363e-03 8.324243608911672219e-04 1.165016160021369040e-03 -9.018717962209148826e-04 9.415560449807470686e-04 6.961751068156838210e-03 -4.397392707817843367e-03 -1.339815827177835619e-03 9.288003935936710266e-04 -2.536957331433477509e-04 3.341555475039363621e-02 -1.675147729198594448e-01 -6.411084873460604072e-02 3.047183386917576287e-04 -1.566582962948427117e-03 -8.430540703804200939e-03 7.973226980000188563e-03 -1.468033745194798068e-02 8.167396340003761634e-03 4.866044788405261140e-05 4.318024210298224532e-04 -1.148008624838665242e-04 2.318221531721290779e-03 8.069130581169817445e-04 -3.993936178759358892e-03 -2.697584052604095825e-04 5.291233167980516003e-05 -7.417175065829685263e-05 -2.574751854061843939e-04 3.023561810274355988e-04 -2.754275836546848759e-04 -1.637447692876740999e-03 3.190802572905197636e-03 9.618706008935533174e-04 -7.941574067299038593e-04 4.554239976725703645e-04 1.110686533742988227e-03 -8.503767591396677039e-06 3.585755334372319695e-04 1.303911030680715392e-04 -4.039289605913638434e-04 -3.122772432174146517e-04 3.018837494945820349e-04 -1.502804706012949437e-03 -1.525481419590007243e-03 2.111296520330681672e-03 5.007774248268377637e-05 1.097458450823035744e-03 1.383279528200558658e-03 4.114878651170317085e-04 1.982795143394013547e-03 2.640892268661613942e-04 1.010531048777649297e-03 6.609317144646675683e-04 -1.326587744257914144e-03 -4.719638256378498598e-02 1.198795014620518060e-02 7.435032977771346974e-02 -4.686709778538479532e-02 1.824426644950236376e-01 7.673138470330456706e-02 -4.251883795698474045e-05 1.511780905136825628e-05 1.181078832138382191e-05 5.999880467264588862e-05 -1.133835678852890272e-05 -1.233046300752572381e-04 8.739983357823662299e-05 -9.954132397262769206e-04 2.102320321206328432e-04 1.093206567027327214e-03 2.099013300476432198e-03 -5.206195492066332392e-04
6.330582540261880335e-04 -4.280229687669660776e-04 3.543236496415336310e-04 -2.245467075661619454e-03 1.809412770836091398e-03 9.812402937406090701e-04 -7.556069936488895439e-03 7.033088229617991995e-03 1.158118659641672703e-02 3.414498903712232664e-02 -1.314068308637228108e-02 -5.849599996661987433e-02 -9.684846423533297402e-05 -1.247219246738184720e-03 9.391938873164928014e-04 -2.771755803262492858e-03 -9.491149495064474598e-04 -5.447135573822490260e-04 -1.229125119029831487e-02 -1.662014132585215662e-03 -1.318934353425640395e-02 4.102708814883976318e-01 -6.608419524734293615e-02 -7.652568801389932895e-01 1.545323543970030401e-03 4.055352278030552489e-03 -6.954192163631141288e-03 -1.700753518279877509e-04 2.298379407341409435e-03 1.055412044398912428e-03 1.062970948925506202e-04 -7.842363445399222043e-04 -9.557289909664247853e-04 -1.669573037111005609e-03 -5.815632169449652493e-04 6.151058557777001282e-04 5.905394160692371743e-04 -5.508551673093751728e-04 -1.729099410250684770e-04 8.484870330082426061e-04 -9.921062189962789879e-06 4.020392344599116406e-04 1.559968921488436673e-03 -1.324698018126476903e-03 1.044073687610377020e-03 7.847087760727837914e-04 1.645951460468137676e-03 1.717761053462153048e-03 7.464418219115583758e-05 -1.270840823380965916e-04 -1.251943562066769149e-04 3.864489938756898203e-04 2.999940233631677791e-04 -5.999880467263572423e-05 1.370051445280593815e-04 -1.662486564118072045e-03 8.040784689198449652e-04 4.440856408839764097e-05 1.894450446750055566e-04 9.939959451277095067e-04 3.765279316857348801e-03 -1.407845967909019877e-03 -2.953641943411822526e-03 -6.236096233691059126e-04 -2.451919655519375213e-04 1.370051445280582973e-03 5.236431110168987373e-03 -3.312689908381905024e-03 -7.658115147585653829e-03 -4.330609786333409761e-01 7.673138470330456706e-02 8.339106304935367531e-01 6.614041459975035140e-05 1.979488122664022336e-04 -3.718036163571819042e-04 -6.330582540262015860e-05 -2.300741565005692650e-04 1.776342563536190242e-04 3.533787865758214073e-04 4.492823877454591255e-04 -2.314914510991679039e-05 1.426743229223207971e-04 -8.102200788469684015e-04 1.842482978136000902e-04
-9.273830989951045017e-03 -7.996376125110109256e-03 9.935235135948578943e-04 1.259974898125301420e-03 4.861320473081827756e-04 -1.351626615499239769e-03 1.391310864259087459e-03 7.058127100859329763e-04 1.261392192723877724e-03 1.301407143556707752e-02 6.235623802158101261e-03 -6.533728099389834402e-04 -7.463945787582094635e-03 1.934134695509912147e-03 -7.540007264371781023e-04 -7.452134999260710650e-03 1.528316008787143371e-03 -1.511780905137299967e-05 -5.734373945798557602e-03 3.878662884742640647e-04 1.592094265722617148e-03 -5.962085944634867504e-03 -3.760555001528782370e-04 -1.260447329658144792e-03 -4.178751394412368037e-02 9.551148299737149960e-02 -1.027444097653873109e-02 1.143284309509962201e-03 -9.302176881922370310e-04 1.705477833607909807e-04 -4.183357601857717878e-01 4.103974931392028180e-01 -4.439344627935402909e-02 2.430660236540884388e-03 3.935354668685286245e-04 -3.302296414659085201e-04 9.212414890679259121e-05 1.620440157693904277e-04 -6.661284613260798110e-05 4.062911182556066180e-04 -3.968424875985176667e-04 2.636167953332949282e-04 4.294402633655484535e-04 -8.314794978254709361e-05 -1.837758662807438157e-04 1.714926464265003312e-04 -4.717701287093785736e-03 4.832974581110491947e-04 -3.651895748972184565e-04 2.210979573763136030e-04 7.228202452687216683e-04 -1.436191859880350265e-04 -7.984092905255723823e-05 5.527448934408111126e-05 -2.102320321206463958e-04 -2.834589197121383658e-06 -4.157397489127151393e-05 -3.604652595686577178e-04 -4.346370102269999985e-05 -7.322688759258363152e-04 -4.308575579640996586e-04 -1.559024058422730900e-04 1.379500075937746409e-04 1.370051445280688683e-05 -1.124387048195751230e-04 -2.820416251146618761e-04 1.237770616080979271e-04 7.558904525688871527e-06 2.324363141648506373e-04 -3.047183386917257531e-04 -4.251883795698474045e-05 6.614041459975035140e-05 4.340795410181771952e-01 -4.574100998367071069e-01 4.949759656032351463e-02 3.894725556859724575e-02 -4.343677242532190119e-02 4.757385535853642967e-03 -2.598373430704572552e-04 -1.407845967909028008e-04 1.464537751851692851e-04 -3.736933424886032615e-04 1.171630201481324465e-04 -1.601542896379680404e-04
-5.543984038057860747e-03 2.213341731427452639e-03 -1.331784491119306166e-03 5.149503708126073123e-05 7.511661372400940152e-05 -2.043738811132367241e-03 -9.117928584109020670e-05 3.524339235101139542e-04 1.807050613171804713e-03 2.673962475961688678e-04 4.496603329717492950e-03 -8.173065518398098077e-05 -4.828250265781963355e-04 -5.626659556307657710e-04 1.899647193611469272e-03 -2.957421395674694406e-04 -8.551010744683117636e-05 -8.423454230811327223e-04 -9.495873810391871825e-05 3.415679982544331944e-04 5.881772584049341180e-04 -4.062911182556912942e-05 7.062851416187913107e-04 -9.136825845423000598e-04 -1.591999779416049254e-02 1.934229181816483553e-02 2.004999425438228414e-03 -2.580421032456021654e-03 -7.889606598685470465e-05 -4.724315328517216463e-07 4.320386367962418817e-01 -9.443353596885537549e-01 8.874059426848823762e-02 -3.581031019043350375e-04 -1.889726131421862128e-05 6.141609927112594292e-06 4.119602966498798514e-04 5.111709185495185923e-04 -1.936969284706252905e-05 8.395108338839977861e-04 1.062970948924638840e-04 5.220368438051885100e-04 8.352589500882886056e-04 -4.677072175267494745e-05 -4.814077319796302226e-04 2.317276668655605335e-03 4.251883795698338520e-04 -1.936969284706252905e-05 1.077143894910245758e-04 5.971534575291979115e-04 4.251883795687496498e-06 3.368436829258758709e-04 -1.511780905137909831e-05 -2.305465880334282500e-04 3.708587532914734211e-04 6.803014073117341631e-05 2.447195340190785363e-04 1.700753518277167003e-05 1.086592525565907574e-05 -2.593649115376094917e-04 5.470757150465303982e-04 -4.346370102267967106e-05 -2.820416251146456131e-04 5.007774248266209233e-05 -7.984092905256130399e-05 1.181078832138463507e-04 1.110214102210157865e-04 7.228202452687717584e-05 1.464537751852011335e-05 4.823525950453373505e-04 1.511780905136825628e-05 1.979488122664022336e-04 -4.574100998367071069e-01 9.481417405487696515e-01 -9.777490247128160783e-02 4.344149674065045375e-02 -3.214754851620980902e-02 8.572742595193666437e-03 5.229817068709128767e-04 -9.921062189949237352e-06 -8.739983357824001112e-05 5.116433500823728067e-04 3.732209109557656354e-05 9.401387503823327441e-05
6.292788017633662440e-04 -1.368634150682018161e-03 -1.012042829682787727e-02 6.514830838075610529e-04 4.974704040967123288e-04 -7.436072327143583875e-04 -6.462863369461433350e-04 -7.374656227872430827e-04 -1.005334301916220845e-03 -9.448630657111936441e-07 -1.067695264253066059e-04 3.445915600647117029e-03 -8.588805267310914860e-04 -3.084505478012754352e-03 4.769668755707881166e-03 9.236036467322411656e-04 4.133303480951693899e-03 4.250466501099824448e-03 -2.740102890561309603e-04 -2.527508700776265500e-03 -7.327413074586898792e-04 2.730654259903994379e-04 2.234601150405932189e-03 -1.122024890531517129e-03 1.623274746891006579e-03 1.963897882079802034e-03 3.750492209878979188e-02 2.617270692018773114e-04 -1.417294598565657560e-06 -9.165171737394377065e-05 -4.657041078275152290e-02 8.857099134819315656e-02 -1.339692994979305718e-01 3.779452262837320687e-05 3.779452262842572291e-06 1.322808291994959594e-05 -3.873938569411828183e-05 -2.503887124134188819e-05 3.212534423416581165e-04 -4.677072175268849998e-05 2.451919655519402318e-04 1.398397337251902519e-04 -1.247219246738030221e-04 -2.045628537263765234e-04 2.919626873046233108e-04 -2.135390528506132118e-04 -2.409400817562798404e-05 2.574751854061803282e-04 4.195192011755829531e-04 1.088954683231640368e-03 -1.161709139291372626e-03 -1.837758662807370395e-04 -1.223597670095406234e-04 1.776342563536217347e-04 1.119662732867202038e-04 1.478710697837198125e-04 6.873878803045741599e-04 -4.294402633655457430e-04 -1.331312059586455205e-03 -8.678567258553173324e-04 2.414125132890886810e-04 -7.039229839546292007e-05 2.253498411720119415e-04 -2.655065214647180202e-04 6.462863369461541770e-04 3.826695416128531773e-04 2.536957331433463956e-04 -5.040844455566907386e-04 5.258162960680387056e-04 -3.198361477430960694e-04 1.181078832138382191e-05 -3.718036163571819042e-04 4.949759656032351463e-02 -9.777490247128160783e-02 5.319579059951540234e-02 -4.673765154538239708e-03 8.587860404245037729e-03 4.615892291763457056e-02 -6.236096233691032021e-05 -5.007774248266886859e-05 2.031455591278863047e-05 -7.228202452687175483e-05 4.866044788410546626e-05 -9.921062189966855637e-06
1.385783415324678448e-02 -6.221450856172447072e-03 7.138440461444754389e-04 1.252415993599601029e-03 -4.993601302281326561e-04 -1.254305719731046292e-03 1.357295793893500751e-03 -4.072359813213347252e-04 1.368634150682026401e-03 -9.942794040474252013e-03 8.090390000148349470e-03 -8.565183690667965612e-04 -4.807463278336311999e-03 3.566858073058089317e-04 1.162181570824225539e-03 -4.796597353080646851e-03 -3.198361477430906484e-04 -1.472096656377353940e-03 -6.355148979970517628e-03 -1.593039128788329914e-03 1.096041156224483184e-04 -6.517192995739901767e-03 -1.975236238868330069e-03 5.158952338780691937e-04 -4.320197395349278241e-02 -9.640768561519813540e-02 1.038262779756261162e-02 6.566798306689156702e-04 3.354263883273192449e-05 1.133835678852881463e-05 -4.185979596865064822e-01 -4.099425415730631461e-01 4.436840740811269501e-02 2.049407989526643402e-03 3.958976245328059852e-04 -2.744827205889742243e-04 -4.677072175268849998e-05 4.835809170307634255e-03 -6.127436981134238517e-04 4.138500227813144360e-04 2.310190195662804587e-04 2.593649115376135575e-04 3.448750189844156230e-04 4.686520805925331471e-04 -1.908623392735648932e-04 3.236156000059239304e-04 -9.117928584107733180e-05 -3.401507036558806341e-05 2.239325465734471839e-04 4.695969436582470512e-04 -1.634613103679558629e-04 -2.494438493476433408e-04 2.834589197125449416e-06 -5.621935240978349576e-05 -3.401507036558677321e-04 1.006279164982055313e-04 1.228321985423603060e-05 2.168460735806057777e-04 1.289738084695210118e-04 1.313359661337827329e-04 -2.470816916833686906e-04 -3.070804963559210939e-05 2.059801483249378928e-04 -5.021947194252717123e-04 6.330582540261948097e-05 6.354204116904816572e-04 -4.152673173798839641e-04 2.442471024862202019e-04 -6.921121956331185814e-04 -1.185803147466897502e-04 5.999880467264588862e-05 -6.330582540262015860e-05 3.894725556859724575e-02 4.344149674065045375e-02 -4.673765154538239708e-03 4.333378235115942223e-01 4.566749963715840965e-01 -4.942673183039521245e-02 -1.171630201481334630e-04 -1.951142230692693303e-04 1.450364805866065604e-04 -1.629888788351056871e-04 -7.558904525685483395e-06 -1.308635346009379781e-04
-2.381054925591177991e-04 4.512666001834557059e-03 -8.598253897968202979e-05 8.456524438114031150e-05 3.623549857000713231e-04 1.816499243828897676e-03 -5.055017401552107728e-05 8.220308671685351825e-05 -2.054132304855167332e-03 5.515165714553647847e-03 2.230349266610245993e-03 -1.332729354185018499e-03 4.724315328554070867e-05 7.034505524216482430e-04 -9.221863521336804738e-04 1.058246633596103201e-04 3.562133757729451762e-04 5.947912998649300918e-04 2.947972765017623127e-04 -8.645497051252204121e-05 -8.532113483368053506e-04 4.913287941696038545e-04 -5.773113331492723318e-04 1.914292571130002830e-03 1.586850275707917673e-02 1.923599472327236146e-02 1.985629732591154446e-03 2.592704252310279369e-03 -9.354144350537118592e-05 2.362157664284103923e-06 -4.313403829906816145e-01 -9.451403830205393763e-01 8.894610198528034306e-02 3.590479649700746914e-04 -2.173185051135796204e-05 -7.199780051661552882e-18 -2.335229066904127501e-03 4.322748525626861002e-04 3.307020729979013359e-06 -8.343140870226031618e-04 -5.007774248267564485e-05 -4.842423211767624483e-04 -8.470697384096548092e-04 1.039349372281784460e-04 5.243990014694617507e-04 -4.095981389856174527e-04 5.050293086223843139e-04 -2.173185051135474331e-05 -1.100765471552978166e-04 -1.110214102210103655e-04 1.370051445279130142e-05 -4.832974581110336364e-04 1.653510364994521115e-05 1.965315176678523838e-04 -5.503827357765216088e-04 -4.488099562124578390e-05 -3.618825541672177591e-04 -5.385719474552312994e-05 -7.889606598684333408e-05 1.190527462795643206e-04 -3.727484794228876769e-04 6.850257226402155925e-05 1.672407626308121571e-04 -1.700753518279335408e-05 1.370051445282382749e-05 -2.570027538733254090e-04 -1.133835678852890272e-04 4.157397489127192050e-04 -4.724315328698269756e-07 -3.396782721230080966e-04 -1.133835678852890272e-05 -2.300741565005692650e-04 -4.343677242532190119e-02 -3.214754851620980902e-02 8.587860404245037729e-03 4.566749963715840965e-01 9.490695960792975283e-01 -9.797710316734371816e-02 -5.376270843894146671e-04 3.543236496416095251e-05 8.598253897968474030e-05 -5.243990014694644613e-04 -1.228321985423603060e-05 -9.637603270248483109e-05
2.881832350419343903e-05 -1.025176426296177542e-04 3.429380496997181359e-03 6.491209261432838006e-04 -7.374656227872443837e-04 -1.011948343376232974e-03 -6.524279468732776133e-04 4.974704040967110278e-04 -7.388829173858335901e-04 -6.169955819091262018e-04 -1.372413602944854913e-03 -1.012798720135356552e-02 -2.730654259904129904e-04 2.231294129675943580e-03 -1.116828143670109061e-03 2.725929944575567160e-04 -2.533177879170530819e-03 -7.360483281886782709e-04 -9.278555305279611882e-04 4.138500227813097197e-03 4.258025405625507492e-03 8.584080951982216590e-04 -3.079308731151341946e-03 4.763999577313621052e-03 -1.601542896379745456e-03 2.005944288503927735e-03 3.754885823134533618e-02 -2.692859737276061629e-04 4.724315328553638880e-07 -9.212414890679825616e-05 4.667954246684125064e-02 8.895885763666741552e-02 -1.341417370074227677e-01 -3.779452262845858779e-05 3.779452262843419324e-06 1.417294598566121310e-05 2.981042972317182868e-04 1.889726131414255772e-06 2.844037827789351169e-04 1.261392192723840427e-04 -2.040904221935216042e-04 2.933799819031921341e-04 4.866044788408242696e-05 2.456643970847965062e-04 1.384224391266200734e-04 4.062911182555557690e-05 -2.220428204421237301e-05 3.212534423416554060e-04 -2.527508700776284257e-04 -6.075469512520155664e-04 5.248714330023274578e-04 3.198361477430920036e-04 1.181078832138382191e-05 -3.916457407371115498e-04 -2.470816916833558428e-04 -8.456524438111591695e-05 -3.732209109557520828e-05 2.664513845304387007e-04 6.467587684790091504e-04 3.836144046785494631e-04 -1.114938417538639294e-04 1.473986382508689591e-04 4.247159480369789328e-04 4.322748525626644162e-04 -1.332256922652160815e-03 -8.692740204538956968e-04 -4.195192011755653348e-04 9.840748829377495357e-04 -1.160764276225663980e-03 1.856655924121580715e-04 -1.233046300752572381e-04 1.776342563536190242e-04 4.757385535853642967e-03 8.572742595193666437e-03 4.615892291763457056e-02 -4.942673183039521245e-02 -9.797710316734371816e-02 5.335925190988337341e-02 2.787346043846801523e-05 4.913287941695903020e-05 -8.976199124266504015e-06 4.204640642412880481e-05 -5.055017401552514304e-05 2.078698744563270764e-05
3.543236496415465330e-04 6.614041459975153860e-04 2.626719322675895351e-04 -6.599396082456775343e-03 1.367216856083458554e-03 1.126512990093645264e-02 8.480146014753900180e-04 -8.692740204538928778e-04 -7.146944229036137838e-03 8.409281284826712350e-05 -6.231371918362445424e-04 5.272335906666013490e-04 -8.422509367745625516e-03 2.858210773775025850e-04 -2.116020835659231623e-03 -6.758605509029022053e-03 -1.726737252586402205e-03 -9.358868665865012655e-04 -8.130074248908179813e-03 -8.532113483368104464e-04 -1.950197367626997722e-03 -6.594671767128194168e-03 1.585480224262641666e-03 -1.655872522658095045e-03 5.745239871054273924e-03 -9.543116963678591603e-05 -2.130666213177749894e-04 -5.238934997293120260e-02 -1.096182885684330449e-02 -9.417591905398935148e-02 3.124189726772558674e-03 1.204700408781211228e-04 -2.423573763548081688e-04 -4.366901976687358466e-01 -4.411518410650221156e-02 -3.996047947711217629e-01 6.084918143176997092e-04 -5.966810259963432634e-04 3.930630353356732174e-04 1.469262067180218245e-03 3.684965956271893384e-05 7.407726435172251860e-04 4.053462551899180842e-04 -3.637722802986503108e-05 2.275230262231491343e-03 4.648726283296887520e-04 5.036120140238283926e-04 2.905453927060564932e-04 1.185803147466921219e-04 2.806243305160909928e-04 1.625164473022446693e-04 -6.122712665805674689e-04 -1.144229172575725491e-03 -1.592094265722625930e-04 9.448630657107904565e-05 5.763664700835231911e-05 2.159012105149105219e-04 8.976199124252883725e-05 1.691304887622291234e-04 1.511780905137909831e-05 -5.980983205949101352e-04 9.760435468792165057e-04 -5.144779392795006956e-04 1.322808291995501695e-05 2.267671357705611137e-05 8.173065518399453330e-05 -1.285013769366674479e-04 1.143284309510032702e-04 2.140114843834833641e-04 8.456524438111286764e-05 8.739983357823662299e-05 3.533787865758214073e-04 -2.598373430704572552e-04 5.229817068709128767e-04 -6.236096233691032021e-05 -1.171630201481334630e-04 -5.376270843894146671e-04 2.787346043846801523e-05 4.747710138060764473e-01 4.887729395768440621e-02 4.480687111375577514e-01 3.021955543062702226e-02 5.127771857612257837e-03 4.683733459881489480e-02
8.220308671681286067e-05 -3.330642306630460041e-04 1.067695264253120269e-04 2.187357997120525596e-04 4.638805221106942489e-02 -4.390778666357866150e-03 1.263281918855284607e-03 -2.533177879170529431e-02 3.206865245022284296e-03 -1.941693600035655906e-04 -3.250328946044974700e-04 9.543116963678447947e-05 5.791538161274064136e-03 -1.515560357400045754e-03 8.704078561327460717e-03 -3.766696611455923153e-03 1.602960190978289885e-03 3.260250008234953645e-03 -5.906339023757934889e-03 -3.659927085030601802e-03 -8.339361417963108564e-03 3.759610138463093890e-03 8.744707673153024642e-04 -3.441191285318565343e-03 7.889606598689076792e-05 9.354144350536457500e-04 -1.190527462795537225e-04 -3.042459071589027095e-04 3.957086519196635621e-03 -3.888111515399749873e-04 6.188853080404049323e-05 -1.048798002938943017e-04 -8.031336058541800195e-06 -4.443596511731096044e-02 -1.116393506659883461e-01 -8.204718431099325415e-02 -5.999880467263301372e-05 -8.173065518397962552e-05 -3.387334090573050345e-04 8.598253897970100333e-05 -9.543116963678624672e-04 3.292847784002012296e-04 3.448750189847279816e-05 1.274147844110951706e-03 -1.577921319736947997e-04 -1.464537751850249507e-05 -2.220428204420153099e-05 3.892835830728315328e-04 -1.247219246738192852e-04 -1.228321985423955426e-04 2.192082312448979920e-04 2.079643607629358664e-03 2.097596005877871289e-03 -8.116373734455399353e-04 -1.064860675056016450e-03 -1.091789272428779316e-03 -2.484989862819273767e-04 -2.598373430703817405e-05 1.842482978135933139e-04 7.700633985543585457e-05 -2.151925632156253404e-03 2.290348071282858732e-03 3.344815252616039855e-04 1.393673021923461748e-04 -6.472312000118613049e-04 -7.606147678972330567e-05 7.558904525682772890e-06 6.760495235160479677e-04 -1.417294598566207708e-04 1.035097488486126779e-03 -9.954132397262769206e-04 4.492823877454591255e-04 -1.407845967909028008e-04 -9.921062189949237352e-06 -5.007774248266886859e-05 -1.951142230692693303e-04 3.543236496416095251e-05 4.913287941695903020e-05 4.887729395768440621e-02 8.129034899535894643e-02 8.974073182354305733e-02 -5.019585036588376445e-03 1.451782100464573278e-03 -6.114208898214293190e-03
-3.524339235101031122e-04 6.472312000116052164e-05 5.740043124192892527e-04 2.547350825156185442e-03 -4.424793736723452858e-03 5.963503239233398055e-03 1.108513348691855804e-02 3.230959253197929898e-03 3.878190453209765399e-03 -3.231431684731062536e-04 1.332256922652037649e-04 5.721145862878560234e-04 -1.288793221629455556e-03 1.229739280022548644e-03 -1.759335028353424101e-03 2.437746709533605664e-04 -3.401507036558752131e-04 -1.525953851122866228e-04 -2.078698744562186562e-05 -8.229757302340579960e-04 3.311745045316195511e-04 -5.702248601564038205e-04 1.119662732867283354e-04 5.305406113965824766e-04 4.710142382567867637e-04 -1.185803147467060132e-04 -1.422018913894747684e-04 -2.477430958293641138e-03 -3.231431684730753538e-04 9.750986838134945243e-04 3.604652595685432261e-04 -8.031336058541376679e-06 -1.776342563536277520e-04 -4.079115584133177763e-01 -8.215773328968141442e-02 -8.593954771018871286e-01 -2.626719322676115444e-04 5.149503708124988921e-05 2.168460735806274618e-04 8.210860041026600033e-04 3.373161144587443427e-04 2.095233848213606288e-03 -2.009251309233910706e-03 1.360602814623468326e-04 1.722957800323577596e-03 -2.664513845304508979e-04 -1.889726131425097794e-06 1.431467544551855283e-04 1.166905886152802378e-04 3.826695416126878364e-05 -2.125941897851337664e-05 -5.059741716880914418e-04 -5.206195492066223972e-04 1.804688455507607366e-04 1.795239824848963994e-05 2.267671357704696342e-05 4.634553337311243196e-04 -2.381054925591069571e-04 -1.105489786881513805e-04 -1.011003480310421546e-04 -4.960531094981394939e-05 5.858151007406961139e-05 3.817246785471541809e-04 8.881712817681696598e-05 4.346370102269593409e-05 1.747996671565233903e-05 -2.395227871576839120e-04 -5.669178394259030349e-06 -9.543116963677770320e-05 -2.088147375220667304e-04 2.102320321206328432e-04 -2.314914510991679039e-05 1.464537751851692851e-04 -8.739983357824001112e-05 2.031455591278863047e-05 1.450364805866065604e-04 8.598253897968474030e-05 -8.976199124266504015e-06 4.480687111375577514e-01 8.974073182354305733e-02 8.975622757782072414e-01 -4.683119298888777093e-02 -6.212474657048201385e-03 -5.478363298144231508e-02
3.982597821970746722e-04 5.555794826379186185e-04 -6.047123620548803050e-04 8.782502195781340115e-04 1.012893206441926874e-03 7.115291316334806590e-03 -6.808683251511698023e-03 -1.364382266886330014e-03 -1.130056226590062107e-02 1.705477833607928510e-04 -7.190407930058778695e-04 -3.940078984013844652e-04 -6.806793525380248205e-03 -1.474931245574486165e-03 1.343122847907837671e-03 -8.031808490074248200e-03 7.265996975315664429e-04 2.078698744563660643e-03 -6.560656696762607459e-03 1.599180738715448797e-03 1.035569920018987499e-03 -7.848505055326365429e-03 -1.554299743094212337e-04 1.798546845580419745e-03 5.558156984043474171e-03 -6.614041459975218099e-06 6.736873658517672460e-04 -5.242761692709261429e-02 9.499180831123056959e-03 9.419150929457356658e-02 2.995688349835840241e-03 2.007834014635347846e-04 4.639277652639796183e-04 -4.368512968214396386e-01 4.279898985596713307e-02 4.003531263191646428e-01 5.754216070178454993e-04 -6.254993495005066158e-04 -2.031455591278124434e-04 3.084977909545596857e-04 -2.645616583990156357e-05 -2.428770510409490949e-03 1.568000257546998000e-03 -7.889606598684807746e-05 -8.135270995769596121e-04 4.478650931468953979e-04 4.209364957741412597e-04 -2.711756998589858868e-04 8.078579211826944831e-05 7.889606598684977153e-05 -2.929075503704801941e-05 1.322808291995125748e-04 -1.280289454038057524e-04 -3.656620064300625337e-04 -6.500657892089970000e-04 -9.807678622077665651e-04 4.889666365053163023e-04 1.124387048195866427e-04 3.779452262837659500e-06 -1.431467544551743611e-04 1.488159328494540455e-04 -5.149503708124988921e-05 -2.385779240919605210e-04 9.448630657118712705e-07 -1.445640490537462202e-04 -7.653390832258466232e-05 -6.236096233689337955e-05 -9.212414890680104798e-05 2.314914510990899769e-05 -6.524279468732739271e-04 1.093206567027327214e-03 1.426743229223207971e-04 -3.736933424886032615e-04 5.116433500823728067e-04 -7.228202452687175483e-05 -1.629888788351056871e-04 -5.243990014694644613e-04 4.204640642412880481e-05 3.021955543062702226e-02 -5.019585036588376445e-03 -4.683119298888777093e-02 4.745451915333716020e-01 -4.804014528146468427e-02 -4.481598904233987657e-01
2.003109699306632771e-04 -3.221983054073571128e-04 9.354144350536344743e-05 -1.229266848489682720e-03 -2.533697553856670281e-02 3.219620896409408801e-03 -2.872383719760754741e-04 4.640458731471937270e-02 -4.415345106066352956e-03 -7.322688759260327727e-05 -3.358988198601782298e-04 1.048798002938950607e-04 -3.762444727660210937e-03 8.602978213296413358e-04 -3.431742654661455033e-03 5.901614708429358050e-03 -3.655202769702048382e-03 -8.342196007160239055e-03 3.765279316857351836e-03 1.613826116233963923e-03 3.265446755096363014e-03 -5.800041928865474691e-03 -1.520284672728601776e-03 8.711637465853148965e-03 -8.598253897966441151e-05 9.358868665865012655e-04 -1.162181570824219305e-04 2.272395673034207763e-04 3.988267000365090104e-03 -2.168460735806179750e-04 -6.803014073118832409e-05 -1.048798002938924857e-04 -7.558904525686457483e-06 4.365881524576391975e-02 -1.115476989486143822e-01 -8.110232124528250763e-02 1.795239824851810025e-05 -2.409400817562256302e-05 3.888111515399739031e-04 -1.936969284708692359e-05 1.259030035059580631e-03 -8.173065518398640178e-05 -7.984092905255181722e-05 -9.571462855649932834e-04 3.250328946045015358e-04 6.330582540261202708e-05 -7.936849751970096378e-05 -3.396782721230148729e-04 8.503767591403453303e-06 8.744707673153024642e-04 -1.431467544551706206e-04 -1.032735330821857658e-03 -9.954132397262728006e-04 4.492823877454618360e-04 2.150035906024820066e-03 2.290348071282862635e-03 3.656620064300584679e-04 -1.384224391266214286e-04 -6.462863369461582970e-04 -7.653390832257822487e-05 1.067222832720296413e-03 -1.092261703961627459e-03 -2.192082312448925710e-04 3.070804963559956328e-05 1.795239824850468325e-04 7.842363445399925690e-05 1.266116508052470935e-04 6.519555153404119063e-05 2.192082312448857947e-04 -2.083423059892204957e-03 2.099013300476432198e-03 -8.102200788469684015e-04 1.171630201481324465e-04 3.732209109557656354e-05 4.866044788410546626e-05 -7.558904525685483395e-06 -1.228321985423603060e-05 -5.055017401552514304e-05 5.127771857612257837e-03 1.451782100464573278e-03 -6.212474657048201385e-03 -4.804014528146468427e-02 8.085382225900056286e-02 8.877980608571522936e-02
3.444025874515654201e-04 1.355878499294986897e-04 5.721145862878641549e-04 -1.108796807611567986e-02 3.205920381956582372e-03 3.855986171165588262e-03 -2.539791920630517577e-03 -4.410148359204943587e-03 6.001297761861856643e-03 3.760555001528680455e-04 6.188853080406082202e-05 5.744767439521428166e-04 5.574692087693630151e-04 9.826575883390721838e-05 5.555794826379243647e-04 1.133835678851806070e-05 -8.465973068768391924e-04 3.056632017574322305e-04 -2.546405962090413262e-04 -3.193637162102370844e-04 -1.318083976666430731e-04 1.273202981045239157e-03 1.245329520606762441e-03 -1.784373899594755147e-03 -4.988876986952391936e-04 -1.166905886152700734e-04 -1.412570283237531664e-04 2.504831987199256267e-03 -3.250328946044968737e-04 9.425009080464738205e-04 -3.836144046784925425e-04 -7.558904525689591505e-06 -1.776342563536169642e-04 4.077551835759427590e-01 -8.137444180820721518e-02 -8.596642906440817855e-01 2.768448782532293047e-04 -8.031336058548534107e-06 1.440916175208845247e-04 2.009723740766780533e-03 1.266116508052403172e-04 1.695084339885092641e-03 -8.111649419126646873e-04 3.344815252616039855e-04 2.089564669819330995e-03 2.721205629246611392e-04 5.999880467262488221e-05 2.159012105149189786e-04 2.456643970847965062e-04 -1.171630201481283808e-04 -9.732089576822448504e-05 2.140114843834938808e-04 2.097596005877955423e-04 -2.740102890561512891e-05 5.527448934406755873e-05 6.094366773834285211e-05 4.951082464324323661e-04 -8.409281284825964251e-05 4.677072175268714473e-05 1.889726131421845187e-05 -1.228321985423603060e-05 2.220428204419882048e-05 5.683351340250275118e-04 2.437746709533822505e-04 -1.148008624838551400e-04 -1.029900741624564103e-04 -1.119662732867229143e-04 -7.936849751969689802e-05 -1.889726131421845187e-05 5.116433500823667352e-04 -5.206195492066332392e-04 1.842482978136000902e-04 -1.601542896379680404e-04 9.401387503823327441e-05 -9.921062189966855637e-06 -1.308635346009379781e-04 -9.637603270248483109e-05 2.078698744563270764e-05 4.683733459881489480e-02 -6.114208898214293190e-03 -5.478363298144231508e-02 -4.481598904233987657e-01 8.877980608571522936e-02 8.977975466815693029e-01
1.644959354249135863e+00 2.524371755398104877e-01 -2.697867511523914172e-02 -7.369695696777447957e-02 -1.487497924348439582e-02 6.480721281403482859e-02 -7.371207477682586995e-02 -2.841061509132378898e-02 -6.017218704519077671e-02 7.674508521775737224e-02 -3.994928284978348232e-02 4.203695779347158337e-03 -2.948761725677418455e-01 1.863506181348032614e-02 9.722026785170939656e-02 -2.944174415493393537e-01 -2.640419837128706385e-03 -9.845992819392189455e-02 -4.228262219055606112e-03 2.085407272330203413e-02 7.305681224075549415e-03 -4.274560509275461377e-03 1.874466592910277452e-02 -1.159252495320522644e-02 -4.388888940226448598e-01 1.187182647542932845e-01 -1.261817381103425353e-02 4.174877455842985335e-03 1.206117703379769833e-03 -1.233046300752381832e-04 -5.604266301650194515e-02 1.020933991131126040e-01 -1.102702440837735262e-02 -4.952972190455629496e-03 3.873938569414064350e-04 -5.669178394271905249e-06 -4.648182987034121805e-01 -3.931083887628274431e-01 4.248293316048690205e-02 -1.598235875649748824e-03 -1.342036255382270463e-02 -8.187238464383759205e-04 -1.598708307182575283e-03 -1.293942725337589653e-02 3.676934620213409902e-03 -3.821971100800001554e-03 -1.495009585720838072e-02 1.612881253168260698e-03 -4.080296662965317289e-02 4.689827826655321164e-03 6.074288433688004862e-02 3.201951957080600986e-02 -1.279344590972362593e-03 -3.418136626515220350e-02 3.203322008525880116e-02 6.100980815294332685e-03 3.319634651914876028e-02 -4.078548666293747849e-02 -8.648804071983387520e-03 -6.029832626446311739e-02 2.064525798577989107e-03 -1.056829338997493720e-03 -8.626599789939145765e-04 2.085785217556480799e-03 -1.434302133748922457e-03 -3.553629990138136401e-03 2.093344122082181191e-03 -3.935354668685203845e-04 3.761499864594506845e-03 2.060746346315160595e-03 -9.552565594335817381e-04 6.330582540262097175e-04 -9.318711985572301210e-03 -5.551070511050670495e-03 6.278615071648069616e-04 1.381153586302692922e-02 -2.031455591278022790e-04 2.551130277416834707e-05 3.840868362114199406e-04 8.078579211827520814e-05 -3.543236496415607360e-04 4.417234832197688716e-04 2.007834014635412356e-04 3.453474505172833900e-04
2.524371755398104877e-01 2.021372957503920098e+00 -9.381592622595355535e-02 -4.697953649020435163e-02 -3.490324164735517272e-03 6.423698795387842997e-02 -5.447938707428348626e-02 -2.125044277936770712e-02 -6.733613880940966800e-02 4.010235066642865720e-02 -1.025015799574996722e-01 1.037412402997119065e-02 -1.601684625839585457e-02 -2.711974317094975051e-01 7.281114784367067813e-03 -4.805431822745034887e-02 -2.620091108269932967e-01 -2.940744562564862746e-02 1.072419579581764329e-04 6.334834424057743905e-03 2.817581661949471357e-03 2.124524603250646515e-03 6.731204480123395215e-03 -7.535282949043238879e-04 2.073388614134363261e-01 -6.434682828526729903e-01 5.028230533639629907e-02 3.111434075385422458e-03 7.372294070208158454e-03 -1.153205371699974648e-03 4.858013452351938460e-03 8.546286429353764508e-03 6.742070405379068168e-03 -4.112988925038881145e-03 5.163676654109234081e-04 -8.551010744683711236e-05 -4.175793973016702632e-01 -7.555162867945811600e-01 6.448548694016034699e-02 -1.131284548575484279e-02 -1.105159084808580994e-02 3.182771236846673821e-03 -1.084655556282659167e-02 -1.134166380925900885e-02 1.226904690825383892e-03 -1.050026324924356949e-02 -7.056237374727892739e-03 2.123579740184919004e-03 5.669981527870372739e-02 6.709472629612052777e-03 -8.346117188882939963e-02 1.257990685687297022e-02 -7.552290484226053917e-03 -1.316808411527793654e-02 7.025056893559546677e-04 -5.731539356601447061e-03 1.612408821635393690e-03 5.301012500710322595e-02 1.272730549512383902e-02 7.668555884461758509e-02 6.141609927119750026e-04 -8.654945681910468022e-04 7.247099714001263831e-04 -4.247159480369857090e-04 1.199503661919801289e-03 -6.387274324204795899e-04 -6.732149343189361250e-04 1.046152386354946145e-02 1.629888788351029766e-04 5.721145862878614444e-04 -9.099031322794336012e-04 -4.280229687669714986e-04 -8.026139311679995891e-03 2.225152519748808001e-03 -1.382334665134801223e-03 -6.229954623763864566e-03 4.505107097308879219e-03 -9.165171737392073135e-05 6.618765775303780572e-04 -3.325917991301531379e-04 6.330582540262693486e-05 5.626659556307346544e-04 -3.217258738745021936e-04 1.365327129952058176e-04
-2.697867511523914172e-02 -9.381592622595355535e-02 1.169635595549618712e+00 4.035462910497342182e-02 1.376996188813565947e-02 -3.544086873174465135e-02 -2.938618620667015138e-02 -1.685730195534555081e-02 -1.759429514659995031e-02 -4.232986534384155196e-03 1.038073807143118782e-02 -7.737956076638212097e-03 1.510245502655425121e-01 -7.104283661619298362e-02 -3.629644223774572964e-01 -1.438435909661407996e-01 4.903792067885524159e-02 -3.720043997586449658e-01 -9.376348632580681908e-03 -2.459950991577945431e-03 1.615526869752245687e-02 9.067850841626120054e-03 4.630773885048403843e-03 1.564504264203865624e-02 -2.263419473910104757e-02 5.021663735332940193e-02 -1.833733546147487403e-01 -3.807798154814606055e-04 -1.154150234765684594e-03 -3.167653427795299494e-03 -3.401507036558399765e-04 6.648528961873715129e-03 6.982727028215610088e-02 4.393613255555979796e-04 -8.928955970966748060e-05 -2.839313512460813903e-04 4.515831293104688449e-02 6.441084275796919723e-02 -1.664536916970662528e-01 -9.288003935936710266e-04 2.631443638004447687e-03 8.779195175051469902e-03 3.361822787798892515e-03 1.754610713024869380e-03 9.066433547027534859e-03 1.150843214035675386e-03 2.123579740184912065e-03 1.227566094971410671e-02 1.101521362005595389e-02 8.069603012702684236e-03 -1.824814038807177907e-02 5.401026256215808036e-02 -6.794510305526042099e-03 -5.851773181713122718e-02 -5.538362102816865584e-02 -4.809353004467728857e-03 -5.266477755658596771e-02 -2.296773140129699034e-02 -1.508946315940073134e-02 -3.333193436907825463e-02 1.086592525567289932e-04 -2.362157664276899908e-04 7.946298382627430684e-03 1.225014964693975058e-03 -1.233991163818249585e-03 -6.817187019103138285e-04 -1.080450915640242390e-03 5.220368438051912205e-04 -9.632878954921194302e-04 -2.244049781063075242e-04 4.993601302281334151e-04 3.519614919772603902e-04 9.708468000177960773e-04 -1.345485005572110912e-03 -1.022767025478604763e-02 7.232926768015826048e-04 -7.984092905256672500e-05 3.526701392765385461e-03 2.631443638004440748e-04 1.062970948924625287e-04 5.735318808864221362e-04 -6.481760630775745043e-04 9.259658043965360904e-05 5.711697232221380535e-04
-7.369695696777447957e-02 -4.697953649020435163e-02 4.035462910497342182e-02 1.672907458869794528e+00 -3.381239723799214780e-02 -3.085507032862407906e-01 4.749826631327955240e-02 3.995353473357944954e-03 3.700697926316022512e-02 -7.376120765624283315e-02 5.441608124888083764e-02 2.941169750944432060e-02 -3.223452316140849039e-01 -1.206155497902405005e-01 6.694354820560832189e-04 6.674040264647912099e-03 -2.712701861655569466e-03 -9.015410941479139184e-03 -3.229971871294253227e-01 1.185089775852383731e-01 -2.530815721506252808e-02 6.683961326837896573e-03 7.081748677501974350e-04 -9.416977744406244966e-03 -1.599794899708163048e-02 -4.228262219055521545e-04 -3.663234105760589110e-03 -3.422204262013105458e-01 -1.226243286679415748e-02 -1.118869047892045721e-01 9.902637360181581333e-03 -3.595203965029466868e-04 -3.394892995098737834e-03 -9.466677541662610329e-02 -1.060797763873462529e-02 -9.799316583946075798e-02 -4.148893721535925477e-03 3.131748631298293759e-03 8.734314179430201566e-03 -4.861551964532924153e-01 4.780534680963555855e-02 4.430155834621365418e-01 -5.358790877178559384e-03 1.489576623093014519e-03 1.380350452696838329e-02 -4.133775912484524695e-03 -1.199031230386942305e-03 9.185013861774234123e-03 3.950519720889945907e-02 4.432541613862286262e-02 -6.705693177349214724e-03 -4.055021575957552804e-02 -5.232415442139724815e-02 7.562683977948878727e-03 -1.005334301916243830e-03 3.273950522687612240e-04 -2.808133031292350205e-03 1.470206930245918000e-03 2.763724467203974248e-04 1.410208125573303960e-03 -4.062816696249669374e-02 5.270493423687865053e-02 -4.241490301975565751e-03 3.948393778992095871e-02 -4.431643993949861693e-02 2.873328582826391395e-03 1.472096656377386466e-03 3.023561810274410198e-04 1.435246996814645848e-03 -1.007224028047647244e-03 -8.352589500883102897e-04 -2.241215191865915911e-03 1.359185520024929318e-03 5.385719474553397196e-05 6.495933576761603497e-04 1.237770616081098479e-03 8.598253897967389828e-05 6.486484946104139736e-04 -6.747739583773326548e-03 2.182633681791759563e-04 2.539791920630506735e-03 8.201411410369230598e-04 -1.228321985423993373e-03 -1.108135403465571739e-02
-1.487497924348439582e-02 -3.490324164735517272e-03 1.376996188813565947e-02 -3.381239723799214780e-02 1.320395111725229276e+00 6.386187731679124346e-02 -3.965590286788040972e-03 5.673430278060217352e-03 -1.269801474008680139e-02 2.834258495059260169e-02 -2.117343643951224291e-02 -1.683604253636705739e-02 -1.471855716295596972e-01 -4.277721076230250330e-01 4.722898033955201177e-03 3.857875897297026804e-03 5.509968967692254957e-03 2.176964503397578812e-03 1.494248970952942179e-01 -4.264384334057742532e-01 3.069387668961381932e-02 -3.569692662255225229e-03 2.708449977859873729e-03 6.425068846833108119e-04 2.389086261649623309e-03 7.445048526267879219e-03 4.644001967968350796e-04 -1.495765476173412101e-02 -2.404468632359410551e-01 -3.440010206486425470e-02 -3.113323801516478927e-04 -2.692387305742794876e-03 7.993541535912968574e-04 -3.534260297291107536e-03 2.389983881562064705e-02 -2.056966894052309099e-03 5.705555622294401080e-03 4.167318551317279740e-03 -4.624159843588426626e-03 4.783605485927115014e-02 -1.478885497504485447e-01 -6.200002464580821326e-02 7.166786353415968225e-04 5.868544501129487577e-03 -9.949408081934220556e-04 -3.662761674227751375e-03 4.277867530005433072e-03 8.347865185554513047e-04 -5.975408513861374393e-02 -6.136980098097914033e-02 4.920846846221606230e-03 -1.071380230209423301e-02 -1.934323668123053702e-02 7.056709806260765168e-03 -6.779392496474555014e-04 -8.069130581169771908e-04 -1.532095461049987062e-03 -2.971594341660382639e-04 -1.271313254913819480e-03 -7.889606598684875509e-05 -1.969567060474070389e-03 -3.401034605025863439e-03 -3.865434801822700307e-03 5.936716371320518992e-02 -6.835800821497586832e-02 9.149581496810070894e-03 -4.374715994240780141e-04 6.541287003915545635e-03 -3.212534423416513402e-04 1.341705553309352874e-04 -4.771558481838614110e-05 1.810830065434657511e-03 5.059741716881104153e-04 7.700633985542636780e-05 5.040844455566853176e-04 -4.776282797167860986e-04 3.581031019043811161e-04 -7.431348011815088351e-04 1.422018913894683607e-03 4.637057224435377906e-02 -4.424321305190604715e-03 1.030845604690433211e-03 -2.529020481681402283e-02 3.204030655825162478e-03
6.480721281403482859e-02 6.423698795387842997e-02 -3.544086873174465135e-02 -3.085507032862407906e-01 6.386187731679124346e-02 1.907526406716431255e+00 -3.701406573615304008e-02 -1.270510121307964584e-02 -1.105059874186683361e-01 6.022179235614057158e-02 -6.727283298400704714e-02 -1.760468864032276731e-02 2.388708316423354683e-02 2.539508461710790824e-02 -2.650090510606249450e-01 9.254933728636933685e-04 1.351910074418942974e-02 1.571543494043409206e-02 -8.250544289786256036e-03 1.004625654616958866e-02 -2.661083992375793406e-01 1.754138281492021237e-03 -1.064152027756735258e-02 1.855474845289490499e-02 2.176917260244281768e-02 4.610931760668521631e-04 1.185047257014427632e-02 -1.382452773018044700e-01 -3.437081130982720667e-02 -5.540544736498658196e-01 -2.878997761220775109e-03 7.988817220584442692e-04 4.620380391325598982e-03 -3.140535857809401143e-02 -1.973346512736932727e-03 6.476091452381489699e-03 8.911476004250977814e-03 2.900729611732049892e-04 -1.307926698710112391e-02 4.431927452869574013e-01 -6.219466643734461453e-02 -7.181923059728749781e-01 6.668843517786495791e-03 -1.021869405566180802e-03 -3.303713709257641556e-03 9.951770239598504639e-03 -4.097871115987535007e-03 -1.321627213162915315e-02 4.133775912484535103e-03 6.506327070484230549e-03 -4.127161871024585642e-03 -5.756105796309910622e-02 -7.592258191905615350e-02 1.159016279554097445e-02 -2.481682842089317793e-03 -1.669100605578065308e-03 9.358396234332145430e-03 -3.389223816704478153e-03 -1.125331911261520700e-03 -2.926240914506218239e-03 -5.861080082910374855e-02 7.911763637575704167e-02 3.390641111303049904e-03 -8.816044834614188835e-03 7.605675247438718062e-03 -4.714394266363794092e-03 -3.389223816704488995e-03 7.185683614730300518e-04 -3.103402739326960660e-03 -2.561996202674673030e-03 2.077753881497932265e-03 9.878543352005752284e-04 -1.350681752433544134e-03 -2.037597201205243805e-03 -7.421899381158071282e-04 -1.264699213453835541e-03 1.799019277113256179e-03 -1.010058617244805057e-03 1.126135044867363280e-02 -4.386054351029311862e-03 5.950275156313476581e-03 7.132771283050484516e-03 3.210172265752287649e-03 3.865434801822681225e-03
-7.371207477682586995e-02 -5.447938707428348626e-02 -2.938618620667015138e-02 4.749826631327955240e-02 -3.965590286788040972e-03 -3.701406573615304008e-02 1.673164461623667609e+00 3.441994418924419069e-02 3.085124363320794760e-01 -7.379097084281269203e-02 4.692473443239314479e-02 -4.036832961942622700e-02 6.685378621436441002e-03 -6.996711001588224420e-04 9.403277229953415500e-03 -3.227416016701505352e-01 -1.184206328885944182e-01 2.527697673389404931e-02 6.691520231363553596e-03 2.699946210268480088e-03 9.008796900019187121e-03 -3.225516841939426449e-01 1.206788556156431214e-01 -6.108539719820244495e-04 -1.600834249080439545e-02 4.015668029270892474e-04 3.679296777877679239e-03 -3.421292469154695315e-01 1.194873832897818192e-02 1.119464311623443453e-01 9.914448148502980063e-03 3.694414586928951110e-04 3.385444364441615814e-03 -9.469795589779456124e-02 1.037223430383979635e-02 9.804135385581205786e-02 -4.141807248543073229e-03 1.194306915058384981e-03 -9.184068998708510081e-03 -5.369184370901370316e-03 -1.500914979881537784e-03 -1.380539425309983137e-02 -4.862714146103749302e-01 -4.813841104029858986e-02 -4.429995207900194742e-01 -4.154090468397341786e-03 -3.141669693488267391e-03 -8.731007158700229004e-03 1.468789635647384413e-03 -1.596818581051334500e-04 -1.433357270683209908e-03 -1.008641322646245883e-03 8.310070662926011091e-04 2.241215191865889023e-03 -4.055919195869979454e-02 -5.271013098374006944e-02 3.956141656130928927e-03 3.949055183138092812e-02 4.441234354066824624e-02 -2.883249645016375869e-03 -1.007696459580517071e-03 -3.283399153344791939e-04 2.526091406177688112e-03 1.466427477983100330e-03 -2.740102890561133420e-04 -1.411152988639021930e-03 3.949244155751235885e-02 -4.408400362533375361e-02 6.692937525962119709e-03 -4.060737997505103891e-02 5.229911555015590019e-02 -7.559849388751759512e-03 1.375248192142018797e-03 -8.834469664395798102e-05 -6.462863369461664285e-04 1.362492540754901664e-03 -4.960531094982479142e-05 -6.510106522747197404e-04 7.818741868756746592e-04 1.260919761190992285e-03 1.107946430852431441e-02 -6.862540446257225056e-03 -2.858210773775229138e-04 -2.531760584571947359e-03
-2.841061509132378898e-02 -2.125044277936770712e-02 -1.685730195534555081e-02 3.995353473357944954e-03 5.673430278060217352e-03 -1.270510121307964584e-02 3.441994418924419069e-02 1.320433851110923484e+00 6.400313434511498145e-02 1.480647667122035605e-02 -3.444498306048550916e-03 1.372602575558011170e-02 3.595203965029431306e-03 2.732543986035500683e-03 6.117988350477126039e-04 -1.493223794526646053e-01 -4.266902394127862208e-01 3.075623765195072828e-02 -3.839451067515632209e-03 5.483040370319498813e-03 2.158539673616211539e-03 1.472606882432837550e-01 -4.275684896323643236e-01 4.729512075415178395e-03 -2.376330610262644954e-03 7.450717704662144537e-03 4.795180058482088111e-04 1.468931365107216738e-02 -2.403141099752086896e-01 -3.429333253843893509e-02 3.557409442400970333e-04 -2.692387305742791406e-03 7.946298382627450634e-04 3.433159949260087065e-03 2.396078248335899163e-02 -1.921851475655671996e-03 3.648588728242087645e-03 4.291568044458243456e-03 8.267551824969081916e-04 -7.431348011815021130e-04 5.866182343465215637e-03 -1.018562384836195229e-03 -4.818045744672272424e-02 -1.479665009533696618e-01 -6.236332449457398369e-02 -5.725397746674334466e-03 4.155035331463026796e-03 -4.626049569719849555e-03 4.327472840955315326e-04 6.611679302310999665e-03 -3.198361477430879379e-04 -1.417294598566112840e-04 -5.102260554838277274e-05 1.817916538427488075e-03 1.931772537845630883e-03 -3.444498306048548314e-03 -3.591896944299434891e-03 -5.927787415349553696e-02 -6.839863732680143138e-02 9.164226874328600114e-03 6.699079135889178093e-04 -8.031336058541351268e-04 -1.249108972869615239e-03 2.933799819031934894e-04 -1.267533802650977308e-03 -7.984092905255588297e-05 5.986085466503905661e-02 -6.127531467440805457e-02 4.910453352498781419e-03 1.069679476691143272e-02 -1.929268650721500944e-02 7.043481723340808132e-03 7.327413074586891202e-04 3.505441973786942774e-04 -7.436072327143597969e-04 -4.039289605913482309e-04 8.362038131540065755e-05 5.040844455566867270e-04 -8.839193979724089796e-04 -2.528453563841975837e-02 3.227179800935084907e-03 -1.372886034477726041e-03 4.638616248493800109e-02 -4.411093222270637271e-03
-6.017218704519077671e-02 -6.733613880940966800e-02 -1.759429514659995031e-02 3.700697926316022512e-02 -1.269801474008680139e-02 -1.105059874186683361e-01 3.085124363320794760e-01 6.400313434511498145e-02 1.907250506701243742e+00 -6.482658250688191903e-02 6.413872219504450356e-02 -3.544086873174463748e-02 -1.726264821053568807e-03 -1.061553654326032221e-02 1.854246523304067112e-02 8.241095659129185624e-03 1.003822521011104793e-02 -2.661471386232735492e-01 -9.099031322794661272e-04 1.348744783148815400e-02 1.572535600262406352e-02 -2.392535011839483361e-02 2.540217109010074747e-02 -2.649967678407707528e-01 -2.176681044477860039e-02 4.639277652639914361e-04 1.185661418007137244e-02 1.383241733677914309e-01 -3.413554040646525622e-02 -5.541617156078239015e-01 2.877580466622078892e-03 8.007714481898802091e-04 4.588727478624259927e-03 3.143464933313114273e-02 -1.986102164124019936e-03 6.556877244499758131e-03 -9.924841642225748495e-03 -4.094564095257543362e-03 -1.320351648024209457e-02 -6.683016463772178603e-03 -1.019034816369048576e-03 -3.296154804731984533e-03 -4.431776274779060110e-01 -6.256032844377468205e-02 -7.179924674344771995e-01 -8.934152717828035620e-03 2.995215918303087942e-04 -1.306840106184544228e-02 3.377413028383079423e-03 8.371486762197299664e-04 -3.093481677137030397e-03 2.562468634207553699e-03 2.066887956242284032e-03 9.798229991420429573e-04 5.854088096224111665e-02 7.918991840028394291e-02 3.377885459915949250e-03 8.799982162497091767e-03 7.590085006854474341e-03 -4.712976971765248796e-03 2.484989862819276477e-03 -1.668155742512347339e-03 9.348475172142205192e-03 3.379302754514504521e-03 -1.131945952721476016e-03 -2.929547935236166082e-03 -4.133775912484535103e-03 6.623017659099526833e-03 -4.120547829564592812e-03 5.764515077594735415e-02 -7.589470845861769066e-02 1.157126553422675730e-02 1.238243047613927540e-03 1.800909003244681277e-03 -1.007224028047664808e-03 1.380444939003409519e-03 -2.037597201205232963e-03 -7.403002119843631653e-04 -7.152140975897525524e-03 3.193637162102348943e-03 3.890946104596882098e-03 -1.130764873889342909e-02 -4.415345106066330405e-03 5.986652384343336963e-03
7.674508521775737224e-02 4.010235066642865720e-02 -4.232986534384155196e-03 -7.376120765624283315e-02 2.834258495059260169e-02 6.022179235614057158e-02 -7.379097084281269203e-02 1.480647667122035605e-02 -6.482658250688191903e-02 1.647979136607147232e+00 -2.526162270907627572e-01 2.690733795377797666e-02 -4.259915131756930422e-03 -1.874608322370135971e-02 1.161520166678227731e-02 -4.235348692048480045e-03 -2.091407152797466334e-02 -7.325523348455459383e-03 -2.944372836737192412e-01 2.619160418150200814e-03 9.850008487421460512e-02 -2.949323919201516375e-01 -1.865443150632738190e-02 -9.723774781842506321e-02 -4.387731482970952390e-01 -1.186237784477222473e-01 1.260636302271288256e-02 4.147476426937294312e-03 -1.126749205860081825e-03 1.162181570824004091e-04 -5.618817192862132770e-02 -1.020296208561771167e-01 1.114749444925548089e-02 -4.967617567974268872e-03 -4.086532759198984528e-04 7.369931912543087457e-05 -3.821498669267110043e-03 1.495529260406979616e-02 -1.603905054044037562e-03 -1.625164473022483284e-03 1.295690722009155277e-02 -3.666541126490566443e-03 -1.598235875649727140e-03 1.343548036287406031e-02 8.111649419126972134e-04 -4.655973383010907907e-01 3.934740507692575662e-01 -4.249521638034111509e-02 2.088619806753591341e-03 7.114818884801723826e-04 -3.757720412331678334e-03 2.066887956242251505e-03 9.500598125721871137e-04 -6.420344531504382744e-04 2.069722545439372889e-03 1.061081222793170374e-03 6.425068846832918384e-04 2.096651142812150717e-03 1.432884839150350923e-03 3.554574853203832686e-03 3.206203840876296896e-02 -6.060824135001633382e-03 -3.345429413608778241e-02 -4.072312570060063197e-02 8.592112288040727394e-03 6.022415451380487561e-02 -4.075241645563763837e-02 -4.408258633073534535e-03 -6.066020881863035119e-02 3.202046443387170094e-02 1.306273188345097053e-03 3.417097277142940037e-02 1.307123565104255716e-02 2.532233016104968974e-04 1.417294598566112840e-06 -9.814292663537577815e-03 5.531700818203581782e-03 -6.179404449748293181e-04 1.327532607323420695e-04 -1.979488122663995231e-04 -3.245604630716506823e-04 2.234601150405943247e-04 -7.558904525686703122e-05 3.774727947514558424e-04
-3.994928284978348232e-02 -1.025015799574996722e-01 1.038073807143118782e-02 5.441608124888083764e-02 -2.117343643951224291e-02 -6.727283298400704714e-02 4.692473443239314479e-02 -3.444498306048550916e-03 6.413872219504450356e-02 -2.526162270907627572e-01 2.021681927726407757e+00 -9.383009917193922689e-02 -2.125469466316342801e-03 6.716086671072058617e-03 -7.639217886271537942e-04 -1.001554849653458687e-04 6.336251718656326498e-03 2.829392450270869219e-03 4.803683826073470997e-02 -2.619821822296205527e-01 -2.935075384170597601e-02 1.598755550335884124e-02 -2.712049906140232558e-01 7.214029506701576805e-03 -2.073157122683263187e-01 -6.439241792818782839e-01 5.044482178369853742e-02 -3.079781162684206569e-03 7.363790302616754838e-03 -1.152260508634249305e-03 -4.814549751329258789e-03 8.443768786724155373e-03 6.733566637787692308e-03 4.114406219637468942e-03 5.210919807394696728e-04 -9.495873810395894215e-05 1.049412163931649940e-02 -7.028363914289450717e-03 2.117910561790654553e-03 1.085175230968798629e-02 -1.132182168487908328e-02 1.215566334036865832e-03 1.131331791728771262e-02 -1.102702440837733701e-02 3.188912846773786416e-03 4.179152961215304440e-01 -7.547693725411368515e-01 6.435367854249368635e-02 6.717976397203266441e-04 1.018704114296048457e-02 1.596818581051117659e-04 -5.740043124192973842e-04 -9.089582692137373153e-04 -4.242435165041321451e-04 -6.155782873105302734e-04 -8.659669997238841031e-04 7.195132245387588638e-04 4.214089273069836564e-04 1.199031230386947726e-03 -6.373101378218809510e-04 -6.746322289174913958e-04 -5.741460418791388166e-03 1.578393751269812403e-03 -5.304319521440313545e-02 1.269754230855394544e-02 7.675784086914447246e-02 -5.675886922031066206e-02 6.386801892671839335e-03 -8.350888747364779152e-02 -1.256667877395301405e-02 -7.560794251817439318e-03 -1.312839986651806110e-02 6.272001030187993736e-03 4.494241172053187183e-03 -9.637603270249567311e-05 8.102200788469727383e-03 2.240270328800187099e-03 -1.385641685864824960e-03 -6.245544864347954764e-04 -3.240880315387944079e-04 1.351154183966071787e-04 -7.242375398672728191e-04 -3.349539567944521284e-04 6.047123620547302514e-05
4.203695779347158337e-03 1.037412402997119065e-02 -7.737956076638212097e-03 2.941169750944432060e-02 -1.683604253636705739e-02 -1.760468864032276731e-02 -4.036832961942622700e-02 1.372602575558011170e-02 -3.544086873174463748e-02 2.690733795377797666e-02 -9.383009917193922689e-02 1.169550557873704655e+00 -9.068323273158967329e-03 4.625104706654135922e-03 1.563039726452013223e-02 9.386269694770601330e-03 -2.437746709533740973e-03 1.616330003358100106e-02 1.438846925094992291e-01 4.917728798104757659e-02 -3.720960514760188742e-01 -1.509980940997026067e-01 -7.118503850758242657e-02 -3.628940300790618467e-01 2.282316735224329540e-02 5.027285670573920090e-02 -1.832070587151836405e-01 3.935354668685258055e-04 -1.150370782502844157e-03 -3.161039386335324879e-03 4.568412922712476081e-04 6.673095401582191527e-03 6.989671771748583173e-02 -4.384164624897580369e-04 -8.739983357824306044e-05 -2.848762143117922045e-04 -1.151788077101407017e-03 2.120272719454926492e-03 1.227660581277981514e-02 -3.365602240061713220e-03 1.747524240032036213e-03 9.065016252428958338e-03 9.231312151993876017e-04 2.632388501070158718e-03 8.783919490380015516e-03 -4.514508484812693179e-02 6.428281381256538418e-02 -1.664508571078691379e-01 1.077143894910264840e-03 4.469202300811872400e-04 -9.628154639592550242e-04 2.220428204420153099e-04 4.993601302281225731e-04 3.538512181086746460e-04 -1.110214102210130760e-04 -2.381054925591096676e-04 7.931180573576061127e-03 -1.225014964693993923e-03 -1.236825753015376606e-03 -6.831359965088880729e-04 5.532267736043031126e-02 -4.769668755707874228e-03 -5.266761214578309647e-02 2.298379407341408220e-02 -1.507340048728364468e-02 -3.335602837725386294e-02 -1.102466225071307288e-02 7.991651809781551499e-03 -1.823963662048038933e-02 -5.400931769909236846e-02 -6.841753458811558955e-03 -5.851442479640123900e-02 -6.760495235160453656e-04 -7.180959299402090140e-05 3.542291633349614437e-03 -8.683291573881837984e-04 -1.346429868637820642e-03 -1.023475672777887993e-02 5.555794826379223048e-04 9.448630657107599633e-05 5.711697232221624480e-04 -3.713311848243242745e-04 1.048798002938923501e-04 5.740043124192729896e-04
-2.948761725677418455e-01 -1.601684625839585457e-02 1.510245502655425121e-01 -3.223452316140849039e-01 -1.471855716295596972e-01 2.388708316423354683e-02 6.685378621436441002e-03 3.595203965029431306e-03 -1.726264821053568807e-03 -4.259915131756930422e-03 -2.125469466316342801e-03 -9.068323273158967329e-03 1.700710999441398696e+00 -2.299163643685947500e-01 3.058346944038551340e-01 2.513949915783315198e-02 -4.228734650588473337e-03 -4.908043951681222150e-02 3.849797318085178971e-02 4.944184963944659589e-02 -5.078638978195305041e-03 1.859962944851631557e-03 -6.238930822888094641e-03 7.599061205978738243e-03 -5.123992405349413193e-02 5.152905215160162589e-02 4.724835003239907794e-02 -7.617863980986377959e-02 -6.777738986109660413e-02 -3.023042135588268828e-02 -1.009066511025798370e-02 8.701716403663180971e-03 -1.660124406453790781e-03 9.524219702364385837e-03 -2.093344122082168614e-03 -5.588865033679129950e-03 -4.033478698059347195e-02 9.251626707906832753e-03 5.280886917410684833e-02 -3.781767177354005555e-02 -5.128574991218114165e-02 2.419321879752376302e-03 -2.595066409974574294e-03 1.115883280604414076e-03 2.188302860186110751e-03 -2.292237797414274289e-03 -2.104682478870720935e-03 -2.040904221935053412e-04 -4.445363405663980139e-01 4.258535631680993028e-01 -6.009045639000677730e-02 -4.342760725358449925e-01 -3.359980304820722741e-02 -4.104211147158456363e-01 -7.889606598684754946e-03 -1.328477470389317558e-03 -1.264604727147272331e-02 1.578393751269812403e-03 -3.498827932326938669e-03 -2.660261961508637168e-03 4.644001967968477106e-04 1.526426282655714371e-03 2.144839159163393350e-03 -9.288003935936694003e-03 1.518017001370897123e-02 -4.724315328553854026e-04 -1.900592056677189844e-03 8.447075807454195156e-04 -1.939803873904182019e-03 -1.317139113600799497e-03 8.343140870226031618e-04 -9.732089576821906403e-05 -7.437962053275063400e-03 -4.809353004467603956e-04 -8.475421699425327677e-04 -4.825415676584831129e-03 3.590479649700096393e-05 -2.853486458446530868e-04 -8.412588305555714768e-03 5.789176003609771380e-03 -1.285958632432345015e-03 -6.828525375891616664e-03 -3.757720412331671395e-03 5.565243457036342031e-04
1.863506181348032614e-02 -2.711974317094975051e-01 -7.104283661619298362e-02 -1.206155497902405005e-01 -4.277721076230250330e-01 2.539508461710790824e-02 -6.996711001588224420e-04 2.732543986035500683e-03 -1.061553654326032221e-02 -1.874608322370135971e-02 6.716086671072058617e-03 4.625104706654135922e-03 -2.299163643685947500e-01 1.816802544873016068e+00 2.689458230239087991e-02 6.376880830481870474e-03 1.314257281250371875e-02 -1.735241020177802785e-03 -4.916500476119332885e-02 -1.457092230893866636e-01 9.995706372154059341e-03 6.243182706683792979e-03 -5.084308156589563421e-03 1.039916290121254902e-02 6.221025667792882963e-02 4.003384809416460528e-03 -6.768951759598550166e-02 -3.227463259854800731e-02 -2.056541705672739959e-02 -3.357381931390019530e-02 7.835749403939100410e-03 -7.879213104961970901e-03 1.124859479728651523e-02 1.498411092757403681e-02 -1.933662263977055764e-03 4.841005917169044492e-03 -5.285469503279381642e-02 1.454097014975563526e-02 6.865894710140474366e-02 2.827975155672275785e-03 3.858348328829860202e-03 2.194444470113220309e-03 -1.936024421641320981e-03 6.032950674563172279e-04 3.229541958599358147e-03 -2.330977183108456051e-03 -2.347984718291238780e-04 4.544791346068724307e-03 4.280404487336868513e-01 -7.832886468850173145e-01 7.478402192487469680e-02 -3.935071209765574063e-02 -1.675454809694950642e-01 -6.635867796793190609e-02 -6.273890756319371346e-04 6.878603118374264228e-04 -8.872264187024056113e-04 -3.113796233049779399e-03 2.730654259904062141e-04 4.223065472194224498e-03 -5.977203753686231857e-03 7.711027479265462892e-03 -3.505441973786915669e-04 1.164827187408217640e-02 -1.097174991903326728e-02 2.155232652886222931e-03 -9.103755638123034281e-04 -1.148811758444419004e-02 -7.837639130070604004e-04 -1.813664654631795374e-03 1.166433454619929949e-03 -1.248164109803908111e-03 1.945945483831295914e-03 -5.664454078935807300e-04 -3.118048116845484677e-03 3.510166289115437756e-04 7.034505524216563745e-04 2.260112453180123521e-03 2.933799819031887189e-04 -1.519339809662892046e-03 1.231629006153971140e-03 -1.452726963530281924e-03 8.612426843953497647e-04 9.543116963678312421e-05
9.722026785170939656e-02 7.281114784367067813e-03 -3.629644223774572964e-01 6.694354820560832189e-04 4.722898033955201177e-03 -2.650090510606249450e-01 9.403277229953415500e-03 6.117988350477126039e-04 1.854246523304067112e-02 1.161520166678227731e-02 -7.639217886271537942e-04 1.563039726452013223e-02 3.058346944038551340e-01 2.689458230239087991e-02 1.747838879432919601e+00 4.882438162600459541e-02 -3.225101102190514046e-02 -1.414408041900383495e-01 5.606345000394764508e-03 2.332299991400423045e-02 5.962558376167707841e-03 -7.618903330358674231e-03 1.041002882646822197e-02 -1.830530460354727607e-02 5.284619126520243015e-03 -5.259533012125622298e-02 -1.415215899821565919e-02 -6.420864206190710077e-02 -8.535845692477658786e-02 1.868561198749585719e-02 -3.745437192477390695e-03 2.970649478594606773e-03 -1.349028242068528102e-02 -6.905059284214258748e-03 9.784057045434846507e-04 -1.290446731994461353e-02 9.714609610105093968e-03 -5.385719474551283002e-04 -1.117678520429249769e-02 4.845777475650885069e-02 6.810809193409536610e-02 -2.228459540478815691e-03 4.544791346068716500e-03 2.919154441513375532e-03 -4.371408973510805193e-03 3.563551052328128681e-03 3.002302391295923710e-03 -1.844372704267390872e-03 -5.912244417918610662e-02 7.619989922884226607e-02 -1.606460908636750951e-01 -4.133988506674330377e-01 -6.436029258395364883e-02 -7.651297960566552092e-01 -1.058341119902615583e-02 -2.804826010562369836e-03 -2.149185529265679531e-02 9.498708399590192336e-03 3.425601044734340704e-03 8.698881814466055684e-03 3.428435633931470328e-03 2.600735588368843949e-03 -9.877126057407354873e-03 -1.088009820165926518e-03 9.869094721348789425e-04 6.732149343189117304e-04 2.755693131145409668e-03 -6.590419883332560231e-04 2.998995370565929897e-03 2.019172371423876098e-03 -9.032890908194755744e-04 9.391938873164846699e-04 -7.440796642472187819e-04 1.901064488210035385e-03 4.784314133226399111e-03 1.177299379875600301e-03 -9.089582692137427363e-04 -1.131945952721485557e-03 -2.122634877119207973e-03 8.694157499137496192e-03 -1.757445302221996184e-03 1.323280723527909489e-03 -3.420404297872924396e-03 5.546346195722118158e-04
-2.944174415493393537e-01 -4.805431822745034887e-02 -1.438435909661407996e-01 6.674040264647912099e-03 3.857875897297026804e-03 9.254933728636933685e-04 -3.227416016701505352e-01 -1.493223794526646053e-01 8.241095659129185624e-03 -4.235348692048480045e-03 -1.001554849653458687e-04 9.386269694770601330e-03 2.513949915783315198e-02 6.376880830481870474e-03 4.882438162600459541e-02 1.699939046316713220e+00 -2.884147264928789145e-01 -2.492270032740582508e-01 1.850986745727365053e-03 -7.740318234302501384e-03 -6.096256499965779264e-03 3.855135794406445299e-02 4.934405631214551502e-02 -5.610596884190462846e-03 -5.154228023452155083e-02 4.016234947110126907e-02 -5.708390211491513877e-02 -7.613612097190675110e-02 -5.956416766240588828e-02 4.382085926153331951e-02 -1.007271271200940732e-02 8.822658876074147838e-03 -1.960590861349873273e-04 9.537920216817263874e-03 -8.541562114025376320e-04 5.878937994852300244e-03 -4.030360649942503481e-02 -2.236490876537347745e-03 -5.356523205820828970e-02 -2.596956136106053602e-03 6.259717810333561682e-04 -2.383417083255386180e-03 -3.788333975660694575e-02 -5.063379439684069505e-02 8.610064686289222238e-03 -2.300741565005714334e-03 -2.019172371423895180e-03 6.538452414718220421e-04 1.569889983678448252e-03 -2.796322242970967521e-03 3.334894190426106880e-03 -7.889606598684777497e-03 1.334619080316430152e-03 1.230211711555398435e-02 -4.346535453305964691e-01 5.512283882203247720e-02 4.087312271228218385e-01 -4.439561946440516715e-01 4.281108410320823010e-01 -3.249289596672710889e-02 -1.325170449659304663e-03 8.300622032268939812e-04 1.752720986893606912e-04 -1.895867741348599995e-03 8.536837798696697566e-04 1.804216023974694171e-03 -9.292255819732402750e-03 1.498127633837685602e-02 -2.780732002386735076e-03 4.459753670154882436e-04 9.476976549079138730e-04 -2.774590392459627686e-03 -7.466780376779256351e-03 -2.943248449688924857e-04 9.141550160751563342e-04 -4.806518415270594896e-03 1.015727795639011395e-04 2.820416251146578104e-04 -6.742542836911946669e-03 -3.760555001528796681e-03 2.433022394205232655e-04 -8.017635544088609623e-03 5.897362824633665783e-03 8.503767591429203104e-06
-2.640419837128706385e-03 -2.620091108269932967e-01 4.903792067885524159e-02 -2.712701861655569466e-03 5.509968967692254957e-03 1.351910074418942974e-02 -1.184206328885944182e-01 -4.266902394127862208e-01 1.003822521011104793e-02 -2.091407152797466334e-02 6.336251718656326498e-03 -2.437746709533740973e-03 -4.228734650588473337e-03 1.314257281250371875e-02 -3.225101102190514046e-02 -2.884147264928789145e-01 1.797733318480841724e+00 -3.720114862316377391e-02 7.744097686565342906e-03 -1.010483805624364656e-02 -1.226385016139272185e-02 -4.926563267769152460e-02 -1.457696943255921695e-01 2.336457388889550540e-02 6.000919816635565118e-02 2.828494830358425569e-02 5.816529789362111236e-02 -1.761933401784125316e-02 6.238930822888101579e-03 3.633659891803843467e-02 8.422509367745648068e-03 -1.108702321304998184e-02 -1.179708780693161305e-02 1.609338016671848365e-02 -3.673155167950554936e-03 -6.946160827572604030e-03 -5.366208052244365173e-02 -8.730534727167336409e-04 -7.091764225998629934e-02 -2.863407520636447254e-03 -8.933680286295167961e-04 -4.006691830146453040e-03 -7.640162749337133831e-03 -1.115221876458401956e-02 -2.494438493476358598e-04 -3.053797428377157553e-03 -1.890670994487210791e-03 -4.547153503732999716e-03 -5.079111409728148847e-03 -1.080781617713245067e-02 -2.100903026607849056e-03 1.659179543388086256e-03 9.425009080464677490e-04 -1.644534165869566142e-03 5.019726766048233924e-02 -1.676409121391318480e-01 -6.529192756674447040e-02 4.305008721567977203e-01 -7.749795210851568861e-01 6.010935365132099445e-02 -2.214759026025997068e-03 1.598235875649729743e-03 7.889606598684794194e-04 -1.479183129370189925e-03 1.208007429511203388e-03 1.193834483525531417e-03 1.157268282882530260e-02 -2.095706279746450615e-02 4.114878651170344190e-04 -6.556404812966908253e-03 6.962695931222537965e-03 -9.458079287764589596e-04 1.547213270101360089e-03 -8.125822365112741683e-05 4.174877455842962784e-03 -3.188912846773801595e-04 3.458198820501261119e-04 -2.564358360338982699e-03 -1.711147012002171928e-03 1.603432622511148870e-03 -3.368436829258812919e-04 7.436072327143652180e-04 -3.658509790432036557e-03 -8.475421699425408992e-04
-9.845992819392189455e-02 -2.940744562564862746e-02 -3.720043997586449658e-01 -9.015410941479139184e-03 2.176964503397578812e-03 1.571543494043409206e-02 2.527697673389404931e-02 3.075623765195072828e-02 -2.661471386232735492e-01 -7.325523348455459383e-03 2.829392450270869219e-03 1.616330003358100106e-02 -4.908043951681222150e-02 -1.735241020177802785e-03 -1.414408041900383495e-01 -2.492270032740582508e-01 -3.720114862316377391e-02 1.766624646905381235e+00 6.080666259381558962e-03 -1.222558320723143160e-02 -1.333154542564587638e-02 5.059269285348210257e-03 9.954132397262786119e-03 5.967282691496263863e-03 -1.846498646165244464e-02 4.329409810239956413e-02 -3.844364355457341453e-02 6.958302317966987005e-02 8.793226391577269041e-02 -7.837639130070699414e-03 1.922796338721272005e-03 -3.453946936705659491e-03 -1.022955998091747143e-02 3.493631185465588714e-03 -3.015530474215867736e-03 -1.123961859816226261e-02 1.831144621347420391e-03 -1.708312422805041220e-03 4.244797322705559997e-03 -4.009053987810739725e-03 -3.655202769702049683e-03 -2.862462657570724080e-03 -4.800471291650051237e-02 -6.617679182778259117e-02 1.274525789337235121e-02 -2.982932698448846273e-03 -2.990964034507389603e-03 -1.927520654049927015e-04 -8.606757665559249676e-03 -1.730516704849245462e-03 9.915393011568646858e-03 1.049648379698075486e-02 -2.362157664276872803e-04 -1.319831973338065484e-02 4.123911542078524950e-01 -6.684292028910868155e-02 -7.755837610156789408e-01 -3.399759039887147172e-02 5.924480394619564827e-02 -1.572063168729551375e-01 -1.584062929664090298e-03 7.417175065829576842e-04 -1.032310142442283488e-02 -2.485934725884997049e-03 1.583590498131223290e-03 2.484989862819282115e-03 -1.449892374333144277e-03 1.188165305131269785e-03 7.936849751970367428e-04 -2.061218777848003100e-03 -4.401172160080690961e-03 -5.466032835136741238e-04 -2.834589197131548053e-06 -8.390384023511469327e-04 4.262277289421205831e-03 -1.481545287034461214e-03 5.810907854121198169e-04 -7.440796642472146619e-04 -9.288003935936716771e-04 3.251746240643555667e-03 -1.525953851122839123e-04 2.085785217556484702e-03 -8.332747376503132214e-03 3.066080648231366479e-04
-4.228262219055606112e-03 1.072419579581764329e-04 -9.376348632580681908e-03 -3.229971871294253227e-01 1.494248970952942179e-01 -8.250544289786256036e-03 6.691520231363553596e-03 -3.839451067515632209e-03 -9.099031322794661272e-04 -2.944372836737192412e-01 4.803683826073470997e-02 1.438846925094992291e-01 3.849797318085178971e-02 -4.916500476119332885e-02 5.606345000394764508e-03 1.850986745727365053e-03 7.744097686565342906e-03 6.080666259381558962e-03 1.700363289833217051e+00 2.892121909203387853e-01 2.491396034404800286e-01 2.517067963900163768e-02 -6.359873295299087528e-03 -4.887162477929014870e-02 -5.147850197758609136e-02 -4.019967156219687171e-02 5.708248482031658133e-02 -7.630052714534053815e-02 5.957692331379299544e-02 -4.393471526095145407e-02 -1.007649216427232257e-02 -8.814627540015614049e-03 2.518060070119068237e-04 9.553510457401426931e-03 8.688015889210251108e-04 -5.913425496750749841e-03 -2.305938311867087274e-03 2.006416720036778480e-03 -6.495933576761319436e-04 -3.791263051164399378e-02 5.059458257961370331e-02 -8.593057151106472252e-03 -2.596956136106010234e-03 -6.340031170919114244e-04 2.379165199459687841e-03 -4.032061403460782123e-02 2.198696353908910842e-03 5.363704165120232459e-02 -9.259658043965404706e-03 -1.540929930714381516e-02 2.775062823992470624e-03 4.488099562126313113e-04 -9.538392648349939412e-04 2.775062823992487104e-03 -1.321390997396486994e-03 -8.305346347597421242e-04 4.866044788409597949e-05 -1.895867741348643363e-03 -8.489594645411178541e-04 -1.801853866310399246e-03 -4.348136996202344173e-01 -5.551542942583530954e-02 -4.084118634066116749e-01 -4.430831411713349599e-01 -4.278032881041934909e-01 3.255289477139972770e-02 1.561386216087019049e-03 2.368299274203991035e-03 -3.322138539039011865e-03 -7.886772009487678231e-03 -1.337926101046410521e-03 -1.229597550562687089e-02 -5.711697232221499797e-03 -1.015727795639119815e-04 -2.763724467203865828e-04 -6.359400863766252396e-03 2.886556665746497184e-04 -9.169896052722804284e-04 -8.115428871389678347e-03 -5.900669845363661764e-03 -1.936969284708827885e-05 -6.541759435448399849e-03 3.760555001528811860e-03 -2.546405962090630103e-04
2.085407272330203413e-02 6.334834424057743905e-03 -2.459950991577945431e-03 1.185089775852383731e-01 -4.264384334057742532e-01 1.004625654616958866e-02 2.699946210268480088e-03 5.483040370319498813e-03 1.348744783148815400e-02 2.619160418150200814e-03 -2.619821822296205527e-01 4.917728798104757659e-02 4.944184963944659589e-02 -1.457092230893866636e-01 2.332299991400423045e-02 -7.740318234302501384e-03 -1.010483805624364656e-02 -1.222558320723143160e-02 2.892121909203387853e-01 1.799588084678832134e+00 -3.702445922987586402e-02 4.254245953362646888e-03 1.314304524403657644e-02 -3.227463259854791711e-02 -5.999738737803431143e-02 2.823345326650301274e-02 5.837080561041320392e-02 1.758342922134426001e-02 6.439714224351637123e-03 3.625581312592017491e-02 -8.398415359570169866e-03 -1.111395181042273278e-02 -1.182637856196864373e-02 -1.608440396759417204e-02 -3.697721607659031767e-03 -6.888996612097103567e-03 3.057576880639999509e-03 -1.867994280910158407e-03 -4.544791346068723439e-03 7.598116342913012466e-03 -1.109930643290421917e-02 -2.669238160632800673e-04 2.864352383702157417e-03 -8.848642610381229380e-04 -3.995353473357924137e-03 5.358129473032538503e-02 -8.168341203069426912e-04 -7.087843044275929372e-02 -1.158449361714668571e-02 -2.129863079571895149e-02 4.294402633655321905e-04 6.544594024645539881e-03 6.956081889762568554e-03 -9.415560449807660421e-04 2.206255258434602993e-03 1.596818581051180110e-03 6.940019217645471486e-04 1.478238266304477376e-03 1.198558798854085922e-03 1.188165305131266966e-03 -5.052938702807965865e-02 -1.677519335493528607e-01 -6.585412109084237686e-02 -4.301810360090546070e-01 -7.759021798688234828e-01 6.035123859614294206e-02 5.083363293523849788e-03 -1.110969992662703444e-02 -2.097596005877868687e-03 -1.673352489373741963e-03 9.311625512579523988e-04 -1.665793584848052414e-03 3.774727947514477109e-04 3.382609775244555363e-04 -2.561996202674706857e-03 -1.590676971124054505e-03 -7.511661372400669102e-05 4.176767181974383111e-03 -8.725810411838814864e-04 -3.665596263424867121e-03 -8.243930248326322404e-04 1.579338614335523434e-03 1.610046663971120449e-03 -3.174739900788174076e-04
7.305681224075549415e-03 2.817581661949471357e-03 1.615526869752245687e-02 -2.530815721506252808e-02 3.069387668961381932e-02 -2.661083992375793406e-01 9.008796900019187121e-03 2.158539673616211539e-03 1.572535600262406352e-02 9.850008487421460512e-02 -2.935075384170597601e-02 -3.720960514760188742e-01 -5.078638978195305041e-03 9.995706372154059341e-03 5.962558376167707841e-03 -6.096256499965779264e-03 -1.226385016139272185e-02 -1.333154542564587638e-02 2.491396034404800286e-01 -3.702445922987586402e-02 1.766573624299832446e+00 4.905492821403803494e-02 -1.664376290249491722e-03 -1.414332452855126543e-01 1.841349142457125374e-02 4.333000289889657464e-02 -3.844222625997485016e-02 -6.968034407543813313e-02 8.799745946730672119e-02 -7.878268241896260737e-03 -1.913820139597103079e-03 -3.476623650282714695e-03 -1.025554371522451741e-02 -3.489851733202662624e-03 -3.021672084142989437e-03 -1.117206088896394688e-02 3.004192117427359650e-03 -2.978680814653147067e-03 -1.875553185435831693e-04 4.806707387883744909e-02 -6.613569028442417563e-02 1.273911628344522734e-02 4.027478817592111335e-03 -3.645754139044938939e-03 -2.863879952169288892e-03 -1.837286231274549465e-03 -1.701225949812218679e-03 4.245742185771269293e-03 1.443750764406029081e-03 1.248636541336761675e-03 7.998265851241520476e-04 2.065943093176566062e-03 -4.410620790737795199e-03 -5.522724619079331541e-04 1.585480224262642967e-03 7.431348011815075340e-04 -1.033066032894852833e-02 2.494438493476382884e-03 1.580755908934088245e-03 2.483572568220721206e-03 -4.123949336601153703e-01 -6.730448589670837145e-02 -7.752724286355272554e-01 3.404672327828842104e-02 5.946448460897340443e-02 -1.572318281757293379e-01 8.614316570084934455e-03 -1.671935194775173031e-03 9.925786505291465597e-03 -1.049931838617789229e-02 -2.593649115375986497e-04 -1.319595757571637856e-02 1.593983991854041812e-03 5.843978061421110275e-04 -7.440796642472200829e-04 1.233046300752558828e-04 -8.414005600154228839e-04 4.267001604749760986e-03 -1.960118429816957910e-03 -8.333219808035988163e-03 3.307020729987605661e-04 1.021396974033326587e-03 3.253163535242123081e-03 -1.313359661338030617e-04
-4.274560509275461377e-03 2.124524603250646515e-03 9.067850841626120054e-03 6.683961326837896573e-03 -3.569692662255225229e-03 1.754138281492021237e-03 -3.225516841939426449e-01 1.472606882432837550e-01 -2.392535011839483361e-02 -2.949323919201516375e-01 1.598755550335884124e-02 -1.509980940997026067e-01 1.859962944851631557e-03 6.243182706683792979e-03 -7.618903330358674231e-03 3.855135794406445299e-02 -4.926563267769152460e-02 5.059269285348210257e-03 2.517067963900163768e-02 4.254245953362646888e-03 4.905492821403803494e-02 1.700389745999056901e+00 2.299990398868444474e-01 -3.053291926636998999e-01 -5.121441275071994537e-02 -5.157015369496004836e-02 -4.725212948466191165e-02 -7.631375522826042146e-02 6.776935852503804258e-02 3.037451297340358278e-02 -1.007271271200951487e-02 -8.680929416217543493e-03 1.655400091125229988e-03 9.531778606890022043e-03 2.111296520330694249e-03 5.546346195722109268e-03 -2.311135058728503583e-03 2.100903026607881582e-03 1.970039492006842637e-04 -2.594121546908878008e-03 -1.122969753597259602e-03 -2.196334196244626759e-03 -3.788475705120550319e-02 5.126118347247263923e-02 -2.408928386029565369e-03 -4.038722688074043721e-02 -9.312570375645187748e-03 -5.286697825264807110e-02 -1.898702330545775589e-03 -8.201411410369149283e-04 1.938386579305605064e-03 -1.321863428929345979e-03 -8.314794978254492520e-04 1.034625056953262373e-04 4.459753670154774016e-04 -1.517450083531469551e-03 -2.228459540478810053e-03 -9.271941263819640303e-03 -1.517780785604469843e-02 4.752661220524851023e-04 -7.889606598684789640e-03 1.320446134330779866e-03 1.257565497307727709e-02 1.568000257547023154e-03 3.506859268385465519e-03 2.647978741654401138e-03 -4.437436004542667511e-01 -4.255710491114518268e-01 6.005502402504261927e-02 -4.342137115735080766e-01 3.331256467623116418e-02 4.104107212221227430e-01 -5.830749978501046336e-03 -4.015668029268846043e-05 2.848762143117900361e-04 -6.507744365082823550e-03 4.837698896438926213e-04 8.484870330082655912e-04 -6.583805841872542031e-03 3.755830686200242394e-03 -5.697524286235773616e-04 -7.836221835472140240e-03 -5.796262476602595873e-03 1.270368391848128616e-03
1.874466592910277452e-02 6.731204480123395215e-03 4.630773885048403843e-03 7.081748677501974350e-04 2.708449977859873729e-03 -1.064152027756735258e-02 1.206788556156431214e-01 -4.275684896323643236e-01 2.540217109010074747e-02 -1.865443150632738190e-02 -2.712049906140232558e-01 -7.118503850758242657e-02 -6.238930822888094641e-03 -5.084308156589563421e-03 1.041002882646822197e-02 4.934405631214551502e-02 -1.457696943255921695e-01 9.954132397262786119e-03 -6.359873295299087528e-03 1.314304524403657644e-02 -1.664376290249491722e-03 2.299990398868444474e-01 1.817458279840619584e+00 2.683505592925109970e-02 -6.231135702595987091e-02 3.905119050582543227e-03 -6.775376828445384136e-02 3.217683927124678073e-02 -2.043644324825788505e-02 -3.356248095711165946e-02 -7.852756939122108870e-03 -7.889134167151933691e-03 1.124339805042511020e-02 -1.498316606450832492e-02 -1.946890346897009981e-03 4.890138796586004227e-03 2.350346875955498360e-03 -2.296017249677184116e-04 4.549043229864425247e-03 1.933189832444226703e-03 6.089642458505803782e-04 3.235683568526484186e-03 -2.842148101657950357e-03 3.900867166786844888e-03 2.185468270988962479e-03 5.281784537323112177e-02 1.459671707063257481e-02 6.860036559133067535e-02 9.061236800166159316e-04 -1.144985063028291020e-02 -7.785671661456657761e-04 1.817444106894634728e-03 1.161236707758510822e-03 -1.255723014329586818e-03 5.965392965364841801e-03 7.732286898243952850e-03 -4.672347859939663837e-04 -1.163835081189220841e-02 -1.100104067407029970e-02 2.161374262813351571e-03 6.245544864348184615e-04 6.878603118374264228e-04 -9.897440613320165892e-04 3.115213527648359390e-03 2.702308367932766990e-04 4.220230882997078395e-03 -4.277815562536820826e-01 -7.840379232961259826e-01 7.495079025597264910e-02 3.906630831487681310e-02 -1.674491049367925755e-01 -6.592309609463925524e-02 -3.675517325614822105e-04 7.110094569473405027e-04 2.262002179311542113e-03 -1.953031956824126478e-03 -5.763664700835597829e-04 -3.114741096115501706e-03 1.581700771999800144e-03 8.730534727167350503e-04 1.081868210238781398e-04 -1.610991527036819445e-04 -1.525953851122866228e-03 1.247691678271049126e-03
-1.159252495320522644e-02 -7.535282949043238879e-04 1.564504264203865624e-02 -9.416977744406244966e-03 6.425068846833108119e-04 1.855474845289490499e-02 -6.108539719820244495e-04 4.729512075415178395e-03 -2.649967678407707528e-01 -9.723774781842506321e-02 7.214029506701576805e-03 -3.628940300790618467e-01 7.599061205978738243e-03 1.039916290121254902e-02 -1.830530460354727607e-02 -5.610596884190462846e-03 2.336457388889550540e-02 5.967282691496263863e-03 -4.887162477929014870e-02 -3.227463259854791711e-02 -1.414332452855126543e-01 -3.053291926636998999e-01 2.683505592925109970e-02 1.748367057886652365e+00 -5.211392238927599514e-03 -5.260099929965049437e-02 -1.411530933865294199e-02 6.432391535592379972e-02 -8.539341685820789341e-02 1.863222722428319739e-02 3.726067499630419076e-03 2.979153246186006486e-03 -1.346335382331252314e-02 6.897500379688371874e-03 9.958856712591324361e-04 -1.298100122826718189e-02 -3.590952081233708681e-03 2.988601876843116362e-03 -1.849569451128802843e-03 -4.535342715411631344e-03 2.908288516257698676e-03 -4.373771131175086674e-03 -4.853194650716712022e-02 6.804336881409417392e-02 -2.215703889091712002e-03 -9.692877759593761938e-03 -5.612486610321833951e-04 -1.117347818356251299e-02 -2.745299637422606541e-03 -9.283279620608120416e-04 2.991436466040245552e-03 -2.020117234489583226e-03 -8.933680286295209161e-04 9.458079287764698017e-04 -3.432215086194304043e-03 2.595538841507438917e-03 -9.838386671713217346e-03 1.077616326443112983e-03 9.973029658576952963e-04 6.741597973846324109e-04 1.058341119902615583e-02 -2.791597927642421040e-03 -2.145689535922549324e-02 -9.494456515794513080e-03 3.428908065464318471e-03 8.699354245998901225e-03 5.912149931612040166e-02 7.604116223380286144e-02 -1.606834129547707046e-01 4.133945987836373792e-01 -6.394219067737666462e-02 -7.652582974335918609e-01 -1.356823362360645886e-03 -9.127377214765875109e-04 -1.134780541918614964e-03 5.192022546080604043e-04 1.903899077407170213e-03 4.782896838627832131e-03 -1.649258481198120213e-03 -3.426545907800043929e-03 5.277060221994556719e-04 1.805633318573250309e-03 8.705023424393169146e-03 -1.782484173463338073e-03
-4.388888940226448598e-01 2.073388614134363261e-01 -2.263419473910104757e-02 -1.599794899708163048e-02 2.389086261649623309e-03 2.176917260244281768e-02 -1.600834249080439545e-02 -2.376330610262644954e-03 -2.176681044477860039e-02 -4.387731482970952390e-01 -2.073157122683263187e-01 2.282316735224329540e-02 -5.123992405349413193e-02 6.221025667792882963e-02 5.284619126520243015e-03 -5.154228023452155083e-02 6.000919816635565118e-02 -1.846498646165244464e-02 -5.147850197758609136e-02 -5.999738737803431143e-02 1.841349142457125374e-02 -5.121441275071994537e-02 -6.231135702595987091e-02 -5.211392238927599514e-03 2.461251123156364073e+00 2.007834014636052306e-04 -3.288123468673847995e-04 9.744845228207808796e-03 -2.787346043842352906e-05 6.614041459975179135e-06 -1.378982763409223100e+00 -3.543236496415013217e-04 2.253498411720566107e-04 2.904036632462095313e-03 8.976199124223135928e-06 -3.732209109567549699e-05 3.812758685909310719e-02 -5.783979256748367215e-02 6.299402059093554655e-03 1.929882811714132493e-03 -6.155782873105803635e-04 -5.794372750471172076e-03 1.915237434195753326e-03 6.174680134420163034e-04 5.792955455872670148e-03 3.813609062668461835e-02 5.792624753799636983e-02 -6.310267984349329957e-03 -5.003049932938421693e-03 -1.403121652580885392e-04 8.592112288040666679e-03 1.234936026883954110e-03 -3.080253594217163132e-04 -1.550992722364208116e-03 1.397924905719046245e-03 -1.738548040907728943e-04 1.791932804120414773e-03 -4.998325617609973223e-03 -2.091454395950756093e-03 -8.378100803657227008e-03 1.521701967327135363e-03 2.050352852592490609e-04 -1.666738447913802910e-03 -4.986042397755606655e-03 2.089092238286461168e-03 8.398415359570055375e-03 -5.018640173522638526e-03 3.585755334371831804e-04 -8.613371707019288476e-03 1.245801952139569818e-03 2.957421395675344927e-04 1.543433817838486041e-03 -4.172751513945108237e-02 -1.591243888963479042e-02 1.628471493752487939e-03 -4.319583234356556140e-02 1.584818820116652358e-02 -1.598708307182483126e-03 5.746184734119898219e-03 8.220308671680608440e-05 4.719591013225697858e-04 5.534535407400720947e-03 -8.456524438119858737e-05 -4.993601302281523886e-04
1.187182647542932845e-01 -6.434682828526729903e-01 5.021663735332940193e-02 -4.228262219055521545e-04 7.445048526267879219e-03 4.610931760668521631e-04 4.015668029270892474e-04 7.450717704662144537e-03 4.639277652639914361e-04 -1.186237784477222473e-01 -6.439241792818782839e-01 5.027285670573920090e-02 5.152905215160162589e-02 4.003384809416460528e-03 -5.259533012125622298e-02 4.016234947110126907e-02 2.828494830358425569e-02 4.329409810239956413e-02 -4.019967156219687171e-02 2.823345326650301274e-02 4.333000289889657464e-02 -5.157015369496004836e-02 3.905119050582543227e-03 -5.260099929965049437e-02 2.007834014636052306e-04 1.774253471297929652e+00 -1.166069682339626323e-01 -1.559024058422715654e-05 -8.280779907889041988e-03 1.188165305131272387e-03 -4.724315328560847130e-05 -3.630088309415456793e-01 1.600078358627875230e-02 -9.448630656385182173e-07 -2.787346043846721834e-04 -1.960590861349812287e-04 6.195750580785121253e-02 -8.323204259539451755e-02 8.590694993442168220e-03 -1.955866546021030805e-04 -8.057792224381306323e-03 7.058127100859391562e-04 2.163736420477972082e-04 -8.060154382045582599e-03 7.048678470202177169e-04 -6.185640545982017124e-02 -8.327314413875293309e-02 8.581246362785059645e-03 -8.041257120731372388e-03 -1.201204415438080972e-02 1.032924303434996222e-02 1.094623861625903085e-03 -1.568000257546989760e-03 4.042596626643457473e-03 -1.169740475349916172e-03 -8.711637465853084347e-04 -5.165093948707830118e-03 -9.358396234332159308e-03 -1.480600423968748882e-03 -1.256998579468300223e-02 1.166905886152776574e-03 -8.692740204538907094e-04 -5.170290695569247294e-03 9.358868665865001379e-03 -1.475403677107339729e-03 -1.256951336315015669e-02 8.043619278395648664e-03 -1.200637497598654180e-02 1.032121169829141108e-02 -1.080450915640252798e-03 -1.570362415211280999e-03 4.042596626643456606e-03 9.557148180204411148e-02 1.934937829115765395e-02 1.966260039744077877e-03 -9.631130958249564666e-02 1.925772657378372471e-02 2.000275110109664151e-03 -4.440856408840517617e-05 9.368317296522116460e-04 -1.185803147466952525e-04 4.204640642412906231e-05 9.377765927179218097e-04 -1.171630201481290584e-04
-1.261817381103425353e-02 5.028230533639629907e-02 -1.833733546147487403e-01 -3.663234105760589110e-03 4.644001967968350796e-04 1.185047257014427632e-02 3.679296777877679239e-03 4.795180058482088111e-04 1.185661418007137244e-02 1.260636302271288256e-02 5.044482178369853742e-02 -1.832070587151836405e-01 4.724835003239907794e-02 -6.768951759598550166e-02 -1.415215899821565919e-02 -5.708390211491513877e-02 5.816529789362111236e-02 -3.844364355457341453e-02 5.708248482031658133e-02 5.837080561041320392e-02 -3.844222625997485016e-02 -4.725212948466191165e-02 -6.775376828445384136e-02 -1.411530933865294199e-02 -3.288123468673847995e-04 -1.166069682339626323e-01 6.814824861438807391e-01 -7.086472992801659200e-06 1.184858284401284646e-03 2.419321879752384108e-03 2.220428204419678760e-04 1.608204180992987842e-02 -2.188789464664945839e-01 1.417294598566155192e-06 -2.017282645292457343e-04 -2.109406794199256575e-03 -6.634356015888064409e-03 8.470224952564046894e-03 -5.000215343741306814e-03 -1.973818944269751813e-03 7.015608262902345293e-04 -1.663431427183781992e-03 1.976653533466891412e-03 6.996711001588117084e-04 -1.668155742512325004e-03 6.622072796033811465e-03 8.466445500301199301e-03 -4.973286746368550670e-03 7.102063233414880779e-03 -2.125469466316343668e-03 -1.167756262911920015e-02 1.123914616662941013e-02 -8.455107143512677337e-03 -6.994348843923856203e-03 -1.107993674005715128e-02 7.003325043048101023e-03 -1.157787957568671110e-02 -5.188715525350594618e-03 2.409400817562395080e-04 -9.497291104991634897e-03 1.102655197684449841e-02 6.921594387864120693e-03 -1.150984943495554289e-02 5.185408504620614249e-03 2.442471024862289839e-04 -9.504850009517323145e-03 -7.089307582027788365e-03 -2.139642412302004797e-03 -1.167945235525062395e-02 -1.110308588516706677e-02 -8.440461765994146381e-03 -6.957499184361136402e-03 -1.025885073595450385e-02 2.001219973175363473e-03 3.754177175835250041e-02 1.036278567318268777e-02 1.994133500182547654e-03 3.758807004857232792e-02 -2.055077167920893704e-04 -1.185803147467001450e-04 -1.412570283237567985e-04 7.473866849772053305e-04 -1.162181570824232586e-04 -1.412570283237639813e-04
4.174877455842985335e-03 3.111434075385422458e-03 -3.807798154814606055e-04 -3.422204262013105458e-01 -1.495765476173412101e-02 -1.382452773018044700e-01 -3.421292469154695315e-01 1.468931365107216738e-02 1.383241733677914309e-01 4.147476426937294312e-03 -3.079781162684206569e-03 3.935354668685258055e-04 -7.617863980986377959e-02 -3.227463259854800731e-02 -6.420864206190710077e-02 -7.613612097190675110e-02 -1.761933401784125316e-02 6.958302317966987005e-02 -7.630052714534053815e-02 1.758342922134426001e-02 -6.968034407543813313e-02 -7.631375522826042146e-02 3.217683927124678073e-02 6.432391535592379972e-02 9.744845228207808796e-03 -1.559024058422715654e-05 -7.086472992801659200e-06 2.600761099671622389e+00 2.097596005877991852e-03 -3.477096081815122868e-04 4.683213785195306650e-03 3.307020730016494567e-06 1.842482978135946692e-05 -1.584009544900865096e+00 -9.245485097979363673e-04 2.159012105149054261e-04 -1.742327493170600823e-03 2.270978378435782596e-03 -2.546405962091050231e-04 2.946791686185418202e-02 5.184936073087727942e-03 4.776944201313847171e-02 2.941689425630576032e-02 -5.092339492648074659e-03 -4.778030793839419671e-02 -1.707839991272231024e-03 -2.291292934348469583e-03 2.461368286175768865e-04 4.820218929723458189e-03 5.448552868421045747e-03 3.333004464294725151e-03 -7.954802150218818688e-03 -7.947243245693173808e-03 1.804688455507661576e-04 -7.986455062920165549e-03 -7.806931080435106085e-03 1.528316008787144889e-03 4.761637419649323091e-03 4.620380391325554746e-03 -4.305268558911024349e-03 -8.003462598102979719e-03 7.816852142625046324e-03 -1.495718233020113452e-03 4.887776638921761778e-03 -4.620380391325484490e-03 4.395502981686385743e-03 4.907146331768785438e-03 -5.521307324480787329e-03 -3.375995733784556679e-03 -7.974171843065851889e-03 7.972754548467341287e-03 -1.677131941637632993e-04 1.262809487322413913e-03 -2.585617779317416279e-03 2.655065214646624549e-04 7.738428508169607842e-04 2.584672916251795887e-03 -2.692859737276495310e-04 -5.222116434723472062e-02 -2.919626873045623244e-04 -2.435856983402223935e-03 -5.227549397351305416e-02 2.201530943106037646e-04 2.450974792453678927e-03
1.206117703379769833e-03 7.372294070208158454e-03 -1.154150234765684594e-03 -1.226243286679415748e-02 -2.404468632359410551e-01 -3.437081130982720667e-02 1.194873832897818192e-02 -2.403141099752086896e-01 -3.413554040646525622e-02 -1.126749205860081825e-03 7.363790302616754838e-03 -1.150370782502844157e-03 -6.777738986109660413e-02 -2.056541705672739959e-02 -8.535845692477658786e-02 -5.956416766240588828e-02 6.238930822888101579e-03 8.793226391577269041e-02 5.957692331379299544e-02 6.439714224351637123e-03 8.799745946730672119e-02 6.776935852503804258e-02 -2.043644324825788505e-02 -8.539341685820789341e-02 -2.787346043842352906e-05 -8.280779907889041988e-03 1.184858284401284646e-03 2.097596005877991852e-03 7.671607792164004680e-01 9.544534258277173611e-02 -2.267671357705776817e-05 7.157337722758955493e-04 2.107044636534979268e-04 -1.263754350388241604e-03 -1.890590681126631811e-01 -2.001739647861516119e-02 1.528788440319982190e-03 2.872383719760673425e-04 -5.168400969437830436e-04 -5.440049100829629121e-03 -6.187908217339724119e-03 -8.665339175633311047e-03 5.518472735283663777e-03 -6.216254109311045509e-03 -8.739983357824460813e-03 -1.507529021341526710e-03 3.018837494945838238e-04 -5.182573915423491565e-04 4.624632275121286044e-03 -7.369931912543856156e-04 3.016475337281571828e-03 -1.180889859525298922e-02 -1.468317204114511290e-02 2.286096187487166899e-03 -1.308635346009393366e-02 -1.616566219124528081e-02 1.667210879446625249e-03 3.806380860215767374e-03 3.230014390132211061e-03 -3.757720412331660119e-03 1.310430585834243891e-02 -1.615763085518674702e-02 1.658234680322371321e-03 -3.827640279194259067e-03 3.232376547796491674e-03 -3.829057573792824312e-03 -4.619435528259876675e-03 -7.506937057071929632e-04 3.024034241807257908e-03 1.182826828810006059e-02 -1.467183368435657359e-02 2.289875639750004518e-03 -1.177771811408453648e-03 -7.842363445399570614e-05 -1.417294598567012812e-06 2.551130277419076295e-05 -9.354144350536396243e-05 0.000000000000000000e+00 -1.095615967844904004e-02 3.881497473939775691e-03 -3.155842639473893825e-04 9.525164565430102939e-03 3.914095249706795419e-03 -3.174739900788180582e-04
-1.233046300752381832e-04 -1.153205371699974648e-03 -3.167653427795299494e-03 -1.118869047892045721e-01 -3.440010206486425470e-02 -5.540544736498658196e-01 1.119464311623443453e-01 -3.429333253843893509e-02 -5.541617156078239015e-01 1.162181570824004091e-04 -1.152260508634249305e-03 -3.161039386335324879e-03 -3.023042135588268828e-02 -3.357381931390019530e-02 1.868561198749585719e-02 4.382085926153331951e-02 3.633659891803843467e-02 -7.837639130070699414e-03 -4.393471526095145407e-02 3.625581312592017491e-02 -7.878268241896260737e-03 3.037451297340358278e-02 -3.356248095711165946e-02 1.863222722428319739e-02 6.614041459975179135e-06 1.188165305131272387e-03 2.419321879752384108e-03 -3.477096081815122868e-04 9.544534258277173611e-02 1.669615555948857688e+00 3.779452262655018021e-06 2.092871690549318140e-04 2.644671720924398218e-03 2.678686791289683843e-04 -2.019077885117308638e-02 -3.716273993954263277e-01 -1.615715842365378395e-04 -5.210919807394809485e-04 -4.455501786359055728e-03 -5.058844096968657944e-02 -8.707385582057447157e-03 -8.575199239164510434e-02 5.057663018136521194e-02 -8.659197565706199320e-03 -8.575199239164513210e-02 1.573197004408250269e-04 -5.234541384037686091e-04 -4.457391512490477790e-03 3.975038917445137404e-03 4.813604888263434134e-03 2.848762143117971376e-04 7.336389273711142744e-03 8.188183327449381765e-03 1.050215297537497854e-03 -4.637860358041236142e-03 -4.418179695263477376e-03 -1.014688446266777920e-02 -4.714394266363810572e-03 -4.931240339944421500e-03 1.902009351275736875e-03 4.643057104902642042e-03 -4.409675927672091975e-03 -1.014971905186490969e-02 4.746519610597954401e-03 -4.924626298484445150e-03 1.961535724415517518e-03 -4.065745771753375565e-03 4.852816705490432814e-03 3.448750189844183877e-04 -7.350562219696807342e-03 8.174010381463727576e-03 1.048325571406079912e-03 2.234601150405931592e-04 -4.724315328517428222e-07 -9.259658043965409693e-05 -3.307020729987398985e-06 1.417294598558870708e-06 -9.306901197250901613e-05 -9.418158823238360899e-02 -3.760555001528798633e-04 9.708468000177998720e-04 9.416410826566795622e-02 -2.097596005877878174e-04 9.481700864407455361e-04
-5.604266301650194515e-02 4.858013452351938460e-03 -3.401507036558399765e-04 9.902637360181581333e-03 -3.113323801516478927e-04 -2.878997761220775109e-03 9.914448148502980063e-03 3.557409442400970333e-04 2.877580466622078892e-03 -5.618817192862132770e-02 -4.814549751329258789e-03 4.568412922712476081e-04 -1.009066511025798370e-02 7.835749403939100410e-03 -3.745437192477390695e-03 -1.007271271200940732e-02 8.422509367745648068e-03 1.922796338721272005e-03 -1.007649216427232257e-02 -8.398415359570169866e-03 -1.913820139597103079e-03 -1.007271271200951487e-02 -7.852756939122108870e-03 3.726067499630419076e-03 -1.378982763409223100e+00 -4.724315328560847130e-05 2.220428204419678760e-04 4.683213785195306650e-03 -2.267671357705776817e-05 3.779452262655018021e-06 2.328869193608827715e+00 -1.077143894909717210e-04 -1.157457255496826279e-04 9.949408081932377412e-04 8.503767591425476159e-06 -3.307020729991935016e-05 6.084918143177539193e-04 -4.622270117457072218e-03 4.034565290584452273e-04 -4.249049206501293030e-03 7.558904525684670243e-05 6.859705857059769304e-04 -4.261804857888496466e-03 -8.881712817681154497e-05 -6.873878803046731475e-04 4.540067030740042517e-04 4.380857604167898156e-03 -5.267611591338569642e-04 -1.980905417262577607e-03 -3.982597821971590232e-04 1.333201785717864039e-03 1.861380239449438728e-04 -4.062911182566670762e-05 -1.039349372280822231e-04 1.653510364994954795e-04 -1.747996671565233903e-05 1.011003480310204705e-04 -1.969567060474005336e-03 -7.062851416188265473e-04 -1.192417188926905673e-03 1.710202148935756165e-04 1.889726131409918963e-05 -1.242494931409752080e-04 -1.962480587481098878e-03 7.110094569472971346e-04 1.192417188927035777e-03 -1.987047027189603465e-03 5.135330762139165162e-04 -1.334619080316473520e-03 1.809412770837118788e-04 4.960531094994405366e-05 1.086592525567804928e-04 -4.187207918850488486e-01 4.322611520482168013e-01 -4.658127670800740749e-02 -4.189678735767322082e-01 -4.316021100598834703e-01 4.670694349574668752e-02 3.401979468091430054e-03 6.472312000106971970e-05 3.628274172327622567e-04 3.320248812907624497e-03 -6.755770919833204964e-05 -3.859765623426898891e-04
1.020933991131126040e-01 8.546286429353764508e-03 6.648528961873715129e-03 -3.595203965029466868e-04 -2.692387305742794876e-03 7.988817220584442692e-04 3.694414586928951110e-04 -2.692387305742791406e-03 8.007714481898802091e-04 -1.020296208561771167e-01 8.443768786724155373e-03 6.673095401582191527e-03 8.701716403663180971e-03 -7.879213104961970901e-03 2.970649478594606773e-03 8.822658876074147838e-03 -1.108702321304998184e-02 -3.453946936705659491e-03 -8.814627540015614049e-03 -1.111395181042273278e-02 -3.476623650282714695e-03 -8.680929416217543493e-03 -7.889134167151933691e-03 2.979153246186006486e-03 -3.543236496415013217e-04 -3.630088309415456793e-01 1.608204180992987842e-02 3.307020730016494567e-06 7.157337722758955493e-04 2.092871690549318140e-04 -1.077143894909717210e-04 2.336294872442248760e+00 -2.064984057164865328e-01 -4.724315328553850638e-07 1.025176426296166971e-04 -1.521229535794313241e-04 1.032688087668568941e-02 3.058049312172860662e-03 -7.025056893559466446e-04 -2.787346043846703945e-05 6.099091089162914092e-04 -2.305465880334188174e-04 2.551130277420464074e-05 6.080193827848699977e-04 -2.314914510991331281e-04 -1.032829817128421909e-02 3.057576880640001677e-03 -6.911673325674160071e-04 2.127831623980617776e-03 -1.810357633901803209e-02 -3.004664548960187843e-03 -4.355818732926620236e-04 4.322748525626706503e-04 -7.870709337370508521e-04 -5.248714330023203020e-04 5.588865033679106965e-04 5.999880467263327393e-04 2.554437298149017307e-03 3.170015585459558206e-04 3.822915963865702611e-03 5.314854744623028317e-04 5.603037979664804956e-04 5.990431836606147694e-04 -2.556799455813301390e-03 3.160566954802485843e-04 3.828112710727118919e-03 -2.125941897849189209e-03 -1.810688335974801680e-02 -3.003247254361633006e-03 4.464477985483285261e-04 4.336921471612439731e-04 -7.880157968027743515e-04 4.109020500162923195e-01 -9.438586762719026746e-01 8.850343363899483562e-02 -4.103219040939459772e-01 -9.446528336786326197e-01 8.890122098965906605e-02 8.220308671683556115e-05 -1.053522318267496410e-04 -8.031336058537692085e-06 2.111768951863535236e-04 -1.048798002938943017e-04 -7.558904525682349373e-06
-1.102702440837735262e-02 6.742070405379068168e-03 6.982727028215610088e-02 -3.394892995098737834e-03 7.993541535912968574e-04 4.620380391325598982e-03 3.385444364441615814e-03 7.946298382627450634e-04 4.588727478624259927e-03 1.114749444925548089e-02 6.733566637787692308e-03 6.989671771748583173e-02 -1.660124406453790781e-03 1.124859479728651523e-02 -1.349028242068528102e-02 -1.960590861349873273e-04 -1.179708780693161305e-02 -1.022955998091747143e-02 2.518060070119068237e-04 -1.182637856196864373e-02 -1.025554371522451741e-02 1.655400091125229988e-03 1.124339805042511020e-02 -1.346335382331252314e-02 2.253498411720566107e-04 1.600078358627875230e-02 -2.188789464664945839e-01 1.842482978135946692e-05 2.107044636534979268e-04 2.644671720924398218e-03 -1.157457255496826279e-04 -2.064984057164865328e-01 3.954034611494389173e-01 9.448630657396539512e-07 -1.525953851122867041e-04 -1.281706748636636702e-03 -1.124387048195810753e-03 -7.105370254144932271e-04 -2.795849811438119378e-03 -2.593649115375930118e-04 -2.310190195662786155e-04 -1.509418747472933593e-03 2.522784385447840233e-04 -2.291292934348585593e-04 -1.501859842947240575e-03 1.161709139291370457e-03 -6.481760630775879484e-04 -2.926713346039058576e-03 -2.257750295515831198e-03 -1.989881616386843678e-03 4.095036526790404516e-03 4.185743381098644411e-04 -1.138559994181485271e-04 -9.604533062949785309e-04 -3.089702224874140086e-04 -2.192082312448862826e-04 -4.976121335565682029e-03 1.754138281492020803e-03 2.481682842089294808e-03 2.899312317133446917e-03 3.193637162102357834e-04 -2.144839159163433248e-04 -4.965255410310009075e-03 -1.758862596820570971e-03 2.482155273622148155e-03 2.902619337863434658e-03 2.255860569384416942e-03 -1.983740006459721976e-03 4.094091663724694352e-03 -4.209364957741447292e-04 -1.157457255495701013e-04 -9.618706008935446437e-04 -4.447186991380801951e-02 8.866783981242851165e-02 -1.340926041280058323e-01 4.440006032081400544e-02 8.889366208513338474e-02 -1.342390579031909892e-01 -3.236156000059335256e-04 -7.086472992830098331e-06 -1.766893932879134142e-04 4.157397489127315649e-04 -7.086472992829674815e-06 -1.776342563536204607e-04
-4.952972190455629496e-03 -4.112988925038881145e-03 4.393613255555979796e-04 -9.466677541662610329e-02 -3.534260297291107536e-03 -3.140535857809401143e-02 -9.469795589779456124e-02 3.433159949260087065e-03 3.143464933313114273e-02 -4.967617567974268872e-03 4.114406219637468942e-03 -4.384164624897580369e-04 9.524219702364385837e-03 1.498411092757403681e-02 -6.905059284214258748e-03 9.537920216817263874e-03 1.609338016671848365e-02 3.493631185465588714e-03 9.553510457401426931e-03 -1.608440396759417204e-02 -3.489851733202662624e-03 9.531778606890022043e-03 -1.498316606450832492e-02 6.897500379688371874e-03 2.904036632462095313e-03 -9.448630656385182173e-07 1.417294598566155192e-06 -1.584009544900865096e+00 -1.263754350388241604e-03 2.678686791289683843e-04 9.949408081932377412e-04 -4.724315328553850638e-07 9.448630657396539512e-07 2.598597363251144987e+00 1.256195445862278836e-03 1.507056589808507643e-04 -9.070685430823555856e-04 8.716361781183653949e-04 -9.354144350521979064e-05 5.830749978501074959e-03 5.409341051194178039e-04 5.487764685648140704e-03 5.838308883026688614e-03 -6.254993495004442742e-04 -5.508551673093687109e-03 -9.061236800165725636e-04 -8.749431988481506071e-04 9.306901197246651540e-05 -5.210919807395464343e-04 -2.428298078876572549e-03 1.625164473021789395e-04 -6.037674989892508060e-04 -2.316804237122887297e-03 1.668628174045271376e-03 -5.990431836607043245e-04 -2.613018808223031408e-03 -1.298241852286694887e-03 -5.206195492066332392e-04 -2.451447223986516228e-03 3.699138902257229251e-04 -6.004604782592487533e-04 2.613491239755987971e-03 9.571462855649580468e-04 -5.414065366522334208e-04 2.451447223986662378e-03 -3.751106370871175495e-04 -5.324303375280753370e-04 2.519004933184835864e-03 -1.582645635066107052e-04 -6.061296566534047844e-04 2.319638826319856892e-03 -1.669573037110978504e-03 2.698056484137039378e-03 -3.557409442400617967e-04 3.779452262845858779e-05 2.270978378435725784e-03 3.552685127072895480e-04 -3.732209109558876081e-05 -4.362054829160263436e-01 -4.443596511731089105e-02 -4.077844743309796960e-01 -4.363146146001160020e-01 4.365692551963255841e-02 4.076592799747730256e-01
3.873938569414064350e-04 5.163676654109234081e-04 -8.928955970966748060e-05 -1.060797763873462529e-02 2.389983881562064705e-02 -1.973346512736932727e-03 1.037223430383979635e-02 2.396078248335899163e-02 -1.986102164124019936e-03 -4.086532759198984528e-04 5.210919807394696728e-04 -8.739983357824306044e-05 -2.093344122082168614e-03 -1.933662263977055764e-03 9.784057045434846507e-04 -8.541562114025376320e-04 -3.673155167950554936e-03 -3.015530474215867736e-03 8.688015889210251108e-04 -3.697721607659031767e-03 -3.021672084142989437e-03 2.111296520330694249e-03 -1.946890346897009981e-03 9.958856712591324361e-04 8.976199124223135928e-06 -2.787346043846721834e-04 -2.017282645292457343e-04 -9.245485097979363673e-04 -1.890590681126631811e-01 -2.019077885117308638e-02 8.503767591425476159e-06 1.025176426296166971e-04 -1.525953851122867041e-04 1.256195445862278836e-03 4.030039396500161852e-01 1.912081591556222815e-01 -3.637722802984944567e-05 -8.503767591397438691e-05 1.577921319736971849e-04 -1.412570283237283924e-04 -2.589869663113174465e-03 9.670673477549566154e-04 1.681856256965137014e-04 -2.534595173769095197e-03 9.278555305279645492e-04 2.976318656990310801e-05 -9.070685430823901445e-05 1.582645635065493936e-04 1.808940339303239785e-03 -6.829470238957325093e-03 5.031395824909656129e-04 -9.179344683379948204e-04 8.002990166570103821e-04 -5.801459223463970765e-04 -2.225152519748809085e-04 1.742799924703484311e-03 2.570027538733282821e-04 1.642172008205282710e-03 1.670517900176614291e-03 -7.147889092101802899e-04 2.210979573763147956e-04 1.747996671564886525e-03 2.593649115375996797e-04 -1.651148207329541841e-03 1.679021667768002078e-03 -7.171510668744572169e-04 -1.819333833026061994e-03 -6.819076745234507221e-03 5.036120140238356567e-04 9.169896052722838978e-04 8.054957635184232211e-04 -5.839253746092491152e-04 3.996770767956489166e-04 -2.314914510991695980e-05 4.251883795697491487e-06 3.651895748972062592e-04 -1.795239824849692443e-05 3.779452262842572291e-06 -4.393093580868862036e-02 -1.115977766910970642e-01 -8.225221959625250712e-02 4.284150869392411298e-02 -1.113724268499250575e-01 -8.147601458777112282e-02
-5.669178394271905249e-06 -8.551010744683711236e-05 -2.839313512460813903e-04 -9.799316583946075798e-02 -2.056966894052309099e-03 6.476091452381489699e-03 9.804135385581205786e-02 -1.921851475655671996e-03 6.556877244499758131e-03 7.369931912543087457e-05 -9.495873810395894215e-05 -2.848762143117922045e-04 -5.588865033679129950e-03 4.841005917169044492e-03 -1.290446731994461353e-02 5.878937994852300244e-03 -6.946160827572604030e-03 -1.123961859816226261e-02 -5.913425496750749841e-03 -6.888996612097103567e-03 -1.117206088896394688e-02 5.546346195722109268e-03 4.890138796586004227e-03 -1.298100122826718189e-02 -3.732209109567549699e-05 -1.960590861349812287e-04 -2.109406794199256575e-03 2.159012105149054261e-04 -2.001739647861516119e-02 -3.716273993954263277e-01 -3.307020729991935016e-05 -1.521229535794313241e-04 -1.281706748636636702e-03 1.507056589808507643e-04 1.912081591556222815e-01 2.146815812696877046e+00 1.747996671565598127e-05 1.473986382508731062e-04 1.350209320900666934e-03 -2.143421864564856727e-03 7.884882283356229281e-04 5.090449766516685556e-03 2.344677697561237378e-03 7.960471328613098752e-04 4.878328008264624580e-03 1.039349372282533237e-05 1.681856256965129966e-04 1.347847163236391092e-03 4.809353004467740566e-04 -9.236036467322543929e-04 6.906949010345529022e-04 -3.139779967356839258e-03 -3.994881041825062984e-03 6.066020881863035596e-04 3.283871584877717711e-03 3.750161507805982713e-03 -9.622957892731162990e-03 -8.546286429353673435e-04 3.614101226343646289e-04 7.327413074586883613e-04 -3.271588365023492522e-03 3.740712877148867632e-03 -9.634296249519698832e-03 8.527389168039529793e-04 3.486544712472731912e-04 7.275445605972792086e-04 -4.686520805925270755e-04 -9.325798458565100549e-04 6.991986686259604213e-04 3.159149660203906286e-03 -3.992991315693637452e-03 6.193577395733986836e-04 -2.296017249677129092e-04 1.511780905137554077e-05 1.275565138709505791e-05 -2.470816916833615349e-04 -7.558904525678707131e-06 1.464537751851697933e-05 -3.995646380908290385e-01 -8.213694630223578041e-02 -8.599978273062776069e-01 4.000880922292328057e-01 -8.118594162659789615e-02 -8.602893175620494048e-01
-4.648182987034121805e-01 -4.175793973016702632e-01 4.515831293104688449e-02 -4.148893721535925477e-03 5.705555622294401080e-03 8.911476004250977814e-03 -4.141807248543073229e-03 3.648588728242087645e-03 -9.924841642225748495e-03 -3.821498669267110043e-03 1.049412163931649940e-02 -1.151788077101407017e-03 -4.033478698059347195e-02 -5.285469503279381642e-02 9.714609610105093968e-03 -4.030360649942503481e-02 -5.366208052244365173e-02 1.831144621347420391e-03 -2.305938311867087274e-03 3.057576880639999509e-03 3.004192117427359650e-03 -2.311135058728503583e-03 2.350346875955498360e-03 -3.590952081233708681e-03 3.812758685909310719e-02 6.195750580785121253e-02 -6.634356015888064409e-03 -1.742327493170600823e-03 1.528788440319982190e-03 -1.615715842365378395e-04 6.084918143177539193e-04 1.032688087668568941e-02 -1.124387048195810753e-03 -9.070685430823555856e-04 -3.637722802984944567e-05 1.747996671565598127e-05 5.132344994850297493e-01 4.279554110577729054e-01 -4.630773885048401761e-02 -1.088954683231644488e-03 -3.390641111303040363e-03 6.694354820560534033e-04 -1.082813073304553578e-03 -3.444498306048530967e-03 6.944743532973952915e-05 3.033955303997242815e-03 3.730791814958911348e-03 -4.029840975256269000e-04 5.636108186964647673e-04 6.831359965088501258e-04 -1.975236238868345682e-03 3.378830322981656378e-03 7.927401121313269045e-04 -7.785671661456440920e-04 3.366547103127409506e-03 9.391938873164955119e-04 4.615656075996883798e-04 5.626659556307467974e-04 9.793505676091948144e-04 1.807523044704685382e-03 8.362038131540065755e-04 -3.873938569413969482e-04 -6.533728099389834402e-04 5.792010592807028506e-04 -6.661284613260838768e-04 -3.444025874515871041e-04 5.858151007406744298e-04 -4.695969436582585980e-04 4.804628689139230947e-04 8.324243608911780640e-04 -2.697584052604312665e-04 5.910118476020527912e-04 7.700633985542772305e-05 4.095981389856066107e-04 -3.921181722698675355e-05 -2.125941897849779124e-05 -2.340898245298402795e-03 3.136945378159536595e-04 6.136885611791377017e-04 -6.141609927120590283e-05 -2.636167953332861462e-04 6.066020881862854534e-04 1.795239824850319247e-05 2.782621728517954175e-04
-3.931083887628274431e-01 -7.555162867945811600e-01 6.441084275796919723e-02 3.131748631298293759e-03 4.167318551317279740e-03 2.900729611732049892e-04 1.194306915058384981e-03 4.291568044458243456e-03 -4.094564095257543362e-03 1.495529260406979616e-02 -7.028363914289450717e-03 2.120272719454926492e-03 9.251626707906832753e-03 1.454097014975563526e-02 -5.385719474551283002e-04 -2.236490876537347745e-03 -8.730534727167336409e-04 -1.708312422805041220e-03 2.006416720036778480e-03 -1.867994280910158407e-03 -2.978680814653147067e-03 2.100903026607881582e-03 -2.296017249677184116e-04 2.988601876843116362e-03 -5.783979256748367215e-02 -8.323204259539451755e-02 8.470224952564046894e-03 2.270978378435782596e-03 2.872383719760673425e-04 -5.210919807394809485e-04 -4.622270117457072218e-03 3.058049312172860662e-03 -7.105370254144932271e-04 8.716361781183653949e-04 -8.503767591397438691e-05 1.473986382508731062e-04 4.279554110577729054e-01 8.193313933896196888e-01 -6.932649285732939148e-02 -7.275445605971989776e-05 6.264442125662259952e-04 -1.165961023087084408e-03 -6.902224695017077950e-04 2.078698744563677340e-05 1.149425919437128355e-03 -3.714256711308966136e-03 -4.149838584601611355e-03 5.626659556307522184e-04 -4.832974581110553204e-04 1.549102996232788439e-03 1.230211711555396787e-03 -1.014310501040488650e-03 4.592034499354314021e-04 1.634140672146755209e-03 -4.100705705184655957e-04 -5.763664700836248350e-05 -1.093678998560207232e-03 -1.417294598566112840e-04 1.394145453456212312e-03 -9.250209413308343835e-04 -5.579416403022111580e-04 1.710202148936406687e-04 6.264442125662381382e-04 -6.996711001588116000e-04 5.839253746092384900e-04 3.288123468673490209e-04 -5.532173249736429925e-04 5.867599638063869787e-04 -2.867659404432246206e-04 -5.560519141707860602e-04 5.338476321265330296e-05 -5.513275988422178947e-04 1.851931608793139943e-04 5.111709185495185923e-04 -2.503887124133917768e-05 4.850454547826153068e-03 4.384164624897770104e-04 -4.251883795698338520e-06 -5.877048268720880351e-04 -8.173065518398640178e-05 5.243990014695701710e-05 -6.363652747561948566e-04 -2.409400817562391828e-05 -8.976199124244819971e-06
4.248293316048690205e-02 6.448548694016034699e-02 -1.664536916970662528e-01 8.734314179430201566e-03 -4.624159843588426626e-03 -1.307926698710112391e-02 -9.184068998708510081e-03 8.267551824969081916e-04 -1.320351648024209457e-02 -1.603905054044037562e-03 2.117910561790654553e-03 1.227660581277981514e-02 5.280886917410684833e-02 6.865894710140474366e-02 -1.117678520429249769e-02 -5.356523205820828970e-02 -7.091764225998629934e-02 4.244797322705559997e-03 -6.495933576761319436e-04 -4.544791346068723439e-03 -1.875553185435831693e-04 1.970039492006842637e-04 4.549043229864425247e-03 -1.849569451128802843e-03 6.299402059093554655e-03 8.590694993442168220e-03 -5.000215343741306814e-03 -2.546405962091050231e-04 -5.168400969437830436e-04 -4.455501786359055728e-03 4.034565290584452273e-04 -7.025056893559466446e-04 -2.795849811438119378e-03 -9.354144350521979064e-05 1.577921319736971849e-04 1.350209320900666934e-03 -4.630773885048401761e-02 -6.932649285732939148e-02 1.885341966796608426e-01 2.885611802680623089e-03 3.882914768538343105e-03 -5.196746861409667689e-05 -2.802936284430947340e-03 -3.900394735253990240e-03 5.456584204479684053e-04 4.020392344599306141e-04 5.640832502293170302e-04 9.916337874634347481e-04 -1.536347344845685400e-03 -9.746262522806402014e-04 2.783094160051026097e-03 -2.664513845304321629e-03 1.107379513013002654e-03 1.738075609374928072e-03 2.844037827789371552e-03 -7.110094569473446226e-04 1.801853866310407486e-03 1.606739643241141382e-03 1.173992359145611258e-03 2.801046558299525278e-03 6.519555153404525639e-05 -2.362157664289503758e-06 -7.454969588457834853e-04 -6.358928432233446537e-04 3.859765623428403221e-04 6.363652747561927966e-04 7.733704192842481666e-04 -4.478650931468970784e-04 7.847087760727648178e-04 5.669178394264722410e-05 -7.464418219114228505e-05 -1.729099410250684770e-04 -5.574692087693331995e-05 -2.031455591278727522e-05 3.188912846773794547e-04 -6.084918143177261637e-04 -6.776263578034402713e-18 2.867659404432124234e-04 3.784176578171568987e-04 -3.392058405901626642e-04 2.163736420477562795e-04 -1.705477833607911705e-04 3.897560146056850967e-04 1.436191859880187635e-04
-1.598235875649748824e-03 -1.131284548575484279e-02 -9.288003935936710266e-04 -4.861551964532924153e-01 4.783605485927115014e-02 4.431927452869574013e-01 -5.369184370901370316e-03 -7.431348011815021130e-04 -6.683016463772178603e-03 -1.625164473022483284e-03 1.085175230968798629e-02 -3.365602240061713220e-03 -3.781767177354005555e-02 2.827975155672275785e-03 4.845777475650885069e-02 -2.596956136106053602e-03 -2.863407520636447254e-03 -4.009053987810739725e-03 -3.791263051164399378e-02 7.598116342913012466e-03 4.806707387883744909e-02 -2.594121546908878008e-03 1.933189832444226703e-03 -4.535342715411631344e-03 1.929882811714132493e-03 -1.955866546021030805e-04 -1.973818944269751813e-03 2.946791686185418202e-02 -5.440049100829629121e-03 -5.058844096968657944e-02 -4.249049206501293030e-03 -2.787346043846703945e-05 -2.593649115375930118e-04 5.830749978501074959e-03 -1.412570283237283924e-04 -2.143421864564856727e-03 -1.088954683231644488e-03 -7.275445605971989776e-05 2.885611802680623089e-03 5.312246922561625340e-01 -5.017411851537242201e-02 -4.687470393306375493e-01 3.013168316551577582e-03 -4.119602966498784962e-04 -3.884332063136921361e-03 -1.098875745421628962e-03 6.902224695017294791e-04 2.810022757423777905e-03 2.364047390408308743e-03 2.314914510991136938e-04 -8.432902861468371397e-04 8.782502195781743438e-04 1.630833651416780262e-03 -1.556661900758472567e-03 7.346310335901162780e-04 4.289678318326623635e-04 9.609257378278136634e-04 5.749491754849828280e-04 5.343200636594462247e-04 2.891280981074978614e-04 8.872264187024300058e-04 -1.929882811714219229e-03 -9.916337874634200029e-04 2.375385747196848488e-03 -5.494378727107982179e-04 -7.459693903786343387e-04 5.796734908135509935e-04 -6.113264035148481979e-04 3.996770767956655049e-04 7.322688759258213533e-04 -2.570027538733362510e-04 8.475421699425571623e-04 3.278674838016147879e-04 8.385659708182798162e-04 -4.724315328552986665e-05 3.732209109557588591e-04 -8.295897716940241542e-04 1.266116508052389619e-04 1.585480224262646436e-03 8.362038131541556533e-05 8.163616887741026798e-04 3.798349524157203011e-04 -2.314914510992085615e-05 2.019644802956721639e-03
-1.342036255382270463e-02 -1.105159084808580994e-02 2.631443638004447687e-03 4.780534680963555855e-02 -1.478885497504485447e-01 -6.219466643734461453e-02 -1.500914979881537784e-03 5.866182343465215637e-03 -1.019034816369048576e-03 1.295690722009155277e-02 -1.132182168487908328e-02 1.747524240032036213e-03 -5.128574991218114165e-02 3.858348328829860202e-03 6.810809193409536610e-02 6.259717810333561682e-04 -8.933680286295167961e-04 -3.655202769702049683e-03 5.059458257961370331e-02 -1.109930643290421917e-02 -6.613569028442417563e-02 -1.122969753597259602e-03 6.089642458505803782e-04 2.908288516257698676e-03 -6.155782873105803635e-04 -8.057792224381306323e-03 7.015608262902345293e-04 5.184936073087727942e-03 -6.187908217339724119e-03 -8.707385582057447157e-03 7.558904525684670243e-05 6.099091089162914092e-04 -2.310190195662786155e-04 5.409341051194178039e-04 -2.589869663113174465e-03 7.884882283356229281e-04 -3.390641111303040363e-03 6.264442125662259952e-04 3.882914768538343105e-03 -5.017411851537242201e-02 1.785819540085295254e-01 6.596419763799768465e-02 4.185743381098758252e-04 6.401447270190361617e-04 -5.702248601564363466e-04 3.444970737581422478e-03 2.692859737276427547e-05 -3.899449872188280077e-03 1.992716205583980674e-03 1.114938417538692203e-03 8.229757302340675370e-04 1.417294598566126284e-03 3.191747435970926881e-03 -1.326115312725045618e-03 4.936909518338608322e-04 3.670793010286178045e-04 -4.724315328558678726e-06 1.705477833607938810e-04 5.574692087693331995e-05 1.823585716821777029e-04 -1.293045105425162135e-03 3.165291270131026687e-03 8.423454230811354328e-04 -1.854293766457342819e-03 1.549575427765636582e-03 -1.128638931991495647e-03 1.181078832138788767e-05 -9.273830989951076242e-04 -7.795120292113620619e-05 -3.462923135829959389e-04 3.028286125602945838e-04 -1.039349372281770907e-05 -3.472371766487003563e-04 1.058246633596035438e-04 2.456643970847951510e-04 1.374775760609143007e-04 -4.866044788410004525e-05 -2.045628537263765234e-04 1.114938417538693504e-04 -9.580911486307031218e-04 3.368436829258853577e-04 5.621935240979094965e-05 1.262809487322422803e-03 1.251943562066701386e-04
-8.187238464383759205e-04 3.182771236846673821e-03 8.779195175051469902e-03 4.430155834621365418e-01 -6.200002464580821326e-02 -7.181923059728749781e-01 -1.380539425309983137e-02 -1.018562384836195229e-03 -3.296154804731984533e-03 -3.666541126490566443e-03 1.215566334036865832e-03 9.065016252428958338e-03 2.419321879752376302e-03 2.194444470113220309e-03 -2.228459540478815691e-03 -2.383417083255386180e-03 -4.006691830146453040e-03 -2.862462657570724080e-03 -8.593057151106472252e-03 -2.669238160632800673e-04 1.273911628344522734e-02 -2.196334196244626759e-03 3.235683568526484186e-03 -4.373771131175086674e-03 -5.794372750471172076e-03 7.058127100859391562e-04 -1.663431427183781992e-03 4.776944201313847171e-02 -8.665339175633311047e-03 -8.575199239164510434e-02 6.859705857059769304e-04 -2.305465880334188174e-04 -1.509418747472933593e-03 5.487764685648140704e-03 9.670673477549566154e-04 5.090449766516685556e-03 6.694354820560534033e-04 -1.165961023087084408e-03 -5.196746861409667689e-05 -4.687470393306375493e-01 6.596419763799768465e-02 7.786985021117944772e-01 3.888583946932608858e-03 -5.636108186964674778e-04 -4.574082101105748921e-03 -7.606147678972195042e-05 1.153205371699978551e-03 5.480205781122375261e-04 4.015668029270689186e-04 4.932185203010181103e-04 1.729099410250657665e-04 4.511721138768828680e-04 9.557289909664298810e-04 1.043601256077523456e-03 6.429793162161670864e-04 2.796794674503832144e-04 7.823466184084888666e-04 8.475421699425354782e-04 6.949467848302596975e-04 3.680241640943411954e-04 7.525834318386167600e-04 -1.421074050828973877e-03 1.505639295210076242e-03 8.225032987012044321e-04 -9.264382359294004964e-04 5.584140718350593009e-04 8.683291573881898699e-04 -7.299067182615426915e-04 5.390443789879927061e-04 7.294342867287108116e-04 -2.754275836546957179e-04 4.006219398613455277e-04 1.705477833608054006e-04 5.201471176737742542e-04 1.398397337251983835e-04 2.050352852592361860e-04 -4.790455743153461399e-04 2.938524134360497638e-04 8.262827509640587476e-04 3.292847784001944533e-04 2.093344122082181191e-03 -2.335229066904133573e-03 -1.459813436523028462e-04 1.710674580469330724e-03
-1.598708307182575283e-03 -1.084655556282659167e-02 3.361822787798892515e-03 -5.358790877178559384e-03 7.166786353415968225e-04 6.668843517786495791e-03 -4.862714146103749302e-01 -4.818045744672272424e-02 -4.431776274779060110e-01 -1.598235875649727140e-03 1.131331791728771262e-02 9.231312151993876017e-04 -2.595066409974574294e-03 -1.936024421641320981e-03 4.544791346068716500e-03 -3.788333975660694575e-02 -7.640162749337133831e-03 -4.800471291650051237e-02 -2.596956136106010234e-03 2.864352383702157417e-03 4.027478817592111335e-03 -3.788475705120550319e-02 -2.842148101657950357e-03 -4.853194650716712022e-02 1.915237434195753326e-03 2.163736420477972082e-04 1.976653533466891412e-03 2.941689425630576032e-02 5.518472735283663777e-03 5.057663018136521194e-02 -4.261804857888496466e-03 2.551130277420464074e-05 2.522784385447840233e-04 5.838308883026688614e-03 1.681856256965137014e-04 2.344677697561237378e-03 -1.082813073304553578e-03 -6.902224695017077950e-04 -2.802936284430947340e-03 3.013168316551577582e-03 4.185743381098758252e-04 3.888583946932608858e-03 5.313758703466762157e-01 5.047127794953843588e-02 4.687267247747248233e-01 -1.093678998560212653e-03 7.889606598686501812e-05 -2.887501528812065968e-03 5.787286277478547077e-04 6.080193827848895134e-04 -3.973149191313705801e-04 7.346310335900945940e-04 2.546405962090738523e-04 -8.513216222053802528e-04 8.876988502352456227e-04 1.927993085582815815e-03 1.078561189508822713e-03 2.380582494058243112e-03 5.503827357764999248e-04 7.464418219114933237e-04 7.384104858529447896e-04 -4.308575579641091453e-04 -8.777777880452882538e-04 5.749491754849936700e-04 -5.380995159222964203e-04 -2.910178242389229591e-04 2.371606294933987450e-03 -2.343260402962404985e-04 8.470697384097090193e-04 8.853366925709723820e-04 -1.638864987475317954e-03 1.558551626889892244e-03 4.195192011755781826e-04 8.343140870226031618e-04 -1.261392192723772665e-04 4.020392344599224826e-04 -8.428178546139889968e-04 4.818801635127765211e-05 3.930630353356499070e-04 3.590479649699554292e-05 -2.016337782226752112e-03 1.549102996232783018e-03 -7.984092905255181722e-05 -8.054957635184327620e-04
-1.293942725337589653e-02 -1.134166380925900885e-02 1.754610713024869380e-03 1.489576623093014519e-03 5.868544501129487577e-03 -1.021869405566180802e-03 -4.813841104029858986e-02 -1.479665009533696618e-01 -6.256032844377468205e-02 1.343548036287406031e-02 -1.102702440837733701e-02 2.632388501070158718e-03 1.115883280604414076e-03 6.032950674563172279e-04 2.919154441513375532e-03 -5.063379439684069505e-02 -1.115221876458401956e-02 -6.617679182778259117e-02 -6.340031170919114244e-04 -8.848642610381229380e-04 -3.645754139044938939e-03 5.126118347247263923e-02 3.900867166786844888e-03 6.804336881409417392e-02 6.174680134420163034e-04 -8.060154382045582599e-03 6.996711001588117084e-04 -5.092339492648074659e-03 -6.216254109311045509e-03 -8.659197565706199320e-03 -8.881712817681154497e-05 6.080193827848699977e-04 -2.291292934348585593e-04 -6.254993495004442742e-04 -2.534595173769095197e-03 7.960471328613098752e-04 -3.444498306048530967e-03 2.078698744563677340e-05 -3.900394735253990240e-03 -4.119602966498784962e-04 6.401447270190361617e-04 -5.636108186964674778e-04 5.047127794953843588e-02 1.786641570952463287e-01 6.640072437435604047e-02 3.393003268967301027e-03 6.316409594276408941e-04 3.879135316275496813e-03 -8.976199124240754213e-06 -7.832914814742122575e-04 -7.889606598686230762e-05 3.477096081815512097e-04 3.042459071588634071e-04 -1.275565138709094980e-05 1.292100242359450670e-03 3.169070722393876882e-03 8.002990166570123336e-04 1.849097019595943858e-03 1.550992722364199876e-03 -1.127694068925781581e-03 -4.913287941695821705e-04 3.656620064300665995e-04 -5.055017401552920880e-05 -1.681856256965165745e-04 5.480205781122212631e-05 1.828310032150326221e-04 -1.993188637116832286e-03 1.261392192723853872e-03 8.248654563654912253e-04 -1.419656756230416005e-03 3.189385278306648003e-03 -1.322335860462200844e-03 -8.314794978254573836e-05 -4.582585868697053007e-05 -2.040904221935229594e-04 4.417234832197784126e-04 1.034625056953316583e-04 2.456643970847951510e-04 8.976199124252273861e-06 1.269423528782398503e-03 1.370051445280648025e-04 -3.448750189844298260e-05 -9.595084432292692346e-04 3.344815252616053407e-04
3.676934620213409902e-03 1.226904690825383892e-03 9.066433547027534859e-03 1.380350452696838329e-02 -9.949408081934220556e-04 -3.303713709257641556e-03 -4.429995207900194742e-01 -6.236332449457398369e-02 -7.179924674344771995e-01 8.111649419126972134e-04 3.188912846773786416e-03 8.783919490380015516e-03 2.188302860186110751e-03 3.229541958599358147e-03 -4.371408973510805193e-03 8.610064686289222238e-03 -2.494438493476358598e-04 1.274525789337235121e-02 2.379165199459687841e-03 -3.995353473357924137e-03 -2.863879952169288892e-03 -2.408928386029565369e-03 2.185468270988962479e-03 -2.215703889091712002e-03 5.792955455872670148e-03 7.048678470202177169e-04 -1.668155742512325004e-03 -4.778030793839419671e-02 -8.739983357824460813e-03 -8.575199239164513210e-02 -6.873878803046731475e-04 -2.314914510991331281e-04 -1.501859842947240575e-03 -5.508551673093687109e-03 9.278555305279645492e-04 4.878328008264624580e-03 6.944743532973952915e-05 1.149425919437128355e-03 5.456584204479684053e-04 -3.884332063136921361e-03 -5.702248601564363466e-04 -4.574082101105748921e-03 4.687267247747248233e-01 6.640072437435604047e-02 7.785189781293093692e-01 -6.623490090632445232e-04 -1.170212906882782747e-03 -5.291233167980922579e-05 -8.645497051253505164e-04 -7.091197308159208259e-04 5.362097897908496384e-04 -7.299067182615697966e-04 -2.721205629247045073e-04 4.020392344599333246e-04 -7.506937057071916622e-04 -1.422018913894681005e-03 1.413987577836143313e-03 -8.267551824969027706e-04 -9.254933728636825264e-04 5.598313664336145717e-04 -6.429793162161670864e-04 2.796794674503832144e-04 6.921121956331166298e-04 -8.461248753439910494e-04 6.963640794288258103e-04 3.689690271600374813e-04 -4.039289605913313173e-04 5.078638978195382236e-04 1.705477833607925257e-04 -4.525894084754598229e-04 9.599808747621282196e-04 1.045490982208943133e-03 -1.710202148936386358e-04 -4.795180058481942828e-04 2.929075503703304387e-04 -2.135390528506321854e-04 5.201471176737742542e-04 1.388948706594804136e-04 2.300269133472821956e-03 -1.540126797108568014e-04 1.712564306600734138e-03 -7.856536391384936297e-04 3.259777576702154399e-04 2.086730080622209611e-03
-3.821971100800001554e-03 -1.050026324924356949e-02 1.150843214035675386e-03 -4.133775912484524695e-03 -3.662761674227751375e-03 9.951770239598504639e-03 -4.154090468397341786e-03 -5.725397746674334466e-03 -8.934152717828035620e-03 -4.655973383010907907e-01 4.179152961215304440e-01 -4.514508484812693179e-02 -2.292237797414274289e-03 -2.330977183108456051e-03 3.563551052328128681e-03 -2.300741565005714334e-03 -3.053797428377157553e-03 -2.982932698448846273e-03 -4.032061403460782123e-02 5.358129473032538503e-02 -1.837286231274549465e-03 -4.038722688074043721e-02 5.281784537323112177e-02 -9.692877759593761938e-03 3.813609062668461835e-02 -6.185640545982017124e-02 6.622072796033811465e-03 -1.707839991272231024e-03 -1.507529021341526710e-03 1.573197004408250269e-04 4.540067030740042517e-04 -1.032829817128421909e-02 1.161709139291370457e-03 -9.061236800165725636e-04 2.976318656990310801e-05 1.039349372282533237e-05 3.033955303997242815e-03 -3.714256711308966136e-03 4.020392344599306141e-04 -1.098875745421628962e-03 3.444970737581422478e-03 -7.606147678972195042e-05 -1.093678998560212653e-03 3.393003268967301027e-03 -6.623490090632445232e-04 5.138694474651874788e-01 -4.282856406992388010e-01 4.623073251062860545e-02 5.777837646821150537e-04 7.346310335901108570e-04 -4.752661220525067863e-04 8.277000455626424245e-04 2.650340899318739431e-04 -5.895945530035192044e-04 8.310070662925902671e-04 3.859765623428633614e-04 5.064466032209612688e-04 5.782561962149631966e-04 6.609317144646513053e-04 3.415679982544223524e-04 3.361350356266014881e-03 -9.339971404550683615e-04 -6.009329097920481071e-04 5.560519141707860602e-04 -9.793505676091948144e-04 -1.805633318573249442e-03 5.650281132950525642e-04 -4.152673173798764831e-04 1.976653533466900953e-03 3.369854123857389874e-03 -7.922676805984570775e-04 7.809293238099227537e-04 1.639337419008216241e-04 2.326252867779871839e-03 -2.182633681791881536e-04 3.401507036558839951e-04 -4.039289605913421594e-04 4.015668029270743396e-05 4.521169769426157457e-04 -1.653510364992352710e-05 -2.673962475961471838e-04 4.346370102269308806e-04 6.283339386976523940e-05 2.730654259904224772e-04
-1.495009585720838072e-02 -7.056237374727892739e-03 2.123579740184912065e-03 -1.199031230386942305e-03 4.277867530005433072e-03 -4.097871115987535007e-03 -3.141669693488267391e-03 4.155035331463026796e-03 2.995215918303087942e-04 3.934740507692575662e-01 -7.547693725411368515e-01 6.428281381256538418e-02 -2.104682478870720935e-03 -2.347984718291238780e-04 3.002302391295923710e-03 -2.019172371423895180e-03 -1.890670994487210791e-03 -2.990964034507389603e-03 2.198696353908910842e-03 -8.168341203069426912e-04 -1.701225949812218679e-03 -9.312570375645187748e-03 1.459671707063257481e-02 -5.612486610321833951e-04 5.792624753799636983e-02 -8.327314413875293309e-02 8.466445500301199301e-03 -2.291292934348469583e-03 3.018837494945838238e-04 -5.234541384037686091e-04 4.380857604167898156e-03 3.057576880640001677e-03 -6.481760630775879484e-04 -8.749431988481506071e-04 -9.070685430823901445e-05 1.681856256965129966e-04 3.730791814958911348e-03 -4.149838584601611355e-03 5.640832502293170302e-04 6.902224695017294791e-04 2.692859737276427547e-05 1.153205371699978551e-03 7.889606598686501812e-05 6.316409594276408941e-04 -1.170212906882782747e-03 -4.282856406992388010e-01 8.183808611455147819e-01 -6.914885860097577663e-02 5.532173249736429925e-04 9.434457711121992714e-04 -2.853486458446476658e-04 5.598313664336254138e-04 5.196746861408719012e-05 -5.546346195722036843e-04 5.612486610322023686e-04 1.729099410250657665e-04 5.007774248266968174e-04 7.043954154873689234e-04 5.853426692078046029e-04 3.297572099330561488e-04 4.162121804455781900e-04 -5.999880467261404018e-05 -1.224070101628278772e-03 1.398397337252078702e-04 1.390366001193378380e-03 -9.283279620608147521e-04 4.866044788410465310e-04 1.902009351275750536e-03 1.235408458416802253e-03 1.020452110967622929e-03 4.558964292054293495e-04 1.646423892000996661e-03 -4.739433137605136848e-03 4.289678318326948896e-04 -2.078698744563270764e-05 -9.921062189963670793e-05 5.078638978195273816e-04 -2.220428204420153099e-05 4.861320473081943224e-04 -2.314914510992085615e-05 -2.362157664294924769e-06 4.077084128541917044e-04 -8.031336058542842046e-05 6.094366773835369414e-05
1.612881253168260698e-03 2.123579740184919004e-03 1.227566094971410671e-02 9.185013861774234123e-03 8.347865185554513047e-04 -1.321627213162915315e-02 -8.731007158700229004e-03 -4.626049569719849555e-03 -1.306840106184544228e-02 -4.249521638034111509e-02 6.435367854249368635e-02 -1.664508571078691379e-01 -2.040904221935053412e-04 4.544791346068724307e-03 -1.844372704267390872e-03 6.538452414718220421e-04 -4.547153503732999716e-03 -1.927520654049927015e-04 5.363704165120232459e-02 -7.087843044275929372e-02 4.245742185771269293e-03 -5.286697825264807110e-02 6.860036559133067535e-02 -1.117347818356251299e-02 -6.310267984349329957e-03 8.581246362785059645e-03 -4.973286746368550670e-03 2.461368286175768865e-04 -5.182573915423491565e-04 -4.457391512490477790e-03 -5.267611591338569642e-04 -6.911673325674160071e-04 -2.926713346039058576e-03 9.306901197246651540e-05 1.582645635065493936e-04 1.347847163236391092e-03 -4.029840975256269000e-04 5.626659556307522184e-04 9.916337874634347481e-04 2.810022757423777905e-03 -3.899449872188280077e-03 5.480205781122375261e-04 -2.887501528812065968e-03 3.879135316275496813e-03 -5.291233167980922579e-05 4.623073251062860545e-02 -6.914885860097577663e-02 1.885663220238950055e-01 -7.714806931528352119e-04 -4.029840975256445182e-04 7.842363445399289264e-04 -5.527448934407569025e-05 -7.369931912543786767e-05 -1.729099410250725427e-04 -6.377825693548320931e-05 -1.889726131406124256e-06 -1.149898350969988641e-03 6.358928432233378232e-04 3.873938569414132112e-04 6.363652747561913871e-04 -2.841203238592243229e-03 -7.138440461444768483e-04 1.395562748054782545e-03 -1.605794780175432953e-03 1.171630201481329778e-03 2.801046558299533085e-03 1.539654365575660131e-03 -9.292728251265273010e-04 2.783094160051016557e-03 2.672545181362875801e-03 1.109741670677275895e-03 1.717288621929290160e-03 4.856596157753265012e-04 -2.173185051135609856e-05 2.598373430704549241e-04 -3.023561810274464409e-05 -2.173185051135474331e-05 3.193637162102343739e-04 2.466092601505069952e-04 3.902284461385413712e-04 1.431467544551760416e-04 -2.905453927060585532e-04 -3.401507036558711473e-04 2.154287789820627042e-04
-4.080296662965317289e-02 5.669981527870372739e-02 1.101521362005595389e-02 3.950519720889945907e-02 -5.975408513861374393e-02 4.133775912484535103e-03 1.468789635647384413e-03 4.327472840955315326e-04 3.377413028383079423e-03 2.088619806753591341e-03 6.717976397203266441e-04 1.077143894910264840e-03 -4.445363405663980139e-01 4.280404487336868513e-01 -5.912244417918610662e-02 1.569889983678448252e-03 -5.079111409728148847e-03 -8.606757665559249676e-03 -9.259658043965404706e-03 -1.158449361714668571e-02 1.443750764406029081e-03 -1.898702330545775589e-03 9.061236800166159316e-04 -2.745299637422606541e-03 -5.003049932938421693e-03 -8.041257120731372388e-03 7.102063233414880779e-03 4.820218929723458189e-03 4.624632275121286044e-03 3.975038917445137404e-03 -1.980905417262577607e-03 2.127831623980617776e-03 -2.257750295515831198e-03 -5.210919807395464343e-04 1.808940339303239785e-03 4.809353004467740566e-04 5.636108186964647673e-04 -4.832974581110553204e-04 -1.536347344845685400e-03 2.364047390408308743e-03 1.992716205583980674e-03 4.015668029270689186e-04 5.787286277478547077e-04 -8.976199124240754213e-06 -8.645497051253505164e-04 5.777837646821150537e-04 5.532173249736429925e-04 -7.714806931528352119e-04 4.756469018679903016e-01 -4.566872795914383443e-01 4.448131854446513156e-02 -3.134016302655998065e-02 4.718504420699645013e-02 -5.219896006519052570e-03 -6.850257226402155925e-05 -1.124859479728656294e-03 -5.905394160692209113e-04 2.822778408810859476e-03 5.796734908135455725e-04 2.133973233907739478e-03 2.125941897850253462e-05 4.157397489126541529e-05 -2.546405962090521682e-04 3.286706174074859044e-03 -4.183853654967213676e-03 4.266056741683999648e-04 4.795180058482051248e-04 -3.921181722699542717e-04 5.494378727108036389e-04 2.329087456977123327e-04 -8.976199124255661993e-06 7.464418219114499556e-05 -3.774727947514395793e-04 1.081868210238835608e-04 4.237710849712623181e-04 2.229876835077447994e-04 -1.081868210238835608e-04 -2.570027538733308300e-04 1.148008624838531071e-04 -1.256667877395345446e-04 1.162181570824320949e-04 5.999880467263301372e-05 -1.181078832138788767e-05 2.442471024862412354e-04
4.689827826655321164e-03 6.709472629612052777e-03 8.069603012702684236e-03 4.432541613862286262e-02 -6.136980098097914033e-02 6.506327070484230549e-03 -1.596818581051334500e-04 6.611679302310999665e-03 8.371486762197299664e-04 7.114818884801723826e-04 1.018704114296048457e-02 4.469202300811872400e-04 4.258535631680993028e-01 -7.832886468850173145e-01 7.619989922884226607e-02 -2.796322242970967521e-03 -1.080781617713245067e-02 -1.730516704849245462e-03 -1.540929930714381516e-02 -2.129863079571895149e-02 1.248636541336761675e-03 -8.201411410369149283e-04 -1.144985063028291020e-02 -9.283279620608120416e-04 -1.403121652580885392e-04 -1.201204415438080972e-02 -2.125469466316343668e-03 5.448552868421045747e-03 -7.369931912543856156e-04 4.813604888263434134e-03 -3.982597821971590232e-04 -1.810357633901803209e-02 -1.989881616386843678e-03 -2.428298078876572549e-03 -6.829470238957325093e-03 -9.236036467322543929e-04 6.831359965088501258e-04 1.549102996232788439e-03 -9.746262522806402014e-04 2.314914510991136938e-04 1.114938417538692203e-03 4.932185203010181103e-04 6.080193827848895134e-04 -7.832914814742122575e-04 -7.091197308159208259e-04 7.346310335901108570e-04 9.434457711121992714e-04 -4.029840975256445182e-04 -4.566872795914383443e-01 8.329298626313288434e-01 -8.527294681732977555e-02 -8.576994478989363041e-03 1.198417069394234341e-02 -3.329225012031842429e-03 -4.077084128541869339e-04 1.429105386887516991e-03 9.684846423535465806e-05 -3.921181722699217456e-05 2.971594341660355534e-04 -1.758862596820556876e-03 1.936969284707038951e-04 1.183913421335568627e-03 -4.129051597155978214e-04 4.242907596574137068e-03 -3.412845393347243086e-03 -2.938524134360606058e-04 3.533787865758156611e-04 2.631443638004488453e-04 3.987322137299366930e-04 1.979488122663968126e-04 3.037734756260017117e-04 -1.530678166451401867e-04 -6.141609927118692929e-06 5.673902709593095419e-04 1.108796807611571369e-03 4.176294750441517296e-04 -1.020452110967601245e-04 -6.254993495005134463e-04 2.475541232162188935e-04 -1.247219246738233509e-04 7.039229839544123603e-05 5.952637313977944978e-05 8.787226511110008027e-04 -8.173065518397013875e-05
6.074288433688004862e-02 -8.346117188882939963e-02 -1.824814038807177907e-02 -6.705693177349214724e-03 4.920846846221606230e-03 -4.127161871024585642e-03 -1.433357270683209908e-03 -3.198361477430879379e-04 -3.093481677137030397e-03 -3.757720412331678334e-03 1.596818581051117659e-04 -9.628154639592550242e-04 -6.009045639000677730e-02 7.478402192487469680e-02 -1.606460908636750951e-01 3.334894190426106880e-03 -2.100903026607849056e-03 9.915393011568646858e-03 2.775062823992470624e-03 4.294402633655321905e-04 7.998265851241520476e-04 1.938386579305605064e-03 -7.785671661456657761e-04 2.991436466040245552e-03 8.592112288040666679e-03 1.032924303434996222e-02 -1.167756262911920015e-02 3.333004464294725151e-03 3.016475337281571828e-03 2.848762143117971376e-04 1.333201785717864039e-03 -3.004664548960187843e-03 4.095036526790404516e-03 1.625164473021789395e-04 5.031395824909656129e-04 6.906949010345529022e-04 -1.975236238868345682e-03 1.230211711555396787e-03 2.783094160051026097e-03 -8.432902861468371397e-04 8.229757302340675370e-04 1.729099410250657665e-04 -3.973149191313705801e-04 -7.889606598686230762e-05 5.362097897908496384e-04 -4.752661220525067863e-04 -2.853486458446476658e-04 7.842363445399289264e-04 4.448131854446513156e-02 -8.527294681732977555e-02 1.802515270456404028e-01 -4.918957120090180352e-02 7.430544878209219273e-02 -7.632131413278613052e-03 -1.058246633596103201e-04 1.405483810244746636e-03 1.269423528782399804e-03 -2.203420669237479007e-03 1.499497685282963648e-03 -1.440443743676040472e-03 9.916337874634308450e-04 -1.330367196520742656e-03 1.587369950394062644e-03 -4.766834166510728991e-04 1.556189469225602740e-03 2.379637630992535984e-03 -5.494378727108036389e-04 3.420404297872976004e-04 -6.935294902316990057e-04 -1.412570283237414570e-04 1.303911030680932233e-04 -1.247219246738287719e-04 7.190407930058823147e-04 2.834589197143067701e-06 -1.170212906882764966e-03 -1.644061734336704447e-04 1.322808291995400051e-05 5.333752005937241348e-04 1.629888788351077200e-04 2.192082312448979920e-04 -2.078698744563270764e-05 -2.834589197131548053e-05 -1.431467544551814626e-04 -9.732089576822448504e-05
3.201951957080600986e-02 1.257990685687297022e-02 5.401026256215808036e-02 -4.055021575957552804e-02 -1.071380230209423301e-02 -5.756105796309910622e-02 -1.008641322646245883e-03 -1.417294598566112840e-04 2.562468634207553699e-03 2.066887956242251505e-03 -5.740043124192973842e-04 2.220428204420153099e-04 -4.342760725358449925e-01 -3.935071209765574063e-02 -4.133988506674330377e-01 -7.889606598684777497e-03 1.659179543388086256e-03 1.049648379698075486e-02 4.488099562126313113e-04 6.544594024645539881e-03 2.065943093176566062e-03 -1.321863428929345979e-03 1.817444106894634728e-03 -2.020117234489583226e-03 1.234936026883954110e-03 1.094623861625903085e-03 1.123914616662941013e-02 -7.954802150218818688e-03 -1.180889859525298922e-02 7.336389273711142744e-03 1.861380239449438728e-04 -4.355818732926620236e-04 4.185743381098644411e-04 -6.037674989892508060e-04 -9.179344683379948204e-04 -3.139779967356839258e-03 3.378830322981656378e-03 -1.014310501040488650e-03 -2.664513845304321629e-03 8.782502195781743438e-04 1.417294598566126284e-03 4.511721138768828680e-04 7.346310335900945940e-04 3.477096081815512097e-04 -7.299067182615697966e-04 8.277000455626424245e-04 5.598313664336254138e-04 -5.527448934407569025e-05 -3.134016302655998065e-02 -8.576994478989363041e-03 -4.918957120090180352e-02 4.780194530259899710e-01 4.705654283005979155e-02 4.331965664832704288e-01 3.212061991883714048e-03 4.010943713942207757e-04 3.770003632185903522e-03 -7.180959299400192786e-05 -9.732089576820822201e-05 1.299186715352342383e-04 2.865297246767853703e-03 -1.488159328494440166e-03 1.856655924121553610e-04 1.653510364992352710e-05 3.571582388386658567e-04 9.311625512579469778e-04 2.347984718291157465e-04 -1.629888788350975556e-04 1.431467544551773968e-04 6.524279468732817333e-04 -4.039289605913530014e-04 3.869214254085542263e-04 -1.483435013165930276e-04 3.358988198601795851e-04 -1.870828870107174081e-04 -2.480265547490738127e-04 -4.790455743153461399e-04 3.207810108088059078e-04 -6.117988350477084839e-04 2.077753881497948311e-03 -5.055017401552758249e-04 1.365327129952112386e-04 -1.029900741624714591e-03 2.135390528506240539e-04
-1.279344590972362593e-03 -7.552290484226053917e-03 -6.794510305526042099e-03 -5.232415442139724815e-02 -1.934323668123053702e-02 -7.592258191905615350e-02 8.310070662926011091e-04 -5.102260554838277274e-05 2.066887956242284032e-03 9.500598125721871137e-04 -9.089582692137373153e-04 4.993601302281225731e-04 -3.359980304820722741e-02 -1.675454809694950642e-01 -6.436029258395364883e-02 1.334619080316430152e-03 9.425009080464677490e-04 -2.362157664276872803e-04 -9.538392648349939412e-04 6.956081889762568554e-03 -4.410620790737795199e-03 -8.314794978254492520e-04 1.161236707758510822e-03 -8.933680286295209161e-04 -3.080253594217163132e-04 -1.568000257546989760e-03 -8.455107143512677337e-03 -7.947243245693173808e-03 -1.468317204114511290e-02 8.188183327449381765e-03 -4.062911182566670762e-05 4.322748525626706503e-04 -1.138559994181485271e-04 -2.316804237122887297e-03 8.002990166570103821e-04 -3.994881041825062984e-03 7.927401121313269045e-04 4.592034499354314021e-04 1.107379513013002654e-03 1.630833651416780262e-03 3.191747435970926881e-03 9.557289909664298810e-04 2.546405962090738523e-04 3.042459071588634071e-04 -2.721205629247045073e-04 2.650340899318739431e-04 5.196746861408719012e-05 -7.369931912543786767e-05 4.718504420699645013e-02 1.198417069394234341e-02 7.430544878209219273e-02 4.705654283005979155e-02 1.825683312827631744e-01 7.699074961484216051e-02 -4.129051597155869793e-04 1.981850280328306419e-03 2.777897413189526956e-04 -1.012893206441911696e-03 6.580971252675353426e-04 -1.328477470389328400e-03 1.505639295210092505e-03 -1.525481419589996401e-03 2.126414329382049929e-03 -5.291233167980516003e-05 1.098875745421601857e-03 1.383279528200536974e-03 7.558904525689549153e-06 3.458198820501369539e-04 1.303911030680823813e-04 4.015668029270689186e-04 -3.122772432174146517e-04 3.004664548960321851e-04 -7.936849751970638479e-05 -1.559024058423808326e-05 -1.223597670095419787e-04 2.834589197129515174e-06 1.747996671565233903e-05 1.228321985424280687e-05 -1.143756741042859784e-03 2.097596005877869988e-03 -5.192022546080454423e-04 -1.346429868637881737e-04 -9.925786505291405749e-04 2.092871690549365574e-04
-3.418136626515220350e-02 -1.316808411527793654e-02 -5.851773181713122718e-02 7.562683977948878727e-03 7.056709806260765168e-03 1.159016279554097445e-02 2.241215191865889023e-03 1.817916538427488075e-03 9.798229991420429573e-04 -6.420344531504382744e-04 -4.242435165041321451e-04 3.538512181086746460e-04 -4.104211147158456363e-01 -6.635867796793190609e-02 -7.651297960566552092e-01 1.230211711555398435e-02 -1.644534165869566142e-03 -1.319831973338065484e-02 2.775062823992487104e-03 -9.415560449807660421e-04 -5.522724619079331541e-04 1.034625056953262373e-04 -1.255723014329586818e-03 9.458079287764698017e-04 -1.550992722364208116e-03 4.042596626643457473e-03 -6.994348843923856203e-03 1.804688455507661576e-04 2.286096187487166899e-03 1.050215297537497854e-03 -1.039349372280822231e-04 -7.870709337370508521e-04 -9.604533062949785309e-04 1.668628174045271376e-03 -5.801459223463970765e-04 6.066020881863035596e-04 -7.785671661456440920e-04 1.634140672146755209e-03 1.738075609374928072e-03 -1.556661900758472567e-03 -1.326115312725045618e-03 1.043601256077523456e-03 -8.513216222053802528e-04 -1.275565138709094980e-05 4.020392344599333246e-04 -5.895945530035192044e-04 -5.546346195722036843e-04 -1.729099410250725427e-04 -5.219896006519052570e-03 -3.329225012031842429e-03 -7.632131413278613052e-03 4.331965664832704288e-01 7.699074961484216051e-02 8.338170890500311572e-01 -3.767641474521619439e-03 -1.412570283237571779e-03 -2.937579271294736300e-03 6.226647603033933637e-04 -2.433022394205178445e-04 1.370996308346300943e-03 -1.365327129952058176e-04 -1.663431427183784594e-03 8.267551824969027706e-04 -4.299126948984779116e-05 1.922796338721323613e-04 9.944683766605576496e-04 -7.653390832258635638e-05 -1.445640490537435097e-04 -1.266116508052430277e-04 -3.883387200071366022e-04 3.023561810274355988e-04 -5.999880467263030322e-05 5.810907854121469219e-05 -2.300741565005584230e-04 1.799964140179031069e-04 -5.763664700836112825e-05 1.955866546021289929e-04 -3.944803299342383544e-04 -1.582645635065524294e-04 -8.097476473141148375e-04 1.799964140178909097e-04 -3.670793010286286465e-04 4.478650931468943679e-04 -2.787346043846327184e-05
3.203322008525880116e-02 7.025056893559546677e-04 -5.538362102816865584e-02 -1.005334301916243830e-03 -6.779392496474555014e-04 -2.481682842089317793e-03 -4.055919195869979454e-02 1.931772537845630883e-03 5.854088096224111665e-02 2.069722545439372889e-03 -6.155782873105302734e-04 -1.110214102210130760e-04 -7.889606598684754946e-03 -6.273890756319371346e-04 -1.058341119902615583e-02 -4.346535453305964691e-01 5.019726766048233924e-02 4.123911542078524950e-01 -1.321390997396486994e-03 2.206255258434602993e-03 1.585480224262642967e-03 4.459753670154774016e-04 5.965392965364841801e-03 -3.432215086194304043e-03 1.397924905719046245e-03 -1.169740475349916172e-03 -1.107993674005715128e-02 -7.986455062920165549e-03 -1.308635346009393366e-02 -4.637860358041236142e-03 1.653510364994954795e-04 -5.248714330023203020e-04 -3.089702224874140086e-04 -5.990431836607043245e-04 -2.225152519748809085e-04 3.283871584877717711e-03 3.366547103127409506e-03 -4.100705705184655957e-04 2.844037827789371552e-03 7.346310335901162780e-04 4.936909518338608322e-04 6.429793162161670864e-04 8.876988502352456227e-04 1.292100242359450670e-03 -7.506937057071916622e-04 8.310070662925902671e-04 5.612486610322023686e-04 -6.377825693548320931e-05 -6.850257226402155925e-05 -4.077084128541869339e-04 -1.058246633596103201e-04 3.212061991883714048e-03 -4.129051597155869793e-04 -3.767641474521619439e-03 4.784304684595742652e-01 -4.702488991735848112e-02 -4.335164026310135421e-01 -3.133591114276428058e-02 2.330977183108423959e-03 4.980656678281092375e-02 6.566798306689692298e-04 -4.738488274539623575e-04 -2.896005296403568463e-04 2.324363141648533478e-04 -4.866044788409597949e-05 -1.365327129952058176e-04 2.314914510991679039e-05 -1.407845967908987351e-04 -9.873819036677325064e-04 2.864824815235005560e-03 -1.503277137545797580e-03 1.365327129951949756e-04 -2.140114843834972690e-04 3.703863217586144362e-04 1.138559994181453016e-04 -3.368436829258948445e-04 -5.456584204479642854e-04 -2.484989862819300872e-04 9.306901197250242960e-05 -1.062970948924602194e-03 1.795239824851132399e-05 -6.514830838075562824e-04 2.148618611426234871e-03 5.527448934407840075e-05
6.100980815294332685e-03 -5.731539356601447061e-03 -4.809353004467728857e-03 3.273950522687612240e-04 -8.069130581169771908e-04 -1.669100605578065308e-03 -5.271013098374006944e-02 -3.444498306048548314e-03 7.918991840028394291e-02 1.061081222793170374e-03 -8.659669997238841031e-04 -2.381054925591096676e-04 -1.328477470389317558e-03 6.878603118374264228e-04 -2.804826010562369836e-03 5.512283882203247720e-02 -1.676409121391318480e-01 -6.684292028910868155e-02 -8.305346347597421242e-04 1.596818581051180110e-03 7.431348011815075340e-04 -1.517450083531469551e-03 7.732286898243952850e-03 2.595538841507438917e-03 -1.738548040907728943e-04 -8.711637465853084347e-04 7.003325043048101023e-03 -7.806931080435106085e-03 -1.616566219124528081e-02 -4.418179695263477376e-03 -1.747996671565233903e-05 5.588865033679106965e-04 -2.192082312448862826e-04 -2.613018808223031408e-03 1.742799924703484311e-03 3.750161507805982713e-03 9.391938873164955119e-04 -5.763664700836248350e-05 -7.110094569473446226e-04 4.289678318326623635e-04 3.670793010286178045e-04 2.796794674503832144e-04 1.927993085582815815e-03 3.169070722393876882e-03 -1.422018913894681005e-03 3.859765623428633614e-04 1.729099410250657665e-04 -1.889726131406124256e-06 -1.124859479728656294e-03 1.429105386887516991e-03 1.405483810244746636e-03 4.010943713942207757e-04 1.981850280328306419e-03 -1.412570283237571779e-03 -4.702488991735848112e-02 1.796779951647539675e-01 6.685945539275861549e-02 4.725165705312905223e-02 -4.194719580222889231e-03 -7.506889813918649068e-02 4.747936905196694854e-04 -4.242435165041267241e-04 -9.968305343249230475e-05 2.078698744564354967e-05 -5.291233167981058104e-05 -1.459813436523096225e-04 -4.157397489127625731e-05 1.174937222211318386e-03 -1.330839628053590799e-03 1.492883643822986647e-03 -1.525953851122866228e-03 -1.663431427183779173e-03 -1.889726131425775420e-06 6.755770919832527338e-05 1.483435013165977710e-04 9.826575883391806040e-05 -4.440856408840848299e-05 -8.551010744682575535e-05 5.716421547550011042e-05 -1.088954683231648391e-03 2.362157664277577535e-05 -9.798229991420564014e-04 2.289875639750014492e-03 5.999880467263572423e-05
3.319634651914876028e-02 1.612408821635393690e-03 -5.266477755658596771e-02 -2.808133031292350205e-03 -1.532095461049987062e-03 9.358396234332145430e-03 3.956141656130928927e-03 -3.591896944299434891e-03 3.377885459915949250e-03 6.425068846832918384e-04 7.195132245387588638e-04 7.931180573576061127e-03 -1.264604727147272331e-02 -8.872264187024056113e-04 -2.149185529265679531e-02 4.087312271228218385e-01 -6.529192756674447040e-02 -7.755837610156789408e-01 4.866044788409597949e-05 6.940019217645471486e-04 -1.033066032894852833e-02 -2.228459540478810053e-03 -4.672347859939663837e-04 -9.838386671713217346e-03 1.791932804120414773e-03 -5.165093948707830118e-03 -1.157787957568671110e-02 1.528316008787144889e-03 1.667210879446625249e-03 -1.014688446266777920e-02 1.011003480310204705e-04 5.999880467263327393e-04 -4.976121335565682029e-03 -1.298241852286694887e-03 2.570027538733282821e-04 -9.622957892731162990e-03 4.615656075996883798e-04 -1.093678998560207232e-03 1.801853866310407486e-03 9.609257378278136634e-04 -4.724315328558678726e-06 7.823466184084888666e-04 1.078561189508822713e-03 8.002990166570123336e-04 1.413987577836143313e-03 5.064466032209612688e-04 5.007774248266968174e-04 -1.149898350969988641e-03 -5.905394160692209113e-04 9.684846423535465806e-05 1.269423528782399804e-03 3.770003632185903522e-03 2.777897413189526956e-04 -2.937579271294736300e-03 -4.335164026310135421e-01 6.685945539275861549e-02 8.367480542798659826e-01 -5.010608837464143768e-03 2.508611439462052253e-03 8.454162280446965438e-03 1.426743229223346749e-04 -1.266116508052321857e-04 8.995096385566389314e-04 5.858151007406961139e-05 1.388948706594790583e-04 1.507056589808669460e-04 1.006279164982048537e-04 -3.410955667215850515e-04 1.590204539591205711e-03 -2.149563474492010087e-04 2.113186246462095928e-03 8.021887427884252884e-04 -6.377825693547711067e-05 2.352709033619747314e-04 6.958916478959681264e-04 6.141609927119099505e-05 -3.637722802986374359e-04 -1.322808291995129001e-05 2.730654259904075694e-04 -2.607822061361701835e-04 4.662899229282511243e-04 5.626659556307569889e-04 3.576306703715248416e-04 5.050293086223951559e-04
-4.078548666293747849e-02 5.301012500710322595e-02 -2.296773140129699034e-02 1.470206930245918000e-03 -2.971594341660382639e-04 -3.389223816704478153e-03 3.949055183138092812e-02 -5.927787415349553696e-02 8.799982162497091767e-03 2.096651142812150717e-03 4.214089273069836564e-04 -1.225014964693993923e-03 1.578393751269812403e-03 -3.113796233049779399e-03 9.498708399590192336e-03 -4.439561946440516715e-01 4.305008721567977203e-01 -3.399759039887147172e-02 -1.895867741348643363e-03 1.478238266304477376e-03 2.494438493476382884e-03 -9.271941263819640303e-03 -1.163835081189220841e-02 1.077616326443112983e-03 -4.998325617609973223e-03 -9.358396234332159308e-03 -5.188715525350594618e-03 4.761637419649323091e-03 3.806380860215767374e-03 -4.714394266363810572e-03 -1.969567060474005336e-03 2.554437298149017307e-03 1.754138281492020803e-03 -5.206195492066332392e-04 1.642172008205282710e-03 -8.546286429353673435e-04 5.626659556307467974e-04 -1.417294598566112840e-04 1.606739643241141382e-03 5.749491754849828280e-04 1.705477833607938810e-04 8.475421699425354782e-04 2.380582494058243112e-03 1.849097019595943858e-03 -8.267551824969027706e-04 5.782561962149631966e-04 7.043954154873689234e-04 6.358928432233378232e-04 2.822778408810859476e-03 -3.921181722699217456e-05 -2.203420669237479007e-03 -7.180959299400192786e-05 -1.012893206441911696e-03 6.226647603033933637e-04 -3.133591114276428058e-02 4.725165705312905223e-02 -5.010608837464143768e-03 4.751480141692950299e-01 -4.550947128941829067e-01 5.438112131544954597e-02 2.347984718291265885e-04 -2.220428204420966251e-05 -6.094366773834827312e-05 4.762109851182030722e-04 -4.039289605913530014e-04 -4.771558481839318841e-04 3.290485626337687555e-03 -4.330779861685229992e-03 4.781007112496498540e-04 1.795239824851132399e-05 5.007774248266209233e-05 4.393613255556034006e-05 -3.651895748971960677e-04 1.653510364994521115e-05 -4.351094417598034181e-04 2.163736420477732202e-04 -5.102260554839090426e-05 2.711756998589865374e-04 8.692740204538576955e-05 -2.645616583990664577e-05 -2.381054925591069571e-04 1.091316840895954321e-04 -1.379500075937651542e-04 -8.314794978254167260e-05
-8.648804071983387520e-03 1.272730549512383902e-02 -1.508946315940073134e-02 2.763724467203974248e-04 -1.271313254913819480e-03 -1.125331911261520700e-03 4.441234354066824624e-02 -6.839863732680143138e-02 7.590085006854474341e-03 1.432884839150350923e-03 1.199031230386947726e-03 -1.236825753015376606e-03 -3.498827932326938669e-03 2.730654259904062141e-04 3.425601044734340704e-03 4.281108410320823010e-01 -7.749795210851568861e-01 5.924480394619564827e-02 -8.489594645411178541e-04 1.198558798854085922e-03 1.580755908934088245e-03 -1.517780785604469843e-02 -1.100104067407029970e-02 9.973029658576952963e-04 -2.091454395950756093e-03 -1.480600423968748882e-03 2.409400817562395080e-04 4.620380391325554746e-03 3.230014390132211061e-03 -4.931240339944421500e-03 -7.062851416188265473e-04 3.170015585459558206e-04 2.481682842089294808e-03 -2.451447223986516228e-03 1.670517900176614291e-03 3.614101226343646289e-04 9.793505676091948144e-04 1.394145453456212312e-03 1.173992359145611258e-03 5.343200636594462247e-04 5.574692087693331995e-05 6.949467848302596975e-04 5.503827357764999248e-04 1.550992722364199876e-03 -9.254933728636825264e-04 6.609317144646513053e-04 5.853426692078046029e-04 3.873938569414132112e-04 5.796734908135455725e-04 2.971594341660355534e-04 1.499497685282963648e-03 -9.732089576820822201e-05 6.580971252675353426e-04 -2.433022394205178445e-04 2.330977183108423959e-03 -4.194719580222889231e-03 2.508611439462052253e-03 -4.550947128941829067e-01 8.383146372428145199e-01 -5.915740411261739828e-02 4.724315328553528766e-05 -5.243990014694617507e-05 6.566798306690559660e-05 4.020392344599224826e-04 -1.303911030680769603e-04 -4.280229687669714986e-04 4.190467696427207372e-03 -3.370798986923107844e-03 1.555717037692749176e-03 -3.595203965029390974e-04 1.097458450823024902e-03 1.908623392735716694e-04 -4.582585868696714194e-05 9.448630657103804925e-06 -1.339815827177846461e-03 1.303911030680803484e-04 -7.653390832257551436e-05 6.533728099389915717e-04 1.681856256965111535e-04 1.818861401493214285e-04 -1.105489786881568015e-04 2.834589197135613811e-06 -6.453414738804444471e-04 4.677072175267630270e-05
-6.029832626446311739e-02 7.668555884461758509e-02 -3.333193436907825463e-02 1.410208125573303960e-03 -7.889606598684875509e-05 -2.926240914506218239e-03 -2.883249645016375869e-03 9.164226874328600114e-03 -4.712976971765248796e-03 3.554574853203832686e-03 -6.373101378218809510e-04 -6.831359965088880729e-04 -2.660261961508637168e-03 4.223065472194224498e-03 8.698881814466055684e-03 -3.249289596672710889e-02 6.010935365132099445e-02 -1.572063168729551375e-01 -1.801853866310399246e-03 1.188165305131266966e-03 2.483572568220721206e-03 4.752661220524851023e-04 2.161374262813351571e-03 6.741597973846324109e-04 -8.378100803657227008e-03 -1.256998579468300223e-02 -9.497291104991634897e-03 -4.305268558911024349e-03 -3.757720412331660119e-03 1.902009351275736875e-03 -1.192417188926905673e-03 3.822915963865702611e-03 2.899312317133446917e-03 3.699138902257229251e-04 -7.147889092101802899e-04 7.327413074586883613e-04 1.807523044704685382e-03 -9.250209413308343835e-04 2.801046558299525278e-03 2.891280981074978614e-04 1.823585716821777029e-04 3.680241640943411954e-04 7.464418219114933237e-04 -1.127694068925781581e-03 5.598313664336145717e-04 3.415679982544223524e-04 3.297572099330561488e-04 6.363652747561913871e-04 2.133973233907739478e-03 -1.758862596820556876e-03 -1.440443743676040472e-03 1.299186715352342383e-04 -1.328477470389328400e-03 1.370996308346300943e-03 4.980656678281092375e-02 -7.506889813918649068e-02 8.454162280446965438e-03 5.438112131544954597e-02 -5.915740411261739828e-02 1.746862835886040521e-01 1.360602814623468326e-04 -1.459813436523096225e-04 2.069250113906470536e-04 4.757385535853549292e-04 -4.280229687669660776e-04 -5.376270843894049092e-04 -4.261332426355409798e-04 -1.785791194193247968e-04 2.379165199459676999e-03 -9.335247089222310606e-04 1.381862233601992545e-03 9.944683766605684917e-04 -7.327413074586736162e-04 -2.598373430704576346e-04 -8.749431988481668702e-04 1.318083976666457836e-04 1.190527462795643206e-04 3.892835830728315328e-04 1.464537751850927133e-05 7.653390832258229063e-05 -1.006279164981940116e-04 -1.422018913894750123e-04 -7.606147678971923991e-05 1.842482978135946692e-05
2.064525798577989107e-03 6.141609927119750026e-04 1.086592525567289932e-04 -4.062816696249669374e-02 -1.969567060474070389e-03 -5.861080082910374855e-02 -1.007696459580517071e-03 6.699079135889178093e-04 2.484989862819276477e-03 3.206203840876296896e-02 -6.746322289174913958e-04 5.532267736043031126e-02 4.644001967968477106e-04 -5.977203753686231857e-03 3.428435633931470328e-03 -1.325170449659304663e-03 -2.214759026025997068e-03 -1.584062929664090298e-03 -4.348136996202344173e-01 -5.052938702807965865e-02 -4.123949336601153703e-01 -7.889606598684789640e-03 6.245544864348184615e-04 1.058341119902615583e-02 1.521701967327135363e-03 1.166905886152776574e-03 1.102655197684449841e-02 -8.003462598102979719e-03 1.310430585834243891e-02 4.643057104902642042e-03 1.710202148935756165e-04 5.314854744623028317e-04 3.193637162102357834e-04 -6.004604782592487533e-04 2.210979573763147956e-04 -3.271588365023492522e-03 8.362038131540065755e-04 -5.579416403022111580e-04 6.519555153404525639e-05 8.872264187024300058e-04 -1.293045105425162135e-03 7.525834318386167600e-04 7.384104858529447896e-04 -4.913287941695821705e-04 -6.429793162161670864e-04 3.361350356266014881e-03 4.162121804455781900e-04 -2.841203238592243229e-03 2.125941897850253462e-05 1.936969284707038951e-04 9.916337874634308450e-04 2.865297246767853703e-03 1.505639295210092505e-03 -1.365327129952058176e-04 6.566798306689692298e-04 4.747936905196694854e-04 1.426743229223346749e-04 2.347984718291265885e-04 4.724315328553528766e-05 1.360602814623468326e-04 4.785542455211823087e-01 4.738204815619714849e-02 4.333926255694054430e-01 -3.130047877780012255e-02 -2.360740369678322736e-03 -4.972105667536411144e-02 -6.803014073116257429e-05 4.610931760668348159e-04 1.067695264252957639e-04 3.212061991883714048e-03 4.110154335841727236e-04 3.766696611455923153e-03 -4.525894084754496314e-04 5.480205781122375261e-04 2.338536087634099738e-04 -2.319638826319875865e-04 -3.703863217586252782e-04 -1.133835678852836062e-04 -6.113264035148494990e-04 -2.151453200623386179e-03 -4.913287941696580646e-05 1.346429868637671673e-04 1.063915811990317345e-03 -1.275565138709501556e-05
-1.056829338997493720e-03 -8.654945681910468022e-04 -2.362157664276899908e-04 5.270493423687865053e-02 -3.401034605025863439e-03 7.911763637575704167e-02 -3.283399153344791939e-04 -8.031336058541351268e-04 -1.668155742512347339e-03 -6.060824135001633382e-03 -5.741460418791388166e-03 -4.769668755707874228e-03 1.526426282655714371e-03 7.711027479265462892e-03 2.600735588368843949e-03 8.300622032268939812e-04 1.598235875649729743e-03 7.417175065829576842e-04 -5.551542942583530954e-02 -1.677519335493528607e-01 -6.730448589670837145e-02 1.320446134330779866e-03 6.878603118374264228e-04 -2.791597927642421040e-03 2.050352852592490609e-04 -8.692740204538907094e-04 6.921594387864120693e-03 7.816852142625046324e-03 -1.615763085518674702e-02 -4.409675927672091975e-03 1.889726131409918963e-05 5.603037979664804956e-04 -2.144839159163433248e-04 2.613491239755987971e-03 1.747996671564886525e-03 3.740712877148867632e-03 -3.873938569413969482e-04 1.710202148936406687e-04 -2.362157664289503758e-06 -1.929882811714219229e-03 3.165291270131026687e-03 -1.421074050828973877e-03 -4.308575579641091453e-04 3.656620064300665995e-04 2.796794674503832144e-04 -9.339971404550683615e-04 -5.999880467261404018e-05 -7.138440461444768483e-04 4.157397489126541529e-05 1.183913421335568627e-03 -1.330367196520742656e-03 -1.488159328494440166e-03 -1.525481419589996401e-03 -1.663431427183784594e-03 -4.738488274539623575e-04 -4.242435165041267241e-04 -1.266116508052321857e-04 -2.220428204420966251e-05 -5.243990014694617507e-05 -1.459813436523096225e-04 4.738204815619714849e-02 1.797176794135138256e-01 6.731393452736547656e-02 -4.729653804875032230e-02 -4.247631911902688753e-03 -7.510055105188780111e-02 1.122497322064383053e-03 1.438081586011761811e-03 1.404066515646191365e-03 -4.001495083285136478e-04 1.983267574926872532e-03 -1.407845967909025298e-03 -1.450364805866065604e-04 -4.393613255553865601e-05 -8.598253897967796404e-05 -3.070804963560633954e-05 6.755770919832527338e-05 1.478710697837279440e-04 9.755711153463500398e-04 2.289875639750003650e-03 5.716421547550349855e-05 -5.243990014694278694e-05 -1.089427114764495233e-03 2.173185051133983553e-05
-8.626599789939145765e-04 7.247099714001263831e-04 7.946298382627430684e-03 -4.241490301975565751e-03 -3.865434801822700307e-03 3.390641111303049904e-03 2.526091406177688112e-03 -1.249108972869615239e-03 9.348475172142205192e-03 -3.345429413608778241e-02 1.578393751269812403e-03 -5.266761214578309647e-02 2.144839159163393350e-03 -3.505441973786915669e-04 -9.877126057407354873e-03 1.752720986893606912e-04 7.889606598684794194e-04 -1.032310142442283488e-02 -4.084118634066116749e-01 -6.585412109084237686e-02 -7.752724286355272554e-01 1.257565497307727709e-02 -9.897440613320165892e-04 -2.145689535922549324e-02 -1.666738447913802910e-03 -5.170290695569247294e-03 -1.150984943495554289e-02 -1.495718233020113452e-03 1.658234680322371321e-03 -1.014971905186490969e-02 -1.242494931409752080e-04 5.990431836606147694e-04 -4.965255410310009075e-03 9.571462855649580468e-04 2.593649115375996797e-04 -9.634296249519698832e-03 -6.533728099389834402e-04 6.264442125662381382e-04 -7.454969588457834853e-04 -9.916337874634200029e-04 8.423454230811354328e-04 1.505639295210076242e-03 -8.777777880452882538e-04 -5.055017401552920880e-05 6.921121956331166298e-04 -6.009329097920481071e-04 -1.224070101628278772e-03 1.395562748054782545e-03 -2.546405962090521682e-04 -4.129051597155978214e-04 1.587369950394062644e-03 1.856655924121553610e-04 2.126414329382049929e-03 8.267551824969027706e-04 -2.896005296403568463e-04 -9.968305343249230475e-05 8.995096385566389314e-04 -6.094366773834827312e-05 6.566798306690559660e-05 2.069250113906470536e-04 4.333926255694054430e-01 6.731393452736547656e-02 8.365090039242412123e-01 5.026199078048349325e-03 2.590342094646027812e-03 8.420619641614238149e-03 4.327472840955288221e-04 8.031336058540944692e-05 1.270368391848101510e-03 -3.799294387222938545e-03 2.640892268661451311e-04 -2.960255984871788468e-03 1.483435013165909947e-04 -2.896005296403460043e-04 1.998385383978232657e-04 2.461368286176521302e-04 1.639337419008101045e-04 4.525894084754476256e-04 -4.473926616140374429e-04 3.203085792759482781e-04 3.855041308099826924e-04 -1.540126797108561237e-04 -2.258222727048736370e-04 5.777837646821204747e-04
2.085785217556480799e-03 -4.247159480369857090e-04 1.225014964693975058e-03 3.948393778992095871e-02 5.936716371320518992e-02 -8.816044834614188835e-03 1.466427477983100330e-03 2.933799819031934894e-04 3.379302754514504521e-03 -4.072312570060063197e-02 -5.304319521440313545e-02 2.298379407341408220e-02 -9.288003935936694003e-03 1.164827187408217640e-02 -1.088009820165926518e-03 -1.895867741348599995e-03 -1.479183129370189925e-03 -2.485934725884997049e-03 -4.430831411713349599e-01 -4.301810360090546070e-01 3.404672327828842104e-02 1.568000257547023154e-03 3.115213527648359390e-03 -9.494456515794513080e-03 -4.986042397755606655e-03 9.358868665865001379e-03 5.185408504620614249e-03 4.887776638921761778e-03 -3.827640279194259067e-03 4.746519610597954401e-03 -1.962480587481098878e-03 -2.556799455813301390e-03 -1.758862596820570971e-03 -5.414065366522334208e-04 -1.651148207329541841e-03 8.527389168039529793e-04 5.792010592807028506e-04 -6.996711001588116000e-04 -6.358928432233446537e-04 2.375385747196848488e-03 -1.854293766457342819e-03 8.225032987012044321e-04 5.749491754849936700e-04 -1.681856256965165745e-04 -8.461248753439910494e-04 5.560519141707860602e-04 1.398397337252078702e-04 -1.605794780175432953e-03 3.286706174074859044e-03 4.242907596574137068e-03 -4.766834166510728991e-04 1.653510364992352710e-05 -5.291233167980516003e-05 -4.299126948984779116e-05 2.324363141648533478e-04 2.078698744564354967e-05 5.858151007406961139e-05 4.762109851182030722e-04 4.020392344599224826e-04 4.757385535853549292e-04 -3.130047877780012255e-02 -4.729653804875032230e-02 5.026199078048349325e-03 4.743722815923464564e-01 4.547578692112569931e-01 -5.445623792917354822e-02 2.823723271876599130e-03 -5.055017401553191930e-05 2.202003374638902052e-03 -7.511661372399313849e-05 1.010058617244790312e-03 -6.240820549019486345e-04 2.834589197130192801e-06 4.913287941697664848e-05 -2.707032683261194209e-04 -5.036120140238378251e-04 -1.417294598567197042e-05 4.369991678912244501e-04 1.039349372282245246e-05 1.388948706594763478e-04 8.787226511109899607e-05 -9.448630657132265232e-07 3.118048116845854823e-05 2.433022394205124235e-04
-1.434302133748922457e-03 1.199503661919801289e-03 -1.233991163818249585e-03 -4.431643993949861693e-02 -6.835800821497586832e-02 7.605675247438718062e-03 -2.740102890561133420e-04 -1.267533802650977308e-03 -1.131945952721476016e-03 8.592112288040727394e-03 1.269754230855394544e-02 -1.507340048728364468e-02 1.518017001370897123e-02 -1.097174991903326728e-02 9.869094721348789425e-04 8.536837798696697566e-04 1.208007429511203388e-03 1.583590498131223290e-03 -4.278032881041934909e-01 -7.759021798688234828e-01 5.946448460897340443e-02 3.506859268385465519e-03 2.702308367932766990e-04 3.428908065464318471e-03 2.089092238286461168e-03 -1.475403677107339729e-03 2.442471024862289839e-04 -4.620380391325484490e-03 3.232376547796491674e-03 -4.924626298484445150e-03 7.110094569472971346e-04 3.160566954802485843e-04 2.482155273622148155e-03 2.451447223986662378e-03 1.679021667768002078e-03 3.486544712472731912e-04 -6.661284613260838768e-04 5.839253746092384900e-04 3.859765623428403221e-04 -5.494378727107982179e-04 1.549575427765636582e-03 -9.264382359294004964e-04 -5.380995159222964203e-04 5.480205781122212631e-05 6.963640794288258103e-04 -9.793505676091948144e-04 1.390366001193378380e-03 1.171630201481329778e-03 -4.183853654967213676e-03 -3.412845393347243086e-03 1.556189469225602740e-03 3.571582388386658567e-04 1.098875745421601857e-03 1.922796338721323613e-04 -4.866044788409597949e-05 -5.291233167981058104e-05 1.388948706594790583e-04 -4.039289605913530014e-04 -1.303911030680769603e-04 -4.280229687669660776e-04 -2.360740369678322736e-03 -4.247631911902688753e-03 2.590342094646027812e-03 4.547578692112569931e-01 8.392642246238536385e-01 -5.940921011962932430e-02 -5.796734908135347305e-04 2.565303223404664240e-04 1.499025253750099242e-03 9.495873810392413926e-05 6.604592829318194254e-04 -2.442471024862249724e-04 -1.096041156224476407e-04 -7.936849751970231903e-05 6.533728099389861507e-04 6.141609927119641606e-05 1.133835678853974474e-05 -1.340288258710705446e-03 2.409400817562256302e-05 -6.443966108147373192e-04 4.299126948984237015e-05 -1.426743229223272210e-04 1.781066878864766539e-04 -1.152732940167032830e-04
-3.553629990138136401e-03 -6.387274324204795899e-04 -6.817187019103138285e-04 2.873328582826391395e-03 9.149581496810070894e-03 -4.714394266363794092e-03 -1.411152988639021930e-03 -7.984092905255588297e-05 -2.929547935236166082e-03 6.022415451380487561e-02 7.675784086914447246e-02 -3.335602837725386294e-02 -4.724315328553854026e-04 2.155232652886222931e-03 6.732149343189117304e-04 1.804216023974694171e-03 1.193834483525531417e-03 2.484989862819282115e-03 3.255289477139972770e-02 6.035123859614294206e-02 -1.572318281757293379e-01 2.647978741654401138e-03 4.220230882997078395e-03 8.699354245998901225e-03 8.398415359570055375e-03 -1.256951336315015669e-02 -9.504850009517323145e-03 4.395502981686385743e-03 -3.829057573792824312e-03 1.961535724415517518e-03 1.192417188927035777e-03 3.828112710727118919e-03 2.902619337863434658e-03 -3.751106370871175495e-04 -7.171510668744572169e-04 7.275445605972792086e-04 -3.444025874515871041e-04 3.288123468673490209e-04 6.363652747561927966e-04 -7.459693903786343387e-04 -1.128638931991495647e-03 5.584140718350593009e-04 -2.910178242389229591e-04 1.828310032150326221e-04 3.689690271600374813e-04 -1.805633318573249442e-03 -9.283279620608147521e-04 2.801046558299533085e-03 4.266056741683999648e-04 -2.938524134360606058e-04 2.379637630992535984e-03 9.311625512579469778e-04 1.383279528200536974e-03 9.944683766605576496e-04 -1.365327129952058176e-04 -1.459813436523096225e-04 1.507056589808669460e-04 -4.771558481839318841e-04 -4.280229687669714986e-04 -5.376270843894049092e-04 -4.972105667536411144e-02 -7.510055105188780111e-02 8.420619641614238149e-03 -5.445623792917354822e-02 -5.940921011962932430e-02 1.747363613310867481e-01 -2.134445665440587621e-03 -1.873663459304428279e-03 -1.441388606741769284e-03 -1.285013769366681255e-04 -1.328005038856469415e-03 1.370996308346317206e-03 -2.858210773774930982e-04 1.185803147467161776e-04 3.883387200071176286e-04 6.354204116904816572e-04 -2.584200484718915218e-04 -8.768329249795757049e-04 8.173065518398030314e-05 -7.653390832256738285e-05 1.747996671564149701e-05 -7.700633985541891391e-05 7.795120292114027195e-05 -1.020452110967492824e-04
2.093344122082181191e-03 -6.732149343189361250e-04 -1.080450915640242390e-03 1.472096656377386466e-03 -4.374715994240780141e-04 -3.389223816704488995e-03 3.949244155751235885e-02 5.986085466503905661e-02 -4.133775912484535103e-03 -4.075241645563763837e-02 -5.675886922031066206e-02 -1.102466225071307288e-02 -1.900592056677189844e-03 -9.103755638123034281e-04 2.755693131145409668e-03 -9.292255819732402750e-03 1.157268282882530260e-02 -1.449892374333144277e-03 1.561386216087019049e-03 5.083363293523849788e-03 8.614316570084934455e-03 -4.437436004542667511e-01 -4.277815562536820826e-01 5.912149931612040166e-02 -5.018640173522638526e-03 8.043619278395648664e-03 -7.089307582027788365e-03 4.907146331768785438e-03 -4.619435528259876675e-03 -4.065745771753375565e-03 -1.987047027189603465e-03 -2.125941897849189209e-03 2.255860569384416942e-03 -5.324303375280753370e-04 -1.819333833026061994e-03 -4.686520805925270755e-04 5.858151007406744298e-04 -5.532173249736429925e-04 7.733704192842481666e-04 5.796734908135509935e-04 1.181078832138788767e-05 8.683291573881898699e-04 2.371606294933987450e-03 -1.993188637116832286e-03 -4.039289605913313173e-04 5.650281132950525642e-04 4.866044788410465310e-04 1.539654365575660131e-03 4.795180058482051248e-04 3.533787865758156611e-04 -5.494378727108036389e-04 2.347984718291157465e-04 7.558904525689549153e-06 -7.653390832258635638e-05 2.314914510991679039e-05 -4.157397489127625731e-05 1.006279164982048537e-04 3.290485626337687555e-03 4.190467696427207372e-03 -4.261332426355409798e-04 -6.803014073116257429e-05 1.122497322064383053e-03 4.327472840955288221e-04 2.823723271876599130e-03 -5.796734908135347305e-04 -2.134445665440587621e-03 4.749354199795101095e-01 4.563390975517239712e-01 -4.446383857774948573e-02 -3.128772312641302233e-02 -4.720913821517207926e-02 5.222730595716196071e-03 4.913287941696377358e-05 1.119662732867229143e-04 2.574751854061830387e-04 -4.095981389856188080e-04 -1.110214102210266285e-04 -4.242435165041294346e-04 -1.322808291995068014e-04 8.031336058544468349e-06 -2.390503556248140850e-04 -6.708527766545815691e-05 1.261392192723826875e-04 -1.110214102210049444e-04
-3.935354668685203845e-04 1.046152386354946145e-02 5.220368438051912205e-04 3.023561810274410198e-04 6.541287003915545635e-03 7.185683614730300518e-04 -4.408400362533375361e-02 -6.127531467440805457e-02 6.623017659099526833e-03 -4.408258633073534535e-03 6.386801892671839335e-03 7.991651809781551499e-03 8.447075807454195156e-04 -1.148811758444419004e-02 -6.590419883332560231e-04 1.498127633837685602e-02 -2.095706279746450615e-02 1.188165305131269785e-03 2.368299274203991035e-03 -1.110969992662703444e-02 -1.671935194775173031e-03 -4.255710491114518268e-01 -7.840379232961259826e-01 7.604116223380286144e-02 3.585755334371831804e-04 -1.200637497598654180e-02 -2.139642412302004797e-03 -5.521307324480787329e-03 -7.506937057071929632e-04 4.852816705490432814e-03 5.135330762139165162e-04 -1.810688335974801680e-02 -1.983740006459721976e-03 2.519004933184835864e-03 -6.819076745234507221e-03 -9.325798458565100549e-04 -4.695969436582585980e-04 5.867599638063869787e-04 -4.478650931468970784e-04 -6.113264035148481979e-04 -9.273830989951076242e-04 -7.299067182615426915e-04 -2.343260402962404985e-04 1.261392192723853872e-03 5.078638978195382236e-04 -4.152673173798764831e-04 1.902009351275750536e-03 -9.292728251265273010e-04 -3.921181722699542717e-04 2.631443638004488453e-04 3.420404297872976004e-04 -1.629888788350975556e-04 3.458198820501369539e-04 -1.445640490537435097e-04 -1.407845967908987351e-04 1.174937222211318386e-03 -3.410955667215850515e-04 -4.330779861685229992e-03 -3.370798986923107844e-03 -1.785791194193247968e-04 4.610931760668348159e-04 1.438081586011761811e-03 8.031336058540944692e-05 -5.055017401553191930e-05 2.565303223404664240e-04 -1.873663459304428279e-03 4.563390975517239712e-01 8.338643322033169047e-01 -8.534711856798807283e-02 8.575104752857932305e-03 1.191094380634974068e-02 -3.334421758893242257e-03 -1.351154183966383495e-04 4.110154335842269337e-05 -4.960531094981449150e-04 1.861380239450170565e-04 4.232986534384250172e-04 9.784057045434850844e-04 8.267551824969081916e-05 6.727425027860567570e-04 2.692859737276156497e-05 -1.077143894910299968e-04 7.275445605973073979e-05 -4.488099562126746794e-05
3.761499864594506845e-03 1.629888788351029766e-04 -9.632878954921194302e-04 1.435246996814645848e-03 -3.212534423416513402e-04 -3.103402739326960660e-03 6.692937525962119709e-03 4.910453352498781419e-03 -4.120547829564592812e-03 -6.066020881863035119e-02 -8.350888747364779152e-02 -1.823963662048038933e-02 -1.939803873904182019e-03 -7.837639130070604004e-04 2.998995370565929897e-03 -2.780732002386735076e-03 4.114878651170344190e-04 7.936849751970367428e-04 -3.322138539039011865e-03 -2.097596005877868687e-03 9.925786505291465597e-03 6.005502402504261927e-02 7.495079025597264910e-02 -1.606834129547707046e-01 -8.613371707019288476e-03 1.032121169829141108e-02 -1.167945235525062395e-02 -3.375995733784556679e-03 3.024034241807257908e-03 3.448750189844183877e-04 -1.334619080316473520e-03 -3.003247254361633006e-03 4.094091663724694352e-03 -1.582645635066107052e-04 5.036120140238356567e-04 6.991986686259604213e-04 4.804628689139230947e-04 -2.867659404432246206e-04 7.847087760727648178e-04 3.996770767956655049e-04 -7.795120292113620619e-05 5.390443789879927061e-04 8.470697384097090193e-04 8.248654563654912253e-04 1.705477833607925257e-04 1.976653533466900953e-03 1.235408458416802253e-03 2.783094160051016557e-03 5.494378727108036389e-04 3.987322137299366930e-04 -6.935294902316990057e-04 1.431467544551773968e-04 1.303911030680823813e-04 -1.266116508052430277e-04 -9.873819036677325064e-04 -1.330839628053590799e-03 1.590204539591205711e-03 4.781007112496498540e-04 1.555717037692749176e-03 2.379165199459676999e-03 1.067695264252957639e-04 1.404066515646191365e-03 1.270368391848101510e-03 2.202003374638902052e-03 1.499025253750099242e-03 -1.441388606741769284e-03 -4.446383857774948573e-02 -8.534711856798807283e-02 1.802628654024289456e-01 4.912343078630206084e-02 7.435647138764059361e-02 -7.636855728607163871e-03 3.368436829258772262e-04 1.559024058423808326e-05 5.338476321265872397e-04 -6.968365109616759048e-04 -4.724315328589849539e-07 -1.169268043817060657e-03 2.130666213177725228e-04 -1.417294598566085735e-04 -9.543116963677770320e-05 2.173185051136423008e-05 2.182633681791922194e-04 -1.889726131419676783e-05
2.060746346315160595e-03 5.721145862878614444e-04 -2.244049781063075242e-04 -1.007224028047647244e-03 1.341705553309352874e-04 -2.561996202674673030e-03 -4.060737997505103891e-02 1.069679476691143272e-02 5.764515077594735415e-02 3.202046443387170094e-02 -1.256667877395301405e-02 -5.400931769909236846e-02 -1.317139113600799497e-03 -1.813664654631795374e-03 2.019172371423876098e-03 4.459753670154882436e-04 -6.556404812966908253e-03 -2.061218777848003100e-03 -7.886772009487678231e-03 -1.673352489373741963e-03 -1.049931838617789229e-02 -4.342137115735080766e-01 3.906630831487681310e-02 4.133945987836373792e-01 1.245801952139569818e-03 -1.080450915640252798e-03 -1.110308588516706677e-02 -7.974171843065851889e-03 1.182826828810006059e-02 -7.350562219696807342e-03 1.809412770837118788e-04 4.464477985483285261e-04 -4.209364957741447292e-04 -6.061296566534047844e-04 9.169896052722838978e-04 3.159149660203906286e-03 8.324243608911780640e-04 -5.560519141707860602e-04 5.669178394264722410e-05 7.322688759258213533e-04 -3.462923135829959389e-04 7.294342867287108116e-04 8.853366925709723820e-04 -1.419656756230416005e-03 -4.525894084754598229e-04 3.369854123857389874e-03 1.020452110967622929e-03 2.672545181362875801e-03 2.329087456977123327e-04 1.979488122663968126e-04 -1.412570283237414570e-04 6.524279468732817333e-04 4.015668029270689186e-04 -3.883387200071366022e-04 2.864824815235005560e-03 1.492883643822986647e-03 -2.149563474492010087e-04 1.795239824851132399e-05 -3.595203965029390974e-04 -9.335247089222310606e-04 3.212061991883714048e-03 -4.001495083285136478e-04 -3.799294387222938545e-03 -7.511661372399313849e-05 9.495873810392413926e-05 -1.285013769366681255e-04 -3.128772312641302233e-02 8.575104752857932305e-03 4.912343078630206084e-02 4.779296910347474725e-01 -4.674473801837523979e-02 -4.331960940517375902e-01 -3.236156000059394887e-04 4.884942049724391028e-04 -3.170015585459597779e-04 -6.850257226402494738e-05 -3.354263883273206001e-04 1.885001816092875867e-04 8.314794978255386987e-05 1.032262899288991734e-03 -2.083423059892077454e-04 -6.552625360704098390e-04 -2.082478196826490890e-03 5.106984870166704493e-04
-9.552565594335817381e-04 -9.099031322794336012e-04 4.993601302281334151e-04 -8.352589500883102897e-04 -4.771558481838614110e-05 2.077753881497932265e-03 5.229911555015590019e-02 -1.929268650721500944e-02 -7.589470845861769066e-02 1.306273188345097053e-03 -7.560794251817439318e-03 -6.841753458811558955e-03 8.343140870226031618e-04 1.166433454619929949e-03 -9.032890908194755744e-04 9.476976549079138730e-04 6.962695931222537965e-03 -4.401172160080690961e-03 -1.337926101046410521e-03 9.311625512579523988e-04 -2.593649115375986497e-04 3.331256467623116418e-02 -1.674491049367925755e-01 -6.394219067737666462e-02 2.957421395675344927e-04 -1.570362415211280999e-03 -8.440461765994146381e-03 7.972754548467341287e-03 -1.467183368435657359e-02 8.174010381463727576e-03 4.960531094994405366e-05 4.336921471612439731e-04 -1.157457255495701013e-04 2.319638826319856892e-03 8.054957635184232211e-04 -3.992991315693637452e-03 -2.697584052604312665e-04 5.338476321265330296e-05 -7.464418219114228505e-05 -2.570027538733362510e-04 3.028286125602945838e-04 -2.754275836546957179e-04 -1.638864987475317954e-03 3.189385278306648003e-03 9.599808747621282196e-04 -7.922676805984570775e-04 4.558964292054293495e-04 1.109741670677275895e-03 -8.976199124255661993e-06 3.037734756260017117e-04 1.303911030680932233e-04 -4.039289605913530014e-04 -3.122772432174146517e-04 3.023561810274355988e-04 -1.503277137545797580e-03 -1.525953851122866228e-03 2.113186246462095928e-03 5.007774248266209233e-05 1.097458450823024902e-03 1.381862233601992545e-03 4.110154335841727236e-04 1.983267574926872532e-03 2.640892268661451311e-04 1.010058617244790312e-03 6.604592829318194254e-04 -1.328005038856469415e-03 -4.720913821517207926e-02 1.191094380634974068e-02 7.435647138764059361e-02 -4.674473801837523979e-02 1.823680203128325017e-01 7.655564017308236213e-02 -4.771558481838885160e-05 1.464537751850927133e-05 1.181078832138517717e-05 7.747877138828806326e-05 -1.181078832138788767e-05 -1.233046300752463961e-04 8.692740204539186818e-05 -9.935235135948477028e-04 2.092871690549365574e-04 1.092261703961627459e-03 2.099485732009290749e-03 -5.196746861409261113e-04
6.330582540262097175e-04 -4.280229687669714986e-04 3.519614919772603902e-04 -2.241215191865915911e-03 1.810830065434657511e-03 9.878543352005752284e-04 -7.559849388751759512e-03 7.043481723340808132e-03 1.157126553422675730e-02 3.417097277142940037e-02 -1.312839986651806110e-02 -5.851442479640123900e-02 -9.732089576821906403e-05 -1.248164109803908111e-03 9.391938873164846699e-04 -2.774590392459627686e-03 -9.458079287764589596e-04 -5.466032835136741238e-04 -1.229597550562687089e-02 -1.665793584848052414e-03 -1.319595757571637856e-02 4.104107212221227430e-01 -6.592309609463925524e-02 -7.652582974335918609e-01 1.543433817838486041e-03 4.042596626643456606e-03 -6.957499184361136402e-03 -1.677131941637632993e-04 2.289875639750004518e-03 1.048325571406079912e-03 1.086592525567804928e-04 -7.880157968027743515e-04 -9.618706008935446437e-04 -1.669573037110978504e-03 -5.839253746092491152e-04 6.193577395733986836e-04 5.910118476020527912e-04 -5.513275988422178947e-04 -1.729099410250684770e-04 8.475421699425571623e-04 -1.039349372281770907e-05 4.006219398613455277e-04 1.558551626889892244e-03 -1.322335860462200844e-03 1.045490982208943133e-03 7.809293238099227537e-04 1.646423892000996661e-03 1.717288621929290160e-03 7.464418219114499556e-05 -1.530678166451401867e-04 -1.247219246738287719e-04 3.869214254085542263e-04 3.004664548960321851e-04 -5.999880467263030322e-05 1.365327129951949756e-04 -1.663431427183779173e-03 8.021887427884252884e-04 4.393613255556034006e-05 1.908623392735716694e-04 9.944683766605684917e-04 3.766696611455923153e-03 -1.407845967909025298e-03 -2.960255984871788468e-03 -6.240820549019486345e-04 -2.442471024862249724e-04 1.370996308346317206e-03 5.222730595716196071e-03 -3.334421758893242257e-03 -7.636855728607163871e-03 -4.331960940517375902e-01 7.655564017308236213e-02 8.339512596053622051e-01 6.755770919831646424e-05 1.979488122664022336e-04 -3.751106370871663386e-04 -8.267551824969217441e-05 -2.286568619019923101e-04 1.804688455507512499e-04 3.514890604444020558e-04 4.473926616140408040e-04 -2.267671357705238443e-05 1.407845967908953470e-04 -8.097476473141135365e-04 1.842482978135892482e-04
-9.318711985572301210e-03 -8.026139311679995891e-03 9.708468000177960773e-04 1.359185520024929318e-03 5.059741716881104153e-04 -1.350681752433544134e-03 1.375248192142018797e-03 7.327413074586891202e-04 1.238243047613927540e-03 1.307123565104255716e-02 6.272001030187993736e-03 -6.760495235160453656e-04 -7.437962053275063400e-03 1.945945483831295914e-03 -7.440796642472187819e-04 -7.466780376779256351e-03 1.547213270101360089e-03 -2.834589197131548053e-06 -5.711697232221499797e-03 3.774727947514477109e-04 1.593983991854041812e-03 -5.830749978501046336e-03 -3.675517325614822105e-04 -1.356823362360645886e-03 -4.172751513945108237e-02 9.557148180204411148e-02 -1.025885073595450385e-02 1.262809487322413913e-03 -1.177771811408453648e-03 2.234601150405931592e-04 -4.187207918850488486e-01 4.109020500162923195e-01 -4.447186991380801951e-02 2.698056484137039378e-03 3.996770767956489166e-04 -2.296017249677129092e-04 7.700633985542772305e-05 1.851931608793139943e-04 -5.574692087693331995e-05 3.278674838016147879e-04 -3.472371766487003563e-04 1.705477833608054006e-04 4.195192011755781826e-04 -8.314794978254573836e-05 -1.710202148936386358e-04 1.639337419008216241e-04 -4.739433137605136848e-03 4.856596157753265012e-04 -3.774727947514395793e-04 -6.141609927118692929e-06 7.190407930058823147e-04 -1.483435013165930276e-04 -7.936849751970638479e-05 5.810907854121469219e-05 -2.140114843834972690e-04 -1.889726131425775420e-06 -6.377825693547711067e-05 -3.651895748971960677e-04 -4.582585868696714194e-05 -7.327413074586736162e-04 -4.525894084754496314e-04 -1.450364805866065604e-04 1.483435013165909947e-04 2.834589197130192801e-06 -1.096041156224476407e-04 -2.858210773774930982e-04 4.913287941696377358e-05 -1.351154183966383495e-04 3.368436829258772262e-04 -3.236156000059394887e-04 -4.771558481838885160e-05 6.755770919831646424e-05 4.345434687834411336e-01 -4.577006452294131167e-01 4.951365923244059608e-02 3.906111156801539419e-02 -4.348307071554170788e-02 4.765416871912182828e-03 -2.673962475961430638e-04 -1.412570283237583977e-04 1.497607959151496537e-04 -4.710142382568090983e-04 5.338476321265669109e-05 -1.941693600035540709e-04
-5.551070511050670495e-03 2.225152519748808001e-03 -1.345485005572110912e-03 5.385719474553397196e-05 7.700633985542636780e-05 -2.037597201205243805e-03 -8.834469664395798102e-05 3.505441973786942774e-04 1.800909003244681277e-03 2.532233016104968974e-04 4.494241172053187183e-03 -7.180959299402090140e-05 -4.809353004467603956e-04 -5.664454078935807300e-04 1.901064488210035385e-03 -2.943248449688924857e-04 -8.125822365112741683e-05 -8.390384023511469327e-04 -1.015727795639119815e-04 3.382609775244555363e-04 5.843978061421110275e-04 -4.015668029268846043e-05 7.110094569473405027e-04 -9.127377214765875109e-04 -1.591243888963479042e-02 1.934937829115765395e-02 2.001219973175363473e-03 -2.585617779317416279e-03 -7.842363445399570614e-05 -4.724315328517428222e-07 4.322611520482168013e-01 -9.438586762719026746e-01 8.866783981242851165e-02 -3.557409442400617967e-04 -2.314914510991695980e-05 1.511780905137554077e-05 4.095981389856066107e-04 5.111709185495185923e-04 -2.031455591278727522e-05 8.385659708182798162e-04 1.058246633596035438e-04 5.201471176737742542e-04 8.343140870226031618e-04 -4.582585868697053007e-05 -4.795180058481942828e-04 2.326252867779871839e-03 4.289678318326948896e-04 -2.173185051135609856e-05 1.081868210238835608e-04 5.673902709593095419e-04 2.834589197143067701e-06 3.358988198601795851e-04 -1.559024058423808326e-05 -2.300741565005584230e-04 3.703863217586144362e-04 6.755770919832527338e-05 2.352709033619747314e-04 1.653510364994521115e-05 9.448630657103804925e-06 -2.598373430704576346e-04 5.480205781122375261e-04 -4.393613255553865601e-05 -2.896005296403460043e-04 4.913287941697664848e-05 -7.936849751970231903e-05 1.185803147467161776e-04 1.119662732867229143e-04 4.110154335842269337e-05 1.559024058423808326e-05 4.884942049724391028e-04 1.464537751850927133e-05 1.979488122664022336e-04 -4.577006452294131167e-01 9.477864720360623663e-01 -9.773947010631744980e-02 4.349204691466596051e-02 -3.231904116263630694e-02 8.607702528624959840e-03 5.343200636594306122e-04 -1.086592525566720726e-05 -8.834469664396882305e-05 5.140055077466460474e-04 3.684965956272299959e-05 9.448630657108141734e-05
6.278615071648069616e-04 -1.382334665134801223e-03 -1.022767025478604763e-02 6.495933576761603497e-04 5.040844455566853176e-04 -7.421899381158071282e-04 -6.462863369461664285e-04 -7.436072327143597969e-04 -1.007224028047664808e-03 1.417294598566112840e-06 -9.637603270249567311e-05 3.542291633349614437e-03 -8.475421699425327677e-04 -3.118048116845484677e-03 4.784314133226399111e-03 9.141550160751563342e-04 4.174877455842962784e-03 4.262277289421205831e-03 -2.763724467203865828e-04 -2.561996202674706857e-03 -7.440796642472200829e-04 2.848762143117900361e-04 2.262002179311542113e-03 -1.134780541918614964e-03 1.628471493752487939e-03 1.966260039744077877e-03 3.754177175835250041e-02 2.655065214646624549e-04 -1.417294598567012812e-06 -9.259658043965409693e-05 -4.658127670800740749e-02 8.850343363899483562e-02 -1.340926041280058323e-01 3.779452262845858779e-05 4.251883795697491487e-06 1.275565138709505791e-05 -3.921181722698675355e-05 -2.503887124133917768e-05 3.188912846773794547e-04 -4.724315328552986665e-05 2.456643970847951510e-04 1.398397337251983835e-04 -1.261392192723772665e-04 -2.040904221935229594e-04 2.929075503703304387e-04 -2.182633681791881536e-04 -2.078698744563270764e-05 2.598373430704549241e-04 4.237710849712623181e-04 1.108796807611571369e-03 -1.170212906882764966e-03 -1.870828870107174081e-04 -1.223597670095419787e-04 1.799964140179031069e-04 1.138559994181453016e-04 1.483435013165977710e-04 6.958916478959681264e-04 -4.351094417598034181e-04 -1.339815827177846461e-03 -8.749431988481668702e-04 2.338536087634099738e-04 -8.598253897967796404e-05 1.998385383978232657e-04 -2.707032683261194209e-04 6.533728099389861507e-04 3.883387200071176286e-04 2.574751854061830387e-04 -4.960531094981449150e-04 5.338476321265872397e-04 -3.170015585459597779e-04 1.181078832138517717e-05 -3.751106370871663386e-04 4.951365923244059608e-02 -9.773947010631744980e-02 5.311169778666715441e-02 -4.692662415852455124e-03 8.627544653004894093e-03 4.631718748114112272e-02 -3.023561810274396646e-05 -5.007774248267022384e-05 2.031455591278863047e-05 -5.480205781122415918e-05 4.866044788410411100e-05 -9.448630657101094420e-06
1.381153586302692922e-02 -6.229954623763864566e-03 7.232926768015826048e-04 1.237770616081098479e-03 -4.776282797167860986e-04 -1.264699213453835541e-03 1.362492540754901664e-03 -4.039289605913482309e-04 1.380444939003409519e-03 -9.814292663537577815e-03 8.102200788469727383e-03 -8.683291573881837984e-04 -4.825415676584831129e-03 3.510166289115437756e-04 1.177299379875600301e-03 -4.806518415270594896e-03 -3.188912846773801595e-04 -1.481545287034461214e-03 -6.359400863766252396e-03 -1.590676971124054505e-03 1.233046300752558828e-04 -6.507744365082823550e-03 -1.953031956824126478e-03 5.192022546080604043e-04 -4.319583234356556140e-02 -9.631130958249564666e-02 1.036278567318268777e-02 7.738428508169607842e-04 2.551130277419076295e-05 -3.307020729987398985e-06 -4.189678735767322082e-01 -4.103219040939459772e-01 4.440006032081400544e-02 2.270978378435725784e-03 3.651895748972062592e-04 -2.470816916833615349e-04 -2.125941897849779124e-05 4.850454547826153068e-03 -6.084918143177261637e-04 3.732209109557588591e-04 1.374775760609143007e-04 2.050352852592361860e-04 4.020392344599224826e-04 4.417234832197784126e-04 -2.135390528506321854e-04 3.401507036558839951e-04 -9.921062189963670793e-05 -3.023561810274464409e-05 2.229876835077447994e-04 4.176294750441517296e-04 -1.644061734336704447e-04 -2.480265547490738127e-04 2.834589197129515174e-06 -5.763664700836112825e-05 -3.368436829258948445e-04 9.826575883391806040e-05 6.141609927119099505e-05 2.163736420477732202e-04 1.303911030680803484e-04 1.318083976666457836e-04 -2.319638826319875865e-04 -3.070804963560633954e-05 2.461368286176521302e-04 -5.036120140238378251e-04 6.141609927119641606e-05 6.354204116904816572e-04 -4.095981389856188080e-04 1.861380239450170565e-04 -6.968365109616759048e-04 -6.850257226402494738e-05 7.747877138828806326e-05 -8.267551824969217441e-05 3.906111156801539419e-02 4.349204691466596051e-02 -4.692662415852455124e-03 4.338074204552525015e-01 4.569565655651658953e-01 -4.945696744849795851e-02 -1.195251778124111082e-04 -1.610991527036826222e-04 1.332256922652146069e-04 -2.036179906606673626e-04 6.094366773834420737e-05 -1.918072023392916722e-04
-2.031455591278022790e-04 4.505107097308879219e-03 -7.984092905256672500e-05 8.598253897967389828e-05 3.581031019043811161e-04 1.799019277113256179e-03 -4.960531094982479142e-05 8.362038131540065755e-05 -2.037597201205232963e-03 5.531700818203581782e-03 2.240270328800187099e-03 -1.346429868637820642e-03 3.590479649700096393e-05 7.034505524216563745e-04 -9.089582692137427363e-04 1.015727795639011395e-04 3.458198820501261119e-04 5.810907854121198169e-04 2.886556665746497184e-04 -7.511661372400669102e-05 -8.414005600154228839e-04 4.837698896438926213e-04 -5.763664700835597829e-04 1.903899077407170213e-03 1.584818820116652358e-02 1.925772657378372471e-02 1.994133500182547654e-03 2.584672916251795887e-03 -9.354144350536396243e-05 1.417294598558870708e-06 -4.316021100598834703e-01 -9.446528336786326197e-01 8.889366208513338474e-02 3.552685127072895480e-04 -1.795239824849692443e-05 -7.558904525678707131e-06 -2.340898245298402795e-03 4.384164624897770104e-04 -6.776263578034402713e-18 -8.295897716940241542e-04 -4.866044788410004525e-05 -4.790455743153461399e-04 -8.428178546139889968e-04 1.034625056953316583e-04 5.201471176737742542e-04 -4.039289605913421594e-04 5.078638978195273816e-04 -2.173185051135474331e-05 -1.081868210238835608e-04 -1.020452110967601245e-04 1.322808291995400051e-05 -4.790455743153461399e-04 1.747996671565233903e-05 1.955866546021289929e-04 -5.456584204479642854e-04 -4.440856408840848299e-05 -3.637722802986374359e-04 -5.102260554839090426e-05 -7.653390832257551436e-05 1.190527462795643206e-04 -3.703863217586252782e-04 6.755770919832527338e-05 1.639337419008101045e-04 -1.417294598567197042e-05 1.133835678853974474e-05 -2.584200484718915218e-04 -1.110214102210266285e-04 4.232986534384250172e-04 -4.724315328589849539e-07 -3.354263883273206001e-04 -1.181078832138788767e-05 -2.286568619019923101e-04 -4.348307071554170788e-02 -3.231904116263630694e-02 8.627544653004894093e-03 4.569565655651658953e-01 9.487766885289270480e-01 -9.795489888529948508e-02 -5.225092753380427245e-04 3.590479649700909544e-05 8.598253897968474030e-05 -5.229817068709051789e-04 -1.181078832139195343e-05 -9.543116963677770320e-05
2.551130277416834707e-05 -9.165171737392073135e-05 3.526701392765385461e-03 6.486484946104139736e-04 -7.431348011815088351e-04 -1.010058617244805057e-03 -6.510106522747197404e-04 5.040844455566867270e-04 -7.403002119843631653e-04 -6.179404449748293181e-04 -1.385641685864824960e-03 -1.023475672777887993e-02 -2.853486458446530868e-04 2.260112453180123521e-03 -1.131945952721485557e-03 2.820416251146578104e-04 -2.564358360338982699e-03 -7.440796642472146619e-04 -9.169896052722804284e-04 4.176767181974383111e-03 4.267001604749760986e-03 8.484870330082655912e-04 -3.114741096115501706e-03 4.782896838627832131e-03 -1.598708307182483126e-03 2.000275110109664151e-03 3.758807004857232792e-02 -2.692859737276495310e-04 0.000000000000000000e+00 -9.306901197250901613e-05 4.670694349574668752e-02 8.890122098965906605e-02 -1.342390579031909892e-01 -3.732209109558876081e-05 3.779452262842572291e-06 1.464537751851697933e-05 3.136945378159536595e-04 -4.251883795698338520e-06 2.867659404432124234e-04 1.266116508052389619e-04 -2.045628537263765234e-04 2.938524134360497638e-04 4.818801635127765211e-05 2.456643970847951510e-04 1.388948706594804136e-04 4.015668029270743396e-05 -2.220428204420153099e-05 3.193637162102343739e-04 -2.570027538733308300e-04 -6.254993495005134463e-04 5.333752005937241348e-04 3.207810108088059078e-04 1.228321985424280687e-05 -3.944803299342383544e-04 -2.484989862819300872e-04 -8.551010744682575535e-05 -1.322808291995129001e-05 2.711756998589865374e-04 6.533728099389915717e-04 3.892835830728315328e-04 -1.133835678852836062e-04 1.478710697837279440e-04 4.525894084754476256e-04 4.369991678912244501e-04 -1.340288258710705446e-03 -8.768329249795757049e-04 -4.242435165041294346e-04 9.784057045434850844e-04 -1.169268043817060657e-03 1.885001816092875867e-04 -1.233046300752463961e-04 1.804688455507512499e-04 4.765416871912182828e-03 8.607702528624959840e-03 4.631718748114112272e-02 -4.945696744849795851e-02 -9.795489888529948508e-02 5.326287587718087774e-02 3.401507036558738578e-05 4.913287941695767495e-05 -8.976199124244819971e-06 7.086472992829886573e-06 -5.055017401552514304e-05 2.125941897849982411e-05
3.840868362114199406e-04 6.618765775303780572e-04 2.631443638004440748e-04 -6.747739583773326548e-03 1.422018913894683607e-03 1.126135044867363280e-02 7.818741868756746592e-04 -8.839193979724089796e-04 -7.152140975897525524e-03 1.327532607323420695e-04 -6.245544864347954764e-04 5.555794826379223048e-04 -8.412588305555714768e-03 2.933799819031887189e-04 -2.122634877119207973e-03 -6.742542836911946669e-03 -1.711147012002171928e-03 -9.288003935936716771e-04 -8.115428871389678347e-03 -8.725810411838814864e-04 -1.960118429816957910e-03 -6.583805841872542031e-03 1.581700771999800144e-03 -1.649258481198120213e-03 5.746184734119898219e-03 -4.440856408840517617e-05 -2.055077167920893704e-04 -5.222116434723472062e-02 -1.095615967844904004e-02 -9.418158823238360899e-02 3.401979468091430054e-03 8.220308671683556115e-05 -3.236156000059335256e-04 -4.362054829160263436e-01 -4.393093580868862036e-02 -3.995646380908290385e-01 6.136885611791377017e-04 -5.877048268720880351e-04 3.784176578171568987e-04 1.585480224262646436e-03 1.114938417538693504e-04 8.262827509640587476e-04 3.930630353356499070e-04 8.976199124252273861e-06 2.300269133472821956e-03 4.521169769426157457e-04 4.861320473081943224e-04 2.466092601505069952e-04 1.148008624838531071e-04 2.475541232162188935e-04 1.629888788351077200e-04 -6.117988350477084839e-04 -1.143756741042859784e-03 -1.582645635065524294e-04 9.306901197250242960e-05 5.716421547550011042e-05 2.730654259904075694e-04 8.692740204538576955e-05 1.681856256965111535e-04 1.464537751850927133e-05 -6.113264035148494990e-04 9.755711153463500398e-04 -4.473926616140374429e-04 1.039349372282245246e-05 2.409400817562256302e-05 8.173065518398030314e-05 -1.322808291995068014e-04 8.267551824969081916e-05 2.130666213177725228e-04 8.314794978255386987e-05 8.692740204539186818e-05 3.514890604444020558e-04 -2.673962475961430638e-04 5.343200636594306122e-04 -3.023561810274396646e-05 -1.195251778124111082e-04 -5.225092753380427245e-04 3.401507036558738578e-05 4.743571637832951771e-01 4.881068111155180411e-02 4.479019428064597297e-01 3.034333249223513176e-02 5.046513633961133456e-03 4.687796371064046480e-02
8.078579211827520814e-05 -3.325917991301531379e-04 1.062970948924625287e-04 2.182633681791759563e-04 4.637057224435377906e-02 -4.386054351029311862e-03 1.260919761190992285e-03 -2.528453563841975837e-02 3.193637162102348943e-03 -1.979488122663995231e-04 -3.240880315387944079e-04 9.448630657107599633e-05 5.789176003609771380e-03 -1.519339809662892046e-03 8.694157499137496192e-03 -3.760555001528796681e-03 1.603432622511148870e-03 3.251746240643555667e-03 -5.900669845363661764e-03 -3.665596263424867121e-03 -8.333219808035988163e-03 3.755830686200242394e-03 8.730534727167350503e-04 -3.426545907800043929e-03 8.220308671680608440e-05 9.368317296522116460e-04 -1.185803147467001450e-04 -2.919626873045623244e-04 3.881497473939775691e-03 -3.760555001528798633e-04 6.472312000106971970e-05 -1.053522318267496410e-04 -7.086472992830098331e-06 -4.443596511731089105e-02 -1.115977766910970642e-01 -8.213694630223578041e-02 -6.141609927120590283e-05 -8.173065518398640178e-05 -3.392058405901626642e-04 8.362038131541556533e-05 -9.580911486307031218e-04 3.292847784001944533e-04 3.590479649699554292e-05 1.269423528782398503e-03 -1.540126797108568014e-04 -1.653510364992352710e-05 -2.314914510992085615e-05 3.902284461385413712e-04 -1.256667877395345446e-04 -1.247219246738233509e-04 2.192082312448979920e-04 2.077753881497948311e-03 2.097596005877869988e-03 -8.097476473141148375e-04 -1.062970948924602194e-03 -1.088954683231648391e-03 -2.607822061361701835e-04 -2.645616583990664577e-05 1.818861401493214285e-04 7.653390832258229063e-05 -2.151453200623386179e-03 2.289875639750003650e-03 3.203085792759482781e-04 1.388948706594763478e-04 -6.443966108147373192e-04 -7.653390832256738285e-05 8.031336058544468349e-06 6.727425027860567570e-04 -1.417294598566085735e-04 1.032262899288991734e-03 -9.935235135948477028e-04 4.473926616140408040e-04 -1.412570283237583977e-04 -1.086592525566720726e-05 -5.007774248267022384e-05 -1.610991527036826222e-04 3.590479649700909544e-05 4.913287941695767495e-05 4.881068111155180411e-02 8.125349933579621708e-02 8.981395871113564966e-02 -5.051710380822541091e-03 1.375720623674855665e-03 -6.080193827848698676e-03
-3.543236496415607360e-04 6.330582540262693486e-05 5.735318808864221362e-04 2.539791920630506735e-03 -4.424321305190604715e-03 5.950275156313476581e-03 1.107946430852431441e-02 3.227179800935084907e-03 3.890946104596882098e-03 -3.245604630716506823e-04 1.351154183966071787e-04 5.711697232221624480e-04 -1.285958632432345015e-03 1.231629006153971140e-03 -1.757445302221996184e-03 2.433022394205232655e-04 -3.368436829258812919e-04 -1.525953851122839123e-04 -1.936969284708827885e-05 -8.243930248326322404e-04 3.307020729987605661e-04 -5.697524286235773616e-04 1.081868210238781398e-04 5.277060221994556719e-04 4.719591013225697858e-04 -1.185803147466952525e-04 -1.412570283237567985e-04 -2.435856983402223935e-03 -3.155842639473893825e-04 9.708468000177998720e-04 3.628274172327622567e-04 -8.031336058537692085e-06 -1.766893932879134142e-04 -4.077844743309796960e-01 -8.225221959625250712e-02 -8.599978273062776069e-01 -2.636167953332861462e-04 5.243990014695701710e-05 2.163736420477562795e-04 8.163616887741026798e-04 3.368436829258853577e-04 2.093344122082181191e-03 -2.016337782226752112e-03 1.370051445280648025e-04 1.712564306600734138e-03 -2.673962475961471838e-04 -2.362157664294924769e-06 1.431467544551760416e-04 1.162181570824320949e-04 7.039229839544123603e-05 -2.078698744563270764e-05 -5.055017401552758249e-04 -5.192022546080454423e-04 1.799964140178909097e-04 1.795239824851132399e-05 2.362157664277577535e-05 4.662899229282511243e-04 -2.381054925591069571e-04 -1.105489786881568015e-04 -1.006279164981940116e-04 -4.913287941696580646e-05 5.716421547550349855e-05 3.855041308099826924e-04 8.787226511109899607e-05 4.299126948984237015e-05 1.747996671564149701e-05 -2.390503556248140850e-04 2.692859737276156497e-05 -9.543116963677770320e-05 -2.083423059892077454e-04 2.092871690549365574e-04 -2.267671357705238443e-05 1.497607959151496537e-04 -8.834469664396882305e-05 2.031455591278863047e-05 1.332256922652146069e-04 8.598253897968474030e-05 -8.976199124244819971e-06 4.479019428064597297e-01 8.981395871113564966e-02 8.979232134693087009e-01 -4.680284709691645562e-02 -6.182711470478319954e-03 -5.458473930611019986e-02
4.417234832197688716e-04 5.626659556307346544e-04 -6.481760630775745043e-04 8.201411410369230598e-04 1.030845604690433211e-03 7.132771283050484516e-03 -6.862540446257225056e-03 -1.372886034477726041e-03 -1.130764873889342909e-02 2.234601150405943247e-04 -7.242375398672728191e-04 -3.713311848243242745e-04 -6.828525375891616664e-03 -1.452726963530281924e-03 1.323280723527909489e-03 -8.017635544088609623e-03 7.436072327143652180e-04 2.085785217556484702e-03 -6.541759435448399849e-03 1.579338614335523434e-03 1.021396974033326587e-03 -7.836221835472140240e-03 -1.610991527036819445e-04 1.805633318573250309e-03 5.534535407400720947e-03 4.204640642412906231e-05 7.473866849772053305e-04 -5.227549397351305416e-02 9.525164565430102939e-03 9.416410826566795622e-02 3.320248812907624497e-03 2.111768951863535236e-04 4.157397489127315649e-04 -4.363146146001160020e-01 4.284150869392411298e-02 4.000880922292328057e-01 6.066020881862854534e-04 -6.363652747561948566e-04 -1.705477833607911705e-04 3.798349524157203011e-04 5.621935240979094965e-05 -2.335229066904133573e-03 1.549102996232783018e-03 -3.448750189844298260e-05 -7.856536391384936297e-04 4.346370102269308806e-04 4.077084128541917044e-04 -2.905453927060585532e-04 5.999880467263301372e-05 5.952637313977944978e-05 -2.834589197131548053e-05 1.365327129952112386e-04 -1.346429868637881737e-04 -3.670793010286286465e-04 -6.514830838075562824e-04 -9.798229991420564014e-04 5.626659556307569889e-04 1.091316840895954321e-04 2.834589197135613811e-06 -1.422018913894750123e-04 1.346429868637671673e-04 -5.243990014694278694e-05 -1.540126797108561237e-04 -9.448630657132265232e-07 -1.426743229223272210e-04 -7.700633985541891391e-05 -6.708527766545815691e-05 -1.077143894910299968e-04 2.173185051136423008e-05 -6.552625360704098390e-04 1.092261703961627459e-03 1.407845967908953470e-04 -4.710142382568090983e-04 5.140055077466460474e-04 -5.480205781122415918e-05 -2.036179906606673626e-04 -5.229817068709051789e-04 7.086472992829886573e-06 3.034333249223513176e-02 -5.051710380822541091e-03 -4.680284709691645562e-02 4.743514946049008918e-01 -4.809258518161162871e-02 -4.479973739760965135e-01
2.007834014635412356e-04 -3.217258738745021936e-04 9.259658043965360904e-05 -1.228321985423993373e-03 -2.529020481681402283e-02 3.210172265752287649e-03 -2.858210773775229138e-04 4.638616248493800109e-02 -4.415345106066330405e-03 -7.558904525686703122e-05 -3.349539567944521284e-04 1.048798002938923501e-04 -3.757720412331671395e-03 8.612426843953497647e-04 -3.420404297872924396e-03 5.897362824633665783e-03 -3.658509790432036557e-03 -8.332747376503132214e-03 3.760555001528811860e-03 1.610046663971120449e-03 3.253163535242123081e-03 -5.796262476602595873e-03 -1.525953851122866228e-03 8.705023424393169146e-03 -8.456524438119858737e-05 9.377765927179218097e-04 -1.162181570824232586e-04 2.201530943106037646e-04 3.914095249706795419e-03 -2.097596005877878174e-04 -6.755770919833204964e-05 -1.048798002938943017e-04 -7.086472992829674815e-06 4.365692551963255841e-02 -1.113724268499250575e-01 -8.118594162659789615e-02 1.795239824850319247e-05 -2.409400817562391828e-05 3.897560146056850967e-04 -2.314914510992085615e-05 1.262809487322422803e-03 -1.459813436523028462e-04 -7.984092905255181722e-05 -9.595084432292692346e-04 3.259777576702154399e-04 6.283339386976523940e-05 -8.031336058542842046e-05 -3.401507036558711473e-04 -1.181078832138788767e-05 8.787226511110008027e-04 -1.431467544551814626e-04 -1.029900741624714591e-03 -9.925786505291405749e-04 4.478650931468943679e-04 2.148618611426234871e-03 2.289875639750014492e-03 3.576306703715248416e-04 -1.379500075937651542e-04 -6.453414738804444471e-04 -7.606147678971923991e-05 1.063915811990317345e-03 -1.089427114764495233e-03 -2.258222727048736370e-04 3.118048116845854823e-05 1.781066878864766539e-04 7.795120292114027195e-05 1.261392192723826875e-04 7.275445605973073979e-05 2.182633681791922194e-04 -2.082478196826490890e-03 2.099485732009290749e-03 -8.097476473141135365e-04 5.338476321265669109e-05 3.684965956272299959e-05 4.866044788410411100e-05 6.094366773834420737e-05 -1.181078832139195343e-05 -5.055017401552514304e-05 5.046513633961133456e-03 1.375720623674855665e-03 -6.182711470478319954e-03 -4.809258518161162871e-02 8.079146129666367471e-02 8.884641893184785921e-02
3.453474505172833900e-04 1.365327129952058176e-04 5.711697232221380535e-04 -1.108135403465571739e-02 3.204030655825162478e-03 3.865434801822681225e-03 -2.531760584571947359e-03 -4.411093222270637271e-03 5.986652384343336963e-03 3.774727947514558424e-04 6.047123620547302514e-05 5.740043124192729896e-04 5.565243457036342031e-04 9.543116963678312421e-05 5.546346195722118158e-04 8.503767591429203104e-06 -8.475421699425408992e-04 3.066080648231366479e-04 -2.546405962090630103e-04 -3.174739900788174076e-04 -1.313359661338030617e-04 1.270368391848128616e-03 1.247691678271049126e-03 -1.782484173463338073e-03 -4.993601302281523886e-04 -1.171630201481290584e-04 -1.412570283237639813e-04 2.450974792453678927e-03 -3.174739900788180582e-04 9.481700864407455361e-04 -3.859765623426898891e-04 -7.558904525682349373e-06 -1.776342563536204607e-04 4.076592799747730256e-01 -8.147601458777112282e-02 -8.602893175620494048e-01 2.782621728517954175e-04 -8.976199124244819971e-06 1.436191859880187635e-04 2.019644802956721639e-03 1.251943562066701386e-04 1.710674580469330724e-03 -8.054957635184327620e-04 3.344815252616053407e-04 2.086730080622209611e-03 2.730654259904224772e-04 6.094366773835369414e-05 2.154287789820627042e-04 2.442471024862412354e-04 -8.173065518397013875e-05 -9.732089576822448504e-05 2.135390528506240539e-04 2.092871690549365574e-04 -2.787346043846327184e-05 5.527448934407840075e-05 5.999880467263572423e-05 5.050293086223951559e-04 -8.314794978254167260e-05 4.677072175267630270e-05 1.842482978135946692e-05 -1.275565138709501556e-05 2.173185051133983553e-05 5.777837646821204747e-04 2.433022394205124235e-04 -1.152732940167032830e-04 -1.020452110967492824e-04 -1.110214102210049444e-04 -4.488099562126746794e-05 -1.889726131419676783e-05 5.106984870166704493e-04 -5.196746861409261113e-04 1.842482978135892482e-04 -1.941693600035540709e-04 9.448630657108141734e-05 -9.448630657101094420e-06 -1.918072023392916722e-04 -9.543116963677770320e-05 2.125941897849982411e-05 4.687796371064046480e-02 -6.080193827848698676e-03 -5.458473930611019986e-02 -4.479973739760965135e-01 8.884641893184785921e-02 8.982227350611389216e-01
1.645399660437756983e+00 2.553345981308124957e-01 -2.728717290619369490e-02 -7.367475268573028813e-02 -1.494867856260981114e-02 6.482563764381624183e-02 -7.369506724164304190e-02 -2.849848735643487410e-02 -6.014525844781799802e-02 7.661847356695217215e-02 -3.991479534788504313e-02 4.214561704602790525e-03 -2.952489210471647141e-01 1.867899794603587738e-02 9.766577078719199112e-02 -2.947911348918278995e-01 -2.693332168808492029e-03 -9.888558900502460169e-02 -4.215506567668532781e-03 2.086352135395914617e-02 7.300012045681264147e-03 -4.272670783144047121e-03 1.874608322370135277e-02 -1.157787957568670936e-02 -4.377101773481705260e-01 1.165063403174644296e-01 -1.238762722300081748e-02 4.132358617885958582e-03 1.187220442065576535e-03 -1.379500075937691115e-04 -5.615793631051850532e-02 1.022351285729692083e-01 -1.099159204341318592e-02 -4.959586231915720338e-03 3.902284461385315591e-04 -3.401507036557251866e-05 -4.662407900488397816e-01 -3.937348329753936893e-01 4.253868008136381385e-02 -1.646896323533823120e-03 -1.341374851236272481e-02 -8.395108338840086282e-04 -1.648786049665259060e-03 -1.293139591731736794e-02 3.695831881527617511e-03 -3.795042503427267094e-03 -1.496285150859549655e-02 1.614298547766818788e-03 -4.082091902790167121e-02 4.750299062860816740e-03 6.077217509191708278e-02 3.205589679883588672e-02 -1.281706748636635834e-03 -3.425978989960620780e-02 3.206629029255868291e-02 6.117515918944271824e-03 3.336642187097665913e-02 -4.080249419812032041e-02 -8.641245167457692333e-03 -6.032997917716444169e-02 2.068305250840828460e-03 -1.063443380457465299e-03 -7.700633985542853620e-04 2.078226313030823776e-03 -1.432884839150367186e-03 -3.549378106342427220e-03 2.087674943687905897e-03 -3.472371766486922248e-04 3.756303117733101379e-03 2.064525798577999949e-03 -9.628154639592604452e-04 6.335306855590632814e-04 -9.402804798420563021e-03 -5.573747224627749117e-03 6.354204116904775372e-04 1.378838671791701720e-02 -1.445640490537543517e-04 3.637722802989383020e-05 3.018837494945941780e-04 8.692740204538238142e-05 -3.566858073057906087e-04 3.732209109557398314e-04 2.064525798578124632e-04 3.524339235101139542e-04
2.553345981308124957e-01 2.016161092833459456e+00 -9.304869741659640980e-02 -4.699985104611713316e-02 -3.602762869555110013e-03 6.417368212847578135e-02 -5.449875676713057671e-02 -2.134965340126730032e-02 -6.725393572269283693e-02 4.006361128073448324e-02 -1.025214220818795735e-01 1.041947745712533749e-02 -1.589023460759060591e-02 -2.711582198922705134e-01 7.100645938816319003e-03 -4.806801874190318180e-02 -2.619023413005679424e-01 -2.946083038886127686e-02 8.031336058537692085e-05 6.364597610627615795e-03 2.860100499906454742e-03 2.114131109527813898e-03 6.786478969467500504e-03 -8.036060373869914012e-04 2.054524423027447311e-01 -6.399231566301261109e-01 4.985853425142504347e-02 3.074111984289963802e-03 7.368514617945309125e-03 -1.161709139291393009e-03 4.785731427824958285e-03 8.440934197527016208e-03 6.758133077496157430e-03 -4.118658103433037176e-03 5.220368438052021710e-04 -8.598253897967800469e-05 -4.183263115551146272e-01 -7.539194682135299530e-01 6.427808949723681775e-02 -1.129583795057204944e-02 -1.104261464896158507e-02 3.216313875679434071e-03 -1.083616206910380242e-02 -1.133693949393045630e-02 1.199976093452649432e-03 -1.046813790500941699e-02 -7.070410320713564276e-03 2.121690014053491304e-03 5.673949952746356468e-02 6.759550372094721808e-03 -8.353109175569201073e-02 1.251376644227321019e-02 -7.540479695904655187e-03 -1.311753394126237947e-02 6.514830838075746054e-04 -5.740515555725680605e-03 1.555244606159922717e-03 5.303421901527885507e-02 1.274336816724095170e-02 7.674083333396165829e-02 6.250269179676557624e-04 -8.683291573882007119e-04 7.209305191373032926e-04 -4.199916327084392276e-04 1.191472325861252755e-03 -6.443966108147331992e-04 -6.656560297932140498e-04 1.048986975552080106e-02 1.757445302221763081e-04 5.862875322735008887e-04 -9.117928584108912250e-04 -4.247159480369857090e-04 -8.097476473141143605e-03 2.256805432450143152e-03 -1.427215660756076931e-03 -6.302709079823568851e-03 4.503689802710290555e-03 -4.535342715413729492e-05 6.911673325674040809e-04 -3.302296414659070022e-04 5.763664700836248350e-05 5.886496899378174975e-04 -3.184188531445001410e-04 1.422018913894594269e-04
-2.728717290619369490e-02 -9.304869741659640980e-02 1.171948620334478441e+00 4.033951129592203144e-02 1.379830778010698519e-02 -3.544181359481036325e-02 -2.936587165075738026e-02 -1.685730195534554388e-02 -1.762122374397270819e-02 -4.227789787522771847e-03 1.043128824544670499e-02 -7.298122319549857698e-03 1.515503665616105833e-01 -7.133432687196472610e-02 -3.639300724306137047e-01 -1.443779110298002433e-01 4.910547838805354864e-02 -3.730201275542840422e-01 -9.435402574187606167e-03 -2.610656650558814979e-03 1.616518975971242139e-02 9.138715571554401410e-03 4.774865502569287067e-03 1.562945240145442380e-02 -2.241309678172491784e-02 4.978530736383243727e-02 -1.838944465954882035e-01 -3.732209109557900299e-04 -1.155567529364248756e-03 -3.195526888233766669e-03 -3.368436829257647402e-04 6.680654306107883245e-03 6.991278038960291319e-02 4.407786201541776449e-04 -8.928955970966459391e-05 -2.744827205889721101e-04 4.524901978535511571e-02 6.417651671767293786e-02 -1.667097495878738789e-01 -8.966750493595256792e-04 2.624357165011618424e-03 8.813682676949898681e-03 3.324500696703287708e-03 1.767838795944820778e-03 9.106117795787391223e-03 1.147536193305711497e-03 2.123107308652072162e-03 1.227093663438555242e-02 1.108749564458284126e-02 8.118735892119647440e-03 -1.829302138369302833e-02 5.399136530084384933e-02 -6.794982737058879833e-03 -5.857017171727817856e-02 -5.535196811546735929e-02 -4.823053518920539240e-03 -5.267280889264451538e-02 -2.304757233034954167e-02 -1.514709980640908081e-02 -3.337964995389663958e-02 1.077143894910191548e-04 -2.395227871576784909e-04 7.977478863795892106e-03 1.208952292576907697e-03 -1.219345786299721448e-03 -6.543176730047041206e-04 -1.066277969654586683e-03 5.220368438051885100e-04 -9.368317296522141397e-04 -2.262947042377272009e-04 5.021947194252656408e-04 3.472371766487003563e-04 9.779332730106313036e-04 -1.387058980463392590e-03 -1.056073448544908935e-02 7.540007264371801623e-04 -5.149503708123904719e-05 3.859293191895572968e-03 3.491269027801254541e-04 1.077143894910232206e-04 5.725870178207231398e-04 -5.735318808864262562e-04 9.023442277537630255e-05 5.688075655578756547e-04
-7.367475268573028813e-02 -4.699985104611713316e-02 4.033951129592203144e-02 1.671585595440865157e+00 -3.361208626806148902e-02 -3.062079153148109523e-01 4.775432420408719236e-02 4.006219398613590152e-03 3.712792173557119546e-02 -7.373238933273859597e-02 5.443875796245786769e-02 2.940319374185292739e-02 -3.217740618908627726e-01 -1.200646946229311229e-01 5.300681798637370441e-04 6.621127932968117781e-03 -2.781676865452469526e-03 -9.079189198414628140e-03 -3.224288519954002785e-01 1.179430046088776468e-01 -2.533319608630387604e-02 6.625852248296664262e-03 7.591974732985924592e-04 -9.496818673458792825e-03 -1.606881372700989102e-02 -4.346370102269582567e-04 -3.717563732038957347e-03 -3.433490651333020449e-01 -1.238243047613940898e-02 -1.137015143069020628e-01 9.933345409817037619e-03 -3.722760478900273909e-04 -3.401507036558705510e-03 -9.462189442100496506e-02 -1.066514185421011882e-02 -9.801678741610356238e-02 -4.110154335841792288e-03 3.135055652028284970e-03 8.736676337094483047e-03 -4.844563326611445730e-01 4.774156855270009214e-02 4.426702360116193113e-01 -5.391861084478406438e-03 1.489576623092994136e-03 1.381106343149410623e-02 -4.089839779928996881e-03 -1.198558798854072478e-03 9.189738177102774533e-03 3.943386004743829054e-02 4.416904130124774119e-02 -6.669788380852224169e-03 -4.053557038205706647e-02 -5.232226469526583823e-02 7.572605040138849324e-03 -9.883267667334287923e-04 3.453474505172508639e-04 -2.615853397420207001e-03 1.473041519443050226e-03 2.867659404432246206e-04 1.406428673310453764e-03 -4.060737997505106667e-02 5.270540666841150995e-02 -4.047793373504878119e-03 3.941212819692695157e-02 -4.418415911029910381e-02 2.881359918884929087e-03 1.474931245574497007e-03 2.631443638004542663e-04 1.433829702216068893e-03 -9.878543352005914914e-04 -8.508491906725375309e-04 -2.227987108945961910e-03 1.452254531997439202e-03 6.141609927120183707e-05 6.472312000118613049e-04 1.272730549512389713e-03 6.944743532975037117e-05 6.434517477490193493e-04 -6.976868877208188685e-03 2.173185051134728942e-04 2.514753049389197373e-03 5.220368438051980510e-04 -1.216983628635451026e-03 -1.104781139582296928e-02
-1.494867856260981114e-02 -3.602762869555110013e-03 1.379830778010698519e-02 -3.361208626806148902e-02 1.317211868056849644e+00 6.477508746980067955e-02 -3.972676759780860260e-03 5.524141913677919555e-03 -1.267770018417403027e-02 2.842337074271086492e-02 -2.127500921907617831e-02 -1.684360144089274564e-02 -1.466895185200615959e-01 -4.264648895716141586e-01 4.478178499936117003e-03 3.879607747808358834e-03 5.542566743459275552e-03 2.187830428653246562e-03 1.489453790894460228e-01 -4.251113732299834913e-01 3.066647566070820549e-02 -3.595676396562266439e-03 2.741520185159752009e-03 6.094366773834366527e-04 2.390031124715349519e-03 7.392136194588077094e-03 4.719591013225246830e-04 -1.521040563181163922e-02 -2.398818351226460477e-01 -3.490182435275666212e-02 -3.226707369402337161e-04 -2.687190558881381169e-03 7.960471328613137783e-04 -3.521032214371259354e-03 2.377889634320967324e-02 -2.035235043540965360e-03 5.710279937622944960e-03 4.174877455842971458e-03 -4.604790150741354393e-03 4.779070143211706229e-02 -1.476424129218308900e-01 -6.221734315092167233e-02 7.185683614730300518e-04 5.907283886823628573e-03 -9.963581027919907705e-04 -3.662761674227740533e-03 4.284481571465405085e-03 8.173065518398002667e-04 -5.974699866562091510e-02 -6.132161296462788208e-02 4.907146331768806255e-03 -1.069490504078001586e-02 -1.934937829115765048e-02 7.091669739692050764e-03 -6.803014073117531367e-04 -8.097476473141202585e-04 -1.509891179005777399e-03 -2.962145711003257150e-04 -1.265171644986701465e-03 -7.889606598683791307e-05 -1.980432985729740306e-03 -3.427963202398605705e-03 -3.881497473939775691e-03 5.933551080050387949e-02 -6.824037276329486534e-02 9.134936119291564224e-03 -4.365267363583627547e-04 6.498295734425705433e-03 -3.231431684730818590e-04 1.426743229223129909e-04 -5.291233167980516003e-05 1.815554380763209630e-03 5.763664700835584818e-04 8.220308671682641320e-05 5.239265699366123068e-04 -4.256608111026941922e-04 3.533787865758237926e-04 -7.634493570942893883e-04 1.313832092870800047e-03 4.631057343968113943e-02 -4.419124558329197081e-03 9.817127252734706572e-04 -2.513524727403746231e-02 3.195054456700904648e-03
6.482563764381624183e-02 6.417368212847578135e-02 -3.544181359481036325e-02 -3.062079153148109523e-01 6.477508746980067955e-02 1.912341428899293261e+00 -3.712366985177547457e-02 -1.267817261570688449e-02 -1.104696101906384731e-01 6.022557180840339142e-02 -6.719629907568447358e-02 -1.763492425842550990e-02 2.391495662467202007e-02 2.537288033506373414e-02 -2.649528317082150974e-01 9.193517629365374061e-04 1.351532129192660123e-02 1.567953014393708155e-02 -8.138105584966685846e-03 9.788308929230569999e-03 -2.660493452959725169e-01 1.766893932879094568e-03 -1.064860675056016233e-02 1.851978851946363067e-02 2.183673031164112127e-02 4.766834166510865601e-04 1.185425202240711871e-02 -1.399025671190613496e-01 -3.483993582195260563e-02 -5.573992889024819153e-01 -2.950807354214516828e-03 8.163616887740930304e-04 4.606207445339930914e-03 -3.145543632057689470e-02 -1.917127160327099710e-03 6.606954986982449714e-03 8.921869497973789614e-03 2.768448782532509887e-04 -1.307265294564112848e-02 4.426669289908893301e-01 -6.242663031997661843e-02 -7.200872288511579455e-01 6.684433758370701348e-03 -1.018089953303302200e-03 -3.273950522687753186e-03 9.955549691861353967e-03 -4.092674369126140382e-03 -1.320587863790633441e-02 4.061021456424783113e-03 6.338141444787738152e-03 -4.122437555696017476e-03 -5.753034991346352156e-02 -7.586589013511349511e-02 1.156087204050395070e-02 -2.458533696979390160e-03 -1.656817385723829278e-03 9.376348632580640274e-03 -3.389223816704467311e-03 -1.135252973451456385e-03 -2.929547935236198608e-03 -5.858103764253383416e-02 7.906141702334726351e-02 3.381192480645913573e-03 -8.879823091549630953e-03 7.669925935907046487e-03 -4.723370465488071004e-03 -3.391585974368762236e-03 6.481760630775562897e-04 -3.104820033925537615e-03 -2.546878393623337299e-03 2.070667408505123385e-03 1.008168891113343530e-03 -1.336036374915011010e-03 -2.016810213759611097e-03 -7.483315480429197225e-04 -1.286903495498066888e-03 1.785791194193345546e-03 -1.002972144251958447e-03 1.118056465655536263e-02 -4.387944077160732190e-03 5.903976866093675960e-03 7.052457922465078105e-03 3.196471751299495047e-03 3.897087714523994693e-03
-7.369506724164304190e-02 -5.449875676713057671e-02 -2.936587165075738026e-02 4.775432420408719236e-02 -3.972676759780860260e-03 -3.712366985177547457e-02 1.671924801281454931e+00 3.403018817463848017e-02 3.061691759291167436e-01 -7.377349087609703926e-02 4.694882844056872534e-02 -4.034943235811200984e-02 6.634356015888082624e-03 -7.497488426415062183e-04 9.477921412144577409e-03 -3.222001951334982905e-01 -1.178579669329636592e-01 2.531760584571961931e-02 6.639552762749477248e-03 2.765141761802537325e-03 9.070685430823226258e-03 -3.219814593337861908e-01 1.201393388051222866e-01 -4.681796490596816431e-04 -1.606456184321428116e-02 4.053462551899250773e-04 3.736933424886013100e-03 -3.432852868763665022e-01 1.220574108285151296e-02 1.136811997509893091e-01 9.951770239598461271e-03 3.661344379629146882e-04 3.419931866340079722e-03 -9.470031805545872650e-02 1.032971546588279735e-02 9.806497543245482063e-02 -4.104485157447506152e-03 1.197141504255517207e-03 -9.186903587905657920e-03 -5.403671872799826852e-03 -1.501859842947226046e-03 -1.381389802069120550e-02 -4.845763302704898523e-01 -4.807557764642884229e-02 -4.426475592980422258e-01 -4.114878651170338769e-03 -3.142142125021115534e-03 -8.732896884831626780e-03 1.470679361778776985e-03 -7.511661372401482253e-05 -1.430995113018936667e-03 -9.925786505291488149e-04 8.461248753439910494e-04 2.227514677413124609e-03 -4.054501901271412301e-02 -5.271202070987152100e-02 4.007636693212162336e-03 3.943149788977400733e-02 4.428573188986299758e-02 -2.902146906330561795e-03 -9.887991982662986193e-04 -3.462923135829905179e-04 2.578531306324623879e-03 1.467844772581633917e-03 -2.839313512460869739e-04 -1.406428673310432080e-03 3.941874223838691405e-02 -4.387944077160736700e-02 6.656560297932292286e-03 -4.059226216599969017e-02 5.229864311862304771e-02 -7.570242882474548761e-03 1.369106582214870424e-03 -7.606147678970026638e-05 -6.391998639533412853e-04 1.250998699001034916e-03 -6.330582540262693486e-05 -6.425068846833013794e-04 6.231371918362266530e-04 1.257140308928173314e-03 1.104308708049444449e-02 -7.050095764800794890e-03 -2.829864881803839118e-04 -2.508611439462052253e-03
-2.849848735643487410e-02 -2.134965340126730032e-02 -1.685730195534554388e-02 4.006219398613590152e-03 5.524141913677919555e-03 -1.267817261570688449e-02 3.403018817463848017e-02 1.317071083460058745e+00 6.497965032352709391e-02 1.488159328494434962e-02 -3.554574853203862177e-03 1.375673380521571197e-02 3.621187699336453434e-03 2.763724467203951263e-03 5.777837646821258957e-04 -1.488560895297363351e-01 -4.253442819756811932e-01 3.072978148611082636e-02 -3.862127781092698255e-03 5.517055440685091593e-03 2.171295325003310892e-03 1.468095161294068474e-01 -4.262296186682522081e-01 4.457391512490477790e-03 -2.376330610262561253e-03 7.392136194588077094e-03 4.988876986952773575e-04 1.479986262976042480e-02 -2.398558513883389809e-01 -3.467363992238751275e-02 3.684965956271622333e-04 -2.698528915669908337e-03 8.144719626426661979e-04 3.503079816122506903e-03 2.386913076598504851e-02 -1.941693600035599310e-03 3.644336844446359382e-03 4.297709654385364723e-03 8.102200788469738225e-04 -7.450245273129245003e-04 5.903504434560787051e-03 -1.020924542500465651e-03 -4.812518295737866492e-02 -1.477265057346791310e-01 -6.259339865107456380e-02 -5.728704767404290549e-03 4.163539099054442555e-03 -4.608097171471344303e-03 4.318024210298135627e-04 6.643804646545165178e-03 -3.221983054073611786e-04 -1.502332274479971190e-04 -5.621935240979094965e-05 1.822640853756037375e-03 1.938859010838461447e-03 -3.471426903421291014e-03 -3.562133757729538282e-03 -5.924480394619564827e-02 -6.828100187512045616e-02 9.148636633744355526e-03 6.741597973846215688e-04 -8.054957635184110780e-04 -1.182496126737010537e-03 2.924351188374890720e-04 -1.261392192723859509e-03 -7.889606598684062357e-05 5.983865038299485128e-02 -6.113783709834715030e-02 4.906201468703083081e-03 1.067789750559722944e-02 -1.929977298020785215e-02 7.077969225239250789e-03 7.100645938816292548e-04 3.458198820501423749e-04 -7.629769255614304033e-04 -3.949527614670946289e-04 8.220308671684267623e-05 5.295957483308780592e-04 -9.207690575351306240e-04 -2.513194025330747067e-02 3.212061991883708410e-03 -1.385641685864818454e-03 4.633183285865963286e-02 -4.410148359204946189e-03
-6.014525844781799802e-02 -6.725393572269283693e-02 -1.762122374397270819e-02 3.712792173557119546e-02 -1.267770018417403027e-02 -1.104696101906384731e-01 3.061691759291167436e-01 6.497965032352709391e-02 1.912126000120311531e+00 -6.482658250688193291e-02 6.407872339037185005e-02 -3.543236496415326509e-02 -1.742327493170644191e-03 -1.063963055143591838e-02 1.855096900063207127e-02 8.118735892119650910e-03 9.761852763390640314e-03 -2.661074543745137189e-01 -9.236036467322574287e-04 1.350634509280234513e-02 1.571449007736838363e-02 -2.397070354554894922e-02 2.538799814411507594e-02 -2.649485798244194390e-01 -2.186602106667824910e-02 4.714866697896701432e-04 1.189913301802839399e-02 1.399304405794998263e-01 -3.453994179858944219e-02 -5.575589707605869139e-01 2.922933893776259555e-03 7.889606598684744320e-04 4.597231246215692166e-03 3.147858546568664539e-02 -1.982322711861155863e-03 6.584278273405370224e-03 -9.923896779160029658e-03 -4.087477622264679838e-03 -1.319831973338064096e-02 -6.687740779100703400e-03 -1.019034816369006509e-03 -3.256470555972090005e-03 -4.426418901196480515e-01 -6.280032366246524056e-02 -7.198958940803514839e-01 -8.927538676368054066e-03 3.009388864288965910e-04 -1.306273188345117783e-02 3.382609775244495732e-03 8.782502195781526598e-04 -3.101040581662698262e-03 2.547823256689022743e-03 2.061218777848008738e-03 9.958856712591454465e-04 5.851442479640121819e-02 7.913511634247272220e-02 3.446388032179987290e-03 8.866595008629709479e-03 7.659060010651365727e-03 -4.718646150159556615e-03 2.475541232162183514e-03 -1.657289817256666579e-03 9.438709594917582199e-03 3.384971932908779815e-03 -1.144701604108581874e-03 -2.932854955966168135e-03 -4.055352278030572438e-03 6.560656696762633480e-03 -4.114878651170295401e-03 5.762389135696883991e-02 -7.583896153774075111e-02 1.154575423145252216e-02 1.159346981627065341e-03 1.788153351857597103e-03 -9.977753973905501613e-04 1.389893569660516793e-03 -2.023896686752419977e-03 -7.502212741743191247e-04 -7.054347648596493228e-03 3.183243668379538011e-03 3.930157921823874273e-03 -1.119001328721246774e-02 -4.415345106066338211e-03 5.948857861714921744e-03
7.661847356695217215e-02 4.006361128073448324e-02 -4.227789787522771847e-03 -7.373238933273859597e-02 2.842337074271086492e-02 6.022557180840339142e-02 -7.377349087609703926e-02 1.488159328494434962e-02 -6.482658250688193291e-02 1.648067008872258432e+00 -2.554475092671649739e-01 2.714308128867279693e-02 -4.241962733508375730e-03 -1.875458699129275292e-02 1.161472923524942830e-02 -4.217868725332816864e-03 -2.091407152797467028e-02 -7.315602286265519144e-03 -2.947958592071564521e-01 2.676797065158574140e-03 9.893802890517153226e-02 -2.953254549554872321e-01 -1.870356438574435898e-02 -9.767049510252057143e-02 -4.376596271741551303e-01 -1.165134267904572585e-01 1.237959588694229063e-02 4.104485157447506152e-03 -1.095096293158757516e-03 8.503767591395309589e-05 -5.632990138847806388e-02 -1.022304042576406558e-01 1.108513348691856498e-02 -4.968089999507117015e-03 -4.232986534384006226e-04 4.866044788410347403e-05 -3.801184113354358005e-03 1.497135527618688108e-02 -1.606267211708270254e-03 -1.675714647037993520e-03 1.294651372636873576e-02 -3.686383250870502865e-03 -1.648313618132432601e-03 1.342697659528264455e-02 8.324243608911889060e-04 -4.669782556716269850e-01 3.941439586828464625e-01 -4.255049086968520911e-02 2.080588470695075333e-03 5.881772584049314075e-04 -3.753940960068838980e-03 2.066887956242262347e-03 9.571462855649959939e-04 -6.415620216176063945e-04 2.068777682373676603e-03 1.068167695786011780e-03 6.921121956331220508e-04 2.088619806753623867e-03 1.431467544551811915e-03 3.551740264006743829e-03 3.210219508905569341e-02 -6.080666259381558962e-03 -3.347791571273055211e-02 -4.074013323578341839e-02 8.584553383515047820e-03 6.025580742650615135e-02 -4.076847912775471983e-02 -4.543846483003001133e-03 -6.069186173133166162e-02 3.206581786102583043e-02 1.308162914476522151e-03 3.424986883741623633e-02 1.329847521834599637e-02 2.007834014635290383e-04 1.889726131407479508e-06 -9.720751220032228246e-03 5.549653216452114790e-03 -6.236096233690937695e-04 1.455089121194275440e-04 -1.993661068649588597e-04 -3.264501892030540961e-04 2.310190195662736824e-04 -7.889606598686095236e-05 3.850316992771453915e-04
-3.991479534788504313e-02 -1.025214220818795735e-01 1.043128824544670499e-02 5.443875796245786769e-02 -2.127500921907617831e-02 -6.719629907568447358e-02 4.694882844056872534e-02 -3.554574853203862177e-03 6.407872339037185005e-02 -2.554475092671649739e-01 2.016418095587332981e+00 -9.302224125075653216e-02 -2.114603541060640357e-03 6.763802255890429688e-03 -8.092752157812558526e-04 -7.747877138828806326e-05 6.363180316029077438e-03 2.866242109833579479e-03 4.803258637693899602e-02 -2.618777748608595024e-01 -2.939138295353152519e-02 1.587180977780924471e-02 -2.711549128715405876e-01 7.026001756625162298e-03 -2.054231515477077108e-01 -6.403672422710102730e-01 4.994262706427331222e-02 -3.050490407647057922e-03 7.353396808893944772e-03 -1.156984823962796003e-03 -4.747936905196586434e-03 8.323298745846044455e-03 6.756243351364757919e-03 4.118185671900189034e-03 5.243990014694647865e-04 -9.306901197250856889e-05 1.046105143201660898e-02 -7.044899017939363836e-03 2.118382993323509635e-03 1.084324854209661043e-02 -1.131756980108342137e-02 1.190055031262719169e-03 1.129772767670344201e-02 -1.101804820925309306e-02 3.221038191007969710e-03 4.186589033542448268e-01 -7.531810577276769614e-01 6.415100541489870967e-02 6.642387351946154109e-04 1.021019028807039139e-02 1.719650779593694806e-04 -5.862875322735334148e-04 -9.103755638123251122e-04 -4.214089273069836564e-04 -6.278615071647988301e-04 -8.683291573881790279e-04 7.209305191373303976e-04 4.176294750441443028e-04 1.191472325861241913e-03 -6.420344531504599585e-04 -6.113264035148644610e-04 -5.746184734119978016e-03 1.520757104261455340e-03 -5.306539949644735465e-02 1.271266011760529765e-02 7.681406022155426450e-02 -5.679713617447192109e-02 6.430738025227388834e-03 -8.357833490897749462e-02 -1.249581404402470841e-02 -7.551818052693227458e-03 -1.307784969250256647e-02 6.292788017633610398e-03 4.479123363001840177e-03 -6.330582540262151385e-05 8.142829900295280032e-03 2.265781631574387972e-03 -1.425798366157525780e-03 -6.377825693547683420e-04 -3.217258738744886411e-04 1.398397337251861862e-04 -7.336861705244010186e-04 -3.335366621958927918e-04 5.480205781121941580e-05
4.214561704602790525e-03 1.041947745712533749e-02 -7.298122319549857698e-03 2.940319374185292739e-02 -1.684360144089274564e-02 -1.763492425842550990e-02 -4.034943235811200984e-02 1.375673380521571197e-02 -3.543236496415326509e-02 2.714308128867279693e-02 -9.302224125075653216e-02 1.171716184020313634e+00 -9.137770708488684307e-03 4.759747693517920111e-03 1.563370428525012734e-02 9.442961478713252782e-03 -2.601208019901702934e-03 1.616471732817956891e-02 1.444209022992900548e-01 4.925382188937014322e-02 -3.730886301265480265e-01 -1.515139893335806787e-01 -7.147841848948563448e-02 -3.638610974268168263e-01 2.260915586785975512e-02 4.988451798573206863e-02 -1.835892558252636420e-01 3.751106370871798911e-04 -1.155567529364249623e-03 -3.182771236846671653e-03 4.152673173798304045e-04 6.716559102604890280e-03 6.998600727719550552e-02 -4.393613255554082442e-04 -8.692740204538864268e-05 -2.749551521218283846e-04 -1.141867014911433385e-03 2.117910561790647614e-03 1.226668475058985408e-02 -3.325445559768975753e-03 1.761224754484843561e-03 9.108479953451648417e-03 8.938404601623744800e-04 2.625302028077326853e-03 8.814627540015622723e-03 -4.520508365279954366e-02 6.407588880117474905e-02 -1.666757345175082783e-01 1.064388243523158983e-03 6.335306855590605709e-04 -9.363592981193659967e-04 2.258222727048763475e-04 5.026671509581246257e-04 3.467647451158467923e-04 -1.044073687610279442e-04 -2.399952186905266339e-04 7.877795810363403053e-03 -1.207534997978347222e-03 -1.220290649365436599e-03 -6.547901045375522635e-04 5.530330766758324856e-02 -4.784786564759250724e-03 -5.276020872622275149e-02 2.306552472859805039e-02 -1.513198199735771993e-02 -3.340421639360511424e-02 -1.109552698064138199e-02 8.225977850077816067e-03 -1.828357275303593363e-02 -5.399750691077098708e-02 -6.839391301147286148e-03 -5.856403010735105469e-02 -7.417175065829414212e-04 -4.818801635125325757e-05 3.855986171165582625e-03 -9.103755638123129691e-04 -1.383279528200550418e-03 -1.057443499990189627e-02 5.069190347538189527e-04 9.354144350536209218e-05 5.697524286235882036e-04 -4.199916327084297408e-04 1.053522318267472693e-04 5.730594493535794143e-04
-2.952489210471647141e-01 -1.589023460759060591e-02 1.515503665616105833e-01 -3.217740618908627726e-01 -1.466895185200615959e-01 2.391495662467202007e-02 6.634356015888082624e-03 3.621187699336453434e-03 -1.742327493170644191e-03 -4.241962733508375730e-03 -2.114603541060640357e-03 -9.137770708488684307e-03 1.700495570662416744e+00 -2.303571429887488198e-01 3.054293481486652917e-01 2.517634881739586050e-02 -4.277867530005444348e-03 -4.915224910980622863e-02 3.839781769588644644e-02 4.942862155652665013e-02 -5.097536239509519590e-03 1.876025616968706941e-03 -6.271528598655130848e-03 7.627879529482915581e-03 -5.105945520794342996e-02 5.137834649262078279e-02 4.724835003239906406e-02 -7.634777029862596653e-02 -6.782510544591502377e-02 -3.041703181136056963e-02 -1.018798600602621902e-02 8.722975822641684807e-03 -1.698391360615076045e-03 9.550675868204424809e-03 -2.126414329382044725e-03 -5.568550477766341482e-03 -4.028754382730795336e-02 9.321546574769454252e-03 5.276257088388704858e-02 -3.785688359076704035e-02 -5.130795419422534004e-02 2.528453563841977832e-03 -2.593649115376029865e-03 1.119662732867257550e-03 2.178854229529006946e-03 -2.291765365881447830e-03 -2.108934362666408432e-03 -2.026731275949568466e-04 -4.439609189593802796e-01 4.254732557841507390e-01 -5.966715773656833255e-02 -4.347929126327887417e-01 -3.328752580498986480e-02 -4.108562241576053653e-01 -7.888189304086211384e-03 -1.338398532579280348e-03 -1.264604727147272331e-02 1.578393751269834087e-03 -3.494576048531224284e-03 -2.623884733478766378e-03 4.601483130011602141e-04 1.546740838568509777e-03 2.166098578141906726e-03 -9.278082873746731213e-03 1.514709980640907908e-02 -4.814077319796410646e-04 -1.904843940472888183e-03 7.771498715470834002e-04 -1.945473052298457312e-03 -1.321390997396497836e-03 8.390384023511279592e-04 -9.826575883390992888e-05 -7.464418219114949717e-03 -4.700693751911121619e-04 -8.177789833726525296e-04 -4.836281601840504082e-03 3.637722802985994888e-05 -3.141669693488383943e-04 -8.228812439274972579e-03 5.775475489156987018e-03 -1.277927296373807323e-03 -6.699551567422078711e-03 -3.744492329411691807e-03 5.522724619079250226e-04
1.867899794603587738e-02 -2.711582198922705134e-01 -7.133432687196472610e-02 -1.200646946229311229e-01 -4.264648895716141586e-01 2.537288033506373414e-02 -7.497488426415062183e-04 2.763724467203951263e-03 -1.063963055143591838e-02 -1.875458699129275292e-02 6.763802255890429688e-03 4.759747693517920111e-03 -2.303571429887488198e-01 1.815570443435329473e+00 2.717756879057124653e-02 6.342393328583437358e-03 1.322430346768770255e-02 -1.695084339885088521e-03 -4.915413883593764549e-02 -1.458873297772731725e-01 1.002074524339539516e-02 6.282394523910805537e-03 -5.052655243888251255e-03 1.041994988865818650e-02 6.214695085252620876e-02 4.021809639197821730e-03 -6.772636725554823101e-02 -3.224675913810941263e-02 -2.064667528037852223e-02 -3.370137582777114893e-02 7.870236905837631539e-03 -7.886772009487657414e-03 1.128308229918496136e-02 1.499875630509239430e-02 -1.936496853174187989e-03 4.873603692936065088e-03 -5.276540547308417040e-02 1.457781980931835072e-02 6.864335686082051469e-02 2.794432516839542857e-03 3.743075034813151715e-03 2.219010909821696707e-03 -1.940276305437034065e-03 6.037674989891707918e-04 3.234738705460755807e-03 -2.333339340772686357e-03 -2.451919655519307450e-04 4.558491860521530353e-03 4.276506927190811824e-01 -7.834459665854581756e-01 7.424356025128814318e-02 -3.906347372567968435e-02 -1.673428078419000875e-01 -6.587679780441942079e-02 -6.269166440990741381e-04 6.987262370930977500e-04 -8.754156303810108931e-04 -3.133638357429716255e-03 2.551130277419043769e-04 4.197081737887168110e-03 -5.997990741131859795e-03 7.717641520725418425e-03 -3.543236496415322757e-04 1.164307512722075749e-02 -1.095426995231761971e-02 2.159484536681926907e-03 -9.065961115494667851e-04 -1.146071655553857968e-02 -7.752601454156650244e-04 -1.818861401493188481e-03 1.171157769948489875e-03 -1.251943562066748766e-03 1.963897882079800299e-03 -5.801459223463978354e-04 -3.232376547796489072e-03 3.557409442400983886e-04 7.190407930058754843e-04 2.354126328218340315e-03 2.442471024862290382e-04 -1.537764639444249995e-03 1.235880889949673381e-03 -1.487214465428724798e-03 8.598253897967864708e-04 8.551010744681491332e-05
9.766577078719199112e-02 7.100645938816319003e-03 -3.639300724306137047e-01 5.300681798637370441e-04 4.478178499936117003e-03 -2.649528317082150974e-01 9.477921412144577409e-03 5.777837646821258957e-04 1.855096900063207127e-02 1.161472923524942830e-02 -8.092752157812558526e-04 1.563370428525012734e-02 3.054293481486652917e-01 2.717756879057124653e-02 1.748870669900675745e+00 4.888863231447295593e-02 -3.230817523738063746e-02 -1.414256863809869591e-01 5.578471539956294731e-03 2.333906258612131884e-02 5.951220019379178938e-03 -7.667563778242769343e-03 1.043081581391386292e-02 -1.833317806398574584e-02 5.185880936153438106e-03 -5.250509569848085117e-02 -1.413704118916428790e-02 -6.430643538920813307e-02 -8.521483773878855972e-02 1.874750051829991021e-02 -3.696776744593389692e-03 2.945610607353269655e-03 -1.350256564053951835e-02 -6.902697126549810734e-03 9.354144350536488942e-04 -1.293234078038308157e-02 9.642327585578229152e-03 -5.352649267251533526e-04 -1.108702321304997490e-02 4.854753674775136307e-02 6.811376111248965137e-02 -2.296489681209991709e-03 4.552350250594395208e-03 2.921516599177648773e-03 -4.376133288839352542e-03 3.563078620795242808e-03 3.012695885018751123e-03 -1.847207293464525699e-03 -5.873457789071184071e-02 7.570101153014699435e-02 -1.605960131211924546e-01 -4.138949037769312223e-01 -6.386518433752123858e-02 -7.651775116414736289e-01 -1.059711171347896448e-02 -2.794432516839542857e-03 -2.150083149178104794e-02 9.494456515794506141e-03 3.458671252034209442e-03 8.702188835196029981e-03 3.426545907800042194e-03 2.612546376690226633e-03 -9.866732563684541338e-03 -1.091316840895923150e-03 9.836024514048957550e-04 6.604592829318221359e-04 2.760417446473961353e-03 -6.637663036618052150e-04 3.002302391295929348e-03 2.018227508358168970e-03 -9.061236800166186421e-04 9.391938873164819594e-04 -7.299067182615562440e-04 1.900119625144322619e-03 4.843840506366174116e-03 1.210369587175473809e-03 -9.084858376808918829e-04 -1.190527462795548230e-03 -1.897285035947191695e-03 8.673370511691858714e-03 -1.747996671564895198e-03 1.495718233020124294e-03 -3.384499501375918228e-03 5.527448934407921391e-04
-2.947911348918278995e-01 -4.806801874190318180e-02 -1.443779110298002433e-01 6.621127932968117781e-03 3.879607747808358834e-03 9.193517629365374061e-04 -3.222001951334982905e-01 -1.488560895297363351e-01 8.118735892119650910e-03 -4.217868725332816864e-03 -7.747877138828806326e-05 9.442961478713252782e-03 2.517634881739586050e-02 6.342393328583437358e-03 4.888863231447295593e-02 1.699978730565473217e+00 -2.888753472374128717e-01 -2.488504753423725346e-01 1.862325102515915640e-03 -7.780474914595195482e-03 -6.119405645075706029e-03 3.845261975369766716e-02 4.933933199681696941e-02 -5.594061780540506360e-03 -5.133582765466383757e-02 3.999936059226617130e-02 -5.713303499433211585e-02 -7.618856087205372329e-02 -5.956133307320875259e-02 4.403014643058825173e-02 -1.016578172398209523e-02 8.854311788775472147e-03 -1.809412770836225947e-04 9.561541793460040517e-03 -8.801399457095611693e-04 5.899252550765088712e-03 -4.025447362000808549e-02 -2.157122379017667110e-03 -5.353641373470414272e-02 -2.595538841507444121e-03 6.302236648290761908e-04 -2.374913315663978661e-03 -3.791971698463679485e-02 -5.067584080326484330e-02 8.506129749061069542e-03 -2.299796701939952996e-03 -2.022006960621005722e-03 6.543176730047135532e-04 1.572252141342710650e-03 -2.756637994211105953e-03 3.299934256994780518e-03 -7.888189304086221793e-03 1.326587744257892460e-03 1.231723492460538513e-02 -4.352044004979058189e-01 5.554755477006945164e-02 4.089896471712937687e-01 -4.433812454685666093e-01 4.277234471751408806e-01 -3.282643262892301350e-02 -1.329422333455013844e-03 8.352589500883319737e-04 1.398397337251970282e-04 -1.899647193611471874e-03 8.612426843953376217e-04 1.808940339303240653e-03 -9.283279620608136246e-03 1.499403198976395103e-02 -2.764196898736800707e-03 4.417234832197573791e-04 9.651776216235445280e-04 -2.784983886182449894e-03 -7.371821638675305106e-03 -2.910178242389121171e-04 8.782502195781539608e-04 -4.840533485636196349e-03 1.081868210238727188e-04 3.122772432174241385e-04 -6.664119202457956248e-03 -3.746854487075997574e-03 2.404676502233910398e-04 -7.993069104380102000e-03 5.883189878647984705e-03 1.417294598555270818e-06
-2.693332168808492029e-03 -2.619023413005679424e-01 4.910547838805354864e-02 -2.781676865452469526e-03 5.542566743459275552e-03 1.351532129192660123e-02 -1.178579669329636592e-01 -4.253442819756811932e-01 9.761852763390640314e-03 -2.091407152797467028e-02 6.363180316029077438e-03 -2.601208019901702934e-03 -4.277867530005444348e-03 1.322430346768770255e-02 -3.230817523738063746e-02 -2.888753472374128717e-01 1.796405785873518290e+00 -3.703532515513154044e-02 7.786616524522324556e-03 -1.008594079492943461e-02 -1.229314091642975428e-02 -4.924484569024588365e-02 -1.459449664242815081e-01 2.337024306728976986e-02 5.993171939496731715e-02 2.828494830358425569e-02 5.828104361917068460e-02 -1.760232648265850144e-02 6.152475852375568696e-03 3.655108283395477886e-02 8.438099608329786838e-03 -1.110166859056849718e-02 -1.186936983145847960e-02 1.610141150277690641e-02 -3.662289242694880247e-03 -6.930570586988375054e-03 -5.355909044828119359e-02 -8.324243608911780640e-04 -7.089307582027781773e-02 -2.870966425162120757e-03 -8.971474808923589686e-04 -4.011888577007868481e-03 -7.692602649484093016e-03 -1.126796449013359007e-02 -2.650340899318603905e-04 -3.052852565311431343e-03 -1.907206098137161424e-03 -4.559909155120095599e-03 -5.097536239509508314e-03 -1.085600419348370371e-02 -2.068305250840839302e-03 1.662958995650925609e-03 9.495873810393118657e-04 -1.655400091125238879e-03 5.058985826428515770e-02 -1.676565023797160769e-01 -6.580168119069543242e-02 4.300293854870080312e-01 -7.749577892346455332e-01 6.065973638709749871e-02 -2.219483341354556993e-03 1.603905054044005036e-03 7.762050084813871143e-04 -1.475403677107345150e-03 1.206590134912629252e-03 1.187692873598418823e-03 1.156843094502961120e-02 -2.097265303804873166e-02 4.025116659927760465e-04 -6.571522622018282148e-03 6.967892678083953406e-03 -9.373041611850731246e-04 1.575086730539823794e-03 -7.369931912544057818e-05 4.288733455261109495e-03 -3.302296414659029364e-04 3.406231351887314875e-04 -2.664986276837178446e-03 -1.730989136382099025e-03 1.594928854919755012e-03 -3.302296414659124232e-04 7.525834318386140495e-04 -3.671265441819133307e-03 -8.527389168039572077e-04
-9.888558900502460169e-02 -2.946083038886127686e-02 -3.730201275542840422e-01 -9.079189198414628140e-03 2.187830428653246562e-03 1.567953014393708155e-02 2.531760584571961931e-02 3.072978148611082636e-02 -2.661074543745137189e-01 -7.315602286265519144e-03 2.866242109833579479e-03 1.616471732817956891e-02 -4.915224910980622863e-02 -1.695084339885088521e-03 -1.414256863809869591e-01 -2.488504753423725346e-01 -3.703532515513154044e-02 1.767545888394449261e+00 6.108067288287164984e-03 -1.225865341453130988e-02 -1.334713566623010536e-02 5.086670314253844902e-03 9.981533426168396478e-03 5.945078409452058538e-03 -1.837333474427848418e-02 4.321520203641272123e-02 -3.841624252566780418e-02 6.964491171047380857e-02 8.783494302000446896e-02 -7.748349570361030836e-03 1.857128355654416715e-03 -3.412845393347240051e-03 -1.026546477741447673e-02 3.483710123275555667e-03 -2.967342457864619032e-03 -1.120135164400097930e-02 1.893033152151477310e-03 -1.699336223680786859e-03 4.329834998619527635e-03 -4.013778303139285339e-03 -3.660399516563459053e-03 -2.862935089103584366e-03 -4.808313655095451666e-02 -6.616403617639549095e-02 1.267722775264117085e-02 -2.977735951587457287e-03 -2.996160781368796371e-03 -1.903899077407167502e-04 -8.593529582639286568e-03 -1.796657119448996382e-03 9.924369210692909893e-03 1.051490862676210739e-02 -2.532233016104914764e-04 -1.322005158389200422e-02 4.128243739234808696e-01 -6.734983932386248706e-02 -7.754368348089608620e-01 -3.428860822311038947e-02 5.975503000167945583e-02 -1.573815889716444483e-01 -1.582173203532669320e-03 7.426623696486580901e-04 -1.035239217945986903e-02 -2.490659041213543531e-03 1.595873717985460622e-03 2.487824452016412606e-03 -1.445168059004596495e-03 1.139977288780024550e-03 7.851812076056346448e-04 -2.053659873322320490e-03 -4.416289969132054447e-03 -5.494378727108009284e-04 -1.984212437992422451e-05 -8.277000455626140184e-04 4.286843729129687433e-03 -1.499025253750111385e-03 5.787286277478425646e-04 -7.762050084813844038e-04 -1.017145090237626297e-03 3.213479286482269319e-03 -1.540126797108486698e-04 2.030983159745265720e-03 -8.307236073728942183e-03 3.070804963559969881e-04
[truncated: 681,050 more chars]
