# Supplementary material for: Competing quantum effects in heavy-atom tunnelling through conical intersections
Source: Chem Sci. 2023 Sep 27;14(39):10777–85. doi: 10.1039/d3sc03706a (PMC10566476; doi:10.1039/d3sc03706a)
Supplement: SC-014-D3SC03706A-s001 [file SC-014-D3SC03706A-s001.zip › instT150N20/x0.xyz]

28
t = 0
C 9.1044725983 4.7597102974 6.1399621325
C 10.9077165677 5.8652835740 4.7449930399
C 10.9077434327 6.1428336941 7.2602995850
C 9.1043094012 7.2481687284 5.8653931758
C 10.0179494684 4.6108439261 4.8869927209
C 10.0177814801 4.8878049082 7.3954195973
C 10.0175776731 7.1201808002 4.6098920349
C 10.0178051284 7.3971592528 7.1183303834
C 8.2975372156 6.0038923401 6.0026735201
C 11.7362103513 6.0041038080 6.0026343144
C 6.8812255701 6.0037933004 6.0026052553
C 13.0792184717 6.0041854500 6.0025973275
H 8.4896430923 3.8530633287 6.2399091750
H 11.6014859413 5.7717018910 3.8962669623
H 11.6015290907 6.2364934573 8.1090041250
H 8.4893610257 8.1547347917 5.7654573511
H 10.6443899152 3.7167361052 5.0134794730
H 9.4243141515 4.4742914775 3.9700537677
H 9.4240183738 4.9546186594 8.3199734178
H 10.6439473491 3.9874466748 7.4672557230
H 9.4237638174 7.0532255193 3.6853805707
H 10.6435801221 8.0206411217 4.5379686812
H 10.6440883893 8.2913807870 6.9918467033
H 9.4241657997 7.5335964664 8.0352831942
H 6.3401518654 6.9495187790 5.8975926011
H 6.3402949175 5.0579683562 6.1075346020
H 13.6694902455 6.1053030886 6.9169233557
H 13.6694283689 5.9031679271 5.0882177940
28
t = 1
C 9.1044880613 4.7595299754 6.1399827150
C 10.9077588036 5.8653052224 4.7451946658
C 10.9077855908 6.1428120841 7.2600979353
C 9.1043250460 7.2483492083 5.8653725440
C 10.0176067330 4.6108648381 4.8869756270
C 10.0174382718 4.8878318947 7.3954326857
C 10.0172350481 7.1201541057 4.6098791591
C 10.0174626411 7.3971384650 7.1183475425
C 8.2976174636 6.0038925375 6.0026734743
C 11.7363392369 6.0041038752 6.0026343826
C 6.8819785246 6.0037934545 6.0026053019
C 13.0799115178 6.0041856918 6.0025973289
H 8.4888673583 3.8534088407 6.2398782281
H 11.6006026245 5.7716395112 3.8957465964
H 11.6006459567 6.2365561396 8.1095247346
H 8.4885850770 8.1543889298 5.7654879423
H 10.6435070780 3.7162370950 5.0123940474
H 9.4235151692 4.4754266931 3.9701657734
H 9.4232195874 4.9557224122 8.3196196843
H 10.6430661198 3.9872044374 7.4684407887
H 9.4229660024 7.0521234373 3.6857342197
H 10.6427004214 8.0208835881 4.5367847093
H 10.6432064099 8.2918802383 6.9929327226
H 9.4233669597 7.5324615324 8.0351713575
H 6.3405336444 6.9492796784 5.8976220522
H 6.3406760060 5.0582096216 6.1075065921
H 13.6698661238 6.1053365927 6.9171433173
H 13.6698049891 5.9031338195 5.0879998754
28
t = 2
C 9.1045660440 4.7589592766 6.1400463910
C 10.9079148973 5.8653745861 4.7458286567
C 10.9079414686 6.1427427093 7.2594639198
C 9.1044032865 7.2489201194 5.8653087350
C 10.0165730603 4.6109211421 4.8869297238
C 10.0164031529 4.8879021658 7.3954661604
C 10.0162011316 7.1200840083 4.6098459544
C 10.0164290984 7.3970820288 7.1183938170
C 8.2977290938 6.0038927649 6.0026726247
C 11.7365873503 6.0041040629 6.0026344732
C 6.8843888278 6.0037935335 6.0026054124
C 13.0821491886 6.0041861287 6.0025974341
H 8.4863013231 3.8546058469 6.2397540623
H 11.5977155177 5.7714493209 3.8940147879
H 11.5977585041 6.2367463534 8.1112556776
H 8.4860186588 8.1531907532 5.7656127241
H 10.6407917509 3.7146871910 5.0090556080
H 9.4210433960 4.4789195043 3.9705511571
H 9.4207447578 4.9590767869 8.3184796130
H 10.6403513736 3.9864304295 7.4720553277
H 9.4204909225 7.0487690438 3.6868770539
H 10.6399884032 8.0216569766 4.5331714790
H 10.6404914284 8.2934296889 6.9962711080
H 9.4208961004 7.5289696150 8.0347869087
H 6.3416120138 6.9484236606 5.8977350980
H 6.3417564143 5.0590653145 6.1073942917
H 13.6709491460 6.1054451930 6.9179352799
H 13.6708886169 5.9030243501 5.0872078781
28
t = 3
C 9.1048203233 4.7578969472 6.1401642589
C 10.9082919522 5.8655023959 4.7469926219
C 10.9083181688 6.1426148199 7.2582997894
C 9.1046584334 7.2499824774 5.8651904535
C 10.0148332334 4.6109922636 4.8868723909
C 10.0146620914 4.8879905328 7.3955071495
C 10.0144615074 7.1199957045 4.6098054756
C 10.0146894999 7.3970107109 7.1184517590
C 8.2973971396 6.0038938338 6.0026717354
C 11.7364377640 6.0041041504 6.0026347260
C 6.8889816649 6.0037932377 6.0026056084
C 13.0864884069 6.0041865742 6.0025976934
H 8.4811223034 3.8572345292 6.2394741647
H 11.5920122285 5.7710670249 3.8904983635
H 11.5920556041 6.2371282731 8.1147716836
H 8.4808375547 8.1505606584 5.7658943435
H 10.6360324871 3.7119061158 5.0032873718
H 9.4166593983 4.4849747618 3.9714150937
H 9.4163507900 4.9648417614 8.3163027957
H 10.6355970388 3.9849874000 7.4783043817
H 9.4160967059 7.0430033665 3.6890564323
H 10.6352359277 8.0230980227 4.5269229671
H 10.6357326673 8.2962093409 7.0020391763
H 9.4165128862 7.5229138804 8.0339236973
H 6.3431330329 6.9464543896 5.8979871127
H 6.3432820228 5.0610318481 6.1071423326
H 13.6725179443 6.1056833484 6.9197942520
H 13.6724570517 5.9027843525 5.0853494920
28
t = 4
C 9.1055192583 4.7561246523 6.1403608870
C 10.9091330039 5.8657119216 4.7488874824
C 10.9091587381 6.1424052876 7.2564045923
C 9.1053562385 7.2517550156 5.8649933286
C 10.0123781153 4.6110502708 4.8868239531
C 10.0122063941 4.8880635131 7.3955410077
C 10.0120068664 7.1199224070 4.6097723556
C 10.0122343523 7.3969522774 7.1185007838
C 8.2954930057 6.0038927819 6.0026708139
C 11.7346646412 6.0041044527 6.0026349455
C 6.8968901822 6.0037926135 6.0026060880
C 13.0941612875 6.0041871792 6.0025981340
H 8.4715771492 3.8626093381 6.2388924450
H 11.5818247852 5.7703652932 3.8840149356
H 11.5818690004 6.2378286393 8.1212547348
H 8.4712927075 8.1451836397 5.7664737317
H 10.6288534674 3.7075114801 4.9948262039
H 9.4099084145 4.4939562365 3.9732250469
H 9.4095808314 4.9732649962 8.3125546121
H 10.6284303303 3.9825606587 7.4875188573
H 9.4093267026 7.0345787743 3.6928083720
H 10.6280730541 8.0255198469 4.5177096682
H 10.6285544255 8.3006014770 7.0105000718
H 9.4097637712 7.5139312399 8.0321144674
H 6.3444768275 6.9422615966 5.8985035705
H 6.3446292848 5.0652202007 6.1066271945
H 13.6739803539 6.1061817948 6.9238354447
H 13.6739186284 5.9022842133 5.0813090750
28
t = 5
C 9.1072331146 4.7532010705 6.1406854696
C 10.9109517668 5.8660469634 4.7519005878
C 10.9109767605 6.1420706294 7.2533910177
C 9.1070695149 7.2546791037 5.8646677563
C 10.0092339285 4.6110851121 4.8867835057
C 10.0090613390 4.8881105252 7.3955714817
C 10.0088625554 7.1198747660 4.6097423906
C 10.0090899718 7.3969167102 7.1185421358
C 8.2894903553 6.0038922023 6.0026697498
C 11.7286142935 6.0041046897 6.0026352684
C 6.9104310596 6.0037924479 6.0026069942
C 13.1076637701 6.0041887088 6.0025983731
H 8.4542654240 3.8735085880 6.2377076348
H 11.5640071923 5.7690864181 3.8722699276
H 11.5640526899 6.2391049645 8.1329998477
H 8.4539814463 8.1342797900 5.7676570460
H 10.6187043652 3.7006583364 4.9833940178
H 9.4000710266 4.5064021610 3.9770256630
H 9.3997078356 4.9846342987 8.3060970527
H 10.6183186357 3.9783940235 7.5001257101
H 9.3994525661 7.0232070990 3.6992733858
H 10.6179659632 8.0296793421 4.5051046008
H 10.6184065149 8.3074500817 7.0219317361
H 9.3999280738 7.5014830300 8.0283142964
H 6.3442119578 6.9335487991 5.8995386553
H 6.3443685426 5.0739248186 6.1055939560
H 13.6738479446 6.1071976349 6.9323870223
H 13.6737836370 5.9012670715 5.0727592544
