# Supplementary material for: Competing quantum effects in heavy-atom tunnelling through conical intersections
Source: Chem Sci. 2023 Sep 27;14(39):10777–85. doi: 10.1039/d3sc03706a (PMC10566476; doi:10.1039/d3sc03706a)
Supplement: SC-014-D3SC03706A-s001 [file SC-014-D3SC03706A-s001.zip › instT150N20/x1.xyz]

28
t = 0
C 9.1072331146 4.7532010705 6.1406854696
C 10.9109517668 5.8660469634 4.7519005878
C 10.9109767605 6.1420706294 7.2533910177
C 9.1070695149 7.2546791037 5.8646677563
C 10.0092339285 4.6110851121 4.8867835057
C 10.0090613390 4.8881105252 7.3955714817
C 10.0088625554 7.1198747660 4.6097423906
C 10.0090899718 7.3969167102 7.1185421358
C 8.2894903553 6.0038922023 6.0026697498
C 11.7286142935 6.0041046897 6.0026352684
C 6.9104310596 6.0037924479 6.0026069942
C 13.1076637701 6.0041887088 6.0025983731
H 8.4542654240 3.8735085880 6.2377076348
H 11.5640071923 5.7690864181 3.8722699276
H 11.5640526899 6.2391049645 8.1329998477
H 8.4539814463 8.1342797900 5.7676570460
H 10.6187043652 3.7006583364 4.9833940178
H 9.4000710266 4.5064021610 3.9770256630
H 9.3997078356 4.9846342987 8.3060970527
H 10.6183186357 3.9783940235 7.5001257101
H 9.3994525661 7.0232070990 3.6992733858
H 10.6179659632 8.0296793421 4.5051046008
H 10.6184065149 8.3074500817 7.0219317361
H 9.3999280738 7.5014830300 8.0283142964
H 6.3442119578 6.9335487991 5.8995386553
H 6.3443685426 5.0739248186 6.1055939560
H 13.6738479446 6.1071976349 6.9323870223
H 13.6737836370 5.9012670715 5.0727592544
28
t = 1
C 9.1090400516 4.7502041453 6.1410169615
C 10.9126747554 5.8663729052 4.7548330816
C 10.9126988642 6.1417451172 7.2504582051
C 9.1088753567 7.2576767208 5.8643349758
C 10.0060942228 4.6111160471 4.8867380272
C 10.0059215921 4.8881522792 7.3956053525
C 10.0057230351 7.1198325427 4.6097087830
C 10.0059498805 7.3968847935 7.1185887466
C 8.2834244931 6.0038916087 6.0026687880
C 11.7226304344 6.0041047581 6.0026358685
C 6.9239510005 6.0037921696 6.0026079655
C 13.1211622096 6.0041905278 6.0025986179
H 8.4364972833 3.8851750765 6.2364399643
H 11.5466801281 5.7678981098 3.8613141624
H 11.5467261863 6.2402903819 8.1439541329
H 8.4362149948 8.1226102249 5.7689227948
H 10.6088309294 3.6941936371 4.9720368902
H 9.3899868370 4.5189893317 3.9811766394
H 9.3895821415 4.9960518827 8.2992733006
H 10.6084860387 3.9745766492 7.5125567432
H 9.3893239047 7.0117870719 3.7061046024
H 10.6081368981 8.0334883040 4.4926756628
H 10.6085330386 8.3139128090 7.0332882960
H 9.3898449852 7.4888925307 8.0241636441
H 6.3440602831 6.9249838769 5.9005511966
H 6.3442184285 5.0824807195 6.1045819428
H 13.6735984150 6.1082260826 6.9410730337
H 13.6735297172 5.9002365244 5.0640756681
28
t = 2
C 9.1098783392 4.7483114197 6.1412251911
C 10.9133761288 5.8665697474 4.7566055137
C 10.9133996665 6.1415485143 7.2486855602
C 9.1097130874 7.2595698035 5.8641257477
C 10.0036428382 4.6111513914 4.8866663690
C 10.0034697895 4.8882024521 7.3956619755
C 10.0032709949 7.1197818434 4.6096523486
C 10.0034976810 7.3968486071 7.1186612978
C 8.2816459091 6.0038917390 6.0026684148
C 11.7207235201 6.0041044242 6.0026363661
C 6.9316235273 6.0037915312 6.0026082124
C 13.1290667340 6.0041913680 6.0025990459
H 8.4263190465 3.8916625019 6.2357389691
H 11.5371273338 5.7673188133 3.8559428525
H 11.5371725174 6.2408679144 8.1493254354
H 8.4260359637 8.1161208294 5.7696247508
H 10.6020599877 3.6904414744 4.9636262865
H 9.3828356232 4.5281947282 3.9835968478
H 9.3824152738 5.0045084106 8.2948896686
H 10.6017361175 3.9727584045 7.5215262162
H 9.3821544903 7.0033290346 3.7104926920
H 10.6013871219 8.0353020941 4.4837058171
H 10.6017617626 8.3176627434 7.0416993275
H 9.3826927365 7.4796840365 8.0217423404
H 6.3455230508 6.9209376273 5.9010468885
H 6.3456865881 5.0865199704 6.1040846119
H 13.6749300857 6.1087408465 6.9452662827
H 13.6748612535 5.8997204426 5.0598845713
28
t = 3
C 9.1102536359 4.7471488052 6.1413523420
C 10.9136337298 5.8666880078 4.7576691787
C 10.9136572715 6.1414302286 7.2476217385
C 9.1100883917 7.2607326468 5.8639980656
C 10.0019055080 4.6111935572 4.8865788891
C 10.0017326317 4.8882610221 7.3957320361
C 10.0015332472 7.1197227602 4.6095824588
C 10.0017593890 7.3968056995 7.1187492145
C 8.2814913816 6.0038917132 6.0026680763
C 11.7203875020 6.0041043094 6.0026362227
C 6.9359648274 6.0037910822 6.0026084070
C 13.1336585394 6.0041918764 6.0025992131
H 8.4206148853 3.8951811813 6.2353565246
H 11.5319362010 5.7670367753 3.8533051763
H 11.5319806973 6.2411502719 8.1519630327
H 8.4203308267 8.1126006621 5.7700080636
H 10.5976632266 3.6882583665 4.9578688478
H 9.3780883875 4.5344393745 3.9850354720
H 9.3776629359 5.0102758163 8.2921135247
H 10.5973498122 3.9718881849 7.5275758880
H 9.3774001974 6.9975601428 3.7132716271
H 10.5970000954 8.0361707959 4.4776543116
H 10.5973643219 8.3198438809 7.0474572189
H 9.3779448051 7.4734376492 8.0203044430
H 6.3470879941 6.9190726453 5.9012849745
H 6.3472556405 5.0883804597 6.1038454987
H 13.6764439980 6.1089928296 6.9472382298
H 13.6763746697 5.8994684376 5.0579136273
28
t = 4
C 9.1104072672 4.7465172654 6.1414213918
C 10.9137147956 5.8667523342 4.7582431383
C 10.9137381500 6.1413659649 7.2470477246
C 9.1102425654 7.2613642200 5.8639287654
C 10.0008728344 4.6112276628 4.8865087310
C 10.0007006104 4.8883075061 7.3957880629
C 10.0005008751 7.1196759307 4.6095266571
C 10.0007261238 7.3967711103 7.1188194868
C 8.2817342352 6.0038918893 6.0026680438
C 11.7204981689 6.0041035825 6.0026362679
C 6.9382093624 6.0037909033 6.0026088381
C 13.1360652690 6.0041919525 6.0025992095
H 8.4177274251 3.8969029547 6.2351666939
H 11.5293577806 5.7669091916 3.8520876942
H 11.5294019582 6.2412782055 8.1531803476
H 8.4174419397 8.1108769938 5.7701986957
H 10.5951859156 3.6871097842 4.9545176727
H 9.3753767364 4.5380513682 3.9858052086
H 9.3749513844 5.0136136696 8.2905646882
H 10.5948750735 3.9715001037 7.5310659680
H 9.3746866485 6.9942202322 3.7148212975
H 10.5945230235 8.0365588353 4.4741604348
H 10.5948865351 8.3209905008 7.0508088555
H 9.3752321012 7.4698243645 8.0195340336
H 6.3481609539 6.9182731997 5.9013960357
H 6.3483324739 5.0891774191 6.1037334583
H 13.6775228225 6.1091066419 6.9480943590
H 13.6774530005 5.8993551856 5.0570570549
28
t = 5
C 9.1104505208 4.7463132864 6.1414440397
C 10.9137298085 5.8667728626 4.7584208204
C 10.9137531970 6.1413452148 7.2468700451
C 9.1102861981 7.2615680409 5.8639062444
C 10.0005303685 4.6112405038 4.8864822212
C 10.0003586728 4.8883241861 7.3958088300
C 10.0001583084 7.1196587676 4.6095058690
C 10.0003832861 7.3967578809 7.1188459757
C 8.2818677597 6.0038919601 6.0026680485
C 11.7205751882 6.0041040476 6.0026360251
C 6.9388941856 6.0037902978 6.0026088138
C 13.1368233877 6.0041918695 6.0025992089
H 8.4168454926 3.8974411303 6.2350988623
H 11.5285847440 5.7668786567 3.8517633847
H 11.5286287915 6.2413090623 8.1535048984
H 8.4165563871 8.1103362555 5.7702659201
H 10.5943903154 3.6867574568 4.9534162692
H 9.3744935251 4.5392389621 3.9860487112
H 9.3740727607 5.0146971514 8.2900550124
H 10.5940736845 3.9713982214 7.5321996296
H 9.3738066544 6.9931343742 3.7153300072
H 10.5937212412 8.0366620532 4.4730255797
H 10.5940911408 8.3213418390 7.0519096567
H 9.3743486155 7.4686363326 8.0192905065
H 6.3485403634 6.9180567846 5.9014347173
H 6.3487132446 5.0893917978 6.1036938734
H 13.6778971469 6.1091385595 6.9483356883
H 13.6778279716 5.8993246438 5.0568132278
