# Supplementary material for: Competing quantum effects in heavy-atom tunnelling through conical intersections
Source: Chem Sci. 2023 Sep 27;14(39):10777–85. doi: 10.1039/d3sc03706a (PMC10566476; doi:10.1039/d3sc03706a)
Supplement: SC-014-D3SC03706A-s001 [file SC-014-D3SC03706A-s001.zip › instT150N20/V1.txt]

-7.744488907892615259e+01
-7.744858838758354125e+01
-7.744976087187414748e+01
-7.745018671933104315e+01
-7.745035385397679306e+01
-7.745040401689965393e+01
