# Supplementary material for: Competing quantum effects in heavy-atom tunnelling through conical intersections
Source: Chem Sci. 2023 Sep 27;14(39):10777–85. doi: 10.1039/d3sc03706a (PMC10566476; doi:10.1039/d3sc03706a)
Supplement: SC-014-D3SC03706A-s001 [file SC-014-D3SC03706A-s001.zip › instT150N20/V0.txt]

-7.745040528901525079e+01
-7.745035742339189255e+01
-7.745018918159975385e+01
-7.744976377996279382e+01
-7.744859054487484684e+01
-7.744489299769658430e+01
