# Supplementary material for: Competing quantum effects in heavy-atom tunnelling through conical intersections
Source: Chem Sci. 2023 Sep 27;14(39):10777–85. doi: 10.1039/d3sc03706a (PMC10566476; doi:10.1039/d3sc03706a)
Supplement: SC-014-D3SC03706A-s001 [file SC-014-D3SC03706A-s001.zip › instT150N20/H1.txt]

1.666557979068217898e+00 2.822305977278021238e-01 -3.192125381197209733e-02 -7.488842929363574707e-02 -2.936587165075735251e-02 5.501134498027870912e-02 -7.488748443057008375e-02 -4.068013443111073713e-02 -4.712740755998820474e-02 4.962373577959600102e-02 -3.607770643803365901e-02 3.998660494087912312e-03 -3.165130643409852507e-01 2.740291863174327408e-02 1.121013887051208746e-01 -3.166004641745635007e-01 2.322945847049902313e-03 -1.152359719256163262e-01 7.008049358376644902e-03 8.435737450665571277e-03 1.502332274479795007e-04 7.052457922465042543e-03 8.328495492707442549e-03 -2.101375458140670310e-03 -3.513789838972452007e-01 1.300287480823838493e-01 -1.425845609310810551e-02 -1.539937824495377257e-02 4.224955198325636152e-03 -4.752661220524768623e-04 -9.374458906449192885e-02 9.735018652324468891e-02 -1.065427592895443198e-02 1.200117822912471349e-02 3.440246422252846072e-03 -3.930630353356274640e-04 -4.732615950586034903e-01 -4.378708040693414794e-01 4.827919563708948925e-02 -4.241490301975592639e-03 -9.253044002505424886e-03 -1.679021667768038940e-03 -4.295819928253931386e-03 -8.730062295634525779e-03 3.669375715687687826e-03 -6.162396914565545364e-03 -1.431278571938649977e-02 1.605794780175457456e-03 -4.055588493796976474e-02 2.617270692018805640e-03 5.289485171308652006e-02 3.843750194464629760e-02 -3.209227402686538454e-03 -4.302717428633628938e-02 3.848380023486609736e-02 6.301291785225019218e-03 4.269127546647614319e-02 -4.067918956804509462e-02 -8.132436406572495988e-03 -5.236856298548564492e-02 1.280761885570896180e-03 -1.292572673892359962e-03 -5.338476321266414498e-05 -1.203283114182673169e-03 2.404676502233899556e-03 -9.122652899437285259e-04 -1.217928491701171598e-03 1.727209684119275935e-03 3.505441973786780144e-04 1.251943562066736623e-03 -1.303911030680856339e-03 1.469262067180059084e-04 -9.400442640756253784e-03 -2.361685232744078870e-03 2.621995007347037703e-04 -1.939331442371323034e-03 1.095568724691615980e-02 -1.205172840314027794e-03 6.987262370931369981e-04 -6.330582540262015860e-04 5.262887276009193746e-04 7.648666516928419486e-04 -6.680181874574981325e-04 -3.628274172329465710e-04
2.822305977278021238e-01 1.943222388475918105e+00 -7.276343225885228971e-02 -6.643521187625453517e-02 -1.778326775974210100e-02 6.758085834342882070e-02 -7.144676557678431017e-02 -3.590432406547575811e-02 -6.480485065637059394e-02 3.602762869555106717e-02 -1.001654060275297964e-01 1.170968797335336480e-02 1.162181570824227794e-02 -2.581658803072148234e-01 -1.498269363297538223e-02 -2.016951943219456866e-02 -2.555835695486272652e-01 -2.022668364767010382e-02 2.514753049389197373e-03 9.775080846310580870e-03 5.363515192507115406e-03 3.348122273346006671e-03 7.972282116934488808e-03 -6.256883221136631985e-03 1.691134812270422838e-01 -5.890304697532806610e-01 3.957984139109057414e-02 -1.501245681954539724e-02 1.219109570533297854e-02 -6.401447270190463532e-04 3.282643262892282615e-02 7.135605872247562098e-03 1.730044273316378887e-03 1.143615011582983440e-02 4.668568407676861563e-03 -8.607702528625057418e-04 -4.409066490994700827e-01 -7.297890828098758664e-01 6.516862293666919603e-02 -1.296871800841288905e-02 -1.332162436345587370e-02 1.942166031568422734e-03 -1.189582599729842836e-02 -1.273108494738669702e-02 2.031928022811044406e-03 -9.749097112003529686e-03 -5.638942776161758215e-03 1.309580209075096504e-03 5.631620087402516850e-02 2.336173929969823787e-03 -7.808017672960665401e-02 8.083775958688362712e-03 -5.298792072505966594e-03 -7.093559465823481500e-03 -5.027616372646948398e-03 -4.821163792789122382e-03 -7.171983100277520493e-03 5.538787291196434898e-02 1.020026922588047544e-02 7.499425395699531316e-02 1.919489317991375770e-03 -2.397117597708199165e-03 1.818861401493647965e-04 5.886496899377849715e-04 2.649396036252967251e-03 -1.610046663971115028e-03 5.036120140238507271e-04 1.119048571874532022e-02 8.380935392854316733e-04 2.003109699306754744e-03 -2.460895854643663401e-03 -6.425068846834490477e-05 -1.290824677220749062e-02 5.320051491484404510e-03 4.520224906360247041e-03 -8.990372070237820715e-03 4.335504177013825913e-03 -3.130803768232589233e-03 8.262827509640329436e-04 -6.798289757789104147e-04 6.458139054132776280e-04 8.749431988481614492e-04 -1.066277969654564999e-03 -3.689690271600591653e-04
-3.192125381197209733e-02 -7.276343225885228971e-02 1.291187504637978600e+00 2.997152887587801670e-02 1.697021309169798042e-02 -2.254348788479288573e-02 -1.476820971705911263e-02 -1.395421018594925587e-02 -4.294402633655332313e-03 -4.007164261679324602e-03 1.163173677043228757e-02 4.200861190150012234e-03 1.450322287028049384e-01 -3.174787143941416173e-02 -4.137857720928415639e-01 -1.438742990157764190e-01 -3.632998487657852164e-03 -4.163832006604804015e-01 -4.299126948983928234e-03 5.518000303750823007e-04 3.548905674809581679e-03 3.643391981380671336e-03 -1.656817385723807594e-03 5.121630247685143508e-03 -1.842199519216271980e-02 3.965968232014316364e-02 -2.343477721467781549e-01 1.708312422805057483e-03 -5.735318808864219194e-04 6.910256031075592657e-03 -3.729374520360464497e-03 1.901064488210033217e-03 2.279104200800907698e-02 -1.279817022505161947e-03 -8.031336058541390299e-04 -2.662624119172901302e-03 4.866611706249805713e-02 6.506516043097390622e-02 -1.460044927974213091e-01 -3.327335285900471541e-03 -5.527448934407921391e-04 4.597231246215654002e-03 6.067910607994420578e-03 4.431880209716283422e-03 3.986849705766534399e-03 1.073836874180259969e-03 1.335563943382142701e-03 6.226175171501010033e-03 -1.918544454925690326e-03 4.311410168838169035e-03 -3.662761674227727089e-03 5.910165719174047955e-02 -9.075882177684634761e-03 -6.766873060853986765e-02 -5.944983923145487348e-02 -4.974231609434261701e-03 -6.103909890798038529e-02 -1.045774441128661733e-02 -7.299067182615573066e-03 -1.948496614108714137e-02 -2.584200484718969428e-04 2.735378575232597781e-04 5.966810259963410516e-03 4.039289605913475804e-04 -2.008778877701056925e-03 -1.407845967909095771e-04 -5.243990014694563297e-04 1.306745619877977722e-03 -7.790395976785247610e-04 -1.129111363524517263e-04 2.409400817561849727e-05 -1.124387048195791888e-03 1.463592888785957263e-03 4.570302648842914338e-03 4.578428471208026429e-02 1.075726600311695908e-03 -3.191747435970934688e-03 -2.374299154671266621e-02 -4.899114995710268997e-04 9.647051900906774115e-04 4.440856408840848299e-05 4.095981389856174527e-04 -7.686461039557002757e-04 3.892835830728166250e-04
-7.488842929363574707e-02 -6.643521187625453517e-02 2.997152887587801670e-02 1.642486647606171024e+00 -3.032915954624946023e-02 -2.803786661190090790e-01 7.122330546174382437e-02 4.193302285624317047e-03 3.889623296304900446e-02 -7.492811354239556354e-02 7.140188458116297765e-02 1.481450800727892973e-02 -2.947901900287621668e-01 -9.755427694543816752e-02 -1.361547677689175454e-03 -1.354461204696334048e-03 -5.930905463466347102e-03 -1.534930050247123798e-02 -2.951086088819066533e-01 9.499180831123060775e-02 -2.263513960216673865e-02 -1.317611545133636798e-03 2.401841913036732203e-03 -1.631400569256184069e-02 1.260778031731135673e-02 -5.291233167980209038e-05 -8.536837798696322432e-04 -4.219895456608749318e-01 -1.047569680953507748e-02 -9.603682686190667672e-02 -4.526838947820467987e-03 -1.152732940167686739e-04 -4.729039643882581028e-04 -5.164763246634823668e-02 -1.149473162590411435e-02 -1.032593601361996571e-01 -4.052990120366256263e-03 5.689965381710225013e-03 1.263990566154562893e-02 -4.809820711685260375e-01 4.385203974270177052e-02 3.980556917748889756e-01 -5.516583009152224368e-03 1.818861401493216887e-03 1.651431666249249947e-02 -4.050627962701950496e-03 -2.757110425743937616e-03 1.356067471908064918e-02 3.110205753400085635e-02 3.328799823652273115e-02 -5.842088335289598658e-03 -4.193207799317752449e-02 -6.085721276783100792e-02 9.470362507618939468e-03 1.026121289361898222e-03 3.240880315387857126e-03 -6.377825693547616200e-04 9.741538207477893480e-04 -3.949527614670864974e-04 7.535282949042588357e-04 -4.204309940339848173e-02 6.152995527061708853e-02 -4.575026964171477299e-03 3.122252757487897420e-02 -3.395270940325018777e-02 1.654455228059523511e-03 8.928955970966836152e-04 3.051907702246166136e-04 6.689630505231564713e-04 9.510046756377641373e-04 -3.199778772029456334e-03 7.062851416187940212e-04 -3.283399153345225620e-04 1.790515509522217288e-04 -2.007834014634910912e-04 -3.108599486188268549e-04 -2.277119988363610764e-04 -1.573197004407951571e-04 -6.863012877790074934e-03 8.182514149055223566e-04 7.222060842760106257e-03 1.521560237867314487e-02 -2.234601150406654484e-04 -1.858073218720173933e-03
-2.936587165075735251e-02 -1.778326775974210100e-02 1.697021309169798042e-02 -3.032915954624946023e-02 1.189227331217131090e+00 8.781651819022312511e-02 -4.232514102851347819e-03 -3.021672084142979463e-03 -1.120418623319813928e-02 4.066974093738796869e-02 -3.598180283686407827e-02 -1.398822525631484778e-02 -1.489449066579131564e-01 -3.814161807561897710e-01 -4.955806779652900673e-02 9.704216116382287372e-03 1.557276061751178102e-02 -6.272473461720834073e-03 1.558253995024188321e-01 -3.712787449241791160e-01 7.451284622501569421e-02 -1.007932675346947041e-02 1.647604970833126126e-02 4.152673173798764397e-03 -5.003049932939570947e-04 -3.405286488821553104e-03 1.183913421335568844e-03 -2.102745509585993849e-02 -1.882356199508962713e-01 -4.671166781107537191e-02 4.724315328556293481e-04 -1.077143894910273541e-04 9.354144350536748608e-05 -3.203085792760336590e-04 7.097055459166609626e-02 -6.874823666111440704e-03 3.102930307794107313e-03 9.412253429077685474e-03 -1.926103359451369033e-03 4.682457894742779458e-02 -1.688290774442631204e-01 -6.367007011445198483e-02 1.165961023087106092e-03 1.228841660110119305e-02 -2.213341731427409271e-03 -6.165231503762753484e-04 9.158085264401469305e-03 -2.629553911873028227e-03 -5.509449293006117576e-02 -5.278146814520123103e-02 5.017222878924098434e-03 -2.379495901532675817e-02 -3.398341745288580018e-02 1.578393751269813877e-02 -9.037615223523210069e-04 -6.647111667275177639e-04 -5.678627024921739479e-04 -2.787346043846815075e-04 3.684965956271839174e-04 -5.248714330023153147e-04 1.171205013101764281e-02 -1.864262071800601786e-02 -8.738566063225906844e-03 5.391908327631698278e-02 -5.901803681042508409e-02 6.905059284214183288e-03 1.308635346009413662e-04 8.223143260880680372e-03 2.763724467203920038e-04 1.114938417538693504e-03 -3.727484794228822559e-04 1.026593720894730102e-03 -5.711697232221597375e-04 5.470757150465195562e-04 -8.173065518398369127e-05 3.949527614670919184e-04 5.650281132950254592e-04 -1.148008624838551400e-04 9.708468000177927163e-04 -1.399058741397912406e-02 1.803271160908987043e-03 6.642387351946642000e-04 7.000018022318114583e-03 -2.801518989832421994e-04
5.501134498027870912e-02 6.758085834342882070e-02 -2.254348788479288573e-02 -2.803786661190090790e-01 8.781651819022312511e-02 1.969150375862086522e+00 -3.879654990961642347e-02 -1.123489428283370659e-02 -1.025332328702009549e-01 4.729323102802039658e-02 -6.457950081519853169e-02 -4.260859994822648392e-03 4.808077439329024039e-02 2.932854955966177762e-02 -2.598897829706040552e-01 -2.581838327054631135e-03 1.077143894910381284e-04 6.706638040414886724e-03 1.430050249953223121e-02 -4.437549388110569558e-03 -2.701528855903542747e-01 -3.628274172329465710e-04 -2.385306809386797400e-03 5.815159737916795676e-03 -4.439911545774935173e-03 1.183913421335595299e-03 7.302846634878398108e-03 -1.887453735748472472e-01 -4.681843733750071235e-02 -6.070201900928805516e-01 4.003857240949355509e-03 6.425068846834554174e-05 5.390443789880102702e-04 -5.132023741407981329e-03 -7.028363914289453319e-03 7.712444773863995177e-03 1.116119496370828953e-02 -1.198086367321278545e-03 -1.123253212516945460e-02 4.253381403657541249e-01 -6.364644853780923595e-02 -7.395618014985221311e-01 1.056593123231050133e-02 -2.193499607047529661e-03 -7.420482086559362055e-03 1.149709378356848083e-02 -3.195054456700888168e-03 -1.094812834239052013e-02 2.362157664281914343e-05 -8.758880619138360510e-04 -5.839726177625313708e-03 -5.296618887454768165e-02 -7.692177461104528213e-02 1.275423409249660037e-02 8.078579211826626347e-04 -2.092871690549040313e-04 1.049790109157933832e-02 -3.869214254085921734e-04 4.936909518338445692e-04 -8.834469664395689682e-04 -5.700595091199402165e-02 8.403281404358436957e-02 6.551680497638334884e-03 -1.187787359904990576e-02 1.272825035818951969e-02 -7.528668907583267733e-03 -4.143224543141747762e-04 -8.569908005996392832e-04 -8.428178546140377859e-04 4.695969436582314929e-04 6.401447270190240187e-04 1.347374731703536010e-03 -1.771618248207532630e-04 -2.702308367932794095e-04 -2.947972765017975493e-04 -2.810967620489601693e-04 8.881712817677359789e-05 -3.245604630716886294e-04 8.318101998984625545e-03 1.918072023392787973e-03 2.389558693182466248e-03 6.613096596909569247e-03 -3.751106370871392336e-04 4.672347859939669258e-03
-7.488748443057008375e-02 -7.144676557678431017e-02 -1.476820971705911263e-02 7.122330546174382437e-02 -4.232514102851347819e-03 -3.879654990961642347e-02 1.642519717813470725e+00 3.035892273281927400e-02 2.804240195461630836e-01 -7.488464984137299663e-02 6.649190366019708254e-02 -2.998759154799501489e-02 -1.306745619877912670e-03 -2.359795506612577878e-03 1.628754952672196998e-02 -2.950779008322711450e-01 -9.503196499152324894e-02 2.263513960216688436e-02 -1.295407263089427136e-03 5.906811455290750940e-03 1.531953731590130624e-02 -2.948251499621934446e-01 9.763931462135216899e-02 1.369579013747756514e-03 1.256006473249297872e-02 9.921062189964299631e-05 8.272276140297313979e-04 -4.219697035364948778e-01 1.044687848603088540e-02 9.606753491154229607e-02 -4.509831412637327688e-03 7.558904525693194783e-05 4.790455743153634871e-04 -5.160700335452260423e-02 1.146118898707149808e-02 1.032229829081697803e-01 -4.034092859052070337e-03 2.720733197714066826e-03 -1.358146170652637166e-02 -5.522724619079271910e-03 -1.824058148354552097e-03 -1.654360741752958219e-02 -4.809650636333432927e-01 -4.391109368430867743e-02 -3.981308083886129223e-01 -4.053934983432039285e-03 -5.613431473387546500e-03 -1.266258237512258786e-02 8.938404601623256909e-04 -4.010943713942207757e-04 -6.637663036617781100e-04 1.013365637974748996e-03 3.213006854949388650e-03 -6.439241792818958983e-04 -4.194105419230179099e-02 -6.152995527061709546e-02 4.600065835412808779e-03 3.122205514334606274e-02 3.398105529522159329e-02 -1.662958995650974398e-03 1.013838069507618823e-03 -3.247021925314942832e-03 6.221923287705669048e-04 8.834469664395689682e-04 3.070804963559983433e-04 -7.582526102328812113e-04 3.117575685312632544e-02 -3.338153968002804950e-02 5.837836451493862155e-03 -4.195617200135312586e-02 6.092760506622640210e-02 -9.438237163384776557e-03 -3.255053261374120203e-04 2.154287789819840995e-04 1.549575427765327584e-04 -2.919626873046734551e-04 -1.705477833608033678e-04 1.965315176678090157e-04 1.514568251181052511e-02 2.036179906607073426e-04 1.831617052880287616e-03 -6.852146952534339530e-03 -8.220308671683644207e-04 -7.203636012978703422e-03
-4.068013443111073713e-02 -3.590432406547575811e-02 -1.395421018594925587e-02 4.193302285624317047e-03 -3.021672084142979463e-03 -1.123489428283370659e-02 3.035892273281927400e-02 1.189445594585310184e+00 8.772439404131629481e-02 2.939563483732725996e-02 -1.775492186777078568e-02 1.701698381345066388e-02 1.002263496952679814e-02 1.638723258015445036e-02 4.009998850876441215e-03 -1.557521726148262675e-01 -3.712938627332305064e-01 7.440560426705752906e-02 -9.715554473170828417e-03 1.562803510685586289e-02 -6.192632532668272335e-03 1.489671109399573479e-01 -3.812763410224645488e-01 -4.952830460995910622e-02 6.599868513991122287e-04 -3.380247617580221624e-03 1.148008624838567446e-03 2.096131468126059827e-02 -1.882847528303132345e-01 -4.662568527209567937e-02 -4.421959147525892590e-04 -1.119662732867258959e-04 9.779332730106057978e-05 3.618825541673641264e-04 7.091386280772345174e-02 -6.754353625233319378e-03 5.414065366522496838e-04 9.052260601041875465e-03 -2.664513845304321629e-03 -1.184858284401308281e-03 1.222983509102713168e-02 -2.162319125879056531e-03 -4.686804264845049334e-02 -1.688498644317087405e-01 -6.383400385635279450e-02 -3.128914042101139849e-03 9.424536648931898519e-03 -1.950669799159851937e-03 -5.102260554838548325e-05 8.122042912849620003e-03 2.801518989832421994e-04 -1.054467181333198795e-03 -4.355818732926502058e-04 1.121080027465806098e-03 -1.168275937598060345e-02 -1.866529743158307567e-02 -8.551010744682320530e-03 -5.396538156653682416e-02 -5.897551797246809724e-02 6.919704661732709039e-03 1.007224028047652665e-03 -6.751046604503395387e-04 -5.366822213237086234e-04 2.187357997120349413e-04 2.796794674503777934e-04 -5.149503708123742089e-04 5.508173727867406860e-02 -5.281642807863253658e-02 5.048403360092552916e-03 2.386960319751790793e-02 -3.393050512120602408e-02 1.569701011065274127e-02 -4.322748525626752582e-04 6.543176730046851471e-04 -1.285013769366627045e-04 4.771558481839318841e-04 4.469202300812116346e-04 -6.425068846833406275e-05 -6.321133909604971686e-04 6.976396445675347481e-03 -3.070804963559983433e-04 -9.080134061480301874e-04 -1.389704597047375888e-02 1.744689650834917432e-03
-4.712740755998820474e-02 -6.480485065637059394e-02 -4.294402633655332313e-03 3.889623296304900446e-02 -1.120418623319813928e-02 -1.025332328702009549e-01 2.804240195461630836e-01 8.772439404131629481e-02 1.969064393323106898e+00 -5.497118829998590139e-02 6.772447752941682109e-02 -2.254159815866143418e-02 4.204640642413307386e-04 -2.368771705736844382e-03 5.837836451493896850e-03 -1.430900626712366952e-02 -4.488099562126110151e-03 -2.699941485953148423e-01 2.494910925009206741e-03 1.157457255495378734e-04 6.701913725086388815e-03 -4.803778312380037330e-02 2.911595536987686417e-02 -2.600839523306076595e-01 3.922126585765520895e-03 1.220763080898300788e-03 7.310877970936937968e-03 1.889206456735365580e-01 -4.669843972815543309e-02 -6.071217628724445703e-01 -4.200861190149741617e-03 7.889606598683326455e-05 5.366822213236755552e-04 4.855651294687892902e-03 -7.049623333267945879e-03 7.814489984960783925e-03 -1.148953487904278044e-02 -3.182771236846619611e-03 -1.093631755406910405e-02 -1.059097010355177816e-02 -2.183578544857512661e-03 -7.407726435172267039e-03 -4.253419198180170557e-01 -6.370928193167890718e-02 -7.394465282045055154e-01 -1.107804701392573789e-02 -1.346429868637828882e-03 -1.123678400896510610e-02 4.610931760668998680e-04 -8.565183690668236663e-04 -8.262827509640817327e-04 -5.716421547550024594e-04 6.103815404491790171e-04 1.247691678271016600e-03 5.688548087111591767e-02 8.401864109759878130e-02 6.580971252675353426e-03 1.185472445393999028e-02 1.271832929599957945e-02 -7.510716509334831870e-03 -7.899055229342380469e-04 -2.064525798578422788e-04 1.055459287552202620e-02 4.653450598625439964e-04 5.716421547550241435e-04 -8.702188835195499156e-04 -6.425068846829069466e-05 -8.522664852711036437e-04 -5.838781314559580125e-03 5.296193699075205097e-02 -7.699358420403930314e-02 1.279202861512508151e-02 4.714866697896999588e-04 -2.140114843834830388e-04 -2.858210773775174927e-04 3.708587532914625791e-04 -1.889726131414255772e-06 -3.165291270130858852e-04 -6.548845908441191382e-03 -2.470816916833761716e-04 4.683213785195393386e-03 -8.379518098255772304e-03 1.781539310397614682e-03 2.383889514788201797e-03
4.962373577959600102e-02 3.602762869555106717e-02 -4.007164261679324602e-03 -7.492811354239556354e-02 4.066974093738796869e-02 4.729323102802039658e-02 -7.488464984137299663e-02 2.939563483732725996e-02 -5.497118829998590139e-02 1.666943483199027964e+00 -2.824294914031340586e-01 3.186975877489087172e-02 7.043009291807949580e-03 -8.234954049202021856e-03 2.076809018432252026e-03 6.974979151076754480e-03 -8.532113483368124196e-03 -1.667683310979762115e-04 -3.166198338674105495e-01 -2.389558693182495738e-03 1.152950258672232609e-01 -3.165527485897451365e-01 -2.728859020079225928e-02 -1.121368210700850188e-01 -3.511942631678981463e-01 -1.300400864391724753e-01 1.433073811763500502e-02 -1.534741077633982632e-02 -4.250938932632696010e-03 4.762109851182743043e-04 -9.362222929748276190e-02 -9.756797745989101434e-02 1.066136240194730592e-02 1.193598267759080241e-02 -3.390168679770162296e-03 3.996770767956460977e-04 -6.166176366828352191e-03 1.422444102274250839e-02 -1.548158133167075890e-03 -4.267946467815478956e-03 8.765494660598650845e-03 -3.612683931745064997e-03 -4.309520442706809423e-03 9.298869861192392977e-03 1.650203344263803489e-03 -4.733551365021088086e-01 4.377876561195589988e-01 -4.821116549635835746e-02 -1.079506052574518999e-03 -1.802798729376117216e-03 -3.661344379628944136e-04 1.222652807029728922e-03 1.192889620459840552e-03 -1.799964140179180147e-04 1.224070101628251667e-03 1.310052640607979775e-03 -1.190527462795860046e-04 -1.275092707176707623e-03 -2.300741565005714334e-03 9.075409746151928865e-04 3.864064750377411983e-02 -6.259717810333704363e-03 -4.284576057771986857e-02 -4.067068580045368753e-02 8.136688290368128407e-03 5.234541384037580403e-02 -4.067966199957787771e-02 -2.700418641801314787e-03 -5.287737174637086035e-02 3.854143688187444683e-02 3.142142125021072166e-03 4.291945989684524398e-02 -1.896812604414372175e-03 -1.089663330530929800e-02 1.202338251116928094e-03 -9.499653262655935460e-03 2.308772901064197816e-03 -2.603097746032949356e-04 1.066277969654575841e-03 6.675457559246012005e-04 3.429852928529993072e-04 9.637603270249675731e-04 6.075469512519952918e-04 -4.629829021982924397e-04
-3.607770643803365901e-02 -1.001654060275297964e-01 1.163173677043228757e-02 7.140188458116297765e-02 -3.598180283686407827e-02 -6.457950081519853169e-02 6.649190366019708254e-02 -1.775492186777078568e-02 6.772447752941682109e-02 -2.824294914031340586e-01 1.943038140178104500e+00 -7.276012523812223909e-02 -3.421349160938618079e-03 8.088972705549724376e-03 -6.359873295299115284e-03 -2.619632849683111407e-03 9.623430324264020674e-03 5.358790877178505607e-03 2.010385144912769928e-02 -2.557219919877540271e-01 -2.017377131599025833e-02 -1.167472803992211476e-02 -2.581488727720320231e-01 -1.513481658655479838e-02 -1.689760036509814767e-01 -5.891254284913846062e-01 3.962236022904758181e-02 1.496379637166171325e-02 1.221235512431145462e-02 -5.834529430763722409e-04 -3.255998124439248020e-02 7.052457922465059890e-03 1.735241020177758983e-03 -1.156039960897104271e-02 4.661009503151117804e-03 -7.884882283356334448e-04 9.806733759011847934e-03 -5.625242261708966914e-03 1.316666682067899746e-03 1.189299140810120940e-02 -1.272541576899246379e-02 2.034290180475220068e-03 1.292241971819316389e-02 -1.332351408958730790e-02 1.786736057259085200e-03 4.410441266755310563e-01 -7.298268773325042869e-01 6.517476454659631990e-02 -4.166846119784480169e-04 1.118576140341675206e-02 8.220308671683562891e-04 -1.906261235071432612e-03 -2.518532501652004200e-03 5.055017401549939324e-05 -1.876498048501544242e-03 -2.416959722088075739e-03 1.790515509521783608e-04 -6.198301711062611380e-04 2.704670525597023967e-03 -1.589732108058362989e-03 5.164621517174991516e-03 -4.795180058482088545e-03 -7.158282585824685823e-03 -5.543889551751274292e-02 1.015538823025919843e-02 7.499283666239678348e-02 -5.639745909767628074e-02 2.277592419895765018e-03 -7.806269676289100123e-02 -7.979841021460161443e-03 -5.300209367104457246e-03 -7.178124710204568035e-03 8.945963506149467309e-03 4.387944077160728720e-03 -3.152063187211067482e-03 1.285249985133056494e-02 5.261469981410367425e-03 4.530145968550193351e-03 -8.858091241037988409e-04 -9.930510820619561918e-04 -3.472371766487410139e-04 -7.922676805984787615e-04 -7.492764111086065758e-04 5.933740052663314529e-04
3.998660494087912312e-03 1.170968797335336480e-02 4.200861190150012234e-03 1.481450800727892973e-02 -1.398822525631484778e-02 -4.260859994822648392e-03 -2.998759154799501489e-02 1.701698381345066388e-02 -2.254159815866143418e-02 3.186975877489087172e-02 -7.276012523812223909e-02 1.291149710115350180e+00 -3.654257906636357300e-03 -1.596346149518315487e-03 5.057379559216806410e-03 4.284009139932554340e-03 5.177849600094928820e-04 3.507804131451170045e-03 1.438180796633666270e-01 -3.611266637146498884e-03 -4.163482407270491237e-01 -1.450227800721478055e-01 -3.185700312350375762e-02 -4.138301806569299468e-01 1.846829348238224894e-02 3.968330389678592640e-02 -2.344819427021090918e-01 -1.721540505724919326e-03 -5.792010592806938517e-04 6.923956545528395234e-03 3.737878287951974798e-03 1.805160887040387421e-03 2.282552950990752311e-02 1.250526267468197615e-03 -8.376211077525829883e-04 -2.630498774938737523e-03 -1.086120094034506841e-03 1.361075246156354416e-03 6.194049827266840183e-03 -6.114681329747145670e-03 4.404006749277823186e-03 3.956614087663770998e-03 3.345760115681798482e-03 -5.749491754849963806e-04 4.545263777601588930e-03 -4.865619600030810649e-02 6.501413782542550535e-02 -1.460342559839911680e-01 4.842423211767570273e-04 1.326115312725044317e-03 -7.771498715470888212e-04 1.436191859880309608e-04 5.905394160693943836e-05 -1.074781737245983360e-03 2.862935089103493726e-04 2.588924800047505068e-04 5.782089530616952092e-03 -3.680241640943357744e-04 -2.060273914782312452e-03 -1.346429868637752988e-04 5.942149333948355816e-02 -4.981318082427098337e-03 -6.124177203557532728e-02 1.043979201303811208e-02 -7.328830369185461435e-03 -1.949158018254713506e-02 1.932244969378492470e-03 4.338811197743779394e-03 -3.650006022840637278e-03 -5.912764092604751165e-02 -9.046118991114763738e-03 -6.764510903189710489e-02 -1.014310501040483229e-03 -3.178519353050981121e-03 -2.373826723138409978e-02 -1.409735694040455817e-03 4.531563263148759464e-03 4.579184361660593866e-02 -4.497548192783221762e-04 -7.199856560715961647e-04 3.741657740214700528e-04 5.352649267251425105e-04 9.798229991420455594e-04 2.645616583992968507e-05
-3.165130643409852507e-01 1.162181570824227794e-02 1.450322287028049384e-01 -2.947901900287621668e-01 -1.489449066579131564e-01 4.808077439329024039e-02 -1.306745619877912670e-03 1.002263496952679814e-02 4.204640642413307386e-04 7.043009291807949580e-03 -3.421349160938618079e-03 -3.654257906636357300e-03 1.699461890468529468e+00 -2.507609884612396201e-01 2.947009004690525069e-01 3.574322491277209801e-02 -9.408473976814824002e-03 -5.153944564532446371e-02 2.348693365590507481e-02 5.340980208389890793e-02 -3.929685490291021793e-03 1.294462400023427273e-04 -3.106709760056945366e-03 5.096591376443800753e-03 -8.334117427948439794e-02 4.617073370595596582e-02 5.948243700722188887e-02 -5.270068235308324189e-02 -5.691477162615293794e-02 -3.858253842523290400e-02 9.490204631998648208e-03 5.908228749889340471e-03 1.171157769948478599e-03 -1.459766193369811324e-02 2.834589197139409790e-06 -9.062181663231852133e-03 -3.691296538812202654e-02 6.654670571800812978e-03 5.110150161436751576e-02 -3.857592438377294847e-02 -5.324823049966236760e-02 2.515697912454850291e-03 -1.026121289361909064e-03 5.607762294993433837e-04 1.049742866004619787e-03 -1.287375927030943654e-03 -1.135725404984326212e-03 -7.917952490656062240e-04 -4.397600577692302726e-01 4.136827820186791405e-01 -5.981077692255639539e-02 -4.388251157657093726e-01 -3.555566959422849782e-02 -4.245737461455941220e-01 -8.493374097673953710e-03 -2.337118793035558237e-03 -1.472994276289779463e-02 1.199031230386942305e-03 -2.227514677413102925e-03 -9.132101530094681799e-04 2.227514677413092083e-03 2.716953745451270840e-03 1.886419110691528716e-03 -7.090252445093489855e-03 1.176590732576315163e-02 -1.468317204114525428e-03 -5.536897565065128195e-04 -5.522724619079250226e-04 -5.711697232221543165e-04 -1.307218051410836707e-03 1.646896323533833962e-03 -4.015668029271014447e-04 -7.127574536189057799e-03 6.141609927119099505e-05 -5.811380285653973236e-03 -5.502410063166563239e-03 1.332256922652362910e-04 3.656147632767761148e-03 -6.811990272241684463e-03 4.374715994240888561e-04 -7.393553489186627595e-04 -5.175959873963487459e-03 6.963640794288122578e-04 8.574632321325199522e-04
2.740291863174327408e-02 -2.581658803072148234e-01 -3.174787143941416173e-02 -9.755427694543816752e-02 -3.814161807561897710e-01 2.932854955966177762e-02 -2.359795506612577878e-03 1.638723258015445036e-02 -2.368771705736844382e-03 -8.234954049202021856e-03 8.088972705549724376e-03 -1.596346149518315487e-03 -2.507609884612396201e-01 1.769976076199457404e+00 4.047415428278582084e-02 2.077281449965094964e-03 -9.075409746151793340e-04 -1.439120935384048325e-02 -5.295107106549631903e-02 -1.346240896024681333e-01 5.690910244775865788e-03 3.125607021371159481e-03 -7.845670466129236673e-03 7.269776427578532839e-03 6.033848294475580021e-02 -7.602368226708721213e-03 -8.733888991050633988e-02 -2.332725179779988195e-02 -3.846254081588763862e-02 -4.226939410763626281e-02 2.924351188374763218e-03 -1.113710095553265000e-02 2.662151687640048822e-03 -4.812660025197852340e-03 -1.031270793070001787e-02 3.276785111884893652e-03 -4.634553337311243804e-02 1.024515022150170734e-02 6.612057247537279914e-02 4.611404192201330743e-03 5.302099093235893186e-03 3.295209941666247481e-03 -7.081748677501621984e-04 -3.519614919772549692e-04 1.290682947760872414e-03 -1.768311227477679763e-03 -8.522664852710792492e-04 3.513945741378293047e-03 4.190292896760033914e-01 -7.731474316007437286e-01 7.169951644686194114e-02 -3.590196190781148877e-02 -1.587884900764877649e-01 -6.536279229667277257e-02 -2.527508700776324915e-04 1.276510001775232970e-03 -2.929075503703751620e-05 -6.165231503762590853e-04 5.366822213237140444e-04 4.831084854979085172e-03 -7.366624891813881859e-03 9.443433910246120874e-03 1.449419942800301555e-03 1.199220203000088067e-02 -1.450648264785719434e-02 1.110214102210239180e-04 -1.521229535794222168e-04 -1.093064837567485348e-02 -2.258222727048736370e-04 -1.414932440901847839e-03 2.149091042959113372e-03 -7.828190499413532726e-04 3.169543153926733265e-03 6.004604782591864117e-04 8.026139311679992422e-03 2.258222727048709265e-04 -3.604652595686597778e-04 -2.843565396256513868e-03 2.130666213177813319e-04 4.425266168256315746e-03 -9.977753973905785674e-04 -1.165016160021350175e-03 -8.395108338840059177e-04 1.259030035059607953e-03
1.121013887051208746e-01 -1.498269363297538223e-02 -4.137857720928415639e-01 -1.361547677689175454e-03 -4.955806779652900673e-02 -2.598897829706040552e-01 1.628754952672196998e-02 4.009998850876441215e-03 5.837836451493896850e-03 2.076809018432252026e-03 -6.359873295299115284e-03 5.057379559216806410e-03 2.947009004690525069e-01 4.047415428278582084e-02 1.782314098111507983e+00 5.244982120913677798e-02 -1.759712973579706519e-02 -1.435846984861360309e-01 7.847560192260644857e-03 2.660923365654623007e-02 1.007979918500231595e-02 -5.098008671042366866e-03 7.298122319549857698e-03 -4.762109851182198990e-03 2.733441605947891165e-02 -3.803310055252209776e-02 5.749019323317079017e-03 -5.380569970843150640e-02 -5.838403369333316356e-02 2.849376304110632502e-02 -1.576409538831825483e-02 6.958444047426841361e-03 -3.665123831892012473e-03 -2.725929944575813599e-03 1.221849673423860451e-02 -1.127552339465927311e-02 5.923818990473565978e-03 2.255388137851563161e-03 -1.255534041716449209e-02 5.053647350107247360e-02 7.041214051983105127e-02 -2.331449614641274704e-03 9.292728251265191695e-04 4.852344273957578599e-03 -3.850316992771291285e-04 6.897500379688027315e-04 2.138225117703413530e-03 -7.180959299401737774e-04 -5.580833697620563721e-02 6.997088946814411514e-02 -1.672733604065703705e-01 -4.270445630624277733e-01 -6.606340825989730214e-02 -7.718222611510845432e-01 -1.266210994358980650e-02 -8.295897716940404173e-04 -2.333103125006276771e-02 5.475009034260966759e-03 -2.489714178147795854e-04 6.747739583773343028e-03 4.139917522411672851e-03 2.305938311867092479e-03 -1.186464551612992878e-02 -3.048600681515752087e-03 2.808605462825216996e-03 1.308635346009394580e-03 8.985647754909345140e-04 4.672347859939663837e-04 1.162654002357082356e-03 2.716481313918401013e-04 -7.672288093571260313e-04 3.859765623428525194e-04 -2.317749100188483402e-03 6.585695568004133011e-04 -3.726067499630354024e-03 1.809412770836170111e-04 4.195192011755856636e-04 1.488159328494437564e-03 -2.122634877119215779e-03 -5.433435059369684864e-03 1.662958995650936451e-03 -9.259658043965903005e-05 3.647643865176367073e-03 -1.412097851704734479e-03
-3.166004641745635007e-01 -2.016951943219456866e-02 -1.438742990157764190e-01 -1.354461204696334048e-03 9.704216116382287372e-03 -2.581838327054631135e-03 -2.950779008322711450e-01 -1.557521726148262675e-01 -1.430900626712366952e-02 6.974979151076754480e-03 -2.619632849683111407e-03 4.284009139932554340e-03 3.574322491277209801e-02 2.077281449965094964e-03 5.244982120913677798e-02 1.700000462415984348e+00 -3.092664370585166411e-01 -2.333618075377089929e-01 1.199976093452714485e-04 -4.108737041243223573e-03 -4.255663247961236420e-03 2.344819427021090086e-02 5.297091318987624808e-02 -7.765829537076677537e-03 -8.318857889437181186e-02 3.216880793518832327e-02 -6.807076984299981204e-02 -5.254808696797079459e-02 -4.713591132757949387e-02 5.008388409259705021e-02 9.567210971853784551e-03 5.599730958934781219e-03 -2.451919655519389958e-03 -1.462081107880806342e-02 1.963897882079818080e-03 8.863760419432594601e-03 -3.688556435921640925e-02 -4.690772689721028725e-03 -5.131409580415245003e-02 -1.015255364106163252e-03 3.170015585459340281e-04 -1.075254168778831503e-03 -3.861608106406559660e-02 -5.252824484359078228e-02 9.109897248050233612e-03 -1.267533802651039758e-03 -9.576187170978658209e-04 1.033207762354701681e-03 1.278399727906644624e-03 -1.904371508940007514e-03 1.386586548930544447e-03 -8.484870330082557033e-03 7.251824029330233151e-04 1.437656397632194188e-02 -4.389692073832303087e-01 5.799663983639175013e-02 4.223443417420496004e-01 -4.396277769400306901e-01 4.166109126593167122e-01 -3.186267230189800820e-02 -1.204227977248347771e-03 1.698391360615083851e-03 2.102320321206436853e-04 -5.607762294993325417e-04 -5.116433500823558932e-04 6.973089424945492013e-04 -7.071355183779260561e-03 1.189251897656840376e-02 -1.132890815787183144e-03 2.319166394787019591e-03 2.153815358287675900e-03 -3.028286125602956680e-03 -7.428513422617920997e-03 1.368634150681995176e-03 5.650281132950294924e-03 -5.798624634266880823e-03 -7.091197308159262469e-04 -3.586700197438018583e-03 -5.450915026085323759e-03 5.158952338780732052e-04 -1.005806733449113657e-03 -7.008994221442384556e-03 5.262887276008732960e-04 6.552625360704139590e-04
2.322945847049902313e-03 -2.555835695486272652e-01 -3.632998487657852164e-03 -5.930905463466347102e-03 1.557276061751178102e-02 1.077143894910381284e-04 -9.503196499152324894e-02 -3.712938627332305064e-01 -4.488099562126110151e-03 -8.532113483368124196e-03 9.623430324264020674e-03 5.177849600094928820e-04 -9.408473976814824002e-03 -9.075409746151793340e-04 -1.759712973579706519e-02 -3.092664370585166411e-01 1.752632169765270254e+00 -3.430656062135888085e-02 4.210782252339975024e-03 -1.080923347173101852e-02 -5.836419156895322931e-03 -5.341216424156315645e-02 -1.345390519265541318e-01 2.672923126589150239e-02 5.305358870812620919e-02 1.980669201496166459e-02 8.415281165292967658e-02 -1.114465986005847009e-02 -1.401515385368760219e-02 5.182526672270196255e-02 6.329637677196387445e-03 -1.284919283060053166e-02 -6.075469512520126391e-04 -3.891418536129627025e-03 -1.369106582214881483e-02 -2.752386110415424095e-03 -4.656426917282449618e-02 -5.465087972071001367e-03 -6.773487102313961727e-02 -8.782502195781851859e-04 -1.690832456089394302e-03 -1.017617521770488101e-03 -6.513413543477052439e-03 -1.074073089946698395e-02 -1.397452474186195500e-03 -1.856655924121605218e-03 -2.070194976972253558e-03 -3.214424149547984687e-03 -1.759807459886283086e-03 -1.040766666880394743e-02 -3.284816447943433946e-03 2.506721713330610675e-03 9.968305343248417324e-04 -2.076809018432232944e-03 5.817521895581106994e-02 -1.600290952817660095e-01 -7.214171236161456835e-02 4.209709832760389903e-01 -7.645123280432132296e-01 6.189419998244859861e-02 -1.401231926449053719e-03 2.382944651722524593e-03 -3.136945378159753436e-04 -3.883387200071149181e-04 -4.062911182556316631e-04 5.716421547550078804e-04 1.232715598679533925e-02 -2.461982447169224972e-02 3.401507036558716786e-03 -8.098893767739721861e-03 8.297315011538984597e-03 -2.663096550705761154e-03 3.620715267803602689e-03 -1.374775760609151139e-03 -8.561876669937990014e-03 1.955866546021317034e-04 1.355878499294986897e-04 3.130331336699724611e-03 -9.160447422065787215e-04 -1.933662263977058583e-03 -1.147063761772855114e-03 8.853366925709750925e-04 5.698469149301553169e-03 8.598253897968745080e-05
-1.152359719256163262e-01 -2.022668364767010382e-02 -4.163832006604804015e-01 -1.534930050247123798e-02 -6.272473461720834073e-03 6.706638040414886724e-03 2.263513960216688436e-02 7.440560426705752906e-02 -2.699941485953148423e-01 -1.667683310979762115e-04 5.358790877178505607e-03 3.507804131451170045e-03 -5.153944564532446371e-02 -1.439120935384048325e-02 -1.435846984861360309e-01 -2.333618075377089929e-01 -3.430656062135888085e-02 1.800336416226875125e+00 4.283064276866824227e-03 -5.902087139962220938e-03 -1.747524240032038816e-03 3.931575216422435182e-03 5.668705962731664799e-03 1.004153223084102743e-02 -3.987463866759216602e-02 3.496890963042212364e-02 -2.176822773937718905e-02 5.746043004660103537e-02 6.790494637496755082e-02 3.840868362114213067e-03 1.467325097895522817e-02 -5.028088804179773122e-03 -1.982795143394014414e-03 3.899449872188254056e-03 -1.170874311028765463e-02 -7.957164307883105372e-03 4.261804857888341208e-03 -3.840395930581370562e-03 3.089702224874164155e-03 -7.445520957800695269e-04 -4.572664806507188012e-03 8.862815556366876414e-04 -5.033805225727323862e-02 -6.852619384067237807e-02 1.380492182156695460e-02 -3.264501892030635829e-04 -1.810357633901823029e-03 4.653450598625467069e-04 -5.175015010897805919e-03 8.551010744682331589e-04 7.436072327143628327e-03 1.238432020227084318e-02 -1.981377848795454373e-03 -1.144276415729007096e-02 4.246597286845738006e-01 -7.080851057589671038e-02 -7.821236307249959108e-01 -3.699516847483883680e-02 6.434942665869798628e-02 -1.656600067218692296e-01 -5.338476321265736872e-05 2.862935089103575042e-04 -1.166527940926495241e-02 -8.645497051253505164e-04 5.210919807394746601e-04 9.973029658577020184e-04 3.495993343129735970e-04 -1.497607959151543971e-04 1.175409653744178672e-03 -2.518532501652013741e-03 -4.259442700224079677e-03 7.993541535912984837e-04 1.569889983678410305e-03 -1.160764276225674822e-03 -1.672407626308036136e-03 -2.258222727048777028e-04 -1.507056589808493277e-04 8.872264187024001903e-04 5.272335906666102395e-04 -3.456781525902795187e-03 -3.765279316857405830e-04 2.142004569966290614e-03 4.504634665776015463e-03 4.974704040967231709e-04
7.008049358376644902e-03 2.514753049389197373e-03 -4.299126948983928234e-03 -2.951086088819066533e-01 1.558253995024188321e-01 1.430050249953223121e-02 -1.295407263089427136e-03 -9.715554473170828417e-03 2.494910925009206741e-03 -3.166198338674105495e-01 2.010385144912769928e-02 1.438180796633666270e-01 2.348693365590507481e-02 -5.295107106549631903e-02 7.847560192260644857e-03 1.199976093452714485e-04 4.210782252339975024e-03 4.283064276866824227e-03 1.700111011394672689e+00 3.093656476804163002e-01 2.333929880188774508e-01 3.571771360999788369e-02 -2.045628537263789737e-03 -5.236856298548563105e-02 -8.314842221407930944e-02 -3.219620896409390587e-02 6.807927361059118443e-02 -5.271816231979868650e-02 4.715764317809083284e-02 -5.013774128734256597e-02 9.544061826744680913e-03 -5.530283523605041690e-03 2.441998593329419796e-03 -1.465199155997690822e-02 -1.948780073028438765e-03 -8.841556137388364989e-03 -1.261392192723862112e-03 9.396663188493544969e-04 -1.019979679434766546e-03 -3.861513620099989164e-02 5.253533131658359723e-02 -9.090527555203155308e-03 -1.044546119143268531e-03 -3.066080648231474899e-04 1.133835678852890272e-03 -3.688509192768354983e-02 4.611404192201304722e-03 5.135330762137942096e-02 -7.069937889180694449e-03 -1.185519688547284796e-02 1.124859479728672557e-03 2.253025980187260430e-03 -2.180271524127573059e-03 2.960255984871783264e-03 -1.276510001775230368e-03 -1.694139476819369250e-03 -3.774727947514341583e-04 -5.810907854121279484e-04 5.390443789879818641e-04 -6.911673325673932389e-04 -4.390197575572458155e-01 -5.806561484018865626e-02 -4.224530009946063647e-01 -4.394463632314142276e-01 -4.164942220707014142e-01 3.188534901547507294e-02 1.194306915058395823e-03 1.899174762078612889e-03 -1.386586548930533605e-03 -8.464083342636943841e-03 -8.045509004527039501e-04 -1.439735096376758457e-02 -6.012636118650374270e-03 7.091197308159479309e-04 3.590007218168014998e-03 -7.300012045681264147e-03 -1.364382266886340206e-03 -5.649808701417425097e-03 -6.989624528595285435e-03 -5.768389016164268994e-04 -6.037674989891640698e-04 -5.385247043018435292e-03 -5.310130429294523035e-04 9.878543352005806494e-04
8.435737450665571277e-03 9.775080846310580870e-03 5.518000303750823007e-04 9.499180831123060775e-02 -3.712787449241791160e-01 -4.437549388110569558e-03 5.906811455290750940e-03 1.562803510685586289e-02 1.157457255495378734e-04 -2.389558693182495738e-03 -2.557219919877540271e-01 -3.611266637146498884e-03 5.340980208389890793e-02 -1.346240896024681333e-01 2.660923365654623007e-02 -4.108737041243223573e-03 -1.080923347173101852e-02 -5.902087139962220938e-03 3.093656476804163002e-01 1.752858936901040998e+00 -3.425364828967908393e-02 9.422646922800471253e-03 -8.423454230811381433e-04 -1.757161843302288209e-02 -5.261564467716871307e-02 1.977834612299034234e-02 8.416178785205392920e-02 1.099820608487330278e-02 -1.396035179587638148e-02 5.185314018314042539e-02 -6.229954623763640786e-03 -1.289123923702466257e-02 -5.933740052663550885e-04 4.047793373504801791e-03 -1.372130144025155568e-02 -2.698056484137054123e-03 1.812247360033229261e-03 -2.123579740184906861e-03 -3.220565759475102485e-03 6.509161659681411347e-03 -1.075301411932122822e-02 -1.407373536376179974e-03 8.735259042496007573e-04 -1.688470298425115640e-03 -1.036514783084695711e-03 4.651938817720320529e-02 -5.413120503456887722e-03 -6.773250886547535488e-02 -1.234132893278099691e-02 -2.469541351694909057e-02 3.396310289697300477e-03 8.130074248908169404e-03 8.289756107013279002e-03 -2.618215555084504528e-03 1.405956241777589358e-03 2.391448419313915632e-03 -3.708587532914680001e-04 3.647171433643499848e-04 -3.840868362114301321e-04 5.711697232221434745e-04 -5.820923402617665665e-02 -1.600692519620587062e-01 -7.229194558906257284e-02 -4.209657865291775436e-01 -7.647140563077425846e-01 6.197073389077117217e-02 1.701698381345066822e-03 -1.052530212048494174e-02 -3.268753775826355526e-03 -2.480737979023588981e-03 1.002972144251967988e-03 -2.113658677994954913e-03 -3.604652595686408043e-04 3.609376911015187627e-04 3.112378938451221960e-03 -3.785121441237266141e-03 -1.597291012584030855e-03 -8.536365367163798248e-03 -9.141550160751454922e-04 5.560991573240638489e-03 8.078579211826843187e-05 9.080134061480247664e-04 -1.814609517697499683e-03 -1.175409653744182792e-03
1.502332274479795007e-04 5.363515192507115406e-03 3.548905674809581679e-03 -2.263513960216673865e-02 7.451284622501569421e-02 -2.701528855903542747e-01 1.531953731590130624e-02 -6.192632532668272335e-03 6.701913725086388815e-03 1.152950258672232609e-01 -2.017377131599025833e-02 -4.163482407270491237e-01 -3.929685490291021793e-03 5.690910244775865788e-03 1.007979918500231595e-02 -4.255663247961236420e-03 -5.836419156895322931e-03 -1.747524240032038816e-03 2.333929880188774508e-01 -3.425364828967908393e-02 1.800209804576069494e+00 5.156306722196722647e-02 -1.435719428347489307e-02 -1.434897397480321413e-01 3.978109722408688931e-02 3.504308138108042092e-02 -2.179610119981565536e-02 -5.744767439521360902e-02 6.781849140445501967e-02 3.911733092042519143e-03 -1.477529619005172809e-02 -4.978955924762812520e-03 -1.970984355072630430e-03 -3.821026237734508231e-03 -1.171299499408335471e-02 -8.001100440438658340e-03 2.829864881803839118e-04 -1.869884007041590227e-03 4.733763959210871095e-04 5.036356356004745294e-02 -6.853328031366520690e-02 1.378366240258846638e-02 7.469142534443902557e-04 -4.575026964171466023e-03 9.259658043965536545e-04 -4.279757256136874216e-03 -3.867796959486960971e-03 3.086395204144179449e-03 -3.089702224874247964e-04 -2.229876835077305693e-04 1.191944757394115643e-03 2.450029929387965294e-03 -4.248104343435546437e-03 7.247099714001534881e-04 -1.511780905136554578e-05 3.014113179617298262e-04 -1.171393985714905620e-02 9.184068998708452402e-04 4.445580724169139993e-04 9.840748829377467168e-04 -4.247121685847207173e-01 -7.091197308159202795e-02 -7.821075680528788432e-01 3.704571864885435051e-02 6.441462221023203094e-02 -1.656713450786577724e-01 5.120212953086573926e-03 8.012438797227235815e-04 7.436072327143628327e-03 -1.239093424373080912e-02 -2.014920487628198142e-03 -1.144748847261863219e-02 2.489714178147728091e-04 -1.913347708064252334e-04 8.867539871695426148e-04 -1.529260871852861341e-03 -1.132890815787171001e-03 -1.679966530833720264e-03 -2.181216387193280187e-03 4.491879014388919580e-03 4.814077319796112491e-04 -5.579416403022044359e-04 -3.428435633931469027e-03 -3.694414586929154398e-04
7.052457922465042543e-03 3.348122273346006671e-03 3.643391981380671336e-03 -1.317611545133636798e-03 -1.007932675346947041e-02 -3.628274172329465710e-04 -2.948251499621934446e-01 1.489671109399573479e-01 -4.803778312380037330e-02 -3.165527485897451365e-01 -1.167472803992211476e-02 -1.450227800721478055e-01 1.294462400023427273e-04 3.125607021371159481e-03 -5.098008671042366866e-03 2.344819427021090086e-02 -5.341216424156315645e-02 3.931575216422435182e-03 3.571771360999788369e-02 9.422646922800471253e-03 5.156306722196722647e-02 1.699440158618017893e+00 2.507945311000724375e-01 -2.946338151913870385e-01 -8.328873437933730084e-02 -4.620947309165009120e-02 -5.936952587086946620e-02 -5.268084022870261895e-02 5.693083429827001940e-02 3.857120006844434734e-02 9.478393843677813263e-03 -5.913425496750756780e-03 -1.176826948342743267e-03 -1.456033984260252448e-02 2.409400817562404703e-05 9.072575156954643116e-03 -1.279817022505221578e-03 1.101237903085869677e-03 8.050233319855548035e-04 -1.004861870383417372e-03 -5.456584204479642854e-04 -1.035097488486153884e-03 -3.858726274056142880e-02 5.325106508885946166e-02 -2.529398426907663276e-03 -3.692666590257479703e-02 -6.646166804209459669e-03 -5.110150161436752964e-02 -5.083363293523863666e-04 4.218813588398643254e-04 5.673902709593095419e-04 -1.291627810826587782e-03 -1.696029202950821452e-03 4.152673173798819041e-04 2.234128718873074505e-03 -2.708449977859879801e-03 -1.918072023392820499e-03 -7.124739946991957666e-03 -1.171346742561620372e-02 1.468789635647362729e-03 -8.453689848914112959e-03 2.335229066904132705e-03 1.462931484639960061e-02 1.202810682649803342e-03 2.246411938727299693e-03 9.122652899437285259e-04 -4.396136039940450324e-01 -4.137286078773660947e-01 5.979046236664362080e-02 -4.387863763800152750e-01 3.549661565262160479e-02 4.245368964860313787e-01 -5.708862643024378847e-03 -1.256667877395358998e-04 -3.656620064300606255e-03 -7.011828810639516782e-03 -5.810907854121062643e-05 5.806655970325437163e-03 -5.175487442430661000e-03 -7.143164776773181608e-04 -8.319519293583082370e-04 -6.705220745816376990e-03 -4.752661220525122073e-04 7.308515813272877665e-04
8.328495492707442549e-03 7.972282116934488808e-03 -1.656817385723807594e-03 2.401841913036732203e-03 1.647604970833126126e-02 -2.385306809386797400e-03 9.763931462135216899e-02 -3.812763410224645488e-01 2.911595536987686417e-02 -2.728859020079225928e-02 -2.581488727720320231e-01 -3.185700312350375762e-02 -3.106709760056945366e-03 -7.845670466129236673e-03 7.298122319549857698e-03 5.297091318987624808e-02 -1.345390519265541318e-01 5.668705962731664799e-03 -2.045628537263789737e-03 -8.423454230811381433e-04 -1.435719428347489307e-02 2.507945311000724375e-01 1.770163159086467930e+00 4.054738117037841316e-02 -6.036824613132581174e-02 -7.612761720431538218e-03 -8.730581970320645813e-02 2.317040452889199825e-02 -3.841435279953638038e-02 -4.231994428165178346e-02 -2.962618142536091632e-03 -1.108324376078713425e-02 2.674907339027138634e-03 4.665733818479858575e-03 -1.029947984778006517e-02 3.333476895827535130e-03 1.740910198572050973e-03 -9.297452566593835755e-04 3.524339235101108317e-03 6.543176730047529097e-04 -3.552685127072434694e-04 1.451309668931721232e-03 -4.630301453515547894e-03 5.313909881557277171e-03 3.293320215534817179e-03 4.634364364698105587e-02 1.022436323405604558e-02 6.613994216821986183e-02 1.965315176678334103e-04 -1.104214221742871697e-02 -2.310190195662845244e-04 1.428160523821799021e-03 2.082005765293644048e-03 -7.469142534443441771e-04 7.346310335901117677e-03 9.438709594917566587e-03 1.501387411414377903e-03 -1.204700408781210139e-02 -1.446774326216305508e-02 1.218873354766884147e-04 3.699138902257554512e-04 1.298241852286570203e-03 -1.700753518277980155e-05 5.437686943165473191e-04 4.459753670154665596e-04 4.833919444176205255e-03 -4.189872432695793125e-01 -7.733930959978285724e-01 7.171888613970900384e-02 3.591518999073143453e-02 -1.587710101097721260e-01 -6.533302911010288594e-02 -2.187357997120376518e-04 -3.812522470142951959e-04 -2.838841080927955243e-03 -3.183243668379532806e-03 6.094366773834258106e-04 8.030391195475689026e-03 1.291155379293747879e-03 -8.121098049783934993e-04 1.317139113600775211e-03 -1.620440157693904277e-04 4.341645786940907283e-03 -1.032262899289013418e-03
-2.101375458140670310e-03 -6.256883221136631985e-03 5.121630247685143508e-03 -1.631400569256184069e-02 4.152673173798764397e-03 5.815159737916795676e-03 1.369579013747756514e-03 -4.952830460995910622e-02 -2.600839523306076595e-01 -1.121368210700850188e-01 -1.513481658655479838e-02 -4.138301806569299468e-01 5.096591376443800753e-03 7.269776427578532839e-03 -4.762109851182198990e-03 -7.765829537076677537e-03 2.672923126589150239e-02 1.004153223084102743e-02 -5.236856298548563105e-02 -1.757161843302288209e-02 -1.434897397480321413e-01 -2.946338151913870385e-01 4.054738117037841316e-02 1.782492677230927747e+00 -2.695836055932637060e-02 -3.804727349850775542e-02 5.744767439521378076e-03 5.354255534463119720e-02 -5.838497855639886852e-02 2.849518033570489633e-02 1.576173323065399590e-02 7.020805009763750326e-03 -3.673627599483408716e-03 2.864824815234742750e-03 1.220337892518723495e-02 -1.117914736195677744e-02 -7.582526102328595273e-04 2.047990694928068182e-03 -7.133716146116164539e-04 -9.117928584108559885e-04 4.846675095563312413e-03 -3.897560146056918730e-04 -5.054828428939388274e-02 7.040788863603535119e-02 -2.241215191865899431e-03 -5.953109745510584520e-03 2.246884370260169520e-03 -1.253880531351455468e-02 -8.966750493595012847e-04 5.031395824909727687e-04 1.166433454619927130e-03 -3.382609775244474048e-04 -7.927401121313160624e-04 3.198361477430825169e-04 -4.223065472194216692e-03 2.319638826319902862e-03 -1.188590493510841874e-02 3.016475337281582236e-03 2.836006491730826921e-03 1.309107777542253565e-03 1.267911747877259812e-02 -8.447075807454086736e-04 -2.328048107604723665e-02 -5.423041565646858318e-03 -2.097596005877901213e-04 6.760495235160448452e-03 5.566991453707902104e-02 6.997986566726838165e-02 -1.672709982489060665e-01 4.270752711120633371e-01 -6.604781801931308705e-02 -7.718685594413042805e-01 -2.659789529975810710e-04 5.914842791349443022e-04 1.469734498713080699e-03 2.203420669237476405e-03 4.927460887681537043e-04 -3.713784279776114958e-03 1.096041156224469631e-04 3.526228961232529512e-03 -1.389893569660511155e-03 2.071612271570817069e-03 -5.306823408564447474e-03 1.623274746891085292e-03
-3.513789838972452007e-01 1.691134812270422838e-01 -1.842199519216271980e-02 1.260778031731135673e-02 -5.003049932939570947e-04 -4.439911545774935173e-03 1.256006473249297872e-02 6.599868513991122287e-04 3.922126585765520895e-03 -3.511942631678981463e-01 -1.689760036509814767e-01 1.846829348238224894e-02 -8.334117427948439794e-02 6.033848294475580021e-02 2.733441605947891165e-02 -8.318857889437181186e-02 5.305358870812620919e-02 -3.987463866759216602e-02 -8.314842221407930944e-02 -5.261564467716871307e-02 3.978109722408688931e-02 -8.328873437933730084e-02 -6.036824613132581174e-02 -2.695836055932637060e-02 2.346903794944048549e+00 5.102260554823500954e-05 5.432962627873002181e-05 -9.576187170977357166e-04 -1.653510365002467978e-05 2.551130277447920817e-05 -1.349272961602546950e+00 2.201530943107048394e-04 -9.543116963666979798e-05 -4.850454547825761020e-03 -4.488099562140467373e-05 -7.180959299385748502e-05 3.498922418633490516e-02 -5.146102201087023043e-02 5.579888834554487878e-03 1.952559525291277034e-03 -2.125941897827485216e-05 6.477036315450171444e-04 2.031455591278413103e-03 -4.393613255578260150e-05 -5.494378727109987953e-04 3.493394969699079033e-02 5.160464119685864715e-02 -5.690437813243149484e-03 -5.941298957188841448e-03 3.302768846192107900e-03 6.780337359540533626e-03 7.155920428160232605e-03 -3.764806885324498056e-03 -6.380660282744640005e-03 7.153085838963193187e-03 -2.364519821940929203e-03 6.999073159252335030e-03 -5.743822576455867406e-03 1.744217219302025921e-03 -7.351034651229318949e-03 7.017497989033878378e-03 2.325780436246817698e-03 -6.964113225821019076e-03 -5.770278742295525606e-03 -1.824530579887478736e-03 7.357648692689474842e-03 -5.770751173828221961e-03 -3.561661326197096931e-03 -6.768526571218760196e-03 7.119070768597606479e-03 3.868269391020062817e-03 6.411368332380528237e-03 -4.392715635642611971e-02 1.249108972869289978e-03 -2.433022394204744764e-04 -4.404290208197553236e-02 -1.264226781921059389e-03 1.970039492006598692e-04 4.271253488545404681e-03 -1.984212437982529106e-05 -3.930630353359216081e-04 4.215978999201499752e-03 -1.747996671577702228e-05 3.765279316857812406e-04
1.300287480823838493e-01 -5.890304697532806610e-01 3.965968232014316364e-02 -5.291233167980209038e-05 -3.405286488821553104e-03 1.183913421335595299e-03 9.921062189964299631e-05 -3.380247617580221624e-03 1.220763080898300788e-03 -1.300400864391724753e-01 -5.891254284913846062e-01 3.968330389678592640e-02 4.617073370595596582e-02 -7.602368226708721213e-03 -3.803310055252209776e-02 3.216880793518832327e-02 1.980669201496166459e-02 3.496890963042212364e-02 -3.219620896409390587e-02 1.977834612299034234e-02 3.504308138108042092e-02 -4.620947309165009120e-02 -7.612761720431538218e-03 -3.804727349850775542e-02 5.102260554823500954e-05 1.751180860096338554e+00 -1.052383758273308378e-01 2.834589197334920664e-06 2.566248086470405629e-03 -1.183913421335573831e-03 -7.086472992744014373e-06 -3.927885526150843853e-01 2.067738333001412424e-02 -4.346370102285316374e-05 2.851124300782197779e-03 -2.333811772305560304e-04 5.078638978195296194e-02 -8.196828824500640431e-02 8.307708505261798132e-03 -1.941693600035442318e-04 -4.783841701693543162e-03 6.212474657048239982e-04 1.696029202950647438e-04 -4.763054714247904817e-03 5.418789681851136561e-04 -5.076607522604020817e-02 -8.199852386310915731e-02 8.314322546721774482e-03 -4.670930565341105747e-03 -8.524554578842409927e-03 4.695497005049587350e-03 -5.169818264036379202e-03 2.079643607629366904e-03 5.384302179952733802e-03 -4.377550583437918655e-03 1.941693600035561851e-04 -4.600065835412794034e-03 -7.423316675756524638e-03 8.177789833726594685e-04 -8.433375293001331430e-03 4.418652126796337662e-03 2.097596005877889287e-04 -4.673292723005381157e-03 7.394498352252349901e-03 7.851812076056313922e-04 -8.442351492125570178e-03 4.687938100523899101e-03 -8.510381632856757472e-03 4.713921834830945082e-03 5.220368438051911988e-03 2.113658677994961418e-03 5.318161765352966835e-03 9.236508898855466665e-02 1.145174035641439558e-03 4.629829021982703491e-05 -9.262492633162514033e-02 1.074781737245974686e-03 5.102260554838351813e-05 1.842482978136656167e-05 -1.001554849653390924e-04 6.141609927112467237e-06 -1.058246633595898151e-04 -1.615715842365388695e-04 -1.181078832137708800e-05
-1.425845609310810551e-02 3.957984139109057414e-02 -2.343477721467781549e-01 -8.536837798696322432e-04 1.183913421335568844e-03 7.302846634878398108e-03 8.272276140297313979e-04 1.148008624838567446e-03 7.310877970936937968e-03 1.433073811763500502e-02 3.962236022904758181e-02 -2.344819427021090918e-01 5.948243700722188887e-02 -8.733888991050633988e-02 5.749019323317079017e-03 -6.807076984299981204e-02 8.415281165292967658e-02 -2.176822773937718905e-02 6.807927361059118443e-02 8.416178785205392920e-02 -2.179610119981565536e-02 -5.936952587086946620e-02 -8.730581970320645813e-02 5.744767439521378076e-03 5.432962627873002181e-05 -1.052383758273308378e-01 7.807082258525611662e-01 3.873938569435720611e-05 -1.189110168196982984e-03 -7.984092905255864986e-03 -6.472312000085332650e-05 2.055833058373456729e-02 -2.051307164288702356e-01 2.031455591272313449e-05 -2.371606294933990703e-04 6.873878803045729673e-04 -5.668705962731680412e-03 8.438099608329866635e-03 -7.151668544364688657e-03 -1.485797170830164974e-03 5.645556817621735215e-04 2.626719322675878546e-04 1.492411212290169296e-03 5.683351340250164530e-04 2.848762143117976797e-04 5.645084386088911575e-03 8.469280089498334996e-03 -7.153558270496114188e-03 1.283738204227913987e-02 -1.920906612589964868e-03 -1.595117827532893662e-02 -3.646226570577791419e-03 3.861182918026993295e-03 3.054269859910003961e-03 4.425738599789173430e-03 -2.945610607353269655e-03 1.029428310091862978e-03 -1.153725046386114977e-02 -2.049880421059482004e-03 -1.440490986829329016e-02 -4.429045620519158136e-03 -2.956004101076093165e-03 1.045490982208942482e-03 1.154244721072256868e-02 -2.045628537263779762e-03 -1.440113041603044604e-02 -1.284399608373912663e-02 -1.917599591859963032e-03 -1.595165070686179257e-02 3.554102421670997554e-03 3.827167847661406587e-03 3.054269859910015237e-03 -1.033255005507995039e-02 3.307020729987602273e-05 1.494773369954410661e-03 1.019601734208474067e-02 1.001554849653387807e-04 1.451782100464573278e-03 3.477096081815590160e-04 -4.724315328527063221e-07 -1.081868210238948500e-04 -3.014113179617388793e-04 1.511780905137296918e-05 -4.818801635122660652e-05
-1.539937824495377257e-02 -1.501245681954539724e-02 1.708312422805057483e-03 -4.219895456608749318e-01 -2.102745509585993849e-02 -1.887453735748472472e-01 -4.219697035364948778e-01 2.096131468126059827e-02 1.889206456735365580e-01 -1.534741077633982632e-02 1.496379637166171325e-02 -1.721540505724919326e-03 -5.270068235308324189e-02 -2.332725179779988195e-02 -5.380569970843150640e-02 -5.254808696797079459e-02 -1.114465986005847009e-02 5.746043004660103537e-02 -5.271816231979868650e-02 1.099820608487330278e-02 -5.744767439521360902e-02 -5.268084022870261895e-02 2.317040452889199825e-02 5.354255534463119720e-02 -9.576187170977357166e-04 2.834589197334920664e-06 3.873938569435720611e-05 2.650186886638952632e+00 8.456524438089433313e-05 -7.889606598683260048e-05 2.026258844417191951e-03 -8.031336058525399943e-05 -1.275565138703707851e-05 -1.597174321995413315e+00 -1.653510364989499226e-05 3.070804963552705726e-05 4.488571993658749260e-03 4.002912377883442382e-03 -3.958976245328180198e-04 3.906016670494959209e-02 6.715614239539324098e-03 5.976731322153414766e-02 3.899875060567842278e-02 -6.658922455596261517e-03 -5.977487212605911426e-02 4.520224906360290409e-03 -3.983070253503343330e-03 4.747936905193875928e-04 2.434439688803506033e-03 2.245939507194614181e-03 -6.066020881862149803e-04 -3.513000878312458851e-03 -8.018580407154467238e-03 1.303911030680444342e-03 -3.522449508969790338e-03 -8.068658149636642740e-03 3.821971100799481137e-04 2.419794311285256971e-03 2.304993448801423515e-03 1.374775760609129455e-04 -3.472844198019672812e-03 8.107397535331170579e-03 -5.021947194251653521e-04 2.388613830116715752e-03 -2.336646361502780350e-03 -1.464537751848650309e-04 2.413652701357743222e-03 -2.297906975808419478e-03 6.047123620551259852e-04 -3.519614919772018433e-03 8.009131776496756713e-03 -1.307690482943576430e-03 6.723645575597693089e-03 -2.612546376692297459e-04 2.314914510985715927e-05 6.555459949901271816e-03 2.707032683263443928e-04 -3.448750189848635069e-05 -4.386810241481888667e-02 1.432412407617551569e-03 1.387247953076563289e-02 -4.395172279613424049e-02 -1.529260871853020069e-03 -1.382476394594682120e-02
4.224955198325636152e-03 1.219109570533297854e-02 -5.735318808864219194e-04 -1.047569680953507748e-02 -1.882356199508962713e-01 -4.681843733750071235e-02 1.044687848603088540e-02 -1.882847528303132345e-01 -4.669843972815543309e-02 -4.250938932632696010e-03 1.221235512431145462e-02 -5.792010592806938517e-04 -5.691477162615293794e-02 -3.846254081588763862e-02 -5.838403369333316356e-02 -4.713591132757949387e-02 -1.401515385368760219e-02 6.790494637496755082e-02 4.715764317809083284e-02 -1.396035179587638148e-02 6.781849140445501967e-02 5.693083429827001940e-02 -3.841435279953638038e-02 -5.838497855639886852e-02 -1.653510365002467978e-05 2.566248086470405629e-03 -1.189110168196982984e-03 8.456524438089433313e-05 6.657788619917680561e-01 1.110138513164878188e-01 -3.165291270175788868e-05 -2.169405598871889697e-03 2.026731275949566027e-04 -5.007774248243857727e-05 -1.991303635300741004e-01 -1.647321511913412903e-02 2.047518263395204860e-03 -1.850986745727368739e-03 -6.510106522747068384e-04 -6.719866123334866312e-03 -3.843230519778488910e-03 -9.272413695352480639e-03 6.772306023481827232e-03 -3.855986171165582191e-03 -9.194934923964184770e-03 -2.064053367045085019e-03 -1.801381434777554790e-03 -6.647111667275142945e-04 -1.111395181042274319e-02 -1.099631635874173674e-02 -6.923011682462695479e-03 -5.256273234548927697e-03 -9.607367652146935749e-03 -2.971594341660415708e-04 -7.230564610351545435e-03 -1.178433215554451977e-02 2.195389333178941749e-03 -1.126040558560790009e-02 -7.137495598379037069e-03 8.565656122200837608e-03 7.175290121007452289e-03 -1.180559157452300105e-02 2.176964503397568404e-03 1.129820010823633439e-02 -7.090724876626340600e-03 8.576994478989349163e-03 1.114277013392690925e-02 -1.097930882355894686e-02 -6.948050553704030428e-03 5.200053882139126990e-03 -9.625320050395437532e-03 -2.244049781063105599e-04 4.993601302281300541e-04 -1.214149039438310696e-04 1.190527462795541968e-04 -4.521169769425961759e-04 -1.388948706594581874e-04 1.190527462795532617e-04 -1.060278089187321852e-02 3.873560624187804419e-02 -2.158067242083362095e-03 1.065333106588875478e-02 3.879418775195210556e-02 -2.175074777266148077e-03
-4.752661220524768623e-04 -6.401447270190463532e-04 6.910256031075592657e-03 -9.603682686190667672e-02 -4.671166781107537191e-02 -6.070201900928805516e-01 9.606753491154229607e-02 -4.662568527209567937e-02 -6.071217628724445703e-01 4.762109851182743043e-04 -5.834529430763722409e-04 6.923956545528395234e-03 -3.858253842523290400e-02 -4.226939410763626281e-02 2.849376304110632502e-02 5.008388409259705021e-02 5.182526672270196255e-02 3.840868362114213067e-03 -5.013774128734256597e-02 5.185314018314042539e-02 3.911733092042519143e-03 3.857120006844434734e-02 -4.231994428165178346e-02 2.849518033570489633e-02 2.551130277447920817e-05 -1.183913421335573831e-03 -7.984092905255864986e-03 -7.889606598683260048e-05 1.110138513164878188e-01 1.687081349718521084e+00 -9.921062190309724410e-06 2.796794674503829976e-04 -3.297572099330528961e-04 6.047123620547358757e-05 -1.633243052234322618e-02 -3.427561635595686163e-01 -2.352709033620050349e-04 -7.492764111086375840e-04 -7.784254366858043075e-03 -6.172790408288353348e-02 -9.338081678419374310e-03 -8.714188596130566233e-02 6.174302189193490997e-02 -9.343278425280786281e-03 -8.719101884072258390e-02 2.447195340190692122e-04 -6.850257226402990760e-04 -7.790868408318012486e-03 9.065961115494587620e-04 5.105095144035195695e-03 -8.962026178266416492e-04 9.431150690391881808e-03 1.245518493219913841e-02 -1.376665486740573851e-03 -8.082831095622647344e-03 -1.019412761595331514e-02 -1.124150832429369334e-02 1.484852307764437463e-03 -3.623077425467894144e-03 -1.667210879446625682e-03 8.147081784090971432e-03 -1.020357624661042371e-02 -1.134308110385760272e-02 -1.542016523239948984e-03 -3.689690271600495376e-03 -1.669573037110913451e-03 -8.475421699425439350e-04 5.113126480093738158e-03 -8.938404601623738295e-04 -9.355089213602176337e-03 1.252463236752887621e-02 -1.444223195938881994e-03 -5.716421547548940392e-05 1.209424724109684119e-04 9.784057045434855181e-04 6.566798306689708561e-05 1.209424724109829945e-04 9.769884099449191884e-04 -9.599430802394967599e-02 -2.199641216974633148e-03 1.924355362779803930e-02 9.599808747621255134e-02 -2.227042245880245241e-03 1.919961749524250888e-02
-9.374458906449192885e-02 3.282643262892282615e-02 -3.729374520360464497e-03 -4.526838947820467987e-03 4.724315328556293481e-04 4.003857240949355509e-03 -4.509831412637327688e-03 -4.421959147525892590e-04 -4.200861190149741617e-03 -9.362222929748276190e-02 -3.255998124439248020e-02 3.737878287951974798e-03 9.490204631998648208e-03 2.924351188374763218e-03 -1.576409538831825483e-02 9.567210971853784551e-03 6.329637677196387445e-03 1.467325097895522817e-02 9.544061826744680913e-03 -6.229954623763640786e-03 -1.477529619005172809e-02 9.478393843677813263e-03 -2.962618142536091632e-03 1.576173323065399590e-02 -1.349272961602546950e+00 -7.086472992744014373e-06 -6.472312000085332650e-05 2.026258844417191951e-03 -3.165291270175788868e-05 -9.921062190309724410e-06 2.310411293620168394e+00 -3.307020729983688439e-04 2.910178242390405951e-04 2.163736420472683886e-04 -3.637722803003712785e-05 -2.362157664275394222e-05 6.216726540843949163e-03 -5.423041565646709132e-03 6.543176730046499105e-04 -5.825080800109325857e-04 -1.034625056951825805e-04 -5.617210925647903030e-04 -5.225092753381992833e-04 6.566798306678091335e-05 5.787286277476270252e-04 6.124602391936783199e-03 5.566660751635103301e-03 -7.095921623485982070e-04 -6.519555153407046409e-04 -1.141394583378547295e-03 2.643254426325887183e-03 -4.379440309568638154e-04 5.437686943168210801e-04 2.411290543693968714e-03 -4.322748525625451539e-04 -1.492883643822791491e-04 -2.701835936399837532e-03 -3.595203965031722008e-04 -1.722485368790610191e-03 -2.353653896685552020e-03 -5.862875322739345696e-04 1.346429868640138233e-04 2.393338145445554968e-03 -4.540067030739934097e-04 1.587369950394122275e-03 2.354126328218530267e-03 -4.346370102270786032e-04 8.461248753440018915e-04 -2.628609048807096019e-03 -5.508551673092179635e-04 -3.897560146053774544e-04 -2.303103722670117679e-03 -4.207376020988084497e-01 4.073035390305329573e-01 -4.508744820111884599e-02 -4.205741407884404648e-01 -4.072704688232332004e-01 4.515500591031684080e-02 5.537369996598258230e-03 4.913287941686009675e-05 4.204640642398345396e-05 5.520834892947759642e-03 2.551130277419003112e-05 -7.086472992832732604e-05
9.735018652324468891e-02 7.135605872247562098e-03 1.901064488210033217e-03 -1.152732940167686739e-04 -1.077143894910273541e-04 6.425068846834554174e-05 7.558904525693194783e-05 -1.119662732867258959e-04 7.889606598683326455e-05 -9.756797745989101434e-02 7.052457922465059890e-03 1.805160887040387421e-03 5.908228749889340471e-03 -1.113710095553265000e-02 6.958444047426841361e-03 5.599730958934781219e-03 -1.284919283060053166e-02 -5.028088804179773122e-03 -5.530283523605041690e-03 -1.289123923702466257e-02 -4.978955924762812520e-03 -5.913425496750756780e-03 -1.108324376078713425e-02 7.020805009763750326e-03 2.201530943107048394e-04 -3.927885526150843853e-01 2.055833058373456729e-02 -8.031336058525399943e-05 -2.169405598871889697e-03 2.796794674503829976e-04 -3.307020729983688439e-04 2.209294882917000269e+00 -2.016484236001932495e-01 7.936849751935537434e-05 -1.384224391266253426e-03 2.092871690549318411e-04 1.372413602944821953e-03 5.517527872217939736e-03 -8.678567258553288250e-04 1.086592525570244383e-05 1.385169254331963373e-03 -1.799964140179118619e-04 -5.669178394264461524e-06 1.395562748054782545e-03 -1.781066878864614208e-04 -1.476348540173003706e-03 5.489181980246617479e-03 -8.612426843953528005e-04 3.254580829840683989e-03 -7.287728825827030285e-03 -3.683548661673371506e-03 -8.536837798696636850e-04 7.119543200130591231e-04 -3.481820397144143146e-04 -5.040844455566870523e-04 6.812462703774562530e-04 7.681736724228494222e-04 3.102457876261250497e-03 5.825080800106832192e-04 3.931575216422449927e-03 5.106984870166657873e-04 6.722700712532005910e-04 7.823466184085069728e-04 -3.115213527648352451e-03 5.631383871636130465e-04 3.936299531750996408e-03 -3.289068331739130116e-03 -7.308515813272687713e-03 -3.675517325614833380e-03 8.692740204538981904e-04 7.105370254144930103e-04 -3.670793010286219245e-04 3.992929899594371834e-01 -8.824085619303381200e-01 8.690378046874652762e-02 -3.985342649176714658e-01 -8.828148530485937506e-01 8.676535802961990451e-02 7.795120292113680250e-04 -1.795239824850396496e-05 -2.220428204418078885e-05 6.155782873105520659e-04 8.834469664395628696e-05 -3.637722802986360129e-05
-1.065427592895443198e-02 1.730044273316378887e-03 2.279104200800907698e-02 -4.729039643882581028e-04 9.354144350536748608e-05 5.390443789880102702e-04 4.790455743153634871e-04 9.779332730106057978e-05 5.366822213236755552e-04 1.066136240194730592e-02 1.735241020177758983e-03 2.282552950990752311e-02 1.171157769948478599e-03 2.662151687640048822e-03 -3.665123831892012473e-03 -2.451919655519389958e-03 -6.075469512520126391e-04 -1.982795143394014414e-03 2.441998593329419796e-03 -5.933740052663550885e-04 -1.970984355072630430e-03 -1.176826948342743267e-03 2.674907339027138634e-03 -3.673627599483408716e-03 -9.543116963666979798e-05 2.067738333001412424e-02 -2.051307164288702356e-01 -1.275565138703707851e-05 2.026731275949566027e-04 -3.297572099330528961e-04 2.910178242390405951e-04 -2.016484236001932495e-01 4.096047530270715553e-01 -4.724315329854469729e-07 1.573197004408404226e-04 1.053522318267489770e-04 -2.281844303691744707e-04 -8.182514149055220313e-04 -2.812384915088057217e-03 2.740102890558277225e-05 -1.658234680322380212e-04 -6.614041459975227586e-05 -2.551130277416129298e-05 -1.653510364993826683e-04 -7.653390832258502824e-05 1.554299743094620810e-04 -9.543116963678543356e-04 -2.965925163266056389e-03 3.099150855531323579e-04 -5.385719474550369561e-05 1.663903858716639025e-03 -1.714454032732168993e-03 7.270721290644127427e-04 1.676187078570873104e-03 1.873191027771567343e-03 -5.154228023452162803e-04 -4.065273340220512677e-03 -9.973029658576974647e-04 5.716421547550096151e-04 7.171510668744573254e-04 -1.859490513318757610e-03 -5.140055077466483243e-04 -4.081336012337590663e-03 9.944683766605617696e-04 5.650281132950270855e-04 7.152613407430430696e-04 -2.985767287646069789e-04 -5.007774248267149778e-05 1.667683310979487269e-03 1.731461567914955191e-03 7.360483281886793551e-04 1.663431427183781775e-03 -4.468351924052722801e-02 8.717731832626979260e-02 -1.053593182997418221e-01 4.422809524285464117e-02 8.714755513969990597e-02 -1.056909652358062890e-01 2.598373430705267864e-05 -4.724315328553638880e-07 -1.133835678852902977e-05 2.645616583990482296e-05 -1.133835678852900775e-05 -3.212534423417258113e-05
1.200117822912471349e-02 1.143615011582983440e-02 -1.279817022505161947e-03 -5.164763246634823668e-02 -3.203085792760336590e-04 -5.132023741407981329e-03 -5.160700335452260423e-02 3.618825541673641264e-04 4.855651294687892902e-03 1.193598267759080241e-02 -1.156039960897104271e-02 1.250526267468197615e-03 -1.459766193369811324e-02 -4.812660025197852340e-03 -2.725929944575813599e-03 -1.462081107880806342e-02 -3.891418536129627025e-03 3.899449872188254056e-03 -1.465199155997690822e-02 4.047793373504801791e-03 -3.821026237734508231e-03 -1.456033984260252448e-02 4.665733818479858575e-03 2.864824815234742750e-03 -4.850454547825761020e-03 -4.346370102285316374e-05 2.031455591272313449e-05 -1.597174321995413315e+00 -5.007774248243857727e-05 6.047123620547358757e-05 2.163736420472683886e-04 7.936849751935537434e-05 -4.724315329854469729e-07 2.548388284802340920e+00 9.401387503830590240e-05 -3.118048116835278431e-05 -2.019644802956710797e-03 -3.314107202980701855e-03 3.694414586926118632e-04 2.968287320930136641e-03 6.987262370932996285e-04 6.809628114577107212e-03 3.027813694070173589e-03 -6.826635649758989836e-04 -6.743960131510261247e-03 -2.005944288504006232e-03 3.195999319766432666e-03 -3.415679982543762738e-04 1.773507974339120358e-03 1.260919761191317545e-03 -5.664454078934343627e-04 -8.919507340309331192e-04 -8.688015889207994884e-04 -3.618825541670659708e-04 -9.212414890678540837e-04 -6.580971252678118142e-04 5.825080800111494261e-04 1.520284672728655986e-03 1.546740838568249569e-03 2.740102890561621311e-04 -7.795120292116439545e-04 6.500657892091060708e-04 -5.664454078933367845e-04 1.663431427183703279e-03 -1.400759494916124261e-03 -2.631443638004054772e-04 1.637447692876925313e-03 -1.317139113600712761e-03 5.683351340247239352e-04 -7.847087760727892124e-04 7.336861705244308342e-04 2.418849448220113628e-04 8.738566063225879088e-03 -2.428298078878269109e-04 2.929075503680170223e-05 8.549593450083554924e-03 2.428298078875450183e-04 -2.503887124142320335e-05 -4.300393065491979749e-01 -4.833683228409803301e-02 -4.374408913744433081e-01 -4.303865437258468374e-01 4.818092987825531304e-02 4.373369564372151519e-01
3.440246422252846072e-03 4.668568407676861563e-03 -8.031336058541390299e-04 -1.149473162590411435e-02 7.097055459166609626e-02 -7.028363914289453319e-03 1.146118898707149808e-02 7.091386280772345174e-02 -7.049623333267945879e-03 -3.390168679770162296e-03 4.661009503151117804e-03 -8.376211077525829883e-04 2.834589197139409790e-06 -1.031270793070001787e-02 1.221849673423860451e-02 1.963897882079818080e-03 -1.369106582214881483e-02 -1.170874311028765463e-02 -1.948780073028438765e-03 -1.372130144025155568e-02 -1.171299499408335471e-02 2.409400817562404703e-05 -1.029947984778006517e-02 1.220337892518723495e-02 -4.488099562140467373e-05 2.851124300782197779e-03 -2.371606294933990703e-04 -1.653510364989499226e-05 -1.991303635300741004e-01 -1.633243052234322618e-02 -3.637722803003712785e-05 -1.384224391266253426e-03 1.573197004408404226e-04 9.401387503830590240e-05 3.807032815731110076e-01 2.064162026297697294e-01 2.971594341660157125e-04 -1.567055394481274826e-03 2.333811772305555425e-04 -1.209897155642611789e-03 -2.841203238592237158e-03 7.006159632245048501e-04 1.127221637392921728e-03 -2.935689545163310335e-03 8.272276140297879932e-04 -3.198361477430590439e-04 -1.566582962948441429e-03 2.366881979605431211e-04 -4.568412922711461268e-04 -5.920511969743579538e-03 2.078698744563717998e-04 1.824058148354601753e-03 2.942303586623278878e-03 -2.605932335230252452e-03 2.350346875955495324e-03 4.180074202704373021e-03 1.778704721200493298e-03 -5.154228023452230023e-04 -1.087064957100222426e-03 1.620440157693930840e-04 -2.378692767926825387e-03 4.180074202704374756e-03 1.811302496967521700e-03 5.262887276008859812e-04 -1.076671463377393279e-03 1.653510364993915588e-04 4.355818732926469532e-04 -5.920984401276427680e-03 2.055077167920912949e-04 -1.865159691713022929e-03 2.922933893776211850e-03 -2.567192949536122731e-03 2.522784385447831559e-04 -1.960590861349799819e-04 1.133835678853076619e-05 -4.781007112496464388e-04 -1.450364805865999196e-04 3.307020729989453040e-06 -4.598270595587951315e-02 -1.384162975166982334e-01 -8.815808618847756351e-02 4.578711930127738611e-02 -1.384432261140709775e-01 -8.803667128453372681e-02
-3.930630353356274640e-04 -8.607702528625057418e-04 -2.662624119172901302e-03 -1.032593601361996571e-01 -6.874823666111440704e-03 7.712444773863995177e-03 1.032229829081697803e-01 -6.754353625233319378e-03 7.814489984960783925e-03 3.996770767956460977e-04 -7.884882283356334448e-04 -2.630498774938737523e-03 -9.062181663231852133e-03 3.276785111884893652e-03 -1.127552339465927311e-02 8.863760419432594601e-03 -2.752386110415424095e-03 -7.957164307883105372e-03 -8.841556137388364989e-03 -2.698056484137054123e-03 -8.001100440438658340e-03 9.072575156954643116e-03 3.333476895827535130e-03 -1.117914736195677744e-02 -7.180959299385748502e-05 -2.333811772305560304e-04 6.873878803045729673e-04 3.070804963552705726e-05 -1.647321511913412903e-02 -3.427561635595686163e-01 -2.362157664275394222e-05 2.092871690549318411e-04 1.053522318267489770e-04 -3.118048116835278431e-05 2.064162026297697294e-01 2.272536457631152196e+00 -5.007774248266947845e-05 1.577921319736875626e-04 5.551070511050685240e-04 -1.095615967844902790e-02 7.587250417657340163e-04 3.364657376996008260e-03 1.097316721363177788e-02 7.195132245387382639e-04 3.405286488821533588e-03 2.692859737272742954e-05 2.461368286176496907e-04 5.447135573822495681e-04 6.070745197191663393e-04 -5.914842791349355202e-04 5.976258890620549449e-04 -2.631916069537305371e-03 -3.925906038028177669e-03 2.919626873046210882e-04 2.119800287922073145e-03 3.046238523851472341e-03 -1.866199041085308402e-02 -4.398337570883609042e-04 7.974644274598714343e-04 4.436132093511996072e-04 -2.121217582520642728e-03 3.026396399471544159e-03 -1.874986267596418996e-02 4.403061886212157692e-04 8.069130581169856476e-04 4.488099562125978095e-04 -5.409341051194175871e-04 -5.721145862878725032e-04 5.792010592806900570e-04 2.654592783114374452e-03 -3.900867166786842720e-03 2.650340899318681968e-04 2.740102890562637073e-05 1.417294598544471148e-06 -1.133835678852923882e-04 5.621935240978944532e-05 1.086592525566636023e-05 -1.110214102210146481e-04 -4.162433609267552903e-01 -8.822989578147157064e-02 -9.239877335684727466e-01 4.167172097542092279e-01 -8.823745468599725195e-02 -9.240590707299338735e-01
-4.732615950586034903e-01 -4.409066490994700827e-01 4.866611706249805713e-02 -4.052990120366256263e-03 3.102930307794107313e-03 1.116119496370828953e-02 -4.034092859052070337e-03 5.414065366522496838e-04 -1.148953487904278044e-02 -6.166176366828352191e-03 9.806733759011847934e-03 -1.086120094034506841e-03 -3.691296538812202654e-02 -4.634553337311243804e-02 5.923818990473565978e-03 -3.688556435921640925e-02 -4.656426917282449618e-02 4.261804857888341208e-03 -1.261392192723862112e-03 1.812247360033229261e-03 2.829864881803839118e-04 -1.279817022505221578e-03 1.740910198572050973e-03 -7.582526102328595273e-04 3.498922418633490516e-02 5.078638978195296194e-02 -5.668705962731680412e-03 4.488571993658749260e-03 2.047518263395204860e-03 -2.352709033620050349e-04 6.216726540843949163e-03 1.372413602944821953e-03 -2.281844303691744707e-04 -2.019644802956710797e-03 2.971594341660157125e-04 -5.007774248266947845e-05 5.176318921928476646e-01 4.666121212336640234e-01 -5.162873520503415831e-02 -2.039486927336679745e-03 -2.930965229834723955e-03 -1.936969284703406874e-05 -2.031928022810979353e-03 -2.857265910709302567e-03 6.014053413249016711e-04 2.111768951863508131e-03 3.143086988086855188e-03 -3.453474505173240476e-04 1.837758662807248422e-04 8.721086096510400655e-04 -1.730516704849256304e-03 1.981850280328360629e-03 6.892776064359789831e-04 -2.480265547490697470e-04 1.961535724415521854e-03 6.566798306689367037e-04 1.941693600035899851e-04 3.330642306630365174e-04 1.017145090237620876e-03 1.528788440319955085e-03 5.243990014692449103e-05 -1.885001816092821657e-04 6.661284613260730347e-05 1.459813436523204645e-04 -3.784176578171412862e-04 -1.266116508052105016e-04 1.559024058422724124e-04 -2.206255258434979862e-04 2.069250113906633166e-04 6.141609927115846898e-05 -1.544851112436846155e-04 2.461368286176880173e-04 8.607702528625003208e-04 -7.625044940285470238e-04 8.834469664396882305e-05 -1.559024058422940964e-04 -1.962953019014087967e-03 2.267671357705509493e-04 5.810907854121062643e-05 -4.582585868696917482e-05 -1.195251778123582534e-04 9.543116963679938725e-05 -1.039349372283261685e-05 1.256667877395358998e-04
-4.378708040693414794e-01 -7.297890828098758664e-01 6.506516043097390622e-02 5.689965381710225013e-03 9.412253429077685474e-03 -1.198086367321278545e-03 2.720733197714066826e-03 9.052260601041875465e-03 -3.182771236846619611e-03 1.422444102274250839e-02 -5.625242261708966914e-03 1.361075246156354416e-03 6.654670571800812978e-03 1.024515022150170734e-02 2.255388137851563161e-03 -4.690772689721028725e-03 -5.465087972071001367e-03 -3.840395930581370562e-03 9.396663188493544969e-04 -2.123579740184906861e-03 -1.869884007041590227e-03 1.101237903085869677e-03 -9.297452566593835755e-04 2.047990694928068182e-03 -5.146102201087023043e-02 -8.196828824500640431e-02 8.438099608329866635e-03 4.002912377883442382e-03 -1.850986745727368739e-03 -7.492764111086375840e-04 -5.423041565646709132e-03 5.517527872217939736e-03 -8.182514149055220313e-04 -3.314107202980701855e-03 -1.567055394481274826e-03 1.577921319736875626e-04 4.666121212336640234e-01 7.888255444500823499e-01 -6.820305067219932516e-02 8.706913150524847947e-04 6.032950674563050848e-04 -5.716421547550133014e-04 1.530678166451185027e-04 -1.483435013165937053e-04 5.428238312508429017e-04 -3.093954108669889382e-03 -3.799766818755770208e-03 4.988876986952852722e-04 -3.713311848243107220e-04 1.800436571711843976e-03 1.165488591554203739e-03 -3.349539567944832992e-04 7.998265851241466266e-04 5.910118476020798962e-04 1.464537751851686075e-04 3.666068694957805036e-04 -6.321133909604971686e-04 1.459813436523204645e-04 1.397924905719067929e-03 -7.984092905255696718e-04 -5.834529430763578210e-04 3.897560146056701889e-04 2.040904221934877229e-04 -2.173185051134850915e-04 -4.913287941695496444e-05 1.549575427765652845e-04 -9.921062189962789879e-05 1.842482978136163532e-04 -7.464418219116125859e-05 -5.210919807394705401e-04 2.617270692018827324e-04 -3.680241640943303534e-04 -5.371546528565676083e-04 2.181216387193247661e-03 -3.595203965029255449e-04 2.672072749830014214e-03 1.317611545133680166e-03 -5.196746861409261113e-05 -4.818801635124783656e-05 2.721205629247045073e-04 -1.289738084694945844e-04 -7.558904525711233197e-06 2.040904221935202489e-04 1.303911030681040653e-04
4.827919563708948925e-02 6.516862293666919603e-02 -1.460044927974213091e-01 1.263990566154562893e-02 -1.926103359451369033e-03 -1.123253212516945460e-02 -1.358146170652637166e-02 -2.664513845304321629e-03 -1.093631755406910405e-02 -1.548158133167075890e-03 1.316666682067899746e-03 6.194049827266840183e-03 5.110150161436751576e-02 6.612057247537279914e-02 -1.255534041716449209e-02 -5.131409580415245003e-02 -6.773487102313961727e-02 3.089702224874164155e-03 -1.019979679434766546e-03 -3.220565759475102485e-03 4.733763959210871095e-04 8.050233319855548035e-04 3.524339235101108317e-03 -7.133716146116164539e-04 5.579888834554487878e-03 8.307708505261798132e-03 -7.151668544364688657e-03 -3.958976245328180198e-04 -6.510106522747068384e-04 -7.784254366858043075e-03 6.543176730046499105e-04 -8.678567258553288250e-04 -2.812384915088057217e-03 3.694414586926118632e-04 2.333811772305555425e-04 5.551070511050685240e-04 -5.162873520503415831e-02 -6.820305067219932516e-02 1.790080872511650434e-01 3.314579634513287187e-03 3.866379664888404399e-03 -5.149503708124175769e-05 -3.432687517727157824e-03 -3.842758088245633828e-03 6.906949010345667800e-04 3.226707369402472686e-04 5.253438645351824312e-04 7.006159632245241489e-04 -1.326115312725036077e-03 -6.141609927119993971e-04 3.157259934072483790e-03 -1.915237434195688274e-03 1.107851944545857519e-03 1.602487759445436321e-03 1.983267574926885976e-03 -8.385659708182933688e-04 1.672407626308032233e-03 1.333674217250717603e-03 1.268951097249529977e-03 3.141197261955405370e-03 -6.141609927123436313e-06 8.976199124252680437e-05 -3.481820397144183262e-04 -4.029840975256323210e-04 5.905394160693401735e-05 3.358988198601714536e-04 4.506996823440374356e-04 3.132221062831163586e-04 3.609376911015079207e-04 1.025176426296055569e-04 -1.705477833607925257e-04 2.929075503703209519e-05 6.188853080405811152e-05 -3.812522470142708014e-04 -1.070529853450282419e-03 -3.066080648231366479e-04 2.409400817561036575e-05 1.283596474768058330e-03 1.885001816092930077e-04 2.097596005877901213e-04 -8.976199124250240982e-06 -3.529063550429620971e-04 -2.551130277419057322e-04 7.795120292115246922e-05
-4.241490301975592639e-03 -1.296871800841288905e-02 -3.327335285900471541e-03 -4.809820711685260375e-01 4.682457894742779458e-02 4.253381403657541249e-01 -5.522724619079271910e-03 -1.184858284401308281e-03 -1.059097010355177816e-02 -4.267946467815478956e-03 1.189299140810120940e-02 -6.114681329747145670e-03 -3.857592438377294847e-02 4.611404192201330743e-03 5.053647350107247360e-02 -1.015255364106163252e-03 -8.782502195781851859e-04 -7.445520957800695269e-04 -3.861513620099989164e-02 6.509161659681411347e-03 5.036356356004745294e-02 -1.004861870383417372e-03 6.543176730047529097e-04 -9.117928584108559885e-04 1.952559525291277034e-03 -1.941693600035442318e-04 -1.485797170830164974e-03 3.906016670494959209e-02 -6.719866123334866312e-03 -6.172790408288353348e-02 -5.825080800109325857e-04 1.086592525570244383e-05 2.740102890558277225e-05 2.968287320930136641e-03 -1.209897155642611789e-03 -1.095615967844902790e-02 -2.039486927336679745e-03 8.706913150524847947e-04 3.314579634513287187e-03 5.247920645048037569e-01 -4.774534800496296055e-02 -4.342817417142392222e-01 2.079171176096530904e-03 -3.302296414658636341e-04 -3.022616947208670544e-03 -2.052715010256644587e-03 -1.266116508052538697e-04 3.434577243858609810e-03 2.741047753626883916e-03 5.905394160689607028e-05 -6.689630505232052604e-04 1.582645635065348111e-04 1.625636904555353111e-03 -6.727425027860771400e-04 1.285013769366789675e-04 2.603097746033437247e-04 4.450305039497702737e-04 2.352709033620072575e-04 1.870828870106943688e-04 1.384224391266200734e-04 1.804688455507878417e-04 -1.764531775214864696e-03 -1.398397337252295543e-04 2.707977546327004336e-03 -2.357433348948337164e-04 -6.302236648290937548e-04 2.721205629247370333e-04 -1.346429868638024038e-04 1.653510364993599543e-04 1.341705553309325769e-04 -1.894450446750326617e-04 3.075529278888898543e-04 1.960590861349825569e-04 1.752720986893281652e-04 -2.834589197132225680e-06 2.144839159163528658e-04 -1.662958995650833452e-04 3.212534423413721581e-05 -1.053522318267296511e-04 4.157397489130336236e-05 3.278674838016418930e-04 -1.847207293464319701e-04 1.875553185435398012e-04 1.889253699888650100e-03
-9.253044002505424886e-03 -1.332162436345587370e-02 -5.527448934407921391e-04 4.385203974270177052e-02 -1.688290774442631204e-01 -6.364644853780923595e-02 -1.824058148354552097e-03 1.222983509102713168e-02 -2.183578544857512661e-03 8.765494660598650845e-03 -1.272541576899246379e-02 4.404006749277823186e-03 -5.324823049966236760e-02 5.302099093235893186e-03 7.041214051983105127e-02 3.170015585459340281e-04 -1.690832456089394302e-03 -4.572664806507188012e-03 5.253533131658359723e-02 -1.075301411932122822e-02 -6.853328031366520690e-02 -5.456584204479642854e-04 -3.552685127072434694e-04 4.846675095563312413e-03 -2.125941897827485216e-05 -4.783841701693543162e-03 5.645556817621735215e-04 6.715614239539324098e-03 -3.843230519778488910e-03 -9.338081678419374310e-03 -1.034625056951825805e-04 1.385169254331963373e-03 -1.658234680322380212e-04 6.987262370932996285e-04 -2.841203238592237158e-03 7.587250417657340163e-04 -2.930965229834723955e-03 6.032950674563050848e-04 3.866379664888404399e-03 -4.774534800496296055e-02 1.879077524670946242e-01 6.935105929703785921e-02 3.311745045316602087e-04 9.793505676091948144e-04 -5.466032835136741238e-04 2.833171902533705537e-03 -1.199976093452443434e-04 -3.847482403574185948e-03 2.703253230998460457e-03 1.674297352439465354e-03 7.091197308159262469e-04 1.616660705431086607e-03 2.829392450270860546e-03 -1.176354516809881897e-03 7.577801787000168054e-04 7.899055229341892578e-04 5.442411258493954620e-04 2.692859737276156497e-05 -2.187357997120566253e-04 5.999880467263843473e-05 -1.637920124409597382e-03 2.813329778153769115e-03 1.135252973451464625e-03 -2.659317098442927005e-03 1.747524240032041418e-03 -1.071002284983135766e-03 2.125941897849169260e-05 -7.842363445399112539e-04 -1.086592525567533878e-05 -7.195132245387344692e-04 6.599868513989685720e-04 -4.171570435112934494e-04 -1.951142230692781395e-04 9.968305343250314678e-05 -4.020392344599224826e-04 3.656620064300625337e-04 2.541681646762040253e-04 3.524339235101139542e-04 -1.152732940167141250e-04 2.494438493476358598e-04 4.724315328552986665e-05 -6.221923287705343787e-04 4.549515661397276426e-04 -1.889726131416966277e-06
-1.679021667768038940e-03 1.942166031568422734e-03 4.597231246215654002e-03 3.980556917748889756e-01 -6.367007011445198483e-02 -7.395618014985221311e-01 -1.654360741752958219e-02 -2.162319125879056531e-03 -7.407726435172267039e-03 -3.612683931745064997e-03 2.034290180475220068e-03 3.956614087663770998e-03 2.515697912454850291e-03 3.295209941666247481e-03 -2.331449614641274704e-03 -1.075254168778831503e-03 -1.017617521770488101e-03 8.862815556366876414e-04 -9.090527555203155308e-03 -1.407373536376179974e-03 1.378366240258846638e-02 -1.035097488486153884e-03 1.451309668931721232e-03 -3.897560146056918730e-04 6.477036315450171444e-04 6.212474657048239982e-04 2.626719322675878546e-04 5.976731322153414766e-02 -9.272413695352480639e-03 -8.714188596130566233e-02 -5.617210925647903030e-04 -1.799964140179118619e-04 -6.614041459975227586e-05 6.809628114577107212e-03 7.006159632245048501e-04 3.364657376996008260e-03 -1.936969284703406874e-05 -5.716421547550133014e-04 -5.149503708124175769e-05 -4.342817417142392222e-01 6.935105929703785921e-02 8.056658388702451212e-01 3.026396399471542424e-03 -5.437686943165500296e-04 -3.881025042406908467e-03 -6.084918143177322353e-04 5.395168105208408491e-04 6.982538055602373556e-04 6.614041459972663448e-05 9.122652899437393680e-04 1.299186715352396593e-04 -1.644061734336907735e-04 9.122652899437285259e-04 1.644061734336723420e-03 1.894450446750109776e-04 1.251943562066931779e-04 6.467587684789955979e-04 1.677131941636386160e-04 1.880277500764448648e-04 -4.204640642413524226e-05 1.984212437992557976e-04 -1.155567529364251791e-03 2.143894296097691426e-03 6.221923287705560628e-04 -1.376193055207706410e-03 5.810907854121062643e-04 8.976199124254577791e-05 -2.584200484719023638e-04 3.307020729987415926e-05 3.562133757729424657e-04 -2.300741565005692650e-04 3.434577243858799762e-04 1.100765471552869745e-04 4.629829021981189674e-05 -2.740102890562597093e-05 5.480205781120857378e-05 -1.105489786881784856e-04 -9.779332730106991747e-05 -7.426623696486756541e-04 5.196746861409803214e-05 1.028483447026149779e-03 -5.484930096450889650e-03 1.559024058423537275e-05 1.261392192724057268e-04
-4.295819928253931386e-03 -1.189582599729842836e-02 6.067910607994420578e-03 -5.516583009152224368e-03 1.165961023087106092e-03 1.056593123231050133e-02 -4.809650636333432927e-01 -4.686804264845049334e-02 -4.253419198180170557e-01 -4.309520442706809423e-03 1.292241971819316389e-02 3.345760115681798482e-03 -1.026121289361909064e-03 -7.081748677501621984e-04 9.292728251265191695e-04 -3.861608106406559660e-02 -6.513413543477052439e-03 -5.033805225727323862e-02 -1.044546119143268531e-03 8.735259042496007573e-04 7.469142534443902557e-04 -3.858726274056142880e-02 -4.630301453515547894e-03 -5.054828428939388274e-02 2.031455591278413103e-03 1.696029202950647438e-04 1.492411212290169296e-03 3.899875060567842278e-02 6.772306023481827232e-03 6.174302189193490997e-02 -5.225092753381992833e-04 -5.669178394264461524e-06 -2.551130277416129298e-05 3.027813694070173589e-03 1.127221637392921728e-03 1.097316721363177788e-02 -2.031928022810979353e-03 1.530678166451185027e-04 -3.432687517727157824e-03 2.079171176096530904e-03 3.311745045316602087e-04 3.026396399471542424e-03 5.247174203226124822e-01 4.773070262744441572e-02 4.343053632908819850e-01 -2.027203707482454556e-03 -9.198241944694289171e-04 -3.312217476849010911e-03 2.759000151875004928e-04 2.045628537263792339e-04 -1.691304887622209919e-04 1.318083976666701781e-04 1.833034347478983833e-04 -3.042459071588769597e-04 1.582645635065781792e-04 1.756028007623457177e-03 1.521229535794005328e-04 2.702780799465577186e-03 2.414125132890547996e-04 6.335306855590524394e-04 1.379500075937610884e-04 -2.536957331433070933e-04 -4.218813588398643254e-04 2.664513845304075298e-04 -1.497607959151706601e-04 -1.398397337251753442e-04 2.712701861655561660e-03 -2.834589197153909723e-06 6.708527766546466212e-04 1.658234680322243602e-04 -1.650675775796640789e-03 6.614041459975373953e-04 2.144839159163637078e-04 2.102320321206545273e-04 -3.732209109555894525e-05 1.885001816092496396e-04 -2.154287789820491517e-04 1.086592525567262827e-05 -1.866104554778679099e-04 -1.308635346009088402e-04 -1.841065683537402263e-03 -7.511661372397145445e-05 -3.684965956270267080e-05 -3.859765623428525194e-04
-8.730062295634525779e-03 -1.273108494738669702e-02 4.431880209716283422e-03 1.818861401493216887e-03 1.228841660110119305e-02 -2.193499607047529661e-03 -4.391109368430867743e-02 -1.688498644317087405e-01 -6.370928193167890718e-02 9.298869861192392977e-03 -1.332351408958730790e-02 -5.749491754849963806e-04 5.607762294993433837e-04 -3.519614919772549692e-04 4.852344273957578599e-03 -5.252824484359078228e-02 -1.074073089946698395e-02 -6.852619384067237807e-02 -3.066080648231474899e-04 -1.688470298425115640e-03 -4.575026964171466023e-03 5.325106508885946166e-02 5.313909881557277171e-03 7.040788863603535119e-02 -4.393613255578260150e-05 -4.763054714247904817e-03 5.683351340250164530e-04 -6.658922455596261517e-03 -3.855986171165582191e-03 -9.343278425280786281e-03 6.566798306678091335e-05 1.395562748054782545e-03 -1.653510364993826683e-04 -6.826635649758989836e-04 -2.935689545163310335e-03 7.195132245387382639e-04 -2.857265910709302567e-03 -1.483435013165937053e-04 -3.842758088245633828e-03 -3.302296414658636341e-04 9.793505676091948144e-04 -5.437686943165500296e-04 4.773070262744441572e-02 1.879257048653431017e-01 6.941861700623620790e-02 2.924351188374765820e-03 5.966810259963362161e-04 3.875355864012657459e-03 -1.559024058423266225e-05 -8.357313816211611431e-04 -8.976199124258372498e-06 6.864430172388603099e-04 6.609317144646729893e-04 -4.540067030740123832e-04 1.613826116233965224e-03 2.818998956548027929e-03 1.121552458998673323e-03 2.664986276837186252e-03 1.742327493170619905e-03 -1.074309305713124375e-03 -7.554180210357489857e-04 7.899055229341811262e-04 5.697524286235909141e-04 -2.078698744563541815e-05 -2.187357997120349413e-04 6.047123620549470918e-05 -2.722622923845543531e-03 1.625164473022496728e-03 7.077024362173574236e-04 -1.623747178423941458e-03 2.811912483555197365e-03 -1.168795612284200371e-03 -3.897560146056864520e-04 2.220428204420342834e-04 3.566858073058068717e-04 1.951142230692591659e-04 1.275565138709366031e-04 -4.077084128541896444e-04 5.773113331492750423e-04 4.563688607382910449e-04 -3.968424875985115952e-05 5.102260554837193072e-05 2.395227871576730699e-04 9.590360116963126715e-05
3.669375715687687826e-03 2.031928022811044406e-03 3.986849705766534399e-03 1.651431666249249947e-02 -2.213341731427409271e-03 -7.420482086559362055e-03 -3.981308083886129223e-01 -6.383400385635279450e-02 -7.394465282045055154e-01 1.650203344263803489e-03 1.786736057259085200e-03 4.545263777601588930e-03 1.049742866004619787e-03 1.290682947760872414e-03 -3.850316992771291285e-04 9.109897248050233612e-03 -1.397452474186195500e-03 1.380492182156695460e-02 1.133835678852890272e-03 -1.036514783084695711e-03 9.259658043965536545e-04 -2.529398426907663276e-03 3.293320215534817179e-03 -2.241215191865899431e-03 -5.494378727109987953e-04 5.418789681851136561e-04 2.848762143117976797e-04 -5.977487212605911426e-02 -9.194934923964184770e-03 -8.719101884072258390e-02 5.787286277476270252e-04 -1.781066878864614208e-04 -7.653390832258502824e-05 -6.743960131510261247e-03 8.272276140297879932e-04 3.405286488821533588e-03 6.014053413249016711e-04 5.428238312508429017e-04 6.906949010345667800e-04 -3.022616947208670544e-03 -5.466032835136741238e-04 -3.881025042406908467e-03 4.343053632908819850e-01 6.941861700623620790e-02 8.056526107873251963e-01 -5.574692087692654369e-05 -5.088087608852778776e-04 -4.346370102268780258e-05 -1.251943562066877569e-04 -1.870828870107268949e-04 1.511780905136283527e-05 -3.699138902257446092e-04 -2.314914510991136938e-04 3.250328946045096673e-04 -1.814137086164407595e-04 -1.152260508634260581e-03 2.067360387775132174e-03 -6.585695568004051696e-04 -1.306273188345118737e-03 5.749491754849611440e-04 -2.102320321206436853e-04 1.218873354766911252e-04 6.203026026391201229e-04 -1.318083976666484941e-04 2.376330610262588142e-04 -3.968424875984031749e-05 -6.283339386977879193e-05 9.944683766605739127e-04 1.181078832138409297e-04 1.511780905137150889e-04 8.886437133009419086e-04 1.647368755066703789e-03 -1.285013769366572835e-04 -3.401507036558670816e-05 -9.873819036675807181e-05 -1.653510364993870593e-04 -8.976199124223135928e-06 -1.559024058422995174e-05 5.441938826961090214e-03 -3.732209109556165576e-05 1.086592525567425457e-04 6.793565442460270352e-04 8.220308671684538673e-05 1.083757936370249864e-03
-6.162396914565545364e-03 -9.749097112003529686e-03 1.073836874180259969e-03 -4.050627962701950496e-03 -6.165231503762753484e-04 1.149709378356848083e-02 -4.053934983432039285e-03 -3.128914042101139849e-03 -1.107804701392573789e-02 -4.733551365021088086e-01 4.410441266755310563e-01 -4.865619600030810649e-02 -1.287375927030943654e-03 -1.768311227477679763e-03 6.897500379688027315e-04 -1.267533802651039758e-03 -1.856655924121605218e-03 -3.264501892030635829e-04 -3.688509192768354983e-02 4.651938817720320529e-02 -4.279757256136874216e-03 -3.692666590257479703e-02 4.634364364698105587e-02 -5.953109745510584520e-03 3.493394969699079033e-02 -5.076607522604020817e-02 5.645084386088911575e-03 4.520224906360290409e-03 -2.064053367045085019e-03 2.447195340190692122e-04 6.124602391936783199e-03 -1.476348540173003706e-03 1.554299743094620810e-04 -2.005944288504006232e-03 -3.198361477430590439e-04 2.692859737272742954e-05 2.111768951863508131e-03 -3.093954108669889382e-03 3.226707369402472686e-04 -2.052715010256644587e-03 2.833171902533705537e-03 -6.084918143177322353e-04 -2.027203707482454556e-03 2.924351188374765820e-03 -5.574692087692654369e-05 5.178010226816098793e-01 -4.665275559892830270e-01 5.167314376912256202e-02 1.072419579581764329e-04 2.286568619020031522e-04 -2.073974429234789335e-04 1.336981237980627499e-04 1.941693600035574591e-04 -1.634613103680053296e-04 1.299186715352233963e-04 1.828310032150285563e-04 -6.141609927119099505e-05 1.795239824850590298e-04 3.410955667215850515e-04 1.289738084695379525e-04 1.918072023392820499e-03 -6.618765775303638542e-04 -2.697584052604421086e-04 2.777897413189472746e-04 -1.080450915640258653e-03 -1.528788440320020137e-03 2.792070359175025454e-04 -8.314794978254709361e-04 1.736185883243471966e-03 1.947835209962708869e-03 -6.141609927119858446e-04 2.820416251147215073e-04 -6.661284613261814549e-05 1.942166031568401049e-03 -3.203085792759008442e-04 8.820296718409594873e-04 7.766774400142081522e-04 -8.267551824970437169e-05 -4.062911182553660336e-05 4.346370102267967106e-05 -1.374775760609129455e-04 -4.488099562126746794e-05 6.661284613262085600e-05 1.119662732867445984e-04
-1.431278571938649977e-02 -5.638942776161758215e-03 1.335563943382142701e-03 -2.757110425743937616e-03 9.158085264401469305e-03 -3.195054456700888168e-03 -5.613431473387546500e-03 9.424536648931898519e-03 -1.346429868637828882e-03 4.377876561195589988e-01 -7.298268773325042869e-01 6.501413782542550535e-02 -1.135725404984326212e-03 -8.522664852710792492e-04 2.138225117703413530e-03 -9.576187170978658209e-04 -2.070194976972253558e-03 -1.810357633901823029e-03 4.611404192201304722e-03 -5.413120503456887722e-03 -3.867796959486960971e-03 -6.646166804209459669e-03 1.022436323405604558e-02 2.246884370260169520e-03 5.160464119685864715e-02 -8.199852386310915731e-02 8.469280089498334996e-03 -3.983070253503343330e-03 -1.801381434777554790e-03 -6.850257226402990760e-04 5.566660751635103301e-03 5.489181980246617479e-03 -9.543116963678543356e-04 3.195999319766432666e-03 -1.566582962948441429e-03 2.461368286176496907e-04 3.143086988086855188e-03 -3.799766818755770208e-03 5.253438645351824312e-04 -1.266116508052538697e-04 -1.199976093452443434e-04 5.395168105208408491e-04 -9.198241944694289171e-04 5.966810259963362161e-04 -5.088087608852778776e-04 -4.665275559892830270e-01 7.885156293645292358e-01 -6.816478371803799674e-02 1.535402481779991717e-04 2.433022394205232655e-04 -7.369931912541076262e-05 4.729039643882227036e-04 2.201530943106064751e-04 -4.242435165041158820e-04 4.979428356295862758e-04 3.850316992771345495e-04 2.810967620489493272e-04 1.752720986893173231e-04 2.834589197153909723e-06 1.620440157693958487e-04 -4.535342715413729492e-05 3.883387200071257601e-04 -3.458198820501315329e-04 -9.117928584107936468e-05 1.455089121194549744e-03 -8.036060373869642962e-04 2.229876835077495428e-04 1.770200953609096621e-03 1.173047496079893288e-03 3.817246785471650229e-04 6.977813740273865022e-04 5.574692087693630151e-04 -2.721678060779817322e-03 1.373830897543433169e-03 -3.401507036559483967e-05 5.036120140238290431e-04 2.133500802374847967e-03 -3.623549857000794546e-04 -1.133835678853974474e-05 2.003109699306483693e-04 1.096041156224388316e-04 -1.336981237980735919e-04 2.187357997120620463e-04 -1.322808291994966370e-04
1.605794780175457456e-03 1.309580209075096504e-03 6.226175171501010033e-03 1.356067471908064918e-02 -2.629553911873028227e-03 -1.094812834239052013e-02 -1.266258237512258786e-02 -1.950669799159851937e-03 -1.123678400896510610e-02 -4.821116549635835746e-02 6.517476454659631990e-02 -1.460342559839911680e-01 -7.917952490656062240e-04 3.513945741378293047e-03 -7.180959299401737774e-04 1.033207762354701681e-03 -3.214424149547984687e-03 4.653450598625467069e-04 5.135330762137942096e-02 -6.773250886547535488e-02 3.086395204144179449e-03 -5.110150161436752964e-02 6.613994216821986183e-02 -1.253880531351455468e-02 -5.690437813243149484e-03 8.314322546721774482e-03 -7.153558270496114188e-03 4.747936905193875928e-04 -6.647111667275142945e-04 -7.790868408318012486e-03 -7.095921623485982070e-04 -8.612426843953528005e-04 -2.965925163266056389e-03 -3.415679982543762738e-04 2.366881979605431211e-04 5.447135573822495681e-04 -3.453474505173240476e-04 4.988876986952852722e-04 7.006159632245241489e-04 3.434577243858609810e-03 -3.847482403574185948e-03 6.982538055602373556e-04 -3.312217476849010911e-03 3.875355864012657459e-03 -4.346370102268780258e-05 5.167314376912256202e-02 -6.816478371803799674e-02 1.790250947863478437e-01 -4.459753670154774016e-04 3.103875170859814224e-04 3.628274172329248870e-04 -1.148008624838578505e-04 -1.700753518279389618e-04 1.275565138709501556e-05 9.448630657117357452e-06 9.448630657107599633e-05 -2.031455591278185421e-04 4.010943713942126442e-04 6.425068846832322073e-05 3.335366621958927918e-04 -1.984212437992584864e-03 -8.395108338840004967e-04 1.819333833026048983e-03 -1.345485005572113514e-03 1.251943562066755705e-03 3.143559419619676443e-03 1.336508806447860671e-03 -5.952637313977701032e-04 3.155370207941058693e-03 1.903899077407161973e-03 1.113048691407262985e-03 1.611463958569683743e-03 3.307020729987632766e-04 -2.598373430705985809e-05 1.293989968490877286e-03 -5.669178394264451359e-06 -3.302296414658934497e-04 -1.078088757975969149e-03 3.590479649700882439e-04 -2.418849448219490212e-04 1.700753518278793307e-05 -1.922796338721377823e-04 2.007834014635317488e-04 5.669178394264451359e-05
-4.055588493796976474e-02 5.631620087402516850e-02 -1.918544454925690326e-03 3.110205753400085635e-02 -5.509449293006117576e-02 2.362157664281914343e-05 8.938404601623256909e-04 -5.102260554838548325e-05 4.610931760668998680e-04 -1.079506052574518999e-03 -4.166846119784480169e-04 4.842423211767570273e-04 -4.397600577692302726e-01 4.190292896760033914e-01 -5.580833697620563721e-02 1.278399727906644624e-03 -1.759807459886283086e-03 -5.175015010897805919e-03 -7.069937889180694449e-03 -1.234132893278099691e-02 -3.089702224874247964e-04 -5.083363293523863666e-04 1.965315176678334103e-04 -8.966750493595012847e-04 -5.941298957188841448e-03 -4.670930565341105747e-03 1.283738204227913987e-02 2.434439688803506033e-03 -1.111395181042274319e-02 9.065961115494587620e-04 -6.519555153407046409e-04 3.254580829840683989e-03 3.099150855531323579e-04 1.773507974339120358e-03 -4.568412922711461268e-04 6.070745197191663393e-04 1.837758662807248422e-04 -3.713311848243107220e-04 -1.326115312725036077e-03 2.741047753626883916e-03 2.703253230998460457e-03 6.614041459972663448e-05 2.759000151875004928e-04 -1.559024058423266225e-05 -1.251943562066877569e-04 1.072419579581764329e-04 1.535402481779991717e-04 -4.459753670154774016e-04 4.837689447808399823e-01 -4.380517453464251032e-01 5.196132700416430245e-02 -3.163023598773316569e-02 4.931807257783847598e-02 -2.623412301945907393e-03 -3.188912846773862310e-04 -1.133835678852906535e-03 1.001554849653350267e-04 2.533177879170535156e-03 -1.351154183966505468e-04 1.434302133748938720e-03 -3.377885459916046829e-04 3.259777576703143734e-05 6.037674989891749118e-04 2.826557861073720514e-03 -3.527646255831087384e-03 5.012498563595558024e-04 2.900729611732158313e-04 -4.251883795698338520e-06 3.477096081815620517e-04 -5.102260554839090426e-05 -4.582585868697459583e-05 -1.511780905137150889e-04 -8.451800122782839216e-04 -9.401387503822243238e-05 -2.076336586899384801e-03 -1.162181570824104108e-04 1.374775760609346295e-04 9.557289909664298810e-04 -2.617270692018827324e-04 1.936969284707093161e-04 1.559024058425976730e-05 -4.006219398613509487e-04 -2.433022394205124235e-04 1.289738084695054264e-04
2.617270692018805640e-03 2.336173929969823787e-03 4.311410168838169035e-03 3.328799823652273115e-02 -5.278146814520123103e-02 -8.758880619138360510e-04 -4.010943713942207757e-04 8.122042912849620003e-03 -8.565183690668236663e-04 -1.802798729376117216e-03 1.118576140341675206e-02 1.326115312725044317e-03 4.136827820186791405e-01 -7.731474316007437286e-01 6.997088946814411514e-02 -1.904371508940007514e-03 -1.040766666880394743e-02 8.551010744682331589e-04 -1.185519688547284796e-02 -2.469541351694909057e-02 -2.229876835077305693e-04 4.218813588398643254e-04 -1.104214221742871697e-02 5.031395824909727687e-04 3.302768846192107900e-03 -8.524554578842409927e-03 -1.920906612589964868e-03 2.245939507194614181e-03 -1.099631635874173674e-02 5.105095144035195695e-03 -1.141394583378547295e-03 -7.287728825827030285e-03 -5.385719474550369561e-05 1.260919761191317545e-03 -5.920511969743579538e-03 -5.914842791349355202e-04 8.721086096510400655e-04 1.800436571711843976e-03 -6.141609927119993971e-04 5.905394160689607028e-05 1.674297352439465354e-03 9.122652899437393680e-04 2.045628537263792339e-04 -8.357313816211611431e-04 -1.870828870107268949e-04 2.286568619020031522e-04 2.433022394205232655e-04 3.103875170859814224e-04 -4.380517453464251032e-01 8.360790912293427635e-01 -7.255839697359302287e-02 -5.714531821418643298e-03 8.867539871695417908e-03 -2.619160418150209054e-03 1.171630201481283808e-04 1.491938780757284940e-03 2.437746709533714085e-04 -3.316469360644812465e-04 4.341645786940895139e-04 -2.243104917997330167e-03 -9.415560449807795947e-04 1.388003843529105139e-03 1.951142230692645869e-04 3.519142488239701549e-03 -2.957421395674661880e-03 -2.026731275949649781e-04 3.307020729989042229e-05 8.286449086283387104e-04 1.228321985424687263e-05 -2.428298078876534385e-04 -2.267671357706864746e-05 -1.818861401493214285e-04 3.363712513930277280e-04 4.596758814682795451e-04 -3.514890604444068263e-04 -5.432962627836043085e-05 5.858151007406852719e-04 1.752720986893308757e-04 -3.288123468673490209e-04 6.703803451217767943e-04 1.426743229223184119e-04 3.165291270131346743e-05 4.110154335842811438e-05 4.015668029271014447e-05
5.289485171308652006e-02 -7.808017672960665401e-02 -3.662761674227727089e-03 -5.842088335289598658e-03 5.017222878924098434e-03 -5.839726177625313708e-03 -6.637663036617781100e-04 2.801518989832421994e-04 -8.262827509640817327e-04 -3.661344379628944136e-04 8.220308671683562891e-04 -7.771498715470888212e-04 -5.981077692255639539e-02 7.169951644686194114e-02 -1.672733604065703705e-01 1.386586548930544447e-03 -3.284816447943433946e-03 7.436072327143628327e-03 1.124859479728672557e-03 3.396310289697300477e-03 1.191944757394115643e-03 5.673902709593095419e-04 -2.310190195662845244e-04 1.166433454619927130e-03 6.780337359540533626e-03 4.695497005049587350e-03 -1.595117827532893662e-02 -6.066020881862149803e-04 -6.923011682462695479e-03 -8.962026178266416492e-04 2.643254426325887183e-03 -3.683548661673371506e-03 1.663903858716639025e-03 -5.664454078934343627e-04 2.078698744563717998e-04 5.976258890620549449e-04 -1.730516704849256304e-03 1.165488591554203739e-03 3.157259934072483790e-03 -6.689630505232052604e-04 7.091197308159262469e-04 1.299186715352396593e-04 -1.691304887622209919e-04 -8.976199124258372498e-06 1.511780905136283527e-05 -2.073974429234789335e-04 -7.369931912541076262e-05 3.628274172329248870e-04 5.196132700416430245e-02 -7.255839697359302287e-02 1.798244489399391521e-01 -4.732157691999164945e-02 7.490874384954851473e-02 -4.926043593083019936e-03 1.587369950394154801e-04 1.350209320900668235e-03 1.378082781339126086e-03 -1.390366001193367538e-03 1.811302496967519314e-03 -1.503277137545803001e-03 1.233518732285398840e-03 -1.506111726742940648e-03 1.424381071558959667e-03 -2.896005296403460043e-04 1.315249387469363557e-03 1.969567060474065184e-03 -3.462923135829905179e-04 3.826695416129046769e-05 -3.878662884742721962e-04 9.684846423535465806e-05 1.171630201481283808e-04 5.196746861416308427e-06 1.113048691407273827e-03 -3.779452262839353566e-06 2.277119988362916875e-03 9.826575883392077090e-05 -5.480205781122483681e-05 -1.011003480310500042e-03 3.495993343129925705e-05 -1.979488122664103652e-04 -9.873819036676891384e-05 -9.684846423535465806e-05 1.204700408781250124e-04 1.162181570824104108e-04
3.843750194464629760e-02 8.083775958688362712e-03 5.910165719174047955e-02 -4.193207799317752449e-02 -2.379495901532675817e-02 -5.296618887454768165e-02 1.013365637974748996e-03 -1.054467181333198795e-03 -5.716421547550024594e-04 1.222652807029728922e-03 -1.906261235071432612e-03 1.436191859880309608e-04 -4.388251157657093726e-01 -3.590196190781148877e-02 -4.270445630624277733e-01 -8.484870330082557033e-03 2.506721713330610675e-03 1.238432020227084318e-02 2.253025980187260430e-03 8.130074248908169404e-03 2.450029929387965294e-03 -1.291627810826587782e-03 1.428160523821799021e-03 -3.382609775244474048e-04 7.155920428160232605e-03 -5.169818264036379202e-03 -3.646226570577791419e-03 -3.513000878312458851e-03 -5.256273234548927697e-03 9.431150690391881808e-03 -4.379440309568638154e-04 -8.536837798696636850e-04 -1.714454032732168993e-03 -8.919507340309331192e-04 1.824058148354601753e-03 -2.631916069537305371e-03 1.981850280328360629e-03 -3.349539567944832992e-04 -1.915237434195688274e-03 1.582645635065348111e-04 1.616660705431086607e-03 -1.644061734336907735e-04 1.318083976666701781e-04 6.864430172388603099e-04 -3.699138902257446092e-04 1.336981237980627499e-04 4.729039643882227036e-04 -1.148008624838578505e-04 -3.163023598773316569e-02 -5.714531821418643298e-03 -4.732157691999164945e-02 4.709414838007507376e-01 5.808876398529854573e-02 4.510228255125023900e-01 3.072694689691376005e-03 3.651895748972089698e-04 4.058186867227683847e-03 -2.305465880334174079e-04 -2.291292934348838212e-04 -1.185803147466944936e-04 2.563885928806119811e-03 -2.125941897849207424e-03 1.431467544551882388e-04 -3.736933424886164888e-04 8.546286429353660424e-04 1.050687729070359441e-03 -4.866044788408513747e-05 2.173185051134525654e-04 -8.078579211827385288e-05 2.305465880334282500e-04 -3.911733092042363018e-04 2.281844303691550092e-04 -3.396782721230189386e-04 -1.119662732867445984e-04 1.351154183966369942e-04 -3.458198820501423749e-04 -1.899174762078808046e-04 3.826695416128233617e-05 -6.519555153404227484e-04 -5.669178394264532675e-04 3.609376911015323153e-04 -5.669178394263367157e-05 4.124327281827496784e-04 -3.184188531445164040e-04
-3.209227402686538454e-03 -5.298792072505966594e-03 -9.075882177684634761e-03 -6.085721276783100792e-02 -3.398341745288580018e-02 -7.692177461104528213e-02 3.213006854949388650e-03 -4.355818732926502058e-04 6.103815404491790171e-04 1.192889620459840552e-03 -2.518532501652004200e-03 5.905394160693943836e-05 -3.555566959422849782e-02 -1.587884900764877649e-01 -6.606340825989730214e-02 7.251824029330233151e-04 9.968305343248417324e-04 -1.981377848795454373e-03 -2.180271524127573059e-03 8.289756107013279002e-03 -4.248104343435546437e-03 -1.696029202950821452e-03 2.082005765293644048e-03 -7.927401121313160624e-04 -3.764806885324498056e-03 2.079643607629366904e-03 3.861182918026993295e-03 -8.018580407154467238e-03 -9.607367652146935749e-03 1.245518493219913841e-02 5.437686943168210801e-04 7.119543200130591231e-04 7.270721290644127427e-04 -8.688015889207994884e-04 2.942303586623278878e-03 -3.925906038028177669e-03 6.892776064359789831e-04 7.998265851241466266e-04 1.107851944545857519e-03 1.625636904555353111e-03 2.829392450270860546e-03 9.122652899437285259e-04 1.833034347478983833e-04 6.609317144646729893e-04 -2.314914510991136938e-04 1.941693600035574591e-04 2.201530943106064751e-04 -1.700753518279389618e-04 4.931807257783847598e-02 8.867539871695417908e-03 7.490874384954851473e-02 5.808876398529854573e-02 1.769237193282071074e-01 6.513885975009933715e-02 -4.582585868697025902e-04 2.355543622816917704e-03 9.023442277538307882e-05 -1.062970948924584630e-03 9.628154639592387612e-04 -1.361075246156338153e-03 2.081533333760793303e-03 -1.405011378711893072e-03 1.750358829229171041e-03 1.228321985423603060e-05 1.484852307764459797e-03 1.375248192141999282e-03 5.858151007405876937e-05 -6.944743532973952915e-05 1.166905886152748168e-04 4.185743381098514307e-04 -4.894390680381679147e-04 3.292847784001971638e-04 -1.535402481779883296e-04 4.724315328554070867e-05 7.842363445399519115e-05 1.228321985422518858e-05 -1.166905886152693958e-04 -6.330582540261609284e-05 -5.631383871635949404e-04 -1.082813073304529292e-03 4.289678318326732055e-04 2.664513845304292139e-04 5.536897565065046880e-04 -2.518060070118874165e-04
-4.302717428633628938e-02 -7.093559465823481500e-03 -6.766873060853986765e-02 9.470362507618939468e-03 1.578393751269813877e-02 1.275423409249660037e-02 -6.439241792818958983e-04 1.121080027465806098e-03 1.247691678271016600e-03 -1.799964140179180147e-04 5.055017401549939324e-05 -1.074781737245983360e-03 -4.245737461455941220e-01 -6.536279229667277257e-02 -7.718222611510845432e-01 1.437656397632194188e-02 -2.076809018432232944e-03 -1.144276415729007096e-02 2.960255984871783264e-03 -2.618215555084504528e-03 7.247099714001534881e-04 4.152673173798819041e-04 -7.469142534443441771e-04 3.198361477430825169e-04 -6.380660282744640005e-03 5.384302179952733802e-03 3.054269859910003961e-03 1.303911030680444342e-03 -2.971594341660415708e-04 -1.376665486740573851e-03 2.411290543693968714e-03 -3.481820397144143146e-04 1.676187078570873104e-03 -3.618825541670659708e-04 -2.605932335230252452e-03 2.919626873046210882e-04 -2.480265547490697470e-04 5.910118476020798962e-04 1.602487759445436321e-03 -6.727425027860771400e-04 -1.176354516809881897e-03 1.644061734336723420e-03 -3.042459071588769597e-04 -4.540067030740123832e-04 3.250328946045096673e-04 -1.634613103680053296e-04 -4.242435165041158820e-04 1.275565138709501556e-05 -2.623412301945907393e-03 -2.619160418150209054e-03 -4.926043593083019936e-03 4.510228255125023900e-01 6.513885975009933715e-02 8.357190984013068702e-01 -3.974094054379434179e-03 -1.518394946597192941e-03 -3.256470555972111689e-03 6.103815404491464910e-04 -6.661284613260730347e-05 1.160764276225657258e-03 -4.814077319796302226e-04 -1.527843577254285904e-03 1.450364805865808106e-04 3.051907702245732455e-04 2.125941897849169260e-05 5.910118476020798962e-04 1.573197004408276832e-04 -3.070804963560091853e-04 2.173185051133441452e-05 -2.182633681791922194e-04 3.590479649700855334e-04 5.669178394264451359e-06 3.094426540202824261e-04 9.448630657125488969e-06 -5.999880467263192952e-04 1.072419579581655909e-04 5.055017401552107728e-05 1.648786049665334954e-04 1.833034347478875413e-04 1.594928854919752193e-03 -2.678686791289844847e-04 -1.417294598565028638e-05 -8.319519293583109475e-04 1.979488122663859706e-04
3.848380023486609736e-02 -5.027616372646948398e-03 -5.944983923145487348e-02 1.026121289361898222e-03 -9.037615223523210069e-04 8.078579211826626347e-04 -4.194105419230179099e-02 -1.168275937598060345e-02 5.688548087111591767e-02 1.224070101628251667e-03 -1.876498048501544242e-03 2.862935089103493726e-04 -8.493374097673953710e-03 -2.527508700776324915e-04 -1.266210994358980650e-02 -4.389692073832303087e-01 5.817521895581106994e-02 4.246597286845738006e-01 -1.276510001775230368e-03 1.405956241777589358e-03 -1.511780905136554578e-05 2.234128718873074505e-03 7.346310335901117677e-03 -4.223065472194216692e-03 7.153085838963193187e-03 -4.377550583437918655e-03 4.425738599789173430e-03 -3.522449508969790338e-03 -7.230564610351545435e-03 -8.082831095622647344e-03 -4.322748525625451539e-04 -5.040844455566870523e-04 1.873191027771567343e-03 -9.212414890678540837e-04 2.350346875955495324e-03 2.119800287922073145e-03 1.961535724415521854e-03 1.464537751851686075e-04 1.983267574926885976e-03 1.285013769366789675e-04 7.577801787000168054e-04 1.894450446750109776e-04 1.582645635065781792e-04 1.613826116233965224e-03 -1.814137086164407595e-04 1.299186715352233963e-04 4.979428356295862758e-04 9.448630657117357452e-06 -3.188912846773862310e-04 1.171630201481283808e-04 1.587369950394154801e-04 3.072694689691376005e-03 -4.582585868697025902e-04 -3.974094054379434179e-03 4.711153386048415603e-01 -4.177759288193381298e-02 -4.531180593607159746e-01 -3.155275721634488717e-02 4.592979362419955663e-03 4.743401562481124045e-02 1.875553185435967218e-04 -4.237710849712623181e-04 -1.809412770836143006e-04 -4.960531094981394939e-05 1.488159328494418482e-04 4.960531094981394939e-05 -3.741657740214646317e-04 8.465973068768283503e-04 -1.215566334036876674e-03 2.550657845886165811e-03 -2.080116039162216348e-03 4.979428356295754338e-04 -2.385779240919659420e-04 -1.393673021923272012e-04 -1.034625056953289478e-04 -2.688135421947024546e-04 -1.965315176678306998e-04 -1.653510364994250064e-05 -6.330582540261609284e-05 4.369991678912244501e-04 2.272395673034478814e-04 -5.971534575291924905e-04 -5.985707521277667349e-04 -2.272395673034478814e-04
6.301291785225019218e-03 -4.821163792789122382e-03 -4.974231609434261701e-03 3.240880315387857126e-03 -6.647111667275177639e-04 -2.092871690549040313e-04 -6.152995527061709546e-02 -1.866529743158307567e-02 8.401864109759878130e-02 1.310052640607979775e-03 -2.416959722088075739e-03 2.588924800047505068e-04 -2.337118793035558237e-03 1.276510001775232970e-03 -8.295897716940404173e-04 5.799663983639175013e-02 -1.600290952817660095e-01 -7.080851057589671038e-02 -1.694139476819369250e-03 2.391448419313915632e-03 3.014113179617298262e-04 -2.708449977859879801e-03 9.438709594917566587e-03 2.319638826319902862e-03 -2.364519821940929203e-03 1.941693600035561851e-04 -2.945610607353269655e-03 -8.068658149636642740e-03 -1.178433215554451977e-02 -1.019412761595331514e-02 -1.492883643822791491e-04 6.812462703774562530e-04 -5.154228023452162803e-04 -6.580971252678118142e-04 4.180074202704373021e-03 3.046238523851472341e-03 6.566798306689367037e-04 3.666068694957805036e-04 -8.385659708182933688e-04 2.603097746033437247e-04 7.899055229341892578e-04 1.251943562066931779e-04 1.756028007623457177e-03 2.818998956548027929e-03 -1.152260508634260581e-03 1.828310032150285563e-04 3.850316992771345495e-04 9.448630657107599633e-05 -1.133835678852906535e-03 1.491938780757284940e-03 1.350209320900668235e-03 3.651895748972089698e-04 2.355543622816917704e-03 -1.518394946597192941e-03 -4.177759288193381298e-02 1.798093311308877340e-01 8.151522640499810068e-02 4.874406826541918814e-02 -7.211194917504479274e-03 -7.441363560311607672e-02 4.393613255555004014e-04 -6.221923287705343787e-04 -3.236156000059327124e-04 6.614041459982421267e-06 -2.078698744563270764e-05 -1.062970948924530420e-04 -5.102260554838548325e-05 1.398869768784764215e-03 -1.506584158275799633e-03 2.134445665440598463e-03 -1.419656756230391502e-03 -1.535402481779970033e-03 -2.947972765017568917e-04 -5.196746861408719012e-05 -2.031455591278131211e-04 -9.826575883391534989e-05 -5.243990014692449103e-05 1.152732940167114145e-04 1.747996671564854432e-04 8.215584356355027252e-04 9.732089576821364302e-05 -7.133716146116191644e-04 -1.511308473604351535e-03 -1.011003480310692596e-04
4.269127546647614319e-02 -7.171983100277520493e-03 -6.103909890798038529e-02 -6.377825693547616200e-04 -5.678627024921739479e-04 1.049790109157933832e-02 4.600065835412808779e-03 -8.551010744682320530e-03 6.580971252675353426e-03 -1.190527462795860046e-04 1.790515509521783608e-04 5.782089530616952092e-03 -1.472994276289779463e-02 -2.929075503703751620e-05 -2.333103125006276771e-02 4.223443417420496004e-01 -7.214171236161456835e-02 -7.821236307249959108e-01 -3.774727947514341583e-04 -3.708587532914680001e-04 -1.171393985714905620e-02 -1.918072023392820499e-03 1.501387411414377903e-03 -1.188590493510841874e-02 6.999073159252335030e-03 -4.600065835412794034e-03 1.029428310091862978e-03 3.821971100799481137e-04 2.195389333178941749e-03 -1.124150832429369334e-02 -2.701835936399837532e-03 7.681736724228494222e-04 -4.065273340220512677e-03 5.825080800111494261e-04 1.778704721200493298e-03 -1.866199041085308402e-02 1.941693600035899851e-04 -6.321133909604971686e-04 1.672407626308032233e-03 4.450305039497702737e-04 5.442411258493954620e-04 6.467587684789955979e-04 1.521229535794005328e-04 1.121552458998673323e-03 2.067360387775132174e-03 -6.141609927119099505e-05 2.810967620489493272e-04 -2.031455591278185421e-04 1.001554849653350267e-04 2.437746709533714085e-04 1.378082781339126086e-03 4.058186867227683847e-03 9.023442277538307882e-05 -3.256470555972111689e-03 -4.531180593607159746e-01 8.151522640499810068e-02 8.325443585005187774e-01 -8.313850115188915063e-03 3.213006854949421176e-03 1.143756741042869368e-02 2.966870026331765685e-04 -3.245604630716398403e-04 7.218753822030212625e-04 -5.480205781123025782e-05 3.089702224874234411e-04 3.590479649700855334e-04 -6.335306855590632814e-04 1.747996671564908643e-04 1.435719428347510254e-03 -1.346429868637698778e-04 1.751303692294878169e-03 1.294462400023752534e-04 1.190527462795534785e-04 -1.266116508052647117e-04 -4.540067030740096727e-04 1.511780905135741426e-05 7.039229839546834108e-05 3.883387200071230496e-04 2.055077167920863618e-04 6.944743532974061336e-04 2.026731275949866622e-04 -2.319638826319943628e-04 -1.347374731703533408e-03 3.514890604443959843e-04
-4.067918956804509462e-02 5.538787291196434898e-02 -1.045774441128661733e-02 9.741538207477893480e-04 -2.787346043846815075e-04 -3.869214254085921734e-04 3.122205514334606274e-02 -5.396538156653682416e-02 1.185472445393999028e-02 -1.275092707176707623e-03 -6.198301711062611380e-04 -3.680241640943357744e-04 1.199031230386942305e-03 -6.165231503762590853e-04 5.475009034260966759e-03 -4.396277769400306901e-01 4.209709832760389903e-01 -3.699516847483883680e-02 -5.810907854121279484e-04 3.647171433643499848e-04 9.184068998708452402e-04 -7.124739946991957666e-03 -1.204700408781210139e-02 3.016475337281582236e-03 -5.743822576455867406e-03 -7.423316675756524638e-03 -1.153725046386114977e-02 2.419794311285256971e-03 -1.126040558560790009e-02 1.484852307764437463e-03 -3.595203965031722008e-04 3.102457876261250497e-03 -9.973029658576974647e-04 1.520284672728655986e-03 -5.154228023452230023e-04 -4.398337570883609042e-04 3.330642306630365174e-04 1.459813436523204645e-04 1.333674217250717603e-03 2.352709033620072575e-04 2.692859737276156497e-05 1.677131941636386160e-04 2.702780799465577186e-03 2.664986276837186252e-03 -6.585695568004051696e-04 1.795239824850590298e-04 1.752720986893173231e-04 4.010943713942126442e-04 2.533177879170535156e-03 -3.316469360644812465e-04 -1.390366001193367538e-03 -2.305465880334174079e-04 -1.062970948924584630e-03 6.103815404491464910e-04 -3.155275721634488717e-02 4.874406826541918814e-02 -8.313850115188915063e-03 4.834146211311984298e-01 -4.386120491443916136e-01 4.496130898184618613e-02 -3.212534423417245238e-05 4.251883795698338520e-06 8.456524438111862746e-05 3.132221062831109376e-04 -1.025176426296191094e-04 -3.377885459915938408e-04 2.840258375526522657e-03 -3.443553442982838584e-03 2.914902557717765231e-04 -3.358988198601687430e-04 -7.086472992852248243e-06 -3.462923135830013599e-04 -8.928955970966619311e-04 4.450305039497485897e-04 2.042321516533792888e-03 -1.511780905137259309e-04 -1.426743229223075698e-04 -9.543116963678556367e-04 -2.683411106618651537e-04 -2.626719322675898603e-04 -2.834589197131141478e-05 -1.596818581051117659e-04 1.587369950394181906e-04 -1.157457255495405839e-04
-8.132436406572495988e-03 1.020026922588047544e-02 -7.299067182615573066e-03 -3.949527614670864974e-04 3.684965956271839174e-04 4.936909518338445692e-04 3.398105529522159329e-02 -5.897551797246809724e-02 1.271832929599957945e-02 -2.300741565005714334e-03 2.704670525597023967e-03 -2.060273914782312452e-03 -2.227514677413102925e-03 5.366822213237140444e-04 -2.489714178147795854e-04 4.166109126593167122e-01 -7.645123280432132296e-01 6.434942665869798628e-02 5.390443789879818641e-04 -3.840868362114301321e-04 4.445580724169139993e-04 -1.171346742561620372e-02 -1.446774326216305508e-02 2.836006491730826921e-03 1.744217219302025921e-03 8.177789833726594685e-04 -2.049880421059482004e-03 2.304993448801423515e-03 -7.137495598379037069e-03 -3.623077425467894144e-03 -1.722485368790610191e-03 5.825080800106832192e-04 5.716421547550096151e-04 1.546740838568249569e-03 -1.087064957100222426e-03 7.974644274598714343e-04 1.017145090237620876e-03 1.397924905719067929e-03 1.268951097249529977e-03 1.870828870106943688e-04 -2.187357997120566253e-04 1.880277500764448648e-04 2.414125132890547996e-04 1.742327493170619905e-03 -1.306273188345118737e-03 3.410955667215850515e-04 2.834589197153909723e-06 6.425068846832322073e-05 -1.351154183966505468e-04 4.341645786940895139e-04 1.811302496967519314e-03 -2.291292934348838212e-04 9.628154639592387612e-04 -6.661284613260730347e-05 4.592979362419955663e-03 -7.211194917504479274e-03 3.213006854949421176e-03 -4.386120491443916136e-01 8.351663535078662770e-01 -7.408907514004445249e-02 -1.880277500764448648e-04 -3.212534423417245238e-05 4.039289605913530014e-04 1.110214102209941024e-04 1.322808291995183211e-04 -2.385779240919659420e-04 3.511583583714012000e-03 -3.022616947208713913e-03 1.308635346009386557e-03 -9.174620368051339923e-04 1.472569087910212925e-03 9.023442277538307882e-05 -8.976199124251325184e-05 1.011003480310313125e-04 7.965195643941743895e-04 8.739983357825085314e-05 5.102260554835837819e-05 -4.346370102269430779e-04 -7.228202452687175483e-05 -4.866044788410465310e-04 1.181078832138463507e-04 -1.318083976666484941e-04 2.877108035089263275e-04 -1.190527462795643206e-04
-5.236856298548564492e-02 7.499425395699531316e-02 -1.948496614108714137e-02 7.535282949042588357e-04 -5.248714330023153147e-04 -8.834469664395689682e-04 -1.662958995650974398e-03 6.919704661732709039e-03 -7.510716509334831870e-03 9.075409746151928865e-04 -1.589732108058362989e-03 -1.346429868637752988e-04 -9.132101530094681799e-04 4.831084854979085172e-03 6.747739583773343028e-03 -3.186267230189800820e-02 6.189419998244859861e-02 -1.656600067218692296e-01 -6.911673325673932389e-04 5.711697232221434745e-04 9.840748829377467168e-04 1.468789635647362729e-03 1.218873354766884147e-04 1.309107777542253565e-03 -7.351034651229318949e-03 -8.433375293001331430e-03 -1.440490986829329016e-02 1.374775760609129455e-04 8.565656122200837608e-03 -1.667210879446625682e-03 -2.353653896685552020e-03 3.931575216422449927e-03 7.171510668744573254e-04 2.740102890561621311e-04 1.620440157693930840e-04 4.436132093511996072e-04 1.528788440319955085e-03 -7.984092905255696718e-04 3.141197261955405370e-03 1.384224391266200734e-04 5.999880467263843473e-05 -4.204640642413524226e-05 6.335306855590524394e-04 -1.074309305713124375e-03 5.749491754849611440e-04 1.289738084695379525e-04 1.620440157693958487e-04 3.335366621958927918e-04 1.434302133748938720e-03 -2.243104917997330167e-03 -1.503277137545803001e-03 -1.185803147466944936e-04 -1.361075246156338153e-03 1.160764276225657258e-03 4.743401562481124045e-02 -7.441363560311607672e-02 1.143756741042869368e-02 4.496130898184618613e-02 -7.408907514004445249e-02 1.809318284529521648e-01 -5.574692087692654369e-05 -1.062970948924638840e-04 2.848762143117886808e-04 3.292847784002080058e-04 -2.475541232162107620e-04 -3.056632017574213885e-04 -4.889666365053197718e-04 -2.140114843834830388e-04 1.969567060474081231e-03 -1.054939612866046938e-03 1.383751959733417643e-03 5.929015737334833100e-04 -1.189110168196990357e-03 4.866044788410465310e-04 2.100903026607870740e-03 -1.946417915364164440e-04 -1.790515509521675187e-04 -9.302176881922452709e-04 -4.299126948983152813e-05 -1.795239824851403449e-05 1.166905886152693958e-04 -1.261392192723948848e-04 1.388948706594790583e-04 -1.195251778124016215e-04
1.280761885570896180e-03 1.919489317991375770e-03 -2.584200484718969428e-04 -4.204309940339848173e-02 1.171205013101764281e-02 -5.700595091199402165e-02 1.013838069507618823e-03 1.007224028047652665e-03 -7.899055229342380469e-04 3.864064750377411983e-02 5.164621517174991516e-03 5.942149333948355816e-02 2.227514677413092083e-03 -7.366624891813881859e-03 4.139917522411672851e-03 -1.204227977248347771e-03 -1.401231926449053719e-03 -5.338476321265736872e-05 -4.390197575572458155e-01 -5.820923402617665665e-02 -4.247121685847207173e-01 -8.453689848914112959e-03 3.699138902257554512e-04 1.267911747877259812e-02 7.017497989033878378e-03 4.418652126796337662e-03 -4.429045620519158136e-03 -3.472844198019672812e-03 7.175290121007452289e-03 8.147081784090971432e-03 -5.862875322739345696e-04 5.106984870166657873e-04 -1.859490513318757610e-03 -7.795120292116439545e-04 -2.378692767926825387e-03 -2.121217582520642728e-03 5.243990014692449103e-05 -5.834529430763578210e-04 -6.141609927123436313e-06 1.804688455507878417e-04 -1.637920124409597382e-03 1.984212437992557976e-04 1.379500075937610884e-04 -7.554180210357489857e-04 -2.102320321206436853e-04 1.918072023392820499e-03 -4.535342715413729492e-05 -1.984212437992584864e-03 -3.377885459916046829e-04 -9.415560449807795947e-04 1.233518732285398840e-03 2.563885928806119811e-03 2.081533333760793303e-03 -4.814077319796302226e-04 1.875553185435967218e-04 4.393613255555004014e-04 2.966870026331765685e-04 -3.212534423417245238e-05 -1.880277500764448648e-04 -5.574692087692654369e-05 4.711720303887841910e-01 4.184042627580357443e-02 4.531180593607160301e-01 -3.159480362276902154e-02 -4.668095976143970920e-03 -4.740897675356990637e-02 -2.688135421947241387e-04 -1.351154183966397047e-04 -1.544851112437062995e-04 3.053797428377157553e-03 5.064466032209721108e-04 3.990629158029368982e-03 -2.215703889091834300e-04 1.436191859880363818e-04 1.936969284708014733e-05 -1.875553185435858798e-04 1.851931608793017971e-04 9.401387503821972188e-05 -6.311685278947683567e-04 5.910118476020880278e-04 1.762169617550461351e-04 -4.251883795699422722e-05 -3.774727947514450004e-04 -2.163736420477888056e-04
-1.292572673892359962e-03 -2.397117597708199165e-03 2.735378575232597781e-04 6.152995527061708853e-02 -1.864262071800601786e-02 8.403281404358436957e-02 -3.247021925314942832e-03 -6.751046604503395387e-04 -2.064525798578422788e-04 -6.259717810333704363e-03 -4.795180058482088545e-03 -4.981318082427098337e-03 2.716953745451270840e-03 9.443433910246120874e-03 2.305938311867092479e-03 1.698391360615083851e-03 2.382944651722524593e-03 2.862935089103575042e-04 -5.806561484018865626e-02 -1.600692519620587062e-01 -7.091197308159202795e-02 2.335229066904132705e-03 1.298241852286570203e-03 -8.447075807454086736e-04 2.325780436246817698e-03 2.097596005877889287e-04 -2.956004101076093165e-03 8.107397535331170579e-03 -1.180559157452300105e-02 -1.020357624661042371e-02 1.346429868640138233e-04 6.722700712532005910e-04 -5.140055077466483243e-04 6.500657892091060708e-04 4.180074202704374756e-03 3.026396399471544159e-03 -1.885001816092821657e-04 3.897560146056701889e-04 8.976199124252680437e-05 -1.764531775214864696e-03 2.813329778153769115e-03 -1.155567529364251791e-03 -2.536957331433070933e-04 7.899055229341811262e-04 1.218873354766911252e-04 -6.618765775303638542e-04 3.883387200071257601e-04 -8.395108338840004967e-04 3.259777576703143734e-05 1.388003843529105139e-03 -1.506111726742940648e-03 -2.125941897849207424e-03 -1.405011378711893072e-03 -1.527843577254285904e-03 -4.237710849712623181e-04 -6.221923287705343787e-04 -3.245604630716398403e-04 4.251883795698338520e-06 -3.212534423417245238e-05 -1.062970948924638840e-04 4.184042627580357443e-02 1.798367321597933999e-01 8.162057863682485592e-02 -4.877430388352194113e-02 -7.248044577067203412e-03 -7.441835991844464315e-02 1.152260508634260581e-03 1.481545287034463166e-03 1.352099047032082491e-03 -3.803073839485880681e-04 2.372078726466841231e-03 -1.499970116815822633e-03 1.133835678852890272e-04 -7.275445605971447675e-05 1.176354516809927867e-04 3.061356332902857944e-04 -3.354263883273314421e-05 -2.059801483249453467e-04 6.902224695017023740e-04 -1.495718233020124294e-03 -1.285013769366572835e-04 -1.762169617550515561e-04 8.229757302340607065e-04 1.256667877395196368e-04
-5.338476321266414498e-05 1.818861401493647965e-04 5.966810259963410516e-03 -4.575026964171477299e-03 -8.738566063225906844e-03 6.551680497638334884e-03 6.221923287705669048e-04 -5.366822213237086234e-04 1.055459287552202620e-02 -4.284576057771986857e-02 -7.158282585824685823e-03 -6.124177203557532728e-02 1.886419110691528716e-03 1.449419942800301555e-03 -1.186464551612992878e-02 2.102320321206436853e-04 -3.136945378159753436e-04 -1.166527940926495241e-02 -4.224530009946063647e-01 -7.229194558906257284e-02 -7.821075680528788432e-01 1.462931484639960061e-02 -1.700753518277980155e-05 -2.328048107604723665e-02 -6.964113225821019076e-03 -4.673292723005381157e-03 1.045490982208942482e-03 -5.021947194251653521e-04 2.176964503397568404e-03 -1.134308110385760272e-02 2.393338145445554968e-03 7.823466184085069728e-04 -4.081336012337590663e-03 -5.664454078933367845e-04 1.811302496967521700e-03 -1.874986267596418996e-02 6.661284613260730347e-05 2.040904221934877229e-04 -3.481820397144183262e-04 -1.398397337252295543e-04 1.135252973451464625e-03 2.143894296097691426e-03 -4.218813588398643254e-04 5.697524286235909141e-04 6.203026026391201229e-04 -2.697584052604421086e-04 -3.458198820501315329e-04 1.819333833026048983e-03 6.037674989891749118e-04 1.951142230692645869e-04 1.424381071558959667e-03 1.431467544551882388e-04 1.750358829229171041e-03 1.450364805865808106e-04 -1.809412770836143006e-04 -3.236156000059327124e-04 7.218753822030212625e-04 8.456524438111862746e-05 4.039289605913530014e-04 2.848762143117886808e-04 4.531180593607160301e-01 8.162057863682485592e-02 8.323752280117566738e-01 8.356841384678757867e-03 3.151590755678241023e-03 1.151740833948122072e-02 4.724315328554070867e-05 3.188912846773862310e-04 1.358240656959205928e-03 -4.095508958323261332e-03 1.502332274480079610e-04 -3.254108398307816764e-03 2.125941897849277680e-04 7.653390832259177740e-05 2.229876835077468323e-04 1.218873354766857042e-04 -1.081868210238727188e-04 -2.777897413189554061e-04 2.244049781063048137e-04 -1.328949901922168303e-03 3.042459071588552756e-04 -2.177909366463223924e-04 6.873878803045701483e-04 3.061356332902912154e-04
-1.203283114182673169e-03 5.886496899377849715e-04 4.039289605913475804e-04 3.122252757487897420e-02 5.391908327631698278e-02 -1.187787359904990576e-02 8.834469664395689682e-04 2.187357997120349413e-04 4.653450598625439964e-04 -4.067068580045368753e-02 -5.543889551751274292e-02 1.043979201303811208e-02 -7.090252445093489855e-03 1.199220203000088067e-02 -3.048600681515752087e-03 -5.607762294993325417e-04 -3.883387200071149181e-04 -8.645497051253505164e-04 -4.394463632314142276e-01 -4.209657865291775436e-01 3.704571864885435051e-02 1.202810682649803342e-03 5.437686943165473191e-04 -5.423041565646858318e-03 -5.770278742295525606e-03 7.394498352252349901e-03 1.154244721072256868e-02 2.388613830116715752e-03 1.129820010823633439e-02 -1.542016523239948984e-03 -4.540067030739934097e-04 -3.115213527648352451e-03 9.944683766605617696e-04 1.663431427183703279e-03 5.262887276008859812e-04 4.403061886212157692e-04 1.459813436523204645e-04 -2.173185051134850915e-04 -4.029840975256323210e-04 2.707977546327004336e-03 -2.659317098442927005e-03 6.221923287705560628e-04 2.664513845304075298e-04 -2.078698744563541815e-05 -1.318083976666484941e-04 2.777897413189472746e-04 -9.117928584107936468e-05 -1.345485005572113514e-03 2.826557861073720514e-03 3.519142488239701549e-03 -2.896005296403460043e-04 -3.736933424886164888e-04 1.228321985423603060e-05 3.051907702245732455e-04 -4.960531094981394939e-05 6.614041459982421267e-06 -5.480205781123025782e-05 3.132221062831109376e-04 1.110214102209941024e-04 3.292847784002080058e-04 -3.159480362276902154e-02 -4.877430388352194113e-02 8.356841384678757867e-03 4.833380872228758562e-01 4.386323637003043951e-01 -4.498493055848896971e-02 2.539791920630517577e-03 4.185743381098731147e-04 1.370051445280577552e-03 -2.551130277419111532e-04 1.043601256077528877e-03 -5.881772584049476706e-04 -1.582645635065456531e-04 1.398397337252078702e-04 9.628154639592496032e-04 -8.825021033738401563e-04 -4.440856408840631459e-04 -2.038542064270953535e-03 -1.662958995650833452e-04 -2.121217582520796251e-04 1.285013769366464415e-04 -3.047183386917251026e-04 3.099150855531251480e-04 4.535342715414813694e-05
2.404676502233899556e-03 2.649396036252967251e-03 -2.008778877701056925e-03 -3.395270940325018777e-02 -5.901803681042508409e-02 1.272825035818951969e-02 3.070804963559983433e-04 2.796794674503777934e-04 5.716421547550241435e-04 8.136688290368128407e-03 1.015538823025919843e-02 -7.328830369185461435e-03 1.176590732576315163e-02 -1.450648264785719434e-02 2.808605462825216996e-03 -5.116433500823558932e-04 -4.062911182556316631e-04 5.210919807394746601e-04 -4.164942220707014142e-01 -7.647140563077425846e-01 6.441462221023203094e-02 2.246411938727299693e-03 4.459753670154665596e-04 -2.097596005877901213e-04 -1.824530579887478736e-03 7.851812076056313922e-04 -2.045628537263779762e-03 -2.336646361502780350e-03 -7.090724876626340600e-03 -3.689690271600495376e-03 1.587369950394122275e-03 5.631383871636130465e-04 5.650281132950270855e-04 -1.400759494916124261e-03 -1.076671463377393279e-03 8.069130581169856476e-04 -3.784176578171412862e-04 -4.913287941695496444e-05 5.905394160693401735e-05 -2.357433348948337164e-04 1.747524240032041418e-03 -1.376193055207706410e-03 -1.497607959151706601e-04 -2.187357997120349413e-04 2.376330610262588142e-04 -1.080450915640258653e-03 1.455089121194549744e-03 1.251943562066755705e-03 -3.527646255831087384e-03 -2.957421395674661880e-03 1.315249387469363557e-03 8.546286429353660424e-04 1.484852307764459797e-03 2.125941897849169260e-05 1.488159328494418482e-04 -2.078698744563270764e-05 3.089702224874234411e-04 -1.025176426296191094e-04 1.322808291995183211e-04 -2.475541232162107620e-04 -4.668095976143970920e-03 -7.248044577067203412e-03 3.151590755678241023e-03 4.386323637003043951e-01 8.354139076310825862e-01 -7.414765665011852080e-02 1.322808291995183211e-04 5.050293086223951559e-04 1.786736057259030990e-03 1.809412770836143006e-04 9.297452566593917070e-04 -1.559024058422724124e-05 -5.810907854121062643e-05 2.220428204423134655e-05 -4.218813588398616149e-04 1.256667877395358998e-04 1.303911030680823813e-04 7.955747013284564196e-04 1.053522318267404931e-04 2.310190195662628404e-04 -1.138559994181263281e-04 1.322808291993231647e-05 -4.351094417597993523e-04 1.412570283237414570e-04
-9.122652899437285259e-04 -1.610046663971115028e-03 -1.407845967909095771e-04 1.654455228059523511e-03 6.905059284214183288e-03 -7.528668907583267733e-03 -7.582526102328812113e-04 -5.149503708123742089e-04 -8.702188835195499156e-04 5.234541384037580403e-02 7.499283666239678348e-02 -1.949158018254713506e-02 -1.468317204114525428e-03 1.110214102210239180e-04 1.308635346009394580e-03 6.973089424945492013e-04 5.716421547550078804e-04 9.973029658577020184e-04 3.188534901547507294e-02 6.197073389077117217e-02 -1.656713450786577724e-01 9.122652899437285259e-04 4.833919444176205255e-03 6.760495235160448452e-03 7.357648692689474842e-03 -8.442351492125570178e-03 -1.440113041603044604e-02 -1.464537751848650309e-04 8.576994478989349163e-03 -1.669573037110913451e-03 2.354126328218530267e-03 3.936299531750996408e-03 7.152613407430430696e-04 -2.631443638004054772e-04 1.653510364993915588e-04 4.488099562125978095e-04 -1.266116508052105016e-04 1.549575427765652845e-04 3.358988198601714536e-04 -6.302236648290937548e-04 -1.071002284983135766e-03 5.810907854121062643e-04 -1.398397337251753442e-04 6.047123620549470918e-05 -3.968424875984031749e-05 -1.528788440320020137e-03 -8.036060373869642962e-04 3.143559419619676443e-03 5.012498563595558024e-04 -2.026731275949649781e-04 1.969567060474065184e-03 1.050687729070359441e-03 1.375248192141999282e-03 5.910118476020798962e-04 4.960531094981394939e-05 -1.062970948924530420e-04 3.590479649700855334e-04 -3.377885459915938408e-04 -2.385779240919659420e-04 -3.056632017574213885e-04 -4.740897675356990637e-02 -7.441835991844464315e-02 1.151740833948122072e-02 -4.498493055848896971e-02 -7.414765665011852080e-02 1.809526154403977849e-01 -1.437136722946060104e-03 -2.227987108945951068e-03 -1.504694432144374535e-03 1.261392192723840427e-04 -1.369106582214875845e-03 1.153205371699967709e-03 1.922796338721432033e-04 -1.729099410250657665e-04 -9.330522773893585231e-04 1.187220442065565259e-03 4.828250265781963355e-04 2.101847889673567026e-03 1.379500075937610884e-04 1.204700408781195914e-04 -1.091316840895906887e-04 3.779452262842606172e-05 -1.181078832137704565e-05 1.086592525567317037e-04
-1.217928491701171598e-03 5.036120140238507271e-04 -5.243990014694563297e-04 8.928955970966836152e-04 1.308635346009413662e-04 -4.143224543141747762e-04 3.117575685312632544e-02 5.508173727867406860e-02 -6.425068846829069466e-05 -4.067966199957787771e-02 -5.639745909767628074e-02 1.932244969378492470e-03 -5.536897565065128195e-04 -1.521229535794222168e-04 8.985647754909345140e-04 -7.071355183779260561e-03 1.232715598679533925e-02 3.495993343129735970e-04 1.194306915058395823e-03 1.701698381345066822e-03 5.120212953086573926e-03 -4.396136039940450324e-01 -4.189872432695793125e-01 5.566991453707902104e-02 -5.770751173828221961e-03 4.687938100523899101e-03 -1.284399608373912663e-02 2.413652701357743222e-03 1.114277013392690925e-02 -8.475421699425439350e-04 -4.346370102270786032e-04 -3.289068331739130116e-03 -2.985767287646069789e-04 1.637447692876925313e-03 4.355818732926469532e-04 -5.409341051194175871e-04 1.559024058422724124e-04 -9.921062189962789879e-05 4.506996823440374356e-04 2.721205629247370333e-04 2.125941897849169260e-05 8.976199124254577791e-05 2.712701861655561660e-03 -2.722622923845543531e-03 -6.283339386977879193e-05 2.792070359175025454e-04 2.229876835077495428e-04 1.336508806447860671e-03 2.900729611732158313e-04 3.307020729989042229e-05 -3.462923135829905179e-04 -4.866044788408513747e-05 5.858151007405876937e-05 1.573197004408276832e-04 -3.741657740214646317e-04 -5.102260554838548325e-05 -6.335306855590632814e-04 2.840258375526522657e-03 3.511583583714012000e-03 -4.889666365053197718e-04 -2.688135421947241387e-04 1.152260508634260581e-03 4.724315328554070867e-05 2.539791920630517577e-03 1.322808291995183211e-04 -1.437136722946060104e-03 4.835383981928065289e-01 4.379175747910941663e-01 -5.192825679686444151e-02 -3.161039386335325052e-02 -4.936720545725543918e-02 2.621050144281644994e-03 -1.922796338721323613e-04 -6.708527766548797247e-05 -9.656500531563872499e-04 -9.184068998708411202e-04 1.417294598568281244e-05 2.081060902227939956e-03 -4.006219398613617907e-04 2.669238160632963304e-04 -1.247219246738396140e-04 -2.560578908076182811e-04 -2.187357997120376518e-04 -6.094366773835369414e-05
1.727209684119275935e-03 1.119048571874532022e-02 1.306745619877977722e-03 3.051907702246166136e-04 8.223143260880680372e-03 -8.569908005996392832e-04 -3.338153968002804950e-02 -5.281642807863253658e-02 -8.522664852711036437e-04 -2.700418641801314787e-03 2.277592419895765018e-03 4.338811197743779394e-03 -5.522724619079250226e-04 -1.093064837567485348e-02 4.672347859939663837e-04 1.189251897656840376e-02 -2.461982447169224972e-02 -1.497607959151543971e-04 1.899174762078612889e-03 -1.052530212048494174e-02 8.012438797227235815e-04 -4.137286078773660947e-01 -7.733930959978285724e-01 6.997986566726838165e-02 -3.561661326197096931e-03 -8.510381632856757472e-03 -1.917599591859963032e-03 -2.297906975808419478e-03 -1.097930882355894686e-02 5.113126480093738158e-03 8.461248753440018915e-04 -7.308515813272687713e-03 -5.007774248267149778e-05 -1.317139113600712761e-03 -5.920984401276427680e-03 -5.721145862878725032e-04 -2.206255258434979862e-04 1.842482978136163532e-04 3.132221062831163586e-04 -1.346429868638024038e-04 -7.842363445399112539e-04 -2.584200484719023638e-04 -2.834589197153909723e-06 1.625164473022496728e-03 9.944683766605739127e-04 -8.314794978254709361e-04 1.770200953609096621e-03 -5.952637313977701032e-04 -4.251883795698338520e-06 8.286449086283387104e-04 3.826695416129046769e-05 2.173185051134525654e-04 -6.944743532973952915e-05 -3.070804963560091853e-04 8.465973068768283503e-04 1.398869768784764215e-03 1.747996671564908643e-04 -3.443553442982838584e-03 -3.022616947208713913e-03 -2.140114843834830388e-04 -1.351154183966397047e-04 1.481545287034463166e-03 3.188912846773862310e-04 4.185743381098731147e-04 5.050293086223951559e-04 -2.227987108945951068e-03 4.379175747910941663e-01 8.361584597268625352e-01 -7.258343584483434308e-02 5.730122062002859264e-03 8.851004768045494381e-03 -2.544988667491912201e-03 1.705477833607925257e-04 5.697524286236098877e-04 1.582645635065510741e-04 -2.258222727048709265e-04 4.677072175268172372e-04 -3.373161144587484084e-04 1.984212437990389571e-05 7.558904525686838648e-06 1.015727795639011395e-04 3.486544712472637586e-04 6.883327433702854077e-04 8.267551824971521371e-05
3.505441973786780144e-04 8.380935392854316733e-04 -7.790395976785247610e-04 6.689630505231564713e-04 2.763724467203920038e-04 -8.428178546140377859e-04 5.837836451493862155e-03 5.048403360092552916e-03 -5.838781314559580125e-03 -5.287737174637086035e-02 -7.806269676289100123e-02 -3.650006022840637278e-03 -5.711697232221543165e-04 -2.258222727048736370e-04 1.162654002357082356e-03 -1.132890815787183144e-03 3.401507036558716786e-03 1.175409653744178672e-03 -1.386586548930533605e-03 -3.268753775826355526e-03 7.436072327143628327e-03 5.979046236664362080e-02 7.171888613970900384e-02 -1.672709982489060665e-01 -6.768526571218760196e-03 4.713921834830945082e-03 -1.595165070686179257e-02 6.047123620551259852e-04 -6.948050553704030428e-03 -8.938404601623738295e-04 -2.628609048807096019e-03 -3.675517325614833380e-03 1.667683310979487269e-03 5.683351340247239352e-04 2.055077167920912949e-04 5.792010592806900570e-04 2.069250113906633166e-04 -7.464418219116125859e-05 3.609376911015079207e-04 1.653510364993599543e-04 -1.086592525567533878e-05 3.307020729987415926e-05 6.708527766546466212e-04 7.077024362173574236e-04 1.181078832138409297e-04 1.736185883243471966e-03 1.173047496079893288e-03 3.155370207941058693e-03 3.477096081815620517e-04 1.228321985424687263e-05 -3.878662884742721962e-04 -8.078579211827385288e-05 1.166905886152748168e-04 2.173185051133441452e-05 -1.215566334036876674e-03 -1.506584158275799633e-03 1.435719428347510254e-03 2.914902557717765231e-04 1.308635346009386557e-03 1.969567060474081231e-03 -1.544851112437062995e-04 1.352099047032082491e-03 1.358240656959205928e-03 1.370051445280577552e-03 1.786736057259030990e-03 -1.504694432144374535e-03 -5.192825679686444151e-02 -7.258343584483434308e-02 1.798338975705962295e-01 4.732063205692594449e-02 7.493567244692127260e-02 -4.936437086805824798e-03 -1.029900741624726734e-04 -4.771558481838343059e-05 -1.012420774909071793e-03 -1.122024890531518647e-03 -1.700753518278251206e-05 2.279482146027190115e-03 1.039349372281906433e-04 1.299186715352261068e-04 1.223597670095501102e-04 -1.511780905137909831e-05 -1.955866546021317034e-04 -1.048798002939086132e-04
1.251943562066736623e-03 2.003109699306754744e-03 -1.129111363524517263e-04 9.510046756377641373e-04 1.114938417538693504e-03 4.695969436582314929e-04 -4.195617200135312586e-02 2.386960319751790793e-02 5.296193699075205097e-02 3.854143688187444683e-02 -7.979841021460161443e-03 -5.912764092604751165e-02 -1.307218051410836707e-03 -1.414932440901847839e-03 2.716481313918401013e-04 2.319166394787019591e-03 -8.098893767739721861e-03 -2.518532501652013741e-03 -8.464083342636943841e-03 -2.480737979023588981e-03 -1.239093424373080912e-02 -4.387863763800152750e-01 3.591518999073143453e-02 4.270752711120633371e-01 7.119070768597606479e-03 5.220368438051911988e-03 3.554102421670997554e-03 -3.519614919772018433e-03 5.200053882139126990e-03 -9.355089213602176337e-03 -5.508551673092179635e-04 8.692740204538981904e-04 1.731461567914955191e-03 -7.847087760727892124e-04 -1.865159691713022929e-03 2.654592783114374452e-03 6.141609927115846898e-05 -5.210919807394705401e-04 1.025176426296055569e-04 1.341705553309325769e-04 -7.195132245387344692e-04 3.562133757729424657e-04 1.658234680322243602e-04 -1.623747178423941458e-03 1.511780905137150889e-04 1.947835209962708869e-03 3.817246785471650229e-04 1.903899077407161973e-03 -5.102260554839090426e-05 -2.428298078876534385e-04 9.684846423535465806e-05 2.305465880334282500e-04 4.185743381098514307e-04 -2.182633681791922194e-04 2.550657845886165811e-03 2.134445665440598463e-03 -1.346429868637698778e-04 -3.358988198601687430e-04 -9.174620368051339923e-04 -1.054939612866046938e-03 3.053797428377157553e-03 -3.803073839485880681e-04 -4.095508958323261332e-03 -2.551130277419111532e-04 1.809412770836143006e-04 1.261392192723840427e-04 -3.161039386335325052e-02 5.730122062002859264e-03 4.732063205692594449e-02 4.709036892781223727e-01 -5.800372630938457896e-02 -4.509925898943996647e-01 -3.221983054073557576e-04 1.724375094922176235e-04 -4.204640642412711075e-05 -3.051907702245732455e-04 1.166905886152585538e-04 -1.374775760609129455e-04 -1.299186715352342383e-04 -4.062911182556235316e-04 2.631443638004596873e-04 -6.651835982603659068e-04 6.368377062890490711e-04 -3.566858073058231347e-04
-1.303911030680856339e-03 -2.460895854643663401e-03 2.409400817561849727e-05 -3.199778772029456334e-03 -3.727484794228822559e-04 6.401447270190240187e-04 6.092760506622640210e-02 -3.393050512120602408e-02 -7.699358420403930314e-02 3.142142125021072166e-03 -5.300209367104457246e-03 -9.046118991114763738e-03 1.646896323533833962e-03 2.149091042959113372e-03 -7.672288093571260313e-04 2.153815358287675900e-03 8.297315011538984597e-03 -4.259442700224079677e-03 -8.045509004527039501e-04 1.002972144251967988e-03 -2.014920487628198142e-03 3.549661565262160479e-02 -1.587710101097721260e-01 -6.604781801931308705e-02 3.868269391020062817e-03 2.113658677994961418e-03 3.827167847661406587e-03 8.009131776496756713e-03 -9.625320050395437532e-03 1.252463236752887621e-02 -3.897560146053774544e-04 7.105370254144930103e-04 7.360483281886793551e-04 7.336861705244308342e-04 2.922933893776211850e-03 -3.900867166786842720e-03 -1.544851112436846155e-04 2.617270692018827324e-04 -1.705477833607925257e-04 -1.894450446750326617e-04 6.599868513989685720e-04 -2.300741565005692650e-04 -1.650675775796640789e-03 2.811912483555197365e-03 8.886437133009419086e-04 -6.141609927119858446e-04 6.977813740273865022e-04 1.113048691407262985e-03 -4.582585868697459583e-05 -2.267671357706864746e-05 1.171630201481283808e-04 -3.911733092042363018e-04 -4.894390680381679147e-04 3.590479649700855334e-04 -2.080116039162216348e-03 -1.419656756230391502e-03 1.751303692294878169e-03 -7.086472992852248243e-06 1.472569087910212925e-03 1.383751959733417643e-03 5.064466032209721108e-04 2.372078726466841231e-03 1.502332274480079610e-04 1.043601256077528877e-03 9.297452566593917070e-04 -1.369106582214875845e-03 -4.936720545725543918e-02 8.851004768045494381e-03 7.493567244692127260e-02 -5.800372630938457896e-02 1.768830902163815721e-01 6.503539724440400571e-02 -5.243990014694617507e-05 -7.700633985542907831e-05 -7.369931912544870969e-05 1.062970948924693050e-04 1.417294598576954862e-06 8.078579211826843187e-05 -2.489714178147877169e-04 6.018777728577471035e-04 -2.409400817562500248e-04 6.051847935877410246e-04 -1.119190301334391843e-03 3.817246785471324969e-04
1.469262067180059084e-04 -6.425068846834490477e-05 -1.124387048195791888e-03 7.062851416187940212e-04 1.026593720894730102e-03 1.347374731703536010e-03 -9.438237163384776557e-03 1.569701011065274127e-02 1.279202861512508151e-02 4.291945989684524398e-02 -7.178124710204568035e-03 -6.764510903189710489e-02 -4.015668029271014447e-04 -7.828190499413532726e-04 3.859765623428525194e-04 -3.028286125602956680e-03 -2.663096550705761154e-03 7.993541535912984837e-04 -1.439735096376758457e-02 -2.113658677994954913e-03 -1.144748847261863219e-02 4.245368964860313787e-01 -6.533302911010288594e-02 -7.718685594413042805e-01 6.411368332380528237e-03 5.318161765352966835e-03 3.054269859910015237e-03 -1.307690482943576430e-03 -2.244049781063105599e-04 -1.444223195938881994e-03 -2.303103722670117679e-03 -3.670793010286219245e-04 1.663431427183781775e-03 2.418849448220113628e-04 -2.567192949536122731e-03 2.650340899318681968e-04 2.461368286176880173e-04 -3.680241640943303534e-04 2.929075503703209519e-05 3.075529278888898543e-04 -4.171570435112934494e-04 3.434577243858799762e-04 6.614041459975373953e-04 -1.168795612284200371e-03 1.647368755066703789e-03 2.820416251147215073e-04 5.574692087693630151e-04 1.611463958569683743e-03 -1.511780905137150889e-04 -1.818861401493214285e-04 5.196746861416308427e-06 2.281844303691550092e-04 3.292847784001971638e-04 5.669178394264451359e-06 4.979428356295754338e-04 -1.535402481779970033e-03 1.294462400023752534e-04 -3.462923135830013599e-04 9.023442277538307882e-05 5.929015737334833100e-04 3.990629158029368982e-03 -1.499970116815822633e-03 -3.254108398307816764e-03 -5.881772584049476706e-04 -1.559024058422724124e-05 1.153205371699967709e-03 2.621050144281644994e-03 -2.544988667491912201e-03 -4.936437086805824798e-03 -4.509925898943996647e-01 6.503539724440400571e-02 8.357105946337156643e-01 -1.346429868637915618e-04 7.180959299402361190e-05 1.672407626307958941e-04 -3.193637162102343739e-04 7.086472992830564199e-06 -5.947912998649056973e-04 8.881712817680612396e-05 -8.447075807454113841e-04 2.716481313918346803e-04 -1.662958995651050292e-04 1.521701967327159649e-03 -2.914902557717711021e-04
-9.400442640756253784e-03 -1.290824677220749062e-02 1.463592888785957263e-03 -3.283399153345225620e-04 -5.711697232221597375e-04 -1.771618248207532630e-04 -3.255053261374120203e-04 -4.322748525626752582e-04 4.714866697896999588e-04 -1.896812604414372175e-03 8.945963506149467309e-03 -1.014310501040483229e-03 -7.127574536189057799e-03 3.169543153926733265e-03 -2.317749100188483402e-03 -7.428513422617920997e-03 3.620715267803602689e-03 1.569889983678410305e-03 -6.012636118650374270e-03 -3.604652595686408043e-04 2.489714178147728091e-04 -5.708862643024378847e-03 -2.187357997120376518e-04 -2.659789529975810710e-04 -4.392715635642611971e-02 9.236508898855466665e-02 -1.033255005507995039e-02 6.723645575597693089e-03 4.993601302281300541e-04 -5.716421547548940392e-05 -4.207376020988084497e-01 3.992929899594371834e-01 -4.468351924052722801e-02 8.738566063225879088e-03 2.522784385447831559e-04 2.740102890562637073e-05 8.607702528625003208e-04 -5.371546528565676083e-04 6.188853080405811152e-05 1.960590861349825569e-04 -1.951142230692781395e-04 1.100765471552869745e-04 2.144839159163637078e-04 -3.897560146056864520e-04 -1.285013769366572835e-04 -6.661284613261814549e-05 -2.721678060779817322e-03 3.307020729987632766e-04 -8.451800122782839216e-04 3.363712513930277280e-04 1.113048691407273827e-03 -3.396782721230189386e-04 -1.535402481779883296e-04 3.094426540202824261e-04 -2.385779240919659420e-04 -2.947972765017568917e-04 1.190527462795534785e-04 -8.928955970966619311e-04 -8.976199124251325184e-05 -1.189110168196990357e-03 -2.215703889091834300e-04 1.133835678852890272e-04 2.125941897849277680e-04 -1.582645635065456531e-04 -5.810907854121062643e-05 1.922796338721432033e-04 -1.922796338721323613e-04 1.705477833607925257e-04 -1.029900741624726734e-04 -3.221983054073557576e-04 -5.243990014694617507e-05 -1.346429868637915618e-04 4.617347380884651575e-01 -4.461992995620490121e-01 4.935586710046691028e-02 2.950334922681828106e-02 -4.636254090829524527e-02 5.097063807976654967e-03 -4.379440309569288675e-04 2.598373430703004253e-05 -5.196746861437992471e-06 -3.609376911015106312e-04 -4.771558481839698312e-05 1.228321985425771465e-05
-2.361685232744078870e-03 5.320051491484404510e-03 4.570302648842914338e-03 1.790515509522217288e-04 5.470757150465195562e-04 -2.702308367932794095e-04 2.154287789819840995e-04 6.543176730046851471e-04 -2.140114843834830388e-04 -1.089663330530929800e-02 4.387944077160728720e-03 -3.178519353050981121e-03 6.141609927119099505e-05 6.004604782591864117e-04 6.585695568004133011e-04 1.368634150681995176e-03 -1.374775760609151139e-03 -1.160764276225674822e-03 7.091197308159479309e-04 3.609376911015187627e-04 -1.913347708064252334e-04 -1.256667877395358998e-04 -3.812522470142951959e-04 5.914842791349443022e-04 1.249108972869289978e-03 1.145174035641439558e-03 3.307020729987602273e-05 -2.612546376692297459e-04 -1.214149039438310696e-04 1.209424724109684119e-04 4.073035390305329573e-01 -8.824085619303381200e-01 8.717731832626979260e-02 -2.428298078878269109e-04 -1.960590861349799819e-04 1.417294598544471148e-06 -7.625044940285470238e-04 2.181216387193247661e-03 -3.812522470142708014e-04 1.752720986893281652e-04 9.968305343250314678e-05 4.629829021981189674e-05 2.102320321206545273e-04 2.220428204420342834e-04 -3.401507036558670816e-05 1.942166031568401049e-03 1.373830897543433169e-03 -2.598373430705985809e-05 -9.401387503822243238e-05 4.596758814682795451e-04 -3.779452262839353566e-06 -1.119662732867445984e-04 4.724315328554070867e-05 9.448630657125488969e-06 -1.393673021923272012e-04 -5.196746861408719012e-05 -1.266116508052647117e-04 4.450305039497485897e-04 1.011003480310313125e-04 4.866044788410465310e-04 1.436191859880363818e-04 -7.275445605971447675e-05 7.653390832259177740e-05 1.398397337252078702e-04 2.220428204423134655e-05 -1.729099410250657665e-04 -6.708527766548797247e-05 5.697524286236098877e-04 -4.771558481838343059e-05 1.724375094922176235e-04 -7.700633985542907831e-05 7.180959299402361190e-05 -4.461992995620490121e-01 9.147616181633400068e-01 -9.378238358712082112e-02 4.634978525690813811e-02 -4.862832253986963671e-02 5.341783341995741743e-03 -1.110214102210049444e-04 1.417294598566112840e-05 -5.810907854121062643e-05 -8.976199124253493589e-05 -1.559024058422724124e-05 4.913287941694412242e-05
2.621995007347037703e-04 4.520224906360247041e-03 4.578428471208026429e-02 -2.007834014634910912e-04 -8.173065518398369127e-05 -2.947972765017975493e-04 1.549575427765327584e-04 -1.285013769366627045e-04 -2.858210773775174927e-04 1.202338251116928094e-03 -3.152063187211067482e-03 -2.373826723138409978e-02 -5.811380285653973236e-03 8.026139311679992422e-03 -3.726067499630354024e-03 5.650281132950294924e-03 -8.561876669937990014e-03 -1.672407626308036136e-03 3.590007218168014998e-03 3.112378938451221960e-03 8.867539871695426148e-04 -3.656620064300606255e-03 -2.838841080927955243e-03 1.469734498713080699e-03 -2.433022394204744764e-04 4.629829021982703491e-05 1.494773369954410661e-03 2.314914510985715927e-05 1.190527462795541968e-04 9.784057045434855181e-04 -4.508744820111884599e-02 8.690378046874652762e-02 -1.053593182997418221e-01 2.929075503680170223e-05 1.133835678853076619e-05 -1.133835678852923882e-04 8.834469664396882305e-05 -3.595203965029255449e-04 -1.070529853450282419e-03 -2.834589197132225680e-06 -4.020392344599224826e-04 -2.740102890562597093e-05 -3.732209109555894525e-05 3.566858073058068717e-04 -9.873819036675807181e-05 -3.203085792759008442e-04 -3.401507036559483967e-05 1.293989968490877286e-03 -2.076336586899384801e-03 -3.514890604444068263e-04 2.277119988362916875e-03 1.351154183966369942e-04 7.842363445399519115e-05 -5.999880467263192952e-04 -1.034625056953289478e-04 -2.031455591278131211e-04 -4.540067030740096727e-04 2.042321516533792888e-03 7.965195643941743895e-04 2.100903026607870740e-03 1.936969284708014733e-05 1.176354516809927867e-04 2.229876835077468323e-04 9.628154639592496032e-04 -4.218813588398616149e-04 -9.330522773893585231e-04 -9.656500531563872499e-04 1.582645635065510741e-04 -1.012420774909071793e-03 -4.204640642412711075e-05 -7.369931912544870969e-05 1.672407626307958941e-04 4.935586710046691028e-02 -9.378238358712082112e-02 7.918897353721822407e-02 -5.114543774692309475e-03 5.336114163601473823e-03 -9.599808747621255091e-04 -7.369931912542431515e-05 -6.047123620548928817e-05 2.834589197132767781e-05 -1.181078832139872969e-05 6.519555153403848013e-05 4.724315328400114158e-07
-1.939331442371323034e-03 -8.990372070237820715e-03 1.075726600311695908e-03 -3.108599486188268549e-04 3.949527614670919184e-04 -2.810967620489601693e-04 -2.919626873046734551e-04 4.771558481839318841e-04 3.708587532914625791e-04 -9.499653262655935460e-03 1.285249985133056494e-02 -1.409735694040455817e-03 -5.502410063166563239e-03 2.258222727048709265e-04 1.809412770836170111e-04 -5.798624634266880823e-03 1.955866546021317034e-04 -2.258222727048777028e-04 -7.300012045681264147e-03 -3.785121441237266141e-03 -1.529260871852861341e-03 -7.011828810639516782e-03 -3.183243668379532806e-03 2.203420669237476405e-03 -4.404290208197553236e-02 -9.262492633162514033e-02 1.019601734208474067e-02 6.555459949901271816e-03 -4.521169769425961759e-04 6.566798306689708561e-05 -4.205741407884404648e-01 -3.985342649176714658e-01 4.422809524285464117e-02 8.549593450083554924e-03 -4.781007112496464388e-04 5.621935240978944532e-05 -1.559024058422940964e-04 2.672072749830014214e-03 -3.066080648231366479e-04 2.144839159163528658e-04 3.656620064300625337e-04 5.480205781120857378e-05 1.885001816092496396e-04 1.951142230692591659e-04 -1.653510364993870593e-04 8.820296718409594873e-04 5.036120140238290431e-04 -5.669178394264451359e-06 -1.162181570824104108e-04 -5.432962627836043085e-05 9.826575883392077090e-05 -3.458198820501423749e-04 1.228321985422518858e-05 1.072419579581655909e-04 -2.688135421947024546e-04 -9.826575883391534989e-05 1.511780905135741426e-05 -1.511780905137259309e-04 8.739983357825085314e-05 -1.946417915364164440e-04 -1.875553185435858798e-04 3.061356332902857944e-04 1.218873354766857042e-04 -8.825021033738401563e-04 1.256667877395358998e-04 1.187220442065565259e-03 -9.184068998708411202e-04 -2.258222727048709265e-04 -1.122024890531518647e-03 -3.051907702245732455e-04 1.062970948924693050e-04 -3.193637162102343739e-04 2.950334922681828106e-02 4.634978525690813811e-02 -5.114543774692309475e-03 4.616931641135739173e-01 4.461123721600036007e-01 -4.927791589754577234e-02 -2.045628537263900759e-04 4.440856408840577248e-05 7.086472992830564199e-06 -2.399952186905212129e-04 -1.370051445279672243e-05 2.834589197121383658e-06
1.095568724691615980e-02 4.335504177013825913e-03 -3.191747435970934688e-03 -2.277119988363610764e-04 5.650281132950254592e-04 8.881712817677359789e-05 -1.705477833608033678e-04 4.469202300812116346e-04 -1.889726131414255772e-06 2.308772901064197816e-03 5.261469981410367425e-03 4.531563263148759464e-03 1.332256922652362910e-04 -3.604652595686597778e-04 4.195192011755856636e-04 -7.091197308159262469e-04 1.355878499294986897e-04 -1.507056589808493277e-04 -1.364382266886340206e-03 -1.597291012584030855e-03 -1.132890815787171001e-03 -5.810907854121062643e-05 6.094366773834258106e-04 4.927460887681537043e-04 -1.264226781921059389e-03 1.074781737245974686e-03 1.001554849653387807e-04 2.707032683263443928e-04 -1.388948706594581874e-04 1.209424724109829945e-04 -4.072704688232332004e-01 -8.828148530485937506e-01 8.714755513969990597e-02 2.428298078875450183e-04 -1.450364805865999196e-04 1.086592525566636023e-05 -1.962953019014087967e-03 1.317611545133680166e-03 2.409400817561036575e-05 -1.662958995650833452e-04 2.541681646762040253e-04 -1.105489786881784856e-04 -2.154287789820491517e-04 1.275565138709366031e-04 -8.976199124223135928e-06 7.766774400142081522e-04 2.133500802374847967e-03 -3.302296414658934497e-04 1.374775760609346295e-04 5.858151007406852719e-04 -5.480205781122483681e-05 -1.899174762078808046e-04 -1.166905886152693958e-04 5.055017401552107728e-05 -1.965315176678306998e-04 -5.243990014692449103e-05 7.039229839546834108e-05 -1.426743229223075698e-04 5.102260554835837819e-05 -1.790515509521675187e-04 1.851931608793017971e-04 -3.354263883273314421e-05 -1.081868210238727188e-04 -4.440856408840631459e-04 1.303911030680823813e-04 4.828250265781963355e-04 1.417294598568281244e-05 4.677072175268172372e-04 -1.700753518278251206e-05 1.166905886152585538e-04 1.417294598576954862e-06 7.086472992830564199e-06 -4.636254090829524527e-02 -4.862832253986963671e-02 5.336114163601473823e-03 4.461123721600036007e-01 9.148608287852396659e-01 -9.372710909777673405e-02 7.322688759256804070e-05 -3.307020729985789623e-06 5.196746861407634810e-05 9.117928584109020670e-05 3.070804963559820803e-05 -3.543236496415282100e-05
-1.205172840314027794e-03 -3.130803768232589233e-03 -2.374299154671266621e-02 -1.573197004407951571e-04 -1.148008624838551400e-04 -3.245604630716886294e-04 1.965315176678090157e-04 -6.425068846833406275e-05 -3.165291270130858852e-04 -2.603097746032949356e-04 4.530145968550193351e-03 4.579184361660593866e-02 3.656147632767761148e-03 -2.843565396256513868e-03 1.488159328494437564e-03 -3.586700197438018583e-03 3.130331336699724611e-03 8.872264187024001903e-04 -5.649808701417425097e-03 -8.536365367163798248e-03 -1.679966530833720264e-03 5.806655970325437163e-03 8.030391195475689026e-03 -3.713784279776114958e-03 1.970039492006598692e-04 5.102260554838351813e-05 1.451782100464573278e-03 -3.448750189848635069e-05 1.190527462795532617e-04 9.769884099449191884e-04 4.515500591031684080e-02 8.676535802961990451e-02 -1.056909652358062890e-01 -2.503887124142320335e-05 3.307020729989453040e-06 -1.110214102210146481e-04 2.267671357705509493e-04 -5.196746861409261113e-05 1.283596474768058330e-03 3.212534423413721581e-05 3.524339235101139542e-04 -9.779332730106991747e-05 1.086592525567262827e-05 -4.077084128541896444e-04 -1.559024058422995174e-05 -8.267551824970437169e-05 -3.623549857000794546e-04 -1.078088757975969149e-03 9.557289909664298810e-04 1.752720986893308757e-04 -1.011003480310500042e-03 3.826695416128233617e-05 -6.330582540261609284e-05 1.648786049665334954e-04 -1.653510364994250064e-05 1.152732940167114145e-04 3.883387200071230496e-04 -9.543116963678556367e-04 -4.346370102269430779e-04 -9.302176881922452709e-04 9.401387503821972188e-05 -2.059801483249453467e-04 -2.777897413189554061e-04 -2.038542064270953535e-03 7.955747013284564196e-04 2.101847889673567026e-03 2.081060902227939956e-03 -3.373161144587484084e-04 2.279482146027190115e-03 -1.374775760609129455e-04 8.078579211826843187e-05 -5.947912998649056973e-04 5.097063807976654967e-03 5.341783341995741743e-03 -9.599808747621255091e-04 -4.927791589754577234e-02 -9.372710909777673405e-02 7.916724168670688511e-02 2.220428204418797846e-05 5.621935240979094965e-05 4.251883795698338520e-06 9.732089576820280100e-05 -5.196746861408719012e-05 1.984212437993913229e-05
6.987262370931369981e-04 8.262827509640329436e-04 -4.899114995710268997e-04 -6.863012877790074934e-03 9.708468000177927163e-04 8.318101998984625545e-03 1.514568251181052511e-02 -6.321133909604971686e-04 -6.548845908441191382e-03 1.066277969654575841e-03 -8.858091241037988409e-04 -4.497548192783221762e-04 -6.811990272241684463e-03 2.130666213177813319e-04 -2.122634877119215779e-03 -5.450915026085323759e-03 -9.160447422065787215e-04 5.272335906666102395e-04 -6.989624528595285435e-03 -9.141550160751454922e-04 -2.181216387193280187e-03 -5.175487442430661000e-03 1.291155379293747879e-03 1.096041156224469631e-04 4.271253488545404681e-03 1.842482978136656167e-05 3.477096081815590160e-04 -4.386810241481888667e-02 -1.060278089187321852e-02 -9.599430802394967599e-02 5.537369996598258230e-03 7.795120292113680250e-04 2.598373430705267864e-05 -4.300393065491979749e-01 -4.598270595587951315e-02 -4.162433609267552903e-01 5.810907854121062643e-05 -4.818801635124783656e-05 1.885001816092930077e-04 -1.053522318267296511e-04 -1.152732940167141250e-04 -7.426623696486756541e-04 -1.866104554778679099e-04 5.773113331492750423e-04 5.441938826961090214e-03 -4.062911182553660336e-05 -1.133835678853974474e-05 3.590479649700882439e-04 -2.617270692018827324e-04 -3.288123468673490209e-04 3.495993343129925705e-05 -6.519555153404227484e-04 -5.631383871635949404e-04 1.833034347478875413e-04 -6.330582540261609284e-05 1.747996671564854432e-04 2.055077167920863618e-04 -2.683411106618651537e-04 -7.228202452687175483e-05 -4.299126948983152813e-05 -6.311685278947683567e-04 6.902224695017023740e-04 2.244049781063048137e-04 -1.662958995650833452e-04 1.053522318267404931e-04 1.379500075937610884e-04 -4.006219398613617907e-04 1.984212437990389571e-05 1.039349372281906433e-04 -1.299186715352342383e-04 -2.489714178147877169e-04 8.881712817680612396e-05 -4.379440309569288675e-04 -1.110214102210049444e-04 -7.369931912542431515e-05 -2.045628537263900759e-04 7.322688759256804070e-05 2.220428204418797846e-05 4.472320348928707778e-01 5.117898038575581510e-02 4.618707983699275044e-01 3.907859153473104696e-02 5.008246679799840603e-03 4.430037726738153547e-02
-6.330582540262015860e-04 -6.798289757789104147e-04 9.647051900906774115e-04 8.182514149055223566e-04 -1.399058741397912406e-02 1.918072023392787973e-03 2.036179906607073426e-04 6.976396445675347481e-03 -2.470816916833761716e-04 6.675457559246012005e-04 -9.930510820619561918e-04 -7.199856560715961647e-04 4.374715994240888561e-04 4.425266168256315746e-03 -5.433435059369684864e-03 5.158952338780732052e-04 -1.933662263977058583e-03 -3.456781525902795187e-03 -5.768389016164268994e-04 5.560991573240638489e-03 4.491879014388919580e-03 -7.143164776773181608e-04 -8.121098049783934993e-04 3.526228961232529512e-03 -1.984212437982529106e-05 -1.001554849653390924e-04 -4.724315328527063221e-07 1.432412407617551569e-03 3.873560624187804419e-02 -2.199641216974633148e-03 4.913287941686009675e-05 -1.795239824850396496e-05 -4.724315328553638880e-07 -4.833683228409803301e-02 -1.384162975166982334e-01 -8.822989578147157064e-02 -4.582585868696917482e-05 2.721205629247045073e-04 2.097596005877901213e-04 4.157397489130336236e-05 2.494438493476358598e-04 5.196746861409803214e-05 -1.308635346009088402e-04 4.563688607382910449e-04 -3.732209109556165576e-05 4.346370102267967106e-05 2.003109699306483693e-04 -2.418849448219490212e-04 1.936969284707093161e-04 6.703803451217767943e-04 -1.979488122664103652e-04 -5.669178394264532675e-04 -1.082813073304529292e-03 1.594928854919752193e-03 4.369991678912244501e-04 8.215584356355027252e-04 6.944743532974061336e-04 -2.626719322675898603e-04 -4.866044788410465310e-04 -1.795239824851403449e-05 5.910118476020880278e-04 -1.495718233020124294e-03 -1.328949901922168303e-03 -2.121217582520796251e-04 2.310190195662628404e-04 1.204700408781195914e-04 2.669238160632963304e-04 7.558904525686838648e-06 1.299186715352261068e-04 -4.062911182556235316e-04 6.018777728577471035e-04 -8.447075807454113841e-04 2.598373430703004253e-05 1.417294598566112840e-05 -6.047123620548928817e-05 4.440856408840577248e-05 -3.307020729985789623e-06 5.621935240979094965e-05 5.117898038575581510e-02 5.138732269174502848e-02 9.875661519655509757e-02 -4.911398215564499389e-03 5.128244289145113266e-02 -9.900747634050119372e-03
5.262887276009193746e-04 6.458139054132776280e-04 4.440856408840848299e-05 7.222060842760106257e-03 1.803271160908987043e-03 2.389558693182466248e-03 1.831617052880287616e-03 -3.070804963559983433e-04 4.683213785195393386e-03 3.429852928529993072e-04 -3.472371766487410139e-04 3.741657740214700528e-04 -7.393553489186627595e-04 -9.977753973905785674e-04 1.662958995650936451e-03 -1.005806733449113657e-03 -1.147063761772855114e-03 -3.765279316857405830e-04 -6.037674989891640698e-04 8.078579211826843187e-05 4.814077319796112491e-04 -8.319519293583082370e-04 1.317139113600775211e-03 -1.389893569660511155e-03 -3.930630353359216081e-04 6.141609927112467237e-06 -1.081868210238948500e-04 1.387247953076563289e-02 -2.158067242083362095e-03 1.924355362779803930e-02 4.204640642398345396e-05 -2.220428204418078885e-05 -1.133835678852902977e-05 -4.374408913744433081e-01 -8.815808618847756351e-02 -9.239877335684727466e-01 -1.195251778123582534e-04 -1.289738084694945844e-04 -8.976199124250240982e-06 3.278674838016418930e-04 4.724315328552986665e-05 1.028483447026149779e-03 -1.841065683537402263e-03 -3.968424875985115952e-05 1.086592525567425457e-04 -1.374775760609129455e-04 1.096041156224388316e-04 1.700753518278793307e-05 1.559024058425976730e-05 1.426743229223184119e-04 -9.873819036676891384e-05 3.609376911015323153e-04 4.289678318326732055e-04 -2.678686791289844847e-04 2.272395673034478814e-04 9.732089576821364302e-05 2.026731275949866622e-04 -2.834589197131141478e-05 1.181078832138463507e-04 1.166905886152693958e-04 1.762169617550461351e-04 -1.285013769366572835e-04 3.042459071588552756e-04 1.285013769366464415e-04 -1.138559994181263281e-04 -1.091316840895906887e-04 -1.247219246738396140e-04 1.015727795639011395e-04 1.223597670095501102e-04 2.631443638004596873e-04 -2.409400817562500248e-04 2.716481313918346803e-04 -5.196746861437992471e-06 -5.810907854121062643e-05 2.834589197132767781e-05 7.086472992830564199e-06 5.196746861407634810e-05 4.251883795698338520e-06 4.618707983699275044e-01 9.875661519655509757e-02 9.315726218284657856e-01 -4.434336853687136093e-02 -9.857283933027424089e-03 -3.688934381147926378e-02
7.648666516928419486e-04 8.749431988481614492e-04 4.095981389856174527e-04 1.521560237867314487e-02 6.642387351946642000e-04 6.613096596909569247e-03 -6.852146952534339530e-03 -9.080134061480301874e-04 -8.379518098255772304e-03 9.637603270249675731e-04 -7.922676805984787615e-04 5.352649267251425105e-04 -5.175959873963487459e-03 -1.165016160021350175e-03 -9.259658043965903005e-05 -7.008994221442384556e-03 8.853366925709750925e-04 2.142004569966290614e-03 -5.385247043018435292e-03 9.080134061480247664e-04 -5.579416403022044359e-04 -6.705220745816376990e-03 -1.620440157693904277e-04 2.071612271570817069e-03 4.215978999201499752e-03 -1.058246633595898151e-04 -3.014113179617388793e-04 -4.395172279613424049e-02 1.065333106588875478e-02 9.599808747621255134e-02 5.520834892947759642e-03 6.155782873105520659e-04 2.645616583990482296e-05 -4.303865437258468374e-01 4.578711930127738611e-02 4.167172097542092279e-01 9.543116963679938725e-05 -7.558904525711233197e-06 -3.529063550429620971e-04 -1.847207293464319701e-04 -6.221923287705343787e-04 -5.484930096450889650e-03 -7.511661372397145445e-05 5.102260554837193072e-05 6.793565442460270352e-04 -4.488099562126746794e-05 -1.336981237980735919e-04 -1.922796338721377823e-04 -4.006219398613509487e-04 3.165291270131346743e-05 -9.684846423535465806e-05 -5.669178394263367157e-05 2.664513845304292139e-04 -1.417294598565028638e-05 -5.971534575291924905e-04 -7.133716146116191644e-04 -2.319638826319943628e-04 -1.596818581051117659e-04 -1.318083976666484941e-04 -1.261392192723948848e-04 -4.251883795699422722e-05 -1.762169617550515561e-04 -2.177909366463223924e-04 -3.047183386917251026e-04 1.322808291993231647e-05 3.779452262842606172e-05 -2.560578908076182811e-04 3.486544712472637586e-04 -1.511780905137909831e-05 -6.651835982603659068e-04 6.051847935877410246e-04 -1.662958995651050292e-04 -3.609376911015106312e-04 -8.976199124253493589e-05 -1.181078832139872969e-05 -2.399952186905212129e-04 9.117928584109020670e-05 9.732089576820280100e-05 3.907859153473104696e-02 -4.911398215564499389e-03 -4.434336853687136093e-02 4.472008544117023199e-01 -5.111472969728748234e-02 -4.619076480294902476e-01
-6.680181874574981325e-04 -1.066277969654564999e-03 -7.686461039557002757e-04 -2.234601150406654484e-04 7.000018022318114583e-03 -3.751106370871392336e-04 -8.220308671683644207e-04 -1.389704597047375888e-02 1.781539310397614682e-03 6.075469512519952918e-04 -7.492764111086065758e-04 9.798229991420455594e-04 6.963640794288122578e-04 -8.395108338840059177e-04 3.647643865176367073e-03 5.262887276008732960e-04 5.698469149301553169e-03 4.504634665776015463e-03 -5.310130429294523035e-04 -1.814609517697499683e-03 -3.428435633931469027e-03 -4.752661220525122073e-04 4.341645786940907283e-03 -5.306823408564447474e-03 -1.747996671577702228e-05 -1.615715842365388695e-04 1.511780905137296918e-05 -1.529260871853020069e-03 3.879418775195210556e-02 -2.227042245880245241e-03 2.551130277419003112e-05 8.834469664395628696e-05 -1.133835678852900775e-05 4.818092987825531304e-02 -1.384432261140709775e-01 -8.823745468599725195e-02 -1.039349372283261685e-05 2.040904221935202489e-04 -2.551130277419057322e-04 1.875553185435398012e-04 4.549515661397276426e-04 1.559024058423537275e-05 -3.684965956270267080e-05 2.395227871576730699e-04 8.220308671684538673e-05 6.661284613262085600e-05 2.187357997120620463e-04 2.007834014635317488e-04 -2.433022394205124235e-04 4.110154335842811438e-05 1.204700408781250124e-04 4.124327281827496784e-04 5.536897565065046880e-04 -8.319519293583109475e-04 -5.985707521277667349e-04 -1.511308473604351535e-03 -1.347374731703533408e-03 1.587369950394181906e-04 2.877108035089263275e-04 1.388948706594790583e-04 -3.774727947514450004e-04 8.229757302340607065e-04 6.873878803045701483e-04 3.099150855531251480e-04 -4.351094417597993523e-04 -1.181078832137704565e-05 -2.187357997120376518e-04 6.883327433702854077e-04 -1.955866546021317034e-04 6.368377062890490711e-04 -1.119190301334391843e-03 1.521701967327159649e-03 -4.771558481839698312e-05 -1.559024058422724124e-05 6.519555153403848013e-05 -1.370051445279672243e-05 3.070804963559820803e-05 -5.196746861408719012e-05 5.008246679799840603e-03 5.128244289145113266e-02 -9.857283933027424089e-03 -5.111472969728748234e-02 5.135992166283941118e-02 9.865315269085973837e-02
-3.628274172329465710e-04 -3.689690271600591653e-04 3.892835830728166250e-04 -1.858073218720173933e-03 -2.801518989832421994e-04 4.672347859939669258e-03 -7.203636012978703422e-03 1.744689650834917432e-03 2.383889514788201797e-03 -4.629829021982924397e-04 5.933740052663314529e-04 2.645616583992968507e-05 8.574632321325199522e-04 1.259030035059607953e-03 -1.412097851704734479e-03 6.552625360704139590e-04 8.598253897968745080e-05 4.974704040967231709e-04 9.878543352005806494e-04 -1.175409653744182792e-03 -3.694414586929154398e-04 7.308515813272877665e-04 -1.032262899289013418e-03 1.623274746891085292e-03 3.765279316857812406e-04 -1.181078832137708800e-05 -4.818801635122660652e-05 -1.382476394594682120e-02 -2.175074777266148077e-03 1.919961749524250888e-02 -7.086472992832732604e-05 -3.637722802986360129e-05 -3.212534423417258113e-05 4.373369564372151519e-01 -8.803667128453372681e-02 -9.240590707299338735e-01 1.256667877395358998e-04 1.303911030681040653e-04 7.795120292115246922e-05 1.889253699888650100e-03 -1.889726131416966277e-06 1.261392192724057268e-04 -3.859765623428525194e-04 9.590360116963126715e-05 1.083757936370249864e-03 1.119662732867445984e-04 -1.322808291994966370e-04 5.669178394264451359e-05 1.289738084695054264e-04 4.015668029271014447e-05 1.162181570824104108e-04 -3.184188531445164040e-04 -2.518060070118874165e-04 1.979488122663859706e-04 -2.272395673034478814e-04 -1.011003480310692596e-04 3.514890604443959843e-04 -1.157457255495405839e-04 -1.190527462795643206e-04 -1.195251778124016215e-04 -2.163736420477888056e-04 1.256667877395196368e-04 3.061356332902912154e-04 4.535342715414813694e-05 1.412570283237414570e-04 1.086592525567317037e-04 -6.094366773835369414e-05 8.267551824971521371e-05 -1.048798002939086132e-04 -3.566858073058231347e-04 3.817246785471324969e-04 -2.914902557717711021e-04 1.228321985425771465e-05 4.913287941694412242e-05 4.724315328400114158e-07 2.834589197121383658e-06 -3.543236496415282100e-05 1.984212437993913229e-05 4.430037726738153547e-02 -9.900747634050119372e-03 -3.688934381147926378e-02 -4.619076480294902476e-01 9.865315269085973837e-02 9.317285242343080753e-01
1.679295678057064700e+00 3.040059119401719578e-01 -3.423711318602914999e-02 -7.380986810412687449e-02 -2.974428930857452025e-02 5.473686225968966979e-02 -7.381081296719260720e-02 -4.098107331753962634e-02 -4.693182090538597362e-02 4.780723653576696153e-02 -3.740901849762017645e-02 4.130468891754571215e-03 -3.222564144859080271e-01 2.580562761915922848e-02 1.186559037919563964e-01 -3.222365723615280841e-01 -6.358928432233317517e-04 -1.212911268822236960e-01 6.620183069902378127e-03 9.833662356384668263e-03 8.688015889210461444e-04 6.614041459975265533e-03 9.415088018274807291e-03 -3.015058042683030869e-03 -3.451150142031153001e-01 1.172386091933902974e-01 -1.287942844870326731e-02 -1.653746580760251383e-02 3.928740627225330712e-03 -4.544791346068766807e-04 -9.438237163384707862e-02 9.829174256822539868e-02 -1.083899665830090342e-02 1.019460004748620058e-02 3.499772795392623245e-03 -3.902284461385244034e-04 -4.895080430419670448e-01 -4.430973141173205621e-01 4.886501073783015847e-02 -4.078028991607619835e-03 -9.221863521336968669e-03 -1.120607595932957955e-03 -4.082753306936122949e-03 -8.752739009211547155e-03 3.105764896991244743e-03 -5.168400969437808752e-03 -1.371752198798872023e-02 1.514143062801479641e-03 -4.008061881591731129e-02 3.694887018461883062e-03 5.250604056154657695e-02 3.942582871137972900e-02 -3.012223453485902980e-03 -4.461879612052604971e-02 3.946834754933675055e-02 6.766636845087562781e-03 4.433580963234567268e-02 -4.007542206905589932e-02 -7.931653005108918811e-03 -5.202557769263262827e-02 1.541544091707088048e-03 -1.498080390684413798e-03 7.180959299402903291e-05 -9.699019369520855884e-04 2.214759026025991430e-03 -8.721086096510183815e-04 -9.689570738863893026e-04 2.444360750993734670e-03 3.680241640943195114e-04 1.541071660174229063e-03 -1.456978847325953157e-03 3.486544712472637586e-04 -7.068993026115012041e-03 -2.466565033037927852e-03 2.626719322675790183e-04 6.987262370930990511e-04 1.094056943786482494e-02 -1.219345786299741614e-03 7.851812076056319343e-04 -6.680181874574914105e-04 4.535342715409392683e-05 8.083303527155460142e-04 -6.344755486247662894e-04 9.495873810394040229e-05
3.040059119401719578e-01 1.911697977151544325e+00 -6.579695687536685211e-02 -5.967518907262689409e-02 -1.786358112032755685e-02 6.728936808765703659e-02 -6.440422871650924863e-02 -3.607014753350795688e-02 -6.394360797197522206e-02 3.743027791659862824e-02 -1.102617403161820497e-01 1.292052999206167938e-02 8.556207491543732502e-03 -2.666989386536486317e-01 -1.023853618004173446e-02 -2.399999430058596603e-02 -2.655291981782986754e-01 -2.572767641623809054e-02 -1.802326297843269073e-03 1.891899316472644976e-02 1.052719184661636553e-02 -1.011475911843356425e-03 1.613259198394541294e-02 -1.358854817951917968e-02 1.429568369789712690e-01 -5.638460895998262945e-01 3.630825302606714017e-02 -2.185704486755395831e-02 1.199456418766517082e-02 -5.177849600094751011e-04 3.192834028496491228e-02 6.314519868144980591e-03 1.950197367626982977e-03 2.767503919466748549e-03 4.658647345486913519e-03 -7.951022697956519700e-04 -4.438361970347064478e-01 -7.130569752107369652e-01 6.305071237487855362e-02 -9.898385476385818810e-03 -1.311942366739383969e-02 4.155035331463038072e-03 -8.862815556366903519e-03 -1.298950499585859938e-02 -2.924351188374565459e-04 -6.616876049172376074e-03 -3.200251203562326160e-03 1.016672658704764493e-03 5.829049224982776889e-02 3.725595068097533203e-03 -7.955132852291829648e-02 8.635575989063466046e-03 -4.601010698478493789e-03 -7.617486035760132404e-03 -4.546681072200143767e-03 -4.057714435694807949e-03 -6.988679665529616038e-03 5.730452764075864153e-02 1.220196163058866537e-02 7.609265727088408704e-02 3.435994538457132555e-03 -3.122772432174054577e-03 -7.667563778242670464e-04 2.530343289973413772e-03 9.651776216235228439e-04 -2.077281449965094964e-03 2.437274278000860737e-03 9.366900001923554250e-03 1.680438962366577948e-03 3.443553442982865906e-03 -2.941831155090467165e-03 1.165961023087024777e-03 -1.105111841655296787e-02 5.832639704632489215e-03 4.486682267527485057e-03 -6.971672130346809673e-03 3.837088909851402337e-03 -3.181826373780999220e-03 1.141867014911449648e-03 -1.040294235347547207e-03 -1.767366364411964395e-03 1.244857089073971110e-03 -6.259717810333290632e-04 2.015392919161077510e-03
-3.423711318602914999e-02 -6.579695687536685211e-02 1.321614929943061956e+00 2.844651988782079602e-02 1.691919048614960036e-02 -2.149138286112393936e-02 -1.475923351793482705e-02 -1.367500315003173511e-02 -3.393475700500192538e-03 -4.130468891754546928e-03 1.291675053979880750e-02 5.415955092654039030e-03 1.493970236348557412e-01 -3.119087466217768112e-02 -4.265215813555568447e-01 -1.475115493872299621e-01 -4.834391875709067275e-03 -4.277248644697394520e-01 -3.618353110139332050e-03 -6.703803451217798300e-04 2.729236965305508605e-03 3.924961174962457965e-03 -2.317276668655618779e-03 5.602565548131909975e-03 -1.564551507357147403e-02 3.631864651978993636e-02 -2.389279958578110485e-01 2.439636435665092778e-03 -5.102260554838071276e-04 7.318436875462634023e-03 -3.634888213789274659e-03 2.032872885876684747e-03 2.346283964772942487e-02 -3.146394008816336824e-04 -8.102200788469712204e-04 -2.708449977859878500e-03 4.896233163359836604e-02 6.296850928816172255e-02 -1.483808234076838262e-01 -3.645754139044936337e-03 -7.336861705244010186e-04 4.282591845333982156e-03 5.720200999812909484e-03 4.596758814682814533e-03 4.179601771171515337e-03 7.294342867286891276e-04 1.025648857829020155e-03 5.953109745510601000e-03 -2.000275110109671524e-03 3.800239250288647841e-03 -3.337256348090385759e-03 5.927740172196267754e-02 -9.271941263819617751e-03 -6.918003908214420683e-02 -5.974841596021948642e-02 -5.263359707541756527e-03 -6.192538046361706350e-02 -1.078230487435826238e-02 -7.325523348455473260e-03 -1.950291853933565356e-02 -4.648726283296850115e-04 3.269226207359185021e-04 6.692465094429260290e-03 1.412570283237631411e-04 -1.802798729376122637e-03 -5.952637313977131826e-05 -6.878603118374237123e-04 1.356350930827786251e-03 -8.376211077525835304e-04 -2.962145711003230045e-04 7.984092905255859348e-05 -1.300131578418000722e-03 1.359185520024918476e-03 4.530145968550223709e-03 4.625104706654137310e-02 9.916337874634390849e-04 -3.247494356847858629e-03 -2.495430599695384541e-02 -5.196746861409098483e-04 8.239205932997786764e-04 3.453474505172752585e-04 4.525894084754489809e-04 -5.843978061421028960e-04 8.551010744682575535e-05
-7.380986810412687449e-02 -5.967518907262689409e-02 2.844651988782079602e-02 1.639134273449029067e+00 -2.814321884372764787e-02 -2.593512110231490642e-01 7.682445371527707456e-02 4.295819928253936590e-03 3.993463747226493055e-02 -7.384104858529534632e-02 6.448784909782459551e-02 1.475167461340913706e-02 -2.943319314418924582e-01 -9.863142084034841328e-02 3.213951718015121799e-03 -4.331252293218062523e-03 -1.191472325861259868e-02 -1.881505822749822421e-02 -2.945445256316773230e-01 9.713428531272974564e-02 -1.850278098428083037e-02 -4.387944077160707036e-03 7.607564973570133185e-03 -2.103690372651708176e-02 3.711422122112018225e-03 -8.220308671682808016e-05 -1.048798002938923285e-03 -4.359914714316427409e-01 -1.228510958037122222e-02 -1.122865818660002124e-01 -4.765416871912141195e-03 -2.929075503703326409e-05 -3.817246785471637219e-04 -5.597274314963920916e-02 -1.123347698823515088e-02 -1.018496244421591979e-01 -1.518394946597198363e-03 3.662289242694889788e-03 1.292667160198881018e-02 -4.641365800015019305e-01 4.333047533042944793e-02 3.935453879307186931e-01 -3.807798154814318742e-03 1.651148207329552683e-03 1.496001691939838688e-02 -1.509418747472931858e-03 -7.672288093571368733e-04 1.340477231323846871e-02 3.189196305693503541e-02 3.341838933959077884e-02 -6.204915752522518341e-03 -4.117193565681320777e-02 -6.054682525074507604e-02 8.478728720155450510e-03 2.092399259016457583e-03 3.785593872770125559e-03 5.655005448278898651e-04 2.092871690549305726e-03 6.836084280417253738e-04 9.613981693606943324e-04 -4.120028154878454391e-02 6.094225044374504408e-02 -5.000215343741294671e-03 3.188771117313933534e-02 -3.407979348558830973e-02 1.293045105425153895e-03 2.101847889673572230e-03 -6.066020881863179795e-04 1.087064957100219390e-03 2.099485732009315469e-03 -3.568275367656667356e-03 1.460285868055966052e-03 6.259717810333656008e-04 3.462923135830013599e-04 -1.998385383978164894e-04 6.595144198661122975e-04 -3.859765623428308354e-04 -8.220308671683454471e-05 -8.061571676644164325e-03 6.198301711062719800e-04 5.578943971489133333e-03 1.467939258888227572e-02 9.306901197251530450e-05 1.096041156224605156e-04
-2.974428930857452025e-02 -1.786358112032755685e-02 1.691919048614960036e-02 -2.814321884372764787e-02 1.167503984473375223e+00 9.488692851093669112e-02 -4.329834998619528502e-03 -7.167258784948921969e-03 -1.069254288311568754e-02 4.096595550848827066e-02 -3.598463742606118621e-02 -1.368350691762312485e-02 -1.440320911477501187e-01 -3.715532276447680582e-01 -4.898453591564257137e-02 9.268161811556778831e-03 1.575181216846396198e-02 -5.006356953668424613e-03 1.510349437592653499e-01 -3.621990832942316163e-01 7.146046609123712923e-02 -9.537920216817204894e-03 1.626156579241491706e-02 2.855376184577898286e-03 -3.335366621959361599e-04 -3.143559419619674708e-03 1.166905886152783296e-03 -2.258033754435551793e-02 -1.847051391058680270e-01 -5.005128631683002094e-02 4.478650931468103422e-04 -2.551130277419044854e-04 8.645497051253337112e-05 -2.957421395673772834e-04 7.014427184070204380e-02 -6.854036678665801491e-03 3.440718853785687276e-03 9.157612832868622030e-03 -1.783901468061901367e-03 4.597939893514954579e-02 -1.663969999131236222e-01 -6.591411989551500261e-02 1.166905886152772454e-03 1.235077756343811416e-02 -2.167988304273320982e-03 -9.779332730106178595e-04 8.850532336512621084e-03 -2.707032683261310652e-03 -5.544550955897271233e-02 -5.206951382518819338e-02 4.831084854979085172e-03 -2.315670401443913756e-02 -3.352421400295038656e-02 1.515371384786905889e-02 -1.075726600311693090e-03 -9.028166592866220105e-04 -8.328967924240262069e-04 -2.234601150406003963e-04 3.529063550429729391e-04 -5.135330762137864120e-04 1.099064718034748617e-02 -1.826845494398455713e-02 -8.383297550518656327e-03 5.400648310989523970e-02 -5.811805474033557295e-02 6.932460313119792779e-03 1.011003480310529966e-04 8.237788638399200919e-03 2.395227871576784909e-04 1.207534997978344403e-03 -5.990431836606148778e-04 1.207534997978341584e-03 -8.064406265841263374e-04 5.692799970907400607e-04 -8.834469664395527052e-05 1.927520654049913462e-04 5.730594493535794143e-04 -1.157457255495649784e-04 9.302176881922398499e-04 -1.102655197684448973e-02 1.487214465428719594e-03 6.751046604503368282e-04 4.235821123581305636e-03 1.228321985425229364e-05
5.473686225968966979e-02 6.728936808765703659e-02 -2.149138286112393936e-02 -2.593512110231490642e-01 9.488692851093669112e-02 2.011820391909584504e+00 -3.987180407839521074e-02 -1.068923586238573059e-02 -1.027911804871400325e-01 4.696914299648154156e-02 -6.405699153986051109e-02 -3.383082206777349513e-03 4.863351928673100705e-02 2.971972286886606987e-02 -2.612456614698990265e-01 -2.127831623980626884e-03 8.565183690668212810e-04 6.811517840708808565e-03 1.599464197635160415e-02 -7.157337722758940965e-03 -2.706399625007281928e-01 -2.787346043845242982e-05 -2.984349993047424529e-03 6.356566274569127109e-03 -2.833644334066486026e-03 1.166905886152773322e-03 7.326940643054049782e-03 -2.014046489292398712e-01 -5.001065720500447176e-02 -6.325782635888236305e-01 4.074249539344834692e-03 8.787226511112840505e-05 5.158952338780824209e-04 -4.486209835994616965e-03 -6.855926404797241767e-03 8.728645001035888543e-03 1.084702799435941813e-02 -1.284068906300909075e-03 -1.131520764341911386e-02 4.178274238564193555e-01 -6.585790054310523833e-02 -7.569770450941699647e-01 1.049081461858647479e-02 -2.172240188069023224e-03 -7.052930353997901095e-03 1.133552219933190060e-02 -3.220565759475089041e-03 -1.100576498939887307e-02 -9.703743684849337314e-04 -1.774925268937626839e-03 -5.759412817039894286e-03 -5.312350857498855661e-02 -7.632981790037751679e-02 1.246132654212627616e-02 6.618765775303909592e-04 -1.932244969378720152e-04 1.046624817887803136e-02 -5.782561962149794597e-04 3.902284461385400159e-04 -9.122652899437068419e-04 -5.692422025681006387e-02 8.318716159977328217e-02 6.213419520113908946e-03 -1.304950380053123207e-02 1.341611067002700802e-02 -7.665674052111354220e-03 -6.151058557777254986e-04 -7.289618551958138796e-04 -8.768329249795865470e-04 4.100705705184764377e-04 6.642387351946804630e-04 1.201865819584096214e-03 -5.220368438052210361e-04 -1.426743229223184119e-04 -3.264501892030771354e-04 -6.396722954861758757e-04 -5.952637313974421321e-05 -3.349539567944887202e-04 8.184403875186509886e-03 1.519812241195738671e-03 2.333339340772734929e-03 6.324913361867788922e-03 -5.669178394264451359e-06 4.504634665776041484e-03
-7.381081296719260720e-02 -6.440422871650924863e-02 -1.475923351793482705e-02 7.682445371527707456e-02 -4.329834998619528502e-03 -3.987180407839521074e-02 1.639240098112388466e+00 2.811865240401913157e-02 2.594041233548287639e-01 -7.384010372222965524e-02 5.973329815116812380e-02 -2.845455122387930552e-02 -4.403061886212107819e-03 -7.549455895028930365e-03 2.102934482199135882e-02 -2.944599603872962157e-01 -9.709743565316697467e-02 1.844089245347677736e-02 -4.383219761832182239e-03 1.195299021277389066e-02 1.879096421932257774e-02 -2.943768124375136797e-01 9.873535577757656945e-02 -3.229541958599341234e-03 3.707170238316146414e-03 1.426743229223444869e-04 1.012893206441951161e-03 -4.360358799957313458e-01 1.226054314066274409e-02 1.123182347787015367e-01 -4.768723892642338404e-03 5.055017401553217680e-05 3.925906038028227976e-04 -5.598030205416497374e-02 1.120465866473096747e-02 1.018642698196777219e-01 -1.510836042071497971e-03 7.516385687729204741e-04 -1.341516580696127531e-02 -3.800711681821488178e-03 -1.653510364993815082e-03 -1.495529260406981698e-02 -4.641521702420861040e-01 -4.336543526386073266e-02 -3.935463327937843703e-01 -1.509418747472953543e-03 -3.669375715687698668e-03 -1.293753752724449008e-02 2.105154910403579920e-03 6.184128765076896041e-04 -1.091789272428782135e-03 2.100430595074995709e-03 3.567330504590971070e-03 -1.461230731121667759e-03 -4.119413993885741310e-02 -6.094177801221217078e-02 4.926988456148721426e-03 3.189054576233651961e-02 3.409821831536966052e-02 -1.291627810826598624e-03 2.104682478870726139e-03 -3.789373325032975755e-03 -6.420344531504708005e-04 2.106572205002102665e-03 -6.784116811803036443e-04 -9.595084432292583926e-04 3.188912846773794135e-02 -3.339901964674368839e-02 6.203498457923946156e-03 -4.117996699287176932e-02 6.054210093541653043e-02 -8.474004404826904896e-03 6.212474657048191193e-04 3.779452262843365114e-04 9.023442277536275003e-05 6.906949010345640695e-04 -3.547960811744088790e-04 2.078698744563867076e-04 1.466332991676516824e-02 -1.889726131420896510e-05 -1.105489786881676435e-04 -8.050705751388458412e-03 -5.399892420536917025e-04 -5.580833697620558864e-03
-4.098107331753962634e-02 -3.607014753350795688e-02 -1.367500315003173511e-02 4.295819928253936590e-03 -7.167258784948921969e-03 -1.068923586238573059e-02 2.811865240401913157e-02 1.167484142348995224e+00 9.491291224524375791e-02 2.972775420492457243e-02 -1.778043317054495490e-02 1.690832456089392394e-02 9.566738540321367487e-03 1.631447812409472092e-02 2.806715736693793633e-03 -1.509905351951769115e-01 -3.621499504148145698e-01 7.152660650583687885e-02 -9.243595371848288555e-03 1.568661661692992426e-02 -5.039899592501154504e-03 1.440731926911085203e-01 -3.715735422006808397e-01 -4.892500954250280504e-02 4.247159480369938405e-04 -3.143559419619673841e-03 1.169740475349910968e-03 2.261671477238549888e-02 -1.847013596536051794e-01 -5.008482895566274823e-02 -4.393613255553404815e-04 -2.546405962090455004e-04 8.739983357824592002e-05 3.349539567943016953e-04 7.016316910201625401e-02 -6.852146952534383766e-03 9.543116963678583472e-04 8.870374460892553603e-03 -2.710812135524148705e-03 -1.188165305131299492e-03 1.234983270037240399e-02 -2.184523407923266193e-03 -4.603325612989505461e-02 -1.664078658383792986e-01 -6.594341065055202289e-02 -3.464340430428473894e-03 9.137298276955830093e-03 -1.783429036529045201e-03 -1.124387048195791888e-04 8.221725966282117729e-03 2.470816916833653296e-04 -1.216511197102592041e-03 -6.023502043906115095e-04 1.216038765569741080e-03 -1.100387526326743540e-02 -1.828310032150307768e-02 -8.371014330664424200e-03 -5.400459338376381591e-02 -5.812892066559124937e-02 6.931043018521229268e-03 1.066750401187437428e-03 -8.980923439580701080e-04 -8.059681950512781945e-04 2.125941897849223470e-04 3.637722802986428569e-04 -5.106984870166596073e-04 5.544550955897271927e-02 -5.205770303686679812e-02 4.822581087387682423e-03 2.314583808918346808e-02 -3.351004105696471502e-02 1.514143062801481809e-02 -1.554299743094188484e-04 5.711697232221488955e-04 -1.148008624838578505e-04 7.884882283356312764e-04 5.716421547550078804e-04 -8.881712817681154497e-05 -6.689630505232106814e-04 4.237238418179875218e-03 2.929075503703209519e-05 -9.254933728636825264e-04 -1.102371738764735577e-02 1.465010183384520773e-03
-4.693182090538597362e-02 -6.394360797197522206e-02 -3.393475700500192538e-03 3.993463747226493055e-02 -1.069254288311568754e-02 -1.027911804871400325e-01 2.594041233548287639e-01 9.491291224524375791e-02 2.011880863145789622e+00 -5.472694119749968444e-02 6.718448828736311995e-02 -2.147626505207260103e-02 -1.511780905137909831e-05 -3.053324996844309844e-03 6.430738025227391436e-03 -1.603574351971006479e-02 -7.257020776191483794e-03 -2.706938196954737363e-01 2.076809018432246821e-03 9.547841279007107185e-04 6.863957740855798108e-03 -4.867745541928655828e-02 2.979672920872143693e-02 -2.613269196935501526e-01 2.686718127348480117e-03 1.182023695204130736e-03 7.326468211521193832e-03 2.013314220416473066e-01 -4.997900429230314745e-02 -6.325976332816707348e-01 -4.080863580804882165e-03 8.976199124253542378e-05 5.177849600094749927e-04 4.410620790737916630e-03 -6.857343699395779257e-03 8.705968287458903596e-03 -1.130197956049920627e-02 -3.252218672176413351e-03 -1.100245796866884326e-02 -1.045868927435232576e-02 -2.171767756536196765e-03 -7.027891482756537522e-03 -4.178014401221122331e-01 -6.590561612792358859e-02 -7.569727932103742507e-01 -1.081395778705957107e-02 -1.257612740460979390e-03 -1.131993195874771152e-02 6.358928432233311012e-04 -7.081748677502299610e-04 -8.839193979723900061e-04 -3.944803299342058284e-04 6.680181874575198166e-04 1.189110168196968673e-03 5.692705484600719956e-02 8.320416913495605471e-02 6.199246574128237409e-03 1.305753513658979362e-02 1.343217334214410509e-02 -7.660949736782818147e-03 -6.453414738804674321e-04 -2.007834014635778274e-04 1.042892608778242004e-02 5.952637313977457087e-04 3.741657740214808948e-04 -9.160447422065353534e-04 9.906889243976749280e-04 -1.782011741930511614e-03 -5.752326344047030762e-03 5.315374419309125409e-02 -7.632981790037751679e-02 1.247172003584905500e-02 6.524279468732817333e-04 -5.716421547550349855e-05 -3.349539567944738124e-04 5.414065366522442628e-04 -1.473986382508648933e-04 -3.259777576702073084e-04 -6.317826888874972235e-03 2.834589197088857593e-06 4.474399047673315380e-03 -8.182041717522244018e-03 1.527843577254264220e-03 2.364519821941146044e-03
4.780723653576696153e-02 3.743027791659862824e-02 -4.130468891754546928e-03 -7.384104858529534632e-02 4.096595550848827066e-02 4.696914299648154156e-02 -7.384010372222965524e-02 2.972775420492457243e-02 -5.472694119749968444e-02 1.680249989753432649e+00 -3.038967802560824105e-01 3.436797672063009179e-02 6.623962522165228323e-03 -9.377293495646371255e-03 2.992853760638842456e-03 6.644749509610850188e-03 -9.807206190544790619e-03 -8.659669997238922346e-04 -3.222294858885352831e-01 6.047123620548915807e-04 1.212627809902523807e-01 -3.222488555813823874e-01 -2.581365895521781084e-02 -1.186450378667007199e-01 -3.451074552985898269e-01 -1.170931002812707900e-01 1.281801234943209106e-02 -1.652329286161676597e-02 -3.921654154232485402e-03 4.445580724169137824e-04 -9.433371118596316218e-02 -9.824119239420987804e-02 1.079742268340963887e-02 1.021349730880047324e-02 -3.474733924151295669e-03 3.703863217586130267e-04 -5.180684189292077309e-03 1.372082900871871187e-02 -1.518867378130047806e-03 -4.091257074527562994e-03 8.755101166875851187e-03 -3.110961643852661052e-03 -4.089839779928996881e-03 9.224225679001217190e-03 1.125804342794352580e-03 -4.897154404848904630e-01 4.430264493873922738e-01 -4.885981399096878119e-02 -9.722640946163859342e-04 -2.510973597126341973e-03 -3.675517325614713685e-04 1.537292207911389709e-03 1.455561552727387045e-03 -3.453474505172833900e-04 1.534930050247116469e-03 1.496663096085826001e-03 -9.543116963677228219e-05 -9.788781360763141454e-04 -2.216648752157422166e-03 8.721086096510400655e-04 3.947354429619812782e-02 -6.760022803627608115e-03 -4.435565175672560173e-02 -4.006266641766881298e-02 7.934015162773191618e-03 5.201754635657410142e-02 -4.007731179518733700e-02 -3.757720412331683538e-03 -5.249517463629087277e-02 3.942393898524833296e-02 3.018365063412972206e-03 4.461548909979606847e-02 7.497488426414845343e-04 -1.096466344604044886e-02 1.220763080898299704e-03 -7.043954154873684030e-03 2.463730443840784785e-03 -2.640892268661464864e-04 7.431348011815021130e-04 6.609317144646526063e-04 -9.590360116965837220e-05 7.280169921301392778e-04 6.930570586988183367e-04 -5.621935240979637066e-05
-3.740901849762017645e-02 -1.102617403161820497e-01 1.291675053979880750e-02 6.448784909782459551e-02 -3.598463742606118621e-02 -6.405699153986051109e-02 5.973329815116812380e-02 -1.778043317054495490e-02 6.718448828736311995e-02 -3.038967802560824105e-01 1.911397510696648316e+00 -6.572703700850426878e-02 9.665949162220672727e-04 1.594078478160615431e-02 -1.348839269455388498e-02 1.686108140760826136e-03 1.878576747246119005e-02 1.050971187990073184e-02 2.396125491489185452e-02 -2.654805377304145786e-01 -2.561334798528711043e-02 -8.619040885413488742e-03 -2.667287018402184628e-01 -1.031223549916715151e-02 -1.430919523973679386e-01 -5.639523866947186992e-01 3.633754378110415351e-02 2.175169263572724124e-02 1.201346144897936369e-02 -5.012498563596093620e-04 -3.194251323095052830e-02 6.268221577925125326e-03 1.941221168502716473e-03 -2.848762143117886808e-03 4.680379195998245548e-03 -8.286449086283254831e-04 6.656560297932227234e-03 -3.213006854949421176e-03 1.036514783084646705e-03 8.897303058265339237e-03 -1.298052879673433115e-02 -2.688135421947132966e-04 9.937124862080017051e-03 -1.311847880432813473e-02 4.129996460221729143e-03 4.439160379637588916e-01 -7.129147733193474945e-01 6.304976751181284866e-02 -2.423573763548107166e-03 9.393828599296298251e-03 1.673352489373736542e-03 -3.424656181668630974e-03 -2.933799819031918631e-03 1.151788077101412438e-03 -3.404341625755824725e-03 -3.110961643852666256e-03 -8.220308671683346051e-04 -2.496800651140680845e-03 9.703743684849174683e-04 -2.075864155366507167e-03 4.574554532638612676e-03 -4.050155531169162201e-03 -7.092614602757752254e-03 -5.729177198937153437e-02 1.217314330708449410e-02 7.609549186008121580e-02 -5.827112255698072701e-02 3.713784279776112789e-03 -7.954943879678688656e-02 -8.611954412420668586e-03 -4.602427993077038218e-03 -7.598116342913044559e-03 7.026946619690888074e-03 3.849372129705605841e-03 -3.197889045898039476e-03 1.108607834998425953e-02 5.842560766822452005e-03 4.476761205337522267e-03 -1.240605205278256509e-03 -7.431348011815333381e-04 1.997912952445446855e-03 -1.133363247320047550e-03 -1.145646467174324130e-03 -1.743744787769199462e-03
4.130468891754571215e-03 1.292052999206167938e-02 5.415955092654039030e-03 1.475167461340913706e-02 -1.368350691762312485e-02 -3.383082206777349513e-03 -2.845455122387930552e-02 1.690832456089392394e-02 -2.147626505207260103e-02 3.436797672063009179e-02 -6.572703700850426878e-02 1.321591308366419026e+00 -3.918347133502478145e-03 -2.295544818144274607e-03 5.594534212073365778e-03 3.629691466927863555e-03 -6.552625360704081043e-04 2.728764533772656559e-03 1.475021007565728293e-01 -4.819746498190551065e-03 -4.277371476895936997e-01 -1.493837955519358163e-01 -3.120079572436764564e-02 -4.265097705672354911e-01 1.558740599503031371e-02 3.637297614606830459e-02 -2.389572866128480688e-01 -2.423101332015283309e-03 -5.083363293523857161e-04 7.312767697068376510e-03 3.640084960650710050e-03 2.051770147190899729e-03 2.351291739021209304e-02 3.217258738744967726e-04 -8.116373734455373332e-04 -2.704198094064174523e-03 -7.332137389915393232e-04 1.027066152427583666e-03 5.951692450912035755e-03 -5.723980452075757078e-03 4.594396657018539991e-03 4.179129339638661990e-03 3.642447118314972448e-03 -7.332137389915434431e-04 4.284481571465416361e-03 -4.899256725170110516e-02 6.291937640874477322e-02 -1.483789336815524162e-01 6.869154487717220054e-04 1.425325934624674818e-03 -8.376211077525835304e-04 2.943248449689006173e-04 7.936849751969960853e-05 -1.298241852286572805e-03 4.610931760668456579e-04 3.255053261373550997e-04 6.546483750776950668e-03 -1.473986382508811564e-04 -1.801853866310407486e-03 -6.047123620548928817e-05 5.974605380255521014e-02 -5.256745666081777575e-03 -6.207655855413077295e-02 1.078136001129255395e-02 -7.325995779988321403e-03 -1.950528069699993677e-02 1.998385383978245992e-03 3.872993706348379014e-03 -3.336311485024667789e-03 -5.928212603729123009e-02 -9.280445031411028306e-03 -6.918240123980849698e-02 -8.328967924240289174e-04 -3.255053261373539938e-03 -2.494721952396101658e-02 -1.270840823380963314e-03 4.531090831615916525e-03 4.625010220347566120e-02 -4.648726283296877220e-04 -5.692799970907305197e-04 8.314794978253625159e-05 5.319579059951540104e-04 8.328967924240275079e-04 3.477096081815484992e-04
-3.222564144859080271e-01 8.556207491543732502e-03 1.493970236348557412e-01 -2.943319314418924582e-01 -1.440320911477501187e-01 4.863351928673100705e-02 -4.403061886212107819e-03 9.566738540321367487e-03 -1.511780905137909831e-05 6.623962522165228323e-03 9.665949162220672727e-04 -3.918347133502478145e-03 1.701828772448134686e+00 -2.537240790353085806e-01 2.862835878481683194e-01 3.862647455778844829e-02 -5.811380285653981043e-03 -4.923445219652308746e-02 2.469068920162051373e-02 4.862785010833675647e-02 -6.841281027278734231e-03 1.985157301058275946e-03 -6.389636481868967224e-03 7.966612938540219152e-03 -7.624478022446347369e-02 4.463155177191317075e-02 5.963786698153132615e-02 -5.094276461932804867e-02 -5.712027934294502257e-02 -3.979432530700695303e-02 9.416977744406166903e-03 5.931377894999232542e-03 8.990372070237762601e-04 -1.029192094325448101e-02 -2.451919655519534049e-04 -8.909113846586710211e-03 -3.792255157383395830e-02 8.920452203375211359e-03 5.047411253873558545e-02 -4.034848749504631182e-02 -5.362334113674956104e-02 2.404204070701018887e-03 -2.363574958875471442e-03 6.604592829317910193e-04 2.018227508358155526e-03 -2.643726857858670273e-03 -2.441526161796575122e-03 -6.292788017633499809e-04 -4.335589214689705706e-01 4.098891568098503857e-01 -5.318823169498971409e-02 -4.469750321389974745e-01 -3.032112821019090215e-02 -4.288506688125338084e-01 -9.252099139439681763e-03 -2.833644334066545874e-03 -1.507009346655366171e-02 4.270781057012697918e-04 -2.750496384283998563e-03 -8.310070662926336352e-04 1.565165668349885507e-03 3.558826736999541867e-03 2.856321047643614087e-03 -7.831969951676421085e-03 1.217739519088019765e-02 -1.356350930827791672e-03 -1.348319594769259401e-03 5.862875322735063097e-04 -8.508491906725266889e-04 -1.933189832444221282e-03 1.829727326748840834e-03 -9.065961115494694956e-04 -8.289756107013294614e-03 -1.464537751850927133e-05 -5.907756318356492328e-03 -6.683016463772164725e-03 2.659789529975919130e-04 3.752051233937406943e-03 -6.532310804791295611e-03 8.796675141767133516e-04 2.862935089103547937e-04 -4.915177667827325299e-03 2.759000151875397951e-04 -1.199976093452606064e-04
2.580562761915922848e-02 -2.666989386536486317e-01 -3.119087466217768112e-02 -9.863142084034841328e-02 -3.715532276447680582e-01 2.971972286886606987e-02 -7.549455895028930365e-03 1.631447812409472092e-02 -3.053324996844309844e-03 -9.377293495646371255e-03 1.594078478160615431e-02 -2.295544818144274607e-03 -2.537240790353085806e-01 1.770242527583987480e+00 3.584101824007314419e-02 5.005412090602721388e-03 6.183183902011168964e-03 -9.689098307330917814e-03 -4.895052084527699854e-02 -1.420488235728232240e-01 2.260584884712976868e-03 6.342865760116270755e-03 -1.376051325747855610e-02 1.249912106475470006e-02 7.055434241122046646e-02 -8.268024256501946972e-03 -8.829509133300561530e-02 -1.806578181638959779e-02 -3.836758207778370039e-02 -4.285851622910691328e-02 3.421349160938689637e-03 -1.124198075582654235e-02 2.941831155090430302e-03 2.064998230110840719e-03 -1.041144612106678982e-02 3.441191285318563609e-03 -4.782755109167977081e-02 1.299233958505571426e-02 6.584986920704666291e-02 1.835396505143134559e-03 4.222120609128499590e-03 1.651620638862401043e-03 -3.059939038304270581e-03 -2.168460735806179750e-04 3.011278590420166795e-03 -4.026533954526387293e-03 -2.939468997426146653e-03 3.717563732038958648e-03 4.131163366107855062e-01 -7.795172259582328067e-01 6.446233779505042283e-02 -3.203274765372596256e-02 -1.568425445926564799e-01 -5.614140120686868241e-02 -1.447530216668877975e-03 8.404556969497171655e-04 -1.016200227171916133e-03 -2.165626146609042537e-03 -6.061296566534427315e-04 4.299599380516785918e-03 -8.751321714612996655e-03 9.886574688064472122e-03 1.893505583684350606e-03 1.049601136544790238e-02 -1.314682469629941536e-02 2.163736420477503435e-04 -1.617605568496803493e-03 -1.001649335959969161e-02 -7.842363445399278422e-04 -2.525618974644846474e-03 2.498217945739227442e-03 -1.625164473022500198e-03 2.004999425438221475e-03 3.576306703715074944e-04 8.304401484531809957e-03 -1.004389438850529764e-03 -1.341705553309303000e-04 -3.178519353050974182e-03 9.354144350536588689e-05 4.412038085336363047e-03 8.295897716940469225e-04 -1.326115312725042366e-03 -9.269106674622477719e-04 -5.758940385507112063e-04
1.186559037919563964e-01 -1.023853618004173446e-02 -4.265215813555568447e-01 3.213951718015121799e-03 -4.898453591564257137e-02 -2.612456614698990265e-01 2.102934482199135882e-02 2.806715736693793633e-03 6.430738025227391436e-03 2.992853760638842456e-03 -1.348839269455388498e-02 5.594534212073365778e-03 2.862835878481683194e-01 3.584101824007314419e-02 1.795589424184744098e+00 4.941303131594242809e-02 -2.427117000044497208e-02 -1.455906427746400111e-01 3.949527614670938699e-03 3.250801377577846457e-02 1.306178702038545206e-02 -7.955274581751683310e-03 1.255345069103306829e-02 -1.012656990675499767e-02 1.752909959506598891e-02 -3.672352034344698868e-02 5.973896732956238478e-03 -5.951408991992326869e-02 -5.810057477361993405e-02 2.836478923263681048e-02 -1.602629488905289029e-02 6.937184628448350536e-03 -3.669848147220565460e-03 -8.731007158700163084e-03 1.185425202240711004e-02 -1.113143177713838382e-02 7.643469770067164507e-03 1.790515509521973343e-04 -1.116450198443826036e-02 5.380900672916168193e-02 7.092756332217625692e-02 -1.063443380457445783e-03 3.106709760056967050e-03 4.599593403879945891e-03 -1.914292571129985916e-03 2.851124300782202116e-03 4.040706900512038013e-03 -9.075409746151793340e-04 -4.842281482307754514e-02 6.346361753459416055e-02 -1.669360442921116183e-01 -4.315047891641153877e-01 -5.691193703695580225e-02 -7.707318891732543031e-01 -1.158071416488385200e-02 -3.203085792759428571e-04 -2.252081117121581405e-02 6.506327070484247896e-03 1.146118898707147336e-03 7.026474188158018247e-03 5.090449766516681220e-03 2.193027175514662870e-03 -1.230542413628399508e-02 -1.638864987475298872e-03 1.587842381926918376e-03 9.297452566593795639e-04 2.248301664858747776e-03 -5.073914662866731672e-04 1.639337419008152653e-03 1.472569087910211624e-03 -1.165016160021355596e-03 1.214621470971172148e-03 -4.998325617609883885e-04 8.267551824969115526e-04 -3.626856877730727426e-03 1.963425450546941314e-03 3.075529278888485462e-04 1.567055394481284150e-03 -1.494300938421554929e-03 -4.477706068403260187e-03 -6.425068846833067462e-05 4.114878651170296485e-04 2.899312317133445616e-03 3.203085792759435618e-04
-3.222365723615280841e-01 -2.399999430058596603e-02 -1.475115493872299621e-01 -4.331252293218062523e-03 9.268161811556778831e-03 -2.127831623980626884e-03 -2.944599603872962157e-01 -1.509905351951769115e-01 -1.603574351971006479e-02 6.644749509610850188e-03 1.686108140760826136e-03 3.629691466927863555e-03 3.862647455778844829e-02 5.005412090602721388e-03 4.941303131594242809e-02 1.702266244047558663e+00 -3.107097153913898069e-01 -2.248235524444137656e-01 1.919489317991364928e-03 -7.826300773282179185e-03 -6.289008565370794029e-03 2.465761899432068749e-02 4.896894567505832851e-02 -3.991101589562211921e-03 -7.636572269687455505e-02 3.066175134537964947e-02 -6.806604552767123173e-02 -5.078544491888732637e-02 -4.707685738597258696e-02 5.132165470867812440e-02 9.402804798420549143e-03 5.586502876014838928e-03 -2.184523407923226728e-03 -1.038876940748958630e-02 1.689887593023664840e-03 8.734314179430201566e-03 -3.786963924215414057e-02 -2.327670162378416268e-03 -5.119646035247143318e-02 -2.327197730845578967e-03 2.125941897849250575e-04 -2.088147375220797408e-03 -4.033525941212635219e-02 -5.287973390403515744e-02 9.308790923382336685e-03 -2.608294492894539136e-03 -2.213341731427441797e-03 1.154150234765663995e-03 4.544791346068794997e-04 -2.001692404708210315e-03 1.410208125573298539e-03 -9.238398624986890462e-03 5.064466032209721108e-04 1.525434176436724770e-02 -4.471517215322854399e-01 6.408344770570040261e-02 4.251236564498377390e-01 -4.333482170053170046e-01 4.108103982989184111e-01 -3.731642191718048673e-02 -1.920434181057131687e-03 1.970984355072609613e-03 4.700693751910958989e-04 -1.327060175790751445e-03 1.067695264252957639e-04 8.366762446868655605e-04 -7.809765669632205351e-03 1.266825155351692690e-02 -1.328005038856474836e-03 1.600125601781157659e-03 2.861990226037884177e-03 -3.606542321817963245e-03 -8.534948072565237340e-03 1.284541337833768060e-03 5.784924119814079981e-03 -6.941436512244040201e-03 -5.673902709593258049e-04 -3.746382055543135553e-03 -4.729039643882318976e-03 3.562133757729804128e-04 1.606267211709706821e-05 -6.259245378800881374e-03 7.403002119843794283e-04 -4.483375246797506423e-04
-6.358928432233317517e-04 -2.655291981782986754e-01 -4.834391875709067275e-03 -1.191472325861259868e-02 1.575181216846396198e-02 8.565183690668212810e-04 -9.709743565316697467e-02 -3.621499504148145698e-01 -7.257020776191483794e-03 -9.807206190544790619e-03 1.878576747246119005e-02 -6.552625360704081043e-04 -5.811380285653981043e-03 6.183183902011168964e-03 -2.427117000044497208e-02 -3.107097153913898069e-01 1.755428964439774475e+00 -2.748606658152581358e-02 7.874961221166276032e-03 -1.878765719859261732e-02 -1.044876821216236470e-02 -4.862123606687680788e-02 -1.420998461783716249e-01 3.250423432351562392e-02 6.492721042338013560e-02 1.897285035947192389e-02 8.548695830171326726e-02 -4.809825436000606490e-03 -1.376571000433996460e-02 5.233360305205434632e-02 6.846005342607221732e-03 -1.298997742739143625e-02 -8.683291573881824973e-04 3.961810834525195113e-03 -1.370618363120018612e-02 -2.897422591002024855e-03 -4.832596635884217617e-02 -2.208617416098879703e-03 -6.782510544591499602e-02 -3.656620064300621867e-03 -1.893978015217203303e-03 -3.009861295821597213e-03 -9.941376745875696308e-03 -1.150134566736414621e-02 6.666008928589322365e-04 -4.542901619937317857e-03 -4.482902815264681699e-03 -2.902146906330578275e-03 -3.544181359481043438e-03 -1.160197358386234542e-02 -2.413180269825267177e-03 1.118717869801532207e-03 6.798289757788756119e-04 -1.046435845274656766e-03 6.296992658276029386e-02 -1.620922037857454590e-01 -8.075697379476522164e-02 4.135901854382394438e-01 -7.674177819702738823e-01 6.986884425704735502e-02 -2.785928749248155721e-03 3.022144515675844086e-03 4.658174913953996204e-04 -2.066415524709419409e-03 9.954132397262758364e-04 9.193517629365536691e-04 1.060089116574178952e-02 -2.303339938436388748e-02 2.859628068373597058e-03 -9.653665942366770197e-03 8.606285234026397196e-03 -3.437411833055721219e-03 2.212396868361727730e-03 -1.777287426601937377e-03 -8.682346710816111340e-03 -1.253360856665310975e-03 5.527448934407867180e-04 3.342925526484645006e-03 -1.295407263089441013e-03 -1.242494931409639757e-03 9.354144350536505205e-04 5.130606446809424974e-04 4.850926979359007282e-03 -1.939803873904175514e-03
-1.212911268822236960e-01 -2.572767641623809054e-02 -4.277248644697394520e-01 -1.881505822749822421e-02 -5.006356953668424613e-03 6.811517840708808565e-03 1.844089245347677736e-02 7.152660650583687885e-02 -2.706938196954737363e-01 -8.659669997238922346e-04 1.050971187990073184e-02 2.728764533772656559e-03 -4.923445219652308746e-02 -9.689098307330917814e-03 -1.455906427746400111e-01 -2.248235524444137656e-01 -2.748606658152581358e-02 1.810736523991153257e+00 6.343338191649162267e-03 -1.050309783844073294e-02 -4.915177667827338309e-03 6.854981541731502981e-03 2.171295325003310892e-03 1.310525072140814734e-02 -3.254675316147252750e-02 3.381381453259073300e-02 -2.144036025557555930e-02 6.171751058916080668e-02 6.760873180386722803e-02 3.768586337587340011e-03 1.489765595706166179e-02 -4.852344273957574262e-03 -1.928937948648501693e-03 8.113066713725448909e-03 -1.125473640721363737e-02 -7.862678001312031761e-03 2.971594341660322575e-03 -2.172712619601885678e-03 4.067635497884792423e-03 -2.360267938145476328e-03 -4.580696142565730475e-03 -2.154287789820471188e-04 -5.292414246812356116e-02 -6.860508990665922791e-02 1.463545645632671581e-02 -1.899174762078624382e-03 -3.234738705460761879e-03 6.529003784061311773e-04 -5.896417961567954752e-03 1.936969284707472632e-05 7.809765669632236576e-03 1.162417786590654728e-02 -2.322473415517024246e-03 -1.099678879027460310e-02 4.281368247663893678e-01 -7.932928570247627098e-02 -7.769103487599369195e-01 -4.285946109217261824e-02 7.157384965912241825e-02 -1.685531774290755513e-01 -8.848642610381146981e-04 7.516385687728981396e-04 -1.099584392720889120e-02 -1.839648388938840053e-03 1.286903495498048673e-03 1.170685338415623517e-03 -6.888051749031369117e-04 8.078579211826972207e-04 6.401447270190348607e-04 -3.058994175238559550e-03 -4.344007944605176620e-03 3.066080648231352926e-04 1.946417915364137335e-04 -1.235408458416812445e-03 -1.469734498713077230e-03 -1.551465153897060162e-03 -9.070685430823935327e-05 8.366762446868722825e-04 -5.007774248267022384e-05 -2.453336950117970382e-03 7.393553489186675300e-04 1.530205734918562398e-03 3.273005659622049528e-03 -6.146334242448481906e-04
6.620183069902378127e-03 -1.802326297843269073e-03 -3.618353110139332050e-03 -2.945445256316773230e-01 1.510349437592653499e-01 1.599464197635160415e-02 -4.383219761832182239e-03 -9.243595371848288555e-03 2.076809018432246821e-03 -3.222294858885352831e-01 2.396125491489185452e-02 1.475021007565728293e-01 2.469068920162051373e-02 -4.895052084527699854e-02 3.949527614670938699e-03 1.919489317991364928e-03 7.874961221166276032e-03 6.343338191649162267e-03 1.702170812877922046e+00 3.107120775490541109e-01 2.248207178552166230e-01 3.865482044975979137e-02 -5.094229218779531415e-03 -4.936295357345972523e-02 -7.627737800023054460e-02 -3.072127771851944356e-02 6.807076984299979816e-02 -5.075804388998174377e-02 4.709008546889251190e-02 -5.130889905729104500e-02 9.409418839880639984e-03 -5.596896369737642055e-03 2.182633681791841095e-03 -1.033869166500718355e-02 -1.690832456089419022e-03 -8.751794146145835257e-03 -2.626719322675898603e-03 2.237908171135935542e-03 -1.148953487904297776e-03 -4.036502259869623882e-02 5.287028527337803152e-02 -9.320129280170865588e-03 -2.347039855225504547e-03 -2.102320321206409747e-04 2.103265184272122296e-03 -3.789845756565830837e-02 2.311135058728503583e-03 5.121724733991708800e-02 -7.821104026420746397e-03 -1.273911628344522214e-02 1.332256922652156911e-03 1.588787244992628757e-03 -2.864824815234994718e-03 3.614101226343652794e-03 -1.924686064852792079e-03 -1.974763807335481493e-03 -4.672347859939690942e-04 -1.335563943382175227e-03 -1.209424724109731553e-04 -8.414005600154337260e-04 -4.472282554406079580e-01 -6.415620216176015633e-02 -4.251368845327577195e-01 -4.332475890888188297e-01 -4.107707140501585807e-01 3.734854726141466352e-02 4.440856408840414618e-04 1.948780073028426839e-03 -1.413987577836127050e-03 -9.249736981775419364e-03 -5.026671509581219152e-04 -1.526426282655721396e-02 -7.092614602757787816e-03 5.697524286235665196e-04 3.741657740214574326e-03 -8.335581965700262705e-03 -1.277454864840937496e-03 -5.789176003609778319e-03 -6.291843154567888091e-03 -7.865985022041967461e-04 4.648726283296958535e-04 -4.653450598625461648e-03 -4.086532759198981276e-04 -2.409400817561307626e-05
9.833662356384668263e-03 1.891899316472644976e-02 -6.703803451217798300e-04 9.713428531272974564e-02 -3.621990832942316163e-01 -7.157337722758940965e-03 1.195299021277389066e-02 1.568661661692992426e-02 9.547841279007107185e-04 6.047123620548915807e-04 -2.654805377304145786e-01 -4.819746498190551065e-03 4.862785010833675647e-02 -1.420488235728232240e-01 3.250801377577846457e-02 -7.826300773282179185e-03 -1.878765719859261732e-02 -1.050309783844073294e-02 3.107120775490541109e-01 1.755742658977590187e+00 -2.752102651495710872e-02 5.805711107259724398e-03 6.301764216757869096e-03 -2.432124774292764371e-02 -6.499335083798005175e-02 1.903710104794025665e-02 8.546144699893906682e-02 4.787148722423606798e-03 -1.378271753952275969e-02 5.231376092767441727e-02 -6.844588048008525515e-03 -1.296541098768295638e-02 -8.579356636653637583e-04 -3.987794568832154357e-03 -1.372649818711296765e-02 -2.870966425162124226e-03 4.547153503733015328e-03 -4.502744939644599473e-03 -2.916319852316240271e-03 9.948463218868525137e-03 -1.149473162590416812e-02 6.713252081874896684e-04 3.665123831892012039e-03 -1.897285035947192345e-03 -3.016002905748724552e-03 4.833588742103213376e-02 -2.207200121500324866e-03 -6.783738866576924376e-02 -1.058955280895326756e-02 -2.309056359983938794e-02 2.857265910709322083e-03 9.656028100031046474e-03 8.606757665559246206e-03 -3.438829127654292536e-03 2.778842276255332096e-03 3.020727221077280141e-03 5.281784537323075011e-04 2.064998230110853296e-03 1.008641322646228102e-03 9.236036467322631749e-04 -6.303039781896578597e-02 -1.621257464245781654e-01 -8.079476831739365594e-02 -4.135368006750267944e-01 -7.675595114301303479e-01 6.993923655544281859e-02 3.544181359481037366e-03 -1.166338968313353035e-02 -2.410345680628129747e-03 -1.113521122940117850e-03 6.751046604503293472e-04 -1.044546119143236872e-03 1.242494931409636504e-03 5.451859889151080109e-04 3.354736314806028991e-03 -2.207200121500318794e-03 -1.790515509521866224e-03 -8.673370511691858714e-03 -5.168400969437782731e-04 4.947303012061504690e-03 -1.944528189232736307e-03 1.300604009950845829e-03 -1.139032425714313302e-03 9.354144350536432563e-04
8.688015889210461444e-04 1.052719184661636553e-02 2.729236965305508605e-03 -1.850278098428083037e-02 7.146046609123712923e-02 -2.706399625007281928e-01 1.879096421932257774e-02 -5.039899592501154504e-03 6.863957740855798108e-03 1.212627809902523807e-01 -2.561334798528711043e-02 -4.277371476895936997e-01 -6.841281027278734231e-03 2.260584884712976868e-03 1.306178702038545206e-02 -6.289008565370794029e-03 -1.044876821216236470e-02 -4.915177667827338309e-03 2.248207178552166230e-01 -2.752102651495710872e-02 1.810614636655676790e+00 4.924957000557443620e-02 -9.659335120761031179e-03 -1.455660763349315157e-01 3.261005898687530102e-02 3.388231710485475889e-02 -2.147390289440828659e-02 -6.171136897923357179e-02 6.759172426868445549e-02 3.775200379047315494e-03 -1.489718352552857339e-02 -4.840061054103333461e-03 -1.920906612589961399e-03 -8.079051643359690463e-03 -1.124859479728651870e-02 -7.855119096786346983e-03 1.882639658428693265e-03 -3.230486821665081755e-03 6.434517477490233608e-04 5.292319760505785620e-02 -6.860178288592923279e-02 1.462553539413674088e-02 2.345150129094082918e-03 -4.579751279500022046e-03 -2.064525798578016212e-04 -2.979153246186016894e-03 -2.192082312448948803e-03 4.057242004161973684e-03 6.840808595745843587e-04 8.328967924240309774e-04 6.420344531504564890e-04 3.051907702245731154e-03 -4.347314965335167397e-03 3.122772432173990392e-04 8.706913150524570391e-04 7.469142534443550191e-04 -1.090938895669635485e-02 1.823585716821755996e-03 1.287375927030902454e-03 1.170685338415630890e-03 -4.281665879529592544e-01 -7.942518930364592111e-02 -7.767539739225617357e-01 4.287032701742829466e-02 7.167353271255488822e-02 -1.685706573957912180e-01 5.885079604779431053e-03 5.480205781122077105e-05 7.805513785836534768e-03 -1.162984704430080479e-02 -2.324363141648450211e-03 -1.100009581100459127e-02 1.556189469225608812e-03 -9.779332730106991747e-05 8.432902861468486323e-04 -1.771618248207647826e-04 -1.238715479146796934e-03 -1.463592888785957913e-03 -1.512725768202913528e-03 3.336311485024669524e-03 -6.108539719820054760e-04 5.385719474551161029e-05 -2.394755440043904240e-03 7.284894236629934922e-04
6.614041459975265533e-03 -1.011475911843356425e-03 3.924961174962457965e-03 -4.387944077160707036e-03 -9.537920216817204894e-03 -2.787346043845242982e-05 -2.943768124375136797e-01 1.440731926911085203e-01 -4.867745541928655828e-02 -3.222488555813823874e-01 -8.619040885413488742e-03 -1.493837955519358163e-01 1.985157301058275946e-03 6.342865760116270755e-03 -7.955274581751683310e-03 2.465761899432068749e-02 -4.862123606687680788e-02 6.854981541731502981e-03 3.865482044975979137e-02 5.805711107259724398e-03 4.924957000557443620e-02 1.701660586822438592e+00 2.537184098569142954e-01 -2.862561868192626813e-01 -7.607470487263558179e-02 -4.469249543965146676e-02 -5.975503000167945583e-02 -5.089504903450958739e-02 5.713209013126638314e-02 3.979574260160549659e-02 9.418867470537668762e-03 -5.939881662590656974e-03 -9.094307007465871930e-04 -1.029333823785287191e-02 2.834589197132387768e-04 8.867539871695417908e-03 -2.640419837128689905e-03 2.446250477125110762e-03 6.349479801576429468e-04 -2.361685232744035502e-03 -6.580971252675353426e-04 -2.018699939891025353e-03 -4.035462910497340794e-02 5.362050654755237677e-02 -2.404676502233888714e-03 -3.793011047835961880e-02 -8.920924634908070777e-03 -5.047364010720273297e-02 -1.349736889367836356e-03 -5.891221214706656405e-04 8.517940537382609218e-04 -1.932717400911351455e-03 -1.828310032150285563e-03 9.056512484837840517e-04 1.571779709809829981e-03 -3.556937010868133249e-03 -2.811440052022341415e-03 -7.827245636347873736e-03 -1.217834005394589567e-02 1.354933636229236401e-03 -9.256351023235380102e-03 2.833644334066551078e-03 1.511497446217492310e-02 4.256608111026982579e-04 2.746244500488283745e-03 8.267551824968919286e-04 -4.334119952622525473e-01 -4.098234888267835441e-01 5.317642090666834659e-02 -4.469684180975375121e-01 3.026254670011684078e-02 4.288506688125338639e-01 -6.854981541731496909e-03 -2.612546376690345895e-04 -3.755830686200250200e-03 -8.102200788469713505e-03 1.889726131421845187e-05 5.900669845363647886e-03 -4.961475958047170155e-03 -3.193637162102492817e-04 1.157457255495514259e-04 -6.490264398367157767e-03 -9.236036467322709812e-04 -2.891280981074870193e-04
9.415088018274807291e-03 1.613259198394541294e-02 -2.317276668655618779e-03 7.607564973570133185e-03 1.626156579241491706e-02 -2.984349993047424529e-03 9.873535577757656945e-02 -3.715735422006808397e-01 2.979672920872143693e-02 -2.581365895521781084e-02 -2.667287018402184628e-01 -3.120079572436764564e-02 -6.389636481868967224e-03 -1.376051325747855610e-02 1.255345069103306829e-02 4.896894567505832851e-02 -1.420998461783716249e-01 2.171295325003310892e-03 -5.094229218779531415e-03 6.301764216757869096e-03 -9.659335120761031179e-03 2.537184098569142954e-01 1.770646928976111756e+00 3.573377628211497903e-02 -7.055764943195058647e-02 -8.219836240150697401e-03 -8.841036462702232812e-02 1.798972033959982467e-02 -3.836427505705371221e-02 -4.286749242823116590e-02 -3.427018339332852607e-03 -1.122166619991376083e-02 2.956476532608946946e-03 -2.142949433032193766e-03 -1.042750879318387301e-02 3.467175019625609155e-03 4.053934983431983774e-03 -2.977735951587442541e-03 3.708115101381851374e-03 3.094426540202712371e-03 -2.144839159163415088e-04 3.034427735530080550e-03 -1.810830065434655342e-03 4.224482766792778468e-03 1.630833651416765083e-03 4.785825914131535547e-02 1.301548873016562802e-02 6.582577519887103379e-02 1.638864987475304076e-03 -1.000940688660686452e-02 -7.936849751970279608e-04 2.539319489097641245e-03 2.501052534936367040e-03 -1.636975261343878978e-03 8.758880619138681434e-03 9.884684961933050060e-03 1.937441716239900538e-03 -1.048089355639653109e-02 -1.312887229805091358e-02 2.234601150405881990e-04 1.472569087910207287e-03 8.310070662926078312e-04 -9.982478289234119652e-04 2.196334196244647142e-03 -6.122712665805679026e-04 4.296292359786801213e-03 -4.130265746195429521e-01 -7.796627348703524252e-01 6.447603830950324189e-02 3.199117367883468066e-02 -1.568501034971822028e-01 -5.605494623635615126e-02 1.000137555054832943e-03 -1.393673021923358206e-04 -3.168598290861009657e-03 -1.989409184853992933e-03 3.472371766487037173e-04 8.312432820590350685e-03 1.328005038856464644e-03 -8.465973068768342050e-04 -5.966810259963511781e-04 -8.125822365112335107e-05 4.502272508111738319e-03 8.470697384096921058e-04
-3.015058042683030869e-03 -1.358854817951917968e-02 5.602565548131909975e-03 -2.103690372651708176e-02 2.855376184577898286e-03 6.356566274569127109e-03 -3.229541958599341234e-03 -4.892500954250280504e-02 -2.613269196935501526e-01 -1.186450378667007199e-01 -1.031223549916715151e-02 -4.265097705672354911e-01 7.966612938540219152e-03 1.249912106475470006e-02 -1.012656990675499767e-02 -3.991101589562211921e-03 3.250423432351562392e-02 1.310525072140814734e-02 -4.936295357345972523e-02 -2.432124774292764371e-02 -1.455660763349315157e-01 -2.862561868192626813e-01 3.573377628211497903e-02 1.795691469395840789e+00 -1.753098932119733985e-02 -3.680052668330241472e-02 6.050903072811663654e-03 5.954290824342738098e-02 -5.808120508077285749e-02 2.837423786329392253e-02 1.602535002598717839e-02 6.919232230199845284e-03 -3.681186504009095230e-03 8.747542262350001610e-03 1.186889739992562885e-02 -1.115694307991257385e-02 -2.853014026913631117e-03 4.056297141096268724e-03 -8.971474808923602696e-04 -3.116158390714052207e-03 4.600538266945656922e-03 -1.919489317991398105e-03 -5.382317967514736040e-02 7.092189414378198553e-02 -1.056356907464623242e-03 -7.653863263789953755e-03 1.818861401493221061e-04 -1.114938417538688734e-02 -2.256805432450138815e-03 -5.621935240978945345e-04 1.640754713606723970e-03 -1.474458814041625012e-03 -1.164071296955644349e-03 1.216511197102593343e-03 -5.085253019655273585e-03 2.193027175514662003e-03 -1.239849314825650084e-02 1.639337419008160025e-03 1.577921319736957321e-03 9.254933728636913085e-04 1.156795851349674831e-02 -3.136945378159719825e-04 -2.260962829939261454e-02 -6.519555153404201463e-03 1.140922151845734280e-03 7.024584462026602256e-03 4.841620078161755492e-02 6.341306736057863991e-02 -1.669407686074401709e-01 4.315038443010496549e-01 -5.682406477184470672e-02 -7.707498415715027251e-01 -1.994605931715400134e-03 3.160566954802600768e-04 1.558079195357032608e-03 4.544791346068693082e-04 8.343140870225970902e-04 -3.633470919190702475e-03 -4.110154335841801503e-04 2.823723271876586120e-03 3.217258738745096746e-04 1.520757104261455340e-03 -4.560381586652948946e-03 -6.330582540261202708e-05
-3.451150142031153001e-01 1.429568369789712690e-01 -1.564551507357147403e-02 3.711422122112018225e-03 -3.335366621959361599e-04 -2.833644334066486026e-03 3.707170238316146414e-03 4.247159480369938405e-04 2.686718127348480117e-03 -3.451074552985898269e-01 -1.430919523973679386e-01 1.558740599503031371e-02 -7.624478022446347369e-02 7.055434241122046646e-02 1.752909959506598891e-02 -7.636572269687455505e-02 6.492721042338013560e-02 -3.254675316147252750e-02 -7.627737800023054460e-02 -6.499335083798005175e-02 3.261005898687530102e-02 -7.607470487263558179e-02 -7.055764943195058647e-02 -1.753098932119733985e-02 2.542216439257118932e+00 1.152732940166397216e-04 2.518060070118864407e-04 9.760907900324949232e-03 1.606267211702486713e-05 3.779452262915152850e-06 -1.529738027701037950e+00 -8.362038131544460840e-05 -7.606147678968632083e-05 5.315327176155619504e-03 2.929075503711991556e-05 -1.747996671579341406e-05 2.930587284608470941e-02 -4.845068828351609125e-02 5.307768271630051819e-03 -1.902009351275571643e-03 -2.475541232162880114e-04 -2.408928386029554527e-03 -1.902009351275723431e-03 2.532233016105958309e-04 2.408455954496695542e-03 2.929831394155916341e-02 4.848517578541439166e-02 -5.293122894111651836e-03 -8.047398730658485849e-03 1.474931245574562060e-03 7.880157968027804230e-03 4.736126116875051528e-03 -4.517862748695778211e-03 -4.734236390743773448e-03 4.751243925926545118e-03 -3.363240082397380565e-03 5.592172054409125063e-03 -8.022832290949927919e-03 -2.730654259905471604e-04 -8.011021502628550006e-03 4.724315328553588614e-03 3.360877924733118166e-03 -5.592644485941837898e-03 -8.032753353139944485e-03 2.593649115375607026e-04 8.005352324234328923e-03 -8.041257120731394939e-03 -1.458868573457351150e-03 -7.880630399560488442e-03 4.731401801546674182e-03 4.446998018767613949e-03 4.671875428406966832e-03 -5.068906888618480988e-02 1.789098214923434335e-03 -2.055077167920714540e-04 -5.083741238750147384e-02 -1.800909003244757171e-03 1.984212437991988770e-04 2.724040218444066276e-03 3.136945378159970276e-04 2.661206824574409349e-03 2.680104085888573590e-03 -4.549515661396815640e-04 -2.662151687640008056e-03
1.172386091933902974e-01 -5.638460895998262945e-01 3.631864651978993636e-02 -8.220308671682808016e-05 -3.143559419619674708e-03 1.166905886152773322e-03 1.426743229223444869e-04 -3.143559419619673841e-03 1.182023695204130736e-03 -1.170931002812707900e-01 -5.639523866947186992e-01 3.637297614606830459e-02 4.463155177191317075e-02 -8.268024256501946972e-03 -3.672352034344698868e-02 3.066175134537964947e-02 1.897285035947192389e-02 3.381381453259073300e-02 -3.072127771851944356e-02 1.903710104794025665e-02 3.388231710485475889e-02 -4.469249543965146676e-02 -8.219836240150697401e-03 -3.680052668330241472e-02 1.152732940166397216e-04 1.694899146724212047e+00 -9.983895583832674836e-02 -4.015668029273544026e-05 2.394283008511048725e-03 -1.181078832138441606e-03 -1.332256922652151762e-04 -3.765576948723050599e-01 2.066510011015988343e-02 -3.354263883290480730e-05 2.670655455231443764e-03 -2.092871690549318411e-04 5.020907844880373450e-02 -8.641197924304408473e-02 8.952577547609388148e-03 -1.554299743094397193e-04 -4.515973022564543499e-03 5.480205781122335145e-04 1.842482978136101462e-04 -4.518335180228824112e-03 5.281784537323187768e-04 -5.017789796763527654e-02 -8.638883009793416057e-02 8.946908369215121962e-03 -4.618018233661307093e-03 -9.792560813026247521e-03 4.483375246797524638e-03 -4.778644954832135527e-03 2.064998230110858066e-03 5.019585036588378180e-03 -4.025589091460664987e-03 2.938524134360435839e-04 -4.801321668409189863e-03 -7.356703829623919937e-03 9.089582692137445795e-04 -8.299677169203250465e-03 4.003857240949316477e-03 2.792070359175252594e-04 -4.818329203591990156e-03 7.372294070208149780e-03 8.971474808923602696e-04 -8.304873916064658967e-03 4.630773885048405578e-03 -9.802009443683357831e-03 4.491879014388923050e-03 4.734236390743726611e-03 2.049407989526627356e-03 5.043679044764002098e-03 9.372663666624388157e-02 1.095568724691632981e-03 2.560578908076154622e-04 -9.354097107383170517e-02 1.086592525567377319e-03 2.461368286176507207e-04 -2.834589197132530612e-06 -1.011003480310494187e-04 -5.196746861409092554e-06 -9.354144350536438255e-05 -9.590360116964124181e-05 1.133835678853611775e-05
-1.287942844870326731e-02 3.630825302606714017e-02 -2.389279958578110485e-01 -1.048798002938923285e-03 1.166905886152783296e-03 7.326940643054049782e-03 1.012893206441951161e-03 1.169740475349910968e-03 7.326468211521193832e-03 1.281801234943209106e-02 3.633754378110415351e-02 -2.389572866128480688e-01 5.963786698153132615e-02 -8.829509133300561530e-02 5.973896732956238478e-03 -6.806604552767123173e-02 8.548695830171326726e-02 -2.144036025557555930e-02 6.807076984299979816e-02 8.546144699893906682e-02 -2.147390289440828659e-02 -5.975503000167945583e-02 -8.841036462702232812e-02 6.050903072811663654e-03 2.518060070118864407e-04 -9.983895583832674836e-02 7.712633746477166596e-01 1.606267211709705805e-05 -1.181078832138441389e-03 -8.137633153433862856e-03 -7.842363445406439035e-05 2.046478914022920384e-02 -1.930274929886483526e-01 1.370051445289248967e-05 -2.040904221935226884e-04 6.968365109616804585e-04 -5.568078046233463849e-03 8.991789364836383358e-03 -6.300819353692156330e-03 -1.546268407035631277e-03 5.371546528565621873e-04 2.929075503703390581e-04 1.533985187181406088e-03 5.385719474551297096e-04 3.009388864288767501e-04 5.552487805649266098e-03 8.979033713449283138e-03 -6.272945893253691757e-03 1.304194489600552301e-02 -2.004999425438219740e-03 -1.618219729489521475e-02 -3.701973491454732274e-03 3.766696611455923153e-03 3.167180996262444845e-03 4.545263777601580256e-03 -3.032065577865808177e-03 -2.999940233631595392e-04 -1.174795492751465331e-02 -2.313969647925632339e-03 -1.463923590858955300e-02 -4.548570798331571033e-03 -3.024979104872979781e-03 -2.962145711003258235e-04 1.173708900225897862e-02 -2.309245332597084123e-03 -1.463734618245812399e-02 -1.304383462213694680e-02 -2.004999425438223210e-03 -1.619259078861802481e-02 3.778034968244446852e-03 3.883387200071194284e-03 3.209227402686570980e-03 -1.045585468515520047e-02 2.437746709533761247e-04 3.260722439767810028e-03 1.039207642821971846e-02 2.565303223404604067e-04 3.256470555972112123e-03 2.527508700776217579e-04 5.196746861409087471e-06 -8.551010744682265182e-05 -4.025116659927797328e-04 4.724315328558191682e-07 -8.834469664395849602e-05
-1.653746580760251383e-02 -2.185704486755395831e-02 2.439636435665092778e-03 -4.359914714316427409e-01 -2.258033754435551793e-02 -2.014046489292398712e-01 -4.360358799957313458e-01 2.261671477238549888e-02 2.013314220416473066e-01 -1.652329286161676597e-02 2.175169263572724124e-02 -2.423101332015283309e-03 -5.094276461932804867e-02 -1.806578181638959779e-02 -5.951408991992326869e-02 -5.078544491888732637e-02 -4.809825436000606490e-03 6.171751058916080668e-02 -5.075804388998174377e-02 4.787148722423606798e-03 -6.171136897923357179e-02 -5.089504903450958739e-02 1.798972033959982467e-02 5.954290824342738098e-02 9.760907900324949232e-03 -4.015668029273544026e-05 1.606267211709705805e-05 2.496571049415697630e+00 -4.724315327981883170e-07 -4.488099562127492183e-05 2.654120351581589626e-03 -1.322808291990702237e-05 -7.086472992873932286e-06 -1.420875629585173883e+00 -8.409281284825666095e-05 7.558904525671676758e-06 2.209089847631678406e-03 5.763192269302804330e-03 -6.273890756319073191e-04 3.813325603748742021e-02 6.409006174716001293e-03 5.760263193799040893e-02 3.813798035281595888e-02 -6.409951037781826816e-03 -5.760404923258885534e-02 2.204365532303153609e-03 -5.751381480981318864e-03 6.406171585518287935e-04 1.399814631850455080e-03 1.587369950394068065e-03 2.163736420477888056e-04 -4.909508489432987122e-03 -8.359203542343002918e-03 2.091454395950652877e-03 -4.903366879505896211e-03 -8.572742595193671641e-03 -2.116493267191664300e-04 1.239660342212446382e-03 1.443278332873156435e-03 -3.188912846774187571e-04 -4.923209003885849547e-03 8.573215026726577898e-03 2.007834014635344593e-04 1.182023695204089319e-03 -1.469262067180270503e-03 2.962145711003717936e-04 1.302966167615078738e-03 -1.576504025138349358e-03 -1.885001816093092707e-04 -4.918957120090178096e-03 8.357786247744487113e-03 -2.096178711279242726e-03 5.663981647403089695e-03 -4.922736572353218244e-04 7.369931912540940737e-05 5.425876154844072076e-03 5.017222878924689974e-04 -8.409281284819865613e-05 -4.255852220574375677e-02 1.657289817256680023e-03 1.558835085809591285e-02 -4.267663008895761223e-02 -1.761224754484804313e-03 -1.558409897430042095e-02
3.928740627225330712e-03 1.199456418766517082e-02 -5.102260554838071276e-04 -1.228510958037122222e-02 -1.847051391058680270e-01 -5.001065720500447176e-02 1.226054314066274409e-02 -1.847013596536051794e-01 -4.997900429230314745e-02 -3.921654154232485402e-03 1.201346144897936369e-02 -5.083363293523857161e-04 -5.712027934294502257e-02 -3.836758207778370039e-02 -5.810057477361993405e-02 -4.707685738597258696e-02 -1.376571000433996460e-02 6.760873180386722803e-02 4.709008546889251190e-02 -1.378271753952275969e-02 6.759172426868445549e-02 5.713209013126638314e-02 -3.836427505705371221e-02 -5.808120508077285749e-02 1.606267211702486713e-05 2.394283008511048725e-03 -1.181078832138441389e-03 -4.724315327981883170e-07 6.776954749765121688e-01 1.165658666906042029e-01 7.086472992859553902e-06 -2.086730080622198336e-03 1.979488122664028028e-04 -6.141609927124192544e-05 -2.152232712652596414e-01 -1.640140552614011149e-02 1.936024421641314693e-03 -1.718705916527860826e-03 -7.043954154873658877e-04 -6.784589243336074105e-03 -5.038954729435446943e-03 -8.603923076362120920e-03 6.791675716328897730e-03 -5.046041202428278374e-03 -8.614789001617802547e-03 -1.939331442371338430e-03 -1.722957800323555479e-03 -7.043954154873671887e-04 -1.083852422676804574e-02 -1.123867373509654898e-02 -6.748212015306199844e-03 -5.192022546080586262e-03 -9.459024150830344646e-03 -2.522784385447685192e-04 -7.131353988451912332e-03 -1.165630321014071366e-02 2.242632486464475085e-03 -1.103789033363302211e-02 -6.837501575015868423e-03 8.301094463801825252e-03 7.140330187576163223e-03 -1.165016160021358632e-02 2.239797897267337221e-03 1.107426756166288336e-02 -6.828525375891616664e-03 8.303456621466087650e-03 1.084183124749804258e-02 -1.123489428283371179e-02 -6.755770919831890695e-03 5.189660388416317792e-03 -9.457134424698932992e-03 -2.536957331433364209e-04 4.884942049724629552e-04 -1.393673021923424885e-04 1.214149039438315033e-04 -5.083363293523859329e-04 -1.384224391266281236e-04 1.214149039438324113e-04 -1.068167695786006663e-02 3.787105653675269801e-02 -2.064053367045135760e-03 1.065663808661872908e-02 3.787200139981840991e-02 -2.075391723833668132e-03
-4.544791346068766807e-04 -5.177849600094751011e-04 7.318436875462634023e-03 -1.122865818660002124e-01 -5.005128631683002094e-02 -6.325782635888236305e-01 1.123182347787015367e-01 -5.008482895566274823e-02 -6.325976332816707348e-01 4.445580724169137824e-04 -5.012498563596093620e-04 7.312767697068376510e-03 -3.979432530700695303e-02 -4.285851622910691328e-02 2.836478923263681048e-02 5.132165470867812440e-02 5.233360305205434632e-02 3.768586337587340011e-03 -5.130889905729104500e-02 5.231376092767441727e-02 3.775200379047315494e-03 3.979574260160549659e-02 -4.286749242823116590e-02 2.837423786329392253e-02 3.779452262915152850e-06 -1.181078832138441606e-03 -8.137633153433862856e-03 -4.488099562127492183e-05 1.165658666906042029e-01 1.746795750608375108e+00 -5.196746861307951738e-06 1.955866546021259029e-04 -3.207810108088007036e-04 2.787346043832244076e-05 -1.630644678803618020e-02 -3.588854485227839786e-01 -2.130666213177518687e-04 -7.043954154873767297e-04 -8.030391195475692495e-03 -6.206899964960510552e-02 -8.709747739721721699e-03 -8.290511997465863092e-02 6.205293697748801018e-02 -8.690850478407508017e-03 -8.289897836473150705e-02 2.064525798577839216e-04 -7.091197308159232111e-04 -8.029918763942836546e-03 1.295879694622304335e-03 5.085725451188134738e-03 -8.673842943224745021e-04 9.380600516376354225e-03 1.251093185307608317e-02 -1.402176789514758678e-03 -8.040784689198507765e-03 -1.022483566558891194e-02 -1.174370304371895844e-02 9.921062189962922152e-04 -4.022282070730675077e-03 -1.549575427765622921e-03 8.034643079271390834e-03 -1.022294593945749508e-02 -1.174134088605468043e-02 -9.968305343248475871e-04 -4.016140460803560748e-03 -1.552882448495614132e-03 -1.305328325279402936e-03 5.087142745786699116e-03 -8.650221366581868415e-04 -9.384852400172061238e-03 1.251093185307608144e-02 -1.403594084113328260e-03 -5.574692087693411277e-05 1.214149039438310561e-04 9.443906341778989183e-04 2.598373430704722714e-05 1.218873354766791990e-04 9.434457711121872368e-04 -9.614312395679913692e-02 -2.088147375220764448e-03 1.921568016735957993e-02 9.616721796497476604e-02 -2.075864155366524515e-03 1.920197965290677822e-02
-9.438237163384707862e-02 3.192834028496491228e-02 -3.634888213789274659e-03 -4.765416871912141195e-03 4.478650931468103422e-04 4.074249539344834692e-03 -4.768723892642338404e-03 -4.393613255553404815e-04 -4.080863580804882165e-03 -9.433371118596316218e-02 -3.194251323095052830e-02 3.640084960650710050e-03 9.416977744406166903e-03 3.421349160938689637e-03 -1.602629488905289029e-02 9.402804798420549143e-03 6.846005342607221732e-03 1.489765595706166179e-02 9.409418839880639984e-03 -6.844588048008525515e-03 -1.489718352552857339e-02 9.418867470537668762e-03 -3.427018339332852607e-03 1.602535002598717839e-02 -1.529738027701037950e+00 -1.332256922652151762e-04 -7.842363445406439035e-05 2.654120351581589626e-03 7.086472992859553902e-06 -5.196746861307951738e-06 2.539076659289761562e+00 -1.020452110968764052e-04 5.952637314000805381e-05 8.295897716940892064e-04 1.559024058408285939e-05 -9.448630658987894191e-07 5.687130792513006051e-03 -5.506661946962445459e-03 6.103815404493158434e-04 -8.300622032269156653e-04 -8.739983357833081305e-05 -8.196687095041264165e-04 -8.314794978254384100e-04 8.881712817689692589e-05 8.196687095042239947e-04 5.685241066381635164e-03 5.506661946962207801e-03 -6.165231503763065734e-04 -5.598313664336633608e-04 -1.155567529364186739e-03 2.637112816398839640e-03 -4.870769103738946740e-04 3.604652595687058564e-04 2.405148933766753337e-03 -4.828250265780282841e-04 -1.738548040907783154e-04 -2.451919655519624579e-03 -5.655005448278573391e-04 -1.694139476819298776e-03 -2.329559888509917260e-03 -4.832974581108872691e-04 1.743272356237348785e-04 2.407983522963777143e-03 -5.631383871636057824e-04 1.694139476819445144e-03 2.329087456976971539e-03 -5.593589349007718498e-04 1.113521122940073181e-03 -2.636640384866056550e-03 -4.866044788409597949e-04 -3.599928280357492932e-04 -2.405621365299704262e-03 -4.358095852914936064e-01 4.108207917926413044e-01 -4.549184959324283073e-02 -4.356943119974768241e-01 -4.106927628472373248e-01 4.542948863090588707e-02 3.265919186629039420e-03 3.307020729964376630e-05 2.702308367931818313e-04 3.236628431592145343e-03 -3.826695416141379568e-05 -2.754275836546089817e-04
9.829174256822539868e-02 6.314519868144980591e-03 2.032872885876684747e-03 -2.929075503703326409e-05 -2.551130277419044854e-04 8.787226511112840505e-05 5.055017401553217680e-05 -2.546405962090455004e-04 8.976199124253542378e-05 -9.824119239420987804e-02 6.268221577925125326e-03 2.051770147190899729e-03 5.931377894999232542e-03 -1.124198075582654235e-02 6.937184628448350536e-03 5.586502876014838928e-03 -1.298997742739143625e-02 -4.852344273957574262e-03 -5.596896369737642055e-03 -1.296541098768295638e-02 -4.840061054103333461e-03 -5.939881662590656974e-03 -1.122166619991376083e-02 6.919232230199845284e-03 -8.362038131544460840e-05 -3.765576948723050599e-01 2.046478914022920384e-02 -1.322808291990702237e-05 -2.086730080622198336e-03 1.955866546021259029e-04 -1.020452110968764052e-04 2.165415442145393055e+00 -1.974466175469775375e-01 -1.181078832148546587e-05 -1.294462400023731934e-03 1.568472689079850426e-04 2.539791920630513674e-03 4.840533485636194615e-03 -7.946298382627425697e-04 8.503767591403929335e-06 1.345485005572111779e-03 -1.563748373751395831e-04 1.417294598558860120e-06 1.344540142506400748e-03 -1.639337419008182902e-04 -2.527981132309093260e-03 4.847619958629017373e-03 -7.946298382627438707e-04 3.262139734366384814e-03 -9.533195901488643667e-03 -3.746854487075987165e-03 -8.848642610381202275e-04 7.421899381157922746e-04 -3.278674838016313762e-04 -5.012498563595568866e-04 7.039229839545088543e-04 8.371486762197258465e-04 3.127496747502590650e-03 6.410895900847493611e-04 3.992991315693633983e-03 5.055017401552552251e-04 7.025056893559444762e-04 8.338416554897400568e-04 -3.121827569108326199e-03 6.363652747561920377e-04 3.992518884160784973e-03 -3.257887850570677368e-03 -9.537920216817194485e-03 -3.745437192477432328e-03 8.895885763666721300e-04 7.412450750500850383e-04 -3.245604630716473755e-04 4.030639384546887971e-01 -8.671183153694739243e-01 8.467957281206342501e-02 -4.028674069370210553e-01 -8.672458718833448987e-01 8.460823565060224261e-02 6.094366773834445131e-05 1.653510364993851620e-05 -8.031336058534102360e-06 4.582585868697244775e-05 1.747996671564836137e-05 -4.724315328662376735e-07
-1.083899665830090342e-02 1.950197367626982977e-03 2.346283964772942487e-02 -3.817246785471637219e-04 8.645497051253337112e-05 5.158952338780824209e-04 3.925906038028227976e-04 8.739983357824592002e-05 5.177849600094749927e-04 1.079742268340963887e-02 1.941221168502716473e-03 2.351291739021209304e-02 8.990372070237762601e-04 2.941831155090430302e-03 -3.669848147220565460e-03 -2.184523407923226728e-03 -8.683291573881824973e-04 -1.928937948648501693e-03 2.182633681791841095e-03 -8.579356636653637583e-04 -1.920906612589961399e-03 -9.094307007465871930e-04 2.956476532608946946e-03 -3.681186504009095230e-03 -7.606147678968632083e-05 2.066510011015988343e-02 -1.930274929886483526e-01 -7.086472992873932286e-06 1.979488122664028028e-04 -3.207810108088007036e-04 5.952637314000805381e-05 -1.974466175469775375e-01 4.046942996745727106e-01 -6.141609927221014509e-06 1.573197004408404226e-04 1.053522318267489770e-04 -1.941693600035589498e-04 -9.358868665865022413e-04 -2.578058874791791348e-03 3.779452262845159468e-05 -1.601542896379726483e-04 -8.267551824969042614e-05 -3.259777576703527270e-05 -1.601542896379726212e-04 -8.692740204538876466e-05 2.451919655519607232e-04 -8.744707673152932485e-04 -2.583728053186054065e-03 2.574751854061803824e-04 1.209424724109747816e-04 1.737603177842073640e-03 -1.655872522658091792e-03 7.195132245387447691e-04 1.709729717403613621e-03 1.826892737551740484e-03 -4.969979725638565965e-04 -6.903641989615622379e-03 -9.590360116964176222e-04 5.843978061421009444e-04 7.714806931528360792e-04 -1.825003011420320807e-03 -4.988876986952781164e-04 -6.903169558082765563e-03 9.618706008935444269e-04 5.815632169449687187e-04 7.714806931528252372e-04 -2.536957331433373967e-04 1.185803147466998062e-04 1.738075609374927204e-03 1.654927659592384664e-03 7.190407930058857842e-04 1.710674580469317280e-03 -4.498918244228465591e-02 8.482980603951142951e-02 -1.101058379103397877e-01 4.485784647615086856e-02 8.480807418900007666e-02 -1.100779644499013249e-01 1.653510364993796732e-05 -4.724315328553733748e-06 -2.267671357706516446e-05 -3.495993343129768496e-05 -3.779452262843895780e-06 -1.889726131421496887e-05
1.019460004748620058e-02 2.767503919466748549e-03 -3.146394008816336824e-04 -5.597274314963920916e-02 -2.957421395673772834e-04 -4.486209835994616965e-03 -5.598030205416497374e-02 3.349539567943016953e-04 4.410620790737916630e-03 1.021349730880047324e-02 -2.848762143117886808e-03 3.217258738744967726e-04 -1.029192094325448101e-02 2.064998230110840719e-03 -8.731007158700163084e-03 -1.038876940748958630e-02 3.961810834525195113e-03 8.113066713725448909e-03 -1.033869166500718355e-02 -3.987794568832154357e-03 -8.079051643359690463e-03 -1.029333823785287191e-02 -2.142949433032193766e-03 8.747542262350001610e-03 5.315327176155619504e-03 -3.354263883290480730e-05 1.370051445289248967e-05 -1.420875629585173883e+00 -6.141609927124192544e-05 2.787346043832244076e-05 8.295897716940892064e-04 -1.181078832148546587e-05 -6.141609927221014509e-06 2.366239472720753856e+00 1.960590861348935168e-04 -6.944743532985543037e-05 -4.506996823440282199e-03 -6.212474657047079886e-04 7.417175065825077403e-05 5.792010592805619043e-04 4.299126948983017288e-04 4.545263777601534286e-03 5.792010592807787447e-04 -4.261332426355030328e-04 -4.545736209134415388e-03 -4.511721138768980469e-03 6.311685278946274104e-04 -6.188853080415568971e-05 1.762169617550244510e-04 9.968305343248688374e-05 6.566798306698149075e-05 -2.061691209380705093e-03 -1.191944757394285213e-03 7.634493570943571509e-04 -2.068777682373709129e-03 -1.349264457834917739e-03 -6.595144198661556656e-04 1.979488122663697076e-04 1.166905886152910798e-04 -8.692740204528344797e-05 -2.079643607629281469e-03 1.352099047032131280e-03 3.311745045314325262e-04 1.913347708064414964e-04 -1.233046300753927633e-04 8.362038131545486766e-05 1.799964140177065953e-04 -1.256667877393678485e-04 -6.425068846828527365e-05 -2.063108503979401310e-03 1.193362051992742905e-03 -7.643942201600913838e-04 4.171570435112888740e-03 -3.973149191313922642e-04 6.094366773837266767e-05 3.974094054379375199e-03 4.058186867227997832e-04 -7.039229839542226249e-05 -4.187118156859246376e-01 -4.755543052875496612e-02 -4.296471883769279465e-01 -4.187321302418373081e-01 4.742976374101562365e-02 4.296349051570736988e-01
3.499772795392623245e-03 4.658647345486913519e-03 -8.102200788469712204e-04 -1.123347698823515088e-02 7.014427184070204380e-02 -6.855926404797241767e-03 1.120465866473096747e-02 7.016316910201625401e-02 -6.857343699395779257e-03 -3.474733924151295669e-03 4.680379195998245548e-03 -8.116373734455373332e-04 -2.451919655519534049e-04 -1.041144612106678982e-02 1.185425202240711004e-02 1.689887593023664840e-03 -1.370618363120018612e-02 -1.125473640721363737e-02 -1.690832456089419022e-03 -1.372649818711296765e-02 -1.124859479728651870e-02 2.834589197132387768e-04 -1.042750879318387301e-02 1.186889739992562885e-02 2.929075503711991556e-05 2.670655455231443764e-03 -2.040904221935226884e-04 -8.409281284825666095e-05 -2.152232712652596414e-01 -1.630644678803618020e-02 1.559024058408285939e-05 -1.294462400023731934e-03 1.573197004408404226e-04 1.960590861348935168e-04 3.952220474408223994e-01 2.096797596587346713e-01 2.357433348948170739e-04 -1.525481419590020253e-03 2.376330610262530137e-04 -1.111158965275824227e-03 -2.838368649395102330e-03 7.388829173858048587e-04 1.120135164400105259e-03 -2.853958889979329571e-03 7.270721290644239099e-04 -2.423573763547994951e-04 -1.531150597984284704e-03 2.376330610262538810e-04 -2.938524134360492217e-04 -4.485737404461803517e-03 2.362157664276888524e-04 1.762169617550555026e-03 2.920571736111939043e-03 -2.498217945739231345e-03 2.295072386611422127e-03 4.143696974674516108e-03 2.018227508358169837e-03 -4.053462551899120127e-04 -9.434457711121832253e-04 1.138559994181485949e-04 -2.283734029822893224e-03 4.145114269273076149e-03 2.021062097555298594e-03 4.020392344599262231e-04 -9.538392648350051085e-04 1.152732940167110892e-04 3.028286125602996253e-04 -4.483375246797524638e-03 2.201530943106114896e-04 -1.765949069813396114e-03 2.921044167644797594e-03 -2.501052534936363571e-03 4.124327281827470763e-04 -1.785791194193240379e-04 8.031336058541805277e-06 -3.212534423416565986e-04 -1.776342563536277791e-04 7.558904525686430378e-06 -4.538082818302176941e-02 -1.360300458442457172e-01 -8.992403525829095745e-02 4.523248468170518177e-02 -1.360078415622015258e-01 -8.988340614646539439e-02
-3.902284461385244034e-04 -7.951022697956519700e-04 -2.708449977859878500e-03 -1.018496244421591979e-01 -6.854036678665801491e-03 8.728645001035888543e-03 1.018642698196777219e-01 -6.852146952534383766e-03 8.705968287458903596e-03 3.703863217586130267e-04 -8.286449086283254831e-04 -2.704198094064174523e-03 -8.909113846586710211e-03 3.441191285318563609e-03 -1.113143177713838382e-02 8.734314179430201566e-03 -2.897422591002024855e-03 -7.862678001312031761e-03 -8.751794146145835257e-03 -2.870966425162124226e-03 -7.855119096786346983e-03 8.867539871695417908e-03 3.467175019625609155e-03 -1.115694307991257385e-02 -1.747996671579341406e-05 -2.092871690549318411e-04 6.968365109616804585e-04 7.558904525671676758e-06 -1.640140552614011149e-02 -3.588854485227839786e-01 -9.448630658987894191e-07 1.568472689079850426e-04 1.053522318267489770e-04 -6.944743532985543037e-05 2.096797596587346713e-01 2.315160175388430108e+00 -1.700753518277904939e-05 2.366881979605386216e-04 5.999880467263268846e-04 -1.016011254558771976e-02 7.190407930058829652e-04 3.080726025749911529e-03 1.010908994003935531e-02 7.686461039556975652e-04 3.104347602392680365e-03 3.354263883274595135e-05 2.366881979605494637e-04 5.999880467263281857e-04 5.097536239509520457e-04 -1.488159328494499797e-04 5.428238312508297829e-04 -2.576641580193226970e-03 -3.835199183719946014e-03 3.193637162102399034e-04 2.136335391572012719e-03 2.988601876843114628e-03 -1.770815114601808488e-02 -4.384164624897907798e-04 7.757325769485289967e-04 4.275505372341023764e-04 -2.133973233907737743e-03 2.987184582244542877e-03 -1.770248196762382042e-02 4.421959147526356086e-04 7.771498715470934833e-04 4.247159480369846790e-04 -5.154228023452147624e-04 -1.568472689079876989e-04 5.565243457036392989e-04 2.589869663113177067e-03 -3.838506204449937224e-03 3.151118324145361438e-04 -4.677072175268742933e-05 1.606267211707904674e-05 -1.072419579581707273e-04 3.118048116846097414e-05 -4.724315328661635581e-07 -1.058246633596046144e-04 -4.085554825925997724e-01 -8.994057036194089139e-02 -9.368421231459346243e-01 4.085072945762484586e-01 -8.985506025449406520e-02 -9.369276332533814644e-01
-4.895080430419670448e-01 -4.438361970347064478e-01 4.896233163359836604e-02 -1.518394946597198363e-03 3.440718853785687276e-03 1.084702799435941813e-02 -1.510836042071497971e-03 9.543116963678583472e-04 -1.130197956049920627e-02 -5.180684189292077309e-03 6.656560297932227234e-03 -7.332137389915393232e-04 -3.792255157383395830e-02 -4.782755109167977081e-02 7.643469770067164507e-03 -3.786963924215414057e-02 -4.832596635884217617e-02 2.971594341660322575e-03 -2.626719322675898603e-03 4.547153503733015328e-03 1.882639658428693265e-03 -2.640419837128689905e-03 4.053934983431983774e-03 -2.853014026913631117e-03 2.930587284608470941e-02 5.020907844880373450e-02 -5.568078046233463849e-03 2.209089847631678406e-03 1.936024421641314693e-03 -2.130666213177518687e-04 5.687130792513006051e-03 2.539791920630513674e-03 -1.941693600035589498e-04 -4.506996823440282199e-03 2.357433348948170739e-04 -1.700753518277904939e-05 5.346432068279041161e-01 4.689950658853865861e-01 -5.132637902400669083e-02 -1.087537388633056691e-03 -2.800574126766678003e-03 6.807738388446039901e-04 -1.087537388633056691e-03 -2.873801014359266860e-03 -5.574692087692654369e-05 2.946555470419013646e-03 3.866852096421247338e-03 -4.284954002998386151e-04 8.962026178266585628e-04 9.453354972436135272e-04 -1.932244969378497891e-03 2.359323075079746215e-03 7.313240128601142254e-04 -5.598313664336199928e-04 2.354598759751199734e-03 8.343140870225923197e-04 2.744827205889614850e-04 8.910058709652476754e-04 1.593039128788327095e-03 1.621385020759633089e-03 5.636108186964485043e-04 -3.873938569414077902e-04 -5.777837646821367378e-04 7.327413074586857592e-04 -8.560459375339538393e-04 -2.503887124133646717e-04 7.322688759258213533e-04 -1.060136359727468667e-03 4.341645786940624089e-04 5.607762294993433837e-04 -2.759000151875547029e-04 5.414065366522551048e-04 1.570362415211266471e-03 -7.719531246856833548e-04 8.362038131541556533e-05 3.566858073058150032e-04 -1.911457981932859762e-03 -8.362038131541692058e-05 4.157397489127192050e-04 -1.313359661337854434e-04 -8.239205932997705449e-04 4.152673173798791936e-04 9.448630657107328582e-05 8.310070662926119511e-04
-4.430973141173205621e-01 -7.130569752107369652e-01 6.296850928816172255e-02 3.662289242694889788e-03 9.157612832868622030e-03 -1.284068906300909075e-03 7.516385687729204741e-04 8.870374460892553603e-03 -3.252218672176413351e-03 1.372082900871871187e-02 -3.213006854949421176e-03 1.027066152427583666e-03 8.920452203375211359e-03 1.299233958505571426e-02 1.790515509521973343e-04 -2.327670162378416268e-03 -2.208617416098879703e-03 -2.172712619601885678e-03 2.237908171135935542e-03 -4.502744939644599473e-03 -3.230486821665081755e-03 2.446250477125110762e-03 -2.977735951587442541e-03 4.056297141096268724e-03 -4.845068828351609125e-02 -8.641197924304408473e-02 8.991789364836383358e-03 5.763192269302804330e-03 -1.718705916527860826e-03 -7.043954154873767297e-04 -5.506661946962445459e-03 4.840533485636194615e-03 -9.358868665865022413e-04 -6.212474657047079886e-04 -1.525481419590020253e-03 2.366881979605386216e-04 4.689950658853865861e-01 7.743152823499623860e-01 -6.708716739159492626e-02 6.141609927121267909e-05 5.470757150465371203e-04 -1.156039960897089092e-03 -6.935294902316990057e-04 -6.661284613261136923e-05 1.174464790678481085e-03 -3.871576411749837188e-03 -4.627466864318401790e-03 5.886496899377958135e-04 -7.615596309628615800e-04 1.486742033895868632e-03 1.455561552727419571e-03 -8.517940537382500798e-04 5.692799970907292187e-04 9.448630657107491213e-04 -4.346370102269484989e-04 1.738548040907783154e-04 -6.051847935877247616e-04 -4.577861553368707103e-04 9.921062189962844089e-04 -9.703743684849391524e-04 -8.768329249795702839e-04 5.456584204479534433e-04 6.453414738804511691e-04 -7.384104858529447896e-04 4.100705705184710167e-04 2.782621728518279436e-04 -6.448690423475813421e-04 8.201411410369420334e-04 -2.881832350417798914e-04 -8.574632321325036891e-04 3.708587532914734211e-04 -7.143164776773262923e-04 -8.149443941755311459e-04 2.125941897849190944e-03 -3.472371766487030668e-04 2.424518626613787406e-03 1.649258481198128887e-03 1.351154183966342837e-04 -2.536957331433450404e-04 3.051907702245800218e-04 4.799904373810749518e-04 -3.099150855531359900e-04 1.062970948924625287e-04 -5.215644122723295251e-04
4.886501073783015847e-02 6.305071237487855362e-02 -1.483808234076838262e-01 1.292667160198881018e-02 -1.783901468061901367e-03 -1.131520764341911386e-02 -1.341516580696127531e-02 -2.710812135524148705e-03 -1.100245796866884326e-02 -1.518867378130047806e-03 1.036514783084646705e-03 5.951692450912035755e-03 5.047411253873558545e-02 6.584986920704666291e-02 -1.116450198443826036e-02 -5.119646035247143318e-02 -6.782510544591499602e-02 4.067635497884792423e-03 -1.148953487904297776e-03 -2.916319852316240271e-03 6.434517477490233608e-04 6.349479801576429468e-04 3.708115101381851374e-03 -8.971474808923602696e-04 5.307768271630051819e-03 8.952577547609388148e-03 -6.300819353692156330e-03 -6.273890756319073191e-04 -7.043954154873658877e-04 -8.030391195475692495e-03 6.103815404493158434e-04 -7.946298382627425697e-04 -2.578058874791791348e-03 7.417175065825077403e-05 2.376330610262530137e-04 5.999880467263268846e-04 -5.132637902400669083e-02 -6.708716739159492626e-02 1.786698262736405585e-01 3.454419368238528885e-03 3.881497473939773089e-03 1.700753518280419610e-05 -3.392058405901619920e-03 -3.862600212625558541e-03 6.273890756319411462e-04 4.232986534384006226e-04 5.843978061420974750e-04 6.401447270190361617e-04 -1.280761885570932609e-03 -6.784116811803226179e-04 3.161039386335324445e-03 -1.803271160908972081e-03 1.126276774327219805e-03 1.555244606159905153e-03 1.941693600035602997e-03 -8.173065518397976646e-04 1.214621470971177786e-03 1.413042714770430764e-03 1.353988773163506288e-03 3.183716099912386154e-03 1.275565138709637081e-05 7.228202452686633382e-05 -8.409281284825693200e-04 -3.458198820501301777e-04 9.448630657109225936e-06 3.070804963559956328e-04 4.965255410309943589e-04 1.762169617550583323e-04 3.732209109557439513e-04 1.752720986893444282e-04 -1.795239824850454772e-04 6.094366773834149686e-05 3.212534423416567612e-05 -3.500717658458461345e-04 -9.916337874634362660e-04 8.503767591395321786e-06 -1.289738084695108474e-04 1.370996308346303545e-03 1.365327129952031071e-04 1.998385383978246209e-04 -4.960531094980581788e-05 -4.209364957741409344e-04 -2.399952186905306996e-04 1.072419579581615251e-04
-4.078028991607619835e-03 -9.898385476385818810e-03 -3.645754139044936337e-03 -4.641365800015019305e-01 4.597939893514954579e-02 4.178274238564193555e-01 -3.800711681821488178e-03 -1.188165305131299492e-03 -1.045868927435232576e-02 -4.091257074527562994e-03 8.897303058265339237e-03 -5.723980452075757078e-03 -4.034848749504631182e-02 1.835396505143134559e-03 5.380900672916168193e-02 -2.327197730845578967e-03 -3.656620064300621867e-03 -2.360267938145476328e-03 -4.036502259869623882e-02 9.948463218868525137e-03 5.292319760505785620e-02 -2.361685232744035502e-03 3.094426540202712371e-03 -3.116158390714052207e-03 -1.902009351275571643e-03 -1.554299743094397193e-04 -1.546268407035631277e-03 3.813325603748742021e-02 -6.784589243336074105e-03 -6.206899964960510552e-02 -8.300622032269156653e-04 8.503767591403929335e-06 3.779452262845159468e-05 5.792010592805619043e-04 -1.111158965275824227e-03 -1.016011254558771976e-02 -1.087537388633056691e-03 6.141609927121267909e-05 3.454419368238528885e-03 5.125853785588864175e-01 -4.728567212349465976e-02 -4.283820167319413175e-01 3.066553079764263411e-03 -4.086532759199049038e-04 -3.734098835688891716e-03 -1.086120094034533946e-03 6.892776064359898251e-04 3.387806522105906402e-03 3.384027069843061845e-03 6.023502043905816939e-04 -9.557289909664081970e-04 5.536897565064911354e-04 1.815081949230353247e-03 -9.817127252734788971e-04 5.810907854121171064e-04 4.795180058482051248e-04 6.250269179676611834e-04 8.385659708182798162e-04 6.070745197191715434e-04 2.697584052603987405e-04 5.569967772365040301e-04 -1.987047027189717090e-03 -5.267611591337404125e-04 3.387334090573047851e-03 -7.899055229341838368e-04 -8.017163112555825664e-04 8.414005600154120419e-04 -5.380995159222584732e-04 3.968424875985061741e-04 5.829805115435422042e-04 -3.410955667215742095e-04 6.779392496474663434e-04 6.543176730046905681e-04 2.707032683261275524e-04 -1.370051445279807769e-05 6.595144198661068765e-04 -2.688135421947024546e-04 6.236096233688728091e-05 -1.936969284709098935e-05 -4.535342715410747936e-05 -3.958976245328044673e-04 -2.234601150405841332e-04 3.632998487657676089e-04 2.343260402962654351e-03
-9.221863521336968669e-03 -1.311942366739383969e-02 -7.336861705244010186e-04 4.333047533042944793e-02 -1.663969999131236222e-01 -6.585790054310523833e-02 -1.653510364993815082e-03 1.234983270037240399e-02 -2.171767756536196765e-03 8.755101166875851187e-03 -1.298052879673433115e-02 4.594396657018539991e-03 -5.362334113674956104e-02 4.222120609128499590e-03 7.092756332217625692e-02 2.125941897849250575e-04 -1.893978015217203303e-03 -4.580696142565730475e-03 5.287028527337803152e-02 -1.149473162590416812e-02 -6.860178288592923279e-02 -6.580971252675353426e-04 -2.144839159163415088e-04 4.600538266945656922e-03 -2.475541232162880114e-04 -4.515973022564543499e-03 5.371546528565621873e-04 6.409006174716001293e-03 -5.038954729435446943e-03 -8.709747739721721699e-03 -8.739983357833081305e-05 1.345485005572111779e-03 -1.601542896379726483e-04 4.299126948983017288e-04 -2.838368649395102330e-03 7.190407930058829652e-04 -2.800574126766678003e-03 5.470757150465371203e-04 3.881497473939773089e-03 -4.728567212349465976e-02 1.885360864057922803e-01 7.073528368830411805e-02 4.077084128541882892e-04 1.007224028047661989e-03 -5.730594493535821248e-04 2.872856151293555396e-03 -6.708527766545951216e-05 -3.861655349559848377e-03 2.842148101657952959e-03 1.859490513318765633e-03 7.072300046844957281e-04 1.617133136963953832e-03 2.778842276255319519e-03 -1.170685338415629589e-03 7.724255562185410387e-04 7.974644274598760964e-04 4.105430020513178044e-04 5.055017401552378779e-05 -1.757445302221966369e-04 7.653390832256738285e-05 -1.551465153897057560e-03 2.765614193335375059e-03 9.335247089222242301e-04 -2.690025148078518599e-03 1.728626978717825785e-03 -1.103127629217294774e-03 6.708527766546899893e-05 -6.878603118374318438e-04 1.417294598567468093e-06 -6.382550008876164849e-04 6.481760630775833948e-04 -3.944803299342329334e-04 -9.732089576820686675e-05 1.426743229223278986e-04 -3.935354668685298713e-04 4.492823877454604807e-04 2.168460735806193303e-04 3.415679982544386154e-04 -3.307020729989855381e-06 2.900729611731995682e-04 2.692859737276020972e-05 -6.122712665805661678e-04 3.930630353356735968e-04 -1.936969284706523955e-05
-1.120607595932957955e-03 4.155035331463038072e-03 4.282591845333982156e-03 3.935453879307186931e-01 -6.591411989551500261e-02 -7.569770450941699647e-01 -1.495529260406981698e-02 -2.184523407923266193e-03 -7.027891482756537522e-03 -3.110961643852661052e-03 -2.688135421947132966e-04 4.179129339638661990e-03 2.404204070701018887e-03 1.651620638862401043e-03 -1.063443380457445783e-03 -2.088147375220797408e-03 -3.009861295821597213e-03 -2.154287789820471188e-04 -9.320129280170865588e-03 6.713252081874896684e-04 1.462553539413674088e-02 -2.018699939891025353e-03 3.034427735530080550e-03 -1.919489317991398105e-03 -2.408928386029554527e-03 5.480205781122335145e-04 2.929075503703390581e-04 5.760263193799040893e-02 -8.603923076362120920e-03 -8.290511997465863092e-02 -8.196687095041264165e-04 -1.563748373751395831e-04 -8.267551824969042614e-05 4.545263777601534286e-03 7.388829173858048587e-04 3.080726025749911529e-03 6.807738388446039901e-04 -1.156039960897089092e-03 1.700753518280419610e-05 -4.283820167319413175e-01 7.073528368830411805e-02 8.205993996238034605e-01 3.733626404156054415e-03 -5.730594493535767038e-04 -4.142752111608801607e-03 5.669178394264451359e-05 1.171157769948479033e-03 6.236096233690896495e-04 3.878662884742667752e-04 1.250053835935322367e-03 -4.771558481839969362e-05 1.436191859880201187e-04 9.193517629365482481e-04 1.387531411996246154e-03 5.423513997179730747e-04 2.796794674503886354e-04 7.105370254144869387e-04 5.555794826379270752e-04 5.522724619079358646e-04 5.291233167980516003e-05 4.955806779652859300e-04 -1.228321985423982531e-03 1.668628174045190060e-03 1.000137555054827522e-03 -1.630833651416753157e-03 4.790455743153569819e-04 5.555794826379379173e-04 -4.743212589867888164e-04 1.771618248207749470e-04 6.987262370931098931e-04 -3.259777576702276372e-04 5.929015737334995730e-04 7.459693903786451807e-04 1.417294598555270818e-06 -1.984212437992151400e-05 6.793565442460216142e-04 -5.574692087693738571e-05 -8.314794978254573836e-05 -3.642447118315099734e-04 2.267671357705916069e-05 5.073914662866792387e-04 -4.977538630164255948e-03 6.377825693548320931e-05 4.407786201540719352e-04
-4.082753306936122949e-03 -8.862815556366903519e-03 5.720200999812909484e-03 -3.807798154814318742e-03 1.166905886152772454e-03 1.049081461858647479e-02 -4.641521702420861040e-01 -4.603325612989505461e-02 -4.178014401221122331e-01 -4.089839779928996881e-03 9.937124862080017051e-03 3.642447118314972448e-03 -2.363574958875471442e-03 -3.059939038304270581e-03 3.106709760056967050e-03 -4.033525941212635219e-02 -9.941376745875696308e-03 -5.292414246812356116e-02 -2.347039855225504547e-03 3.665123831892012039e-03 2.345150129094082918e-03 -4.035462910497340794e-02 -1.810830065434655342e-03 -5.382317967514736040e-02 -1.902009351275723431e-03 1.842482978136101462e-04 1.533985187181406088e-03 3.813798035281595888e-02 6.791675716328897730e-03 6.205293697748801018e-02 -8.314794978254384100e-04 1.417294598558860120e-06 -3.259777576703527270e-05 5.792010592807787447e-04 1.120135164400105259e-03 1.010908994003935531e-02 -1.087537388633056691e-03 -6.935294902316990057e-04 -3.392058405901619920e-03 3.066553079764263411e-03 4.077084128541882892e-04 3.733626404156054415e-03 5.125919926003464910e-01 4.732771852991876638e-02 4.283891032049340630e-01 -1.086120094034533946e-03 -6.661284613259646145e-05 -3.460088546632794637e-03 8.418729915482764479e-04 6.117988350477071829e-04 -3.982597821970885500e-04 5.820356484778459183e-04 3.396782721230080966e-04 -6.774668181146236215e-04 5.503827357765324509e-04 1.986102164124026442e-03 5.527448934407785865e-04 3.380247617580206011e-03 7.936849751970502954e-04 8.026611743212788523e-04 5.848702376749673019e-04 -4.799904373810695308e-04 -5.985707521277477614e-04 8.418729915482927109e-04 -6.032950674563105058e-04 -2.692859737275614396e-04 3.382137343711625905e-03 -5.286508852651655103e-04 9.557289909664136180e-04 5.546346195722091053e-04 -1.816971675361789187e-03 9.821851568063216190e-04 6.443966108147331992e-04 2.659789529976027550e-04 -5.810907854120249492e-05 6.344755486247433043e-04 -2.740102890561187630e-04 1.795239824852623177e-05 -2.064525798578097527e-04 -3.269226207359171468e-04 -2.345622560626938434e-03 -1.889726131422387288e-06 7.936849751967927974e-05 3.944803299342275124e-04
-8.752739009211547155e-03 -1.298950499585859938e-02 4.596758814682814533e-03 1.651148207329552683e-03 1.235077756343811416e-02 -2.172240188069023224e-03 -4.336543526386073266e-02 -1.664078658383792986e-01 -6.590561612792358859e-02 9.224225679001217190e-03 -1.311847880432813473e-02 -7.332137389915434431e-04 6.604592829317910193e-04 -2.168460735806179750e-04 4.599593403879945891e-03 -5.287973390403515744e-02 -1.150134566736414621e-02 -6.860508990665922791e-02 -2.102320321206409747e-04 -1.897285035947192345e-03 -4.579751279500022046e-03 5.362050654755237677e-02 4.224482766792778468e-03 7.092189414378198553e-02 2.532233016105958309e-04 -4.518335180228824112e-03 5.385719474551297096e-04 -6.409951037781826816e-03 -5.046041202428278374e-03 -8.690850478407508017e-03 8.881712817689692589e-05 1.344540142506400748e-03 -1.601542896379726212e-04 -4.261332426355030328e-04 -2.853958889979329571e-03 7.686461039556975652e-04 -2.873801014359266860e-03 -6.661284613261136923e-05 -3.862600212625558541e-03 -4.086532759199049038e-04 1.007224028047661989e-03 -5.730594493535767038e-04 4.732771852991876638e-02 1.885408107211208606e-01 7.078063711545823367e-02 2.799629263700959166e-03 5.470757150465222667e-04 3.881497473939775691e-03 -6.755770919831578661e-05 -6.316409594276314616e-04 2.362157664275951231e-06 6.373101378219053455e-04 6.486484946104288272e-04 -3.940078984013807247e-04 1.552882448495623673e-03 2.766086624868236647e-03 9.278555305279597787e-04 2.693332168808508509e-03 1.728626978717822966e-03 -1.103127629217301496e-03 -7.733704192842494676e-04 7.969919959270171115e-04 4.048738236570587740e-04 -5.149503708123769194e-05 -1.757445302221993474e-04 7.606147678972195042e-05 -2.843092964723658786e-03 1.914765002662838830e-03 7.072300046845011491e-04 -1.618078000029668983e-03 2.778842276255330361e-03 -1.170212906882763665e-03 -4.351094417597952866e-04 2.177909366463305239e-04 3.410955667215823410e-04 1.020452110967574140e-04 1.426743229223265434e-04 -3.935354668685285160e-04 6.108539719820054760e-04 3.902284461385413712e-04 -1.511780905136825628e-05 3.307020729981723865e-06 2.867659404432124234e-04 2.692859737275614396e-05
3.105764896991244743e-03 -2.924351188374565459e-04 4.179601771171515337e-03 1.496001691939838688e-02 -2.167988304273320982e-03 -7.052930353997901095e-03 -3.935463327937843703e-01 -6.594341065055202289e-02 -7.569727932103742507e-01 1.125804342794352580e-03 4.129996460221729143e-03 4.284481571465416361e-03 2.018227508358155526e-03 3.011278590420166795e-03 -1.914292571129985916e-03 9.308790923382336685e-03 6.666008928589322365e-04 1.463545645632671581e-02 2.103265184272122296e-03 -3.016002905748724552e-03 -2.064525798578016212e-04 -2.404676502233888714e-03 1.630833651416765083e-03 -1.056356907464623242e-03 2.408455954496695542e-03 5.281784537323187768e-04 3.009388864288767501e-04 -5.760404923258885534e-02 -8.614789001617802547e-03 -8.289897836473150705e-02 8.196687095042239947e-04 -1.639337419008182902e-04 -8.692740204538876466e-05 -4.545736209134415388e-03 7.270721290644239099e-04 3.104347602392680365e-03 -5.574692087692654369e-05 1.174464790678481085e-03 6.273890756319411462e-04 -3.734098835688891716e-03 -5.730594493535821248e-04 -4.142752111608801607e-03 4.283891032049340630e-01 7.078063711545823367e-02 8.205587705119780084e-01 -6.821911334431809450e-04 -1.153205371699967709e-03 2.125941897849169260e-05 -5.574692087693521730e-04 -5.343200636594299616e-04 1.771618248207695260e-04 -6.982538055602346451e-04 -3.250328946044988253e-04 5.929015737334887310e-04 -4.918012257024465764e-04 -1.227377122358269982e-03 1.680438962366567106e-03 -9.939959451277095067e-04 -1.634613103679592510e-03 4.781007112496390120e-04 -5.451859889150944584e-04 2.801518989832367783e-04 7.218753822030212625e-04 -5.579416403021894739e-04 5.499103042436680449e-04 5.243990014693533305e-05 -3.873938569414077902e-04 1.189110168196995778e-03 -4.677072175268172372e-05 -1.436191859880146977e-04 9.198241944694289171e-04 1.387531411996246154e-03 -6.803014073117422946e-04 -5.291233167981600205e-05 -8.645497051252610697e-05 -7.251824029329934996e-04 4.251883795676654476e-06 -2.267671357707271322e-05 4.965255410310011677e-03 4.015668029271014447e-05 4.450305039497485897e-04 3.571582388386577251e-04 -1.889726131410190014e-06 5.078638978195382236e-04
-5.168400969437808752e-03 -6.616876049172376074e-03 7.294342867286891276e-04 -1.509418747472931858e-03 -9.779332730106178595e-04 1.133552219933190060e-02 -1.509418747472953543e-03 -3.464340430428473894e-03 -1.081395778705957107e-02 -4.897154404848904630e-01 4.439160379637588916e-01 -4.899256725170110516e-02 -2.643726857858670273e-03 -4.026533954526387293e-03 2.851124300782202116e-03 -2.608294492894539136e-03 -4.542901619937317857e-03 -1.899174762078624382e-03 -3.789845756565830837e-02 4.833588742103213376e-02 -2.979153246186016894e-03 -3.793011047835961880e-02 4.785825914131535547e-02 -7.653863263789953755e-03 2.929831394155916341e-02 -5.017789796763527654e-02 5.552487805649266098e-03 2.204365532303153609e-03 -1.939331442371338430e-03 2.064525798577839216e-04 5.685241066381635164e-03 -2.527981132309093260e-03 2.451919655519607232e-04 -4.511721138768980469e-03 -2.423573763547994951e-04 3.354263883274595135e-05 2.946555470419013646e-03 -3.871576411749837188e-03 4.232986534384006226e-04 -1.086120094034533946e-03 2.872856151293555396e-03 5.669178394264451359e-05 -1.086120094034533946e-03 2.799629263700959166e-03 -6.821911334431809450e-04 5.347962746445491522e-01 -4.690437263332707385e-01 5.135661464210944382e-02 7.355758966558179849e-04 1.062970948924600893e-03 -4.346370102269376569e-04 5.607762294993271206e-04 2.749551521218258909e-04 -5.409341051194178039e-04 5.603037979664789777e-04 3.864489938757060834e-04 5.754216070178363920e-04 7.299067182615697966e-04 8.612426843953213586e-04 2.513335754790609576e-04 2.359323075079767899e-03 -8.357313816211530116e-04 -2.782621728518225226e-04 8.947853232280870289e-04 -1.590676971124037591e-03 -1.620912589226795788e-03 8.962026178266531418e-04 -9.443906341778630312e-04 1.931772537845655169e-03 2.360740369678328374e-03 -7.322688759258430373e-04 5.612486610322023686e-04 3.240880315387754344e-04 1.906733666604291597e-03 7.464418219115719283e-05 1.533040324115694190e-03 7.672288093571260313e-04 -7.984092905256672500e-05 3.221983054073611786e-04 -6.047123620550826171e-05 -8.328967924240370489e-04 3.207810108088031973e-04 1.658234680322446890e-04 8.239205932997705449e-04
-1.371752198798872023e-02 -3.200251203562326160e-03 1.025648857829020155e-03 -7.672288093571368733e-04 8.850532336512621084e-03 -3.220565759475089041e-03 -3.669375715687698668e-03 9.137298276955830093e-03 -1.257612740460979390e-03 4.430264493873922738e-01 -7.129147733193474945e-01 6.291937640874477322e-02 -2.441526161796575122e-03 -2.939468997426146653e-03 4.040706900512038013e-03 -2.213341731427441797e-03 -4.482902815264681699e-03 -3.234738705460761879e-03 2.311135058728503583e-03 -2.207200121500324866e-03 -2.192082312448948803e-03 -8.920924634908070777e-03 1.301548873016562802e-02 1.818861401493221061e-04 4.848517578541439166e-02 -8.638883009793416057e-02 8.979033713449283138e-03 -5.751381480981318864e-03 -1.722957800323555479e-03 -7.091197308159232111e-04 5.506661946962207801e-03 4.847619958629017373e-03 -8.744707673152932485e-04 6.311685278946274104e-04 -1.531150597984284704e-03 2.366881979605494637e-04 3.866852096421247338e-03 -4.627466864318401790e-03 5.843978061420974750e-04 6.892776064359898251e-04 -6.708527766545951216e-05 1.171157769948479033e-03 -6.661284613259646145e-05 5.470757150465222667e-04 -1.153205371699967709e-03 -4.690437263332707385e-01 7.742236306325883666e-01 -6.706165608882069806e-02 6.443966108147277782e-04 8.253378878983420788e-04 -2.867659404432137786e-04 8.546286429353931475e-04 3.694414586928964662e-04 -7.119543200130693146e-04 8.706913150524685317e-04 5.437686943165446086e-04 6.425068846833081014e-04 7.332137389915447442e-04 4.110154335841727236e-04 2.782621728518171016e-04 4.369991678912163186e-04 1.738548040907837364e-04 -6.051847935877356036e-04 4.577861553368652893e-04 9.968305343248363114e-04 -9.694295054192211825e-04 7.568353156343096775e-04 1.495718233020108031e-03 1.453671826595989052e-03 8.503767591396893880e-04 5.688075655578919178e-04 9.439182026450474144e-04 -2.440581298730875801e-03 1.645479028935278691e-03 1.379500075937624437e-04 8.154168257083765784e-04 2.123579740184928545e-03 -3.434577243858555817e-04 2.475541232162188935e-04 1.370051445280580263e-04 -5.196746861409261113e-04 1.903899077407262370e-04 3.354263883273192449e-04 4.752661220525067863e-04
1.514143062801479641e-03 1.016672658704764493e-03 5.953109745510601000e-03 1.340477231323846871e-02 -2.707032683261310652e-03 -1.100576498939887307e-02 -1.293753752724449008e-02 -1.783429036529045201e-03 -1.131993195874771152e-02 -4.885981399096878119e-02 6.304976751181284866e-02 -1.483789336815524162e-01 -6.292788017633499809e-04 3.717563732038958648e-03 -9.075409746151793340e-04 1.154150234765663995e-03 -2.902146906330578275e-03 6.529003784061311773e-04 5.121724733991708800e-02 -6.783738866576924376e-02 4.057242004161973684e-03 -5.047364010720273297e-02 6.582577519887103379e-02 -1.114938417538688734e-02 -5.293122894111651836e-03 8.946908369215121962e-03 -6.272945893253691757e-03 6.406171585518287935e-04 -7.043954154873671887e-04 -8.029918763942836546e-03 -6.165231503763065734e-04 -7.946298382627438707e-04 -2.583728053186054065e-03 -6.188853080415568971e-05 2.376330610262538810e-04 5.999880467263281857e-04 -4.284954002998386151e-04 5.886496899377958135e-04 6.401447270190361617e-04 3.387806522105906402e-03 -3.861655349559848377e-03 6.236096233690896495e-04 -3.460088546632794637e-03 3.881497473939775691e-03 2.125941897849169260e-05 5.135661464210944382e-02 -6.706165608882069806e-02 1.787312423729117694e-01 -4.993601302281334151e-04 1.837758662807370395e-04 3.741657740214565002e-04 -1.776342563536190242e-04 -1.804688455507539604e-04 6.236096233690625445e-05 -1.511780905136825628e-05 7.133716146116056119e-05 -8.286449086283278684e-04 3.434577243858582922e-04 6.614041459975645004e-06 3.061356332902776629e-04 -1.944528189232732403e-03 -8.163616887740837063e-04 1.230684143088258374e-03 -1.415877303967568411e-03 1.355878499294930085e-03 3.184660962978093715e-03 1.278399727906650045e-03 -6.666008928589428617e-04 3.160094523269612980e-03 1.799964140178990412e-03 1.126749205860081392e-03 1.552882448495627793e-03 6.330582540261880335e-05 -1.185803147467053356e-04 1.342650416374979987e-03 1.133835678853296848e-05 -3.491269027801213883e-04 -9.911613559305814010e-04 4.138500227813076597e-04 -2.433022394205178445e-04 1.100765471553100138e-04 -1.516505220465754291e-04 1.965315176678374760e-04 -5.385719474551499842e-05
-4.008061881591731129e-02 5.829049224982776889e-02 -2.000275110109671524e-03 3.189196305693503541e-02 -5.544550955897271233e-02 -9.703743684849337314e-04 2.105154910403579920e-03 -1.124387048195791888e-04 6.358928432233311012e-04 -9.722640946163859342e-04 -2.423573763548107166e-03 6.869154487717220054e-04 -4.335589214689705706e-01 4.131163366107855062e-01 -4.842281482307754514e-02 4.544791346068794997e-04 -3.544181359481043438e-03 -5.896417961567954752e-03 -7.821104026420746397e-03 -1.058955280895326756e-02 6.840808595745843587e-04 -1.349736889367836356e-03 1.638864987475304076e-03 -2.256805432450138815e-03 -8.047398730658485849e-03 -4.618018233661307093e-03 1.304194489600552301e-02 1.399814631850455080e-03 -1.083852422676804574e-02 1.295879694622304335e-03 -5.598313664336633608e-04 3.262139734366384814e-03 2.574751854061803824e-04 1.762169617550244510e-04 -2.938524134360492217e-04 5.097536239509520457e-04 8.962026178266585628e-04 -7.615596309628615800e-04 -1.280761885570932609e-03 3.384027069843061845e-03 2.842148101657952959e-03 3.878662884742667752e-04 8.418729915482764479e-04 -6.755770919831578661e-05 -5.574692087693521730e-04 7.355758966558179849e-04 6.443966108147277782e-04 -4.993601302281334151e-04 4.769073491976484891e-01 -4.343162292161376614e-01 4.506902337133721764e-02 -3.129386473634013927e-02 5.007396303040708568e-02 -2.076336586899376994e-03 1.700753518279335408e-05 -9.585635801635621067e-04 2.121217582520633620e-04 2.824195703409452911e-03 1.681856256965138640e-04 1.511308473604356956e-03 -6.425068846833406275e-05 -1.100765471552978166e-04 4.577861553368598683e-04 3.209227402686570980e-03 -3.740240445616015152e-03 4.275505372341179347e-04 6.580971252675407637e-04 -3.108599486188376969e-04 4.776282797167854480e-04 2.343260402962676035e-04 -1.393673021923380433e-04 5.763664700835706249e-05 -6.751046604503368282e-04 3.448750189844027210e-05 -2.136335391572019224e-03 6.047123620549199868e-05 2.362157664277035433e-05 1.045963413741806021e-03 -1.752720986893444282e-04 1.185803147466999146e-04 -3.699138902257554512e-04 -3.462923135829878074e-04 -2.390503556248195060e-04 5.437686943165446086e-04
3.694887018461883062e-03 3.725595068097533203e-03 3.800239250288647841e-03 3.341838933959077884e-02 -5.206951382518819338e-02 -1.774925268937626839e-03 6.184128765076896041e-04 8.221725966282117729e-03 -7.081748677502299610e-04 -2.510973597126341973e-03 9.393828599296298251e-03 1.425325934624674818e-03 4.098891568098503857e-01 -7.795172259582328067e-01 6.346361753459416055e-02 -2.001692404708210315e-03 -1.160197358386234542e-02 1.936969284707472632e-05 -1.273911628344522214e-02 -2.309056359983938794e-02 8.328967924240309774e-04 -5.891221214706656405e-04 -1.000940688660686452e-02 -5.621935240978945345e-04 1.474931245574562060e-03 -9.792560813026247521e-03 -2.004999425438219740e-03 1.587369950394068065e-03 -1.123867373509654898e-02 5.085725451188134738e-03 -1.155567529364186739e-03 -9.533195901488643667e-03 1.209424724109747816e-04 9.968305343248688374e-05 -4.485737404461803517e-03 -1.488159328494499797e-04 9.453354972436135272e-04 1.486742033895868632e-03 -6.784116811803226179e-04 6.023502043905816939e-04 1.859490513318765633e-03 1.250053835935322367e-03 6.117988350477071829e-04 -6.316409594276314616e-04 -5.343200636594299616e-04 1.062970948924600893e-03 8.253378878983420788e-04 1.837758662807370395e-04 -4.343162292161376614e-01 8.404084537964293666e-01 -6.459981537111134098e-02 -4.907618763301649194e-03 8.232119460004939937e-03 -2.479320684425012026e-03 2.862935089103602147e-04 1.457451278858833826e-03 4.185743381098568517e-04 -1.521229535794276378e-04 7.360483281886823909e-04 -2.092871690549317001e-03 -5.914842791349388812e-04 1.155095097831392807e-03 -8.078579211827385288e-05 3.741185308681722280e-03 -2.962145711003208361e-03 -3.056632017574322305e-04 3.070804963559875013e-04 9.141550160751482027e-04 1.143284309510015761e-04 9.779332730106720696e-05 1.880277500764448648e-04 -3.732209109556707677e-05 6.429793162161670864e-04 4.332197156283823861e-04 -4.629829021982680452e-04 -1.275565138710043657e-05 5.102260554838006223e-04 1.285013769366627045e-04 -5.669178394263638208e-05 3.122772432174038097e-04 -2.296017249677157011e-04 8.173065518398098077e-05 -3.259777576701924006e-05 3.288123468673435999e-04
5.250604056154657695e-02 -7.955132852291829648e-02 -3.337256348090385759e-03 -6.204915752522518341e-03 4.831084854979085172e-03 -5.759412817039894286e-03 -1.091789272428782135e-03 2.470816916833653296e-04 -8.839193979723900061e-04 -3.675517325614713685e-04 1.673352489373736542e-03 -8.376211077525835304e-04 -5.318823169498971409e-02 6.446233779505042283e-02 -1.669360442921116183e-01 1.410208125573298539e-03 -2.413180269825267177e-03 7.809765669632236576e-03 1.332256922652156911e-03 2.857265910709322083e-03 6.420344531504564890e-04 8.517940537382609218e-04 -7.936849751970279608e-04 1.640754713606723970e-03 7.880157968027804230e-03 4.483375246797524638e-03 -1.618219729489521475e-02 2.163736420477888056e-04 -6.748212015306199844e-03 -8.673842943224745021e-04 2.637112816398839640e-03 -3.746854487075987165e-03 1.737603177842073640e-03 6.566798306698149075e-05 2.362157664276888524e-04 5.428238312508297829e-04 -1.932244969378497891e-03 1.455561552727419571e-03 3.161039386335324445e-03 -9.557289909664081970e-04 7.072300046844957281e-04 -4.771558481839969362e-05 -3.982597821970885500e-04 2.362157664275951231e-06 1.771618248207695260e-04 -4.346370102269376569e-04 -2.867659404432137786e-04 3.741657740214565002e-04 4.506902337133721764e-02 -6.459981537111134098e-02 1.785073098263383340e-01 -4.690111285575036815e-02 7.504055224721514761e-02 -3.800711681821504657e-03 4.913287941696038545e-05 1.349736889367814672e-03 1.141867014911444227e-03 -1.510836042071492550e-03 1.631306082949612142e-03 -1.499497685282974490e-03 1.150370782502846325e-03 -1.387531411996240733e-03 1.431467544551795652e-03 -3.987322137299475350e-04 1.446112922070310345e-03 1.988936753321131345e-03 -4.776282797167962901e-04 1.086592525567317037e-04 -4.294402633655376115e-04 -2.503887124133104616e-05 1.483435013165937053e-04 -5.763664700835706249e-05 9.486425179735966063e-04 -4.866044788410140050e-05 2.287041050552880966e-03 -8.362038131540607856e-05 -2.314914510991136938e-05 -1.071002284983139886e-03 2.362157664278661737e-06 -1.549575427765679950e-04 6.991986686259851411e-05 -1.039349372281743802e-04 8.173065518398098077e-05 -5.055017401551565627e-05
3.942582871137972900e-02 8.635575989063466046e-03 5.927740172196267754e-02 -4.117193565681320777e-02 -2.315670401443913756e-02 -5.312350857498855661e-02 2.100430595074995709e-03 -1.216511197102592041e-03 -3.944803299342058284e-04 1.537292207911389709e-03 -3.424656181668630974e-03 2.943248449689006173e-04 -4.469750321389974745e-01 -3.203274765372596256e-02 -4.315047891641153877e-01 -9.238398624986890462e-03 1.118717869801532207e-03 1.162417786590654728e-02 1.588787244992628757e-03 9.656028100031046474e-03 3.051907702245731154e-03 -1.932717400911351455e-03 2.539319489097641245e-03 -1.474458814041625012e-03 4.736126116875051528e-03 -4.778644954832135527e-03 -3.701973491454732274e-03 -4.909508489432987122e-03 -5.192022546080586262e-03 9.380600516376354225e-03 -4.870769103738946740e-04 -8.848642610381202275e-04 -1.655872522658091792e-03 -2.061691209380705093e-03 1.762169617550555026e-03 -2.576641580193226970e-03 2.359323075079746215e-03 -8.517940537382500798e-04 -1.803271160908972081e-03 5.536897565064911354e-04 1.617133136963953832e-03 1.436191859880201187e-04 5.820356484778459183e-04 6.373101378219053455e-04 -6.982538055602346451e-04 5.607762294993271206e-04 8.546286429353931475e-04 -1.776342563536190242e-04 -3.129386473634013927e-02 -4.907618763301649194e-03 -4.690111285575036815e-02 4.780175632998586166e-01 5.247391521731237241e-02 4.558288714962401289e-01 3.258360282103531583e-03 4.936909518338716742e-04 4.254245953362659899e-03 1.511780905136283527e-05 5.716421547549265653e-05 -6.330582540262151385e-05 2.856321047643608883e-03 -2.228931972011669038e-03 -3.543236496416366302e-05 -6.755770919832527338e-05 6.410895900847474096e-04 1.036514783084703734e-03 2.338536087634140396e-04 -1.006279164981994326e-04 2.409400817562391828e-05 4.729039643882281246e-04 -4.719591013225155757e-04 4.124327281827388364e-04 1.053522318267513351e-04 -9.070685430822580074e-05 1.294462400023684771e-04 6.661284613261272448e-05 -2.305465880334282500e-04 5.007774248267428960e-05 -3.732209109557493723e-04 -4.658174913954043366e-04 -1.039349372282719584e-05 2.078698744563677340e-04 3.155842639473936651e-04 4.629829021982815977e-05
-3.012223453485902980e-03 -4.601010698478493789e-03 -9.271941263819617751e-03 -6.054682525074507604e-02 -3.352421400295038656e-02 -7.632981790037751679e-02 3.567330504590971070e-03 -6.023502043906115095e-04 6.680181874575198166e-04 1.455561552727387045e-03 -2.933799819031918631e-03 7.936849751969960853e-05 -3.032112821019090215e-02 -1.568425445926564799e-01 -5.691193703695580225e-02 5.064466032209721108e-04 6.798289757788756119e-04 -2.322473415517024246e-03 -2.864824815234994718e-03 8.606757665559246206e-03 -4.347314965335167397e-03 -1.828310032150285563e-03 2.501052534936367040e-03 -1.164071296955644349e-03 -4.517862748695778211e-03 2.064998230110858066e-03 3.766696611455923153e-03 -8.359203542343002918e-03 -9.459024150830344646e-03 1.251093185307608317e-02 3.604652595687058564e-04 7.421899381157922746e-04 7.195132245387447691e-04 -1.191944757394285213e-03 2.920571736111939043e-03 -3.835199183719946014e-03 7.313240128601142254e-04 5.692799970907292187e-04 1.126276774327219805e-03 1.815081949230353247e-03 2.778842276255319519e-03 9.193517629365482481e-04 3.396782721230080966e-04 6.486484946104288272e-04 -3.250328946044988253e-04 2.749551521218258909e-04 3.694414586928964662e-04 -1.804688455507539604e-04 5.007396303040708568e-02 8.232119460004939937e-03 7.504055224721514761e-02 5.247391521731237241e-02 1.745199876890389801e-01 5.605400137329043242e-02 -4.313299894969681303e-04 2.384361946321071624e-03 2.258222727048763475e-04 -9.056512484837569467e-04 9.647051900906801220e-04 -1.396980042653349959e-03 2.156649947484797283e-03 -1.440916175208899457e-03 1.867049417844456700e-03 1.322808291995074791e-04 1.374775760609145718e-03 1.315721819002222542e-03 1.384224391266254944e-04 1.936969284707147371e-04 1.478710697837401413e-04 4.719591013225318387e-04 -5.343200636594353826e-04 4.294402633655321905e-04 -5.432962627836585186e-05 1.747996671565233903e-05 8.173065518397962552e-05 1.058246633596021885e-04 -1.029900741624672524e-04 -7.511661372400804627e-05 -6.609317144646621473e-04 -9.472252233750359145e-04 2.707032683261167104e-04 1.927520654049967672e-04 4.478650931468835259e-04 -1.322808291994966370e-04
-4.461879612052604971e-02 -7.617486035760132404e-03 -6.918003908214420683e-02 8.478728720155450510e-03 1.515371384786905889e-02 1.246132654212627616e-02 -1.461230731121667759e-03 1.216038765569741080e-03 1.189110168196968673e-03 -3.453474505172833900e-04 1.151788077101412438e-03 -1.298241852286572805e-03 -4.288506688125338084e-01 -5.614140120686868241e-02 -7.707318891732543031e-01 1.525434176436724770e-02 -1.046435845274656766e-03 -1.099678879027460310e-02 3.614101226343652794e-03 -3.438829127654292536e-03 3.122772432173990392e-04 9.056512484837840517e-04 -1.636975261343878978e-03 1.216511197102593343e-03 -4.734236390743773448e-03 5.019585036588378180e-03 3.167180996262444845e-03 2.091454395950652877e-03 -2.522784385447685192e-04 -1.402176789514758678e-03 2.405148933766753337e-03 -3.278674838016313762e-04 1.709729717403613621e-03 7.634493570943571509e-04 -2.498217945739231345e-03 3.193637162102399034e-04 -5.598313664336199928e-04 9.448630657107491213e-04 1.555244606159905153e-03 -9.817127252734788971e-04 -1.170685338415629589e-03 1.387531411996246154e-03 -6.774668181146236215e-04 -3.940078984013807247e-04 5.929015737334887310e-04 -5.409341051194178039e-04 -7.119543200130693146e-04 6.236096233690625445e-05 -2.076336586899376994e-03 -2.479320684425012026e-03 -3.800711681821504657e-03 4.558288714962401289e-01 5.605400137329043242e-02 8.350775363796892892e-01 -4.198971464018581498e-03 -1.559024058422740387e-03 -3.568747799189515499e-03 3.377885459915938408e-04 -1.951142230692754290e-04 1.098875745421612699e-03 -5.862875322735279938e-04 -1.513198199735771212e-03 1.752720986893390072e-04 8.976199124251867285e-05 2.659789529975702289e-04 6.755770919831931027e-04 -5.669178394264451359e-05 -4.062911182556370841e-05 -5.716421547549807754e-05 -4.124327281827388364e-04 4.289678318326732055e-04 -1.318083976666484941e-04 3.259777576702872683e-05 -4.677072175268714473e-05 -6.458139054132911805e-04 -1.365327129952085281e-04 1.152732940167087040e-04 1.795239824850454772e-04 4.535342715411832138e-05 1.398397337251917373e-03 6.614041459977000256e-06 -1.549575427765625740e-04 -7.171510668744639390e-04 -7.700633985542907831e-05
3.946834754933675055e-02 -4.546681072200143767e-03 -5.974841596021948642e-02 2.092399259016457583e-03 -1.075726600311693090e-03 6.618765775303909592e-04 -4.119413993885741310e-02 -1.100387526326743540e-02 5.692705484600719956e-02 1.534930050247116469e-03 -3.404341625755824725e-03 4.610931760668456579e-04 -9.252099139439681763e-03 -1.447530216668877975e-03 -1.158071416488385200e-02 -4.471517215322854399e-01 6.296992658276029386e-02 4.281368247663893678e-01 -1.924686064852792079e-03 2.778842276255332096e-03 8.706913150524570391e-04 1.571779709809829981e-03 8.758880619138681434e-03 -5.085253019655273585e-03 4.751243925926545118e-03 -4.025589091460664987e-03 4.545263777601580256e-03 -4.903366879505896211e-03 -7.131353988451912332e-03 -8.040784689198507765e-03 -4.828250265780282841e-04 -5.012498563595568866e-04 1.826892737551740484e-03 -2.068777682373709129e-03 2.295072386611422127e-03 2.136335391572012719e-03 2.354598759751199734e-03 -4.346370102269484989e-04 1.941693600035602997e-03 5.810907854121171064e-04 7.724255562185410387e-04 5.423513997179730747e-04 5.503827357765324509e-04 1.552882448495623673e-03 -4.918012257024465764e-04 5.603037979664789777e-04 8.706913150524685317e-04 -1.511780905136825628e-05 1.700753518279335408e-05 2.862935089103602147e-04 4.913287941696038545e-05 3.258360282103531583e-03 -4.313299894969681303e-04 -4.198971464018581498e-03 4.782027564607379544e-01 -4.829620317227229648e-02 -4.563877579996080680e-01 -3.129480959940585810e-02 5.450915026085335034e-03 4.680804384377784677e-02 4.738488274539406735e-04 -5.494378727108036389e-04 -3.363712513930331490e-04 2.329087456977014907e-04 -7.511661372400398051e-05 -6.614041459982421267e-06 -6.708527766546628843e-05 6.032950674563213479e-04 -1.151315645568548032e-03 2.854903753045037566e-03 -2.155232652886220329e-03 5.853426692078046029e-04 9.779332730106178595e-05 -1.176354516809927867e-04 -1.119662732867296906e-04 5.007774248266751334e-05 -2.399952186905266339e-04 1.133835678852890272e-05 1.781066878864847854e-04 2.782621728518143911e-04 -1.143284309510015761e-04 -4.029840975256350315e-04 -4.280229687669687881e-04 1.091316840895961097e-04
6.766636845087562781e-03 -4.057714435694807949e-03 -5.263359707541756527e-03 3.785593872770125559e-03 -9.028166592866220105e-04 -1.932244969378720152e-04 -6.094177801221217078e-02 -1.828310032150307768e-02 8.320416913495605471e-02 1.496663096085826001e-03 -3.110961643852666256e-03 3.255053261373550997e-04 -2.833644334066545874e-03 8.404556969497171655e-04 -3.203085792759428571e-04 6.408344770570040261e-02 -1.620922037857454590e-01 -7.932928570247627098e-02 -1.974763807335481493e-03 3.020727221077280141e-03 7.469142534443550191e-04 -3.556937010868133249e-03 9.884684961933050060e-03 2.193027175514662003e-03 -3.363240082397380565e-03 2.938524134360435839e-04 -3.032065577865808177e-03 -8.572742595193671641e-03 -1.165630321014071366e-02 -1.022483566558891194e-02 -1.738548040907783154e-04 7.039229839545088543e-04 -4.969979725638565965e-04 -1.349264457834917739e-03 4.143696974674516108e-03 2.988601876843114628e-03 8.343140870225923197e-04 1.738548040907783154e-04 -8.173065518397976646e-04 4.795180058482051248e-04 7.974644274598760964e-04 2.796794674503886354e-04 1.986102164124026442e-03 2.766086624868236647e-03 -1.227377122358269982e-03 3.864489938757060834e-04 5.437686943165446086e-04 7.133716146116056119e-05 -9.585635801635621067e-04 1.457451278858833826e-03 1.349736889367814672e-03 4.936909518338716742e-04 2.384361946321071624e-03 -1.559024058422740387e-03 -4.829620317227229648e-02 1.824029802462637795e-01 8.984986350763264629e-02 4.933035579769272372e-02 -8.091334863214040551e-03 -7.407537462559163344e-02 5.489654411779500750e-04 -6.954192163631132614e-04 -3.958976245328044673e-04 1.459813436523096225e-04 -1.322808291995020580e-04 -1.308635346009251032e-04 1.086592525567371247e-04 1.149898350969987340e-03 -1.388476275061947861e-03 2.228459540478810053e-03 -1.440443743676040472e-03 -1.513198199735771212e-03 -1.199976093452633169e-04 -2.220428204420966251e-05 -2.248774096391583776e-04 7.511661372400940152e-05 -9.779332730107262797e-05 1.412570283237617858e-04 3.165291270131102798e-04 5.938464367992080020e-04 -1.842482978134862490e-05 -5.617210925650396695e-04 -1.244384657541063336e-03 1.086592525568075979e-05
4.433580963234567268e-02 -6.988679665529616038e-03 -6.192538046361706350e-02 5.655005448278898651e-04 -8.328967924240262069e-04 1.046624817887803136e-02 4.926988456148721426e-03 -8.371014330664424200e-03 6.199246574128237409e-03 -9.543116963677228219e-05 -8.220308671683346051e-04 6.546483750776950668e-03 -1.507009346655366171e-02 -1.016200227171916133e-03 -2.252081117121581405e-02 4.251236564498377390e-01 -8.075697379476522164e-02 -7.769103487599369195e-01 -4.672347859939690942e-04 5.281784537323075011e-04 -1.090938895669635485e-02 -2.811440052022341415e-03 1.937441716239900538e-03 -1.239849314825650084e-02 5.592172054409125063e-03 -4.801321668409189863e-03 -2.999940233631595392e-04 -2.116493267191664300e-04 2.242632486464475085e-03 -1.174370304371895844e-02 -2.451919655519624579e-03 8.371486762197258465e-04 -6.903641989615622379e-03 -6.595144198661556656e-04 2.018227508358169837e-03 -1.770815114601808488e-02 2.744827205889614850e-04 -6.051847935877247616e-04 1.214621470971177786e-03 6.250269179676611834e-04 4.105430020513178044e-04 7.105370254144869387e-04 5.527448934407785865e-04 9.278555305279597787e-04 1.680438962366567106e-03 5.754216070178363920e-04 6.425068846833081014e-04 -8.286449086283278684e-04 2.121217582520633620e-04 4.185743381098568517e-04 1.141867014911444227e-03 4.254245953362659899e-03 2.258222727048763475e-04 -3.568747799189515499e-03 -4.563877579996080680e-01 8.984986350763264629e-02 8.277860281015995136e-01 -9.036197928924780132e-03 3.530008413495371467e-03 1.229172362183118816e-02 4.157397489127300470e-04 -3.888111515399739031e-04 2.952697080346158767e-04 1.473986382508703143e-04 1.549575427765707055e-04 2.362157664278661737e-06 -4.525894084754544019e-04 -5.952637313977673927e-05 1.440916175208899457e-03 -6.661284613260730347e-05 1.806578181638961991e-03 1.766893932879051200e-04 2.442471024862222619e-04 -8.645497051253288323e-05 -8.267551824968946391e-05 1.984212437992015875e-05 -4.015668029272098649e-05 7.658115147585599185e-04 4.006219398613617907e-04 5.999880467263274267e-04 -5.810907854121062643e-05 -2.536957331433341983e-04 -1.036514783084695711e-03 5.163676654109240587e-04
-4.007542206905589932e-02 5.730452764075864153e-02 -1.078230487435826238e-02 2.092871690549305726e-03 -2.234601150406003963e-04 -5.782561962149794597e-04 3.189054576233651961e-02 -5.400459338376381591e-02 1.305753513658979362e-02 -9.788781360763141454e-04 -2.496800651140680845e-03 -1.473986382508811564e-04 4.270781057012697918e-04 -2.165626146609042537e-03 6.506327070484247896e-03 -4.333482170053170046e-01 4.135901854382394438e-01 -4.285946109217261824e-02 -1.335563943382175227e-03 2.064998230110853296e-03 1.823585716821755996e-03 -7.827245636347873736e-03 -1.048089355639653109e-02 1.639337419008160025e-03 -8.022832290949927919e-03 -7.356703829623919937e-03 -1.174795492751465331e-02 1.239660342212446382e-03 -1.103789033363302211e-02 9.921062189962922152e-04 -5.655005448278573391e-04 3.127496747502590650e-03 -9.590360116964176222e-04 1.979488122663697076e-04 -4.053462551899120127e-04 -4.384164624897907798e-04 8.910058709652476754e-04 -4.577861553368707103e-04 1.413042714770430764e-03 8.385659708182798162e-04 5.055017401552378779e-05 5.555794826379270752e-04 3.380247617580206011e-03 2.693332168808508509e-03 -9.939959451277095067e-04 7.299067182615697966e-04 7.332137389915447442e-04 3.434577243858582922e-04 2.824195703409452911e-03 -1.521229535794276378e-04 -1.510836042071492550e-03 1.511780905136283527e-05 -9.056512484837569467e-04 3.377885459915938408e-04 -3.129480959940585810e-02 4.933035579769272372e-02 -9.036197928924780132e-03 4.766749128834836813e-01 -4.335107334526193124e-01 5.081851512618715955e-02 2.338536087634086186e-04 -1.455089121194506376e-04 -1.384224391266254944e-04 6.538452414718424251e-04 -3.902284461385454369e-04 -4.006219398613509487e-04 3.206392813489433551e-03 -3.733153972623195430e-03 3.973149191313705801e-04 -6.850257226403240127e-05 -1.327532607323664640e-04 -9.117928584108478569e-05 -6.462863369461555865e-04 4.993601302281361256e-04 2.070194976972259196e-03 9.117928584108749620e-05 -2.040904221935202489e-04 -1.015727795639063003e-03 -3.467647451158467923e-04 -3.637722802986401464e-04 -4.733763959210871095e-04 -1.757445302221952816e-04 2.182633681791895089e-04 3.269226207359130811e-04
-7.931653005108918811e-03 1.220196163058866537e-02 -7.325523348455473260e-03 6.836084280417253738e-04 3.529063550429729391e-04 3.902284461385400159e-04 3.409821831536966052e-02 -5.812892066559124937e-02 1.343217334214410509e-02 -2.216648752157422166e-03 9.703743684849174683e-04 -1.801853866310407486e-03 -2.750496384283998563e-03 -6.061296566534427315e-04 1.146118898707147336e-03 4.108103982989184111e-01 -7.674177819702738823e-01 7.157384965912241825e-02 -1.209424724109731553e-04 1.008641322646228102e-03 1.287375927030902454e-03 -1.217834005394589567e-02 -1.312887229805091358e-02 1.577921319736957321e-03 -2.730654259905471604e-04 9.089582692137445795e-04 -2.313969647925632339e-03 1.443278332873156435e-03 -6.837501575015868423e-03 -4.022282070730675077e-03 -1.694139476819298776e-03 6.410895900847493611e-04 5.843978061421009444e-04 1.166905886152910798e-04 -9.434457711121832253e-04 7.757325769485289967e-04 1.593039128788327095e-03 9.921062189962844089e-04 1.353988773163506288e-03 6.070745197191715434e-04 -1.757445302221966369e-04 5.522724619079358646e-04 7.936849751970502954e-04 1.728626978717822966e-03 -1.634613103679592510e-03 8.612426843953213586e-04 4.110154335841727236e-04 6.614041459975645004e-06 1.681856256965138640e-04 7.360483281886823909e-04 1.631306082949612142e-03 5.716421547549265653e-05 9.647051900906801220e-04 -1.951142230692754290e-04 5.450915026085335034e-03 -8.091334863214040551e-03 3.530008413495371467e-03 -4.335107334526193124e-01 8.356945319615985968e-01 -8.258528382691554537e-02 7.842363445398977014e-05 -1.332256922652200280e-04 1.440916175208899457e-04 3.940078984013847905e-04 -6.708527766546628843e-05 -3.009388864288640650e-04 3.742602603280294031e-03 -2.954114374944665465e-03 1.447057785136022894e-03 -6.391998639533277328e-04 1.373358466010574184e-03 2.673962475961417628e-04 1.644061734336690894e-04 1.818861401493268495e-04 8.177789833726566496e-04 3.770003632185941469e-04 -2.362157664277577535e-05 -4.445580724169058678e-04 2.078698744563812865e-05 -3.987322137299339824e-04 -1.979488122664022336e-04 -9.779332730106178595e-05 2.102320321206477510e-04 2.262947042377244904e-04
-5.202557769263262827e-02 7.609265727088408704e-02 -1.950291853933565356e-02 9.613981693606943324e-04 -5.135330762137864120e-04 -9.122652899437068419e-04 -1.291627810826598624e-03 6.931043018521229268e-03 -7.660949736782818147e-03 8.721086096510400655e-04 -2.075864155366507167e-03 -6.047123620548928817e-05 -8.310070662926336352e-04 4.299599380516785918e-03 7.026474188158018247e-03 -3.731642191718048673e-02 6.986884425704735502e-02 -1.685531774290755513e-01 -8.414005600154337260e-04 9.236036467322631749e-04 1.170685338415630890e-03 1.354933636229236401e-03 2.234601150405881990e-04 9.254933728636913085e-04 -8.011021502628550006e-03 -8.299677169203250465e-03 -1.463923590858955300e-02 -3.188912846774187571e-04 8.301094463801825252e-03 -1.549575427765622921e-03 -2.329559888509917260e-03 3.992991315693633983e-03 7.714806931528360792e-04 -8.692740204528344797e-05 1.138559994181485949e-04 4.275505372341023764e-04 1.621385020759633089e-03 -9.703743684849391524e-04 3.183716099912386154e-03 2.697584052603987405e-04 7.653390832256738285e-05 5.291233167980516003e-05 8.026611743212788523e-04 -1.103127629217301496e-03 4.781007112496390120e-04 2.513335754790609576e-04 2.782621728518171016e-04 3.061356332902776629e-04 1.511308473604356956e-03 -2.092871690549317001e-03 -1.499497685282974490e-03 -6.330582540262151385e-05 -1.396980042653349959e-03 1.098875745421612699e-03 4.680804384377784677e-02 -7.407537462559163344e-02 1.229172362183118816e-02 5.081851512618715955e-02 -8.258528382691554537e-02 1.840083025949063866e-01 8.031336058537692085e-06 -1.313359661338003512e-04 2.078698744562728663e-05 4.015668029270689186e-04 -3.014113179617284709e-04 -3.122772432173929677e-04 -4.270781057012535287e-04 -3.047183386917251026e-04 1.989409184853985126e-03 -1.036514783084692892e-03 1.315249387469363557e-03 6.765219550489002306e-04 -1.117300575202966745e-03 5.187298230752081414e-04 2.090981964417891470e-03 -1.129111363524327527e-04 -2.097596005877847003e-04 -9.736813892149316640e-04 1.388948706594926108e-04 -1.370051445281298547e-05 1.417294598567197042e-05 4.818801635125867858e-05 1.388948706594912556e-04 -1.275565138709501556e-05
1.541544091707088048e-03 3.435994538457132555e-03 -4.648726283296850115e-04 -4.120028154878454391e-02 1.099064718034748617e-02 -5.692422025681006387e-02 2.104682478870726139e-03 1.066750401187437428e-03 -6.453414738804674321e-04 3.947354429619812782e-02 4.574554532638612676e-03 5.974605380255521014e-02 1.565165668349885507e-03 -8.751321714612996655e-03 5.090449766516681220e-03 -1.920434181057131687e-03 -2.785928749248155721e-03 -8.848642610381146981e-04 -4.472282554406079580e-01 -6.303039781896578597e-02 -4.281665879529592544e-01 -9.256351023235380102e-03 1.472569087910207287e-03 1.156795851349674831e-02 4.724315328553588614e-03 4.003857240949316477e-03 -4.548570798331571033e-03 -4.923209003885849547e-03 7.140330187576163223e-03 8.034643079271390834e-03 -4.832974581108872691e-04 5.055017401552552251e-04 -1.825003011420320807e-03 -2.079643607629281469e-03 -2.283734029822893224e-03 -2.133973233907737743e-03 5.636108186964485043e-04 -8.768329249795702839e-04 1.275565138709637081e-05 5.569967772365040301e-04 -1.551465153897057560e-03 4.955806779652859300e-04 5.848702376749673019e-04 -7.733704192842494676e-04 -5.451859889150944584e-04 2.359323075079767899e-03 4.369991678912163186e-04 -1.944528189232732403e-03 -6.425068846833406275e-05 -5.914842791349388812e-04 1.150370782502846325e-03 2.856321047643608883e-03 2.156649947484797283e-03 -5.862875322735279938e-04 4.738488274539406735e-04 5.489654411779500750e-04 4.157397489127300470e-04 2.338536087634086186e-04 7.842363445398977014e-05 8.031336058537692085e-06 4.782537790662862998e-01 4.837273708059486310e-02 4.564898032107047587e-01 -3.128110908495304598e-02 -5.453749615282472464e-03 -4.679245360319364555e-02 1.842482978135946692e-05 -2.782621728518116806e-04 -4.866044788410682151e-05 3.260250008234951043e-03 4.299126948984020175e-04 4.200861190150007030e-03 5.999880467263572423e-05 2.376330610262533932e-04 -9.921062189968210890e-06 1.138559994181398806e-04 1.157457255495568469e-04 1.133835678852917377e-04 -4.001495083285109373e-04 4.450305039497689185e-04 -1.124387048195764783e-04 1.823585716821722819e-04 -2.574751854061843939e-04 1.119662732867337564e-04
-1.498080390684413798e-03 -3.122772432174054577e-03 3.269226207359185021e-04 6.094225044374504408e-02 -1.826845494398455713e-02 8.318716159977328217e-02 -3.789373325032975755e-03 -8.980923439580701080e-04 -2.007834014635778274e-04 -6.760022803627608115e-03 -4.050155531169162201e-03 -5.256745666081777575e-03 3.558826736999541867e-03 9.886574688064472122e-03 2.193027175514662870e-03 1.970984355072609613e-03 3.022144515675844086e-03 7.516385687728981396e-04 -6.415620216176015633e-02 -1.621257464245781654e-01 -7.942518930364592111e-02 2.833644334066551078e-03 8.310070662926078312e-04 -3.136945378159719825e-04 3.360877924733118166e-03 2.792070359175252594e-04 -3.024979104872979781e-03 8.573215026726577898e-03 -1.165016160021358632e-02 -1.022294593945749508e-02 1.743272356237348785e-04 7.025056893559444762e-04 -4.988876986952781164e-04 1.352099047032131280e-03 4.145114269273076149e-03 2.987184582244542877e-03 -3.873938569414077902e-04 5.456584204479534433e-04 7.228202452686633382e-05 -1.987047027189717090e-03 2.765614193335375059e-03 -1.228321985423982531e-03 -4.799904373810695308e-04 7.969919959270171115e-04 2.801518989832367783e-04 -8.357313816211530116e-04 1.738548040907837364e-04 -8.163616887740837063e-04 -1.100765471552978166e-04 1.155095097831392807e-03 -1.387531411996240733e-03 -2.228931972011669038e-03 -1.440916175208899457e-03 -1.513198199735771212e-03 -5.494378727108036389e-04 -6.954192163631132614e-04 -3.888111515399739031e-04 -1.455089121194506376e-04 -1.332256922652200280e-04 -1.313359661338003512e-04 4.837273708059486310e-02 1.824473888103521901e-01 8.995899519172226300e-02 -4.933980442834982882e-02 -8.101728356936852352e-03 -7.407868164632162855e-02 9.576187170978549788e-04 1.464537751851675233e-03 1.349736889367814672e-03 -4.946358148995842231e-04 2.384834377853924971e-03 -1.558551626889892244e-03 -7.086472992831377351e-05 -9.637603270249567311e-05 1.407845967908973798e-04 1.223597670095392682e-04 -2.125941897847542957e-05 -2.253498411720105863e-04 5.621935240979013650e-04 -1.251943562066754187e-03 1.228321985423603060e-05 -3.174739900788092761e-04 5.862875322735184528e-04 -1.936969284706117379e-05
7.180959299402903291e-05 -7.667563778242670464e-04 6.692465094429260290e-03 -5.000215343741294671e-03 -8.383297550518656327e-03 6.213419520113908946e-03 -6.420344531504708005e-04 -8.059681950512781945e-04 1.042892608778242004e-02 -4.435565175672560173e-02 -7.092614602757752254e-03 -6.207655855413077295e-02 2.856321047643614087e-03 1.893505583684350606e-03 -1.230542413628399508e-02 4.700693751910958989e-04 4.658174913953996204e-04 -1.099584392720889120e-02 -4.251368845327577195e-01 -8.079476831739365594e-02 -7.767539739225617357e-01 1.511497446217492310e-02 -9.982478289234119652e-04 -2.260962829939261454e-02 -5.592644485941837898e-03 -4.818329203591990156e-03 -2.962145711003258235e-04 2.007834014635344593e-04 2.239797897267337221e-03 -1.174134088605468043e-02 2.407983522963777143e-03 8.338416554897400568e-04 -6.903169558082765563e-03 3.311745045314325262e-04 2.021062097555298594e-03 -1.770248196762382042e-02 -5.777837646821367378e-04 6.453414738804511691e-04 -8.409281284825693200e-04 -5.267611591337404125e-04 9.335247089222242301e-04 1.668628174045190060e-03 -5.985707521277477614e-04 4.048738236570587740e-04 7.218753822030212625e-04 -2.782621728518225226e-04 -6.051847935877356036e-04 1.230684143088258374e-03 4.577861553368598683e-04 -8.078579211827385288e-05 1.431467544551795652e-03 -3.543236496416366302e-05 1.867049417844456700e-03 1.752720986893390072e-04 -3.363712513930331490e-04 -3.958976245328044673e-04 2.952697080346158767e-04 -1.384224391266254944e-04 1.440916175208899457e-04 2.078698744562728663e-05 4.564898032107047587e-01 8.995899519172226300e-02 8.276329602849543665e-01 9.049426011844739770e-03 3.542764064882472121e-03 1.227991283350981372e-02 -2.069250113906633166e-04 4.039289605913475804e-04 1.152260508634260581e-03 -4.355818732926566676e-03 1.648786049665226534e-04 -3.569692662255222627e-03 2.598373430704630557e-05 -3.684965956272435485e-05 7.114818884801953677e-04 -2.031455591278131211e-04 -8.787226511110441708e-05 -3.023561810274599934e-05 3.869214254085542263e-04 -1.062970948924594171e-03 4.903839311038858846e-04 -2.688135421947132966e-04 6.014053413248989606e-04 -3.212534423417245238e-05
-9.699019369520855884e-04 2.530343289973413772e-03 1.412570283237631411e-04 3.188771117313933534e-02 5.400648310989523970e-02 -1.304950380053123207e-02 2.106572205002102665e-03 2.125941897849223470e-04 5.952637313977457087e-04 -4.006266641766881298e-02 -5.729177198937153437e-02 1.078136001129255395e-02 -7.831969951676421085e-03 1.049601136544790238e-02 -1.638864987475298872e-03 -1.327060175790751445e-03 -2.066415524709419409e-03 -1.839648388938840053e-03 -4.332475890888188297e-01 -4.135368006750267944e-01 4.287032701742829466e-02 4.256608111026982579e-04 2.196334196244647142e-03 -6.519555153404201463e-03 -8.032753353139944485e-03 7.372294070208149780e-03 1.173708900225897862e-02 1.182023695204089319e-03 1.107426756166288336e-02 -9.968305343248475871e-04 -5.631383871636057824e-04 -3.121827569108326199e-03 9.618706008935444269e-04 1.913347708064414964e-04 4.020392344599262231e-04 4.421959147526356086e-04 7.327413074586857592e-04 -7.384104858529447896e-04 -3.458198820501301777e-04 3.387334090573047851e-03 -2.690025148078518599e-03 1.000137555054827522e-03 8.418729915482927109e-04 -5.149503708123769194e-05 -5.579416403021894739e-04 8.947853232280870289e-04 4.577861553368652893e-04 -1.415877303967568411e-03 3.209227402686570980e-03 3.741185308681722280e-03 -3.987322137299475350e-04 -6.755770919832527338e-05 1.322808291995074791e-04 8.976199124251867285e-05 2.329087456977014907e-04 1.459813436523096225e-04 1.473986382508703143e-04 6.538452414718424251e-04 3.940078984013847905e-04 4.015668029270689186e-04 -3.128110908495304598e-02 -4.933980442834982882e-02 9.049426011844739770e-03 4.765426320542840988e-01 4.334710492038593710e-01 -5.084733344969133428e-02 2.827975155672286627e-03 1.559024058422669914e-04 1.508001452874360325e-03 1.653510364994521115e-05 9.042339538851962549e-04 -3.358988198601741641e-04 8.598253897968474030e-05 2.022006960621114142e-04 1.018089953303344267e-03 -6.406171585518965561e-04 -5.017222878923985243e-04 -2.068305250840838001e-03 -1.809412770836088796e-04 -1.979488122664062994e-04 -3.292847784001917428e-04 -3.401507036558725026e-04 3.855041308099813372e-04 4.747936905196532224e-04
2.214759026025991430e-03 9.651776216235228439e-04 -1.802798729376122637e-03 -3.407979348558830973e-02 -5.811805474033557295e-02 1.341611067002700802e-02 -6.784116811803036443e-04 3.637722802986428569e-04 3.741657740214808948e-04 7.934015162773191618e-03 1.217314330708449410e-02 -7.325995779988321403e-03 1.217739519088019765e-02 -1.314682469629941536e-02 1.587842381926918376e-03 1.067695264252957639e-04 9.954132397262758364e-04 1.286903495498048673e-03 -4.107707140501585807e-01 -7.675595114301303479e-01 7.167353271255488822e-02 2.746244500488283745e-03 -6.122712665805679026e-04 1.140922151845734280e-03 2.593649115375607026e-04 8.971474808923602696e-04 -2.309245332597084123e-03 -1.469262067180270503e-03 -6.828525375891616664e-03 -4.016140460803560748e-03 1.694139476819445144e-03 6.363652747561920377e-04 5.815632169449687187e-04 -1.233046300753927633e-04 -9.538392648350051085e-04 7.771498715470934833e-04 -8.560459375339538393e-04 4.100705705184710167e-04 9.448630657109225936e-06 -7.899055229341838368e-04 1.728626978717825785e-03 -1.630833651416753157e-03 -6.032950674563105058e-04 -1.757445302221993474e-04 5.499103042436680449e-04 -1.590676971124037591e-03 9.968305343248363114e-04 1.355878499294930085e-03 -3.740240445616015152e-03 -2.962145711003208361e-03 1.446112922070310345e-03 6.410895900847474096e-04 1.374775760609145718e-03 2.659789529975702289e-04 -7.511661372400398051e-05 -1.322808291995020580e-04 1.549575427765707055e-04 -3.902284461385454369e-04 -6.708527766546628843e-05 -3.014113179617284709e-04 -5.453749615282472464e-03 -8.101728356936852352e-03 3.542764064882472121e-03 4.334710492038593710e-01 8.358475997782437439e-01 -8.265709341990953862e-02 -1.644061734336690894e-04 7.261272659987087590e-04 1.631306082949617563e-03 -5.574692087693196470e-05 9.651776216235336860e-04 -1.936969284706984741e-04 -3.675517325614849210e-04 -2.078698744563270764e-05 -4.469202300811885953e-04 -1.573197004408439462e-04 1.833034347478821203e-04 8.158892572412355633e-04 9.637603270249567311e-05 1.932244969378516864e-04 2.248774096391529566e-04 -2.740102890561241841e-05 -4.181019065770046430e-04 -1.899174762078482785e-04
-8.721086096510183815e-04 -2.077281449965094964e-03 -5.952637313977131826e-05 1.293045105425153895e-03 6.932460313119792779e-03 -7.665674052111354220e-03 -9.595084432292583926e-04 -5.106984870166596073e-04 -9.160447422065353534e-04 5.201754635657410142e-02 7.609549186008121580e-02 -1.950528069699993677e-02 -1.356350930827791672e-03 2.163736420477503435e-04 9.297452566593795639e-04 8.366762446868655605e-04 9.193517629365536691e-04 1.170685338415623517e-03 3.734854726141466352e-02 6.993923655544281859e-02 -1.685706573957912180e-01 8.267551824968919286e-04 4.296292359786801213e-03 7.024584462026602256e-03 8.005352324234328923e-03 -8.304873916064658967e-03 -1.463734618245812399e-02 2.962145711003717936e-04 8.303456621466087650e-03 -1.552882448495614132e-03 2.329087456976971539e-03 3.992518884160784973e-03 7.714806931528252372e-04 8.362038131545486766e-05 1.152732940167110892e-04 4.247159480369846790e-04 -2.503887124133646717e-04 2.782621728518279436e-04 3.070804963559956328e-04 -8.017163112555825664e-04 -1.103127629217294774e-03 4.790455743153569819e-04 -2.692859737275614396e-04 7.606147678972195042e-05 5.243990014693533305e-05 -1.620912589226795788e-03 -9.694295054192211825e-04 3.184660962978093715e-03 4.275505372341179347e-04 -3.056632017574322305e-04 1.988936753321131345e-03 1.036514783084703734e-03 1.315721819002222542e-03 6.755770919831931027e-04 -6.614041459982421267e-06 -1.308635346009251032e-04 2.362157664278661737e-06 -4.006219398613509487e-04 -3.009388864288640650e-04 -3.122772432173929677e-04 -4.679245360319364555e-02 -7.407868164632162855e-02 1.227991283350981372e-02 -5.084733344969133428e-02 -8.265709341990953862e-02 1.840262549931548641e-01 -1.510836042071487129e-03 -2.094761416680741666e-03 -1.498552822217267362e-03 6.377825693547507779e-05 -1.396980042653349959e-03 1.099348176954455421e-03 1.086592525567371247e-04 -2.088147375220775724e-04 -9.741538207477798070e-04 1.114465986005826279e-03 5.187298230751972994e-04 2.091926827483606838e-03 -4.866044788409055848e-05 1.341705553309230901e-04 -1.322808291994315849e-05 -1.294462400023752534e-04 -2.220428204420288624e-05 1.559024058422724124e-05
-9.689570738863893026e-04 2.437274278000860737e-03 -6.878603118374237123e-04 2.101847889673572230e-03 1.011003480310529966e-04 -6.151058557777254986e-04 3.188912846773794135e-02 5.544550955897271927e-02 9.906889243976749280e-04 -4.007731179518733700e-02 -5.827112255698072701e-02 1.998385383978245992e-03 -1.348319594769259401e-03 -1.617605568496803493e-03 2.248301664858747776e-03 -7.809765669632205351e-03 1.060089116574178952e-02 -6.888051749031369117e-04 4.440856408840414618e-04 3.544181359481037366e-03 5.885079604779431053e-03 -4.334119952622525473e-01 -4.130265746195429521e-01 4.841620078161755492e-02 -8.041257120731394939e-03 4.630773885048405578e-03 -1.304383462213694680e-02 1.302966167615078738e-03 1.084183124749804258e-02 -1.305328325279402936e-03 -5.593589349007718498e-04 -3.257887850570677368e-03 -2.536957331433373967e-04 1.799964140177065953e-04 3.028286125602996253e-04 -5.154228023452147624e-04 7.322688759258213533e-04 -6.448690423475813421e-04 4.965255410309943589e-04 8.414005600154120419e-04 6.708527766546899893e-05 5.555794826379379173e-04 3.382137343711625905e-03 -2.843092964723658786e-03 -3.873938569414077902e-04 8.962026178266531418e-04 7.568353156343096775e-04 1.278399727906650045e-03 6.580971252675407637e-04 3.070804963559875013e-04 -4.776282797167962901e-04 2.338536087634140396e-04 1.384224391266254944e-04 -5.669178394264451359e-05 -6.708527766546628843e-05 1.086592525567371247e-04 -4.525894084754544019e-04 3.206392813489433551e-03 3.742602603280294031e-03 -4.270781057012535287e-04 1.842482978135946692e-05 9.576187170978549788e-04 -2.069250113906633166e-04 2.827975155672286627e-03 -1.644061734336690894e-04 -1.510836042071487129e-03 4.767505019287404666e-01 4.342430023285451246e-01 -4.505626771995011048e-02 -3.128583340028161242e-02 -5.007868734573563130e-02 2.075391723833664229e-03 5.480205781122212631e-05 -2.598373430705443708e-05 -1.044073687610383742e-03 -6.736873658517680049e-04 -3.590479649700638494e-05 2.137752686170580133e-03 -3.448750189844298260e-04 2.607822061361701835e-04 -5.432962627836910446e-04 -1.596818581051171870e-04 -9.495873810393498128e-05 3.632998487657838720e-04
2.444360750993734670e-03 9.366900001923554250e-03 1.356350930827786251e-03 -6.066020881863179795e-04 8.237788638399200919e-03 -7.289618551958138796e-04 -3.339901964674368839e-02 -5.205770303686679812e-02 -1.782011741930511614e-03 -3.757720412331683538e-03 3.713784279776112789e-03 3.872993706348379014e-03 5.862875322735063097e-04 -1.001649335959969161e-02 -5.073914662866731672e-04 1.266825155351692690e-02 -2.303339938436388748e-02 8.078579211826972207e-04 1.948780073028426839e-03 -1.166338968313353035e-02 5.480205781122077105e-05 -4.098234888267835441e-01 -7.796627348703524252e-01 6.341306736057863991e-02 -1.458868573457351150e-03 -9.802009443683357831e-03 -2.004999425438223210e-03 -1.576504025138349358e-03 -1.123489428283371179e-02 5.087142745786699116e-03 1.113521122940073181e-03 -9.537920216817194485e-03 1.185803147466998062e-04 -1.256667877393678485e-04 -4.483375246797524638e-03 -1.568472689079876989e-04 -1.060136359727468667e-03 8.201411410369420334e-04 1.762169617550583323e-04 -5.380995159222584732e-04 -6.878603118374318438e-04 -4.743212589867888164e-04 -5.286508852651655103e-04 1.914765002662838830e-03 1.189110168196995778e-03 -9.443906341778630312e-04 1.495718233020108031e-03 -6.666008928589428617e-04 -3.108599486188376969e-04 9.141550160751482027e-04 1.086592525567317037e-04 -1.006279164981994326e-04 1.936969284707147371e-04 -4.062911182556370841e-05 6.032950674563213479e-04 1.149898350969987340e-03 -5.952637313977673927e-05 -3.733153972623195430e-03 -2.954114374944665465e-03 -3.047183386917251026e-04 -2.782621728518116806e-04 1.464537751851675233e-03 4.039289605913475804e-04 1.559024058422669914e-04 7.261272659987087590e-04 -2.094761416680741666e-03 4.342430023285451246e-01 8.405199476381834955e-01 -6.460076023417704594e-02 4.896752838045978842e-03 8.218891377084997646e-03 -2.476486095227879800e-03 2.409400817562391828e-05 5.012498563595503814e-04 1.124387048195818993e-04 -6.349479801576239733e-04 4.455029354826075746e-04 -4.506996823440265936e-04 -6.141609927120725808e-06 -1.251943562066728491e-04 2.976318656988891174e-04 1.133835678852971587e-04 3.736933424886029363e-04 -1.974763807335540907e-04
3.680241640943195114e-04 1.680438962366577948e-03 -8.376211077525835304e-04 1.087064957100219390e-03 2.395227871576784909e-04 -8.768329249795865470e-04 6.203498457923946156e-03 4.822581087387682423e-03 -5.752326344047030762e-03 -5.249517463629087277e-02 -7.954943879678688656e-02 -3.336311485024667789e-03 -8.508491906725266889e-04 -7.842363445399278422e-04 1.639337419008152653e-03 -1.328005038856474836e-03 2.859628068373597058e-03 6.401447270190348607e-04 -1.413987577836127050e-03 -2.410345680628129747e-03 7.805513785836534768e-03 5.317642090666834659e-02 6.447603830950324189e-02 -1.669407686074401709e-01 -7.880630399560488442e-03 4.491879014388923050e-03 -1.619259078861802481e-02 -1.885001816093092707e-04 -6.755770919831890695e-03 -8.650221366581868415e-04 -2.636640384866056550e-03 -3.745437192477432328e-03 1.738075609374927204e-03 -6.425068846828527365e-05 2.201530943106114896e-04 5.565243457036392989e-04 4.341645786940624089e-04 -2.881832350417798914e-04 3.732209109557439513e-04 3.968424875985061741e-04 1.417294598567468093e-06 1.771618248207749470e-04 9.557289909664136180e-04 7.072300046845011491e-04 -4.677072175268172372e-05 1.931772537845655169e-03 1.453671826595989052e-03 3.160094523269612980e-03 4.776282797167854480e-04 1.143284309510015761e-04 -4.294402633655376115e-04 2.409400817562391828e-05 1.478710697837401413e-04 -5.716421547549807754e-05 -1.151315645568548032e-03 -1.388476275061947861e-03 1.440916175208899457e-03 3.973149191313705801e-04 1.447057785136022894e-03 1.989409184853985126e-03 -4.866044788410682151e-05 1.349736889367814672e-03 1.152260508634260581e-03 1.508001452874360325e-03 1.631306082949617563e-03 -1.498552822217267362e-03 -4.505626771995011048e-02 -6.460076023417704594e-02 1.785044752371411914e-01 4.688930206742897289e-02 7.504811115174084279e-02 -3.799294387222938545e-03 8.739983357824272162e-05 -2.314914510991136938e-05 -1.070529853450287623e-03 -9.462803603093233656e-04 -4.913287941695496444e-05 2.287513482085733012e-03 1.001554849653404477e-04 8.976199124252409386e-05 -5.055017401551565627e-05 -1.181078832138517717e-05 -1.497607959151530418e-04 7.511661372400398051e-05
1.541071660174229063e-03 3.443553442982865906e-03 -2.962145711003230045e-04 2.099485732009315469e-03 1.207534997978344403e-03 4.100705705184764377e-04 -4.117996699287176932e-02 2.314583808918346808e-02 5.315374419309125409e-02 3.942393898524833296e-02 -8.611954412420668586e-03 -5.928212603729123009e-02 -1.933189832444221282e-03 -2.525618974644846474e-03 1.472569087910211624e-03 1.600125601781157659e-03 -9.653665942366770197e-03 -3.058994175238559550e-03 -9.249736981775419364e-03 -1.113521122940117850e-03 -1.162984704430080479e-02 -4.469684180975375121e-01 3.199117367883468066e-02 4.315038443010496549e-01 4.731401801546674182e-03 4.734236390743726611e-03 3.778034968244446852e-03 -4.918957120090178096e-03 5.189660388416317792e-03 -9.384852400172061238e-03 -4.866044788409597949e-04 8.895885763666721300e-04 1.654927659592384664e-03 -2.063108503979401310e-03 -1.765949069813396114e-03 2.589869663113177067e-03 5.607762294993433837e-04 -8.574632321325036891e-04 1.752720986893444282e-04 5.829805115435422042e-04 -6.382550008876164849e-04 6.987262370931098931e-04 5.546346195722091053e-04 -1.618078000029668983e-03 -1.436191859880146977e-04 2.360740369678328374e-03 8.503767591396893880e-04 1.799964140178990412e-03 2.343260402962676035e-04 9.779332730106720696e-05 -2.503887124133104616e-05 4.729039643882281246e-04 4.719591013225318387e-04 -4.124327281827388364e-04 2.854903753045037566e-03 2.228459540478810053e-03 -6.661284613260730347e-05 -6.850257226403240127e-05 -6.391998639533277328e-04 -1.036514783084692892e-03 3.260250008234951043e-03 -4.946358148995842231e-04 -4.355818732926566676e-03 1.653510364994521115e-05 -5.574692087693196470e-05 6.377825693547507779e-05 -3.128583340028161242e-02 4.896752838045978842e-03 4.688930206742897289e-02 4.780100043953329214e-01 -5.241297154957404170e-02 -4.558293439277729675e-01 1.464537751852282386e-05 2.314914510991353779e-04 -4.818801635125190231e-05 5.527448934407840075e-05 8.834469664395256001e-05 -1.275565138709542213e-04 2.612546376690264580e-04 -2.985767287645989558e-04 -4.771558481839427261e-05 -3.203085792759469228e-04 4.828250265781922697e-04 1.086592525566991776e-05
-1.456978847325953157e-03 -2.941831155090467165e-03 7.984092905255859348e-05 -3.568275367656667356e-03 -5.990431836606148778e-04 6.642387351946804630e-04 6.054210093541653043e-02 -3.351004105696471502e-02 -7.632981790037751679e-02 3.018365063412972206e-03 -4.602427993077038218e-03 -9.280445031411028306e-03 1.829727326748840834e-03 2.498217945739227442e-03 -1.165016160021355596e-03 2.861990226037884177e-03 8.606285234026397196e-03 -4.344007944605176620e-03 -5.026671509581219152e-04 6.751046604503293472e-04 -2.324363141648450211e-03 3.026254670011684078e-02 -1.568501034971822028e-01 -5.682406477184470672e-02 4.446998018767613949e-03 2.049407989526627356e-03 3.883387200071194284e-03 8.357786247744487113e-03 -9.457134424698932992e-03 1.251093185307608144e-02 -3.599928280357492932e-04 7.412450750500850383e-04 7.190407930058857842e-04 1.193362051992742905e-03 2.921044167644797594e-03 -3.838506204449937224e-03 -2.759000151875547029e-04 3.708587532914734211e-04 -1.795239824850454772e-04 -3.410955667215742095e-04 6.481760630775833948e-04 -3.259777576702276372e-04 -1.816971675361789187e-03 2.778842276255330361e-03 9.198241944694289171e-04 -7.322688759258430373e-04 5.688075655578919178e-04 1.126749205860081392e-03 -1.393673021923380433e-04 1.880277500764448648e-04 1.483435013165937053e-04 -4.719591013225155757e-04 -5.343200636594353826e-04 4.289678318326732055e-04 -2.155232652886220329e-03 -1.440443743676040472e-03 1.806578181638961991e-03 -1.327532607323664640e-04 1.373358466010574184e-03 1.315249387469363557e-03 4.299126948984020175e-04 2.384834377853924971e-03 1.648786049665226534e-04 9.042339538851962549e-04 9.651776216235336860e-04 -1.396980042653349959e-03 -5.007868734573563130e-02 8.218891377084997646e-03 7.504811115174084279e-02 -5.241297154957404170e-02 1.745029801538561798e-01 5.596943612890932507e-02 -1.195251778124205950e-04 -1.025176426296299514e-04 -7.558904525687651799e-05 3.779452262842606172e-05 1.795239824850048196e-05 8.125822365113012733e-05 -1.719650779593450860e-04 4.426683462854848357e-04 -1.313359661337895092e-04 6.803014073117477157e-04 -9.533668333021539298e-04 2.697584052604204245e-04
3.486544712472637586e-04 1.165961023087024777e-03 -1.300131578418000722e-03 1.460285868055966052e-03 1.207534997978341584e-03 1.201865819584096214e-03 -8.474004404826904896e-03 1.514143062801481809e-02 1.247172003584905500e-02 4.461548909979606847e-02 -7.598116342913044559e-03 -6.918240123980849698e-02 -9.065961115494694956e-04 -1.625164473022500198e-03 1.214621470971172148e-03 -3.606542321817963245e-03 -3.437411833055721219e-03 3.066080648231352926e-04 -1.526426282655721396e-02 -1.044546119143236872e-03 -1.100009581100459127e-02 4.288506688125338639e-01 -5.605494623635615126e-02 -7.707498415715027251e-01 4.671875428406966832e-03 5.043679044764002098e-03 3.209227402686570980e-03 -2.096178711279242726e-03 -2.536957331433364209e-04 -1.403594084113328260e-03 -2.405621365299704262e-03 -3.245604630716473755e-04 1.710674580469317280e-03 -7.643942201600913838e-04 -2.501052534936363571e-03 3.151118324145361438e-04 5.414065366522551048e-04 -7.143164776773262923e-04 6.094366773834149686e-05 6.779392496474663434e-04 -3.944803299342329334e-04 5.929015737334995730e-04 9.821851568063216190e-04 -1.170212906882763665e-03 1.387531411996246154e-03 5.612486610322023686e-04 9.439182026450474144e-04 1.552882448495627793e-03 5.763664700835706249e-05 -3.732209109556707677e-05 -5.763664700835706249e-05 4.124327281827388364e-04 4.294402633655321905e-04 -1.318083976666484941e-04 5.853426692078046029e-04 -1.513198199735771212e-03 1.766893932879051200e-04 -9.117928584108478569e-05 2.673962475961417628e-04 6.765219550489002306e-04 4.200861190150007030e-03 -1.558551626889892244e-03 -3.569692662255222627e-03 -3.358988198601741641e-04 -1.936969284706984741e-04 1.099348176954455421e-03 2.075391723833664229e-03 -2.476486095227879800e-03 -3.799294387222938545e-03 -4.558293439277729675e-01 5.596943612890932507e-02 8.350992682302007530e-01 1.483435013165909947e-04 1.143284309509907341e-04 1.818861401493200732e-04 -1.889726131421032036e-05 -4.866044788409597949e-05 -6.443966108147318982e-04 1.469262067180194609e-04 -7.034505524216563745e-04 -7.795120292115246922e-05 -5.149503708123633668e-05 1.412097851704724938e-03 7.086472992830564199e-06
-7.068993026115012041e-03 -1.105111841655296787e-02 1.359185520024918476e-03 6.259717810333656008e-04 -8.064406265841263374e-04 -5.220368438052210361e-04 6.212474657048191193e-04 -1.554299743094188484e-04 6.524279468732817333e-04 7.497488426414845343e-04 7.026946619690888074e-03 -8.328967924240289174e-04 -8.289756107013294614e-03 2.004999425438221475e-03 -4.998325617609883885e-04 -8.534948072565237340e-03 2.212396868361727730e-03 1.946417915364137335e-04 -7.092614602757787816e-03 1.242494931409636504e-03 1.556189469225608812e-03 -6.854981541731496909e-03 1.000137555054832943e-03 -1.994605931715400134e-03 -5.068906888618480988e-02 9.372663666624388157e-02 -1.045585468515520047e-02 5.663981647403089695e-03 4.884942049724629552e-04 -5.574692087693411277e-05 -4.358095852914936064e-01 4.030639384546887971e-01 -4.498918244228465591e-02 4.171570435112888740e-03 4.124327281827470763e-04 -4.677072175268742933e-05 1.570362415211266471e-03 -8.149443941755311459e-04 3.212534423416567612e-05 6.543176730046905681e-04 -9.732089576820686675e-05 7.459693903786451807e-04 6.443966108147331992e-04 -4.351094417597952866e-04 -6.803014073117422946e-04 3.240880315387754344e-04 -2.440581298730875801e-03 6.330582540261880335e-05 -6.751046604503368282e-04 6.429793162161670864e-04 9.486425179735966063e-04 1.053522318267513351e-04 -5.432962627836585186e-05 3.259777576702872683e-05 9.779332730106178595e-05 -1.199976093452633169e-04 2.442471024862222619e-04 -6.462863369461555865e-04 1.644061734336690894e-04 -1.117300575202966745e-03 5.999880467263572423e-05 -7.086472992831377351e-05 2.598373430704630557e-05 8.598253897968474030e-05 -3.675517325614849210e-04 1.086592525567371247e-04 5.480205781122212631e-05 2.409400817562391828e-05 8.739983357824272162e-05 1.464537751852282386e-05 -1.195251778124205950e-04 1.483435013165909947e-04 4.740075644489821771e-01 -4.506755883358536940e-01 4.982073972879659529e-02 3.051435270712877720e-02 -4.687607398450903406e-02 5.240210562431833231e-03 -6.614041459977000256e-06 8.267551824968946391e-05 -5.843978061421083170e-04 1.181078832138788767e-05 -8.551010744682711060e-05 6.018777728577416825e-04
-2.466565033037927852e-03 5.832639704632489215e-03 4.530145968550223709e-03 3.462923135830013599e-04 5.692799970907400607e-04 -1.426743229223184119e-04 3.779452262843365114e-04 5.711697232221488955e-04 -5.716421547550349855e-05 -1.096466344604044886e-02 3.849372129705605841e-03 -3.255053261373539938e-03 -1.464537751850927133e-05 3.576306703715074944e-04 8.267551824969115526e-04 1.284541337833768060e-03 -1.777287426601937377e-03 -1.235408458416812445e-03 5.697524286235665196e-04 5.451859889151080109e-04 -9.779332730106991747e-05 -2.612546376690345895e-04 -1.393673021923358206e-04 3.160566954802600768e-04 1.789098214923434335e-03 1.095568724691632981e-03 2.437746709533761247e-04 -4.922736572353218244e-04 -1.393673021923424885e-04 1.214149039438310561e-04 4.108207917926413044e-01 -8.671183153694739243e-01 8.482980603951142951e-02 -3.973149191313922642e-04 -1.785791194193240379e-04 1.606267211707904674e-05 -7.719531246856833548e-04 2.125941897849190944e-03 -3.500717658458461345e-04 2.707032683261275524e-04 1.426743229223278986e-04 1.417294598555270818e-06 2.659789529976027550e-04 2.177909366463305239e-04 -5.291233167981600205e-05 1.906733666604291597e-03 1.645479028935278691e-03 -1.185803147467053356e-04 3.448750189844027210e-05 4.332197156283823861e-04 -4.866044788410140050e-05 -9.070685430822580074e-05 1.747996671565233903e-05 -4.677072175268714473e-05 -1.176354516809927867e-04 -2.220428204420966251e-05 -8.645497051253288323e-05 4.993601302281361256e-04 1.818861401493268495e-04 5.187298230752081414e-04 2.376330610262533932e-04 -9.637603270249567311e-05 -3.684965956272435485e-05 2.022006960621114142e-04 -2.078698744563270764e-05 -2.088147375220775724e-04 -2.598373430705443708e-05 5.012498563595503814e-04 -2.314914510991136938e-05 2.314914510991353779e-04 -1.025176426296299514e-04 1.143284309509907341e-04 -4.506755883358536940e-01 9.042131668977451131e-01 -9.230414532081634982e-02 4.687890857370616976e-02 -5.373058309470769150e-02 6.146334242448453500e-03 -1.540126797108527356e-04 -1.039349372281770907e-05 -8.645497051253288323e-05 -1.473986382508811564e-04 2.598373430704901607e-05 8.692740204539186818e-05
2.626719322675790183e-04 4.486682267527485057e-03 4.625104706654137310e-02 -1.998385383978164894e-04 -8.834469664395527052e-05 -3.264501892030771354e-04 9.023442277536275003e-05 -1.148008624838578505e-04 -3.349539567944738124e-04 1.220763080898299704e-03 -3.197889045898039476e-03 -2.494721952396101658e-02 -5.907756318356492328e-03 8.304401484531809957e-03 -3.626856877730727426e-03 5.784924119814079981e-03 -8.682346710816111340e-03 -1.469734498713077230e-03 3.741657740214574326e-03 3.354736314806028991e-03 8.432902861468486323e-04 -3.755830686200250200e-03 -3.168598290861009657e-03 1.558079195357032608e-03 -2.055077167920714540e-04 2.560578908076154622e-04 3.260722439767810028e-03 7.369931912540940737e-05 1.214149039438315033e-04 9.443906341778989183e-04 -4.549184959324283073e-02 8.467957281206342501e-02 -1.101058379103397877e-01 6.094366773837266767e-05 8.031336058541805277e-06 -1.072419579581707273e-04 8.362038131541556533e-05 -3.472371766487030668e-04 -9.916337874634362660e-04 -1.370051445279807769e-05 -3.935354668685298713e-04 -1.984212437992151400e-05 -5.810907854120249492e-05 3.410955667215823410e-04 -8.645497051252610697e-05 7.464418219115719283e-05 1.379500075937624437e-04 1.342650416374979987e-03 -2.136335391572019224e-03 -4.629829021982680452e-04 2.287041050552880966e-03 1.294462400023684771e-04 8.173065518397962552e-05 -6.458139054132911805e-04 -1.119662732867296906e-04 -2.248774096391583776e-04 -8.267551824968946391e-05 2.070194976972259196e-03 8.177789833726566496e-04 2.090981964417891470e-03 -9.921062189968210890e-06 1.407845967908973798e-04 7.114818884801953677e-04 1.018089953303344267e-03 -4.469202300811885953e-04 -9.741538207477798070e-04 -1.044073687610383742e-03 1.124387048195818993e-04 -1.070529853450287623e-03 -4.818801635125190231e-05 -7.558904525687651799e-05 1.818861401493200732e-04 4.982073972879659529e-02 -9.230414532081634982e-02 8.046831812819059404e-02 -5.232651657906149320e-03 6.147279105514153255e-03 1.051632592136067870e-03 -1.289738084695189789e-04 -5.007774248267157910e-05 3.401507036558941866e-05 -5.385719474551364317e-05 5.102260554838141749e-05 -8.031336058540402591e-06
6.987262370930990511e-04 -6.971672130346809673e-03 9.916337874634390849e-04 6.595144198661122975e-04 1.927520654049913462e-04 -6.396722954861758757e-04 6.906949010345640695e-04 7.884882283356312764e-04 5.414065366522442628e-04 -7.043954154873684030e-03 1.108607834998425953e-02 -1.270840823380963314e-03 -6.683016463772164725e-03 -1.004389438850529764e-03 1.963425450546941314e-03 -6.941436512244040201e-03 -1.253360856665310975e-03 -1.551465153897060162e-03 -8.335581965700262705e-03 -2.207200121500318794e-03 -1.771618248207647826e-04 -8.102200788469713505e-03 -1.989409184853992933e-03 4.544791346068693082e-04 -5.083741238750147384e-02 -9.354097107383170517e-02 1.039207642821971846e-02 5.425876154844072076e-03 -5.083363293523859329e-04 2.598373430704722714e-05 -4.356943119974768241e-01 -4.028674069370210553e-01 4.485784647615086856e-02 3.974094054379375199e-03 -3.212534423416565986e-04 3.118048116846097414e-05 3.566858073058150032e-04 2.424518626613787406e-03 8.503767591395321786e-06 6.595144198661068765e-04 4.492823877454604807e-04 6.793565442460216142e-04 6.344755486247433043e-04 1.020452110967574140e-04 -7.251824029329934996e-04 1.533040324115694190e-03 8.154168257083765784e-04 1.133835678853296848e-05 6.047123620549199868e-05 -1.275565138710043657e-05 -8.362038131540607856e-05 6.661284613261272448e-05 1.058246633596021885e-04 -1.365327129952085281e-04 5.007774248266751334e-05 7.511661372400940152e-05 1.984212437992015875e-05 9.117928584108749620e-05 3.770003632185941469e-04 -1.129111363524327527e-04 1.138559994181398806e-04 1.223597670095392682e-04 -2.031455591278131211e-04 -6.406171585518965561e-04 -1.573197004408439462e-04 1.114465986005826279e-03 -6.736873658517680049e-04 -6.349479801576239733e-04 -9.462803603093233656e-04 5.527448934407840075e-05 3.779452262842606172e-05 -1.889726131421032036e-05 3.051435270712877720e-02 4.687890857370616976e-02 -5.232651657906149320e-03 4.738677247152569549e-01 4.505640944940998427e-01 -4.976310308178823888e-02 1.875553185435804588e-04 1.114938417538666399e-04 -5.900669845363565053e-04 2.187357997120430728e-04 -6.519555153404254589e-05 5.971534575291843590e-04
1.094056943786482494e-02 3.837088909851402337e-03 -3.247494356847858629e-03 -3.859765623428308354e-04 5.730594493535794143e-04 -5.952637313974421321e-05 -3.547960811744088790e-04 5.716421547550078804e-04 -1.473986382508648933e-04 2.463730443840784785e-03 5.842560766822452005e-03 4.531090831615916525e-03 2.659789529975919130e-04 -1.341705553309303000e-04 3.075529278888485462e-04 -5.673902709593258049e-04 5.527448934407867180e-04 -9.070685430823935327e-05 -1.277454864840937496e-03 -1.790515509521866224e-03 -1.238715479146796934e-03 1.889726131421845187e-05 3.472371766487037173e-04 8.343140870225970902e-04 -1.800909003244757171e-03 1.086592525567377319e-03 2.565303223404604067e-04 5.017222878924689974e-04 -1.384224391266281236e-04 1.218873354766791990e-04 -4.106927628472373248e-01 -8.672458718833448987e-01 8.480807418900007666e-02 4.058186867227997832e-04 -1.776342563536277791e-04 -4.724315328661635581e-07 -1.911457981932859762e-03 1.649258481198128887e-03 -1.289738084695108474e-04 -2.688135421947024546e-04 2.168460735806193303e-04 -5.574692087693738571e-05 -2.740102890561187630e-04 1.426743229223265434e-04 4.251883795676654476e-06 7.672288093571260313e-04 2.123579740184928545e-03 -3.491269027801213883e-04 2.362157664277035433e-05 5.102260554838006223e-04 -2.314914510991136938e-05 -2.305465880334282500e-04 -1.029900741624672524e-04 1.152732940167087040e-04 -2.399952186905266339e-04 -9.779332730107262797e-05 -4.015668029272098649e-05 -2.040904221935202489e-04 -2.362157664277577535e-05 -2.097596005877847003e-04 1.157457255495568469e-04 -2.125941897847542957e-05 -8.787226511110441708e-05 -5.017222878923985243e-04 1.833034347478821203e-04 5.187298230751972994e-04 -3.590479649700638494e-05 4.455029354826075746e-04 -4.913287941695496444e-05 8.834469664395256001e-05 1.795239824850048196e-05 -4.866044788409597949e-05 -4.687607398450903406e-02 -5.373058309470769150e-02 6.147279105514153255e-03 4.505640944940998427e-01 9.043492271792075154e-01 -9.227249240811502551e-02 1.015727795639119815e-04 2.267671357705373968e-05 9.023442277537223680e-05 1.204700408781195914e-04 -1.464537751851198184e-05 -8.834469664395798102e-05
-1.219345786299741614e-03 -3.181826373780999220e-03 -2.495430599695384541e-02 -8.220308671683454471e-05 -1.157457255495649784e-04 -3.349539567944887202e-04 2.078698744563867076e-04 -8.881712817681154497e-05 -3.259777576702073084e-04 -2.640892268661464864e-04 4.476761205337522267e-03 4.625010220347566120e-02 3.752051233937406943e-03 -3.178519353050974182e-03 1.567055394481284150e-03 -3.746382055543135553e-03 3.342925526484645006e-03 8.366762446868722825e-04 -5.789176003609778319e-03 -8.673370511691858714e-03 -1.463592888785957913e-03 5.900669845363647886e-03 8.312432820590350685e-03 -3.633470919190702475e-03 1.984212437991988770e-04 2.461368286176507207e-04 3.256470555972112123e-03 -8.409281284819865613e-05 1.214149039438324113e-04 9.434457711121872368e-04 4.542948863090588707e-02 8.460823565060224261e-02 -1.100779644499013249e-01 -7.039229839542226249e-05 7.558904525686430378e-06 -1.058246633596046144e-04 -8.362038131541692058e-05 1.351154183966342837e-04 1.370996308346303545e-03 6.236096233688728091e-05 3.415679982544386154e-04 -8.314794978254573836e-05 1.795239824852623177e-05 -3.935354668685285160e-04 -2.267671357707271322e-05 -7.984092905256672500e-05 -3.434577243858555817e-04 -9.911613559305814010e-04 1.045963413741806021e-03 1.285013769366627045e-04 -1.071002284983139886e-03 5.007774248267428960e-05 -7.511661372400804627e-05 1.795239824850454772e-04 1.133835678852890272e-05 1.412570283237617858e-04 7.658115147585599185e-04 -1.015727795639063003e-03 -4.445580724169058678e-04 -9.736813892149316640e-04 1.133835678852917377e-04 -2.253498411720105863e-04 -3.023561810274599934e-05 -2.068305250840838001e-03 8.158892572412355633e-04 2.091926827483606838e-03 2.137752686170580133e-03 -4.506996823440265936e-04 2.287513482085733012e-03 -1.275565138709542213e-04 8.125822365113012733e-05 -6.443966108147318982e-04 5.240210562431833231e-03 6.146334242448453500e-03 1.051632592136067870e-03 -4.976310308178823888e-02 -9.227249240811502551e-02 8.047209758045344163e-02 7.795120292114027195e-05 5.102260554838141749e-05 -1.039349372281906433e-05 1.507056589808615250e-04 -4.960531094981394939e-05 3.684965956272299959e-05
7.851812076056319343e-04 1.141867014911449648e-03 -5.196746861409098483e-04 -8.061571676644164325e-03 9.302176881922398499e-04 8.184403875186509886e-03 1.466332991676516824e-02 -6.689630505232106814e-04 -6.317826888874972235e-03 7.431348011815021130e-04 -1.240605205278256509e-03 -4.648726283296877220e-04 -6.532310804791295611e-03 9.354144350536588689e-05 -1.494300938421554929e-03 -4.729039643882318976e-03 -1.295407263089441013e-03 -5.007774248267022384e-05 -6.291843154567888091e-03 -5.168400969437782731e-04 -1.512725768202913528e-03 -4.961475958047170155e-03 1.328005038856464644e-03 -4.110154335841801503e-04 2.724040218444066276e-03 -2.834589197132530612e-06 2.527508700776217579e-04 -4.255852220574375677e-02 -1.068167695786006663e-02 -9.614312395679913692e-02 3.265919186629039420e-03 6.094366773834445131e-05 1.653510364993796732e-05 -4.187118156859246376e-01 -4.538082818302176941e-02 -4.085554825925997724e-01 4.157397489127192050e-04 -2.536957331433450404e-04 1.365327129952031071e-04 -1.936969284709098935e-05 -3.307020729989855381e-06 -3.642447118315099734e-04 -2.064525798578097527e-04 6.108539719820054760e-04 4.965255410310011677e-03 3.221983054073611786e-04 2.475541232162188935e-04 4.138500227813076597e-04 -1.752720986893444282e-04 -5.669178394263638208e-05 2.362157664278661737e-06 -3.732209109557493723e-04 -6.609317144646621473e-04 4.535342715411832138e-05 1.781066878864847854e-04 3.165291270131102798e-04 4.006219398613617907e-04 -3.467647451158467923e-04 2.078698744563812865e-05 1.388948706594926108e-04 -4.001495083285109373e-04 5.621935240979013650e-04 3.869214254085542263e-04 -1.809412770836088796e-04 9.637603270249567311e-05 -4.866044788409055848e-05 -3.448750189844298260e-04 -6.141609927120725808e-06 1.001554849653404477e-04 2.612546376690264580e-04 -1.719650779593450860e-04 1.469262067180194609e-04 -6.614041459977000256e-06 -1.540126797108527356e-04 -1.289738084695189789e-04 1.875553185435804588e-04 1.015727795639119815e-04 7.795120292114027195e-05 4.353106975927983346e-01 5.047978171712985684e-02 4.552817957811935434e-01 3.884804494669762132e-02 4.812660025197718766e-03 4.349913338765880322e-02
-6.680181874574914105e-04 -1.040294235347547207e-03 8.239205932997786764e-04 6.198301711062719800e-04 -1.102655197684448973e-02 1.519812241195738671e-03 -1.889726131420896510e-05 4.237238418179875218e-03 2.834589197088857593e-06 6.609317144646526063e-04 -7.431348011815333381e-04 -5.692799970907305197e-04 8.796675141767133516e-04 4.412038085336363047e-03 -4.477706068403260187e-03 3.562133757729804128e-04 -1.242494931409639757e-03 -2.453336950117970382e-03 -7.865985022041967461e-04 4.947303012061504690e-03 3.336311485024669524e-03 -3.193637162102492817e-04 -8.465973068768342050e-04 2.823723271876586120e-03 3.136945378159970276e-04 -1.011003480310494187e-04 5.196746861409087471e-06 1.657289817256680023e-03 3.787105653675269801e-02 -2.088147375220764448e-03 3.307020729964376630e-05 1.653510364993851620e-05 -4.724315328553733748e-06 -4.755543052875496612e-02 -1.360300458442457172e-01 -8.994057036194089139e-02 -1.313359661337854434e-04 3.051907702245800218e-04 1.998385383978246209e-04 -4.535342715410747936e-05 2.900729611731995682e-04 2.267671357705916069e-05 -3.269226207359171468e-04 3.902284461385413712e-04 4.015668029271014447e-05 -6.047123620550826171e-05 1.370051445280580263e-04 -2.433022394205178445e-04 1.185803147466999146e-04 3.122772432174038097e-04 -1.549575427765679950e-04 -4.658174913954043366e-04 -9.472252233750359145e-04 1.398397337251917373e-03 2.782621728518143911e-04 5.938464367992080020e-04 5.999880467263274267e-04 -3.637722802986401464e-04 -3.987322137299339824e-04 -1.370051445281298547e-05 4.450305039497689185e-04 -1.251943562066754187e-03 -1.062970948924594171e-03 -1.979488122664062994e-04 1.932244969378516864e-04 1.341705553309230901e-04 2.607822061361701835e-04 -1.251943562066728491e-04 8.976199124252409386e-05 -2.985767287645989558e-04 4.426683462854848357e-04 -7.034505524216563745e-04 8.267551824968946391e-05 -1.039349372281770907e-05 -5.007774248267157910e-05 1.114938417538666399e-04 2.267671357705373968e-05 5.102260554838141749e-05 5.047978171712985684e-02 5.418317250318314265e-02 9.941660204795402245e-02 -4.805573552204891671e-03 4.698804025779575871e-02 -8.968640219726469603e-03
4.535342715409392683e-05 -1.767366364411964395e-03 3.453474505172752585e-04 5.578943971489133333e-03 1.487214465428719594e-03 2.333339340772734929e-03 -1.105489786881676435e-04 2.929075503703209519e-05 4.474399047673315380e-03 -9.590360116965837220e-05 1.997912952445446855e-03 8.314794978253625159e-05 2.862935089103547937e-04 8.295897716940469225e-04 -6.425068846833067462e-05 1.606267211709706821e-05 9.354144350536505205e-04 7.393553489186675300e-04 4.648726283296958535e-04 -1.944528189232736307e-03 -6.108539719820054760e-04 1.157457255495514259e-04 -5.966810259963511781e-04 3.217258738745096746e-04 2.661206824574409349e-03 -5.196746861409092554e-06 -8.551010744682265182e-05 1.558835085809591285e-02 -2.064053367045135760e-03 1.921568016735957993e-02 2.702308367931818313e-04 -8.031336058534102360e-06 -2.267671357706516446e-05 -4.296471883769279465e-01 -8.992403525829095745e-02 -9.368421231459346243e-01 -8.239205932997705449e-04 4.799904373810749518e-04 -4.960531094980581788e-05 -3.958976245328044673e-04 2.692859737276020972e-05 5.073914662866792387e-04 -2.345622560626938434e-03 -1.511780905136825628e-05 4.450305039497485897e-04 -8.328967924240370489e-04 -5.196746861409261113e-04 1.100765471553100138e-04 -3.699138902257554512e-04 -2.296017249677157011e-04 6.991986686259851411e-05 -1.039349372282719584e-05 2.707032683261167104e-04 6.614041459977000256e-06 -1.143284309510015761e-04 -1.842482978134862490e-05 -5.810907854121062643e-05 -4.733763959210871095e-04 -1.979488122664022336e-04 1.417294598567197042e-05 -1.124387048195764783e-04 1.228321985423603060e-05 4.903839311038858846e-04 -3.292847784001917428e-04 2.248774096391529566e-04 -1.322808291994315849e-05 -5.432962627836910446e-04 2.976318656988891174e-04 -5.055017401551565627e-05 -4.771558481839427261e-05 -1.313359661337895092e-04 -7.795120292115246922e-05 -5.843978061421083170e-04 -8.645497051253288323e-05 3.401507036558941866e-05 -5.900669845363565053e-04 9.023442277537223680e-05 -1.039349372281906433e-05 4.552817957811935434e-01 9.941660204795402245e-02 9.414162052470405051e-01 -4.351236147057875592e-02 -9.002655290092063251e-03 -3.295398914279393937e-02
8.083303527155460142e-04 1.244857089073971110e-03 4.525894084754489809e-04 1.467939258888227572e-02 6.751046604503368282e-04 6.324913361867788922e-03 -8.050705751388458412e-03 -9.254933728636825264e-04 -8.182041717522244018e-03 7.280169921301392778e-04 -1.133363247320047550e-03 5.319579059951540104e-04 -4.915177667827325299e-03 -1.326115312725042366e-03 4.114878651170296485e-04 -6.259245378800881374e-03 5.130606446809424974e-04 1.530205734918562398e-03 -4.653450598625461648e-03 1.300604009950845829e-03 5.385719474551161029e-05 -6.490264398367157767e-03 -8.125822365112335107e-05 1.520757104261455340e-03 2.680104085888573590e-03 -9.354144350536438255e-05 -4.025116659927797328e-04 -4.267663008895761223e-02 1.065663808661872908e-02 9.616721796497476604e-02 3.236628431592145343e-03 4.582585868697244775e-05 -3.495993343129768496e-05 -4.187321302418373081e-01 4.523248468170518177e-02 4.085072945762484586e-01 4.152673173798791936e-04 -3.099150855531359900e-04 -4.209364957741409344e-04 -2.234601150405841332e-04 -6.122712665805661678e-04 -4.977538630164255948e-03 -1.889726131422387288e-06 3.307020729981723865e-06 3.571582388386577251e-04 3.207810108088031973e-04 1.903899077407262370e-04 -1.516505220465754291e-04 -3.462923135829878074e-04 8.173065518398098077e-05 -1.039349372281743802e-04 2.078698744563677340e-04 1.927520654049967672e-04 -1.549575427765625740e-04 -4.029840975256350315e-04 -5.617210925650396695e-04 -2.536957331433341983e-04 -1.757445302221952816e-04 -9.779332730106178595e-05 4.818801635125867858e-05 1.823585716821722819e-04 -3.174739900788092761e-04 -2.688135421947132966e-04 -3.401507036558725026e-04 -2.740102890561241841e-05 -1.294462400023752534e-04 -1.596818581051171870e-04 1.133835678852971587e-04 -1.181078832138517717e-05 -3.203085792759469228e-04 6.803014073117477157e-04 -5.149503708123633668e-05 1.181078832138788767e-05 -1.473986382508811564e-04 -5.385719474551364317e-05 2.187357997120430728e-04 1.204700408781195914e-04 1.507056589808615250e-04 3.884804494669762132e-02 -4.805573552204891671e-03 -4.351236147057875592e-02 4.352322739583443512e-01 -5.041127914486583095e-02 -4.552482531423608370e-01
-6.344755486247662894e-04 -6.259717810333290632e-04 -5.843978061421028960e-04 9.306901197251530450e-05 4.235821123581305636e-03 -5.669178394264451359e-06 -5.399892420536917025e-04 -1.102371738764735577e-02 1.527843577254264220e-03 6.930570586988183367e-04 -1.145646467174324130e-03 8.328967924240275079e-04 2.759000151875397951e-04 -9.269106674622477719e-04 2.899312317133445616e-03 7.403002119843794283e-04 4.850926979359007282e-03 3.273005659622049528e-03 -4.086532759198981276e-04 -1.139032425714313302e-03 -2.394755440043904240e-03 -9.236036467322709812e-04 4.502272508111738319e-03 -4.560381586652948946e-03 -4.549515661396815640e-04 -9.590360116964124181e-05 4.724315328558191682e-07 -1.761224754484804313e-03 3.787200139981840991e-02 -2.075864155366524515e-03 -3.826695416141379568e-05 1.747996671564836137e-05 -3.779452262843895780e-06 4.742976374101562365e-02 -1.360078415622015258e-01 -8.985506025449406520e-02 9.448630657107328582e-05 1.062970948924625287e-04 -2.399952186905306996e-04 3.632998487657676089e-04 3.930630353356735968e-04 6.377825693548320931e-05 7.936849751967927974e-05 2.867659404432124234e-04 -1.889726131410190014e-06 1.658234680322446890e-04 3.354263883273192449e-04 1.965315176678374760e-04 -2.390503556248195060e-04 -3.259777576701924006e-05 8.173065518398098077e-05 3.155842639473936651e-04 4.478650931468835259e-04 -7.171510668744639390e-04 -4.280229687669687881e-04 -1.244384657541063336e-03 -1.036514783084695711e-03 2.182633681791895089e-04 2.102320321206477510e-04 1.388948706594912556e-04 -2.574751854061843939e-04 5.862875322735184528e-04 6.014053413248989606e-04 3.855041308099813372e-04 -4.181019065770046430e-04 -2.220428204420288624e-05 -9.495873810393498128e-05 3.736933424886029363e-04 -1.497607959151530418e-04 4.828250265781922697e-04 -9.533668333021539298e-04 1.412097851704724938e-03 -8.551010744682711060e-05 2.598373430704901607e-05 5.102260554838141749e-05 -6.519555153404254589e-05 -1.464537751851198184e-05 -4.960531094981394939e-05 4.812660025197718766e-03 4.698804025779575871e-02 -9.002655290092063251e-03 -5.041127914486583095e-02 5.415671633734324419e-02 9.935518594868283926e-02
9.495873810394040229e-05 2.015392919161077510e-03 8.551010744682575535e-05 1.096041156224605156e-04 1.228321985425229364e-05 4.504634665776041484e-03 -5.580833697620558864e-03 1.465010183384520773e-03 2.364519821941146044e-03 -5.621935240979637066e-05 -1.743744787769199462e-03 3.477096081815484992e-04 -1.199976093452606064e-04 -5.758940385507112063e-04 3.203085792759435618e-04 -4.483375246797506423e-04 -1.939803873904175514e-03 -6.146334242448481906e-04 -2.409400817561307626e-05 9.354144350536432563e-04 7.284894236629934922e-04 -2.891280981074870193e-04 8.470697384096921058e-04 -6.330582540261202708e-05 -2.662151687640008056e-03 1.133835678853611775e-05 -8.834469664395849602e-05 -1.558409897430042095e-02 -2.075391723833668132e-03 1.920197965290677822e-02 -2.754275836546089817e-04 -4.724315328662376735e-07 -1.889726131421496887e-05 4.296349051570736988e-01 -8.988340614646539439e-02 -9.369276332533814644e-01 8.310070662926119511e-04 -5.215644122723295251e-04 1.072419579581615251e-04 2.343260402962654351e-03 -1.936969284706523955e-05 4.407786201540719352e-04 3.944803299342275124e-04 2.692859737275614396e-05 5.078638978195382236e-04 8.239205932997705449e-04 4.752661220525067863e-04 -5.385719474551499842e-05 5.437686943165446086e-04 3.288123468673435999e-04 -5.055017401551565627e-05 4.629829021982815977e-05 -1.322808291994966370e-04 -7.700633985542907831e-05 1.091316840895961097e-04 1.086592525568075979e-05 5.163676654109240587e-04 3.269226207359130811e-04 2.262947042377244904e-04 -1.275565138709501556e-05 1.119662732867337564e-04 -1.936969284706117379e-05 -3.212534423417245238e-05 4.747936905196532224e-04 -1.899174762078482785e-04 1.559024058422724124e-05 3.632998487657838720e-04 -1.974763807335540907e-04 7.511661372400398051e-05 1.086592525566991776e-05 2.697584052604204245e-04 7.086472992830564199e-06 6.018777728577416825e-04 8.692740204539186818e-05 -8.031336058540402591e-06 5.971534575291843590e-04 -8.834469664395798102e-05 3.684965956272299959e-05 4.349913338765880322e-02 -8.968640219726469603e-03 -3.295398914279393937e-02 -4.552482531423608370e-01 9.935518594868283926e-02 9.414908494292314467e-01
1.691819837993060682e+00 3.119399271029452136e-01 -3.509268669203021579e-02 -7.403521794529892286e-02 -3.010050268434746878e-02 5.480347510582226495e-02 -7.403285578763464658e-02 -4.134768018703539882e-02 -4.689969556115182459e-02 4.659072533866438770e-02 -3.696871230899893834e-02 4.078501423140465376e-03 -3.250673821063975177e-01 2.610514921098954638e-02 1.219355234930384058e-01 -3.250536815919447542e-01 -1.066750401187442849e-03 -1.245683844256414430e-01 6.895138222024225702e-03 9.519495387035841957e-03 6.288063702305089937e-04 6.897027948155639958e-03 9.180761977978530580e-03 -2.740575322094050519e-03 -3.414687876325376847e-01 1.116686414210253664e-01 -1.229550307409403749e-02 -1.644250706949852703e-02 3.848899698172750759e-03 -4.407786201540744289e-04 -9.480614271881840360e-02 9.847882545523609088e-02 -1.090041275757212130e-02 1.029097608018868584e-02 3.559771600065274148e-03 -4.176294750441539522e-04 -4.990152552091486893e-01 -4.446449998189547781e-01 4.902894447973098896e-02 -4.321331231028131825e-03 -9.210525164548427624e-03 -1.101237903085885940e-03 -4.325583114823819755e-03 -8.749904420014435746e-03 3.083560614947051561e-03 -4.919429551623021035e-03 -1.366508208784175671e-02 1.505166863677224846e-03 -3.985668626934385506e-02 3.651895748972054136e-03 5.233643764125148201e-02 3.977023129883131697e-02 -2.990964034507400445e-03 -4.543421294623442575e-02 3.981086041065687309e-02 6.968837541149663570e-03 4.515169888958690814e-02 -3.984959979635102623e-02 -8.080468937958357190e-03 -5.182054240737341694e-02 1.574141867474114064e-03 -1.536347344845688002e-03 1.870828870107296054e-04 -1.079506052574529841e-03 2.284678892888603388e-03 -8.130546680440897851e-04 -1.079978484107388826e-03 2.630498774938743595e-03 2.933799819032016209e-04 1.573669435941260500e-03 -1.508001452874365746e-03 2.999940233631704896e-04 -7.137023166846169844e-03 -2.494438493476391124e-03 2.673962475961342818e-04 6.117988350477170491e-04 1.103741790210016269e-02 -1.214621470971180388e-03 7.483315480429203730e-04 -6.850257226403029791e-04 1.086592525567425457e-04 8.026611743212879596e-04 -6.637663036618112865e-04 4.204640642413524226e-05
3.119399271029452136e-01 1.891362634251317232e+00 -6.149216074798866810e-02 -5.936669128167233744e-02 -1.811019038047800497e-02 6.771313917262825055e-02 -6.400596893431215184e-02 -3.638714909205398307e-02 -6.407683366424044014e-02 3.711091420038840211e-02 -1.104261464896157396e-01 1.300792982563993977e-02 9.475559254480313276e-03 -2.671633388504455198e-01 -1.163031947583368503e-02 -2.382424977036376804e-02 -2.659789529975770672e-01 -2.584011512105767461e-02 -1.846734861931645030e-03 1.901725892356034842e-02 1.029239337478721032e-02 -1.042656393011789223e-03 1.639904336847583521e-02 -1.358949304258492106e-02 1.375148981520101510e-01 -5.529404800953927612e-01 3.499347607013062605e-02 -2.164492310930193550e-02 1.187456657831991585e-02 -5.026671509581032669e-04 3.150693135765798847e-02 5.635163323898930571e-03 2.104210047337827690e-03 2.543571372893367773e-03 4.755495809722207028e-03 -9.623430324264244454e-04 -4.462857545325614739e-01 -7.013005165156309673e-01 6.163105561864815063e-02 -9.901692497115841679e-03 -1.309627452228390859e-02 4.184798518032915166e-03 -8.874153913155376910e-03 -1.296824557688007473e-02 -3.392058405901436906e-04 -6.543176730046981575e-03 -3.242770041519298704e-03 1.005334301916256841e-03 5.828057118763782518e-02 3.707170238316113888e-03 -8.009179019650486397e-02 8.045981436059919736e-03 -4.451722334096219411e-03 -7.104897822612010402e-03 -5.140527508999378006e-03 -4.077084128541885386e-03 -7.742207960433926048e-03 5.728421308484583918e-02 1.266825155351692170e-02 7.655847476227947701e-02 3.478985807946985767e-03 -3.101040581662676578e-03 -6.278615071647934091e-04 2.599790725303147663e-03 8.702188835196122572e-04 -2.119800287922083554e-03 2.512863323257723269e-03 8.857146377972595699e-03 1.733351294046383108e-03 3.491269027801216594e-03 -2.930020366769019863e-03 1.121080027465808700e-03 -1.125993315407504414e-02 5.943188683320629537e-03 4.488571993658934875e-03 -7.150723681298995840e-03 3.732681541090331241e-03 -3.264501892030647213e-03 1.407845967909035489e-03 -1.077143894910252480e-03 -1.876498048501549663e-03 1.537764639444255850e-03 -6.316409594276212701e-04 2.128304055513464185e-03
-3.509268669203021579e-02 -6.149216074798866810e-02 1.339672207991859931e+00 2.798211969102394961e-02 1.693761531593096503e-02 -2.098115680564013874e-02 -1.435719428347489654e-02 -1.351201427119662346e-02 -2.840258375526522657e-03 -4.091257074527556922e-03 1.299659146885140393e-02 6.011691255584670178e-03 1.520728758369486178e-01 -3.134394247882281437e-02 -4.337223827793385000e-01 -1.503296034807122816e-01 -6.202553594858240330e-03 -4.349346420926454293e-01 -3.515835467509704701e-03 -7.558904525686008149e-04 2.613963671288798384e-03 3.820553806201416359e-03 -2.291292934348575401e-03 5.438631806231096835e-03 -1.504222000611518673e-02 3.491410757261090292e-02 -2.406547331103974507e-01 2.407511091431012700e-03 -4.847147527096170964e-04 7.461583629917820093e-03 -3.555519716269585784e-03 2.192082312448951839e-03 2.386062699839365184e-02 -2.943248449689114593e-04 -8.357313816211606010e-04 -2.701363504867042298e-03 4.929775802192568751e-02 6.147704293893730548e-02 -1.496190664552977945e-01 -3.641974686782096984e-03 -7.913228175327547201e-04 4.246214617304126110e-03 5.722563157477180557e-03 4.641167378771219112e-03 4.137555364747386166e-03 7.251824029330016311e-04 1.013838069507645928e-03 5.802876518062589570e-03 -1.896340172881483266e-03 3.786066304302984110e-03 -3.237573294657898441e-03 5.942385549714784138e-02 -9.331467636959394490e-03 -7.028363914289437187e-02 -5.975597486474516773e-02 -5.454694478348180026e-03 -6.276158427677107354e-02 -1.088104306472503086e-02 -7.299539614148423811e-03 -1.952937470517556243e-02 -4.804628689139203842e-04 3.094426540202715840e-04 6.727425027860566703e-03 1.062970948924557525e-04 -1.780594447331910156e-03 -5.007774248266480283e-05 -6.670733243917910046e-04 1.450837237398856826e-03 -8.352589500883075791e-04 -2.867659404432137786e-04 8.173065518398369127e-05 -1.350209320900665633e-03 1.351626615499234782e-03 4.535815146944474283e-03 4.644143697428208817e-02 9.410836134479073824e-04 -3.304186140790503143e-03 -2.551035791112462800e-02 -4.171570435112978404e-04 7.629769255614331138e-04 3.713311848243242745e-04 5.522724619079341299e-04 -5.225092753380454350e-04 7.322688759257888272e-05
-7.403521794529892286e-02 -5.936669128167233744e-02 2.798211969102394961e-02 1.629281241399797020e+00 -2.675993931552710439e-02 -2.490162988104047681e-01 7.774238818361506320e-02 4.302433969713911205e-03 4.007494963752301909e-02 -7.397852616135629222e-02 6.408675472643041160e-02 1.436191859880344562e-02 -2.917893049320647858e-01 -9.595745836438696053e-02 3.200251203562315752e-03 -4.663371660815446122e-03 -1.214621470971172755e-02 -1.883726250954242953e-02 -2.919967023749883150e-01 9.441969372494272983e-02 -1.796137444762856833e-02 -4.656285187822583466e-03 7.822993752552175398e-03 -2.116398780885515515e-02 3.300879120060487646e-03 -1.247219246738151110e-04 -1.065805538121724228e-03 -4.400260367222278424e-01 -1.314729712783228345e-02 -1.196687969983983302e-01 -4.850454547826205109e-03 -2.740102890561895072e-05 -3.188912846773736542e-04 -5.550078404831683410e-02 -1.113048691407268406e-02 -1.007672838003875471e-01 -1.199976093452660274e-03 3.524339235101112654e-03 1.297863907060291602e-02 -4.564789372854491933e-01 4.302906401246769930e-02 3.903286016235064104e-01 -3.929213058758167579e-03 1.640754713606723536e-03 1.488112085341150408e-02 -1.188637736664131372e-03 -6.132161296462787167e-04 1.342414200608553487e-02 3.152771834510356003e-02 3.280706293607592305e-02 -6.146806673981307714e-03 -4.139161631959097087e-02 -6.056572251205927238e-02 8.260937783509114674e-03 2.193027175514651594e-03 3.830947299924241170e-03 7.596699048314446137e-04 2.146256453761975509e-03 7.299067182615562440e-04 9.306901197250879929e-04 -4.142090707462801891e-02 6.092051859323366347e-02 -4.961475958047161482e-03 3.153338752349781754e-02 -3.354689071652743743e-02 1.219818217832591275e-03 2.145311590696273585e-03 -7.809293238099335958e-04 1.062498517391747329e-03 2.194916901646077126e-03 -3.607487184883648688e-03 1.480600423968748015e-03 9.382490242507889261e-04 3.321193675973402315e-04 -1.880277500764353780e-04 1.044546119143244245e-03 -3.500717658458352925e-04 -6.803014073118425833e-05 -8.443768786724141495e-03 6.004604782591878211e-04 5.470757150465249338e-03 1.446868812522876697e-02 9.495873810392617214e-05 3.330642306630473594e-04
-3.010050268434746878e-02 -1.811019038047800497e-02 1.693761531593096503e-02 -2.675993931552710439e-02 1.153298913143479654e+00 9.889031332035316813e-02 -4.335031745480939606e-03 -9.006434742354900436e-03 -1.051443619522925664e-02 4.132925535725405497e-02 -3.631297734139567190e-02 -1.351910074418945576e-02 -1.407175115132367482e-01 -3.652354007558931137e-01 -4.876721741052911230e-02 9.063598957830411307e-03 1.585007792729788839e-02 -4.617545802128452011e-03 1.478540622485500777e-01 -3.561155824456528896e-01 6.991844956799717070e-02 -9.371151885719230037e-03 1.632912350161323800e-02 2.378220336393964667e-03 -3.609376911015052102e-04 -3.010806158887316918e-03 1.146591330239998732e-03 -2.323371035429452891e-02 -1.830705260021884273e-01 -5.155361859131012137e-02 4.426683462854428229e-04 -2.834589197132260374e-04 8.598253897967801825e-05 -3.269226207358724235e-04 6.984144322814174466e-02 -6.665064065523650799e-03 3.643391981380663096e-03 9.034780634326217488e-03 -1.701225949812211957e-03 4.552869925280550456e-02 -1.649853744929517529e-01 -6.714574890166896681e-02 1.189110168196979515e-03 1.244242928081205381e-02 -2.181688818726130932e-03 -1.154150234765685679e-03 8.753211440744416982e-03 -2.773173097861061573e-03 -5.566471779021761601e-02 -5.157818503101859603e-02 4.659119777019717426e-03 -2.285009594961600471e-02 -3.332437546455256638e-02 1.480505937662178820e-02 -1.135725404984328814e-03 -9.892716297991550022e-04 -6.637663036617970835e-04 -2.135390528506294749e-04 3.916457407371061288e-04 -5.092811924181016260e-04 1.069159802005003115e-02 -1.814326058777788325e-02 -7.970392390803061541e-03 5.409718996420347092e-02 -5.750814563141928848e-02 6.962223499689678546e-03 1.091316840895933992e-04 8.260465351976260459e-03 2.329087456977069117e-04 1.280761885570926104e-03 -6.869154487717192949e-04 1.263281918855278969e-03 -6.566798306689743256e-04 5.815632169449625388e-04 -9.212414890679936747e-05 2.584200484718906544e-04 5.801459223464018470e-04 -1.166905886152748168e-04 9.651776216235370470e-04 -9.757128448062094700e-03 1.317139113600788655e-03 6.151058557776990440e-04 3.048128249982889632e-03 1.176354516809873657e-04
5.480347510582226495e-02 6.771313917262825055e-02 -2.098115680564013874e-02 -2.490162988104047681e-01 9.889031332035316813e-02 2.032461870443101226e+00 -3.993510990379785242e-02 -1.051349133216353260e-02 -1.030633010500646984e-01 4.694693871443733624e-02 -6.429084514862394573e-02 -2.818998956548036602e-03 4.881446056381462395e-02 2.931484904520898632e-02 -2.611549546155907953e-01 -2.208617416098873631e-03 6.198301711062568012e-04 6.525696763331321863e-03 1.689367918337541033e-02 -8.096059178542612186e-03 -2.702898907348822988e-01 -1.639337419007992624e-04 -2.814274641219483182e-03 6.131216433397106494e-03 -2.989074308375953663e-03 1.155095097831417960e-03 7.317964443929798890e-03 -2.073861045667217684e-01 -5.146432903160044758e-02 -6.436369409099023109e-01 4.062911182556262421e-03 8.692740204539597460e-05 4.880217734395936703e-04 -4.606679876872801609e-03 -6.804431367715977133e-03 9.405639387617691777e-03 1.092970351260912250e-02 -1.440443743676035051e-03 -1.132371141101051054e-02 4.139789965897794355e-01 -6.707771876093779340e-02 -7.663047332788665011e-01 1.067317319026865607e-02 -2.183106113324697044e-03 -7.063796279253576650e-03 1.146118898707140440e-02 -3.044821229252901891e-03 -1.103222115523873857e-02 -1.587369950394078907e-03 -2.238853034201623588e-03 -5.766026858499865432e-03 -5.314051611017134302e-02 -7.577660057540382132e-02 1.203424843642500811e-02 7.180959299401602249e-04 -1.412570283237522990e-04 1.026688207201305672e-02 -4.988876986952825617e-04 4.185743381098541412e-04 -9.032890908194891270e-04 -5.687319765126165605e-02 8.250969478165867677e-02 5.594061780540520237e-03 -1.369295554828023689e-02 1.376382027820851131e-02 -7.783781935325200137e-03 -5.362097897908442174e-04 -7.209305191373141346e-04 -8.612426843953538847e-04 4.521169769426062589e-04 6.425068846833081014e-04 1.250526267468181352e-03 -4.932185203009952336e-04 -1.195251778123962005e-04 -3.392058405901585984e-04 -5.843978061421038718e-04 -8.787226511111525910e-05 -3.444025874515674801e-04 8.138578016499560877e-03 1.356823362360641116e-03 2.172240188069013683e-03 6.157200167704116045e-03 1.814137086164495686e-04 4.549515661397287268e-03
-7.403285578763464658e-02 -6.400596893431215184e-02 -1.435719428347489654e-02 7.774238818361506320e-02 -4.335031745480939606e-03 -3.993510990379785242e-02 1.629374782843302727e+00 2.675521500019855531e-02 2.490696835736173620e-01 -7.397616400369200207e-02 5.941629659262218088e-02 -2.797834023876111936e-02 -4.663844092348283857e-03 -7.772443578536647815e-03 2.110162684651824619e-02 -2.919631597361556086e-01 -9.448866872873959433e-02 1.786925029872175191e-02 -4.675654880669660035e-03 1.208054672664483041e-02 1.877490154720552404e-02 -2.918337134961532797e-01 9.605383439708944926e-02 -3.281981858746298684e-03 3.277729974950635908e-03 1.157457255495630540e-04 1.073836874180276232e-03 -4.400378475105491960e-01 1.294367913717160701e-02 1.196872218281796740e-01 -4.851871842424727854e-03 3.590479649700840427e-05 3.335366621958829256e-04 -5.552346076189386415e-02 1.108277132925428350e-02 1.005820906395082370e-01 -1.190055031262697485e-03 6.047123620548766187e-04 -1.342886632141408743e-02 -3.917874701969638676e-03 -1.641699576672427194e-03 -1.487734140114867036e-02 -4.565053934512890432e-01 -4.306260665130044046e-02 -3.903337983703678571e-01 -1.188165305131283229e-03 -3.522921940502551745e-03 -1.298383581746431759e-02 2.151453200623380975e-03 7.062851416187723372e-04 -1.062970948924590051e-03 2.198223922376057494e-03 3.611266637146498884e-03 -1.481545287034460347e-03 -4.140626169710948101e-02 -6.091390455177370100e-02 5.082418430458148298e-03 3.154000156495781471e-02 3.356578797784164764e-02 -1.222180375496869937e-03 2.199641216974650496e-03 -3.828112710727108944e-03 -6.415620216176063945e-04 2.151453200623386179e-03 -7.289618551958491162e-04 -9.330522773893612336e-04 3.152535618743928375e-02 -3.287320335067565880e-02 6.146806673981307714e-03 -4.140153738178092846e-02 6.056619494359213179e-02 -8.256213468180569059e-03 1.023286700164748649e-03 3.614101226343479321e-04 7.228202452687175483e-05 1.103600060750172408e-03 -3.212534423416540507e-04 1.922796338721337165e-04 1.444364925398741728e-02 -2.881832350417785362e-05 -3.396782721230243596e-04 -8.542034545558066169e-03 -5.300681798637309726e-04 -5.466032835136714133e-03
-4.134768018703539882e-02 -3.638714909205398307e-02 -1.351201427119662346e-02 4.302433969713911205e-03 -9.006434742354900436e-03 -1.051349133216353260e-02 2.675521500019855531e-02 1.153265842936179952e+00 9.888369927889317790e-02 3.008302271763180907e-02 -1.803696349288541612e-02 1.692627695914243613e-02 9.394301030829181956e-03 1.637542179183306551e-02 2.337118793035547828e-03 -1.478054018006659809e-01 -3.560740084707616493e-01 6.995435436449418121e-02 -9.040922244253351767e-03 1.579669316408522858e-02 -4.647308988698338646e-03 1.407505817205366161e-01 -3.652481564072801445e-01 -4.872989531943353048e-02 4.388888940226116009e-04 -3.010806158887314316e-03 1.148481056371418191e-03 2.325449734174019414e-02 -1.830393455210199694e-01 -5.154322509758730436e-02 -4.393613255555275064e-04 -2.825140566475134343e-04 8.692740204538784308e-05 3.614101226343641952e-04 6.986411994171881634e-02 -6.662701907859376257e-03 1.133363247320047550e-03 8.770691407460069755e-03 -2.776952550123905263e-03 -1.209424724109769500e-03 1.244053955468063175e-02 -2.196334196244640203e-03 -4.558019428988674404e-02 -1.649934058290102867e-01 -6.717598451977171981e-02 -3.664178968826301008e-03 9.016828236077720909e-03 -1.701698381345067689e-03 -1.199976093452633169e-04 8.242512953727753472e-03 2.371606294933971187e-04 -1.289265653162319962e-03 -6.888051749031416822e-04 1.270840823380963314e-03 -1.070624339756854650e-02 -1.815790596529640033e-02 -8.058737087447018221e-03 -5.409388294347347581e-02 -5.751948398820781738e-02 6.961751068156828669e-03 1.126749205860075971e-03 -9.854921775363128297e-04 -7.384104858529529211e-04 2.026731275949487151e-04 4.001495083285028058e-04 -5.073914662866846597e-04 5.566566265328332097e-02 -5.157204342109147216e-02 4.652505735559746280e-03 2.284064731895889266e-02 -3.331020251856690179e-02 1.479513831443183061e-02 -2.716481313918419445e-04 5.782561962149821702e-04 -1.166905886152775273e-04 6.741597973846227615e-04 5.829805115435394937e-04 -9.165171737394580353e-05 -5.815632169449676345e-04 3.050490407647167210e-03 1.370051445280620920e-04 -9.363592981193548295e-04 -9.758073311127806598e-03 1.301548873016561414e-03
-4.689969556115182459e-02 -6.407683366424044014e-02 -2.840258375526522657e-03 4.007494963752301909e-02 -1.051443619522925664e-02 -1.030633010500646984e-01 2.490696835736173620e-01 9.888369927889317790e-02 2.032560136201935208e+00 -5.476804274085812080e-02 6.750432443510619163e-02 -2.095470063980021946e-02 7.653390832257009335e-05 -2.963090574068919826e-03 6.269166440990861511e-03 -1.697966172235507165e-02 -8.294007990808986014e-03 -2.704051640288990810e-01 2.121217582520644462e-03 7.951022697955801959e-04 6.624907385230943691e-03 -4.890469498659003045e-02 2.946744443032127403e-02 -2.613066051376373711e-01 2.725457513042656675e-03 1.155095097831396276e-03 7.317019580864066175e-03 2.072396507915366670e-01 -5.144684906488479481e-02 -6.436293820053765602e-01 -4.083698170001884287e-03 8.645497051252613407e-05 4.889666365053260601e-04 4.454556923293314340e-03 -6.812462703774533473e-03 9.409891271413410932e-03 -1.139693829860311328e-02 -3.103402739326987549e-03 -1.102513468224593056e-02 -1.061081222793173670e-02 -2.179326661061839476e-03 -7.018915283632342142e-03 -4.139171080589753582e-01 -6.712023759889476637e-02 -7.663458348222249583e-01 -1.086545282414083137e-02 -1.384696822799103087e-03 -1.133032545247047995e-02 5.754216070178363920e-04 -6.944743532974169756e-04 -8.768329249795811259e-04 -4.199916327084338066e-04 6.519555153404281694e-04 1.226904690825427260e-03 5.689303977564157816e-02 8.253473365289998309e-02 5.637525481563230266e-03 1.372271873485013047e-02 1.379216617017987000e-02 -7.774805736200938837e-03 -6.859705857060202985e-04 -1.559024058422724124e-04 1.026688207201304978e-02 5.371546528565676083e-04 3.883387200071230496e-04 -9.122652899437285259e-04 1.626581767621071081e-03 -2.267671357705802228e-03 -5.751853912514214712e-03 5.318586953732545863e-02 -7.577990759613381644e-02 1.205645271846920996e-02 6.467587684790135957e-04 -8.078579211828469490e-05 -3.444025874515532228e-04 5.371546528565595852e-04 -1.251943562066606518e-04 -3.377885459915857093e-04 -6.133578591061355015e-03 1.686580572293545530e-04 4.495186035118921633e-03 -8.147081784090966228e-03 1.367689287616329248e-03 2.221845499018843678e-03
4.659072533866438770e-02 3.711091420038840211e-02 -4.091257074527556922e-03 -7.397852616135629222e-02 4.132925535725405497e-02 4.694693871443733624e-02 -7.397616400369200207e-02 3.008302271763180907e-02 -5.476804274085812080e-02 1.692358409940515562e+00 -3.119668557003180132e-01 3.525425827626678388e-02 6.855926404797244370e-03 -9.239343488052598891e-03 2.791125496109565091e-03 6.855453973264364134e-03 -9.629571934191141075e-03 -7.010883947573773875e-04 -3.250900588199746033e-01 1.122024890531518430e-03 1.245948405914813484e-01 -3.251141528281502602e-01 -2.602152882967414399e-02 -1.220276476419452222e-01 -3.415854782211529272e-01 -1.117196640265737673e-01 1.223030752255999457e-02 -1.652659988234679925e-02 -3.883859631604048498e-03 4.431407778183368818e-04 -9.478960761516849742e-02 -9.852984806078450564e-02 1.089427114764497835e-02 1.021916648719472728e-02 -3.547488380211027276e-03 3.666068694957666258e-04 -4.893918248848841412e-03 1.363720862740330428e-02 -1.503277137545803001e-03 -4.296764791319649356e-03 8.754628735342988299e-03 -3.062301195968554230e-03 -4.295819928253953070e-03 9.210052733015561266e-03 1.079506052574546104e-03 -4.991111588103183117e-01 4.447111402335546249e-01 -4.903933797345381984e-02 -1.059663928194609682e-03 -2.648923604720103062e-03 -3.014113179617176289e-04 1.589732108058346726e-03 1.513670631268624776e-03 -3.113323801516885503e-04 1.588314813459780614e-03 1.543906249371372131e-03 -1.162181570824158319e-04 -1.060608791260322231e-03 -2.270033515370075469e-03 8.173065518398043867e-04 3.983211982963536651e-02 -6.969309972682522988e-03 -4.510540059936708063e-02 -3.981841931518257521e-02 8.062044108176995988e-03 5.180542459832203350e-02 -3.983117496656966849e-02 -3.701973491454724902e-03 -5.231517822227299552e-02 3.978771126554695586e-02 2.993326192171673686e-03 4.544413400842438333e-02 6.425068846833128719e-04 -1.103080386064019154e-02 1.214621470971166076e-03 -7.232926768015821711e-03 2.488296883549262484e-03 -2.683411106618563717e-04 7.573077471671615067e-04 6.788841127131761818e-04 -6.614041459974831852e-05 7.506937057072004442e-04 7.062851416187831792e-04 -8.409281284826506352e-05
-3.696871230899893834e-02 -1.104261464896157396e-01 1.299659146885140393e-02 6.408675472643041160e-02 -3.631297734139567190e-02 -6.429084514862394573e-02 5.941629659262218088e-02 -1.803696349288541612e-02 6.750432443510619163e-02 -3.119668557003180132e-01 1.890942170187076554e+00 -6.143310680638175425e-02 9.991926919891095521e-04 1.622140911212222036e-02 -1.340760690243557318e-02 1.797601982514722592e-03 1.903568375334169921e-02 1.034247111726988716e-02 2.377842391167682423e-02 -2.657682485339235567e-01 -2.566767761156546479e-02 -9.530833743824369125e-03 -2.671945193316139222e-01 -1.161520166678229292e-02 -1.376504860019396870e-01 -5.529560703359770457e-01 3.497694096648066436e-02 2.155279896039513643e-02 1.210747532401759696e-02 -4.998325617609710413e-04 -3.152582861897212929e-02 5.624769830176105760e-03 2.070194976972255293e-03 -2.613491239755890393e-03 4.712504540232389377e-03 -7.077024362173578572e-04 6.581916115741093080e-03 -3.264029460497790396e-03 1.016200227171916350e-03 8.896830626732434716e-03 -1.296399369308438507e-02 -3.165291270130967272e-04 9.943738903539988197e-03 -1.309769181688245562e-02 4.163066667521597014e-03 4.463485879264312839e-01 -7.011762670224899185e-01 6.161310322039965232e-02 -2.497273082673517712e-03 9.004072584690627629e-03 1.724375094922127446e-03 -3.476151218749870021e-03 -2.928603072170491480e-03 1.106434649947275143e-03 -3.456781525902781742e-03 -3.098678423998419383e-03 -7.620320624957368279e-04 -2.579948600923200400e-03 8.801399457095804681e-04 -2.113658677994976597e-03 5.159897201846444167e-03 -4.088422485330419492e-03 -7.908976291531876618e-03 -5.726673311813017253e-02 1.264604727147272331e-02 7.656556123527231972e-02 -5.826450851552074373e-02 3.819608943135720074e-03 -8.009179019650486397e-02 -8.020470133285724501e-03 -4.460226101687600475e-03 -7.086472992830642262e-03 7.213084643635911744e-03 3.709532395980403609e-03 -3.265919186629206387e-03 1.128969634064495332e-02 5.926181148137857867e-03 4.486682267527506741e-03 -1.513670631268631498e-03 -7.351034651229691914e-04 2.102792752739279791e-03 -1.425798366157510167e-03 -1.174937222211313616e-03 -1.854293766457367106e-03
4.078501423140465376e-03 1.300792982563993977e-02 6.011691255584670178e-03 1.436191859880344562e-02 -1.351910074418945576e-02 -2.818998956548036602e-03 -2.797834023876111936e-02 1.692627695914243613e-02 -2.095470063980021946e-02 3.525425827626678388e-02 -6.143310680638175425e-02 1.339611736755654592e+00 -3.821026237734300064e-03 -2.280427009092904182e-03 5.428238312508278096e-03 3.513000878312583751e-03 -7.672288093571314523e-04 2.601680451434561919e-03 1.503182651239237111e-01 -6.195467121865410633e-03 -4.349492874701639256e-01 -1.520643720693572176e-01 -3.134063545809283313e-02 -4.337304141153969228e-01 1.502710219706378594e-02 3.495473668443645210e-02 -2.405177279658693712e-01 -2.408928386029565369e-03 -5.021947194252648818e-04 7.460638766852108195e-03 3.564495915393765552e-03 2.236490876537352082e-03 2.391212203547488785e-02 2.929075503703616095e-04 -8.300622032268971254e-04 -2.730181828371220070e-03 -7.256548344658524845e-04 1.012420774909074395e-03 5.802404086529735355e-03 -5.721145862878619648e-03 4.640222515705509816e-03 4.138972659345954014e-03 3.641974686782091346e-03 -7.913228175327566716e-04 4.244797322705566936e-03 -4.932043473550276613e-02 6.142979978565177301e-02 -1.495945000155892712e-01 6.661284613260865873e-04 1.213204176372606035e-03 -8.338416554897441768e-04 2.877108035089263275e-04 8.220308671683183421e-05 -1.350681752433524618e-03 4.795180058482078353e-04 3.094426540202661630e-04 6.667426223187935749e-03 -1.058246633596048990e-04 -1.779649584266205847e-03 -5.102260554837735173e-05 5.975455757014659641e-02 -5.448552868421059625e-03 -6.283292143823224207e-02 1.088293279085644771e-02 -7.300484477214136576e-03 -1.953362658897125903e-02 1.895867741348624281e-03 3.548433243276736138e-03 -3.235211136993619997e-03 -5.943141440167351575e-02 -9.340916267616501331e-03 -7.028552886902580954e-02 -1.002499712719111171e-03 -3.308910456119057864e-03 -2.552311356251172475e-02 -1.369579013747738733e-03 4.533925420813053955e-03 4.644710615267635956e-02 -5.692799970907301945e-04 -5.111709185495172912e-04 7.275445605973073979e-05 4.554239976725822365e-04 7.743152823499607155e-04 3.718036163571751280e-04
-3.250673821063975177e-01 9.475559254480313276e-03 1.520728758369486178e-01 -2.917893049320647858e-01 -1.407175115132367482e-01 4.881446056381462395e-02 -4.663844092348283857e-03 9.394301030829181956e-03 7.653390832257009335e-05 6.855926404797244370e-03 9.991926919891095521e-04 -3.821026237734300064e-03 1.697927432849814844e+00 -2.604481970424391557e-01 2.803555169738990438e-01 3.935212939225429807e-02 -6.075469512520142654e-03 -4.926421538309297410e-02 2.408644927109852146e-02 4.807746737256024527e-02 -7.261272659987145703e-03 2.044683674198052685e-03 -6.392943502598946726e-03 7.884882283356224944e-03 -7.565282351379570835e-02 4.391392827350583394e-02 6.019297403263638990e-02 -5.153283160386451511e-02 -5.706453242206806220e-02 -4.045478458993875814e-02 9.245957529512602996e-03 5.926181148137858734e-03 7.469142534443314919e-04 -9.978698836971217415e-03 -4.695969436582414676e-04 -8.755101166875844249e-03 -3.779121560770014321e-02 9.485480316670248310e-03 5.022041680559223564e-02 -4.053934983431987937e-02 -5.373200038930625588e-02 2.820888682679472542e-03 -2.381054925591091255e-03 6.580971252675210312e-04 2.020589666022445247e-03 -2.686718127348534327e-03 -2.520894659316293487e-03 -6.221923287705343787e-04 -4.296122284434967242e-01 4.089282310720226410e-01 -4.877997306191619170e-02 -4.514196680001009154e-01 -2.602483585040413216e-02 -4.308348812505263803e-01 -9.327688184696571183e-03 -2.941358723557564812e-03 -1.526001094276151562e-02 4.166846119784534379e-04 -2.678686791289974951e-03 -6.505382207418620565e-04 1.507529021341495919e-03 3.926378469561050966e-03 2.825140566475151799e-03 -7.771971147003812683e-03 1.199361932459943811e-02 -1.392728158857651621e-03 -1.359657951557772040e-03 9.656500531563818289e-04 -8.347865185554404627e-04 -1.970039492006913327e-03 1.825475442953158759e-03 -8.825021033738591298e-04 -7.772916010069498560e-03 -9.448630657233909186e-07 -5.972007006824830294e-03 -6.187435785806857762e-03 2.759000151875438608e-04 3.819136511602863257e-03 -5.653115722147429752e-03 1.035097488486152583e-03 3.136945378159807646e-04 -4.002912377883623661e-03 1.634613103679816127e-04 -1.129111363524408843e-04
2.610514921098954638e-02 -2.671633388504455198e-01 -3.134394247882281437e-02 -9.595745836438696053e-02 -3.652354007558931137e-01 2.931484904520898632e-02 -7.772443578536647815e-03 1.637542179183306551e-02 -2.963090574068919826e-03 -9.239343488052598891e-03 1.622140911212222036e-02 -2.280427009092904182e-03 -2.604481970424391557e-01 1.767255815433276034e+00 3.641218796329529633e-02 4.828250265781956416e-03 6.284284250042220660e-03 -9.269579106155344944e-03 -4.843509804293179288e-02 -1.424253515045089680e-01 2.836478923263681569e-03 6.355148979970508955e-03 -1.380539425309981749e-02 1.239754828519079415e-02 7.060442015370320401e-02 -8.510854064389609952e-03 -8.910672870645114374e-02 -1.809129311916375660e-02 -3.822018343953282465e-02 -4.310559792079027286e-02 3.691107566199108327e-03 -1.130386928663059710e-02 3.089229793341307338e-03 2.348457149824121834e-03 -1.053144373041205520e-02 3.613628794810776028e-03 -4.733055311911590901e-02 1.330083737601027265e-02 6.574073752295708783e-02 1.591149402656902648e-03 3.696776744593322471e-03 1.702643244410776118e-03 -3.061356332902840163e-03 -2.484989862819280814e-04 2.996633212901648850e-03 -3.982597821970808305e-03 -2.991908897573096731e-03 3.714256711308970907e-03 4.112974752092923847e-01 -7.836949380032729451e-01 5.887914193976558075e-02 -2.799393047934534140e-02 -1.555665070224140911e-01 -5.002294042485869868e-02 -1.484852307764446787e-03 9.344695719879310327e-04 -1.103600060750158530e-03 -2.294127523545709795e-03 -6.136885611791333649e-04 4.143696974674512638e-03 -8.955412136806516904e-03 9.770356530982045665e-03 1.550520290831347396e-03 1.044924064369522412e-02 -1.303533085454555360e-02 7.889606598684739984e-05 -1.656817385723804992e-03 -9.656500531563900688e-03 -7.880157968027652442e-04 -2.538374626031937586e-03 2.484044999753568048e-03 -1.563275942218441111e-03 2.399007323839602579e-03 3.547960811743914233e-04 8.430540703804195735e-03 -6.533728099389859338e-04 -1.606267211708310911e-04 -3.313162339914756203e-03 -1.417294598566145366e-05 4.352511712196584573e-03 8.735259042495968542e-04 -1.467844772581655167e-03 -8.253378878983427293e-04 -6.377825693547616200e-04
1.219355234930384058e-01 -1.163031947583368503e-02 -4.337223827793385000e-01 3.200251203562315752e-03 -4.876721741052911230e-02 -2.611549546155907953e-01 2.110162684651824619e-02 2.337118793035547828e-03 6.269166440990861511e-03 2.791125496109565091e-03 -1.340760690243557318e-02 5.428238312508278096e-03 2.803555169738990438e-01 3.641218796329529633e-02 1.796928295148856325e+00 4.941539347360668355e-02 -2.447573285417135175e-02 -1.445460966554967253e-01 3.368436829258836338e-03 3.188109713167937981e-02 1.249486918095899998e-02 -7.840946150800710140e-03 1.238337533920513128e-02 -1.012231802295929933e-02 1.774972512090937718e-02 -3.625912014665015615e-02 5.983345363613345319e-03 -5.951975909831746375e-02 -5.792719240106200540e-02 2.832416012081125090e-02 -1.611747417489403297e-02 6.906004147279895186e-03 -3.656620064300615362e-03 -8.719196370378866703e-03 1.162370543437368786e-02 -1.111678639961986848e-02 7.338751431375419021e-03 1.261392192723918490e-04 -1.052293996282065852e-02 5.434332679282111167e-02 7.106787548743430383e-02 -1.319028839732214404e-03 3.075529278888497822e-03 4.575971827237179657e-03 -1.845789998865957852e-03 2.783094160051021761e-03 4.027951249124937794e-03 -8.787226511110014533e-04 -4.425738599789167532e-02 5.794042048398195810e-02 -1.661258242132646334e-01 -4.339505672097075939e-01 -5.037065003304024707e-02 -7.677404527072140272e-01 -1.156512392429961955e-02 -2.796794674503760587e-04 -2.235782229238069893e-02 6.378770556613292536e-03 1.301076441483708501e-03 7.021277441296604541e-03 4.989821850018486341e-03 2.484044999753565880e-03 -1.182070938357437581e-02 -1.597291012584027819e-03 1.472096656377350470e-03 8.839193979724080039e-04 2.249718959457303047e-03 -7.488039795757682991e-04 1.614770979299682109e-03 1.493356075355840211e-03 -1.165488591554208943e-03 1.203755545715498761e-03 -3.070804963559949823e-04 8.144719626426678242e-04 -3.525756529699675297e-03 2.160901831280492586e-03 3.670793010286313570e-04 1.559024058422742772e-03 -1.291155379293744626e-03 -4.019919913066398801e-03 -1.199976093452687380e-04 6.311685278947828850e-04 2.524674111579132407e-03 3.642447118314909998e-04
-3.250536815919447542e-01 -2.382424977036376804e-02 -1.503296034807122816e-01 -4.663371660815446122e-03 9.063598957830411307e-03 -2.208617416098873631e-03 -2.919631597361556086e-01 -1.478054018006659809e-01 -1.697966172235507165e-02 6.855453973264364134e-03 1.797601982514722592e-03 3.513000878312583751e-03 3.935212939225429807e-02 4.828250265781956416e-03 4.941539347360668355e-02 1.698628521244572420e+00 -3.162574788817105187e-01 -2.179444768945066335e-01 2.042793948066638429e-03 -7.842835876932095773e-03 -6.203026026391094544e-03 2.409117358642708789e-02 4.842328725461039068e-02 -3.332059601228972486e-03 -7.582289886562371128e-02 2.994034839470951365e-02 -6.835659092037729700e-02 -5.129141909057535753e-02 -4.686615292231908342e-02 5.196557888795999558e-02 9.237926193454031043e-03 5.609179589591874182e-03 -2.034290180475253895e-03 -1.000184798208114505e-02 1.453671826595992304e-03 8.777305448920046105e-03 -3.777893238784588853e-02 -1.691777319155101430e-03 -5.107882490079043020e-02 -2.381999788656830909e-03 2.064525798578199171e-04 -2.113186246462106770e-03 -4.055541250643694695e-02 -5.307815514783443406e-02 8.947853232280814778e-03 -2.680104085888562748e-03 -2.320583689385613026e-03 1.162654002357089728e-03 4.294402633655430325e-04 -1.628471493752490758e-03 1.224542533161137757e-03 -9.327688184696560775e-03 4.403061886211966872e-04 1.549150239386064276e-02 -4.516332070529515130e-01 6.872603237907021212e-02 4.258861609438663320e-01 -4.294525465853916146e-01 4.085110740285112785e-01 -4.127823275170566103e-02 -1.972401649671175726e-03 1.966260039744073540e-03 2.437746709533605664e-04 -1.357295793893493379e-03 1.355878499294607426e-04 8.277000455626315825e-04 -7.767719263208108273e-03 1.288745978476181497e-02 -1.254305719731026126e-03 1.524064124991435709e-03 3.218203601810821005e-03 -3.702918354520450678e-03 -7.744570118098211865e-03 1.308162914476516730e-03 5.852009397479551039e-03 -6.194049827266833244e-03 -5.669178394264613990e-04 -3.818191648537180849e-03 -4.229679513654165286e-03 2.414125132891178189e-04 6.236096233692522799e-05 -5.801931654996878539e-03 8.886437133009723746e-04 -5.314854744622868939e-04
-1.066750401187442849e-03 -2.659789529975770672e-01 -6.202553594858240330e-03 -1.214621470971172755e-02 1.585007792729788839e-02 6.198301711062568012e-04 -9.448866872873959433e-02 -3.560740084707616493e-01 -8.294007990808986014e-03 -9.629571934191141075e-03 1.903568375334169921e-02 -7.672288093571314523e-04 -6.075469512520142654e-03 6.284284250042220660e-03 -2.447573285417135175e-02 -3.162574788817105187e-01 1.752587761201182204e+00 -2.700891073334188430e-02 7.898582797809059614e-03 -1.865112448559741454e-02 -1.022908754938461548e-02 -4.800849236876335302e-02 -1.425916474040740400e-01 3.205495193577016094e-02 6.509492361754377898e-02 1.868466712443014530e-02 8.627733625618030922e-02 -4.819274066657714198e-03 -1.356587146594213922e-02 5.253769347424787350e-02 7.130409125386186556e-03 -1.307029078797684873e-02 -9.902164928648690689e-04 4.232986534384136114e-03 -1.378744185485131050e-02 -2.802463852898093993e-03 -4.777511119153280555e-02 -1.854293766457353011e-03 -6.767628951306556284e-02 -3.658509790432040026e-03 -1.919489317991394852e-03 -2.974901362390312051e-03 -1.029995227931291765e-02 -1.204605922474639296e-02 6.859705857060064207e-04 -4.486682267527517150e-03 -4.530618400083065780e-03 -2.887973960344917580e-03 -3.628274172329292238e-03 -1.143567768429724386e-02 -2.261529747778688766e-03 1.082813073304521919e-03 7.502212741743335446e-04 -1.095096293158762720e-03 6.743393213671074193e-02 -1.634509168742374896e-01 -8.571703245821382655e-02 4.108954359748324126e-01 -7.692909729980452749e-01 7.601092661570010844e-02 -2.802936284430947340e-03 2.992381329105955716e-03 5.059741716881070543e-04 -2.107044636534981599e-03 1.016672658704771866e-03 9.226587836665505176e-04 1.054703397099627724e-02 -2.263750175983108084e-02 2.959783553338930784e-03 -9.828938041056105301e-03 8.482035740885431746e-03 -3.220565759475101618e-03 2.534595173769096065e-03 -1.796657119448995515e-03 -8.773053565124344297e-03 -9.769884099449191884e-04 5.423513997179706895e-04 3.476151218749861348e-03 -1.173519927612755309e-03 -1.053522318267489932e-03 9.623430324263977740e-04 6.288063702305066085e-04 4.682268922129638120e-03 -1.969094628941214006e-03
-1.245683844256414430e-01 -2.584011512105767461e-02 -4.349346420926454293e-01 -1.883726250954242953e-02 -4.617545802128452011e-03 6.525696763331321863e-03 1.786925029872175191e-02 6.995435436449418121e-02 -2.704051640288990810e-01 -7.010883947573773875e-04 1.034247111726988716e-02 2.601680451434561919e-03 -4.926421538309297410e-02 -9.269579106155344944e-03 -1.445460966554967253e-01 -2.179444768945066335e-01 -2.700891073334188430e-02 1.812103740847236688e+00 6.249796748143762390e-03 -1.026074046208592591e-02 -4.899587427243110201e-03 7.302374203345541291e-03 2.705142957129886422e-03 1.262384298942851799e-02 -3.275178844673183598e-02 3.334752460966246973e-02 -2.153484656214663118e-02 6.173262839821203052e-02 6.742117648532365559e-02 3.722288047367512502e-03 1.492552941749988177e-02 -4.798959510744916189e-03 -1.890198562954361781e-03 8.044564141461318929e-03 -1.098875745421606064e-02 -7.727562582915395092e-03 3.161039386335330950e-03 -2.060746346315151054e-03 4.637387926508376723e-03 -2.332866909239850357e-03 -4.540067030740170886e-03 -1.606267211708253448e-04 -5.339043239105183136e-02 -6.867595463658754396e-02 1.440585473135900033e-02 -1.844372704267393474e-03 -3.204503087358018427e-03 6.741597973846215688e-04 -5.736263671929981399e-03 1.521229535794313783e-04 7.804568922770823737e-03 1.161803625597942688e-02 -2.408928386029567104e-03 -1.110025129596993107e-02 4.296032522443724577e-01 -8.490397779016972679e-02 -7.709227515125278707e-01 -4.649623903209331582e-02 7.750900700638449492e-02 -1.703451102331960121e-01 -9.032890908194748155e-04 7.530558633714750944e-04 -1.069018072545146157e-02 -1.833506779011720303e-03 1.284541337833771096e-03 1.152260508634261882e-03 -7.204580876044524391e-04 1.196669072722666679e-03 5.536897565065073985e-04 -2.925296051440490729e-03 -4.588727478624274672e-03 4.355818732926580120e-04 -9.495873810393057671e-05 -1.197613935788375758e-03 -1.343595279440690802e-03 -1.822168422223187281e-03 -1.459813436523103001e-04 8.054957635184171495e-04 -5.007774248267022384e-05 -2.114603541060666378e-03 6.916397641002726068e-04 1.507529021341506544e-03 2.838368649395101896e-03 -5.688075655578756547e-04
[truncated: 681,136 more chars]
