# Supplementary material for: Competing quantum effects in heavy-atom tunnelling through conical intersections
Source: Chem Sci. 2023 Sep 27;14(39):10777–85. doi: 10.1039/d3sc03706a (PMC10566476; doi:10.1039/d3sc03706a)
Supplement: SC-014-D3SC03706A-s001 [file SC-014-D3SC03706A-s001.zip › instT150N20/H0.txt]

1.614194612829593645e+00 2.423361169358297373e-01 -2.607018927755824778e-02 -7.415379826004563080e-02 -1.398964255091341216e-02 6.356330058802664440e-02 -7.414718421858565445e-02 -2.753378216634420200e-02 -5.898213201392805971e-02 7.854788394713346777e-02 -4.005463508161026531e-02 4.348732259933743918e-03 -2.889731405647139040e-01 1.714690248498589378e-02 9.152794031233495164e-02 -2.888172381588716697e-01 -3.255525692906400224e-03 -9.289232257922128144e-02 -4.942578696732950402e-03 2.113280732768670414e-02 7.985037768321576884e-03 -4.942106265200116137e-03 1.882970360501674476e-02 -1.237912345540943468e-02 -4.426215755637351590e-01 1.243874431485578191e-01 -1.356539903440928327e-02 3.262612165899230789e-03 1.079506052574535262e-03 -1.228321985423983344e-04 -5.459985711516157636e-02 9.949219109321089105e-02 -1.107096054093289692e-02 -4.950610032791506743e-03 2.433022394205188745e-04 -1.133835678852839450e-05 -4.499352881238692925e-01 -3.877788886406859925e-01 4.266056741684050302e-02 -9.236036467322621991e-04 -1.344445656199830599e-02 -4.932185203010153998e-04 -9.330522773893660041e-04 -1.302068547702703652e-02 3.416624845610085042e-03 -4.018502618467836157e-03 -1.486033386596587180e-02 1.629888788351049932e-03 -4.180121445857658269e-02 5.614376336453294827e-03 6.093374667615361617e-02 3.108882945108091406e-02 -1.148953487904272840e-03 -3.297430369870672784e-02 3.107607379969381384e-02 6.092477047702941212e-03 3.228975040759927972e-02 -4.178987610178804685e-02 -7.912755743794701660e-03 -6.065926395556464623e-02 2.177436934930434762e-03 -1.033680193887563485e-03 -6.831359965088731109e-04 2.267671357705809600e-03 -1.505166863677230051e-03 -3.648116296709218685e-03 2.269088652304369642e-03 -5.395168105208395480e-04 3.872993706348374678e-03 2.177436934930431292e-03 -9.023442277537690971e-04 7.634493570942886293e-04 -7.686933471089832035e-03 -5.411703208858338957e-03 5.990431836606178052e-04 1.524016881838159525e-02 -4.880217734396045124e-04 1.181078832138443178e-04 2.498217945739231779e-03 5.763664700835519902e-05 -3.656620064300604737e-04 2.497273082673522049e-03 1.903899077407170755e-04 3.259777576702100189e-04
2.423361169358297373e-01 2.048122030894191425e+00 -1.021283590465439095e-01 -4.688174316290329158e-02 -2.313969647925624967e-03 6.422423230249131587e-02 -5.485260798523920733e-02 -2.047990694928058034e-02 -6.784730972795921522e-02 4.010140580336293836e-02 -1.036259670056954435e-01 1.044687848603094091e-02 -1.803412890368829430e-02 -2.698873790688895991e-01 9.182651704109954377e-03 -4.915602856206907623e-02 -2.609971624836170956e-01 -2.897422591002023901e-02 1.502332274480188030e-04 6.041454442154559415e-03 2.865769678300712255e-03 2.170350461937599427e-03 6.395305660263242084e-03 -6.325858224933385895e-04 2.107498170806520743e-01 -6.501777554822849581e-01 5.229297394022877632e-02 2.671600318297149591e-03 7.276390469038518730e-03 -1.138559994181458004e-03 4.503217371177486647e-03 1.014310501040494375e-02 6.643804646545167780e-03 -4.036455016716386512e-03 4.544791346068729945e-04 -8.314794978254214694e-05 -4.107962253529328089e-01 -7.746053553111353907e-01 6.815675238197947683e-02 -1.149567648896989217e-02 -1.103930762823157607e-02 2.964035437134633459e-03 -1.093064837567485001e-02 -1.133127031553620573e-02 1.509418747472926437e-03 -1.076388004457689770e-02 -7.086000561297798456e-03 2.196806627777498754e-03 5.691051974235723787e-02 4.889666365053143074e-03 -8.172923788938159240e-02 1.449278213340439783e-02 -7.893858482480493183e-03 -1.419278811004122919e-02 2.356960917415480781e-03 -5.737680966528543175e-03 2.806715736693796235e-03 5.325106508885948942e-02 1.150795970882411215e-02 7.512039317626773016e-02 5.073914662866656862e-04 -8.650221366581932383e-04 7.162062038087581121e-04 -4.511721138768774470e-04 1.274147844110947586e-03 -6.354204116904721162e-04 -7.280169921301392778e-04 1.000373770821261048e-02 1.199976093452768695e-04 4.710142382568111583e-04 -9.042339538851908338e-04 -4.029840975256407777e-04 -8.063933834308421519e-03 2.092871690549317001e-03 -1.244857089073924273e-03 -5.827442957771060764e-03 4.491406582856064499e-03 -2.381054925591084750e-04 7.015608262902366977e-04 -3.533787865758268283e-04 1.015727795639024948e-04 5.891221214706602195e-04 -3.500717658458394124e-04 1.110214102210198522e-04
-2.607018927755824778e-02 -1.021283590465439095e-01 1.138376690746709885e+00 4.180877336310226400e-02 1.338776477805566148e-02 -3.672824465877555511e-02 -3.057293421720284204e-02 -1.700611788819499093e-02 -1.851695393026648109e-02 -4.359598185189415137e-03 1.044735091756380727e-02 -1.023664645391030026e-02 1.442664171880463919e-01 -6.845958099453977597e-02 -3.496626401383813310e-01 -1.369545943540437238e-01 4.868784891300939610e-02 -3.584994719604411850e-01 -9.256823454768251663e-03 -2.168460735806178666e-03 1.640424011533724025e-02 8.953049979142238893e-03 4.448415313366226032e-03 1.597479985197170632e-02 -2.358708914087039032e-02 5.241864072796831309e-02 -1.821686542059675062e-01 -3.264501892030690039e-04 -1.127694068925783749e-03 -2.881832350417797180e-03 -3.859765623428552299e-04 6.635300878953762430e-03 6.939405056652769854e-02 4.407786201540638037e-04 -8.503767591396769196e-05 -3.023561810274400441e-04 4.522492577717949352e-02 6.815297292971664311e-02 -1.635983155124883792e-01 -1.313832092870800047e-03 2.834116765599404859e-03 8.684236436947531668e-03 3.808270586347193339e-03 1.621857452292506819e-03 8.962026178266493254e-03 1.197613935788378794e-03 2.194444470113223345e-03 1.254636421804023599e-02 1.044026444457096803e-02 7.643942201599994435e-03 -1.805633318573249269e-02 5.418270007165028324e-02 -7.010411516040932454e-03 -5.686138686294027467e-02 -5.592975188014947391e-02 -4.471564458476136317e-03 -5.130181258429820229e-02 -2.261340775165545519e-02 -1.443042117106748019e-02 -3.313256826221327306e-02 1.067695264253160927e-04 -2.305465880334241842e-04 8.052595477519894351e-03 1.329894764987889092e-03 -1.288793221629467699e-03 -7.275445605972775823e-04 -1.184858284401287898e-03 5.810907854121129864e-04 -1.030845604690432561e-03 -2.059801483249412810e-04 5.149503708123579458e-04 4.162121804455876767e-04 9.505322441050189936e-04 -1.200920956518367402e-03 -8.801871888628520768e-03 6.892776064359939451e-04 -2.442471024862290382e-04 2.125941897849195281e-03 3.897560146056864520e-04 1.228321985423980905e-04 5.872323953392351217e-04 -5.806183538792568204e-04 8.928955970966688429e-05 5.924291422006418891e-04
-7.415379826004563080e-02 -4.688174316290329158e-02 4.180877336310226400e-02 1.708325650887961622e+00 -3.559204682225836081e-02 -3.171267529021644105e-01 4.562365799090943586e-02 4.061021456424816073e-03 3.689028867454492711e-02 -7.416230202763703094e-02 5.484504908071352602e-02 3.057671366946568964e-02 -3.278277995528715572e-01 -1.283383880578273240e-01 1.585952655795499783e-03 7.055292511662179973e-03 -2.643726857858691957e-03 -9.192572766299918902e-03 -3.278977194197341127e-01 1.257239519550056861e-01 -2.643868587318544058e-02 7.062378984655032221e-03 5.659729763607421280e-04 -9.557289909664267585e-03 -1.655589063738381952e-02 -4.587310184025731761e-04 -3.879607747808351895e-03 -3.388397061521974951e-01 -1.195629723350387363e-02 -1.081121768416900830e-01 1.030042471084577360e-02 -3.996770767956498924e-04 -3.651423317439205559e-03 -9.518550523970130406e-02 -1.088623981158644283e-02 -9.890968301320021694e-02 -4.469674732344717724e-03 3.016002905748721950e-03 8.765022229065801834e-03 -5.077585455877031695e-01 4.916028044586479018e-02 4.460429247246738838e-01 -4.620380391325590308e-03 1.492883643822988382e-03 1.352193533338659492e-02 -4.462588259351884558e-03 -1.036514783084695711e-03 9.206273280752724081e-03 4.011935820161144362e-02 4.605971229573495307e-02 -7.194187382321672042e-03 -3.945181244568679579e-02 -5.153188674079878240e-02 8.291173401611860727e-03 -1.146118898707142566e-03 2.475541232162161830e-04 -2.974901362390305979e-03 1.648313618132410917e-03 2.943248449688992620e-04 1.577448888204102673e-03 -3.946693025473815841e-02 5.209549755949523242e-02 -3.689217840067635090e-03 4.008676042584441435e-02 -4.628742429457124302e-02 2.958838690273227993e-03 1.647368755066698368e-03 2.475541232162161830e-04 1.602015327912585576e-03 -1.146591330240001550e-03 -7.719531246856887758e-04 -2.315859374057057003e-03 4.322748525626698372e-04 4.204640642412575549e-05 7.067575731516438989e-04 4.251883795698392730e-04 1.129111363524381738e-04 7.025056893559470782e-04 -7.225367863490129994e-03 2.598373430704565504e-04 2.476486095227882402e-03 7.412450750500851468e-04 -1.234463595351097294e-03 -1.107426756166288336e-02
-1.398964255091341216e-02 -2.313969647925624967e-03 1.338776477805566148e-02 -3.559204682225836081e-02 1.357465869245324974e+00 5.736499887696409894e-02 -4.057242004161973684e-03 6.388691618803257061e-03 -1.303533085454554492e-02 2.753378216634420894e-02 -2.047659992855058869e-02 -1.700139357286643838e-02 -1.535865464682172055e-01 -4.423480377062118940e-01 7.567408293277422607e-03 3.744964760944568573e-03 5.282256968855965004e-03 2.280427009092904182e-03 1.551573813149613734e-01 -4.410696379783053400e-01 3.153055293430068184e-02 -3.435994538457162479e-03 2.521367090849144232e-03 8.291173401611855523e-04 2.404676502233862694e-03 7.526779181451860416e-03 4.781007112496405299e-04 -1.469687255559791808e-02 -2.415665259688082878e-01 -3.408876968471255542e-02 -2.782621728517859308e-04 -2.733488849101208679e-03 8.432902861468479817e-04 -3.488906870136920368e-03 2.419369122905669356e-02 -2.252081117121581058e-03 5.736263671929984001e-03 4.087950053797574819e-03 -4.661481934684002376e-03 4.941681076820525487e-02 -1.507023519601351502e-01 -6.016935245599362020e-02 7.199856560715934542e-04 5.697996717768697220e-03 -1.001082418120542890e-03 -3.650950885906347441e-03 4.206530368544273216e-03 8.343140870225938376e-04 -5.969408633394110431e-02 -6.417557185460720515e-02 5.715004252951492308e-03 -1.098592286501893188e-02 -1.960638104503098500e-02 7.357176261156780223e-03 -6.462863369461555865e-04 -8.423454230811381433e-04 -1.389421138127664313e-03 -2.702308367932753437e-04 -1.405956241777601501e-03 -8.645497051253694899e-05 -1.768783659010531809e-03 -3.177102058452408069e-03 -3.687328113936215630e-03 5.954432553802595923e-02 -7.152471677970545505e-02 9.341388699149365954e-03 -5.026671509581260352e-04 6.314047436612108162e-03 -2.858210773775012297e-04 8.220308671683725522e-05 -5.291233167980244952e-05 1.763114480616265406e-03 4.922736572353028509e-04 6.803014073117477157e-05 4.804628689139193542e-04 -5.508551673093697518e-04 3.869214254085542263e-04 -7.346310335901115075e-04 1.358240656959208530e-03 4.655434811063452472e-02 -4.518335180228823245e-03 9.377765927179226770e-04 -2.596341975113293510e-02 3.309855319184767594e-03
6.356330058802664440e-02 6.422423230249131587e-02 -3.672824465877555511e-02 -3.171267529021644105e-01 5.736499887696409894e-02 1.875820581683441235e+00 -3.689737514753778369e-02 -1.304383462213694160e-02 -1.105267744061139423e-01 5.901047790589938197e-02 -6.787282103073338790e-02 -1.852026095099647968e-02 2.359228588773180924e-02 2.609381085420101748e-02 -2.663932754518912316e-01 1.081868210238813924e-03 1.335563943382150551e-02 1.659510245461081127e-02 -1.040813910033679297e-02 1.294934831556587493e-02 -2.675630159272411324e-01 1.856183492588737993e-03 -1.017853737536908790e-02 1.939992846517318847e-02 2.168035547426607965e-02 5.432962627836795521e-04 1.199739877686229958e-02 -1.344039365081575177e-01 -3.402593629084278704e-02 -5.461053406780411734e-01 -2.333339340772724087e-03 8.314794978254650814e-04 4.808408141402034305e-03 -3.114126935122789319e-02 -2.202948237704615252e-03 4.935964655272963644e-03 8.864232850965431468e-03 3.642447118314937103e-04 -1.292525430739025448e-02 4.483384695428181410e-01 -6.017785622358501341e-02 -6.899692462000948101e-01 6.476563883914368200e-03 -9.991926919891264657e-04 -3.224345211737933599e-03 9.885157393465900805e-03 -4.171098003580113456e-03 -1.304477948520265523e-02 5.809490559522572858e-03 8.611481980887802229e-03 -4.109209472776063909e-03 -5.715571170790918754e-02 -7.708807051061036808e-02 1.324131100287050458e-02 -2.553020003550463338e-03 -1.784846331127611313e-03 8.463610911104075749e-03 -3.544181359481026958e-03 -1.089427114764495233e-03 -2.917737146914821562e-03 -5.819033676486246032e-02 8.070973064147968223e-02 3.728429657294636372e-03 -7.368042186412459248e-03 6.551208066105504088e-03 -4.306685853509617350e-03 -3.520559782838272866e-03 7.573077471671632414e-04 -3.086395204144178148e-03 -2.633805795668731770e-03 2.151925632156239960e-03 8.054957635184195348e-04 -1.281706748636641255e-03 -2.220428204420276698e-03 -7.417175065829479264e-04 -1.192417188926976146e-03 1.969567060474074725e-03 -1.096513587757337073e-03 1.116686414210253664e-02 -4.491879014388908305e-03 6.041926873687408425e-03 7.133243714583337863e-03 3.284344016410573226e-03 3.610321774080780047e-03
-7.414718421858565445e-02 -5.485260798523920733e-02 -3.057293421720284204e-02 4.562365799090943586e-02 -4.057242004161973684e-03 -3.689737514753778369e-02 1.708365335136721619e+00 3.558779493846266767e-02 3.171319496490258016e-01 -7.416041230150560715e-02 4.688127073137044604e-02 -4.180877336310226400e-02 7.059071963925033638e-03 -5.702248601564376476e-04 9.562486656525679557e-03 -3.278533108556457298e-01 -1.256998579468300292e-01 2.642923724252833548e-02 7.054347648596514045e-03 2.648923604720098725e-03 9.199659239292747731e-03 -3.278722081169598845e-01 1.283549231614772856e-01 -1.594456423386893858e-03 -1.655967008964666365e-02 4.360543048255144491e-04 3.888111515399746837e-03 -3.388826974216873067e-01 1.193976212985393276e-02 1.081126492732229494e-01 1.029333823785291008e-02 4.067635497884795350e-04 3.653313043570626320e-03 -9.514393126480999441e-02 1.087395659173220203e-02 9.891865921232446957e-02 -4.464950417016165171e-03 1.029900741624722614e-03 -9.209107869949856306e-03 -4.617073370595593459e-03 -1.494300938421556446e-03 -1.351910074418945576e-02 -5.077746082598202371e-01 -4.920090955769033936e-02 -4.460419798616080955e-01 -4.464005553950453273e-03 -3.019782358011566942e-03 -8.767856818262934060e-03 1.648786049665267300e-03 -3.368436829258812919e-04 -1.602487759445444561e-03 -1.144701604108579272e-03 7.724255562185423397e-04 2.313969647925634074e-03 -3.945275730875250075e-02 -5.209124567569953929e-02 3.692997292330482684e-03 4.009006744657440946e-02 4.630490426128688886e-02 -2.960255984871788468e-03 -1.144229172575725491e-03 -2.451919655519429423e-04 2.978208383120291985e-03 1.648313618132408315e-03 -2.947972765017568917e-04 -1.577921319736953418e-03 4.011888577007857726e-02 -4.613246675179466516e-02 7.191825224657399235e-03 -3.945937135021247710e-02 5.152952458313449224e-02 -8.289756107013296349e-03 4.015668029270702739e-04 -1.119662732867229143e-04 -7.039229839545132995e-04 4.266056741684067411e-04 -4.535342715411696613e-05 -7.077024362173527615e-04 6.618765775303814183e-04 1.240132773745363480e-03 1.107285026706431724e-02 -7.287728825827038959e-03 -2.692859737275639874e-04 -2.472706642965041748e-03
-2.753378216634420200e-02 -2.047990694928058034e-02 -1.700611788819499093e-02 4.061021456424816073e-03 6.388691618803257061e-03 -1.304383462213694160e-02 3.558779493846266767e-02 1.357412956913645052e+00 5.744295007988522994e-02 1.398633553018342399e-02 -2.300269133472836267e-03 1.338209559966139703e-02 3.434104812325733478e-03 2.517587638586302277e-03 8.366762446868729330e-04 -1.551309251491214680e-01 -4.410989287333423325e-01 3.153338752349782448e-02 -3.746382055543144227e-03 5.286508852651664210e-03 2.288930776684300859e-03 1.535964675304071769e-01 -4.423074085943863309e-01 7.554652641890329326e-03 -2.413180269825262406e-03 7.514495961597621350e-03 4.884942049724591605e-04 1.472285628990495365e-02 -2.415462114128955617e-01 -3.407081728646405711e-02 2.721205629246801127e-04 -2.731126691436932402e-03 8.437627176797033888e-04 3.480403102545595248e-03 2.419699824978667826e-02 -2.231294129675945315e-03 3.650478454373493661e-03 4.203223347814285908e-03 8.314794978254620456e-04 -7.190407930058849168e-04 5.697524286235841270e-03 -1.000609986587691928e-03 -4.945460529083368223e-02 -1.507136903169236930e-01 -6.022273721920627654e-02 -5.733429082732854377e-03 4.086532759199006971e-03 -4.664788955413989684e-03 5.055017401552568514e-04 6.402864564788917322e-03 -2.862935089103602147e-04 -8.173065518398233602e-05 -5.196746861408719012e-05 1.762169617550555026e-03 1.763586912149116802e-03 -3.181826373780959755e-03 -3.704808080651862331e-03 -5.952731800284316588e-02 -7.153180325269828388e-02 9.344695719879347190e-03 6.477036315447189888e-04 -8.404556969497103350e-04 -1.408318399441877561e-03 2.711756998589865374e-04 -1.405956241777602802e-03 -8.739983357824001112e-05 5.970920414299248774e-02 -6.407777852730615897e-02 5.713586958352924461e-03 1.098639529655178436e-02 -1.959882214050530022e-02 7.355286535025359895e-03 5.432962627836829131e-04 3.883387200071203391e-04 -7.355758966558214543e-04 -5.144779392795043819e-04 6.566798306689882033e-05 4.799904373810629172e-04 -7.747877138828168815e-04 -2.595916786733723503e-02 3.308438024586201481e-03 -1.283124043235201947e-03 4.654915136377311274e-02 -4.519280043294532541e-03
-5.898213201392805971e-02 -6.784730972795921522e-02 -1.851695393026648109e-02 3.689028867454492711e-02 -1.303533085454554492e-02 -1.105267744061139423e-01 3.171319496490258016e-01 5.744295007988522994e-02 1.875792235791470031e+00 -6.356188329342807308e-02 6.424879874219979747e-02 -3.672588250111126496e-02 -1.860435376384468858e-03 -1.019223788982190002e-02 1.941126682196171738e-02 1.039632831201541679e-02 1.292903375965309340e-02 -2.675672678110368463e-01 -1.080450915640247811e-03 1.335941888608434269e-02 1.662014132585214882e-02 -2.360315181298748566e-02 2.608908653887247187e-02 -2.664083932609425664e-01 -2.168885924185749367e-02 4.525894084754483303e-04 1.202716196343217581e-02 1.343751181846533638e-01 -3.402215683857996026e-02 -5.461398281799396681e-01 2.319166394787030433e-03 8.598253897967801825e-04 4.803211394540621466e-03 3.118898493604630243e-02 -2.237435739603068317e-03 4.970924588704258781e-03 -9.897440613320132932e-03 -4.197081737887166375e-03 -1.305659027352404182e-02 -6.463335800994403357e-03 -1.001082418120540721e-03 -3.214424149547984687e-03 -4.483408317004824450e-01 -6.022982369219909149e-02 -6.899409003081233838e-01 -8.843918295052648204e-03 3.444025874515681306e-04 -1.293848239031019851e-02 3.527173824298250084e-03 8.565183690667911402e-04 -3.086867635677037133e-03 2.634278227201566468e-03 2.154287789820529680e-03 7.998265851241513971e-04 5.817852597654106506e-02 8.073902139651670251e-02 3.674572462549122783e-03 7.371349207142444820e-03 6.551680497638360037e-03 -4.301489106648201041e-03 2.556799455813302691e-03 -1.767838795944823380e-03 8.403612106431437856e-03 3.540401907218193242e-03 -1.090371977830206481e-03 -2.915374989250526638e-03 -5.812797580252547155e-03 8.705495855926021626e-03 -4.108737041243209695e-03 5.717460896922338387e-02 -7.708051160608467289e-02 1.323705911907479757e-02 1.173992359145607138e-03 1.967677334342642255e-03 -1.103127629217297810e-03 1.311469935206522903e-03 -2.229404403544526722e-03 -7.483315480429158194e-04 -7.111984295604835762e-03 3.301823983126225565e-03 3.588117492036588165e-03 -1.117442304662821448e-02 -4.480068226067527790e-03 6.022557180840345734e-03
7.854788394713346777e-02 4.010140580336293836e-02 -4.359598185189415137e-03 -7.416230202763703094e-02 2.753378216634420894e-02 5.901047790589938197e-02 -7.416041230150560715e-02 1.398633553018342399e-02 -6.356188329342807308e-02 1.614687831349894909e+00 -2.424707599226935129e-01 2.613396753449372459e-02 -4.938799244470099339e-03 -1.883820737260814143e-02 1.237817859234372278e-02 -4.946830580528647006e-03 -2.113469705381813141e-02 -7.972754548467336083e-03 -2.888007030552217080e-01 3.244187336117870454e-03 9.288948799002413881e-02 -2.889863686476338289e-01 -1.715729597870871426e-02 -9.154164082678775682e-02 -4.425970091240266635e-01 -1.244450797955661825e-01 1.357295793893496978e-02 3.266391618162071010e-03 -1.082813073304523003e-03 1.015727795639059642e-04 -5.454458262581747541e-02 -9.945723115977958551e-02 1.104970112195440349e-02 -4.950610032791463375e-03 -2.697584052604193945e-04 3.732209109557470006e-05 -4.034565290584917613e-03 1.484568848844735299e-02 -1.638392555942446826e-03 -9.306901197250947149e-04 1.302163034009274668e-02 -3.413790256412950648e-03 -9.330522773893625346e-04 1.344492899353116541e-02 4.969979725638541028e-04 -4.500307192935060763e-01 3.878147934371829475e-01 -4.267993710968757959e-02 2.272395673034356516e-03 5.366822213237073223e-04 -3.872993706348377280e-03 2.176019640331869082e-03 9.032890908194837060e-04 -7.658115147585653395e-04 2.176492071864722863e-03 1.045490982208953324e-03 5.560519141707793381e-04 2.272395673034356516e-03 1.505639295210084265e-03 3.649533591307785665e-03 3.107654623122667673e-02 -6.075941944052995133e-03 -3.242297609986449780e-02 -4.178373449186094379e-02 7.909448723064715220e-03 6.065123261950610550e-02 -4.179696257478088262e-02 -5.621462809446130596e-03 -6.092051859323367735e-02 3.109213647181090223e-02 1.155095097831401046e-03 3.297194154104244462e-02 1.521465751560740348e-02 4.861320473081827756e-04 -1.289738084695183013e-04 -7.696382101746940610e-03 5.407451325062638883e-03 -6.075469512520145906e-04 2.413180269825264575e-03 -1.818861401493201545e-04 -3.396782721230162281e-04 2.408455954496708552e-03 -4.866044788410368410e-05 3.519614919772556198e-04
-4.005463508161026531e-02 -1.036259670056954435e-01 1.044735091756380727e-02 5.484504908071352602e-02 -2.047659992855058869e-02 -6.787282103073338790e-02 4.688127073137044604e-02 -2.300269133472836267e-03 6.424879874219979747e-02 -2.424707599226935129e-01 2.048336514810107811e+00 -1.020513527066884557e-01 -2.185468270988967683e-03 6.376408398949023199e-03 -6.032950674563240584e-04 -1.639337419008101045e-04 6.014525844781799802e-03 2.838841080927966085e-03 4.913902102688626899e-02 -2.609603128240543524e-01 -2.895107676491032872e-02 1.801806623157124060e-02 -2.698812374589624197e-01 9.137770708488694715e-03 -2.107432030391920841e-01 -6.502717693573232260e-01 5.228352530957167121e-02 -2.712701861655588548e-03 7.276862900571362536e-03 -1.136670268050032906e-03 -4.573137238040041359e-03 1.007554730120661761e-02 6.633883584355198051e-03 4.029368543723512580e-03 4.568412922711462352e-04 -8.409281284826011684e-05 1.077474596983257066e-02 -7.087417855896362834e-03 2.198223922376068770e-03 1.094056943786480066e-02 -1.132607356867480417e-02 1.516977651998615987e-03 1.150748727729126140e-02 -1.103836276516586938e-02 2.954114374944675873e-03 4.108826803234453262e-01 -7.744744917765344905e-01 6.812368217467959508e-02 7.332137389915447442e-04 9.947990787335655311e-03 1.176354516809927867e-04 -4.644001967968314475e-04 -9.032890908194837060e-04 -4.077084128541917044e-04 -5.012498563595666444e-04 -8.631324105267735615e-04 7.048678470202320284e-04 4.563688607383045975e-04 1.277927296373778700e-03 -6.330582540262097175e-04 -2.341370676831247902e-03 -5.742405281857106136e-03 2.780732002386748520e-03 -5.324775806812950818e-02 1.150134566736413580e-02 7.513078666999054023e-02 -5.691382676308723298e-02 4.819746498190550198e-03 -8.173632436237443510e-02 -1.448002648201729761e-02 -7.897165503210483092e-03 -1.418192218478555103e-02 5.861930459669522503e-03 4.521642200958801011e-03 -2.182633681791862834e-04 8.072437601899826870e-03 2.089092238286477214e-03 -1.243912226008199364e-03 -5.758940385507062189e-04 -3.510166289115464861e-04 1.110214102210130760e-04 -6.892776064359965472e-04 -3.538512181086750797e-04 1.029900741624645419e-04
4.348732259933743918e-03 1.044687848603094091e-02 -1.023664645391030026e-02 3.057671366946568964e-02 -1.700139357286643838e-02 -1.852026095099647968e-02 -4.180877336310226400e-02 1.338209559966139703e-02 -3.672588250111126496e-02 2.613396753449372459e-02 -1.020513527066884557e-01 1.138481570547003496e+00 -8.952105116076549546e-03 4.449360176431937063e-03 1.597243769430743005e-02 9.262020201629660165e-03 -2.162319125879059133e-03 1.640612984146866404e-02 1.369390041134594393e-01 4.870438401665934391e-02 -3.585013616865725394e-01 -1.442664171880463364e-01 -6.846808476213117611e-02 -3.496650022960455795e-01 2.356819187955617317e-02 5.245312822986675227e-02 -1.821998346871359642e-01 3.269226207359252783e-04 -1.127221637392928234e-03 -2.882304781950652262e-03 3.755830686200375208e-04 6.637663036618040441e-03 6.939830245032341249e-02 -4.412510516869187229e-04 -8.503767591396769196e-05 -3.023561810274413993e-04 -1.198558798854087223e-03 2.194444470113224646e-03 1.254541935497452410e-02 -3.808270586347187268e-03 1.620440157693943091e-03 8.962498609799349203e-03 1.313832092870800047e-03 2.833644334066549343e-03 8.684236436947529933e-03 -4.523484683936945805e-02 6.813691025759954778e-02 -1.635973706494226465e-01 1.183913421335574048e-03 6.321133909604944581e-04 -1.029900741624721313e-03 2.055077167920836513e-04 5.144779392795070924e-04 4.162121804455852915e-04 -1.077143894910245758e-04 -2.305465880334241842e-04 7.990234515182983652e-03 -1.330367196520735717e-03 -1.289738084695177429e-03 -7.284894236629915407e-04 5.592455513328806194e-02 -4.462588259351892364e-03 -5.136842543043081133e-02 2.261765963545115526e-02 -1.443089360260033441e-02 -3.313729257754183255e-02 -1.044026444457096803e-02 7.693547512549809252e-03 -1.805208130193680649e-02 -5.418506222931457339e-02 -7.018442852099480121e-03 -5.686185929447313409e-02 -7.124267515459053145e-04 -2.475541232162161830e-04 2.129721350112037236e-03 -9.755711153463513408e-04 -1.201865819584078433e-03 -8.802816751694232666e-03 5.513275988422246168e-04 8.976199124252054310e-05 5.919567106677883252e-04 -4.242435165041267241e-04 1.228321985423975755e-04 5.867599638063774378e-04
-2.889731405647139040e-01 -1.803412890368829430e-02 1.442664171880463919e-01 -3.278277995528715572e-01 -1.535865464682172055e-01 2.359228588773180924e-02 7.059071963925033638e-03 3.434104812325733478e-03 -1.860435376384468858e-03 -4.938799244470099339e-03 -2.185468270988967683e-03 -8.952105116076549546e-03 1.685346581129876231e+00 -2.088062337544850933e-01 3.225436528578841111e-01 2.325355247867451347e-02 -2.699473778735619802e-03 -4.788140828642528657e-02 4.004754860861740873e-02 4.956090238572614937e-02 -4.475343910738999523e-03 2.122162445586340748e-03 -6.153893146974113992e-03 7.938267046568889956e-03 -5.126968724006401856e-02 5.251454432913796322e-02 4.680851627531071313e-02 -7.548936220342780667e-02 -6.871233186461742082e-02 -2.940083158418865458e-02 -9.806261327478998924e-03 8.709747739721714760e-03 -1.243439794475351221e-03 9.090527555203155308e-03 -1.892560720618634371e-03 -5.646029249154615667e-03 -4.065604042293514964e-02 8.621403043077759815e-03 5.317972792739832089e-02 -3.770854008945044578e-02 -5.100607044473075280e-02 1.174464790678472845e-03 -2.707977546327015178e-03 1.177299379875605938e-03 2.390975987781048841e-03 -2.401841913036737407e-03 -2.097596005877882131e-03 -1.955866546021176359e-04 -4.563735850536224659e-01 4.257085266875126894e-01 -7.432859792720210301e-02 -4.255436480825461887e-01 -4.611073490128332619e-02 -4.066544181043896811e-01 -7.656697852987092920e-03 -1.162654002357087777e-03 -1.197755665248236186e-02 1.464537751851664391e-03 -3.826695416128541097e-03 -3.643864412913519479e-03 4.313299894969681303e-04 1.001554849653388214e-03 2.227987108945930685e-03 -9.375403769514933580e-03 1.573433220174833003e-02 -3.812522470143060380e-04 -2.004999425438212367e-03 -3.302296414659205547e-04 -1.970039492006913327e-03 -1.358240656959205928e-03 8.130546680441168902e-04 -1.407845967909092518e-04 -3.220565759475103786e-03 -5.702248601564363466e-04 -1.064388243523171776e-03 -1.647841186599556052e-03 6.897500379687647844e-05 -1.469262067180211414e-04 -5.943188683320640812e-03 5.917677380546484608e-03 -1.326587744257882919e-03 -4.531563263148747321e-03 -3.886221789268341255e-03 5.541621880393392784e-04
1.714690248498589378e-02 -2.698873790688895991e-01 -6.845958099453977597e-02 -1.283383880578273240e-01 -4.423480377062118940e-01 2.609381085420101748e-02 -5.702248601564376476e-04 2.517587638586302277e-03 -1.019223788982190002e-02 -1.883820737260814143e-02 6.376408398949023199e-03 4.449360176431937063e-03 -2.088062337544850933e-01 1.810356689038737699e+00 2.743598883904314195e-02 7.805513785836536503e-03 1.207298782211914910e-02 -3.391113542835893710e-03 -4.928830939126858934e-02 -1.435157234823391526e-01 8.730534727167359177e-03 6.157672599237001484e-03 -4.886359344323160103e-03 1.013223908514926212e-02 6.143405166944747309e-02 3.681186504009093929e-03 -6.721425147393299271e-02 -3.321807836966010619e-02 -2.193310634434371409e-02 -3.305414462775928264e-02 8.000628008905800656e-03 -7.745987412696754559e-03 1.068262182092577506e-02 1.498978010596822841e-02 -1.840120820471691015e-03 4.737543411473714786e-03 -5.377357436419753084e-02 1.419798485690263248e-02 6.871327672768311190e-02 3.321193675973299099e-03 5.140055077466497771e-03 1.980905417262592352e-03 -1.774925268937649825e-03 6.958916478959689938e-04 3.161511817868180828e-03 -2.314442079458489156e-03 -9.117928584108749620e-05 4.512193570301702844e-03 4.305882719903759148e-01 -7.624813448834679708e-01 9.132432232167429775e-02 -5.097725212122656419e-02 -1.724653829526509308e-01 -8.464603017323069079e-02 -7.530558633714703239e-04 4.582585868697147875e-04 -1.611463958569689164e-03 -2.745772068955449480e-03 5.740043124192838317e-04 4.838171327971909665e-03 -5.548708353386402892e-03 7.805513785836527829e-03 -3.609376911015065655e-04 1.160717033072374699e-02 -1.117158845743109266e-02 2.528453563841974797e-03 -8.947853232280843184e-04 -9.505322441050177359e-03 -7.393553489186627595e-04 -1.820751127624624420e-03 1.133835678852899813e-03 -1.278872159439504910e-03 1.383751959733395959e-03 -5.262887276008895590e-04 -2.563413497273273403e-03 -1.233046300752518171e-04 6.595144198661081775e-04 1.892088289085783193e-03 -3.505441973786902117e-04 -1.204700408781210659e-03 1.169740475349912920e-03 -2.029565865146697873e-03 7.540007264371815718e-04 1.747996671564895090e-04
9.152794031233495164e-02 9.182651704109954377e-03 -3.496626401383813310e-01 1.585952655795499783e-03 7.567408293277422607e-03 -2.663932754518912316e-01 9.562486656525679557e-03 8.366762446868729330e-04 1.941126682196171738e-02 1.237817859234372278e-02 -6.032950674563240584e-04 1.597243769430743005e-02 3.225436528578841111e-01 2.743598883904314195e-02 1.748966101070312806e+00 4.728378239736320821e-02 -3.131228956612151088e-02 -1.430669135261265490e-01 6.436407203621647213e-03 2.480501763257154935e-02 6.359873295299078855e-03 -7.940156772700282528e-03 1.012609747522214346e-02 -1.878907449319118517e-02 4.639277652639795316e-03 -5.256414964008776503e-02 -1.328949901922174548e-02 -6.519366180791055787e-02 -8.710976061707148554e-02 1.842813680208967714e-02 -4.516445454097402917e-03 2.927185777571913658e-03 -1.386492062623959423e-02 -7.464418219114950584e-03 1.075726600311692222e-03 -1.313123445571519332e-02 1.059994630267608456e-02 -7.190407930058836158e-04 -1.253219127205457487e-02 4.726394027298330691e-02 6.747597854313487631e-02 -1.578866182802668786e-03 4.401644591613542573e-03 2.888918823410628611e-03 -4.569830217310060123e-03 3.661816811162024732e-03 2.913957694651960958e-03 -1.960590861349812992e-03 -7.283807644104339785e-02 9.139991136693115248e-02 -1.652617469396721606e-01 -4.085649312232568775e-01 -8.353298148182342064e-02 -7.718246233087486807e-01 -1.051632592136068217e-02 -3.077891436552775833e-03 -2.164917499309763557e-02 1.003208360018392406e-02 2.990964034507390470e-03 8.287393949349020073e-03 3.711422122111843452e-03 2.087202512155054285e-03 -1.050357026997358889e-02 -1.079978484107392295e-03 1.139032425714312652e-03 8.366762446868722825e-04 2.803408715963800688e-03 -9.543116963678631177e-04 2.963090574068925030e-03 2.132083507776310911e-03 -9.254933728636892485e-04 1.028483447026156501e-03 -4.327472840955234011e-04 1.984212437992582262e-03 4.658174913954012467e-03 1.413987577836143313e-03 -9.897440613320152882e-04 -9.373041611850668363e-04 -2.576641580193223501e-03 8.846752884249783899e-03 -1.830672189814583958e-03 9.117928584108775641e-04 -3.561188894663828118e-03 5.636108186964620568e-04
-2.888172381588716697e-01 -4.915602856206907623e-02 -1.369545943540437238e-01 7.055292511662179973e-03 3.744964760944568573e-03 1.081868210238813924e-03 -3.278533108556457298e-01 -1.551309251491214680e-01 1.039632831201541679e-02 -4.946830580528647006e-03 -1.639337419008101045e-04 9.262020201629660165e-03 2.325355247867451347e-02 7.805513785836536503e-03 4.728378239736320821e-02 1.685661220530757953e+00 -2.727767703238330732e-01 -2.685395319056531616e-01 2.135862960039153734e-03 -7.769608989339536406e-03 -6.428375867563114292e-03 4.005369021854451872e-02 4.931145853637851351e-02 -6.432155319825934997e-03 -5.161220010138418274e-02 4.105666236279652270e-02 -5.736736103462838909e-02 -7.535519164809684201e-02 -6.053454203089081442e-02 4.342685136313192973e-02 -9.762325194923492794e-03 8.744235241620164356e-03 -6.529003784061191426e-04 9.103755638123121885e-03 -6.184128765076770274e-04 5.926653579670685193e-03 -4.064281234001518306e-02 -3.154425344875359805e-03 -5.376318087047471383e-02 -2.720733197714115398e-03 6.240820549019633796e-04 -2.598845862237416249e-03 -3.773121680302748276e-02 -5.003522364471292561e-02 9.979643700036958803e-03 -2.410345680628123242e-03 -2.010196172299623038e-03 6.566798306689839750e-04 1.466899909515943052e-03 -3.527173824298225797e-03 4.410148359204949658e-03 -7.662367031381357371e-03 1.430995113018925825e-03 1.175173437977748703e-02 -4.256579765134972382e-01 4.363235907992401436e-02 4.073323573540371667e-01 -4.561624081584360613e-01 4.321600517001857877e-01 -2.046053725643351417e-02 -1.363909835353478619e-03 8.182514149055169356e-04 2.437746709533930925e-04 -2.006416720036778480e-03 8.787226511110157647e-04 1.830199758281737766e-03 -9.379655653310656205e-03 1.482584636406742915e-02 -3.052852565311439583e-03 4.171570435113124229e-04 4.511721138769045521e-04 -2.589397231580296832e-03 -3.377885459915935806e-03 -3.269226207359049495e-04 1.167378317685628403e-03 -1.712091875067885995e-03 9.873819036678788737e-05 1.318083976666349416e-04 -4.482430383731810138e-03 -3.879607747808365772e-03 3.099150855531265032e-04 -5.802404086529738825e-03 6.030116085366013165e-03 1.464537751851604759e-05
-3.255525692906400224e-03 -2.609971624836170956e-01 4.868784891300939610e-02 -2.643726857858691957e-03 5.282256968855965004e-03 1.335563943382150551e-02 -1.256998579468300292e-01 -4.410989287333423325e-01 1.292903375965309340e-02 -2.113469705381813141e-02 6.014525844781799802e-03 -2.162319125879059133e-03 -2.699473778735619802e-03 1.207298782211914910e-02 -3.131228956612151088e-02 -2.727767703238330732e-01 1.795160456352911549e+00 -3.731925650637762937e-02 7.765829537076694017e-03 -9.896495750254429707e-03 -1.215944279263168545e-02 -4.953066676762343107e-02 -1.435076921462806188e-01 2.480926951636724942e-02 5.933787295816815577e-02 2.825140566475152146e-02 5.795175884077048700e-02 -1.818341726807059383e-02 5.662091921271689317e-03 3.599077903598830314e-02 8.731007158700194309e-03 -1.092308947114916176e-02 -1.134969514531756693e-02 1.625306202482352386e-02 -3.633470919190700740e-03 -6.890886338228523894e-03 -5.477229462465380005e-02 -1.540599228641382221e-03 -7.115999963634110637e-02 -2.700891073334192420e-03 -8.399832654168600237e-04 -4.002439946350750365e-03 -7.061906553122166731e-03 -9.978226405438410038e-03 -1.119662732867242696e-04 -3.062773627501408878e-03 -1.758390165287711335e-03 -4.553295113660120116e-03 -4.878328008264622845e-03 -1.072703038501418397e-02 -2.838368649395100161e-03 1.559968921488452936e-03 8.465973068768364819e-04 -1.352571478564942344e-03 3.935496398145144070e-02 -1.651592292970425202e-01 -5.102685743217637293e-02 4.359806055063871755e-01 -7.634526641150186643e-01 4.250041312720253400e-02 -2.244049781063035993e-03 1.588787244992635479e-03 1.205172840314068343e-03 -1.484379876231592572e-03 1.192889620459825590e-03 1.144701604108576453e-03 1.155000611524824826e-02 -2.138981008156003172e-02 2.017282645292483635e-04 -6.216254109311045509e-03 7.027419051223730145e-03 -1.474458814041630650e-03 1.272730549512385593e-03 -1.592094265722636230e-04 3.670320578753422710e-03 -6.344755486247717104e-04 3.902284461385400159e-04 -2.197279059310356872e-03 -2.471761779899333319e-03 1.528316008787142070e-03 -3.718036163571819042e-04 -3.684965956271893384e-05 -3.414262687945807465e-03 -8.149443941755257249e-04
-9.289232257922128144e-02 -2.897422591002023901e-02 -3.584994719604411850e-01 -9.192572766299918902e-03 2.280427009092904182e-03 1.659510245461081127e-02 2.642923724252833548e-02 3.153338752349782448e-02 -2.675672678110368463e-01 -7.972754548467336083e-03 2.838841080927966085e-03 1.640612984146866404e-02 -4.788140828642528657e-02 -3.391113542835893710e-03 -1.430669135261265490e-01 -2.685395319056531616e-01 -3.731925650637762937e-02 1.763665335783574983e+00 6.416092647708874358e-03 -1.214338012051460226e-02 -1.382476394594688712e-02 4.463533122417593854e-03 8.735259042495915199e-03 6.350424664641973749e-03 -1.782625902923192646e-02 4.320480854268990423e-02 -3.777940481937875489e-02 7.078819601998392885e-02 8.990608286004245220e-02 -8.865177714031141631e-03 2.620577712748774733e-03 -3.574416977583779517e-03 -1.066892130647296988e-02 3.997715631022203016e-03 -3.212534423416560890e-03 -1.137898590035460282e-02 1.390838432726227173e-03 -1.726737252586401988e-03 3.227652232467933049e-03 -3.912677955108225837e-03 -3.720870752768947257e-03 -3.034900167062940402e-03 -4.685009025020198115e-02 -6.560373237842902217e-02 1.351579372345947105e-02 -3.068442805895670727e-03 -2.955531669543236782e-03 -2.829864881803703593e-04 -9.199186807759900456e-03 -1.249108972869615239e-03 9.565793677255662528e-03 1.043223310851243077e-02 8.267551824968878628e-05 -1.295879694622298350e-02 4.098896292413833908e-01 -5.205156142693968813e-02 -7.884612997382508537e-01 -2.287985913618589134e-02 4.255190816428377348e-02 -1.543292088378658833e-01 -1.680438962366575129e-03 7.870709337370618026e-04 -8.825021033738436257e-03 -2.538374626031935852e-03 1.513670631268626728e-03 2.466092601505069301e-03 -1.485324739297301869e-03 1.328477470389318208e-03 1.046435845274662404e-03 -2.405621365299578061e-03 -3.952834635400937283e-03 -6.160507188434115929e-04 1.062970948924591135e-04 -9.009269331552029842e-04 4.310937737305311351e-03 -1.351626615499231746e-03 6.821911334431653325e-04 -6.713252081874902105e-04 -7.176234984073175029e-04 3.415679982544372710e-03 -1.407845967909014456e-04 2.336173929969838532e-03 -8.550538313149462846e-03 3.453474505172806795e-04
-4.942578696732950402e-03 1.502332274480188030e-04 -9.256823454768251663e-03 -3.278977194197341127e-01 1.551573813149613734e-01 -1.040813910033679297e-02 7.054347648596514045e-03 -3.746382055543144227e-03 -1.080450915640247811e-03 -2.888007030552217080e-01 4.913902102688626899e-02 1.369390041134594393e-01 4.004754860861740873e-02 -4.928830939126858934e-02 6.436407203621647213e-03 2.135862960039153734e-03 7.765829537076694017e-03 6.416092647708874358e-03 1.686088298636459371e+00 2.727994470374101033e-01 2.685844129012744386e-01 2.325402491020736595e-02 -7.795120292113717764e-03 -4.729417589108604603e-02 -5.160511362839134697e-02 -4.102973376542376482e-02 5.734940863637988384e-02 -7.536936459408249966e-02 6.052651069483226676e-02 -4.341693030094194439e-02 -9.760907900324928416e-03 -8.755101166875816493e-03 6.529003784061407183e-04 9.100921048925989659e-03 6.344755486247669399e-04 -5.945078409452067211e-03 -2.401369481503889264e-03 2.016810213759597653e-03 -6.510106522747193068e-04 -3.773783084448749381e-02 5.003002689785153445e-02 -9.977753973905545415e-03 -2.714119156254138614e-03 -6.236096233690718686e-04 2.595066409974579498e-03 -4.065415069680372584e-02 3.160566954802465460e-03 5.378066083719035273e-02 -9.376348632580664560e-03 -1.487167222275440071e-02 3.052380133778580598e-03 4.185743381098758252e-04 -4.530618400083025448e-04 2.589397231580310710e-03 -1.362492540754909687e-03 -8.258103194312064847e-04 -4.558964292054469678e-04 -2.007834014635371915e-03 -8.777777880452990959e-04 -1.830672189814580488e-03 -4.256971883307242299e-01 -4.370747569364801660e-02 -4.075572347636763348e-01 -4.560135922255866281e-01 -4.321208398829587960e-01 2.049549718986481625e-02 1.468789635647373571e-03 3.479458239479855594e-03 -4.406841338474947606e-03 -7.662367031381346096e-03 -1.432884839150367186e-03 -1.174937222211321249e-02 -1.803271160908959938e-03 -9.448630657108277259e-05 -1.275565138709366031e-04 -3.382137343711659732e-03 3.269226207359117258e-04 -1.164071296955669936e-03 -5.828860252369612131e-03 -6.035785263760298433e-03 -7.086472992823787936e-06 -4.417234832197783692e-03 3.875355864012652689e-03 -3.014113179617203394e-04
2.113280732768670414e-02 6.041454442154559415e-03 -2.168460735806178666e-03 1.257239519550056861e-01 -4.410696379783053400e-01 1.294934831556587493e-02 2.648923604720098725e-03 5.286508852651664210e-03 1.335941888608434269e-02 3.244187336117870454e-03 -2.609603128240543524e-01 4.870438401665934391e-02 4.956090238572614937e-02 -1.435157234823391526e-01 2.480501763257154935e-02 -7.769608989339536406e-03 -9.896495750254429707e-03 -1.214338012051460226e-02 2.727994470374101033e-01 1.795529897811604325e+00 -3.731264246491763914e-02 2.705615388662732396e-03 1.206684621219202870e-02 -3.131654144991720401e-02 -5.934023511583243204e-02 2.817912364022465144e-02 5.798388418500464991e-02 1.818436213113629879e-02 5.686185929447312368e-03 3.595629153408986395e-02 -8.726282843371697268e-03 -1.090702679903208031e-02 -1.135394702911326527e-02 -1.624597555183066727e-02 -3.657092495833471311e-03 -6.862068014724345688e-03 3.048600681515747750e-03 -1.771145816674807652e-03 -4.563216175850082906e-03 7.061906553122171068e-03 -9.972557227044145586e-03 -1.124387048195764783e-04 2.692387305742785335e-03 -8.404556969497159729e-04 -3.997243199489339260e-03 5.477560164538378129e-02 -1.549575427765633763e-03 -7.116377908860394008e-02 -1.154717152605111256e-02 -2.137469227250866216e-02 2.022006960620992169e-04 6.212474657048206589e-03 7.028363914289435972e-03 -1.474931245574485732e-03 2.242632486464472483e-03 1.600125601781164381e-03 1.014782932573350237e-03 1.488159328494438865e-03 1.193362051992680455e-03 1.146118898707142566e-03 -3.941968710145261900e-02 -1.651663157700353768e-01 -5.130795419422531922e-02 -4.359347796477002213e-01 -7.636312432344378731e-01 4.258592323464935325e-02 4.874076124468922772e-03 -1.070529853450283633e-02 -2.837896217862244212e-03 -1.561386216087020350e-03 8.470697384096914553e-04 -1.358240656959207229e-03 6.080193827848704314e-04 3.855041308099867582e-04 -2.201530943106055210e-03 -1.295879694622299565e-03 -1.620440157693944934e-04 3.665123831892012039e-03 1.020452110967601245e-04 -3.410010804150108692e-03 -8.253378878983433798e-04 2.496800651140664365e-03 1.537764639444250429e-03 -3.845592677442769198e-04
7.985037768321576884e-03 2.865769678300712255e-03 1.640424011533724025e-02 -2.643868587318544058e-02 3.153055293430068184e-02 -2.675630159272411324e-01 9.199659239292747731e-03 2.288930776684300859e-03 1.662014132585214882e-02 9.288948799002413881e-02 -2.895107676491032872e-02 -3.585013616865725394e-01 -4.475343910738999523e-03 8.730534727167359177e-03 6.359873295299078855e-03 -6.428375867563114292e-03 -1.215944279263168545e-02 -1.382476394594688712e-02 2.685844129012744386e-01 -3.731264246491763914e-02 1.763690847086349267e+00 4.787101479270246263e-02 -3.380247617580218154e-03 -1.430763621567836819e-01 1.781303094631198070e-02 4.314622703261583592e-02 -3.776097998959739716e-02 -7.081465218582383425e-02 8.989190991405678066e-02 -8.882185249213934986e-03 -2.630498774938722344e-03 -3.556464579335275565e-03 -1.067081103260439368e-02 -4.002439946350756436e-03 -3.236156000059329726e-03 -1.134733298765329065e-02 3.061828764435696980e-03 -2.974901362390307280e-03 -2.914902557717677411e-04 4.687087723764762903e-02 -6.559948049463332209e-02 1.352288019645230162e-02 3.911733092042518276e-03 -3.722288047367512936e-03 -3.035845030128651000e-03 -1.371468739879154507e-03 -1.739965335506350567e-03 3.214896581080838901e-03 1.492411212290138504e-03 1.419656756230407114e-03 1.045963413741804720e-03 2.407038659898146776e-03 -3.952834635400935548e-03 -6.203026026391092809e-04 1.682801120030849237e-03 8.017163112555730255e-04 -8.915727888046667479e-03 2.545933530557624100e-03 1.516032788932902787e-03 2.468927190702194588e-03 -4.098967157143761364e-01 -5.213423694518937862e-02 -7.884882283356235977e-01 2.291198448042005772e-02 4.261426912662068245e-02 -1.543301537009316160e-01 9.196824650095615505e-03 -1.160764276225663980e-03 9.568155834919942274e-03 -1.042845365624958144e-02 8.078579211826775425e-05 -1.295832451469012409e-02 1.353043910097799160e-03 6.821911334431640314e-04 -6.788841127131760734e-04 -6.661284613260798110e-05 -9.080134061480343074e-04 4.306213421976757064e-03 -2.284206461355744837e-03 -8.543924271689486497e-03 3.325917991301863144e-04 7.436072327143623990e-04 3.424183750135770254e-03 -1.535402481779984940e-04
-4.942106265200116137e-03 2.170350461937599427e-03 8.953049979142238893e-03 7.062378984655032221e-03 -3.435994538457162479e-03 1.856183492588737993e-03 -3.278722081169598845e-01 1.535964675304071769e-01 -2.360315181298748566e-02 -2.889863686476338289e-01 1.801806623157124060e-02 -1.442664171880463364e-01 2.122162445586340748e-03 6.157672599237001484e-03 -7.940156772700282528e-03 4.005369021854451872e-02 -4.953066676762343107e-02 4.463533122417593854e-03 2.325402491020736595e-02 2.705615388662732396e-03 4.787101479270246263e-02 1.685554451004332766e+00 2.088704844429533913e-01 -3.225365663848913100e-01 -5.125409699947982428e-02 -5.249989895161945308e-02 -4.687229453224618647e-02 -7.549692110795344635e-02 6.870288323396028796e-02 2.942020127703571727e-02 -9.799174854486190911e-03 -8.719196370378835478e-03 1.241077636811067138e-03 9.094779438998855381e-03 1.908150961202854674e-03 5.624769830176130914e-03 -2.395227871576757588e-03 2.106099773469248884e-03 2.003109699306783475e-04 -2.712229430122718721e-03 -1.177299379875591410e-03 -2.393338145445311239e-03 -3.771184711018045477e-02 5.100370828706646265e-02 -1.174937222211315784e-03 -4.067068580045367365e-02 -8.619513316946332548e-03 -5.318209008506259716e-02 -2.007361583102480404e-03 3.472371766487084878e-04 1.969567060474086868e-03 -1.357295793893509642e-03 -8.135270995769433491e-04 1.426743229223228029e-04 4.308575579640955928e-04 -1.009586185711920485e-03 -1.937914147772746079e-03 -9.374931337982103652e-03 -1.573433220174832309e-02 3.807798154814145269e-04 -7.657170284519938461e-03 1.155567529364257212e-03 1.226810204518844274e-02 1.465955046450225082e-03 3.826222984595716373e-03 3.640084960650674488e-03 -4.562205172369772632e-01 -4.256296306215259229e-01 7.430922823435504032e-02 -4.255393961987504747e-01 4.606538147412920364e-02 4.066766223864339280e-01 -1.709257285870732085e-03 -6.661284613262221125e-05 1.497607959151679496e-04 -3.297099667797686456e-03 5.725870178207204293e-04 1.068640127318855586e-03 -4.510776275703139333e-03 3.881025042406938824e-03 -5.461308519808259808e-04 -5.969172417627675517e-03 -5.922401695875016345e-03 1.334146648783583310e-03
1.882970360501674476e-02 6.395305660263242084e-03 4.448415313366226032e-03 5.659729763607421280e-04 2.521367090849144232e-03 -1.017853737536908790e-02 1.283549231614772856e-01 -4.423074085943863309e-01 2.608908653887247187e-02 -1.715729597870871426e-02 -2.698812374589624197e-01 -6.846808476213117611e-02 -6.153893146974113992e-03 -4.886359344323160103e-03 1.012609747522214346e-02 4.931145853637851351e-02 -1.435076921462806188e-01 8.735259042495915199e-03 -7.795120292113717764e-03 1.206684621219202870e-02 -3.380247617580218154e-03 2.088704844429533913e-01 1.810673218165750553e+00 2.737693489743621422e-02 -6.143972084784173060e-02 3.621660130869318057e-03 -6.719393691802022506e-02 3.321807836966009925e-02 -2.192035069295662081e-02 -3.306548298454781154e-02 -7.994486398978664643e-03 -7.733231761309659544e-03 1.068120452632721068e-02 -1.499639414742820129e-02 -1.857128355654485237e-03 4.756913104320786151e-03 2.303576154202815335e-03 -1.006279164981953669e-04 4.504634665776016331e-03 1.776814995069074922e-03 6.949467848302591554e-04 3.162456680933890558e-03 -3.333476895827531226e-03 5.145724255860762222e-03 1.985157301058292426e-03 5.377451922726324274e-02 1.419278811004122745e-02 6.869815891863173540e-02 8.957301862937887358e-04 -9.508629461780162065e-03 -7.384104858529556316e-04 1.818861401493200840e-03 1.134308110385760099e-03 -1.279344590972359558e-03 5.546346195722126615e-03 7.813072690362223016e-03 -2.555854592747579409e-04 -1.160386330999375534e-02 -1.117584034122678927e-02 2.528453563841976531e-03 7.516385687729015006e-04 4.681796490596694458e-04 -1.503277137545808422e-03 2.742465048225462172e-03 5.758940385507049179e-04 4.838643759504772553e-03 -4.305287456172360860e-01 -7.626277986586531554e-01 9.133424338386425534e-02 5.092339492648104843e-02 -1.724554618904609593e-01 -8.458177948476235108e-02 1.280289454038077853e-04 6.562073991361169669e-04 1.887836405290084637e-03 -1.425798366157527081e-03 -5.272335906666006985e-04 -2.567665381068970007e-03 2.037597201205238601e-03 7.601423363643011050e-04 1.662958995650928320e-04 3.033010440931508582e-04 -1.200448524985511453e-03 1.161709139291372409e-03
-1.237912345540943468e-02 -6.325858224933385895e-04 1.597479985197170632e-02 -9.557289909664267585e-03 8.291173401611855523e-04 1.939992846517318847e-02 -1.594456423386893858e-03 7.554652641890329326e-03 -2.664083932609425664e-01 -9.154164082678775682e-02 9.137770708488694715e-03 -3.496650022960455795e-01 7.938267046568889956e-03 1.013223908514926212e-02 -1.878907449319118517e-02 -6.432155319825934997e-03 2.480926951636724942e-02 6.350424664641973749e-03 -4.729417589108604603e-02 -3.131654144991720401e-02 -1.430763621567836819e-01 -3.225365663848913100e-01 2.737693489743621422e-02 1.749087043542723485e+00 -4.629356590449835995e-03 -5.248289141643665279e-02 -1.329800278681314216e-02 6.520925204849475909e-02 -8.709983955488151408e-02 1.845128594719958742e-02 4.529673537017326126e-03 2.904036632462000771e-03 -1.386161360550960606e-02 7.463473356049283788e-03 1.104072492283015780e-03 -1.316902897834362415e-02 -3.648116296709221287e-03 2.933327387499034492e-03 -1.949252504561284089e-03 -4.410148359204940985e-03 2.890336118009193857e-03 -4.575499395704320238e-03 -4.726488513604901187e-02 6.747078179627347128e-02 -1.579338614335524952e-03 -1.061411924866174569e-02 -7.015608262902353967e-04 -1.251801832606891374e-02 -2.807660599759504664e-03 -1.072419579581705999e-03 2.962618142536068214e-03 -2.130193781644894487e-03 -9.273830989951076242e-04 1.031790467756141423e-03 -3.711894553644690294e-03 2.070667408505119482e-03 -1.057774202063188271e-02 1.073364442647412476e-03 1.137615131115747840e-03 8.338416554897394063e-04 1.051490862676211779e-02 -3.090647087939875186e-03 -2.172240188069021749e-02 -1.002546955872395118e-02 2.989546739908822623e-03 8.285976654750445286e-03 7.282201376892633027e-02 9.128841752517727337e-02 -1.652655263919349804e-01 4.085720176962496231e-01 -8.345503027890228964e-02 -7.718430481385301078e-01 -1.379972507470553136e-03 -9.850197460034605668e-04 -9.316349827908027102e-04 4.251883795698406282e-04 1.990354047919701795e-03 4.664316523881132867e-03 -1.094151430093051255e-03 -3.571582388386647291e-03 5.801459223464032564e-04 2.525146543111987923e-03 8.836831822059819375e-03 -1.815081949230357150e-03
-4.426215755637351590e-01 2.107498170806520743e-01 -2.358708914087039032e-02 -1.655589063738381952e-02 2.404676502233862694e-03 2.168035547426607965e-02 -1.655967008964666365e-02 -2.413180269825262406e-03 -2.168885924185749367e-02 -4.425970091240266635e-01 -2.107432030391920841e-01 2.356819187955617317e-02 -5.126968724006401856e-02 6.143405166944747309e-02 4.639277652639795316e-03 -5.161220010138418274e-02 5.933787295816815577e-02 -1.782625902923192646e-02 -5.160511362839134697e-02 -5.934023511583243204e-02 1.781303094631198070e-02 -5.125409699947982428e-02 -6.143972084784173060e-02 -4.629356590449835995e-03 2.365714128856218679e+00 -4.724315328524932934e-07 7.322688759257584695e-05 1.073695144720414330e-02 1.889726131423300390e-06 1.228321985423963897e-05 -1.275996941130546514e+00 2.220428204420323861e-05 -7.180959299401686274e-05 3.224345211737988243e-03 1.559024058422906405e-05 -1.795239824850590298e-05 3.931764189035587276e-02 -5.667855585972525478e-02 6.274835619385112084e-03 2.293182660479997463e-03 -6.188853080405359039e-04 -5.647446543753176576e-03 2.300741565005676170e-03 6.217198972376753938e-04 5.642249796891762870e-03 3.931527973269158260e-02 5.670076014176944623e-02 -6.262079967998018803e-03 -5.222258164183332316e-03 -1.530678166451428972e-04 8.417312620884246505e-03 1.296352126155153345e-03 -5.612486610321752636e-04 -1.536819776378539615e-03 1.493356075355843030e-03 -4.228262219055606112e-04 1.844845135800248339e-03 -5.221785732650478101e-03 -1.944528189232729801e-03 -8.248654563654873872e-03 1.492883643822986647e-03 4.072359813213387910e-04 -1.746106945433476606e-03 -5.216588985789073069e-03 1.943583326167022673e-03 8.246764837523450076e-03 -5.219423574986205294e-03 2.834589197137646691e-06 -8.420619641614227741e-03 1.293517536958026324e-03 5.598313664336199928e-04 1.538237070977109197e-03 -4.237663606559442103e-02 -1.574472569547113662e-02 1.657289817256660507e-03 -4.255427032194805670e-02 1.572063168729551097e-02 -1.650675775796681555e-03 5.281784537323117729e-03 8.314794978254743242e-05 4.809353004467698824e-04 5.197219292941999101e-03 -9.354144350536201086e-05 -4.639277652639819493e-04
1.243874431485578191e-01 -6.501777554822849581e-01 5.241864072796831309e-02 -4.587310184025731761e-04 7.526779181451860416e-03 5.432962627836795521e-04 4.360543048255144491e-04 7.514495961597621350e-03 4.525894084754483303e-04 -1.244450797955661825e-01 -6.502717693573232260e-01 5.245312822986675227e-02 5.251454432913796322e-02 3.681186504009093929e-03 -5.256414964008776503e-02 4.105666236279652270e-02 2.825140566475152146e-02 4.320480854268990423e-02 -4.102973376542376482e-02 2.817912364022465144e-02 4.314622703261583592e-02 -5.249989895161945308e-02 3.621660130869318057e-03 -5.248289141643665279e-02 -4.724315328524932934e-07 1.786839992196262772e+00 -1.202054792197220223e-01 5.432962627837128642e-05 -8.107869966863972752e-03 1.166905886152780260e-03 -1.289738084695177863e-04 -3.703064808295627452e-01 1.627006956000631721e-02 8.503767591367793216e-06 -3.368436829258835688e-04 -1.866104554778737646e-04 6.256458032757038212e-02 -7.910015640904141665e-02 8.161727161609488509e-03 -2.069250113906572451e-04 -8.278890181757619926e-03 7.284894236629900228e-04 1.818861401493225940e-04 -8.275110729494777537e-03 7.544731579700364368e-04 -6.257733597895746847e-02 -7.912283312261847446e-02 8.163144456208054622e-03 -8.043619278395645195e-03 -1.166575184079781183e-02 1.017097847084340485e-02 2.603097746033128791e-04 -1.316194250535079142e-03 4.407313770007808759e-03 -1.978543259598322147e-03 -8.073854896498366095e-04 -5.498630610903727789e-03 -9.378710790244940837e-03 -1.349264457834955036e-03 -1.241030393657788916e-02 1.956338977554115087e-03 -8.007714481898650302e-04 -5.487764685648054835e-03 9.363592981193562606e-03 -1.338398532579280781e-03 -1.240794177891361288e-02 8.028029037811412749e-03 -1.165299618941071855e-02 1.016436442938343024e-02 -2.900729611732003272e-04 -1.311942366739377117e-03 4.401172160080688359e-03 9.592344329402137382e-02 1.921284557816245464e-02 2.006889151569640067e-03 -9.586060990015163319e-02 1.921898718808957851e-02 1.985629732591147941e-03 -1.072419579581705240e-04 9.165171737394307676e-04 -1.185803147466992776e-04 2.362157664277579229e-06 9.160447422065752521e-04 -1.209424724109756761e-04
-1.356539903440928327e-02 5.229297394022877632e-02 -1.821686542059675062e-01 -3.879607747808351895e-03 4.781007112496405299e-04 1.199739877686229958e-02 3.888111515399746837e-03 4.884942049724591605e-04 1.202716196343217581e-02 1.357295793893496978e-02 5.228352530957167121e-02 -1.821998346871359642e-01 4.680851627531071313e-02 -6.721425147393299271e-02 -1.328949901922174548e-02 -5.736736103462838909e-02 5.795175884077048700e-02 -3.777940481937875489e-02 5.734940863637988384e-02 5.798388418500464991e-02 -3.776097998959739716e-02 -4.687229453224618647e-02 -6.719393691802022506e-02 -1.329800278681314216e-02 7.322688759257584695e-05 -1.202054792197220223e-01 6.831123749322318695e-01 -1.936969284707383863e-05 1.165488591554214148e-03 2.211924436828873082e-03 -6.614041459979567105e-05 1.642597196584858962e-02 -2.272140560006619681e-01 -9.448630656818121888e-07 -1.899174762078613974e-04 -2.017282645292457939e-03 -6.841281027278708210e-03 8.081413801024072557e-03 -6.071690060257300264e-03 -1.801853866310399246e-03 7.440796642472180230e-04 -1.636502829811023896e-03 1.811302496967513893e-03 7.426623696486521270e-04 -1.645479028935278691e-03 6.854036678665804960e-03 8.095586747009735420e-03 -6.048540915147386510e-03 7.088835150494928947e-03 -2.124524603250630903e-03 -1.143378795816582874e-02 1.063301650997596284e-02 -7.721420972988281631e-03 -6.386801892671836733e-03 -1.012279045449215355e-02 6.161924483032680741e-03 -1.078702918968681493e-02 -5.130606446809392665e-03 2.844037827789370142e-04 -9.262492633162512645e-03 1.011617641303218240e-02 6.163341777631239915e-03 -1.078608432662110303e-02 5.132968604473668942e-03 2.820416251146588404e-04 -9.264854790826792391e-03 -7.079386519837822973e-03 -2.133028370842026712e-03 -1.143662254736296097e-02 -1.054041992953630609e-02 -7.694964807148379701e-03 -6.356566274569091547e-03 -1.067836993713007672e-02 1.985157301058291992e-03 3.678682616884960954e-02 1.072325093275133812e-02 1.989409184853991631e-03 3.679391264184243837e-02 -5.324303375280089838e-04 -1.181078832138441009e-04 -1.431467544551796194e-04 4.006219398613592971e-04 -1.171630201481334901e-04 -1.436191859880336442e-04
3.262612165899230789e-03 2.671600318297149591e-03 -3.264501892030690039e-04 -3.388397061521974951e-01 -1.469687255559791808e-02 -1.344039365081575177e-01 -3.388826974216873067e-01 1.472285628990495365e-02 1.343751181846533638e-01 3.266391618162071010e-03 -2.712701861655588548e-03 3.269226207359252783e-04 -7.548936220342780667e-02 -3.321807836966010619e-02 -6.519366180791055787e-02 -7.535519164809684201e-02 -1.818341726807059383e-02 7.078819601998392885e-02 -7.536936459408249966e-02 1.818436213113629879e-02 -7.081465218582383425e-02 -7.549692110795344635e-02 3.321807836966009925e-02 6.520925204849475909e-02 1.073695144720414330e-02 5.432962627837128642e-05 -1.936969284707383863e-05 2.716726033452434574e+00 2.125941897848944965e-05 4.015668029270711548e-05 4.473926616140413461e-03 -1.606267211708442709e-05 2.834589197135834887e-06 -1.696474705886284795e+00 -1.275565138709492882e-04 4.157397489127661645e-05 -1.674769783972310678e-03 2.218066046755996085e-03 -2.343260402962691214e-04 2.782149296985313505e-02 5.376270843894189605e-03 4.900485047155535290e-02 2.783188646357594859e-02 -5.370129233967070072e-03 -4.900437804002251430e-02 -1.694611908352239077e-03 -2.191609880916093721e-03 2.503887124133499266e-04 4.481485520666102576e-03 5.507606810027982150e-03 3.376940596850231281e-03 -7.765357105543832864e-03 -8.140940174163856236e-03 2.570027538733213432e-04 -7.780002483062344737e-03 -7.998265851241526114e-03 1.476348540173054880e-03 4.405896475409245248e-03 4.566995628112921826e-03 -4.410620790737796934e-03 -7.785199229923747168e-03 7.976534000730190616e-03 -1.530678166451419431e-03 4.396920276284984816e-03 -4.574082101105757595e-03 4.400699728547828940e-03 4.486682267527507609e-03 -5.517055440685094195e-03 -3.376940596850231281e-03 -7.771026283938092111e-03 8.141885037229561195e-03 -2.546405962090481025e-04 -1.979488122664089557e-04 -2.612546376690230536e-03 3.056632017574266468e-04 -2.371606294933984197e-04 2.619160418150207753e-03 -2.976318656988833711e-04 -5.398427882785103438e-02 -3.231431684730788232e-04 -2.762779604138246737e-03 -5.407167866142927048e-02 3.226707369402253677e-04 2.761362309539676721e-03
1.079506052574535262e-03 7.276390469038518730e-03 -1.127694068925783749e-03 -1.195629723350387363e-02 -2.415665259688082878e-01 -3.402593629084278704e-02 1.193976212985393276e-02 -2.415462114128955617e-01 -3.402215683857996026e-02 -1.082813073304523003e-03 7.276862900571362536e-03 -1.127221637392928234e-03 -6.871233186461742082e-02 -2.193310634434371409e-02 -8.710976061707148554e-02 -6.053454203089081442e-02 5.662091921271689317e-03 8.990608286004245220e-02 6.052651069483226676e-02 5.686185929447312368e-03 8.989190991405678066e-02 6.870288323396028796e-02 -2.192035069295662081e-02 -8.709983955488151408e-02 1.889726131423300390e-06 -8.107869966863972752e-03 1.165488591554214148e-03 2.125941897848944965e-05 7.622370977809816983e-01 9.642469315038093569e-02 9.448630656962858643e-07 7.006159632245234983e-04 2.007834014635350556e-04 -3.023561810278699573e-05 -1.802184568383405350e-01 -2.037549958051954047e-02 1.606267211708283481e-03 3.099150855531270453e-04 -5.135330762137945435e-04 -5.391861084478408173e-03 -5.500992768568005800e-03 -9.502960283385902818e-03 5.397057831339819277e-03 -5.503354926232282077e-03 -9.508629461780167269e-03 -1.607212074773988874e-03 3.084977909545591436e-04 -5.140055077466498422e-04 4.609514466069911283e-03 -1.195724209656957599e-03 3.002774822828777924e-03 -1.192275459467114287e-02 -1.487686896961580921e-02 2.590342094646029981e-03 -1.321438240549773803e-02 -1.645053840555707123e-02 1.536819776378538747e-03 3.897560146056858882e-03 3.356626040937451053e-03 -3.855041308099868991e-03 1.321579970009630414e-02 -1.644817624789279148e-02 1.536819776378541566e-03 -3.894725556859724921e-03 3.357570904003161216e-03 -3.854096445034164032e-03 -4.610459329135621447e-03 -1.196196641189812681e-03 3.002302391295915036e-03 1.192369945773685130e-02 -1.487403438041867698e-02 2.589397231580319383e-03 -1.341705553309272372e-04 -9.023442277537730544e-05 1.417294598566128722e-06 5.385719474551296012e-04 -8.976199124252192546e-05 9.448630657107013062e-07 -1.113615609246693811e-02 4.930295476878710469e-03 -4.601483130011369579e-04 1.020593840427470346e-02 4.935019792207264756e-03 -4.681796490596783363e-04
-1.228321985423983344e-04 -1.138559994181458004e-03 -2.881832350417797180e-03 -1.081121768416900830e-01 -3.408876968471255542e-02 -5.461053406780411734e-01 1.081126492732229494e-01 -3.407081728646405711e-02 -5.461398281799396681e-01 1.015727795639059642e-04 -1.136670268050032906e-03 -2.882304781950652262e-03 -2.940083158418865458e-02 -3.305414462775928264e-02 1.842813680208967714e-02 4.342685136313192973e-02 3.599077903598830314e-02 -8.865177714031141631e-03 -4.341693030094194439e-02 3.595629153408986395e-02 -8.882185249213934986e-03 2.942020127703571727e-02 -3.306548298454781154e-02 1.845128594719958742e-02 1.228321985423963897e-05 1.166905886152780260e-03 2.211924436828873082e-03 4.015668029270711548e-05 9.642469315038093569e-02 1.655686384634149855e+00 9.921062189977240261e-06 2.055077167920888554e-04 2.514280617856314536e-03 8.362038131534361496e-05 -2.049407989526623800e-02 -3.608970619896821885e-01 -1.799964140179000983e-04 -5.125882131480838377e-04 -4.302906401246770624e-03 -4.913571400615630858e-02 -9.514298640174429986e-03 -9.093173171787147235e-02 4.912484808090063215e-02 -9.507212167181599421e-03 -9.092370038181293856e-02 1.710202148936444363e-04 -5.192022546080593201e-04 -4.302433969713914674e-03 3.567802936123803600e-03 4.238655712778437862e-03 2.820416251146596535e-04 7.316547149331215430e-03 8.239205932997768767e-03 9.491149495064515797e-04 -4.541956756871592948e-03 -4.361487911320838066e-03 -1.022200107639178665e-02 -4.306213421976753594e-03 -4.659119777019722630e-03 1.859962944851618330e-03 4.537232441543036926e-03 -4.359125753656559188e-03 -1.021727676106323063e-02 4.302433969713914674e-03 -4.656285187822590405e-03 1.861380239450177287e-03 -3.573472114518064582e-03 4.241490301975572690e-03 2.801518989832345557e-04 -7.322688759258335831e-03 8.239205932997772236e-03 9.453354972436089736e-04 6.614041459975205902e-05 -1.417294598565181104e-06 -8.267551824969095469e-05 -2.362157664276859251e-05 5.196746861407753395e-06 -8.362038131540180952e-05 -9.448488927647674673e-02 -4.351094417598018460e-04 8.834469664395542231e-04 9.476598603852572078e-02 -4.114878651170330638e-04 8.664394312567597848e-04
-5.459985711516157636e-02 4.503217371177486647e-03 -3.859765623428552299e-04 1.030042471084577360e-02 -2.782621728517859308e-04 -2.333339340772724087e-03 1.029333823785291008e-02 2.721205629246801127e-04 2.319166394787030433e-03 -5.454458262581747541e-02 -4.573137238040041359e-03 3.755830686200375208e-04 -9.806261327478998924e-03 8.000628008905800656e-03 -4.516445454097402917e-03 -9.762325194923492794e-03 8.731007158700194309e-03 2.620577712748774733e-03 -9.760907900324928416e-03 -8.726282843371697268e-03 -2.630498774938722344e-03 -9.799174854486190911e-03 -7.994486398978664643e-03 4.529673537017326126e-03 -1.275996941130546514e+00 -1.289738084695177863e-04 -6.614041459979567105e-05 4.473926616140413461e-03 9.448630656962858643e-07 9.921062189977240261e-06 2.232166238285594684e+00 3.623549857000294186e-04 1.133835678853037723e-04 1.248164109803918953e-03 1.275565138708057365e-05 -1.370051445283466951e-05 4.969979725638655954e-04 -3.936771963283828071e-03 3.307020729987895143e-04 -4.597231246215670482e-03 3.637722802984927627e-05 3.354263883273314421e-04 -4.591089636288552683e-03 -3.448750189844230498e-05 -3.382609775244365628e-04 4.733763959210789780e-04 3.950000046203749546e-03 -3.292847784001512478e-04 -2.119327856389203318e-03 -6.854981541731775766e-04 1.413987577836132471e-03 2.603097746032813830e-04 -1.275565138709393136e-04 -8.409281284828505349e-05 2.650340899318793641e-04 -1.110214102210591545e-04 1.308635346009522082e-04 -2.101847889673588710e-03 -8.602978213296643209e-04 -1.238715479146831411e-03 2.607822061361945781e-04 9.873819036680143990e-05 -5.385719474551093266e-05 -2.096651142812204927e-03 8.588805267310548400e-04 1.235408458416861885e-03 -2.116493267192119665e-03 4.733763959210843990e-04 -1.414932440901834178e-03 2.593649115375850972e-04 1.275565138709393136e-04 8.692740204533020419e-05 -4.123165100256613314e-01 4.239458846384293045e-01 -4.713165944378379379e-02 -4.122876917021571774e-01 -4.238069897677698150e-01 4.706599146071691747e-02 -1.007224028047647244e-03 6.377825693548982294e-05 3.510166289115437756e-04 -1.006751596514819484e-03 -7.228202452685760599e-05 -3.373161144587511189e-04
9.949219109321089105e-02 1.014310501040494375e-02 6.635300878953762430e-03 -3.996770767956498924e-04 -2.733488849101208679e-03 8.314794978254650814e-04 4.067635497884795350e-04 -2.731126691436932402e-03 8.598253897967801825e-04 -9.945723115977958551e-02 1.007554730120661761e-02 6.637663036618040441e-03 8.709747739721714760e-03 -7.745987412696754559e-03 2.927185777571913658e-03 8.744235241620164356e-03 -1.092308947114916176e-02 -3.574416977583779517e-03 -8.755101166875816493e-03 -1.090702679903208031e-02 -3.556464579335275565e-03 -8.719196370378835478e-03 -7.733231761309659544e-03 2.904036632462000771e-03 2.220428204420323861e-05 -3.703064808295627452e-01 1.642597196584858962e-02 -1.606267211708442709e-05 7.006159632245234983e-04 2.055077167920888554e-04 3.623549857000294186e-04 2.346438922315718933e+00 -2.112161070035803723e-01 -1.889726131435939815e-06 1.114938417538688896e-04 -1.516505220465759170e-04 9.048008717246173657e-03 3.053797428377154517e-03 -5.003049932938434703e-04 -1.370051445280589072e-05 6.486484946104318630e-04 -2.347984718291207880e-04 2.125941897848817572e-05 6.477036315447215909e-04 -2.428298078876629795e-04 -9.035253065859075172e-03 3.066553079764249533e-03 -5.045568770895419173e-04 2.145311590696264911e-03 -1.907111611830583989e-02 -2.922933893776211850e-03 -4.232986534384186204e-04 3.930630353356709406e-04 -7.488039795757722022e-04 -4.884942049724584016e-04 5.088087608852447010e-04 9.873819036677406380e-05 2.575696717127515939e-03 2.938524134360433670e-04 3.768586337587338277e-03 4.936909518338664701e-04 5.064466032209660393e-04 9.495873810393110526e-05 -2.571444833331819335e-03 2.910178242389116834e-04 3.768586337587340011e-03 -2.141532138433421655e-03 -1.907442313903583153e-02 -2.920099304579079624e-03 4.284954002998295078e-04 3.911733092042458428e-04 -7.445520957800738637e-04 4.012880683226854872e-01 -9.462184717785152577e-01 9.112259405714503990e-02 -4.012597224307140609e-01 -9.463663428482991247e-01 9.110275193276512473e-02 -1.662958995650932656e-04 -1.044073687610382577e-04 -8.503767591395364138e-06 -8.645497051253461795e-05 -1.044073687610381492e-04 -8.503767591396719391e-06
-1.107096054093289692e-02 6.643804646545167780e-03 6.939405056652769854e-02 -3.651423317439205559e-03 8.432902861468479817e-04 4.808408141402034305e-03 3.653313043570626320e-03 8.437627176797033888e-04 4.803211394540621466e-03 1.104970112195440349e-02 6.633883584355198051e-03 6.939830245032341249e-02 -1.243439794475351221e-03 1.068262182092577506e-02 -1.386492062623959423e-02 -6.529003784061191426e-04 -1.134969514531756693e-02 -1.066892130647296988e-02 6.529003784061407183e-04 -1.135394702911326527e-02 -1.067081103260439368e-02 1.241077636811067138e-03 1.068120452632721068e-02 -1.386161360550960606e-02 -7.180959299401686274e-05 1.627006956000631721e-02 -2.272140560006619681e-01 2.834589197135834887e-06 2.007834014635350556e-04 2.514280617856314536e-03 1.133835678853037723e-04 -2.112161070035803723e-01 4.058479774778055438e-01 9.448630656818346352e-07 -1.530678166451420298e-04 -1.252888425132458929e-03 -9.897440613320111682e-04 -7.922676805984659679e-04 -3.206392813489441357e-03 -1.696029202950810068e-04 -2.376330610262543418e-04 -1.486742033895868415e-03 1.672407626308005562e-04 -2.376330610262544774e-04 -1.485797170830158685e-03 9.873819036677351085e-04 -7.932125436641776495e-04 -3.214896581080837600e-03 -2.221845499018835872e-03 -1.851931608793075650e-03 4.107792178177501266e-03 3.051907702245711313e-04 -6.283339386976640492e-05 -8.229757302340660191e-04 -2.116493267192079549e-04 -2.333811772305493355e-04 -5.268084022870304743e-03 1.703115675943631634e-03 2.375858178729688824e-03 2.926240914506199591e-03 2.116493267192070876e-04 -2.338536087634101094e-04 -5.267611591337448794e-03 -1.704532970542199481e-03 2.376330610262545207e-03 2.925768482973345810e-03 2.221373067485981657e-03 -1.850986745727362884e-03 4.108264609710353746e-03 -3.066080648231417436e-04 -6.236096233691284098e-05 -8.239205932997766164e-04 -4.493438038447343519e-02 9.141455674444967650e-02 -1.335724570103320463e-01 4.480587900753677660e-02 9.137062061189410445e-02 -1.335370246453679299e-01 -3.514890604443993453e-04 -8.503767591396897268e-06 -1.833034347478868366e-04 3.689690271600492449e-04 -8.031336058541435971e-06 -1.833034347478868366e-04
-4.950610032791506743e-03 -4.036455016716386512e-03 4.407786201540638037e-04 -9.518550523970130406e-02 -3.488906870136920368e-03 -3.114126935122789319e-02 -9.514393126480999441e-02 3.480403102545595248e-03 3.118898493604630243e-02 -4.950610032791463375e-03 4.029368543723512580e-03 -4.412510516869187229e-04 9.090527555203155308e-03 1.498978010596822841e-02 -7.464418219114950584e-03 9.103755638123121885e-03 1.625306202482352386e-02 3.997715631022203016e-03 9.100921048925989659e-03 -1.624597555183066727e-02 -4.002439946350756436e-03 9.094779438998855381e-03 -1.499639414742820129e-02 7.463473356049283788e-03 3.224345211737988243e-03 8.503767591367793216e-06 -9.448630656818121888e-07 -1.696474705886284795e+00 -3.023561810278699573e-05 8.362038131534361496e-05 1.248164109803918953e-03 -1.889726131435939815e-06 9.448630656818346352e-07 2.755709193817528657e+00 2.952697080346236829e-04 -3.425128613201630363e-04 -1.069584990384553607e-03 9.642327585578184266e-04 -1.067695264252710305e-04 4.928405750747287539e-03 4.908563626367184150e-04 5.109819459363763861e-03 5.031395824909749154e-03 -5.229817068709420418e-04 -5.236431110169019465e-03 -1.070529853450274179e-03 -9.613981693607146070e-04 1.058246633595893136e-04 -3.840868362114762107e-04 -2.408455954496668654e-03 2.433022394205015815e-04 -6.514830838075773159e-04 -2.303103722669944207e-03 1.785791194193283964e-03 -6.500657892089813875e-04 -2.633333364135881025e-03 -1.157457255495680792e-03 -3.940078984013793695e-04 -2.446722908657980589e-03 2.990491602974660722e-04 -6.510106522746912259e-04 2.630498774938721911e-03 1.324225586593655649e-03 -3.892835830728545721e-04 2.443888319460848363e-03 -2.976318656988999594e-04 -3.793625208829243083e-04 2.498690377272100305e-03 -2.451919655519212583e-04 -6.543176730046444895e-04 2.301213996538492221e-03 -1.784373899594731945e-03 -4.799904373810126102e-04 -4.936909518338946593e-04 5.574692087694856654e-05 -4.615656075997263269e-04 4.941633833667211182e-04 -5.527448934410753869e-05 -4.477781657448516306e-01 -4.564822443061791052e-02 -4.135391628326910984e-01 -4.474238420952101336e-01 4.551452630681981221e-02 4.136142794464150452e-01
2.433022394205188745e-04 4.544791346068729945e-04 -8.503767591396769196e-05 -1.088623981158644283e-02 2.419369122905669356e-02 -2.202948237704615252e-03 1.087395659173220203e-02 2.419699824978667826e-02 -2.237435739603068317e-03 -2.697584052604193945e-04 4.568412922711462352e-04 -8.503767591396769196e-05 -1.892560720618634371e-03 -1.840120820471691015e-03 1.075726600311692222e-03 -6.184128765076770274e-04 -3.633470919190700740e-03 -3.212534423416560890e-03 6.344755486247669399e-04 -3.657092495833471311e-03 -3.236156000059329726e-03 1.908150961202854674e-03 -1.857128355654485237e-03 1.104072492283015780e-03 1.559024058422906405e-05 -3.368436829258835688e-04 -1.899174762078613974e-04 -1.275565138709492882e-04 -1.802184568383405350e-01 -2.049407989526623800e-02 1.275565138708057365e-05 1.114938417538688896e-04 -1.530678166451420298e-04 2.952697080346236829e-04 4.010698049545062260e-01 1.940838498961129921e-01 -5.291233167980004395e-05 -8.314794978254626690e-05 1.544851112437083053e-04 -2.919626873046215218e-04 -2.561051339608996693e-03 9.363592981193554800e-04 2.829864881803730156e-04 -2.561051339608996259e-03 9.439182026450432944e-04 4.204640642413104098e-05 -9.070685430823173675e-05 1.549575427765633871e-04 1.727682115652112152e-03 -6.803958936183135062e-03 4.610931760668445737e-04 -9.514771071707263383e-04 8.220308671683647459e-04 -6.042399305220271747e-04 -2.423573763548093343e-04 1.806578181638958305e-03 2.669238160632874941e-04 1.549102996232777380e-03 1.771145816674806568e-03 -6.864430172388615026e-04 2.362157664276922134e-04 1.808467907770383402e-03 2.721205629246961589e-04 -1.554299743094190002e-03 1.775397700470504906e-03 -6.845532911074399826e-04 -1.733351294046372917e-03 -6.800179483920290070e-03 4.587310184025713872e-04 9.448630657107528075e-04 8.225032987012074678e-04 -6.089642458505808119e-04 3.448750189844134953e-05 -2.551130277418971263e-05 4.724315328553723583e-06 1.110214102210133335e-04 -1.700753518279259175e-05 3.779452262843038159e-06 -4.534067150272905883e-02 -1.135252973451470054e-01 -8.307330560035514067e-02 4.521878416725236965e-02 -1.134818336441243136e-01 -8.301661381641249615e-02
-1.133835678852839450e-05 -8.314794978254214694e-05 -3.023561810274400441e-04 -9.890968301320021694e-02 -2.252081117121581058e-03 4.935964655272963644e-03 9.891865921232446957e-02 -2.231294129675945315e-03 4.970924588704258781e-03 3.732209109557470006e-05 -8.409281284826011684e-05 -3.023561810274413993e-04 -5.646029249154615667e-03 4.737543411473714786e-03 -1.313123445571519332e-02 5.926653579670685193e-03 -6.890886338228523894e-03 -1.137898590035460282e-02 -5.945078409452067211e-03 -6.862068014724345688e-03 -1.134733298765329065e-02 5.624769830176130914e-03 4.756913104320786151e-03 -1.316902897834362415e-02 -1.795239824850590298e-05 -1.866104554778737646e-04 -2.017282645292457939e-03 4.157397489127661645e-05 -2.037549958051954047e-02 -3.608970619896821885e-01 -1.370051445283466951e-05 -1.516505220465759170e-04 -1.252888425132458929e-03 -3.425128613201630363e-04 1.940838498961129921e-01 2.137007189211733493e+00 1.133835678853164541e-05 1.488159328494436913e-04 1.287375927030901153e-03 -3.765279316857350102e-03 8.640772735924836167e-04 4.361960342853691414e-03 3.663234105760591712e-03 9.321074143236580088e-04 4.407786201540662974e-03 -3.176373552203626272e-20 1.573197004408390131e-04 1.286903495498045854e-03 5.725870178207147915e-04 -5.291233167980205921e-04 7.464418219114941910e-04 -3.137890241225415027e-03 -4.057242004161971949e-03 6.774668181146101774e-04 3.274895385753474192e-03 3.808270586347187701e-03 -1.114796688078832122e-02 -9.165171737394340202e-04 2.792070359175287289e-04 7.856536391384865824e-04 -3.268753775826347720e-03 3.805435997150061114e-03 -1.115316362764973146e-02 9.217139206008449076e-04 2.759000151875393072e-04 7.842363445399259990e-04 -5.659729763607377912e-04 -5.329027690608654751e-04 7.488039795757675402e-04 3.145449145751093734e-03 -4.058659298760538062e-03 6.836084280417294937e-04 3.023561810274497273e-05 8.503767591395337033e-06 1.181078832138433013e-05 1.275565138709427356e-05 -9.448630657111777623e-07 1.275565138709518497e-05 -4.058961654941568575e-01 -8.299063008210544323e-02 -8.553661085581634183e-01 4.057175863747374822e-01 -8.288480541874584939e-02 -8.554804369891146898e-01
-4.499352881238692925e-01 -4.107962253529328089e-01 4.522492577717949352e-02 -4.469674732344717724e-03 5.736263671929984001e-03 8.864232850965431468e-03 -4.464950417016165171e-03 3.650478454373493661e-03 -9.897440613320132932e-03 -4.034565290584917613e-03 1.077474596983257066e-02 -1.198558798854087223e-03 -4.065604042293514964e-02 -5.377357436419753084e-02 1.059994630267608456e-02 -4.064281234001518306e-02 -5.477229462465380005e-02 1.390838432726227173e-03 -2.401369481503889264e-03 3.048600681515747750e-03 3.061828764435696980e-03 -2.395227871576757588e-03 2.303576154202815335e-03 -3.648116296709221287e-03 3.931764189035587276e-02 6.256458032757038212e-02 -6.841281027278708210e-03 -1.674769783972310678e-03 1.606267211708283481e-03 -1.799964140179000983e-04 4.969979725638655954e-04 9.048008717246173657e-03 -9.897440613320111682e-04 -1.069584990384553607e-03 -5.291233167980004395e-05 1.133835678853164541e-05 4.983510164739539672e-01 4.231739315137436619e-01 -4.671450240027250067e-02 -1.089427114764498052e-03 -3.444498306048550916e-03 7.256548344658579055e-04 -1.091316840895917729e-03 -3.517725193641137605e-03 4.346370102269593409e-05 3.100095718596982894e-03 3.733626404156040537e-03 -4.138500227813093403e-04 4.880217734395990914e-04 3.066080648231393584e-04 -1.977125964999749096e-03 3.517725193641132835e-03 8.461248753439720759e-04 -8.876988502352540795e-04 3.514890604443994971e-03 1.019034816369051395e-03 6.037674989891722013e-04 4.861320473081848356e-04 8.938404601623731790e-04 1.826892737551732895e-03 8.499043276068249820e-04 -3.973149191313651591e-04 -6.122712665805702878e-04 5.881772584049449601e-04 -6.566798306689705308e-04 -3.340090937287544873e-04 5.900669845363619263e-04 -7.308515813272715034e-04 4.691245121253941920e-04 8.503767591396812564e-04 -2.763724467203947143e-04 6.018777728577487298e-04 1.540126797108513803e-04 4.535342715411615298e-04 -5.196746861409108647e-05 1.417294598565977315e-05 -2.257277863982992596e-03 2.815691935818027286e-04 4.870769103738906082e-04 -6.944743532973986797e-05 -2.555854592747606514e-04 4.776282797167868033e-04 1.133835678853254496e-05 2.565303223404691345e-04
-3.877788886406859925e-01 -7.746053553111353907e-01 6.815297292971664311e-02 3.016002905748721950e-03 4.087950053797574819e-03 3.642447118314937103e-04 1.029900741624722614e-03 4.203223347814285908e-03 -4.197081737887166375e-03 1.484568848844735299e-02 -7.087417855896362834e-03 2.194444470113224646e-03 8.621403043077759815e-03 1.419798485690263248e-02 -7.190407930058836158e-04 -3.154425344875359805e-03 -1.540599228641382221e-03 -1.726737252586401988e-03 2.016810213759597653e-03 -1.771145816674807652e-03 -2.974901362390307280e-03 2.106099773469248884e-03 -1.006279164981953669e-04 2.933327387499034492e-03 -5.667855585972525478e-02 -7.910015640904141665e-02 8.081413801024072557e-03 2.218066046755996085e-03 3.099150855531270453e-04 -5.125882131480838377e-04 -3.936771963283828071e-03 3.053797428377154517e-03 -7.922676805984659679e-04 9.642327585578184266e-04 -8.314794978254626690e-05 1.488159328494436913e-04 4.231739315137436619e-01 8.362255450045279481e-01 -7.235336168833378379e-02 -1.700753518279064357e-05 6.217198972376753938e-04 -1.168323180751346807e-03 -6.269166440990849801e-04 1.747996671564962853e-05 1.150843214035698371e-03 -3.743075034813148679e-03 -3.923071448831047178e-03 5.579416403021999907e-04 -4.908563626367367380e-04 1.744217219302051508e-03 1.121080027465810001e-03 -9.306901197250934139e-04 4.918012257024465764e-04 1.603905054044003301e-03 -3.113323801516953266e-04 -3.118048116845719298e-05 -1.062026085858887043e-03 -1.450364805865970736e-04 1.422963776960393554e-03 -8.324243608911739440e-04 -5.579416403022030265e-04 1.691304887622304787e-04 6.061296566534494536e-04 -6.963640794288285208e-04 5.730594493535712828e-04 3.028286125602959390e-04 -5.447135573822490260e-04 7.549455895028900007e-04 -2.522784385447721513e-04 -5.626659556307522184e-04 5.196746861409532164e-05 -5.324303375280102849e-04 4.176294750441537896e-04 4.691245121253901263e-04 -1.795239824850437832e-05 4.716283992495223960e-03 3.080253594217054712e-04 -5.291233167980312715e-05 -5.612486610321874066e-04 -7.936849751970283403e-05 4.582585868697188532e-05 -6.103815404491451900e-04 -2.267671357705882188e-05 1.086592525567398352e-05
4.266056741684050302e-02 6.815675238197947683e-02 -1.635983155124883792e-01 8.765022229065801834e-03 -4.661481934684002376e-03 -1.292525430739025448e-02 -9.209107869949856306e-03 8.314794978254620456e-04 -1.305659027352404182e-02 -1.638392555942446826e-03 2.198223922376068770e-03 1.254541935497452410e-02 5.317972792739832089e-02 6.871327672768311190e-02 -1.253219127205457487e-02 -5.376318087047471383e-02 -7.115999963634110637e-02 3.227652232467933049e-03 -6.510106522747193068e-04 -4.563216175850082906e-03 -2.914902557717677411e-04 2.003109699306783475e-04 4.504634665776016331e-03 -1.949252504561284089e-03 6.274835619385112084e-03 8.161727161609488509e-03 -6.071690060257300264e-03 -2.343260402962691214e-04 -5.135330762137945435e-04 -4.302906401246770624e-03 3.307020729987895143e-04 -5.003049932938434703e-04 -3.206392813489441357e-03 -1.067695264252710305e-04 1.544851112437083053e-04 1.287375927030901153e-03 -4.671450240027250067e-02 -7.235336168833378379e-02 1.890217460215675993e-01 2.806715736693799271e-03 3.848899698172753361e-03 -6.330582540262117504e-05 -2.742937479758318121e-03 -3.867324527954112828e-03 5.451859889151050836e-04 4.100705705184662462e-04 5.551070511050677650e-04 1.060608791260320713e-03 -1.527843577254291325e-03 -9.665949162221037019e-04 2.715536450852708197e-03 -2.742465048225459570e-03 1.126276774327218287e-03 1.744217219302050641e-03 2.878997761220666689e-03 -7.299067182615541841e-04 1.589732108058342823e-03 1.594456423386895376e-03 1.129111363524350296e-03 2.714119156254136880e-03 8.314794978254489810e-05 7.086472992832597078e-06 -9.656500531563898520e-04 -6.269166440990882327e-04 3.703863217586157914e-04 6.628214405960948345e-04 7.610871994300179907e-04 -4.412510516869215960e-04 8.007714481898619945e-04 3.732209109557385303e-05 -8.267551824969030416e-05 -1.747996671564895090e-04 -3.259777576702127294e-05 -2.031455591278100717e-05 3.037734756260072953e-04 -5.678627024921624553e-04 1.559024058422690243e-05 2.092871690549318140e-04 4.190467696427195772e-04 -3.259777576702099647e-04 2.244049781063048137e-04 -1.077143894910252535e-04 3.779452262843011664e-04 1.492883643822991526e-04
-9.236036467322621991e-04 -1.149567648896989217e-02 -1.313832092870800047e-03 -5.077585455877031695e-01 4.941681076820525487e-02 4.483384695428181410e-01 -4.617073370595593459e-03 -7.190407930058849168e-04 -6.463335800994403357e-03 -9.306901197250947149e-04 1.094056943786480066e-02 -3.808270586347187268e-03 -3.770854008945044578e-02 3.321193675973299099e-03 4.726394027298330691e-02 -2.720733197714115398e-03 -2.700891073334192420e-03 -3.912677955108225837e-03 -3.773783084448749381e-02 7.061906553122171068e-03 4.687087723764762903e-02 -2.712229430122718721e-03 1.776814995069074922e-03 -4.410148359204940985e-03 2.293182660479997463e-03 -2.069250113906572451e-04 -1.801853866310399246e-03 2.782149296985313505e-02 -5.391861084478408173e-03 -4.913571400615630858e-02 -4.597231246215670482e-03 -1.370051445280589072e-05 -1.696029202950810068e-04 4.928405750747287539e-03 -2.919626873046215218e-04 -3.765279316857350102e-03 -1.089427114764498052e-03 -1.700753518279064357e-05 2.806715736693799271e-03 5.545902110081237790e-01 -5.155503588590869268e-02 -4.709825853441091947e-01 2.783094160051024363e-03 -4.114878651170376716e-04 -3.739768014083158770e-03 -1.084702799435946149e-03 6.217198972376753938e-04 2.739158027495479202e-03 2.260584884712976868e-03 1.918072023392869288e-04 -7.667563778242833094e-04 9.750986838134910548e-04 1.569889983678421147e-03 -1.660124406453795769e-03 7.544731579700364368e-04 4.318024210298216942e-04 1.054467181333194675e-03 5.513275988422233157e-04 5.144779392795085018e-04 2.305465880334174079e-04 9.779332730106287015e-04 -1.888781268355791115e-03 -1.049742866004649711e-03 2.259167590114410755e-03 -4.752661220525081416e-04 -6.803014073117395841e-04 5.508551673093697518e-04 -5.716421547550105909e-04 3.354263883273097581e-04 7.544731579700391473e-04 -2.418849448219517317e-04 8.900610078995314402e-04 2.111768951863548789e-04 8.735259042495953363e-04 -7.464418219114906132e-05 2.196806627777583322e-04 -8.692740204538969978e-04 1.237770616081060586e-04 1.288793221629467699e-03 8.645497051252983391e-05 8.451800122782703690e-04 -8.314794978254573836e-05 -8.551010744682396641e-05 1.673352489373739361e-03
-1.344445656199830599e-02 -1.103930762823157607e-02 2.834116765599404859e-03 4.916028044586479018e-02 -1.507023519601351502e-01 -6.017785622358501341e-02 -1.494300938421556446e-03 5.697524286235841270e-03 -1.001082418120540721e-03 1.302163034009274668e-02 -1.132607356867480417e-02 1.620440157693943091e-03 -5.100607044473075280e-02 5.140055077466497771e-03 6.747597854313487631e-02 6.240820549019633796e-04 -8.399832654168600237e-04 -3.720870752768947257e-03 5.003002689785153445e-02 -9.972557227044145586e-03 -6.559948049463332209e-02 -1.177299379875591410e-03 6.949467848302591554e-04 2.890336118009193857e-03 -6.188853080405359039e-04 -8.278890181757619926e-03 7.440796642472180230e-04 5.376270843894189605e-03 -5.500992768568005800e-03 -9.514298640174429986e-03 3.637722802984927627e-05 6.486484946104318630e-04 -2.376330610262543418e-04 4.908563626367184150e-04 -2.561051339608996693e-03 8.640772735924836167e-04 -3.444498306048550916e-03 6.217198972376753938e-04 3.848899698172753361e-03 -5.155503588590869268e-02 1.783873122169930825e-01 6.497587087126421856e-02 4.105430020513200270e-04 5.971534575291963937e-04 -5.966810259963406613e-04 3.517252762108278620e-03 1.606267211708266865e-05 -3.867324527954112828e-03 1.903426645874308626e-03 1.262809487322419117e-03 8.012438797227139321e-04 1.412570283237573297e-03 3.202613361226595498e-03 -1.426270797690381729e-03 4.960531094981477339e-04 3.656620064300555948e-04 1.110214102210139162e-04 1.979488122664034263e-04 7.606147678971686822e-05 1.686580572293701384e-04 -1.270368391848110401e-03 3.176629626919556890e-03 1.003444575784819166e-03 -1.739492903973491583e-03 1.541071660174239254e-03 -1.108324376078710432e-03 -1.086592525567364471e-05 -7.762050084813832112e-04 -6.850257226403274008e-05 -3.373161144587369159e-04 2.938524134360461859e-04 -5.196746861409193351e-06 -2.834589197132252785e-04 1.039349372281821729e-04 2.329087456977008131e-04 3.004664548960201504e-04 -6.661284613260781847e-05 -1.880277500764397690e-04 5.763664700835638486e-05 -9.387214557836333828e-04 3.557409442401000691e-04 -2.740102890561190341e-05 1.376665486740567346e-03 1.190527462795544950e-04
-4.932185203010153998e-04 2.964035437134633459e-03 8.684236436947531668e-03 4.460429247246738838e-01 -6.016935245599362020e-02 -6.899692462000948101e-01 -1.351910074418945576e-02 -1.000609986587691928e-03 -3.214424149547984687e-03 -3.413790256412950648e-03 1.516977651998615987e-03 8.962498609799349203e-03 1.174464790678472845e-03 1.980905417262592352e-03 -1.578866182802668786e-03 -2.598845862237416249e-03 -4.002439946350750365e-03 -3.034900167062940402e-03 -9.977753973905545415e-03 -1.124387048195764783e-04 1.352288019645230162e-02 -2.393338145445311239e-03 3.162456680933890558e-03 -4.575499395704320238e-03 -5.647446543753176576e-03 7.284894236629900228e-04 -1.636502829811023896e-03 4.900485047155535290e-02 -9.502960283385902818e-03 -9.093173171787147235e-02 3.354263883273314421e-04 -2.347984718291207880e-04 -1.486742033895868415e-03 5.109819459363763861e-03 9.363592981193554800e-04 4.361960342853691414e-03 7.256548344658579055e-04 -1.168323180751346807e-03 -6.330582540262117504e-05 -4.709825853441091947e-01 6.497587087126421856e-02 7.566605159671567771e-01 3.738350719484595693e-03 -5.976258890620497408e-04 -4.758802830452207346e-03 -3.779452262843419324e-05 1.146118898707143867e-03 5.423513997179724242e-04 5.111709185495158817e-04 4.889666365053143508e-04 1.705477833607979467e-04 4.951082464324323661e-04 1.032262899289002576e-03 9.028166592866253715e-04 6.708527766546357792e-04 3.108599486188349864e-04 5.371546528565648978e-04 8.456524438111212225e-04 7.034505524216563745e-04 3.495993343129763075e-04 7.946298382627438707e-04 -1.536347344845685400e-03 1.065805538121731818e-03 9.136825845423027703e-04 -9.883267667334478743e-04 5.716421547550078804e-04 8.683291573881817384e-04 -7.932125436641804684e-04 5.206195492066251077e-04 7.629769255614331138e-04 -2.891280981074924403e-04 4.606207445339900340e-04 1.965315176678374760e-04 5.782561962149821702e-04 1.313359661337939002e-04 1.464537751851699627e-04 -5.347924951922848266e-04 3.089702224874169901e-04 7.242375398672932021e-04 3.486544712472685833e-04 2.242632486464474217e-03 -2.496328219607810584e-03 -1.360602814623498684e-04 1.811302496967515194e-03
-9.330522773893660041e-04 -1.093064837567485001e-02 3.808270586347193339e-03 -4.620380391325590308e-03 7.199856560715934542e-04 6.476563883914368200e-03 -5.077746082598202371e-01 -4.945460529083368223e-02 -4.483408317004824450e-01 -9.330522773893625346e-04 1.150748727729126140e-02 1.313832092870800047e-03 -2.707977546327015178e-03 -1.774925268937649825e-03 4.401644591613542573e-03 -3.773121680302748276e-02 -7.061906553122166731e-03 -4.685009025020198115e-02 -2.714119156254138614e-03 2.692387305742785335e-03 3.911733092042518276e-03 -3.771184711018045477e-02 -3.333476895827531226e-03 -4.726488513604901187e-02 2.300741565005676170e-03 1.818861401493225940e-04 1.811302496967513893e-03 2.783188646357594859e-02 5.397057831339819277e-03 4.912484808090063215e-02 -4.591089636288552683e-03 2.125941897848817572e-05 1.672407626308005562e-04 5.031395824909749154e-03 2.829864881803730156e-04 3.663234105760591712e-03 -1.091316840895917729e-03 -6.269166440990849801e-04 -2.742937479758318121e-03 2.783094160051024363e-03 4.105430020513200270e-04 3.738350719484595693e-03 5.546062736802408466e-01 5.159897201846423698e-02 4.709844750702406047e-01 -1.087537388633075773e-03 8.031336058543113096e-06 -2.810967620489497609e-03 5.513275988422233157e-04 5.692799970907292187e-04 -3.349539567944616152e-04 7.516385687728987901e-04 2.418849448219517317e-04 -8.895885763666778762e-04 9.760435468792036037e-04 1.893505583684353859e-03 1.031790467756140989e-03 2.259167590114405551e-03 4.747936905196505119e-04 6.807738388445985691e-04 7.530558633714703239e-04 -4.256608111026982579e-04 -1.070529853450282419e-03 5.470757150465249772e-04 -5.125882131480834041e-04 -2.300741565005692650e-04 2.258222727048704061e-03 -1.927520654049967672e-04 7.672288093571368733e-04 9.750986838134937653e-04 -1.568945120612708598e-03 1.659179543388082136e-03 2.116493267192057323e-04 8.650221366581959488e-04 -1.247219246738167373e-04 2.305465880334241842e-04 -8.730534727167336409e-04 7.228202452687378771e-05 -7.747877138827857649e-05 8.125822365111825532e-05 -1.677131941636589990e-03 1.285013769366627045e-03 -8.173065518397793145e-05 -8.513216222053897938e-04
-1.302068547702703652e-02 -1.133127031553620573e-02 1.621857452292506819e-03 1.492883643822988382e-03 5.697996717768697220e-03 -9.991926919891264657e-04 -4.920090955769033936e-02 -1.507136903169236930e-01 -6.022982369219909149e-02 1.344492899353116541e-02 -1.103836276516586938e-02 2.833644334066549343e-03 1.177299379875605938e-03 6.958916478959689938e-04 2.888918823410628611e-03 -5.003522364471292561e-02 -9.978226405438410038e-03 -6.560373237842902217e-02 -6.236096233690718686e-04 -8.404556969497159729e-04 -3.722288047367512936e-03 5.100370828706646265e-02 5.145724255860762222e-03 6.747078179627347128e-02 6.217198972376753938e-04 -8.275110729494777537e-03 7.426623696486521270e-04 -5.370129233967070072e-03 -5.503354926232282077e-03 -9.507212167181599421e-03 -3.448750189844230498e-05 6.477036315447215909e-04 -2.376330610262544774e-04 -5.229817068709420418e-04 -2.561051339608996259e-03 9.321074143236580088e-04 -3.517725193641137605e-03 1.747996671564962853e-05 -3.867324527954112828e-03 -4.114878651170376716e-04 5.971534575291963937e-04 -5.976258890620497408e-04 5.159897201846423698e-02 1.784005402999130629e-01 6.502783833987832440e-02 3.442608579917127987e-03 6.226647603033864248e-04 3.849372129705609311e-03 1.039349372282008077e-05 -7.667563778242766958e-04 -6.850257226403274008e-05 3.377885459915948166e-04 2.938524134360460233e-04 -5.196746861409193351e-06 1.270368391848107365e-03 3.176157195386701375e-03 1.000609986587688892e-03 1.739492903973491583e-03 1.541544091707094336e-03 -1.108324376078715853e-03 -4.965255410310071525e-04 3.647171433643448890e-04 1.091316840895910275e-04 -1.979488122664034263e-04 7.606147678971551297e-05 1.677131941636559090e-04 -1.903426645874314047e-03 1.272258117979529210e-03 8.012438797227155584e-04 -1.413987577836138109e-03 3.202613361226600702e-03 -1.426270797690381946e-03 -2.919626873046229313e-04 -6.566798306689695009e-05 -1.880277500764399316e-04 2.787346043846715329e-04 1.044073687610384474e-04 2.329087456977006233e-04 8.503767591396500856e-06 1.376665486740567997e-03 1.181078832138438028e-04 -6.944743532974088441e-05 -9.391938873164886814e-04 3.562133757729541751e-04
3.416624845610085042e-03 1.509418747472926437e-03 8.962026178266493254e-03 1.352193533338659492e-02 -1.001082418120542890e-03 -3.224345211737933599e-03 -4.460419798616080955e-01 -6.022273721920627654e-02 -6.899409003081233838e-01 4.969979725638541028e-04 2.954114374944675873e-03 8.684236436947529933e-03 2.390975987781048841e-03 3.161511817868180828e-03 -4.569830217310060123e-03 9.979643700036958803e-03 -1.119662732867242696e-04 1.351579372345947105e-02 2.595066409974579498e-03 -3.997243199489339260e-03 -3.035845030128651000e-03 -1.174937222211315784e-03 1.985157301058292426e-03 -1.579338614335524952e-03 5.642249796891762870e-03 7.544731579700364368e-04 -1.645479028935278691e-03 -4.900437804002251430e-02 -9.508629461780167269e-03 -9.092370038181293856e-02 -3.382609775244365628e-04 -2.428298078876629795e-04 -1.485797170830158685e-03 -5.236431110169019465e-03 9.439182026450432944e-04 4.407786201540662974e-03 4.346370102269593409e-05 1.150843214035698371e-03 5.451859889151050836e-04 -3.739768014083158770e-03 -5.966810259963406613e-04 -4.758802830452207346e-03 4.709844750702406047e-01 6.502783833987832440e-02 7.566350046643827154e-01 -7.280169921301311462e-04 -1.161709139291371108e-03 -5.999880467263131966e-05 -8.688015889210380129e-04 -8.026611743212869838e-04 5.196746861409125588e-04 -7.615596309628670010e-04 -2.891280981074870193e-04 4.606207445339914434e-04 -7.922676805984652090e-04 -1.540126797108529958e-03 1.080450915640245209e-03 -9.136825845422946388e-04 -9.883267667334463564e-04 5.706972916892980420e-04 -6.703803451217822153e-04 3.061356332902857944e-04 5.499103042436585039e-04 -8.432902861468534027e-04 7.025056893559438256e-04 3.481820397144129052e-04 -5.097536239509524794e-04 4.785731427824979969e-04 1.710202148936488002e-04 -4.946358148995788021e-04 1.031318036223284607e-03 9.037615223523348847e-04 -1.370051445280593815e-04 -5.324303375280115859e-04 3.108599486188370464e-04 -2.111768951863521684e-04 5.787286277478371436e-04 1.336981237980717217e-04 2.491131472746401215e-03 -1.426743229223214476e-04 1.816026812296067747e-03 -7.209305191373019915e-04 3.444025874515684559e-04 2.247829233325884021e-03
-4.018502618467836157e-03 -1.076388004457689770e-02 1.197613935788378794e-03 -4.462588259351884558e-03 -3.650950885906347441e-03 9.885157393465900805e-03 -4.464005553950453273e-03 -5.733429082732854377e-03 -8.843918295052648204e-03 -4.500307192935060763e-01 4.108826803234453262e-01 -4.523484683936945805e-02 -2.401841913036737407e-03 -2.314442079458489156e-03 3.661816811162024732e-03 -2.410345680628123242e-03 -3.062773627501408878e-03 -3.068442805895670727e-03 -4.065415069680372584e-02 5.477560164538378129e-02 -1.371468739879154507e-03 -4.067068580045367365e-02 5.377451922726324274e-02 -1.061411924866174569e-02 3.931527973269158260e-02 -6.257733597895746847e-02 6.854036678665804960e-03 -1.694611908352239077e-03 -1.607212074773988874e-03 1.710202148936444363e-04 4.733763959210789780e-04 -9.035253065859075172e-03 9.873819036677351085e-04 -1.070529853450274179e-03 4.204640642413104098e-05 -3.176373552203626272e-20 3.100095718596982894e-03 -3.743075034813148679e-03 4.100705705184662462e-04 -1.084702799435946149e-03 3.517252762108278620e-03 -3.779452262843419324e-05 -1.087537388633075773e-03 3.442608579917127987e-03 -7.280169921301311462e-04 4.985012497014020827e-01 -4.232353476130148451e-01 4.671591969487105811e-02 5.938464367992148324e-04 8.262827509640546277e-04 -4.700693751911013199e-04 8.517940537382446588e-04 2.782621728518171016e-04 -6.051847935877352784e-04 8.532113483368080611e-04 4.044013921242011443e-04 6.165231503762632053e-04 5.924291422006432986e-04 6.585695568003956286e-04 3.358988198601741641e-04 3.517725193641138039e-03 -1.014310501040496890e-03 -6.032950674563146258e-04 4.866044788410383995e-04 -8.952577547609378824e-04 -1.827365169084594699e-03 4.889666365053143508e-04 -2.144839159163393133e-04 1.978543259598320413e-03 3.521032214371121009e-03 -8.465973068768337714e-04 8.891161448338184576e-04 7.086472992827853694e-06 2.258695158581554806e-03 -2.867659404432107428e-04 1.497607959151543971e-04 -4.596758814682809003e-04 5.007774248266581927e-05 5.895945530035096634e-04 -7.086472992834291144e-06 -2.631443638004434243e-04 5.843978061421015949e-04 7.322688759258099691e-05 2.499162808804975553e-04
-1.486033386596587180e-02 -7.086000561297798456e-03 2.194444470113223345e-03 -1.036514783084695711e-03 4.206530368544273216e-03 -4.171098003580113456e-03 -3.019782358011566942e-03 4.086532759199006971e-03 3.444025874515681306e-04 3.878147934371829475e-01 -7.744744917765344905e-01 6.813691025759954778e-02 -2.097596005877882131e-03 -9.117928584108749620e-05 2.913957694651960958e-03 -2.010196172299623038e-03 -1.758390165287711335e-03 -2.955531669543236782e-03 3.160566954802465460e-03 -1.549575427765633763e-03 -1.739965335506350567e-03 -8.619513316946332548e-03 1.419278811004122745e-02 -7.015608262902353967e-04 5.670076014176944623e-02 -7.912283312261847446e-02 8.095586747009735420e-03 -2.191609880916093721e-03 3.084977909545591436e-04 -5.192022546080593201e-04 3.950000046203749546e-03 3.066553079764249533e-03 -7.932125436641776495e-04 -9.613981693607146070e-04 -9.070685430823173675e-05 1.573197004408390131e-04 3.733626404156040537e-03 -3.923071448831047178e-03 5.551070511050677650e-04 6.217198972376753938e-04 1.606267211708266865e-05 1.146118898707143867e-03 8.031336058543113096e-06 6.226647603033864248e-04 -1.161709139291371108e-03 -4.232353476130148451e-01 8.360790912293427635e-01 -7.233918874234812613e-02 5.432962627836815037e-04 8.054957635184164990e-04 -2.508611439462033279e-04 5.584140718350551810e-04 5.102260554838277274e-05 -5.295957483308767581e-04 5.541621880393568424e-04 1.705477833607884600e-04 6.160507188434122434e-04 6.949467848302583965e-04 5.711697232221530154e-04 3.028286125602959390e-04 3.084977909545590351e-04 -2.551130277419409688e-05 -1.047380708340369532e-03 1.393673021923353328e-04 1.426270797690381946e-03 -8.314794978254642140e-04 4.861320473081834803e-04 1.799019277113272225e-03 1.119662732867241287e-03 9.278555305279598871e-04 4.932185203010139903e-04 1.600598033314016427e-03 -4.703055909575275598e-03 2.990491602974552302e-04 -5.102260554838073986e-05 -4.171570435112975151e-04 4.733763959210871095e-04 -2.031455591277914370e-05 6.741597973846228699e-04 -1.936969284707133819e-05 7.086472992830564199e-06 6.080193827848691304e-04 -7.700633985542688280e-05 4.062911182556235316e-05
1.629888788351049932e-03 2.196806627777498754e-03 1.254636421804023599e-02 9.206273280752724081e-03 8.343140870225938376e-04 -1.304477948520265523e-02 -8.767856818262934060e-03 -4.664788955413989684e-03 -1.293848239031019851e-02 -4.267993710968757959e-02 6.812368217467959508e-02 -1.635973706494226465e-01 -1.955866546021176359e-04 4.512193570301702844e-03 -1.960590861349812992e-03 6.566798306689839750e-04 -4.553295113660120116e-03 -2.829864881803703593e-04 5.378066083719035273e-02 -7.116377908860394008e-02 3.214896581080838901e-03 -5.318209008506259716e-02 6.869815891863173540e-02 -1.251801832606891374e-02 -6.262079967998018803e-03 8.163144456208054622e-03 -6.048540915147386510e-03 2.503887124133499266e-04 -5.140055077466498422e-04 -4.302433969713914674e-03 -3.292847784001512478e-04 -5.045568770895419173e-04 -3.214896581080837600e-03 1.058246633595893136e-04 1.549575427765633871e-04 1.286903495498045854e-03 -4.138500227813093403e-04 5.579416403021999907e-04 1.060608791260320713e-03 2.739158027495479202e-03 -3.867324527954112828e-03 5.423513997179724242e-04 -2.810967620489497609e-03 3.849372129705609311e-03 -5.999880467263131966e-05 4.671591969487105811e-02 -7.233918874234812613e-02 1.890198562954361894e-01 -7.629769255614374506e-04 -5.243990014694717254e-04 8.007714481898603682e-04 -3.968424875984963486e-05 -8.362038131540320543e-05 -1.729099410250681517e-04 -8.551010744682338365e-05 5.669178394264620766e-06 -9.623430324264011350e-04 6.245544864348097878e-04 3.689690271600496786e-04 6.623490090632360664e-04 -2.881832350417798914e-03 -7.289618551958472730e-04 1.596346149518317221e-03 -1.596346149518320691e-03 1.130056226590060893e-03 2.714591587786995865e-03 1.525953851122866228e-03 -1.046908276807514884e-03 2.715064019319845742e-03 2.740575322094036641e-03 1.127221637392930836e-03 1.742327493170629012e-03 5.678627024921631058e-04 1.275565138709603200e-05 2.092871690549318140e-04 3.448750189844230498e-05 -1.747996671565013675e-05 3.037734756260071327e-04 5.385719474551262673e-05 3.779452262843012748e-04 1.502332274480082863e-04 -4.686520805925343397e-04 -3.264501892030651550e-04 2.248774096391578626e-04
-4.180121445857658269e-02 5.691051974235723787e-02 1.044026444457096803e-02 4.011935820161144362e-02 -5.969408633394110431e-02 5.809490559522572858e-03 1.648786049665267300e-03 5.055017401552568514e-04 3.527173824298250084e-03 2.272395673034356516e-03 7.332137389915447442e-04 1.183913421335574048e-03 -4.563735850536224659e-01 4.305882719903759148e-01 -7.283807644104339785e-02 1.466899909515943052e-03 -4.878328008264622845e-03 -9.199186807759900456e-03 -9.376348632580664560e-03 -1.154717152605111256e-02 1.492411212290138504e-03 -2.007361583102480404e-03 8.957301862937887358e-04 -2.807660599759504664e-03 -5.222258164183332316e-03 -8.043619278395645195e-03 7.088835150494928947e-03 4.481485520666102576e-03 4.609514466069911283e-03 3.567802936123803600e-03 -2.119327856389203318e-03 2.145311590696264911e-03 -2.221845499018835872e-03 -3.840868362114762107e-04 1.727682115652112152e-03 5.725870178207147915e-04 4.880217734395990914e-04 -4.908563626367367380e-04 -1.527843577254291325e-03 2.260584884712976868e-03 1.903426645874308626e-03 5.111709185495158817e-04 5.513275988422233157e-04 1.039349372282008077e-05 -8.688015889210380129e-04 5.938464367992148324e-04 5.432962627836815037e-04 -7.629769255614374506e-04 4.862076363534394430e-01 -4.579231604813879808e-01 5.872465682852188312e-02 -3.115260770801639434e-02 4.572523077047334350e-02 -6.228064897632432095e-03 -6.141609927126146819e-06 -1.230211711555407629e-03 -5.758940385507035084e-04 2.980098109251719685e-03 4.951082464324377871e-04 2.163263988944768863e-03 3.212534423416703137e-05 5.385719474550686690e-05 -3.103875170859841329e-04 3.212534423416562191e-03 -4.242435165041278516e-03 4.086532759198994828e-04 5.036120140238290431e-04 -3.656620064300598232e-04 5.536897565064965564e-04 2.560578908076101496e-04 -3.779452262844774577e-06 1.015727795639068993e-04 -2.144839159163420238e-04 1.280289454038104958e-04 3.358988198601726462e-04 3.741657740214578555e-04 -1.294462400023711876e-04 -1.847207293464548468e-04 4.407786201540665142e-04 -9.779332730105873663e-05 1.256667877395331893e-04 3.741657740214592107e-04 8.503767591394644160e-06 2.532233016104806344e-04
5.614376336453294827e-03 4.889666365053143074e-03 7.643942201599994435e-03 4.605971229573495307e-02 -6.417557185460720515e-02 8.611481980887802229e-03 -3.368436829258812919e-04 6.402864564788917322e-03 8.565183690667911402e-04 5.366822213237073223e-04 9.947990787335655311e-03 6.321133909604944581e-04 4.257085266875126894e-01 -7.624813448834679708e-01 9.139991136693115248e-02 -3.527173824298225797e-03 -1.072703038501418397e-02 -1.249108972869615239e-03 -1.487167222275440071e-02 -2.137469227250866216e-02 1.419656756230407114e-03 3.472371766487084878e-04 -9.508629461780162065e-03 -1.072419579581705999e-03 -1.530678166451428972e-04 -1.166575184079781183e-02 -2.124524603250630903e-03 5.507606810027982150e-03 -1.195724209656957599e-03 4.238655712778437862e-03 -6.854981541731775766e-04 -1.907111611830583989e-02 -1.851931608793075650e-03 -2.408455954496668654e-03 -6.803958936183135062e-03 -5.291233167980205921e-04 3.066080648231393584e-04 1.744217219302051508e-03 -9.665949162221037019e-04 1.918072023392869288e-04 1.262809487322419117e-03 4.889666365053143508e-04 5.692799970907292187e-04 -7.667563778242766958e-04 -8.026611743212869838e-04 8.262827509640546277e-04 8.054957635184164990e-04 -5.243990014694717254e-04 -4.579231604813879808e-01 8.165336538520502341e-01 -1.020792261671269463e-01 -1.032073926675856207e-02 1.351106940813092197e-02 -4.035982585183480256e-03 -4.166846119784371749e-04 1.000609986587689109e-03 2.612546376690223922e-04 -5.999880467263572423e-05 1.129111363524341080e-04 -1.889726131421509085e-03 1.743272356236345898e-04 6.047123620548820397e-04 -2.555854592747579409e-04 4.313299894969591965e-03 -3.873466137881233663e-03 -1.280289454038037195e-04 3.160566954802431633e-04 -5.952637313977673927e-05 4.729039643882308351e-04 8.881712817680883446e-05 -3.207810108087977763e-04 -2.168460735806189779e-04 2.725929944575512950e-04 4.847147527096173675e-04 1.121080027465809134e-03 5.291233167980109427e-05 -6.425068846833135224e-05 -3.524339235101121110e-04 3.581031019043729845e-04 -2.574751854061808161e-04 8.314794978254709361e-05 -4.960531094981394939e-05 6.533728099389871265e-04 2.598373430704630557e-05
6.093374667615361617e-02 -8.172923788938159240e-02 -1.805633318573249269e-02 -7.194187382321672042e-03 5.715004252951492308e-03 -4.109209472776063909e-03 -1.602487759445444561e-03 -2.862935089103602147e-04 -3.086867635677037133e-03 -3.872993706348377280e-03 1.176354516809927867e-04 -1.029900741624721313e-03 -7.432859792720210301e-02 9.132432232167429775e-02 -1.652617469396721606e-01 4.410148359204949658e-03 -2.838368649395100161e-03 9.565793677255662528e-03 3.052380133778580598e-03 2.022006960620992169e-04 1.045963413741804720e-03 1.969567060474086868e-03 -7.384104858529556316e-04 2.962618142536068214e-03 8.417312620884246505e-03 1.017097847084340485e-02 -1.143378795816582874e-02 3.376940596850231281e-03 3.002774822828777924e-03 2.820416251146596535e-04 1.413987577836132471e-03 -2.922933893776211850e-03 4.107792178177501266e-03 2.433022394205015815e-04 4.610931760668445737e-04 7.464418219114941910e-04 -1.977125964999749096e-03 1.121080027465810001e-03 2.715536450852708197e-03 -7.667563778242833094e-04 8.012438797227139321e-04 1.705477833607979467e-04 -3.349539567944616152e-04 -6.850257226403274008e-05 5.196746861409125588e-04 -4.700693751911013199e-04 -2.508611439462033279e-04 8.007714481898603682e-04 5.872465682852188312e-02 -1.020792261671269463e-01 1.886532494259404169e-01 -4.988593528033063995e-02 7.348908709331811173e-02 -9.472252233750297346e-03 -1.370051445280593815e-04 1.299186715352288173e-03 7.336861705243996092e-04 -2.217121183690286788e-03 1.604849917109714983e-03 -1.454144258128848037e-03 8.773053565124401109e-04 -1.428160523821804442e-03 1.007224028047668928e-03 -5.239265699366081868e-04 1.500914979881531061e-03 2.371606294933987450e-03 -5.536897565065019775e-04 4.171570435113042914e-04 -7.095921623487798108e-04 -1.511780905137205099e-04 1.233046300752518171e-04 -1.327532607323620730e-04 6.505382207418579366e-04 1.936969284707201581e-05 -1.098875745421608579e-03 -2.281844303691495882e-04 -8.976199124251596235e-06 4.577861553368608441e-04 2.040904221935256699e-04 2.494438493476391666e-04 -3.307020729987686977e-05 5.196746861414953175e-06 -1.648786049665291586e-04 -1.001554849653377372e-04
3.108882945108091406e-02 1.449278213340439783e-02 5.418270007165028324e-02 -3.945181244568679579e-02 -1.098592286501893188e-02 -5.715571170790918754e-02 -1.144701604108579272e-03 -8.173065518398233602e-05 2.634278227201566468e-03 2.176019640331869082e-03 -4.644001967968314475e-04 2.055077167920836513e-04 -4.255436480825461887e-01 -5.097725212122656419e-02 -4.085649312232568775e-01 -7.662367031381357371e-03 1.559968921488452936e-03 1.043223310851243077e-02 4.185743381098758252e-04 6.212474657048206589e-03 2.407038659898146776e-03 -1.357295793893509642e-03 1.818861401493200840e-03 -2.130193781644894487e-03 1.296352126155153345e-03 2.603097746033128791e-04 1.063301650997596284e-02 -7.765357105543832864e-03 -1.192275459467114287e-02 7.316547149331215430e-03 2.603097746032813830e-04 -4.232986534384186204e-04 3.051907702245711313e-04 -6.514830838075773159e-04 -9.514771071707263383e-04 -3.137890241225415027e-03 3.517725193641132835e-03 -9.306901197250934139e-04 -2.742465048225459570e-03 9.750986838134910548e-04 1.412570283237573297e-03 4.951082464324323661e-04 7.516385687728987901e-04 3.377885459915948166e-04 -7.615596309628670010e-04 8.517940537382446588e-04 5.584140718350551810e-04 -3.968424875984963486e-05 -3.115260770801639434e-02 -1.032073926675856207e-02 -4.988593528033063995e-02 4.671374650981993115e-01 6.021801290387773786e-02 4.294374287763401687e-01 3.239935452322177320e-03 3.552685127072380484e-04 3.478040944881284277e-03 -8.503767591396677039e-06 -1.162181570824239634e-04 1.677131941636575896e-04 2.740102890561187630e-03 -1.521229535794308904e-03 -6.377825693547914355e-05 2.929075503703480569e-05 2.952697080346077451e-04 8.305346347597421242e-04 2.555854592747647171e-04 -7.133716146116733745e-05 1.511780905137205099e-04 6.647111667275150534e-04 -3.992046452627902569e-04 3.935354668685315518e-04 -2.834589197132361205e-05 3.519614919772536140e-04 -1.502332274480079610e-04 -1.195251778124124635e-04 -4.837698896439034633e-04 3.042459071588640577e-04 -5.451859889151066015e-04 2.105154910403559104e-03 -5.234541384037600439e-04 1.833034347478861860e-04 -1.067695264253154747e-03 2.229876835077359903e-04
-1.148953487904272840e-03 -7.893858482480493183e-03 -7.010411516040932454e-03 -5.153188674079878240e-02 -1.960638104503098500e-02 -7.708807051061036808e-02 7.724255562185423397e-04 -5.196746861408719012e-05 2.154287789820529680e-03 9.032890908194837060e-04 -9.032890908194837060e-04 5.144779392795070924e-04 -4.611073490128332619e-02 -1.724653829526509308e-01 -8.353298148182342064e-02 1.430995113018925825e-03 8.465973068768364819e-04 8.267551824968878628e-05 -4.530618400083025448e-04 7.028363914289435972e-03 -3.952834635400935548e-03 -8.135270995769433491e-04 1.134308110385760099e-03 -9.273830989951076242e-04 -5.612486610321752636e-04 -1.316194250535079142e-03 -7.721420972988281631e-03 -8.140940174163856236e-03 -1.487686896961580921e-02 8.239205932997768767e-03 -1.275565138709393136e-04 3.930630353356709406e-04 -6.283339386976640492e-05 -2.303103722669944207e-03 8.220308671683647459e-04 -4.057242004161971949e-03 8.461248753439720759e-04 4.918012257024465764e-04 1.126276774327218287e-03 1.569889983678421147e-03 3.202613361226595498e-03 1.032262899289002576e-03 2.418849448219517317e-04 2.938524134360460233e-04 -2.891280981074870193e-04 2.782621728518171016e-04 5.102260554838277274e-05 -8.362038131540320543e-05 4.572523077047334350e-02 1.351106940813092197e-02 7.348908709331811173e-02 6.021801290387773786e-02 1.876252384104471205e-01 9.654138373899620595e-02 -4.488099562126069168e-04 1.983267574926872532e-03 6.032950674563159268e-04 -1.113993554472980955e-03 7.445520957800763574e-04 -1.246746815205341998e-03 1.516977651998618806e-03 -1.444223195938885247e-03 2.196806627777503525e-03 -7.653390832257009335e-05 1.071002284983139886e-03 1.466899909515948473e-03 3.779452262850195587e-06 -3.132221062831109376e-04 1.233046300752626591e-04 3.996770767956519524e-04 -3.033010440931481477e-04 2.929075503703372149e-04 7.936849751970367428e-05 2.362157664277306484e-06 -1.426743229223192521e-04 1.370051445280593815e-04 4.724315328553257715e-06 1.606267211708080518e-05 -1.071474716515993450e-03 2.075391723833667698e-03 -5.333752005937201232e-04 -5.905394160692453058e-05 -1.003444575784823069e-03 2.234601150406017515e-04
-3.297430369870672784e-02 -1.419278811004122919e-02 -5.686138686294027467e-02 8.291173401611860727e-03 7.357176261156780223e-03 1.324131100287050458e-02 2.313969647925634074e-03 1.762169617550555026e-03 7.998265851241513971e-04 -7.658115147585653395e-04 -4.077084128541917044e-04 4.162121804455852915e-04 -4.066544181043896811e-01 -8.464603017323069079e-02 -7.718246233087486807e-01 1.175173437977748703e-02 -1.352571478564942344e-03 -1.295879694622298350e-02 2.589397231580310710e-03 -1.474931245574485732e-03 -6.203026026391092809e-04 1.426743229223228029e-04 -1.279344590972359558e-03 1.031790467756141423e-03 -1.536819776378539615e-03 4.407313770007808759e-03 -6.386801892671836733e-03 2.570027538733213432e-04 2.590342094646029981e-03 9.491149495064515797e-04 -8.409281284828505349e-05 -7.488039795757722022e-04 -8.229757302340660191e-04 1.785791194193283964e-03 -6.042399305220271747e-04 6.774668181146101774e-04 -8.876988502352540795e-04 1.603905054044003301e-03 1.744217219302050641e-03 -1.660124406453795769e-03 -1.426270797690381729e-03 9.028166592866253715e-04 -8.895885763666778762e-04 -5.196746861409193351e-06 4.606207445339914434e-04 -6.051847935877352784e-04 -5.295957483308767581e-04 -1.729099410250681517e-04 -6.228064897632432095e-03 -4.035982585183480256e-03 -9.472252233750297346e-03 4.294374287763401687e-01 9.654138373899620595e-02 8.384157375908455334e-01 -3.642447118314954668e-03 -1.496663096085831639e-03 -2.673017612895723510e-03 6.524279468732695902e-04 -3.387334090573046550e-04 1.339343395644986825e-03 -2.187357997120390070e-04 -1.559968921488451201e-03 7.530558633714698902e-04 -1.081868210238838996e-04 1.592094265722619425e-04 8.924231655638063072e-04 -1.015727795639052053e-04 -2.333811772305587680e-04 -1.327532607323617206e-04 -3.944803299342383544e-04 2.919626873046280270e-04 -7.322688759258328729e-05 9.590360116964143154e-05 -2.371606294934001545e-04 1.266116508052409948e-04 -5.716421547550078804e-05 1.965315176678361208e-04 -3.472371766487020368e-04 -1.114938417538683340e-04 -8.461248753439794485e-04 1.965315176678354432e-04 -3.410955667215816904e-04 4.714866697896659149e-04 -2.740102890561241841e-05
3.107607379969381384e-02 2.356960917415480781e-03 -5.592975188014947391e-02 -1.146118898707142566e-03 -6.462863369461555865e-04 -2.553020003550463338e-03 -3.945275730875250075e-02 1.763586912149116802e-03 5.817852597654106506e-02 2.176492071864722863e-03 -5.012498563595666444e-04 -1.077143894910245758e-04 -7.656697852987092920e-03 -7.530558633714703239e-04 -1.051632592136068217e-02 -4.256579765134972382e-01 3.935496398145144070e-02 4.098896292413833908e-01 -1.362492540754909687e-03 2.242632486464472483e-03 1.682801120030849237e-03 4.308575579640955928e-04 5.546346195722126615e-03 -3.711894553644690294e-03 1.493356075355843030e-03 -1.978543259598322147e-03 -1.012279045449215355e-02 -7.780002483062344737e-03 -1.321438240549773803e-02 -4.541956756871592948e-03 2.650340899318793641e-04 -4.884942049724584016e-04 -2.116493267192079549e-04 -6.500657892089813875e-04 -2.423573763548093343e-04 3.274895385753474192e-03 3.514890604443994971e-03 -3.113323801516953266e-04 2.878997761220666689e-03 7.544731579700364368e-04 4.960531094981477339e-04 6.708527766546357792e-04 9.760435468792036037e-04 1.270368391848107365e-03 -7.922676805984652090e-04 8.532113483368080611e-04 5.541621880393568424e-04 -8.551010744682338365e-05 -6.141609927126146819e-06 -4.166846119784371749e-04 -1.370051445280593815e-04 3.239935452322177320e-03 -4.488099562126069168e-04 -3.642447118314954668e-03 4.673103750392243461e-01 -3.495993343129787101e-02 -4.321647760155142848e-01 -3.116016661254207912e-02 8.957301862937914463e-04 5.091300143275823142e-02 6.661284613260784557e-04 -4.724315328553799816e-04 -1.696029202950799768e-04 2.546405962090467472e-04 -4.629829021982680452e-05 -1.455089121194587691e-04 3.118048116844906147e-05 -1.577921319737002207e-04 -8.763604934467248515e-04 2.740575322094038375e-03 -1.515560357400047055e-03 2.187357997120356189e-04 -7.086472992830699725e-05 3.760555001528802428e-04 6.472312000118152805e-05 -1.875553185435858798e-04 -5.461308519808151388e-04 -1.818861401493187179e-04 1.615715842365395742e-04 -1.104072492283012961e-03 1.370051445280214344e-05 -5.706972916892912116e-04 2.179799092594708002e-03 4.913287941695496444e-05
6.092477047702941212e-03 -5.737680966528543175e-03 -4.471564458476136317e-03 2.475541232162161830e-04 -8.423454230811381433e-04 -1.784846331127611313e-03 -5.209124567569953929e-02 -3.181826373780959755e-03 8.073902139651670251e-02 1.045490982208953324e-03 -8.631324105267735615e-04 -2.305465880334241842e-04 -1.162654002357087777e-03 4.582585868697147875e-04 -3.077891436552775833e-03 4.363235907992401436e-02 -1.651592292970425202e-01 -5.205156142693968813e-02 -8.258103194312064847e-04 1.600125601781164381e-03 8.017163112555730255e-04 -1.009586185711920485e-03 7.813072690362223016e-03 2.070667408505119482e-03 -4.228262219055606112e-04 -8.073854896498366095e-04 6.161924483032680741e-03 -7.998265851241526114e-03 -1.645053840555707123e-02 -4.361487911320838066e-03 -1.110214102210591545e-04 5.088087608852447010e-04 -2.333811772305493355e-04 -2.633333364135881025e-03 1.806578181638958305e-03 3.808270586347187701e-03 1.019034816369051395e-03 -3.118048116845719298e-05 -7.299067182615541841e-04 4.318024210298216942e-04 3.656620064300555948e-04 3.108599486188349864e-04 1.893505583684353859e-03 3.176157195386701375e-03 -1.540126797108529958e-03 4.044013921242011443e-04 1.705477833607884600e-04 5.669178394264620766e-06 -1.230211711555407629e-03 1.000609986587689109e-03 1.299186715352288173e-03 3.552685127072380484e-04 1.983267574926872532e-03 -1.496663096085831639e-03 -3.495993343129787101e-02 1.769511203571127456e-01 5.179219651540208080e-02 4.601341400551511862e-02 -2.159484536681925172e-03 -7.513267639612195015e-02 4.752661220525149178e-04 -4.147948858470174981e-04 -2.451919655519415871e-04 2.456643970847748222e-05 -4.535342715411561088e-05 -1.436191859880363818e-04 -5.149503708123362618e-05 6.094366773834339421e-04 -1.427215660756097314e-03 1.525008988057159100e-03 -1.445640490537456781e-03 -1.557134332291324396e-03 7.984092905255588297e-05 9.023442277537901306e-05 1.488159328494406556e-04 1.866104554778733309e-04 -5.716421547550078804e-05 -7.795120292114027195e-05 7.606147678971923991e-05 -1.108324376078717805e-03 1.653510364993572438e-05 -9.708468000178008478e-04 2.282316735224328846e-03 6.850257226403104601e-05
3.228975040759927972e-02 2.806715736693796235e-03 -5.130181258429820229e-02 -2.974901362390305979e-03 -1.389421138127664313e-03 8.463610911104075749e-03 3.692997292330482684e-03 -3.704808080651862331e-03 3.674572462549122783e-03 5.560519141707793381e-04 7.048678470202320284e-04 7.990234515182983652e-03 -1.197755665248236186e-02 -1.611463958569689164e-03 -2.164917499309763557e-02 4.073323573540371667e-01 -5.102685743217637293e-02 -7.884612997382508537e-01 -4.558964292054469678e-04 1.014782932573350237e-03 -8.915727888046667479e-03 -1.937914147772746079e-03 -2.555854592747579409e-04 -1.057774202063188271e-02 1.844845135800248339e-03 -5.498630610903727789e-03 -1.078702918968681493e-02 1.476348540173054880e-03 1.536819776378538747e-03 -1.022200107639178665e-02 1.308635346009522082e-04 9.873819036677406380e-05 -5.268084022870304743e-03 -1.157457255495680792e-03 2.669238160632874941e-04 -1.114796688078832122e-02 6.037674989891722013e-04 -1.062026085858887043e-03 1.589732108058342823e-03 1.054467181333194675e-03 1.110214102210139162e-04 5.371546528565648978e-04 1.031790467756140989e-03 1.000609986587688892e-03 1.080450915640245209e-03 6.165231503762632053e-04 6.160507188434122434e-04 -9.623430324264011350e-04 -5.758940385507035084e-04 2.612546376690223922e-04 7.336861705243996092e-04 3.478040944881284277e-03 6.032950674563159268e-04 -2.673017612895723510e-03 -4.321647760155142848e-01 5.179219651540208080e-02 8.494063847711930126e-01 -3.916929838903924176e-03 2.210034710697453188e-03 6.605065260851019845e-03 2.593649115376027155e-04 -1.540126797108540909e-04 1.153677803232829296e-03 1.851931608793085733e-04 4.393613255554949804e-05 7.039229839545478856e-05 1.998385383978205552e-04 -1.998385383978232657e-04 1.028483447026155200e-03 -7.228202452687175483e-05 2.005944288503926434e-03 6.921121956331271466e-04 6.850257226402833551e-05 2.768448782532509887e-04 4.455029354826204224e-04 -2.891280981074897298e-04 -2.192082312448952815e-04 1.204700408781219766e-04 1.473986382508770906e-04 -2.163736420477622969e-04 3.618825541672191144e-04 4.861320473081834803e-04 3.992046452627940516e-04 2.744827205889736822e-04
-4.178987610178804685e-02 5.325106508885948942e-02 -2.261340775165545519e-02 1.648313618132410917e-03 -2.702308367932753437e-04 -3.544181359481026958e-03 4.009006744657440946e-02 -5.952731800284316588e-02 7.371349207142444820e-03 2.272395673034356516e-03 4.563688607383045975e-04 -1.330367196520735717e-03 1.464537751851664391e-03 -2.745772068955449480e-03 1.003208360018392406e-02 -4.561624081584360613e-01 4.359806055063871755e-01 -2.287985913618589134e-02 -2.007834014635371915e-03 1.488159328494438865e-03 2.545933530557624100e-03 -9.374931337982103652e-03 -1.160386330999375534e-02 1.073364442647412476e-03 -5.221785732650478101e-03 -9.378710790244940837e-03 -5.130606446809392665e-03 4.405896475409245248e-03 3.897560146056858882e-03 -4.306213421976753594e-03 -2.101847889673588710e-03 2.575696717127515939e-03 1.703115675943631634e-03 -3.940078984013793695e-04 1.549102996232777380e-03 -9.165171737394340202e-04 4.861320473081848356e-04 -1.450364805865970736e-04 1.594456423386895376e-03 5.513275988422233157e-04 1.979488122664034263e-04 8.456524438111212225e-04 2.259167590114405551e-03 1.739492903973491583e-03 -9.136825845422946388e-04 5.924291422006432986e-04 6.949467848302583965e-04 6.245544864348097878e-04 2.980098109251719685e-03 -5.999880467263572423e-05 -2.217121183690286788e-03 -8.503767591396677039e-06 -1.113993554472980955e-03 6.524279468732695902e-04 -3.116016661254207912e-02 4.601341400551511862e-02 -3.916929838903924176e-03 4.859147288030690737e-01 -4.595015542326578162e-01 4.260293076983215355e-02 2.560578908076155706e-04 -2.220428204419882048e-05 -1.294462400023684771e-04 5.017222878924147873e-04 -4.157397489127286918e-04 -4.766834166510674781e-04 3.213479286482274523e-03 -4.295347496721082375e-03 5.243990014694617507e-04 3.023561810274464409e-05 7.606147678971652941e-05 1.091316840895913663e-04 -1.398397337251861862e-04 5.102260554838277274e-05 -3.628274172329269470e-04 4.483375246797560634e-04 -8.503767591396405989e-05 2.107044636534986044e-04 4.346370102269430779e-04 -4.488099562125713414e-05 -2.503887124133484087e-04 4.672347859939663837e-04 -1.119662732867291756e-04 -1.044073687610387862e-04
-7.912755743794701660e-03 1.150795970882411215e-02 -1.443042117106748019e-02 2.943248449688992620e-04 -1.405956241777601501e-03 -1.089427114764495233e-03 4.630490426128688886e-02 -7.153180325269828388e-02 6.551680497638360037e-03 1.505639295210084265e-03 1.277927296373778700e-03 -1.289738084695177429e-03 -3.826695416128541097e-03 5.740043124192838317e-04 2.990964034507390470e-03 4.321600517001857877e-01 -7.634526641150186643e-01 4.255190816428377348e-02 -8.777777880452990959e-04 1.193362051992680455e-03 1.516032788932902787e-03 -1.573433220174832309e-02 -1.117584034122678927e-02 1.137615131115747840e-03 -1.944528189232729801e-03 -1.349264457834955036e-03 2.844037827789370142e-04 4.566995628112921826e-03 3.356626040937451053e-03 -4.659119777019722630e-03 -8.602978213296643209e-04 2.938524134360433670e-04 2.375858178729688824e-03 -2.446722908657980589e-03 1.771145816674806568e-03 2.792070359175287289e-04 8.938404601623731790e-04 1.422963776960393554e-03 1.129111363524350296e-03 5.144779392795085018e-04 7.606147678971686822e-05 7.034505524216563745e-04 4.747936905196505119e-04 1.541544091707094336e-03 -9.883267667334463564e-04 6.585695568003956286e-04 5.711697232221530154e-04 3.689690271600496786e-04 4.951082464324377871e-04 1.129111363524341080e-04 1.604849917109714983e-03 -1.162181570824239634e-04 7.445520957800763574e-04 -3.387334090573046550e-04 8.957301862937914463e-04 -2.159484536681925172e-03 2.210034710697453188e-03 -4.595015542326578162e-01 8.297192179340436846e-01 -4.141004114937232167e-02 4.677072175268172372e-05 -4.299126948984508065e-05 2.125941897849304785e-05 4.147948858470229191e-04 -1.218873354766884147e-04 -4.336921471612373053e-04 4.242907596574142272e-03 -3.844647814377054156e-03 1.500914979881535181e-03 -2.943248449689033278e-04 1.071002284983135766e-03 1.592094265722622678e-04 4.062911182556235316e-05 3.543236496415417625e-05 -1.221235512431148498e-03 2.324363141648438610e-04 -1.039349372281825118e-04 5.659729763607408270e-04 1.629888788351043318e-04 2.272395673034361178e-04 -1.214149039438334955e-04 -1.370051445280485395e-05 -7.039229839545118900e-04 4.818801635124783656e-05
-6.065926395556464623e-02 7.512039317626773016e-02 -3.313256826221327306e-02 1.577448888204102673e-03 -8.645497051253694899e-05 -2.917737146914821562e-03 -2.960255984871788468e-03 9.344695719879347190e-03 -4.301489106648201041e-03 3.649533591307785665e-03 -6.330582540262097175e-04 -7.284894236629915407e-04 -3.643864412913519479e-03 4.838171327971909665e-03 8.287393949349020073e-03 -2.046053725643351417e-02 4.250041312720253400e-02 -1.543292088378658833e-01 -1.830672189814580488e-03 1.146118898707142566e-03 2.468927190702194588e-03 3.807798154814145269e-04 2.528453563841976531e-03 8.338416554897394063e-04 -8.248654563654873872e-03 -1.241030393657788916e-02 -9.262492633162512645e-03 -4.410620790737796934e-03 -3.855041308099868991e-03 1.859962944851618330e-03 -1.238715479146831411e-03 3.768586337587338277e-03 2.926240914506199591e-03 2.990491602974660722e-04 -6.864430172388615026e-04 7.856536391384865824e-04 1.826892737551732895e-03 -8.324243608911739440e-04 2.714119156254136880e-03 2.305465880334174079e-04 1.686580572293701384e-04 3.495993343129763075e-04 6.807738388445985691e-04 -1.108324376078715853e-03 5.706972916892980420e-04 3.358988198601741641e-04 3.028286125602959390e-04 6.623490090632360664e-04 2.163263988944768863e-03 -1.889726131421509085e-03 -1.454144258128848037e-03 1.677131941636575896e-04 -1.246746815205341998e-03 1.339343395644986825e-03 5.091300143275823142e-02 -7.513267639612195015e-02 6.605065260851019845e-03 4.260293076983215355e-02 -4.141004114937232167e-02 1.739124407377869441e-01 1.469262067180221714e-04 -1.431467544551828178e-04 3.212534423416838663e-05 4.771558481839318841e-04 -4.336921471612332395e-04 -5.480205781122375261e-04 -4.086532759199103249e-04 -5.149503708123633668e-05 2.371606294933981812e-03 -8.300622032269021127e-04 1.466427477983089488e-03 8.928955970966612806e-04 -7.242375398672903832e-04 -2.721205629246963758e-04 -8.277000455626201984e-04 1.275565138709474451e-04 1.336981237980735919e-04 3.297572099330563114e-04 -1.322808291994451374e-05 8.551010744682270603e-05 -1.091316840895933992e-04 -1.747996671564881538e-04 -9.401387503821752637e-05 1.039349372281770907e-05
2.177436934930434762e-03 5.073914662866656862e-04 1.067695264253160927e-04 -3.946693025473815841e-02 -1.768783659010531809e-03 -5.819033676486246032e-02 -1.144229172575725491e-03 6.477036315447189888e-04 2.556799455813302691e-03 3.107654623122667673e-02 -2.341370676831247902e-03 5.592455513328806194e-02 4.313299894969681303e-04 -5.548708353386402892e-03 3.711422122111843452e-03 -1.363909835353478619e-03 -2.244049781063035993e-03 -1.680438962366575129e-03 -4.256971883307242299e-01 -3.941968710145261900e-02 -4.098967157143761364e-01 -7.657170284519938461e-03 7.516385687729015006e-04 1.051490862676211779e-02 1.492883643822986647e-03 1.956338977554115087e-03 1.011617641303218240e-02 -7.785199229923747168e-03 1.321579970009630414e-02 4.537232441543036926e-03 2.607822061361945781e-04 4.936909518338664701e-04 2.116493267192070876e-04 -6.510106522746912259e-04 2.362157664276922134e-04 -3.268753775826347720e-03 8.499043276068249820e-04 -5.579416403022030265e-04 8.314794978254489810e-05 9.779332730106287015e-04 -1.270368391848110401e-03 7.946298382627438707e-04 7.530558633714703239e-04 -4.965255410310071525e-04 -6.703803451217822153e-04 3.517725193641138039e-03 3.084977909545590351e-04 -2.881832350417798914e-03 3.212534423416703137e-05 1.743272356236345898e-04 8.773053565124401109e-04 2.740102890561187630e-03 1.516977651998618806e-03 -2.187357997120390070e-04 6.661284613260784557e-04 4.752661220525149178e-04 2.593649115376027155e-04 2.560578908076155706e-04 4.677072175268172372e-05 1.469262067180221714e-04 4.673831294952840443e-01 3.503505004502187326e-02 4.322616244797496954e-01 -3.115685959181209094e-02 -9.032890908194824049e-04 -5.089788362370685493e-02 -8.031336058534981580e-06 4.336921471612359500e-04 1.370051445280566710e-04 3.240880315387892688e-03 4.497548192783140447e-04 3.641974686782094815e-03 -1.913347708064292991e-04 5.437686943165364771e-04 1.809412770836107227e-04 -6.755770919831849712e-05 -3.770003632185927917e-04 -6.614041459975069021e-05 -5.768389016164146479e-04 -2.178381797996139287e-03 -5.149503708123227093e-05 1.502332274480066058e-04 1.106434649947290755e-03 -1.700753518279064357e-05
-1.033680193887563485e-03 -8.650221366581932383e-04 -2.305465880334241842e-04 5.209549755949523242e-02 -3.177102058452408069e-03 8.070973064147968223e-02 -2.451919655519429423e-04 -8.404556969497103350e-04 -1.767838795944823380e-03 -6.075941944052995133e-03 -5.742405281857106136e-03 -4.462588259351892364e-03 1.001554849653388214e-03 7.805513785836527829e-03 2.087202512155054285e-03 8.182514149055169356e-04 1.588787244992635479e-03 7.870709337370618026e-04 -4.370747569364801660e-02 -1.651663157700353768e-01 -5.213423694518937862e-02 1.155567529364257212e-03 4.681796490596694458e-04 -3.090647087939875186e-03 4.072359813213387910e-04 -8.007714481898650302e-04 6.163341777631239915e-03 7.976534000730190616e-03 -1.644817624789279148e-02 -4.359125753656559188e-03 9.873819036680143990e-05 5.064466032209660393e-04 -2.338536087634101094e-04 2.630498774938721911e-03 1.808467907770383402e-03 3.805435997150061114e-03 -3.973149191313651591e-04 1.691304887622304787e-04 7.086472992832597078e-06 -1.888781268355791115e-03 3.176629626919556890e-03 -1.536347344845685400e-03 -4.256608111026982579e-04 3.647171433643448890e-04 3.061356332902857944e-04 -1.014310501040496890e-03 -2.551130277419409688e-05 -7.289618551958472730e-04 5.385719474550686690e-05 6.047123620548820397e-04 -1.428160523821804442e-03 -1.521229535794308904e-03 -1.444223195938885247e-03 -1.559968921488451201e-03 -4.724315328553799816e-04 -4.147948858470174981e-04 -1.540126797108540909e-04 -2.220428204419882048e-05 -4.299126948984508065e-05 -1.431467544551828178e-04 3.503505004502187326e-02 1.769473409048498980e-01 5.197361022401855019e-02 -4.602097291004079993e-02 -2.173657482667586301e-03 -7.513881800604910177e-02 1.232101437686821885e-03 9.921062189962924320e-04 1.300131578418000722e-03 -3.524339235101085332e-04 1.981377848795447434e-03 -1.493828506888700714e-03 -1.799964140178976859e-04 -5.291233167980244952e-05 -7.842363445399214183e-05 -7.464418219114770606e-05 8.692740204538373667e-05 1.497607959151533671e-04 9.623430324263987498e-04 2.282316735224324943e-03 6.850257226403511177e-05 -8.078579211827520814e-05 -1.107851944545862289e-03 1.795239824850454772e-05
-6.831359965088731109e-04 7.162062038087581121e-04 8.052595477519894351e-03 -3.689217840067635090e-03 -3.687328113936215630e-03 3.728429657294636372e-03 2.978208383120291985e-03 -1.408318399441877561e-03 8.403612106431437856e-03 -3.242297609986449780e-02 2.780732002386748520e-03 -5.136842543043081133e-02 2.227987108945930685e-03 -3.609376911015065655e-04 -1.050357026997358889e-02 2.437746709533930925e-04 1.205172840314068343e-03 -8.825021033738436257e-03 -4.075572347636763348e-01 -5.130795419422531922e-02 -7.884882283356235977e-01 1.226810204518844274e-02 -1.503277137545808422e-03 -2.172240188069021749e-02 -1.746106945433476606e-03 -5.487764685648054835e-03 -1.078608432662110303e-02 -1.530678166451419431e-03 1.536819776378541566e-03 -1.021727676106323063e-02 -5.385719474551093266e-05 9.495873810393110526e-05 -5.267611591337448794e-03 1.324225586593655649e-03 2.721205629246961589e-04 -1.115316362764973146e-02 -6.122712665805702878e-04 6.061296566534494536e-04 -9.656500531563898520e-04 -1.049742866004649711e-03 1.003444575784819166e-03 1.065805538121731818e-03 -1.070529853450282419e-03 1.091316840895910275e-04 5.499103042436585039e-04 -6.032950674563146258e-04 -1.047380708340369532e-03 1.596346149518317221e-03 -3.103875170859841329e-04 -2.555854592747579409e-04 1.007224028047668928e-03 -6.377825693547914355e-05 2.196806627777503525e-03 7.530558633714698902e-04 -1.696029202950799768e-04 -2.451919655519415871e-04 1.153677803232829296e-03 -1.294462400023684771e-04 2.125941897849304785e-05 3.212534423416838663e-05 4.322616244797496954e-01 5.197361022401855019e-02 8.491777279092910247e-01 3.977873506642273967e-03 2.234128718873074505e-03 6.648528961873716864e-03 4.662899229282565453e-04 3.023561810274410198e-04 7.544731579700364368e-04 -3.614573657876486192e-03 4.119602966498879830e-04 -2.732543986035499382e-03 2.914902557717683916e-04 -2.305465880334228290e-04 1.270840823380972422e-04 -6.991986686259715885e-05 2.886556665746348106e-04 4.412510516869197529e-04 -4.927460887681578243e-04 4.152673173798754531e-04 2.815691935818056017e-04 -1.492883643822981226e-04 -2.357433348948326864e-04 3.595203965029418079e-04
2.267671357705809600e-03 -4.511721138768774470e-04 1.329894764987889092e-03 4.008676042584441435e-02 5.954432553802595923e-02 -7.368042186412459248e-03 1.648313618132408315e-03 2.711756998589865374e-04 3.540401907218193242e-03 -4.178373449186094379e-02 -5.324775806812950818e-02 2.261765963545115526e-02 -9.375403769514933580e-03 1.160717033072374699e-02 -1.079978484107392295e-03 -2.006416720036778480e-03 -1.484379876231592572e-03 -2.538374626031935852e-03 -4.560135922255866281e-01 -4.359347796477002213e-01 2.291198448042005772e-02 1.465955046450225082e-03 2.742465048225462172e-03 -1.002546955872395118e-02 -5.216588985789073069e-03 9.363592981193562606e-03 5.132968604473668942e-03 4.396920276284984816e-03 -3.894725556859724921e-03 4.302433969713914674e-03 -2.096651142812204927e-03 -2.571444833331819335e-03 -1.704532970542199481e-03 -3.892835830728545721e-04 -1.554299743094190002e-03 9.217139206008449076e-04 5.881772584049449601e-04 -6.963640794288285208e-04 -6.269166440990882327e-04 2.259167590114410755e-03 -1.739492903973491583e-03 9.136825845423027703e-04 5.470757150465249772e-04 -1.979488122664034263e-04 -8.432902861468534027e-04 4.866044788410383995e-04 1.393673021923353328e-04 -1.596346149518320691e-03 3.212534423416562191e-03 4.313299894969591965e-03 -5.239265699366081868e-04 2.929075503703480569e-05 -7.653390832257009335e-05 -1.081868210238838996e-04 2.546405962090467472e-04 2.456643970847748222e-05 1.851931608793085733e-04 5.017222878924147873e-04 4.147948858470229191e-04 4.771558481839318841e-04 -3.115685959181209094e-02 -4.602097291004079993e-02 3.977873506642273967e-03 4.857758339324095842e-01 4.594566732370365392e-01 -4.263978042939486901e-02 2.978680814653153573e-03 7.842363445398705963e-05 2.216648752157427370e-03 -9.921062189962789879e-06 1.113993554472980955e-03 -6.533728099389834402e-04 5.007774248267009374e-04 8.267551824968946391e-05 -2.116493267192109907e-04 -9.212414890680275560e-05 -5.055017401552514304e-05 3.609376911015111733e-04 3.921181722699637585e-04 1.143284309509988656e-04 1.011003480310475756e-04 3.524339235101153094e-04 4.535342715411611910e-05 2.475541232162161830e-04
-1.505166863677230051e-03 1.274147844110947586e-03 -1.288793221629467699e-03 -4.628742429457124302e-02 -7.152471677970545505e-02 6.551208066105504088e-03 -2.947972765017568917e-04 -1.405956241777602802e-03 -1.090371977830206481e-03 7.909448723064715220e-03 1.150134566736413580e-02 -1.443089360260033441e-02 1.573433220174833003e-02 -1.117158845743109266e-02 1.139032425714312652e-03 8.787226511110157647e-04 1.192889620459825590e-03 1.513670631268626728e-03 -4.321208398829587960e-01 -7.636312432344378731e-01 4.261426912662068245e-02 3.826222984595716373e-03 5.758940385507049179e-04 2.989546739908822623e-03 1.943583326167022673e-03 -1.338398532579280781e-03 2.820416251146588404e-04 -4.574082101105757595e-03 3.357570904003161216e-03 -4.656285187822590405e-03 8.588805267310548400e-04 2.910178242389116834e-04 2.376330610262545207e-03 2.443888319460848363e-03 1.775397700470504906e-03 2.759000151875393072e-04 -6.566798306689705308e-04 5.730594493535712828e-04 3.703863217586157914e-04 -4.752661220525081416e-04 1.541071660174239254e-03 -9.883267667334478743e-04 -5.125882131480834041e-04 7.606147678971551297e-05 7.025056893559438256e-04 -8.952577547609378824e-04 1.426270797690381946e-03 1.130056226590060893e-03 -4.242435165041278516e-03 -3.873466137881233663e-03 1.500914979881531061e-03 2.952697080346077451e-04 1.071002284983139886e-03 1.592094265722619425e-04 -4.629829021982680452e-05 -4.535342715411561088e-05 4.393613255554949804e-05 -4.157397489127286918e-04 -1.218873354766884147e-04 -4.336921471612332395e-04 -9.032890908194824049e-04 -2.173657482667586301e-03 2.234128718873074505e-03 4.594566732370365392e-01 8.298902381489373647e-01 -4.147807129010350202e-02 -4.941633833667211182e-04 8.456524438111456170e-05 1.604377485576860118e-03 1.162181570824198976e-04 7.445520957800763574e-04 -3.377885459915951961e-04 -2.055077167920877170e-04 -1.020452110967601245e-04 5.669178394264508822e-04 -2.125941897849169260e-05 3.590479649700774019e-05 -1.220763080898293633e-03 -8.031336058541757843e-06 -7.043954154873665382e-04 5.102260554838006223e-05 -1.795239824850427667e-04 2.253498411720152484e-04 -1.190527462795548338e-04
-3.648116296709218685e-03 -6.354204116904721162e-04 -7.275445605972775823e-04 2.958838690273227993e-03 9.341388699149365954e-03 -4.306685853509617350e-03 -1.577921319736953418e-03 -8.739983357824001112e-05 -2.915374989250526638e-03 6.065123261950610550e-02 7.513078666999054023e-02 -3.313729257754183255e-02 -3.812522470143060380e-04 2.528453563841974797e-03 8.366762446868722825e-04 1.830199758281737766e-03 1.144701604108576453e-03 2.466092601505069301e-03 2.049549718986481625e-02 4.258592323464935325e-02 -1.543301537009316160e-01 3.640084960650674488e-03 4.838643759504772553e-03 8.285976654750445286e-03 8.246764837523450076e-03 -1.240794177891361288e-02 -9.264854790826792391e-03 4.400699728547828940e-03 -3.854096445034164032e-03 1.861380239450177287e-03 1.235408458416861885e-03 3.768586337587340011e-03 2.925768482973345810e-03 -2.976318656988999594e-04 -6.845532911074399826e-04 7.842363445399259990e-04 -3.340090937287544873e-04 3.028286125602959390e-04 6.628214405960948345e-04 -6.803014073117395841e-04 -1.108324376078710432e-03 5.716421547550078804e-04 -2.300741565005692650e-04 1.677131941636559090e-04 3.481820397144129052e-04 -1.827365169084594699e-03 -8.314794978254642140e-04 2.714591587786995865e-03 4.086532759198994828e-04 -1.280289454038037195e-04 2.371606294933987450e-03 8.305346347597421242e-04 1.466899909515948473e-03 8.924231655638063072e-04 -1.455089121194587691e-04 -1.436191859880363818e-04 7.039229839545478856e-05 -4.766834166510674781e-04 -4.336921471612373053e-04 -5.480205781122375261e-04 -5.089788362370685493e-02 -7.513881800604910177e-02 6.648528961873716864e-03 -4.263978042939486901e-02 -4.147807129010350202e-02 1.739011023809984291e-01 -2.162791557411909878e-03 -1.966260039744073540e-03 -1.454144258128848037e-03 -1.672407626308094466e-04 -1.247691678271049126e-03 1.340760690243561828e-03 -9.259658043964818803e-05 1.346429868637847855e-04 3.297572099330489930e-04 7.582526102328799103e-04 -2.730654259904021484e-04 -8.262827509640522424e-04 1.100765471553086586e-04 -9.448630657107651132e-05 1.086592525567533878e-05 -4.771558481839020685e-05 8.551010744682278734e-05 -1.081868210238835608e-04
2.269088652304369642e-03 -7.280169921301392778e-04 -1.184858284401287898e-03 1.647368755066698368e-03 -5.026671509581260352e-04 -3.520559782838272866e-03 4.011888577007857726e-02 5.970920414299248774e-02 -5.812797580252547155e-03 -4.179696257478088262e-02 -5.691382676308723298e-02 -1.044026444457096803e-02 -2.004999425438212367e-03 -8.947853232280843184e-04 2.803408715963800688e-03 -9.379655653310656205e-03 1.155000611524824826e-02 -1.485324739297301869e-03 1.468789635647373571e-03 4.874076124468922772e-03 9.196824650095615505e-03 -4.562205172369772632e-01 -4.305287456172360860e-01 7.282201376892633027e-02 -5.219423574986205294e-03 8.028029037811412749e-03 -7.079386519837822973e-03 4.486682267527507609e-03 -4.610459329135621447e-03 -3.573472114518064582e-03 -2.116493267192119665e-03 -2.141532138433421655e-03 2.221373067485981657e-03 -3.793625208829243083e-04 -1.733351294046372917e-03 -5.659729763607377912e-04 5.900669845363619263e-04 -5.447135573822490260e-04 7.610871994300179907e-04 5.508551673093697518e-04 -1.086592525567364471e-05 8.683291573881817384e-04 2.258222727048704061e-03 -1.903426645874314047e-03 -5.097536239509524794e-04 4.889666365053143508e-04 4.861320473081834803e-04 1.525953851122866228e-03 5.036120140238290431e-04 3.160566954802431633e-04 -5.536897565065019775e-04 2.555854592747647171e-04 3.779452262850195587e-06 -1.015727795639052053e-04 3.118048116844906147e-05 -5.149503708123362618e-05 1.998385383978205552e-04 3.213479286482274523e-03 4.242907596574142272e-03 -4.086532759199103249e-04 -8.031336058534981580e-06 1.232101437686821885e-03 4.662899229282565453e-04 2.978680814653153573e-03 -4.941633833667211182e-04 -2.162791557411909878e-03 4.860611825782543138e-01 4.578064698927727383e-01 -5.870386984107624911e-02 -3.114693852962212989e-02 -4.573089994886760101e-02 6.227120034566718462e-03 4.743212589867955927e-04 1.280289454038023643e-04 1.833034347478885713e-04 -1.190527462795588996e-04 -1.270840823380938811e-04 -3.373161144587351811e-04 2.801518989832381336e-04 -8.031336058541080217e-06 -2.560578908076169258e-04 3.954251929999495481e-04 9.873819036677484984e-05 -1.289738084695176237e-04
-5.395168105208395480e-04 1.000373770821261048e-02 5.810907854121129864e-04 2.475541232162161830e-04 6.314047436612108162e-03 7.573077471671632414e-04 -4.613246675179466516e-02 -6.407777852730615897e-02 8.705495855926021626e-03 -5.621462809446130596e-03 4.819746498190550198e-03 7.693547512549809252e-03 -3.302296414659205547e-04 -9.505322441050177359e-03 -9.543116963678631177e-04 1.482584636406742915e-02 -2.138981008156003172e-02 1.328477470389318208e-03 3.479458239479855594e-03 -1.070529853450283633e-02 -1.160764276225663980e-03 -4.256296306215259229e-01 -7.626277986586531554e-01 9.128841752517727337e-02 2.834589197137646691e-06 -1.165299618941071855e-02 -2.133028370842026712e-03 -5.517055440685094195e-03 -1.196196641189812681e-03 4.241490301975572690e-03 4.733763959210843990e-04 -1.907442313903583153e-02 -1.850986745727362884e-03 2.498690377272100305e-03 -6.800179483920290070e-03 -5.329027690608654751e-04 -7.308515813272715034e-04 7.549455895028900007e-04 -4.412510516869215960e-04 -5.716421547550105909e-04 -7.762050084813832112e-04 -7.932125436641804684e-04 -1.927520654049967672e-04 1.272258117979529210e-03 4.785731427824979969e-04 -2.144839159163393133e-04 1.799019277113272225e-03 -1.046908276807514884e-03 -3.656620064300598232e-04 -5.952637313977673927e-05 4.171570435113042914e-04 -7.133716146116733745e-05 -3.132221062831109376e-04 -2.333811772305587680e-04 -1.577921319737002207e-04 6.094366773834339421e-04 -1.998385383978232657e-04 -4.295347496721082375e-03 -3.844647814377054156e-03 -5.149503708123633668e-05 4.336921471612359500e-04 9.921062189962924320e-04 3.023561810274410198e-04 7.842363445398705963e-05 8.456524438111456170e-05 -1.966260039744073540e-03 4.578064698927727383e-01 8.166933357101552327e-01 -1.020248965408485642e-01 1.032924303434995181e-02 1.349595159907954721e-02 -4.016612892336411493e-03 4.535342715411561088e-05 -5.480205781122348156e-05 -2.801518989832401394e-04 -1.804688455507539604e-04 4.757385535853630608e-04 1.050215297537501107e-03 1.370051445280580263e-04 6.368377062890489626e-04 3.070804963559956328e-05 -3.297572099330493725e-04 -2.437746709533739563e-04 8.314794978254167260e-05
3.872993706348374678e-03 1.199976093452768695e-04 -1.030845604690432561e-03 1.602015327912585576e-03 -2.858210773775012297e-04 -3.086395204144178148e-03 7.191825224657399235e-03 5.713586958352924461e-03 -4.108737041243209695e-03 -6.092051859323367735e-02 -8.173632436237443510e-02 -1.805208130193680649e-02 -1.970039492006913327e-03 -7.393553489186627595e-04 2.963090574068925030e-03 -3.052852565311439583e-03 2.017282645292483635e-04 1.046435845274662404e-03 -4.406841338474947606e-03 -2.837896217862244212e-03 9.568155834919942274e-03 7.430922823435504032e-02 9.133424338386425534e-02 -1.652655263919349804e-01 -8.420619641614227741e-03 1.016436442938343024e-02 -1.143662254736296097e-02 -3.376940596850231281e-03 3.002302391295915036e-03 2.801518989832345557e-04 -1.414932440901834178e-03 -2.920099304579079624e-03 4.108264609710353746e-03 -2.451919655519212583e-04 4.587310184025713872e-04 7.488039795757675402e-04 4.691245121253941920e-04 -2.522784385447721513e-04 8.007714481898619945e-04 3.354263883273097581e-04 -6.850257226403274008e-05 5.206195492066251077e-04 7.672288093571368733e-04 8.012438797227155584e-04 1.710202148936488002e-04 1.978543259598320413e-03 1.119662732867241287e-03 2.715064019319845742e-03 5.536897565064965564e-04 4.729039643882308351e-04 -7.095921623487798108e-04 1.511780905137205099e-04 1.233046300752626591e-04 -1.327532607323617206e-04 -8.763604934467248515e-04 -1.427215660756097314e-03 1.028483447026155200e-03 5.243990014694617507e-04 1.500914979881535181e-03 2.371606294933981812e-03 1.370051445280566710e-04 1.300131578418000722e-03 7.544731579700364368e-04 2.216648752157427370e-03 1.604377485576860118e-03 -1.454144258128848037e-03 -5.870386984107624911e-02 -1.020248965408485642e-01 1.886541942890061219e-01 4.987459692354211105e-02 7.349853572397521684e-02 -9.471779802217448335e-03 1.762169617550569771e-04 -8.976199124250240982e-06 4.577861553368608441e-04 -6.982538055602427766e-04 1.889726131421167561e-05 -1.098875745421602941e-03 1.610991527036846551e-04 -1.639337419008146581e-04 -1.020452110967641902e-04 -1.308635346009359452e-04 2.499162808804927848e-04 -3.401507036558399765e-05
2.177436934930431292e-03 4.710142382568111583e-04 -2.059801483249412810e-04 -1.146591330240001550e-03 8.220308671683725522e-05 -2.633805795668731770e-03 -3.945937135021247710e-02 1.098639529655178436e-02 5.717460896922338387e-02 3.109213647181090223e-02 -1.448002648201729761e-02 -5.418506222931457339e-02 -1.358240656959205928e-03 -1.820751127624624420e-03 2.132083507776310911e-03 4.171570435113124229e-04 -6.216254109311045509e-03 -2.405621365299578061e-03 -7.662367031381346096e-03 -1.561386216087020350e-03 -1.042845365624958144e-02 -4.255393961987504747e-01 5.092339492648104843e-02 4.085720176962496231e-01 1.293517536958026324e-03 -2.900729611732003272e-04 -1.054041992953630609e-02 -7.771026283938092111e-03 1.192369945773685130e-02 -7.322688759258335831e-03 2.593649115375850972e-04 4.284954002998295078e-04 -3.066080648231417436e-04 -6.543176730046444895e-04 9.448630657107528075e-04 3.145449145751093734e-03 8.503767591396812564e-04 -5.626659556307522184e-04 3.732209109557385303e-05 7.544731579700391473e-04 -3.373161144587369159e-04 7.629769255614331138e-04 9.750986838134937653e-04 -1.413987577836138109e-03 -4.946358148995788021e-04 3.521032214371121009e-03 9.278555305279598871e-04 2.740575322094036641e-03 2.560578908076101496e-04 8.881712817680883446e-05 -1.511780905137205099e-04 6.647111667275150534e-04 3.996770767956519524e-04 -3.944803299342383544e-04 2.740575322094038375e-03 1.525008988057159100e-03 -7.228202452687175483e-05 3.023561810274464409e-05 -2.943248449689033278e-04 -8.300622032269021127e-04 3.240880315387892688e-03 -3.524339235101085332e-04 -3.614573657876486192e-03 -9.921062189962789879e-06 1.162181570824198976e-04 -1.672407626308094466e-04 -3.114693852962212989e-02 1.032924303434995181e-02 4.987459692354211105e-02 4.671535277703163236e-01 -6.016084868840222699e-02 -4.294468774069973849e-01 -1.351154183966383495e-04 4.828250265781963355e-04 -3.066080648231345879e-04 -1.700753518279199883e-05 -3.538512181086787118e-04 1.492883643823008331e-04 2.022006960621046379e-04 1.070057421917428205e-03 -2.262947042377258457e-04 -5.243990014694658707e-04 -2.103265184272136608e-03 5.210919807394813821e-04
-9.023442277537690971e-04 -9.042339538851908338e-04 5.149503708123579458e-04 -7.719531246856887758e-04 -5.291233167980244952e-05 2.151925632156239960e-03 5.152952458313449224e-02 -1.959882214050530022e-02 -7.708051160608467289e-02 1.155095097831401046e-03 -7.897165503210483092e-03 -7.018442852099480121e-03 8.130546680441168902e-04 1.133835678852899813e-03 -9.254933728636892485e-04 4.511721138769045521e-04 7.027419051223730145e-03 -3.952834635400937283e-03 -1.432884839150367186e-03 8.470697384096914553e-04 8.078579211826775425e-05 4.606538147412920364e-02 -1.724554618904609593e-01 -8.345503027890228964e-02 5.598313664336199928e-04 -1.311942366739377117e-03 -7.694964807148379701e-03 8.141885037229561195e-03 -1.487403438041867698e-02 8.239205932997772236e-03 1.275565138709393136e-04 3.911733092042458428e-04 -6.236096233691284098e-05 2.301213996538492221e-03 8.225032987012074678e-04 -4.058659298760538062e-03 -2.763724467203947143e-04 5.196746861409532164e-05 -8.267551824969030416e-05 -2.418849448219517317e-04 2.938524134360461859e-04 -2.891280981074924403e-04 -1.568945120612708598e-03 3.202613361226600702e-03 1.031318036223284607e-03 -8.465973068768337714e-04 4.932185203010139903e-04 1.127221637392930836e-03 -3.779452262844774577e-06 -3.207810108087977763e-04 1.233046300752518171e-04 -3.992046452627902569e-04 -3.033010440931481477e-04 2.919626873046280270e-04 -1.515560357400047055e-03 -1.445640490537456781e-03 2.005944288503926434e-03 7.606147678971652941e-05 1.071002284983135766e-03 1.466427477983089488e-03 4.497548192783140447e-04 1.981377848795447434e-03 4.119602966498879830e-04 1.113993554472980955e-03 7.445520957800763574e-04 -1.247691678271049126e-03 -4.573089994886760101e-02 1.349595159907954721e-02 7.349853572397521684e-02 -6.016084868840222699e-02 1.876063411491329103e-01 9.646201524147651751e-02 -1.497607959151516866e-04 5.196746861406821658e-06 1.700753518279352348e-05 -6.897500379688189945e-05 2.362157664274595979e-06 -1.426743229223246731e-04 7.039229839545749906e-05 -1.002972144251967554e-03 2.234601150405909095e-04 1.092261703961631579e-03 2.075864155366517576e-03 -5.329027690608611383e-04
7.634493570942886293e-04 -4.029840975256407777e-04 4.162121804455876767e-04 -2.315859374057057003e-03 1.763114480616265406e-03 8.054957635184195348e-04 -8.289756107013296349e-03 7.355286535025359895e-03 1.323705911907479757e-02 3.297194154104244462e-02 -1.418192218478555103e-02 -5.686185929447313409e-02 -1.407845967909092518e-04 -1.278872159439504910e-03 1.028483447026156501e-03 -2.589397231580296832e-03 -1.474458814041630650e-03 -6.160507188434115929e-04 -1.174937222211321249e-02 -1.358240656959207229e-03 -1.295832451469012409e-02 4.066766223864339280e-01 -8.458177948476235108e-02 -7.718430481385301078e-01 1.538237070977109197e-03 4.401172160080688359e-03 -6.356566274569091547e-03 -2.546405962090481025e-04 2.589397231580319383e-03 9.453354972436089736e-04 8.692740204533020419e-05 -7.445520957800738637e-04 -8.239205932997766164e-04 -1.784373899594731945e-03 -6.089642458505808119e-04 6.836084280417294937e-04 6.018777728577487298e-04 -5.324303375280102849e-04 -1.747996671564895090e-04 8.900610078995314402e-04 -5.196746861409193351e-06 4.606207445339900340e-04 1.659179543388082136e-03 -1.426270797690381946e-03 9.037615223523348847e-04 8.891161448338184576e-04 1.600598033314016427e-03 1.742327493170629012e-03 1.015727795639068993e-04 -2.168460735806189779e-04 -1.327532607323620730e-04 3.935354668685315518e-04 2.929075503703372149e-04 -7.322688759258328729e-05 2.187357997120356189e-04 -1.557134332291324396e-03 6.921121956331271466e-04 1.091316840895913663e-04 1.592094265722622678e-04 8.928955970966612806e-04 3.641974686782094815e-03 -1.493828506888700714e-03 -2.732543986035499382e-03 -6.533728099389834402e-04 -3.377885459915951961e-04 1.340760690243561828e-03 6.227120034566718462e-03 -4.016612892336411493e-03 -9.471779802217448335e-03 -4.294468774069973849e-01 9.646201524147651751e-02 8.384374694413567752e-01 2.220428204420322506e-05 1.941693600035598443e-04 -3.472371766487020368e-04 -9.212414890679801222e-05 -2.376330610262530679e-04 1.256667877395296114e-04 3.751106370871693744e-04 4.729039643882319193e-04 -2.976318656988938608e-05 1.407845967909024756e-04 -8.442351492125582538e-04 1.941693600035598443e-04
-7.686933471089832035e-03 -8.063933834308421519e-03 9.505322441050189936e-04 4.322748525626698372e-04 4.922736572353028509e-04 -1.281706748636641255e-03 4.015668029270702739e-04 5.432962627836829131e-04 1.173992359145607138e-03 1.521465751560740348e-02 5.861930459669522503e-03 -7.124267515459053145e-04 -3.220565759475103786e-03 1.383751959733395959e-03 -4.327472840955234011e-04 -3.377885459915935806e-03 1.272730549512385593e-03 1.062970948924591135e-04 -1.803271160908959938e-03 6.080193827848704314e-04 1.353043910097799160e-03 -1.709257285870732085e-03 1.280289454038077853e-04 -1.379972507470553136e-03 -4.237663606559442103e-02 9.592344329402137382e-02 -1.067836993713007672e-02 -1.979488122664089557e-04 -1.341705553309272372e-04 6.614041459975205902e-05 -4.123165100256613314e-01 4.012880683226854872e-01 -4.493438038447343519e-02 -4.799904373810126102e-04 3.448750189844134953e-05 3.023561810274497273e-05 1.540126797108513803e-04 4.176294750441537896e-04 -3.259777576702127294e-05 2.111768951863548789e-04 -2.834589197132252785e-04 1.965315176678374760e-04 2.116493267192057323e-04 -2.919626873046229313e-04 -1.370051445280593815e-04 7.086472992827853694e-06 -4.703055909575275598e-03 5.678627024921631058e-04 -2.144839159163420238e-04 2.725929944575512950e-04 6.505382207418579366e-04 -2.834589197132361205e-05 7.936849751970367428e-05 9.590360116964143154e-05 -7.086472992830699725e-05 7.984092905255588297e-05 6.850257226402833551e-05 -1.398397337251861862e-04 4.062911182556235316e-05 -7.242375398672903832e-04 -1.913347708064292991e-04 -1.799964140178976859e-04 2.914902557717683916e-04 5.007774248267009374e-04 -2.055077167920877170e-04 -9.259658043964818803e-05 4.743212589867955927e-04 4.535342715411561088e-05 1.762169617550569771e-04 -1.351154183966383495e-04 -1.497607959151516866e-04 2.220428204420322506e-05 4.247934268083718434e-01 -4.490216055393270178e-01 4.977822089083961538e-02 3.838695177063077002e-02 -4.247584668749405934e-02 4.735181253809438509e-03 8.078579211826978712e-05 -9.921062189963298099e-06 9.968305343248552849e-05 9.921062189962925404e-05 8.692740204538822256e-05 -1.209424724109772211e-04
-5.411703208858338957e-03 2.092871690549317001e-03 -1.200920956518367402e-03 4.204640642412575549e-05 6.803014073117477157e-05 -2.220428204420276698e-03 -1.119662732867229143e-04 3.883387200071203391e-04 1.967677334342642255e-03 4.861320473081827756e-04 4.521642200958801011e-03 -2.475541232162161830e-04 -5.702248601564363466e-04 -5.262887276008895590e-04 1.984212437992582262e-03 -3.269226207359049495e-04 -1.592094265722636230e-04 -9.009269331552029842e-04 -9.448630657108277259e-05 3.855041308099867582e-04 6.821911334431640314e-04 -6.661284613262221125e-05 6.562073991361169669e-04 -9.850197460034605668e-04 -1.574472569547113662e-02 1.921284557816245464e-02 1.985157301058291992e-03 -2.612546376690230536e-03 -9.023442277537730544e-05 -1.417294598565181104e-06 4.239458846384293045e-01 -9.462184717785152577e-01 9.141455674444967650e-02 -4.936909518338946593e-04 -2.551130277418971263e-05 8.503767591395337033e-06 4.535342715411615298e-04 4.691245121253901263e-04 -2.031455591278100717e-05 8.735259042495953363e-04 1.039349372281821729e-04 5.782561962149821702e-04 8.650221366581959488e-04 -6.566798306689695009e-05 -5.324303375280115859e-04 2.258695158581554806e-03 2.990491602974552302e-04 1.275565138709603200e-05 1.280289454038104958e-04 4.847147527096173675e-04 1.936969284707201581e-05 3.519614919772536140e-04 2.362157664277306484e-06 -2.371606294934001545e-04 3.760555001528802428e-04 9.023442277537901306e-05 2.768448782532509887e-04 5.102260554838277274e-05 3.543236496415417625e-05 -2.721205629246963758e-04 5.437686943165364771e-04 -5.291233167980244952e-05 -2.305465880334228290e-04 8.267551824968946391e-05 -1.020452110967601245e-04 1.346429868637847855e-04 1.280289454038023643e-04 -5.480205781122348156e-05 -8.976199124250240982e-06 4.828250265781963355e-04 5.196746861406821658e-06 1.941693600035598443e-04 -4.490216055393270178e-01 9.480812693125642010e-01 -1.000232041361403396e-01 4.248907477041401204e-02 -2.937059596608590506e-02 8.207080588763602386e-03 5.518000303750795902e-04 -1.086592525567432234e-05 -9.306901197250988349e-05 5.447135573822504354e-04 3.921181722699564401e-05 8.692740204538915768e-05
5.990431836606178052e-04 -1.244857089073924273e-03 -8.801871888628520768e-03 7.067575731516438989e-04 4.804628689139193542e-04 -7.417175065829479264e-04 -7.039229839545132995e-04 -7.355758966558214543e-04 -1.103127629217297810e-03 -1.289738084695183013e-04 -2.182633681791862834e-04 2.129721350112037236e-03 -1.064388243523171776e-03 -2.563413497273273403e-03 4.658174913954012467e-03 1.167378317685628403e-03 3.670320578753422710e-03 4.310937737305311351e-03 -1.275565138709366031e-04 -2.201530943106055210e-03 -6.788841127131760734e-04 1.497607959151679496e-04 1.887836405290084637e-03 -9.316349827908027102e-04 1.657289817256660507e-03 2.006889151569640067e-03 3.678682616884960954e-02 3.056632017574266468e-04 1.417294598566128722e-06 -8.267551824969095469e-05 -4.713165944378379379e-02 9.112259405714503990e-02 -1.335724570103320463e-01 5.574692087694856654e-05 4.724315328553723583e-06 1.181078832138433013e-05 -5.196746861409108647e-05 -1.795239824850437832e-05 3.037734756260072953e-04 -7.464418219114906132e-05 2.329087456977008131e-04 1.313359661337939002e-04 -1.247219246738167373e-04 -1.880277500764399316e-04 3.108599486188370464e-04 -2.867659404432107428e-04 -5.102260554838073986e-05 2.092871690549318140e-04 3.358988198601726462e-04 1.121080027465809134e-03 -1.098875745421608579e-03 -1.502332274480079610e-04 -1.426743229223192521e-04 1.266116508052409948e-04 6.472312000118152805e-05 1.488159328494406556e-04 4.455029354826204224e-04 -3.628274172329269470e-04 -1.221235512431148498e-03 -8.277000455626201984e-04 1.809412770836107227e-04 -7.842363445399214183e-05 1.270840823380972422e-04 -2.116493267192109907e-04 5.669178394264508822e-04 3.297572099330489930e-04 1.833034347478885713e-04 -2.801518989832401394e-04 4.577861553368608441e-04 -3.066080648231345879e-04 1.700753518279352348e-05 -3.472371766487020368e-04 4.977822089083961538e-02 -1.000232041361403396e-01 5.642060824278621184e-02 -4.732346664612308018e-03 8.200466547303626036e-03 4.355535274006859525e-02 1.214149039438329805e-04 -4.771558481839274795e-05 2.173185051134728942e-05 9.495873810393040053e-05 4.582585868697146520e-05 -8.976199124253459707e-06
1.524016881838159525e-02 -5.827442957771060764e-03 6.892776064359939451e-04 4.251883795698392730e-04 -5.508551673093697518e-04 -1.192417188926976146e-03 4.266056741684067411e-04 -5.144779392795043819e-04 1.311469935206522903e-03 -7.696382101746940610e-03 8.072437601899826870e-03 -9.755711153463513408e-04 -1.647841186599556052e-03 -1.233046300752518171e-04 1.413987577836143313e-03 -1.712091875067885995e-03 -6.344755486247717104e-04 -1.351626615499231746e-03 -3.382137343711659732e-03 -1.295879694622299565e-03 -6.661284613260798110e-05 -3.297099667797686456e-03 -1.425798366157527081e-03 4.251883795698406282e-04 -4.255427032194805670e-02 -9.586060990015163319e-02 1.072325093275133812e-02 -2.371606294933984197e-04 5.385719474551296012e-04 -2.362157664276859251e-05 -4.122876917021571774e-01 -4.012597224307140609e-01 4.480587900753677660e-02 -4.615656075997263269e-04 1.110214102210133335e-04 1.275565138709427356e-05 1.417294598565977315e-05 4.716283992495223960e-03 -5.678627024921624553e-04 2.196806627777583322e-04 3.004664548960201504e-04 1.464537751851699627e-04 2.305465880334241842e-04 2.787346043846715329e-04 -2.111768951863521684e-04 1.497607959151543971e-04 -4.171570435112975151e-04 3.448750189844230498e-05 3.741657740214578555e-04 5.291233167980109427e-05 -2.281844303691495882e-04 -1.195251778124124635e-04 1.370051445280593815e-04 -5.716421547550078804e-05 -1.875553185435858798e-04 1.866104554778733309e-04 -2.891280981074897298e-04 4.483375246797560634e-04 2.324363141648438610e-04 1.275565138709474451e-04 -6.755770919831849712e-05 -7.464418219114770606e-05 -6.991986686259715885e-05 -9.212414890680275560e-05 -2.125941897849169260e-05 7.582526102328799103e-04 -1.190527462795588996e-04 -1.804688455507539604e-04 -6.982538055602427766e-04 -1.700753518279199883e-05 -6.897500379688189945e-05 -9.212414890679801222e-05 3.838695177063077002e-02 4.248907477041401204e-02 -4.732346664612308018e-03 4.246838226927493465e-01 4.489370402949458549e-01 -4.971822208616698269e-02 -8.503767591395321786e-06 -7.275445605972786665e-05 9.968305343248281799e-05 -4.724315328549191957e-07 2.031455591278041086e-05 -1.053522318267499799e-04
-4.880217734396045124e-04 4.491406582856064499e-03 -2.442471024862290382e-04 1.129111363524381738e-04 3.869214254085542263e-04 1.969567060474074725e-03 -4.535342715411696613e-05 6.566798306689882033e-05 -2.229404403544526722e-03 5.407451325062638883e-03 2.089092238286477214e-03 -1.201865819584078433e-03 6.897500379687647844e-05 6.595144198661081775e-04 -9.897440613320152882e-04 9.873819036678788737e-05 3.902284461385400159e-04 6.821911334431653325e-04 3.269226207359117258e-04 -1.620440157693944934e-04 -9.080134061480343074e-04 5.725870178207204293e-04 -5.272335906666006985e-04 1.990354047919701795e-03 1.572063168729551097e-02 1.921898718808957851e-02 1.989409184853991631e-03 2.619160418150207753e-03 -8.976199124252192546e-05 5.196746861407753395e-06 -4.238069897677698150e-01 -9.463663428482991247e-01 9.137062061189410445e-02 4.941633833667211182e-04 -1.700753518279259175e-05 -9.448630657111777623e-07 -2.257277863982992596e-03 3.080253594217054712e-04 1.559024058422690243e-05 -8.692740204538969978e-04 -6.661284613260781847e-05 -5.347924951922848266e-04 -8.730534727167336409e-04 1.044073687610384474e-04 5.787286277478371436e-04 -4.596758814682809003e-04 4.733763959210871095e-04 -1.747996671565013675e-05 -1.294462400023711876e-04 -6.425068846833135224e-05 -8.976199124251596235e-06 -4.837698896439034633e-04 4.724315328553257715e-06 1.965315176678361208e-04 -5.461308519808151388e-04 -5.716421547550078804e-05 -2.192082312448952815e-04 -8.503767591396405989e-05 -1.039349372281825118e-04 1.336981237980735919e-04 -3.770003632185927917e-04 8.692740204538373667e-05 2.886556665746348106e-04 -5.055017401552514304e-05 3.590479649700774019e-05 -2.730654259904021484e-04 -1.270840823380938811e-04 4.757385535853630608e-04 1.889726131421167561e-05 -3.538512181086787118e-04 2.362157664274595979e-06 -2.376330610262530679e-04 -4.247584668749405934e-02 -2.937059596608590506e-02 8.200466547303626036e-03 4.489370402949458549e-01 9.482806354194291965e-01 -9.998115772971620518e-02 -5.697524286235854931e-04 3.684965956271859502e-05 9.165171737394106014e-05 -5.645556817621746057e-04 -1.417294598566163662e-05 -8.834469664395391527e-05
1.181078832138443178e-04 -2.381054925591084750e-04 2.125941897849195281e-03 7.025056893559470782e-04 -7.346310335901115075e-04 -1.096513587757337073e-03 -7.077024362173527615e-04 4.799904373810629172e-04 -7.483315480429158194e-04 -6.075469512520145906e-04 -1.243912226008199364e-03 -8.802816751694232666e-03 -1.469262067180211414e-04 1.892088289085783193e-03 -9.373041611850668363e-04 1.318083976666349416e-04 -2.197279059310356872e-03 -6.713252081874902105e-04 -1.164071296955669936e-03 3.665123831892012039e-03 4.306213421976757064e-03 1.068640127318855586e-03 -2.567665381068970007e-03 4.664316523881132867e-03 -1.650675775796681555e-03 1.985629732591147941e-03 3.679391264184243837e-02 -2.976318656988833711e-04 9.448630657107013062e-07 -8.362038131540180952e-05 4.706599146071691747e-02 9.110275193276512473e-02 -1.335370246453679299e-01 -5.527448934410753869e-05 3.779452262843038159e-06 1.275565138709518497e-05 2.815691935818027286e-04 -5.291233167980312715e-05 2.092871690549318140e-04 1.237770616081060586e-04 -1.880277500764397690e-04 3.089702224874169901e-04 7.228202452687378771e-05 2.329087456977006233e-04 1.336981237980717217e-04 5.007774248266581927e-05 -2.031455591277914370e-05 3.037734756260071327e-04 -1.847207293464548468e-04 -3.524339235101121110e-04 4.577861553368608441e-04 3.042459071588640577e-04 1.606267211708080518e-05 -3.472371766487020368e-04 -1.818861401493187179e-04 -7.795120292114027195e-05 1.204700408781219766e-04 2.107044636534986044e-04 5.659729763607408270e-04 3.297572099330563114e-04 -6.614041459975069021e-05 1.497607959151533671e-04 4.412510516869197529e-04 3.609376911015111733e-04 -1.220763080898293633e-03 -8.262827509640522424e-04 -3.373161144587351811e-04 1.050215297537501107e-03 -1.098875745421602941e-03 1.492883643823008331e-04 -1.426743229223246731e-04 1.256667877395296114e-04 4.735181253809438509e-03 8.207080588763602386e-03 4.355535274006859525e-02 -4.971822208616698269e-02 -9.998115772971620518e-02 5.640454557066913038e-02 -5.149503708123464262e-05 4.582585868697154651e-05 -9.448630657107531870e-06 -7.984092905255927111e-05 -4.724315328553757804e-05 2.125941897849321726e-05
2.498217945739231779e-03 7.015608262902366977e-04 3.897560146056864520e-04 -7.225367863490129994e-03 1.358240656959208530e-03 1.116686414210253664e-02 6.618765775303814183e-04 -7.747877138828168815e-04 -7.111984295604835762e-03 2.413180269825264575e-03 -5.758940385507062189e-04 5.513275988422246168e-04 -5.943188683320640812e-03 -3.505441973786902117e-04 -2.576641580193223501e-03 -4.482430383731810138e-03 -2.471761779899333319e-03 -7.176234984073175029e-04 -5.828860252369612131e-03 1.020452110967601245e-04 -2.284206461355744837e-03 -4.510776275703139333e-03 2.037597201205238601e-03 -1.094151430093051255e-03 5.281784537323117729e-03 -1.072419579581705240e-04 -5.324303375280089838e-04 -5.398427882785103438e-02 -1.113615609246693811e-02 -9.448488927647674673e-02 -1.007224028047647244e-03 -1.662958995650932656e-04 -3.514890604443993453e-04 -4.477781657448516306e-01 -4.534067150272905883e-02 -4.058961654941568575e-01 4.870769103738906082e-04 -5.612486610321874066e-04 4.190467696427195772e-04 1.288793221629467699e-03 5.763664700835638486e-05 7.242375398672932021e-04 -7.747877138827857649e-05 8.503767591396500856e-06 2.491131472746401215e-03 5.895945530035096634e-04 6.741597973846228699e-04 5.385719474551262673e-05 4.407786201540665142e-04 3.581031019043729845e-04 2.040904221935256699e-04 -5.451859889151066015e-04 -1.071474716515993450e-03 -1.114938417538683340e-04 1.615715842365395742e-04 7.606147678971923991e-05 1.473986382508770906e-04 4.346370102269430779e-04 1.629888788351043318e-04 -1.322808291994451374e-05 -5.768389016164146479e-04 9.623430324263987498e-04 -4.927460887681578243e-04 3.921181722699637585e-04 -8.031336058541757843e-06 1.100765471553086586e-04 2.801518989832381336e-04 1.370051445280580263e-04 1.610991527036846551e-04 2.022006960621046379e-04 7.039229839545749906e-05 3.751106370871693744e-04 8.078579211826978712e-05 5.518000303750795902e-04 1.214149039438329805e-04 -8.503767591395321786e-06 -5.697524286235854931e-04 -5.149503708123464262e-05 4.824574748456335049e-01 5.021002331186942558e-02 4.544210255283310795e-01 3.003530713281342412e-02 5.223203027249043347e-03 4.719165824845641954e-02
5.763664700835519902e-05 -3.533787865758268283e-04 1.228321985423980905e-04 2.598373430704565504e-04 4.655434811063452472e-02 -4.491879014388908305e-03 1.240132773745363480e-03 -2.595916786733723503e-02 3.301823983126225565e-03 -1.818861401493201545e-04 -3.510166289115464861e-04 8.976199124252054310e-05 5.917677380546484608e-03 -1.204700408781210659e-03 8.846752884249783899e-03 -3.879607747808365772e-03 1.528316008787142070e-03 3.415679982544372710e-03 -6.035785263760298433e-03 -3.410010804150108692e-03 -8.543924271689486497e-03 3.881025042406938824e-03 7.601423363643011050e-04 -3.571582388386647291e-03 8.314794978254743242e-05 9.165171737394307676e-04 -1.181078832138441009e-04 -3.231431684730788232e-04 4.930295476878710469e-03 -4.351094417598018460e-04 6.377825693548982294e-05 -1.044073687610382577e-04 -8.503767591396897268e-06 -4.564822443061791052e-02 -1.135252973451470054e-01 -8.299063008210544323e-02 -6.944743532973986797e-05 -7.936849751970283403e-05 -3.259777576702099647e-04 8.645497051252983391e-05 -9.387214557836333828e-04 3.486544712472685833e-04 8.125822365111825532e-05 1.376665486740567997e-03 -1.426743229223214476e-04 -7.086472992834291144e-06 -1.936969284707133819e-05 3.779452262843012748e-04 -9.779332730105873663e-05 -2.574751854061808161e-04 2.494438493476391666e-04 2.105154910403559104e-03 2.075391723833667698e-03 -8.461248753439794485e-04 -1.104072492283012961e-03 -1.108324376078717805e-03 -2.163736420477622969e-04 -4.488099562125713414e-05 2.272395673034361178e-04 8.551010744682270603e-05 -2.178381797996139287e-03 2.282316735224324943e-03 4.152673173798754531e-04 1.143284309509988656e-04 -7.043954154873665382e-04 -9.448630657107651132e-05 -8.031336058541080217e-06 6.368377062890489626e-04 -1.639337419008146581e-04 1.070057421917428205e-03 -1.002972144251967554e-03 4.729039643882319193e-04 -9.921062189963298099e-06 -1.086592525567432234e-05 -4.771558481839274795e-05 -7.275445605972786665e-05 3.684965956271859502e-05 4.582585868697154651e-05 5.021002331186942558e-02 8.140751201550708305e-02 9.107629576692521933e-02 -5.228872205643308665e-03 2.673490044428575990e-03 -6.780337359540366225e-03
-3.656620064300604737e-04 1.015727795639024948e-04 5.872323953392351217e-04 2.476486095227882402e-03 -4.518335180228823245e-03 6.041926873687408425e-03 1.107285026706431724e-02 3.308438024586201481e-03 3.588117492036588165e-03 -3.396782721230162281e-04 1.110214102210130760e-04 5.919567106677883252e-04 -1.326587744257882919e-03 1.169740475349912920e-03 -1.830672189814583958e-03 3.099150855531265032e-04 -3.718036163571819042e-04 -1.407845967909014456e-04 -7.086472992823787936e-06 -8.253378878983433798e-04 3.325917991301863144e-04 -5.461308519808259808e-04 1.662958995650928320e-04 5.801459223464032564e-04 4.809353004467698824e-04 -1.185803147466992776e-04 -1.431467544551796194e-04 -2.762779604138246737e-03 -4.601483130011369579e-04 8.834469664395542231e-04 3.510166289115437756e-04 -8.503767591395364138e-06 -1.833034347478868366e-04 -4.135391628326910984e-01 -8.307330560035514067e-02 -8.553661085581634183e-01 -2.555854592747606514e-04 4.582585868697188532e-05 2.244049781063048137e-04 8.451800122782703690e-04 3.557409442401000691e-04 2.242632486464474217e-03 -1.677131941636589990e-03 1.181078832138438028e-04 1.816026812296067747e-03 -2.631443638004434243e-04 7.086472992830564199e-06 1.502332274480082863e-04 1.256667877395331893e-04 8.314794978254709361e-05 -3.307020729987686977e-05 -5.234541384037600439e-04 -5.333752005937201232e-04 1.965315176678354432e-04 1.370051445280214344e-05 1.653510364993572438e-05 3.618825541672191144e-04 -2.503887124133484087e-04 -1.214149039438334955e-04 -1.091316840895933992e-04 -5.149503708123227093e-05 6.850257226403511177e-05 2.815691935818056017e-04 1.011003480310475756e-04 5.102260554838006223e-05 1.086592525567533878e-05 -2.560578908076169258e-04 3.070804963559956328e-05 -1.020452110967641902e-04 -2.262947042377258457e-04 2.234601150405909095e-04 -2.976318656988938608e-05 9.968305343248552849e-05 -9.306901197250988349e-05 2.173185051134728942e-05 9.968305343248281799e-05 9.165171737394106014e-05 -9.448630657107531870e-06 4.544210255283310795e-01 9.107629576692521933e-02 8.969292175241810883e-01 -4.719591013225211962e-02 -6.785534106401775595e-03 -5.782703691609666213e-02
2.497273082673522049e-03 5.891221214706602195e-04 -5.806183538792568204e-04 7.412450750500851468e-04 9.377765927179226770e-04 7.133243714583337863e-03 -7.287728825827038959e-03 -1.283124043235201947e-03 -1.117442304662821448e-02 2.408455954496708552e-03 -6.892776064359965472e-04 -4.242435165041267241e-04 -4.531563263148747321e-03 -2.029565865146697873e-03 9.117928584108775641e-04 -5.802404086529738825e-03 -3.684965956271893384e-05 2.336173929969838532e-03 -4.417234832197783692e-03 2.496800651140664365e-03 7.436072327143623990e-04 -5.969172417627675517e-03 3.033010440931508582e-04 2.525146543111987923e-03 5.197219292941999101e-03 2.362157664277579229e-06 4.006219398613592971e-04 -5.407167866142927048e-02 1.020593840427470346e-02 9.476598603852572078e-02 -1.006751596514819484e-03 -8.645497051253461795e-05 3.689690271600492449e-04 -4.474238420952101336e-01 4.521878416725236965e-02 4.057175863747374822e-01 4.776282797167868033e-04 -6.103815404491451900e-04 -1.077143894910252535e-04 -8.314794978254573836e-05 -2.740102890561190341e-05 -2.496328219607810584e-03 1.285013769366627045e-03 -6.944743532974088441e-05 -7.209305191373019915e-04 5.843978061421015949e-04 6.080193827848691304e-04 -4.686520805925343397e-04 3.741657740214592107e-04 -4.960531094981394939e-05 5.196746861414953175e-06 1.833034347478861860e-04 -5.905394160692453058e-05 -3.410955667215816904e-04 -5.706972916892912116e-04 -9.708468000178008478e-04 4.861320473081834803e-04 4.672347859939663837e-04 -1.370051445280485395e-05 -1.747996671564881538e-04 1.502332274480066058e-04 -8.078579211827520814e-05 -1.492883643822981226e-04 3.524339235101153094e-04 -1.795239824850427667e-04 -4.771558481839020685e-05 3.954251929999495481e-04 -3.297572099330493725e-04 -1.308635346009359452e-04 -5.243990014694658707e-04 1.092261703961631579e-03 1.407845967909024756e-04 9.921062189962925404e-05 5.447135573822504354e-04 9.495873810393040053e-05 -4.724315328549191957e-07 -5.645556817621746057e-04 -7.984092905255927111e-05 3.003530713281342412e-02 -5.228872205643308665e-03 -4.719591013225211962e-02 4.823875549787708383e-01 -5.016183529551818121e-02 -4.543837034372354422e-01
1.903899077407170755e-04 -3.500717658458394124e-04 8.928955970966688429e-05 -1.234463595351097294e-03 -2.596341975113293510e-02 3.284344016410573226e-03 -2.692859737275639874e-04 4.654915136377311274e-02 -4.480068226067527790e-03 -4.866044788410368410e-05 -3.538512181086750797e-04 1.228321985423975755e-04 -3.886221789268341255e-03 7.540007264371815718e-04 -3.561188894663828118e-03 6.030116085366013165e-03 -3.414262687945807465e-03 -8.550538313149462846e-03 3.875355864012652689e-03 1.537764639444250429e-03 3.424183750135770254e-03 -5.922401695875016345e-03 -1.200448524985511453e-03 8.836831822059819375e-03 -9.354144350536201086e-05 9.160447422065752521e-04 -1.171630201481334901e-04 3.226707369402253677e-04 4.935019792207264756e-03 -4.114878651170330638e-04 -7.228202452685760599e-05 -1.044073687610381492e-04 -8.031336058541435971e-06 4.551452630681981221e-02 -1.134818336441243136e-01 -8.288480541874584939e-02 1.133835678853254496e-05 -2.267671357705882188e-05 3.779452262843011664e-04 -8.551010744682396641e-05 1.376665486740567346e-03 -1.360602814623498684e-04 -8.173065518397793145e-05 -9.391938873164886814e-04 3.444025874515684559e-04 7.322688759258099691e-05 -7.700633985542688280e-05 -3.264501892030651550e-04 8.503767591394644160e-06 6.533728099389871265e-04 -1.648786049665291586e-04 -1.067695264253154747e-03 -1.003444575784823069e-03 4.714866697896659149e-04 2.179799092594708002e-03 2.282316735224328846e-03 3.992046452627940516e-04 -1.119662732867291756e-04 -7.039229839545118900e-04 -9.401387503821752637e-05 1.106434649947290755e-03 -1.107851944545862289e-03 -2.357433348948326864e-04 4.535342715411611910e-05 2.253498411720152484e-04 8.551010744682278734e-05 9.873819036677484984e-05 -2.437746709533739563e-04 2.499162808804927848e-04 -2.103265184272136608e-03 2.075864155366517576e-03 -8.442351492125582538e-04 8.692740204538822256e-05 3.921181722699564401e-05 4.582585868697146520e-05 2.031455591278041086e-05 -1.417294598566163662e-05 -4.724315328553757804e-05 5.223203027249043347e-03 2.673490044428575990e-03 -6.785534106401775595e-03 -5.016183529551818121e-02 8.140562228937565925e-02 9.102574559290968481e-02
3.259777576702100189e-04 1.110214102210198522e-04 5.924291422006418891e-04 -1.107426756166288336e-02 3.309855319184767594e-03 3.610321774080780047e-03 -2.472706642965041748e-03 -4.519280043294532541e-03 6.022557180840345734e-03 3.519614919772556198e-04 1.029900741624645419e-04 5.867599638063774378e-04 5.541621880393392784e-04 1.747996671564895090e-04 5.636108186964620568e-04 1.464537751851604759e-05 -8.149443941755257249e-04 3.453474505172806795e-04 -3.014113179617203394e-04 -3.845592677442769198e-04 -1.535402481779984940e-04 1.334146648783583310e-03 1.161709139291372409e-03 -1.815081949230357150e-03 -4.639277652639819493e-04 -1.209424724109756761e-04 -1.436191859880336442e-04 2.761362309539676721e-03 -4.681796490596783363e-04 8.664394312567597848e-04 -3.373161144587511189e-04 -8.503767591396719391e-06 -1.833034347478868366e-04 4.136142794464150452e-01 -8.301661381641249615e-02 -8.554804369891146898e-01 2.565303223404691345e-04 1.086592525567398352e-05 1.492883643822991526e-04 1.673352489373739361e-03 1.190527462795544950e-04 1.811302496967515194e-03 -8.513216222053897938e-04 3.562133757729541751e-04 2.247829233325884021e-03 2.499162808804975553e-04 4.062911182556235316e-05 2.248774096391578626e-04 2.532233016104806344e-04 2.598373430704630557e-05 -1.001554849653377372e-04 2.229876835077359903e-04 2.234601150406017515e-04 -2.740102890561241841e-05 4.913287941695496444e-05 6.850257226403104601e-05 2.744827205889736822e-04 -1.044073687610387862e-04 4.818801635124783656e-05 1.039349372281770907e-05 -1.700753518279064357e-05 1.795239824850454772e-05 3.595203965029418079e-04 2.475541232162161830e-04 -1.190527462795548338e-04 -1.081868210238835608e-04 -1.289738084695176237e-04 8.314794978254167260e-05 -3.401507036558399765e-05 5.210919807394813821e-04 -5.329027690608611383e-04 1.941693600035598443e-04 -1.209424724109772211e-04 8.692740204538915768e-05 -8.976199124253459707e-06 -1.053522318267499799e-04 -8.834469664395391527e-05 2.125941897849321726e-05 4.719165824845641954e-02 -6.780337359540366225e-03 -5.782703691609666213e-02 -4.543837034372354422e-01 9.102574559290968481e-02 8.969594531422836470e-01
1.616115519442183679e+00 2.429446087501474505e-01 -2.607916547668250040e-02 -7.413962531405995926e-02 -1.403074409427183117e-02 6.361432319357501752e-02 -7.413442856719855423e-02 -2.757866316196546513e-02 -5.902465085188504657e-02 7.846851544961377933e-02 -4.005085562934741078e-02 4.341173355408057405e-03 -2.892754967457413784e-01 1.722107423564418760e-02 9.182982406182954582e-02 -2.891375467381476216e-01 -3.245604630716437435e-03 -9.320885170623438576e-02 -4.909036057900210102e-03 2.112619328622673473e-02 7.959526465547386853e-03 -4.911870647097343195e-03 1.883159333114816508e-02 -1.235219485803667680e-02 -4.427269277955619420e-01 1.240255605943905992e-01 -1.351012454506520660e-02 3.278202406483459765e-03 1.090844409363063514e-03 -1.166905886152787470e-04 -5.466127321443275955e-02 9.956352825467204570e-02 -1.104781139582297969e-02 -4.938326812937281554e-03 2.508611439462053337e-04 -1.464537751851621700e-05 -4.505272448345370995e-01 -3.879829790628794850e-01 4.270214139173178491e-02 -9.472252233750345050e-04 -1.344209440433403145e-02 -5.007774248267009374e-04 -9.566738540321424299e-04 -1.301785088782990256e-02 3.424183750135767652e-03 -4.010471282409294562e-03 -1.486364088669585998e-02 1.629416356818194200e-03 -4.175680589448817204e-02 5.401309715135520217e-03 6.093280181308791121e-02 3.113465530976788215e-02 -1.153677803232830597e-03 -3.302910575651794856e-02 3.112142722684792945e-02 6.098146226097200459e-03 3.226896342015364572e-02 -4.174546753769964313e-02 -7.952912424087408769e-03 -6.064745316724326485e-02 2.174129914200443117e-03 -1.034152625420418133e-03 -7.582526102328798019e-04 2.259167590114412490e-03 -1.503277137545808422e-03 -3.643864412913526418e-03 2.261529747778688332e-03 -7.114818884801981866e-04 3.868269391019824293e-03 2.174129914200441382e-03 -9.051788169509020817e-04 7.587250417657341248e-04 -7.977951295328746320e-03 -5.407451325062642353e-03 5.971534575291958516e-04 1.496426880319405572e-02 -4.752661220525081416e-04 1.048798002938950607e-04 2.502942261067784765e-03 5.385719474551313495e-05 -3.680241640943371297e-04 2.501052534936364004e-03 1.903899077407185934e-04 3.240880315387889869e-04
2.429446087501474505e-01 2.046885205141176112e+00 -1.018208061186550717e-01 -4.688363288903472231e-02 -2.364047390408300503e-03 6.421903555562991084e-02 -5.484268692304924975e-02 -2.052620523950040091e-02 -6.782038113058642959e-02 4.010282309796150968e-02 -1.035555747072999799e-01 1.044829578062951049e-02 -1.793066639799298020e-02 -2.699431259897664970e-01 9.095724302064558606e-03 -4.912721023856491537e-02 -2.610330672801141061e-01 -2.902477608403577700e-02 1.450364805866024946e-04 6.061296566534478923e-03 2.869549130563569389e-03 2.167515872740488885e-03 6.415620216176027082e-03 -6.453414738804368576e-04 2.104536025095517793e-01 -6.498120934758548906e-01 5.224809294460751319e-02 2.680104085888551906e-03 7.282059647432786650e-03 -1.140449720312872259e-03 4.523531927090227410e-03 1.002688685332250688e-02 6.644749509610875342e-03 -4.042124195110607596e-03 4.568412922711462352e-04 -8.409281284824566985e-05 -4.110957469447630297e-01 -7.738409610909754432e-01 6.804573097175846408e-02 -1.148764515291133929e-02 -1.103930762823158822e-02 2.973956499324604055e-03 -1.092545162881343977e-02 -1.133174274706906168e-02 1.499497685282963648e-03 -1.075112439318979748e-02 -7.077024362173540625e-03 2.194444470113222044e-03 5.690579542702867838e-02 4.966200273375707963e-03 -8.181380313376271363e-02 1.441435849895040047e-02 -7.884409851823377668e-03 -1.415499358741278968e-02 2.279954577560049100e-03 -5.740043124192822054e-03 2.756637994211134143e-03 5.324067159513666547e-02 1.156795851349674484e-02 7.518984061159744714e-02 5.130606446809382690e-04 -8.654945681910413812e-04 7.195132245387534427e-04 -4.488099562126096273e-04 1.270368391848104329e-03 -6.363652747561955071e-04 -7.247099714001480671e-04 1.002830414792108341e-02 1.218873354766857042e-04 4.766834166510837412e-04 -9.051788169509088038e-04 -4.015668029270709786e-04 -8.066295991972692592e-03 2.105154910403556935e-03 -1.255250582796735423e-03 -5.874686111056615784e-03 4.514083296433126641e-03 -2.064525798577873910e-04 6.722700712531923511e-04 -3.529063550429680602e-04 9.968305343249501526e-05 5.569967772364850566e-04 -3.491269027801140699e-04 1.119662732867188486e-04
-2.607916547668250040e-02 -1.018208061186550717e-01 1.139780757262355948e+00 4.175916805215244831e-02 1.339863070331133790e-02 -3.668997770461426833e-02 -3.051907702245733323e-02 -1.699572439447217392e-02 -1.846120700938954501e-02 -4.353456575262296471e-03 1.044735091756380380e-02 -1.015208120952918944e-02 1.446443624143306517e-01 -6.860697963279065170e-02 -3.502980605500718436e-01 -1.373415157794522501e-01 4.868784891300940998e-02 -3.591759939154900438e-01 -9.265327222359634463e-03 -2.172240188069020188e-03 1.640093309460725207e-02 8.955884568339379792e-03 4.455974217891911678e-03 1.595590259065748917e-02 -2.355590865970193237e-02 5.236903541701849740e-02 -1.822291254421730122e-01 -3.377885459915938408e-04 -1.129111363524351597e-03 -2.896005296403458308e-03 -3.609376911015485783e-04 6.588530157201082441e-03 6.949656820915731115e-02 4.407786201540922640e-04 -8.503767591396773262e-05 -3.014113179617302057e-04 4.525799598447936833e-02 6.809297412504400349e-02 -1.636994158605193928e-01 -1.297769420753720759e-03 2.828920018737995923e-03 8.689905615341796119e-03 3.795987366492949502e-03 1.629416356818193332e-03 8.965333198996481429e-03 1.199031230386941003e-03 2.193972038580369564e-03 1.253455342971885461e-02 1.046435845274659715e-02 7.783781935325183657e-03 -1.806389209025817399e-02 5.417277900946032565e-02 -7.000490453850965328e-03 -5.692138566761290736e-02 -5.590093355664529917e-02 -4.489989288257506192e-03 -5.133204820240094834e-02 -2.263183258143681986e-02 -1.446727083063019739e-02 -3.314957579739606641e-02 1.077143894910232206e-04 -2.310190195662831692e-04 8.067713286571269113e-03 1.327060175790752746e-03 -1.288320790096611317e-03 -7.261272659987074579e-04 -1.179661537539875710e-03 6.958916478959722464e-04 -1.028955878559014185e-03 -2.050352852592300873e-04 5.144779392795043819e-04 4.152673173798758326e-04 9.344695719879340685e-04 -1.208007429511197967e-03 -8.882185249213936720e-03 6.292788017633636419e-04 -2.248774096391583776e-04 2.161374262813349836e-03 3.538512181086773565e-04 1.218873354766877371e-04 5.858151007406690088e-04 -6.165231503762658074e-04 8.976199124252054310e-05 5.910118476020757763e-04
-7.413962531405995926e-02 -4.688363288903472231e-02 4.175916805215244831e-02 1.706819539161218868e+00 -3.556842524561559804e-02 -3.168848679573424421e-01 4.570775080375769073e-02 4.063383614089094084e-03 3.689690271600490346e-02 -7.414671178705280197e-02 5.483607288158927340e-02 3.052238404318731793e-02 -3.275561514214796466e-01 -1.279656395784044554e-01 1.543906249371370179e-03 7.040647134143687182e-03 -2.651285762384371966e-03 -9.187376019438506930e-03 -3.276222918360794378e-01 1.253445894341227995e-01 -2.638955299376848432e-02 7.047733607136501266e-03 5.744767439521373956e-04 -9.553510457401426931e-03 -1.653699337606959890e-02 -4.568412922711489457e-04 -3.870159117151245488e-03 -3.390447414374567758e-01 -1.197188747408809567e-02 -1.083431958612563750e-01 1.029381066938579725e-02 -3.987322137299372893e-04 -3.641974686782095683e-03 -9.510708160524733445e-02 -1.089285385304641918e-02 -9.877315030020501763e-02 -4.455974217891912545e-03 3.022616947208697433e-03 8.763132502934381507e-03 -5.070234421225801036e-01 4.915272154133908805e-02 4.458350548502174604e-01 -4.647781420231197197e-03 1.494773369954409143e-03 1.353469098477368647e-02 -4.448887744899081981e-03 -1.042656393011813509e-03 9.205328417687012182e-03 4.009290203577153822e-02 4.597467461982097936e-02 -7.171983100277476257e-03 -3.949527614670948761e-02 -5.156353965350008589e-02 8.266606961903382594e-03 -1.138559994181461039e-03 2.513335754790582471e-04 -2.900729611732013463e-03 1.640754713606721368e-03 2.952697080346131661e-04 1.571307278276987259e-03 -3.951086638729370965e-02 5.212242615686799030e-02 -3.649533591307786533e-03 4.005841453387309903e-02 -4.620380391325583369e-02 2.962618142536069948e-03 1.639809850541006000e-03 2.414125132890981677e-04 1.595873717985459321e-03 -1.138559994181455835e-03 -7.757325769485281294e-04 -2.313497216392778992e-03 4.006219398613604355e-04 4.535342715411696613e-05 7.029781208887989075e-04 3.812522470142884197e-04 1.100765471553005271e-04 7.006159632245211131e-04 -7.120488063196237644e-03 2.621995007347323933e-04 2.480265547490726093e-03 8.258103194311956427e-04 -1.228794416956834577e-03 -1.109599941217422926e-02
-1.403074409427183117e-02 -2.364047390408300503e-03 1.339863070331133790e-02 -3.556842524561559804e-02 1.355828421552448315e+00 5.778593537273825353e-02 -4.058186867227683847e-03 6.365070042160488224e-03 -1.304288975907123491e-02 2.756874209977550061e-02 -2.052242578723757066e-02 -1.699052764761076195e-02 -1.532582065528827198e-01 -4.416119893780232619e-01 7.426151264953665537e-03 3.755830686200230251e-03 5.300681798637326206e-03 2.282789166757180459e-03 1.548446316402110889e-01 -4.403463453015037388e-01 3.151637998831503112e-02 -3.437884264588590179e-03 2.523729248513421376e-03 8.328967924240289174e-04 2.407983522963854338e-03 7.526306749919005334e-03 4.771558481839302578e-04 -1.475261947647484723e-02 -2.415282590146470287e-01 -3.415491009931231198e-02 -2.725929944575512950e-04 -2.732071554502643433e-03 8.423454230811372760e-04 -3.483710123275553933e-03 2.418424259839958151e-02 -2.287041050552877930e-03 5.731066925068575499e-03 4.095036526790404516e-03 -4.661009503151146427e-03 4.940027566455530705e-02 -1.506173142842211765e-01 -6.028557061307604492e-02 7.166786353416036530e-04 5.705555622294383733e-03 -9.987202604562681312e-04 -3.652840612037777743e-03 4.209364957741407176e-03 8.305346347597517736e-04 -5.970495225919679461e-02 -6.399132355679362782e-02 5.685713497914456419e-03 -1.097789152896038942e-02 -1.959834970897244427e-02 7.348672493565383546e-03 -6.491209261432851017e-04 -8.414005600154270039e-04 -1.377137918273425680e-03 -2.740102890561187630e-04 -1.401231926449048298e-03 -8.598253897967796404e-05 -1.783901468061897463e-03 -3.180881510715248724e-03 -3.674572462549121482e-03 5.953865635963169478e-02 -7.139857756043307968e-02 9.345640582945064292e-03 -5.012498563595516824e-04 6.400974838657496994e-03 -2.900729611731995682e-04 8.314794978254438310e-05 -5.196746861409396638e-05 1.763114480616266057e-03 4.884942049724594858e-04 6.566798306689610983e-05 4.823525950453397357e-04 -5.508551673093684507e-04 3.883387200071176286e-04 -7.360483281886767530e-04 1.377137918273423078e-03 4.655482054216737720e-02 -4.520697337893101256e-03 9.916337874634375670e-04 -2.591901118704452792e-02 3.301351551593372218e-03
6.361432319357501752e-02 6.421903555562991084e-02 -3.668997770461426833e-02 -3.168848679573424421e-01 5.778593537273825353e-02 1.877048903668865343e+00 -3.690398918899773228e-02 -1.304052760140696383e-02 -1.105362230367710197e-01 5.904591027086353305e-02 -6.785203404328776777e-02 -1.846073457785668559e-02 2.361685232744027696e-02 2.606026821536828325e-02 -2.663526463400656130e-01 1.081395778705944097e-03 1.336933994827431242e-02 1.655730793198239084e-02 -1.031081820456861142e-02 1.282935070622058873e-02 -2.675228592469484079e-01 1.854766197990215248e-03 -1.020215895201186281e-02 1.936922041553757606e-02 2.165011985616335094e-02 5.404616735865510127e-04 1.199078473540232496e-02 -1.345390519265541318e-01 -3.409869074690251994e-02 -5.466174564596564256e-01 -2.354598759751161570e-03 8.319519293583204885e-04 4.804156257606329028e-03 -3.121024435502471606e-02 -2.214759026026021788e-03 4.963838115711442095e-03 8.866122577096839652e-03 3.599928280357899508e-04 -1.293092348578451026e-02 4.481646147387273182e-01 -6.037108072052287111e-02 -6.910246582444936614e-01 6.483650356907188356e-03 -9.996651235219780780e-04 -3.226234937869380814e-03 9.887519551130177081e-03 -4.169680708981562955e-03 -1.304903136899835531e-02 5.741932850324236309e-03 8.548648587018037315e-03 -4.105902452046077469e-03 -5.717130194849340263e-02 -7.703421331586485232e-02 1.317942247206644116e-02 -2.549712982820475163e-03 -1.780594447331923817e-03 8.513688653586733504e-03 -3.538039749553909159e-03 -1.091789272428772594e-03 -2.918682009980507006e-03 -5.820450971084811798e-02 8.064264536381422765e-02 3.721815615834673033e-03 -7.437017190209340226e-03 6.607899850048157275e-03 -4.322276094093839387e-03 -3.514890604443998007e-03 7.790395976785030770e-04 -3.088284930275608450e-03 -2.630971206471583064e-03 2.148146179893395402e-03 8.106925103798286875e-04 -1.276982433308083932e-03 -2.219483341354563932e-03 -7.384104858529529211e-04 -1.190999894328402010e-03 1.962953019014089268e-03 -1.093678998560204847e-03 1.117773006735822000e-02 -4.483847678330385791e-03 6.041454442154557680e-03 7.125212378524791931e-03 3.307965593053342063e-03 3.626384446197861502e-03
-7.413442856719855423e-02 -5.484268692304924975e-02 -3.051907702245733323e-02 4.570775080375769073e-02 -4.058186867227683847e-03 -3.690398918899773228e-02 1.706894183343410365e+00 3.556228363568847417e-02 3.168853403888752807e-01 -7.414529449245423065e-02 4.688410532056756785e-02 -4.175964048368530773e-02 7.044426586406551255e-03 -5.787286277478357341e-04 9.557289909664265851e-03 -3.275816627242539303e-01 -1.253152986790858070e-01 2.639049785683419622e-02 7.041119565676532722e-03 2.655537646180074207e-03 9.193990060898483280e-03 -3.276010324171009236e-01 1.279779227982586753e-01 -1.558079195357030440e-03 -1.653982796526673460e-02 4.365267363583670915e-04 3.879607747808350160e-03 -3.390508830473838442e-01 1.197613935788379574e-02 1.083323299360006986e-01 1.028908635405728807e-02 4.053462551899125006e-04 3.641029823716387254e-03 -9.508582218626876470e-02 1.087679118092933425e-02 9.878354379392784157e-02 -4.451249902563354788e-03 1.036514783084698313e-03 -9.208635438417003827e-03 -4.644474399501203818e-03 -1.495718233020123210e-03 -1.353185639557655424e-02 -5.070399772262301763e-01 -4.919382308469751053e-02 -4.458317478294874792e-01 -4.451249902563358257e-03 -3.026396399471541123e-03 -8.765967092131513733e-03 1.641227145139577751e-03 -3.047183386917169711e-04 -1.595873717985467344e-03 -1.137615131115748707e-03 7.757325769485281294e-04 2.311607490261355629e-03 -3.949763830437376388e-02 -5.211770184153943775e-02 3.597093691160835154e-03 4.006172155460308026e-02 4.622128387997148646e-02 -2.964035437134636061e-03 -1.137142699582892325e-03 -2.484989862819260214e-04 2.848289711585067288e-03 1.640282282073870623e-03 -2.952697080346131661e-04 -1.570362415211269290e-03 4.009195717270581938e-02 -4.602239020463937125e-02 7.170093374146051593e-03 -3.950236261970231644e-02 5.156117749583580961e-02 -8.264717235771958798e-03 3.765279316857351620e-04 -1.077143894910259311e-04 -7.025056893559435004e-04 4.133775912484513853e-04 -4.677072175268172372e-05 -7.048678470202224874e-04 8.054957635184136801e-04 1.232573869219675882e-03 1.109316482297709530e-02 -7.146944229036137838e-03 -2.702308367932772411e-04 -2.476486095227881101e-03
-2.757866316196546513e-02 -2.052620523950040091e-02 -1.699572439447217392e-02 4.063383614089094084e-03 6.365070042160488224e-03 -1.304052760140696383e-02 3.556228363568847417e-02 1.355813303743396814e+00 5.782750934762952155e-02 1.401893330595044632e-02 -2.348929581356928344e-03 1.339296152491706998e-02 3.440246422252847373e-03 2.526091406177698520e-03 8.291173401611855523e-04 -1.548158133167069350e-01 -4.403751636250079482e-01 3.151496269371646675e-02 -3.747799350141688655e-03 5.295485051775917704e-03 2.285151324421457169e-03 1.532643481628098714e-01 -4.415751397184605187e-01 7.410561024369438296e-03 -2.409873249095277267e-03 7.515913256196187463e-03 4.880217734396042413e-04 1.472899789983207405e-02 -2.415386525083698110e-01 -3.413365068033381855e-02 2.768448782532333704e-04 -2.729709396838365422e-03 8.428178546139922494e-04 3.485127417874149969e-03 2.414881023343543043e-02 -2.225152519748822312e-03 3.648588728242071165e-03 4.208420094675695278e-03 8.286449086283287357e-04 -7.185683614730273413e-04 5.704610759228671835e-03 -1.001554849653396237e-03 -4.944184963944657507e-02 -1.506329045248054332e-01 -6.033423106096014871e-02 -5.732484219667139010e-03 4.090784642994702708e-03 -4.663371660815422703e-03 5.017222878924052464e-04 6.462863369461555214e-03 -2.891280981074870193e-04 -8.409281284825828725e-05 -5.196746861408719012e-05 1.764059343681976654e-03 1.776814995069070802e-03 -3.186078257576660695e-03 -3.722760478900368451e-03 -5.952023152985033011e-02 -7.140802619109017091e-02 9.347057877543623466e-03 6.486484946104315377e-04 -8.395108338840059177e-04 -1.422963776960393554e-03 2.725929944575499397e-04 -1.399814631850480884e-03 -8.598253897967796404e-05 5.971629061598532351e-02 -6.391856910073390186e-02 5.683351340250182744e-03 1.097505693976325372e-02 -1.958890107831533917e-02 7.345837904368251320e-03 5.239265699366123068e-04 3.869214254085528710e-04 -7.374656227872432995e-04 -5.366822213237099244e-04 6.708527766546493317e-05 4.814077319796293553e-04 -7.832914814742149680e-04 -2.591664902938025511e-02 3.307493161520493052e-03 -1.218873354766870486e-03 4.654726163764169589e-02 -4.519752474827387623e-03
-5.902465085188504657e-02 -6.782038113058642959e-02 -1.846120700938954501e-02 3.689690271600490346e-02 -1.304288975907123491e-02 -1.105362230367710197e-01 3.168853403888752807e-01 5.782750934762952155e-02 1.877009219420105346e+00 -6.360534699445077877e-02 6.424974360526553019e-02 -3.668950527308140891e-02 -1.860435376384479700e-03 -1.021585946646466625e-02 1.937819661466184257e-02 1.029144851172155567e-02 1.280903615030782455e-02 -2.675242765415469792e-01 -1.077143894910245758e-03 1.337217453747143424e-02 1.658612625548656211e-02 -2.362441123196594439e-02 2.605507146850687822e-02 -2.663654019914527549e-01 -2.165815119222188473e-02 4.558964292054358547e-04 1.202291007963648267e-02 1.345187373706413780e-01 -3.406514810806977878e-02 -5.466410780362991328e-01 2.340425813765522126e-03 8.569908005996479568e-04 4.790928174686381533e-03 3.123670052086462492e-02 -2.246884370260172122e-03 4.992656439215623770e-03 -9.898385476385843096e-03 -4.195664443288605466e-03 -1.306131458885259611e-02 -6.470422273987239993e-03 -1.001554849653396020e-03 -3.216786307212271372e-03 -4.481665044648587837e-01 -6.042304818913694919e-02 -6.909963123525223461e-01 -8.845808021184082409e-03 3.401507036558725026e-04 -1.294462400023730850e-02 3.521977077436828571e-03 8.097476473141175480e-04 -3.087812498742738623e-03 2.631916069537298432e-03 2.150508337557673847e-03 8.045509004527018901e-04 5.819269892252673659e-02 8.067335341344983313e-02 3.710477259046136324e-03 7.440324210939324931e-03 6.607899850048152939e-03 -4.318024210298129772e-03 2.554437298149029451e-03 -1.763114480616276899e-03 8.496681118403945354e-03 3.533787865758210821e-03 -1.092734135494497286e-03 -2.916792283849092750e-03 -5.745239871054233158e-03 8.574159889792242958e-03 -4.104957588980365571e-03 5.718925434674190095e-02 -7.702807170593775621e-02 1.317564301980361438e-02 1.170212906882775808e-03 1.967677334342635750e-03 -1.102655197684438825e-03 1.308635346009393279e-03 -2.222790362084552107e-03 -7.469142534443423340e-04 -7.144109639839013419e-03 3.315996929111883224e-03 3.595203965029411357e-03 -1.120513109626381822e-02 -4.480068226067539065e-03 6.016415570913218394e-03
7.846851544961377933e-02 4.010282309796150968e-02 -4.353456575262296471e-03 -7.414671178705280197e-02 2.756874209977550061e-02 5.904591027086353305e-02 -7.414529449245423065e-02 1.401893330595044632e-02 -6.360534699445077877e-02 1.616622910908470434e+00 -2.429299633726289265e-01 2.619443877069921323e-02 -4.911398215564488981e-03 -1.884151439333812961e-02 1.235455701570095481e-02 -4.918484688557321280e-03 -2.113375219075241604e-02 -7.950077834890276543e-03 -2.891167597507019460e-01 3.234266273927907664e-03 9.321499331616150963e-02 -2.892967561647198371e-01 -1.723005043476844023e-02 -9.185391807000517495e-02 -4.423825252081103332e-01 -1.241417787514730309e-01 1.355075365689076619e-02 3.269698638892060052e-03 -1.078561189508824448e-03 1.096041156224472884e-04 -5.462064410260722425e-02 -9.953140291043788279e-02 1.099962337947173532e-02 -4.939271676002963962e-03 -2.768448782532497961e-04 3.401507036558687756e-05 -4.023699365329241190e-03 1.484757821457878026e-02 -1.637920124409590226e-03 -9.528944017692949449e-04 1.301879575089561446e-02 -3.419459434807215967e-03 -9.547841279007146216e-04 1.344209440433403145e-02 5.026671509581219152e-04 -4.506444078546851806e-01 3.879636093700323807e-01 -4.275694344954300563e-02 2.265781631574382768e-03 6.968365109616806753e-04 -3.868741822552681977e-03 2.173657482667585433e-03 9.056512484837582477e-04 -7.625044940285768394e-04 2.174129914200443985e-03 1.047380708340370833e-03 7.180959299401723679e-04 2.264836768508674339e-03 1.504222000611519453e-03 3.645281707512088194e-03 3.112615154217648200e-02 -6.081611122447268258e-03 -3.231573414190632570e-02 -4.173743620164110935e-02 7.947715677226002001e-03 6.064036669425042908e-02 -4.175160914762676007e-02 -5.422096702581157696e-03 -6.091815643556938720e-02 3.113796233049787032e-02 1.159819413159944709e-03 3.302768846191937724e-02 1.495293044640552335e-02 4.733763959210884648e-04 -6.944743532974020678e-05 -7.936849751970325578e-03 5.407451325062641485e-03 -6.066020881863021501e-04 2.494910925009241869e-03 -1.866104554778733309e-04 -3.420404297872921794e-04 2.439636435665167372e-03 -5.102260554838090927e-05 3.505441973786888564e-04
-4.005085562934741078e-02 -1.035555747072999799e-01 1.044735091756380380e-02 5.483607288158927340e-02 -2.052242578723757066e-02 -6.785203404328776777e-02 4.688410532056756785e-02 -2.348929581356928344e-03 6.424974360526553019e-02 -2.429299633726289265e-01 2.047088350700303927e+00 -1.017433273472667793e-01 -2.184523407923293081e-03 6.394833228730374859e-03 -6.089642458505701867e-04 -1.620440157693958487e-04 6.031060948431733737e-03 2.838841080927944401e-03 4.910878540878355070e-02 -2.609933830313542757e-01 -2.899454046593302747e-02 1.790940697901446596e-02 -2.699350946537079632e-01 9.047063854180480841e-03 -2.105386401854657252e-01 -6.498829582057832344e-01 5.223391999862185553e-02 -2.728764533772647886e-03 7.281587215899913354e-03 -1.139504857247157976e-03 -4.571719943441420603e-03 1.000893445507400684e-02 6.647111667275151618e-03 4.035037722117744939e-03 4.596758814682785151e-04 -8.503767591397446823e-05 1.076293518151119968e-02 -7.080331382903538341e-03 2.196334196244654514e-03 1.093773484866768578e-02 -1.132607356867480417e-02 1.509418747472931858e-03 1.150134566736414100e-02 -1.103836276516586938e-02 2.962618142536059106e-03 4.111576354755671625e-01 -7.737393883114115356e-01 6.803155802577280642e-02 7.303791497944179395e-04 9.972557227044147321e-03 1.199976093452714485e-04 -4.691245121253996130e-04 -9.032890908194837060e-04 -4.072359813213360805e-04 -5.059741716881185469e-04 -8.636048420596271254e-04 7.072300046844998481e-04 4.544791346068686577e-04 1.274620275643798331e-03 -6.344755486247812513e-04 -2.263419473910109093e-03 -5.745712302587086505e-03 2.727347239174078737e-03 -5.323641971134097928e-02 1.155945474590535337e-02 7.519928924225458000e-02 -5.690863001622581407e-02 4.893918248848847484e-03 -8.181994474368982362e-02 -1.440113041603043216e-02 -7.887716872553369313e-03 -1.414271036755854541e-02 5.870906658793768190e-03 4.523059495557375798e-03 -2.116493267192109907e-04 8.063933834308423254e-03 2.097596005877866085e-03 -1.253833288198169093e-03 -5.286508852651519577e-04 -3.491269027801140699e-04 1.129111363524313975e-04 -6.595144198661041660e-04 -3.524339235101125989e-04 1.025176426296204647e-04
4.341173355408057405e-03 1.044829578062951049e-02 -1.015208120952918944e-02 3.052238404318731793e-02 -1.699052764761076195e-02 -1.846073457785668559e-02 -4.175964048368530773e-02 1.339296152491706998e-02 -3.668950527308140891e-02 2.619443877069921323e-02 -1.017433273472667793e-01 1.139893195967175643e+00 -8.952577547609377739e-03 4.459281238621900720e-03 1.595070584379608414e-02 9.272886126885355670e-03 -2.162319125879059133e-03 1.640518497840295215e-02 1.373320671487951450e-01 4.869871483826507252e-02 -3.591741041893585784e-01 -1.446377483728706892e-01 -6.862209744184202820e-02 -3.503004227077360921e-01 2.357244376335187325e-02 5.234730356650715150e-02 -1.821899136249460205e-01 3.425128613201511643e-04 -1.130056226590061760e-03 -2.896477727936313390e-03 3.566858073058068717e-04 6.599396082456755394e-03 6.945924611806175708e-02 -4.407786201540787115e-04 -8.503767591396771907e-05 -3.004664548960203673e-04 -1.200920956518363282e-03 2.195389333178935677e-03 1.253360856665314271e-02 -3.796459798025810222e-03 1.627526630686772571e-03 8.965333198996481429e-03 1.296824557688002789e-03 2.827975155672284024e-03 8.691795341473219916e-03 -4.527972783499072118e-02 6.803722720416707781e-02 -1.637268168894250309e-01 1.178716674474161643e-03 6.812462703774508320e-04 -1.028011015493300335e-03 2.036179906606680402e-04 5.135330762137999645e-04 4.162121804455863215e-04 -1.091316840895933992e-04 -2.314914510991367331e-04 7.945825951094579939e-03 -1.328477470389321461e-03 -1.289738084695177429e-03 -7.270721290644280299e-04 5.589290222058675150e-02 -4.481957952198961995e-03 -5.145724255860761875e-02 2.263561203369965358e-02 -1.446585353603162954e-02 -3.315477254425747838e-02 -1.046483088427945483e-02 7.769136557806664845e-03 -1.806058506952819970e-02 -5.417608603019032076e-02 -7.008521789909512995e-03 -5.692327539374433115e-02 -6.585695568003943276e-04 -2.296017249677116353e-04 2.173185051134732520e-03 -9.495873810393091552e-04 -1.207534997978341584e-03 -8.881712817681080771e-03 6.991986686259553255e-04 9.023442277537681755e-05 5.910118476020757763e-04 -3.510166289115437756e-04 1.218873354766878997e-04 5.862875322735225728e-04
-2.892754967457413784e-01 -1.793066639799298020e-02 1.446443624143306517e-01 -3.275561514214796466e-01 -1.532582065528827198e-01 2.361685232744027696e-02 7.044426586406551255e-03 3.440246422252847373e-03 -1.860435376384479700e-03 -4.911398215564488981e-03 -2.184523407923293081e-03 -8.952577547609377739e-03 1.686911274366693192e+00 -2.097029088038446232e-01 3.218756346704266802e-01 2.335276310057409974e-02 -2.769393645598229158e-03 -4.794093465956505290e-02 3.998235305708339182e-02 4.955334348120044030e-02 -4.511721138768855568e-03 2.111768951863529815e-03 -6.161452051499828261e-03 7.930235710510363106e-03 -5.128244289145113266e-02 5.247627737497666256e-02 4.684016918801203050e-02 -7.550495244401200789e-02 -6.868162381498177371e-02 -2.943484665455424823e-02 -9.821379136530399706e-03 8.708330445123141708e-03 -1.264699213453857225e-03 9.104700501188838987e-03 -1.904843940472867149e-03 -5.634218460833209131e-03 -4.064989881300803964e-02 8.649276503516219183e-03 5.317358631747121089e-02 -3.771184711018045477e-02 -5.101315691772355387e-02 1.218400923234025162e-03 -2.705142957129915478e-03 1.175882085277054354e-03 2.385779240919664625e-03 -2.400424618438179534e-03 -2.097596005877857845e-03 -1.970039492006981415e-04 -4.559054054045627025e-01 4.255937258250288568e-01 -7.373097203814005240e-02 -4.259197035826991495e-01 -4.561420936025230993e-02 -4.068481150328603357e-01 -7.669925935907033476e-03 -1.172575064547055988e-03 -1.216274981336168057e-02 1.470679361778798669e-03 -3.812994901675751530e-03 -3.597566122693691103e-03 4.308575579640983033e-04 1.022814268631885327e-03 2.071139840037953747e-03 -9.370679454186408783e-03 1.571023819357269397e-02 -3.878662884742721962e-04 -2.000747541642519667e-03 -4.535342715411669508e-04 -1.969094628941189720e-03 -1.358240656959205928e-03 8.144719626426775820e-04 -1.393673021923278789e-04 -3.334894190426080859e-03 -5.706972916892912116e-04 -1.050687729070365947e-03 -1.660124406453764977e-03 7.086472992829208947e-05 -1.549575427765842580e-04 -6.326803087999187565e-03 5.913897928283612729e-03 -1.323280723527909489e-03 -4.927933319214431590e-03 -3.880080179341185292e-03 5.555794826379283763e-04
1.722107423564418760e-02 -2.699431259897664970e-01 -6.860697963279065170e-02 -1.279656395784044554e-01 -4.416119893780232619e-01 2.606026821536828325e-02 -5.787286277478357341e-04 2.526091406177698520e-03 -1.021585946646466625e-02 -1.884151439333812961e-02 6.394833228730374859e-03 4.459281238621900720e-03 -2.097029088038446232e-01 1.810672273302684987e+00 2.737882462356764496e-02 7.750239296492465908e-03 1.212353799613467495e-02 -3.322138539039008395e-03 -4.928594723360431307e-02 -1.436196584195673642e-01 8.787226511110003691e-03 6.165703935295519661e-03 -4.899114995710255119e-03 1.015538823025917414e-02 6.145956297222165965e-02 3.685438387804791834e-03 -6.722511739918866913e-02 -3.315524497579032392e-02 -2.188161130726247808e-02 -3.307682134133634044e-02 8.003462598102960637e-03 -7.751184159558164796e-03 1.071710932282421772e-02 1.498741794830393478e-02 -1.844845135800246170e-03 4.745102315999401299e-03 -5.374239388302907983e-02 1.421688211821684616e-02 6.871185943308455446e-02 3.304658572323357357e-03 5.095174081845237242e-03 1.981850280328303383e-03 -1.782484173463332001e-03 6.930570586988372018e-04 3.169543153926723290e-03 -2.317276668655623550e-03 -9.732089576820822201e-05 4.515028159498835070e-03 4.305159899658490552e-01 -7.633359735264032553e-01 9.065819386034820737e-02 -5.051048976676544844e-02 -1.722442849952746102e-01 -8.390336780358204072e-02 -7.506937057071950232e-04 4.677072175268213029e-04 -1.552410016962765989e-03 -2.763724467203955166e-03 5.603037979664762672e-04 4.809825436000586540e-03 -5.569495340832035166e-03 7.803624059705104900e-03 -3.283399153344900359e-04 1.160953248838802326e-02 -1.116450198443826036e-02 2.513808186323455984e-03 -8.966750493595012847e-04 -9.559652067328547331e-03 -7.417175065829420717e-04 -1.823113285288897661e-03 1.134780541918613663e-03 -1.279344590972359991e-03 1.365799561484894176e-03 -5.343200636594299616e-04 -2.588924800047464302e-03 -1.918072023392828631e-04 6.637663036618039140e-04 1.908623392735722766e-03 -2.480265547490731080e-04 -1.216511197102594644e-03 1.173992359145610608e-03 -1.934607127042767011e-03 7.606147678971574878e-04 1.733823725579220409e-04
9.182982406182954582e-02 9.095724302064558606e-03 -3.502980605500718436e-01 1.543906249371370179e-03 7.426151264953665537e-03 -2.663526463400656130e-01 9.557289909664265851e-03 8.291173401611855523e-04 1.937819661466184257e-02 1.235455701570095481e-02 -6.089642458505701867e-04 1.595070584379608414e-02 3.218756346704266802e-01 2.737882462356764496e-02 1.749354439790320015e+00 4.736031630568579565e-02 -3.137559539152412480e-02 -1.429941590700668508e-01 6.405699153986027863e-03 2.477147499373881512e-02 6.353731685371958454e-03 -7.930235710510363106e-03 1.014641203113492152e-02 -1.878104315713264444e-02 4.704473204173840843e-03 -5.257548799687630087e-02 -1.333390758331014919e-02 -6.517854399885916750e-02 -8.701858133123038797e-02 1.845978971479098757e-02 -4.487154699060355752e-03 2.925296051440492030e-03 -1.385877901631247383e-02 -7.426151264953695028e-03 1.066277969654585165e-03 -1.313123445571519159e-02 1.057349013683618437e-02 -7.128991830787649499e-04 -1.248778270796617115e-02 4.731307315240025624e-02 6.749960011977765295e-02 -1.596346149518317655e-03 4.409675927672085036e-03 2.887973960344917147e-03 -4.567940491178637194e-03 3.661816811162022130e-03 2.916319852316238970e-03 -1.957283840619825251e-03 -7.227257589621552403e-02 9.070307485596947050e-02 -1.650600186751429166e-01 -4.087898086328960456e-01 -8.274543811655352132e-02 -7.715841556585253391e-01 -1.051868807902495845e-02 -3.065608216698544573e-03 -2.180980171426846054e-02 1.000987931813972394e-02 3.014585611150158440e-03 8.310070662926074408e-03 3.702918354520445474e-03 2.107044636534981599e-03 -1.064860675056019008e-02 -1.081395778705956240e-03 1.133835678852904583e-03 8.286449086283312294e-04 2.802463852898099197e-03 -1.028483447026153899e-03 2.965925163266058557e-03 2.129248918579179986e-03 -9.250209413308254931e-04 1.026593720894732704e-03 -4.247159480369829985e-04 1.989881616386846280e-03 4.663844092348278653e-03 1.428632955354659307e-03 -9.902164928648701531e-04 -9.467527918421750864e-04 -2.618687986617354406e-03 8.836359390526963425e-03 -1.830672189814584391e-03 8.768329249795797165e-04 -3.555519716269565401e-03 5.607762294993325417e-04
-2.891375467381476216e-01 -4.912721023856491537e-02 -1.373415157794522501e-01 7.040647134143687182e-03 3.755830686200230251e-03 1.081395778705944097e-03 -3.275816627242539303e-01 -1.548158133167069350e-01 1.029144851172155567e-02 -4.918484688557321280e-03 -1.620440157693958487e-04 9.272886126885355670e-03 2.335276310057409974e-02 7.750239296492465908e-03 4.736031630568579565e-02 1.687173946298960781e+00 -2.734712446771304650e-01 -2.676362428148336692e-01 2.124997034783494658e-03 -7.775278167733793919e-03 -6.419872099971732360e-03 3.998896709854332654e-02 4.930767908411564510e-02 -6.395778091796085890e-03 -5.163204222576411873e-02 4.098627006440106607e-02 -5.738436856981118939e-02 -7.536227812108967083e-02 -6.049863723439381780e-02 4.344669348751184490e-02 -9.773191120179174421e-03 8.746597399284447572e-03 -6.283339386976397089e-04 9.115566426444475512e-03 -6.302236648290831297e-04 5.928070874269251306e-03 -4.063950531928519488e-02 -3.126551884436873548e-03 -5.376318087047470690e-02 -2.718371040049836953e-03 6.231371918362378203e-04 -2.594121546908875406e-03 -3.773546868682318978e-02 -5.004892415916573079e-02 9.937124862079997969e-03 -2.408455954496717226e-03 -2.009723740766774028e-03 6.580971252675429321e-04 1.470206930245934263e-03 -3.487017144005518255e-03 4.359598185189396055e-03 -7.675595114301299662e-03 1.427688092288961720e-03 1.177819054561737508e-02 -4.260245833829929829e-01 4.416195482825492624e-02 4.076044779169618049e-01 -4.556975355301063901e-01 4.320457232692347382e-01 -2.105485612476556967e-02 -1.363909835353481221e-03 8.187238464383650785e-04 4.421959147526637979e-04 -2.002164836241085780e-03 8.791950826438516562e-04 1.829254895216014375e-03 -9.374931337982096713e-03 1.484427119384877994e-02 -3.041514208522938002e-03 4.166846119784263329e-04 4.710142382568030268e-04 -2.598373430704577648e-03 -3.455836662837077217e-03 -3.302296414659137785e-04 1.157457255495673203e-03 -1.782956604996213321e-03 1.011003480310502861e-04 1.388948706594800883e-04 -4.774865502569291403e-03 -3.872521274815520897e-03 3.089702224874139543e-04 -6.147279105514152388e-03 6.025391770037465816e-03 1.464537751853095537e-05
-3.245604630716437435e-03 -2.610330672801141061e-01 4.868784891300940998e-02 -2.651285762384371966e-03 5.300681798637326206e-03 1.336933994827431242e-02 -1.253152986790858070e-01 -4.403751636250079482e-01 1.280903615030782455e-02 -2.113375219075241604e-02 6.031060948431733737e-03 -2.162319125879059133e-03 -2.769393645598229158e-03 1.212353799613467495e-02 -3.137559539152412480e-02 -2.734712446771304650e-01 1.795400451571601996e+00 -3.725547824944214215e-02 7.770081420872375876e-03 -9.913975716970075541e-03 -1.217408817015020080e-02 -4.952263543156484871e-02 -1.436111546519759641e-01 2.477619930906737461e-02 5.935299076721953226e-02 2.826085429540863003e-02 5.797065610208470415e-02 -1.812767034719365775e-02 5.700831306965829445e-03 3.599739307744827255e-02 8.726282843371669512e-03 -1.093348296487198223e-02 -1.137378915349319258e-02 1.623841664730497902e-02 -3.634888213789268154e-03 -6.890886338228523027e-03 -5.473733469122250839e-02 -1.522174398860025573e-03 -7.115338559488113002e-02 -2.709394840925586495e-03 -8.442351492125574949e-04 -4.009053987810725847e-03 -7.088362718962070395e-03 -1.002594199025680193e-02 -1.067695264253188032e-04 -3.064663353632827471e-03 -1.764059343681975787e-03 -4.554239976725830280e-03 -4.890611228118860176e-03 -1.082246155465096775e-02 -2.802936284430949943e-03 1.564220805284151274e-03 8.494318960739632865e-04 -1.364854698419182277e-03 3.986235544773811257e-02 -1.652537156036135990e-01 -5.184038453175333211e-02 4.357939950509093219e-01 -7.639203713325453116e-01 4.333189262502799843e-02 -2.244994644128751361e-03 1.589259676525487741e-03 1.078088757975970450e-03 -1.485797170830158685e-03 1.194779346591249170e-03 1.147536193305712798e-03 1.155189584137966859e-02 -2.146445426375118148e-02 2.116493267192084428e-04 -6.232789212960984648e-03 7.026946619690870727e-03 -1.455561552727416968e-03 1.200920956518367402e-03 -1.620440157693944934e-04 3.700083765323309778e-03 -7.072300046845011491e-04 3.897560146056864520e-04 -2.216648752157426502e-03 -2.382472220189662572e-03 1.535874913312829451e-03 -3.680241640943384849e-04 5.810907854121198169e-05 -3.426073476267191449e-03 -8.130546680441047471e-04
-9.320885170623438576e-02 -2.902477608403577700e-02 -3.591759939154900438e-01 -9.187376019438506930e-03 2.282789166757180459e-03 1.655730793198239084e-02 2.639049785683419622e-02 3.151496269371646675e-02 -2.675242765415469792e-01 -7.950077834890276543e-03 2.838841080927944401e-03 1.640518497840295215e-02 -4.794093465956505290e-02 -3.322138539039008395e-03 -1.429941590700668508e-01 -2.676362428148336692e-01 -3.725547824944214215e-02 1.764043281009858966e+00 6.403336996321794955e-03 -1.215424604577027348e-02 -1.380870127382980393e-02 4.499910350447471584e-03 8.796202710234256317e-03 6.341920897050575337e-03 -1.789995834835736432e-02 4.320102909042705663e-02 -3.781719934200718225e-02 7.075465338115119462e-02 8.981301384806994470e-02 -8.834469664395543098e-03 2.591759389244611272e-03 -3.568275367656659550e-03 -1.064813431902733587e-02 3.962755697590920022e-03 -3.200723635095176905e-03 -1.136859240663178235e-02 1.409735694040442373e-03 -1.727682115652111067e-03 3.271588365023484282e-03 -3.919291996568203054e-03 -3.719453458170380710e-03 -3.032065577865804707e-03 -4.689402638275753932e-02 -6.561790532441469370e-02 1.350398293513808620e-02 -3.068442805895670727e-03 -2.955531669543235047e-03 -2.777897413189621824e-04 -9.172730641919989852e-03 -1.252415993599604715e-03 9.586108233168449261e-03 1.043365040311098821e-02 6.755770919831307611e-05 -1.296541098768295638e-02 4.099907295894143489e-01 -5.276635033614986148e-02 -7.880493394416010489e-01 -2.342693485123241437e-02 4.333472721422512719e-02 -1.544506237418097339e-01 -1.678076804702298636e-03 7.847087760727790209e-04 -8.986592617974973121e-03 -2.536484899900512489e-03 1.518394946597178847e-03 2.467037464570783802e-03 -1.484852307764448305e-03 1.341705553309269390e-03 1.035569920018992486e-03 -2.391920850846772015e-03 -3.972204328248012117e-03 -6.136885611791342322e-04 1.096041156224469631e-04 -9.042339538851901833e-04 4.315662052633865639e-03 -1.348319594769244439e-03 6.798289757788873212e-04 -6.769943865817547703e-04 -6.694354820560682569e-04 3.411428098748675239e-03 -1.374775760609136231e-04 2.369716568802569725e-03 -8.540617250959496587e-03 3.477096081815572812e-04
-4.909036057900210102e-03 1.450364805866024946e-04 -9.265327222359634463e-03 -3.276222918360794378e-01 1.548446316402110889e-01 -1.031081820456861142e-02 7.041119565676532722e-03 -3.747799350141688655e-03 -1.077143894910245758e-03 -2.891167597507019460e-01 4.910878540878355070e-02 1.373320671487951450e-01 3.998235305708339182e-02 -4.928594723360431307e-02 6.405699153986027863e-03 2.124997034783494658e-03 7.770081420872375876e-03 6.403336996321794955e-03 1.687496144604368142e+00 2.734939213907074951e-01 2.675318354460726189e-01 2.338866789707112065e-02 -7.730869603645386737e-03 -4.741511836349698861e-02 -5.161361739598276099e-02 -4.096406578235685381e-02 5.737114048689125057e-02 -7.542180449422944410e-02 6.048493671994100568e-02 -4.344480376138044192e-02 -9.779805161639178526e-03 -8.758880619138695311e-03 6.288063702304950075e-04 9.113204268780213113e-03 6.477036315447102068e-04 -5.940354094123512924e-03 -2.399007323839597375e-03 2.016337782226754714e-03 -6.514830838075678834e-04 -3.774019300215177009e-02 5.004372741230433963e-02 -9.934290272882865744e-03 -2.710812135524158246e-03 -6.231371918362668769e-04 2.589869663113171429e-03 -4.064895394994230693e-02 3.133638357429709316e-03 5.378160570025606463e-02 -9.371151885719252589e-03 -1.487025492815583459e-02 3.040569345457181868e-03 4.181019065770195508e-04 -4.724315328553854026e-04 2.597900999171699581e-03 -1.362020109222077807e-03 -8.258103194312064847e-04 -4.932185203010208208e-04 -2.002637267773922647e-03 -8.777777880452990959e-04 -1.829727326748857097e-03 -4.260623779056214033e-01 -4.423848873657747205e-02 -4.076682561738972921e-01 -4.555449401449940261e-01 -4.320192671033948328e-01 2.111485492943818848e-02 1.461703162654532165e-03 3.477568513348425292e-03 -4.326527977889531654e-03 -7.675595114301324816e-03 -1.430522681486066840e-03 -1.177535595642024979e-02 -1.887363973757235844e-03 -9.921062189964280657e-05 -1.332256922652083186e-04 -3.427490770865756261e-03 3.269226207359117258e-04 -1.152260508634263833e-03 -6.206333047121082719e-03 -6.027753927701750766e-03 -4.251883795706470036e-06 -4.774393071036436322e-03 3.869686685618381299e-03 -2.985767287645962453e-04
2.112619328622673473e-02 6.061296566534478923e-03 -2.172240188069020188e-03 1.253445894341227995e-01 -4.403463453015037388e-01 1.282935070622058873e-02 2.655537646180074207e-03 5.295485051775917704e-03 1.337217453747143424e-02 3.234266273927907664e-03 -2.609933830313542757e-01 4.869871483826507252e-02 4.955334348120044030e-02 -1.436196584195673642e-01 2.477147499373881512e-02 -7.775278167733793919e-03 -9.913975716970075541e-03 -1.215424604577027348e-02 2.734939213907074951e-01 1.795777451934820634e+00 -3.724839177644931332e-02 2.776007687058211579e-03 1.211597909160898844e-02 -3.138031970685268429e-02 -5.935204590415381343e-02 2.819424144927602099e-02 5.800372630938457202e-02 1.810593849668231184e-02 5.727287472805729640e-03 3.597991311073262671e-02 -8.719668801911677550e-03 -1.091789272428775326e-02 -1.138276535261744521e-02 -1.622991287971361357e-02 -3.661344379629168349e-03 -6.868682056184320303e-03 3.050962839180019689e-03 -1.776814995069070802e-03 -4.563688607382939723e-03 7.087890287429218783e-03 -1.002121767492824937e-02 -1.067695264253174479e-04 2.701835936399895645e-03 -8.447075807454132272e-04 -4.003384809416463130e-03 5.473922441735391831e-02 -1.531623029517131980e-03 -7.115716504714397761e-02 -1.154953368371539058e-02 -2.152492549995666665e-02 2.130666213177772662e-04 6.229009760698136187e-03 7.028363914289435105e-03 -1.456506415793126698e-03 2.242632486464469881e-03 1.601542896379730494e-03 1.000609986587687808e-03 1.489104191560148595e-03 1.194779346591247869e-03 1.148481056371418625e-03 -3.992660613620645227e-02 -1.652598572135407229e-01 -5.200668043131842500e-02 -4.357462794660909022e-01 -7.640913915474389917e-01 4.340511951262058382e-02 4.885886912790306756e-03 -1.087537388633076814e-02 -2.801518989832381228e-03 -1.565638099882716086e-03 8.508491906725334109e-04 -1.370523876813446729e-03 6.930570586988359007e-04 3.883387200071189839e-04 -2.222317930551691821e-03 -1.201865819584078650e-03 -1.601542896379734614e-04 3.693942155396189378e-03 -2.456643970847883747e-05 -3.425601044734334633e-03 -8.267551824969094926e-04 2.390031124715350820e-03 1.540126797108526922e-03 -3.836144046785670814e-04
7.959526465547386853e-03 2.869549130563569389e-03 1.640093309460725207e-02 -2.638955299376848432e-02 3.151637998831503112e-02 -2.675228592469484079e-01 9.193990060898483280e-03 2.285151324421457169e-03 1.658612625548656211e-02 9.321499331616150963e-02 -2.899454046593302747e-02 -3.591741041893585784e-01 -4.511721138768855568e-03 8.787226511110003691e-03 6.353731685371958454e-03 -6.419872099971732360e-03 -1.217408817015020080e-02 -1.380870127382980393e-02 2.675318354460726189e-01 -3.724839177644931332e-02 1.763955408744748210e+00 4.796739082540496524e-02 -3.302296414659082382e-03 -1.430489611278780715e-01 1.786547084645892514e-02 4.315142377947724095e-02 -3.779499505996299080e-02 -7.081654191195524417e-02 8.981443114266850214e-02 -8.840138842789807549e-03 -2.603570177566023880e-03 -3.551740264006722145e-03 -1.065900024428300709e-02 -3.966062718320922074e-03 -3.225762506336511855e-03 -1.134308110385759405e-02 3.061828764435697847e-03 -2.975373793923164964e-03 -2.872383719760690231e-04 4.691575823326888522e-02 -6.561365344061897975e-02 1.351154183966377272e-02 3.919291996568203054e-03 -3.720870752768946389e-03 -3.033482872464374723e-03 -1.389893569660520696e-03 -1.740437767039206083e-03 3.257887850570677368e-03 1.491938780757277351e-03 1.371941171412015227e-03 1.034152625420422470e-03 2.394755440043904240e-03 -3.971259465182298484e-03 -6.198301711062543075e-04 1.680911393899429344e-03 7.998265851241547581e-04 -9.018245530676283553e-03 2.544988667491913503e-03 1.521229535794312374e-03 2.469872053767903450e-03 -4.099963987678085786e-01 -5.284808099133385395e-02 -7.880172140973666917e-01 2.346756396305797743e-02 4.337015957918928521e-02 -1.544251124390355057e-01 9.159030127467184673e-03 -1.205645271846923642e-03 9.618706008935468121e-03 -1.043034338238100871e-02 6.330582540262151385e-05 -1.296588341921581060e-02 1.310052640607960693e-03 6.845532911074412837e-04 -6.859705857060065292e-04 -7.322688759258294848e-05 -9.070685430823230595e-04 4.308103148108179126e-03 -2.317749100188479065e-03 -8.537782661762366096e-03 3.311745045316174911e-04 7.237651083344368193e-04 3.413790256412951949e-03 -1.544851112437076548e-04
-4.911870647097343195e-03 2.167515872740488885e-03 8.955884568339379792e-03 7.047733607136501266e-03 -3.437884264588590179e-03 1.854766197990215248e-03 -3.276010324171009236e-01 1.532643481628098714e-01 -2.362441123196594439e-02 -2.892967561647198371e-01 1.790940697901446596e-02 -1.446377483728706892e-01 2.111768951863529815e-03 6.165703935295519661e-03 -7.930235710510363106e-03 3.998896709854332654e-02 -4.952263543156484871e-02 4.499910350447471584e-03 2.338866789707112065e-02 2.776007687058211579e-03 4.796739082540496524e-02 1.687199457601735286e+00 2.097473173679329506e-01 -3.218458714838567380e-01 -5.126118347247263923e-02 -5.244982120913676410e-02 -4.689638854042181559e-02 -7.553377076751618957e-02 6.866225412213472490e-02 2.944618501134277019e-02 -9.816182389669071001e-03 -8.718723938845988203e-03 1.267061371118134152e-03 9.106590227320254111e-03 1.920434181057108919e-03 5.623824967110412944e-03 -2.393810576978197113e-03 2.105154910403546093e-03 2.017282645292592055e-04 -2.708922409392733148e-03 -1.175882085277054354e-03 -2.388141398583938299e-03 -3.771562656244328848e-02 5.101032232852645287e-02 -1.218400923234025162e-03 -4.066454419052654978e-02 -8.647386777384819673e-03 -5.317547604360265551e-02 -2.002637267773944331e-03 3.590479649701017965e-04 1.969094628941195357e-03 -1.357295793893509642e-03 -8.149443941755257249e-04 1.412570283237638187e-04 4.299126948983857544e-04 -1.030373173157585719e-03 -1.833979210544573000e-03 -9.370207022653566711e-03 -1.571023819357268703e-02 3.869214254085596473e-04 -7.670870798972754048e-03 1.164071296955659311e-03 1.240132773745362439e-02 1.472096656377353940e-03 3.812994901675749795e-03 3.593786670430857387e-03 -4.557528100194503939e-01 -4.256263236007958861e-01 7.371160234529300359e-02 -4.259225381718961811e-01 4.556271432317110515e-02 4.068613431157803162e-01 -1.807050613171815555e-03 -7.133716146115378492e-05 1.587369950394127696e-04 -3.400089741960114244e-03 5.706972916892994515e-04 1.055884475931767727e-03 -4.787148722423538276e-03 3.877245590144066945e-03 -5.456584204479642854e-04 -6.111846740550042935e-03 -5.915315222882156290e-03 1.332729354185017197e-03
1.883159333114816508e-02 6.415620216176027082e-03 4.455974217891911678e-03 5.744767439521373956e-04 2.523729248513421376e-03 -1.020215895201186281e-02 1.279779227982586753e-01 -4.415751397184605187e-01 2.605507146850687822e-02 -1.723005043476844023e-02 -2.699350946537079632e-01 -6.862209744184202820e-02 -6.161452051499828261e-03 -4.899114995710255119e-03 1.014641203113492152e-02 4.930767908411564510e-02 -1.436111546519759641e-01 8.796202710234256317e-03 -7.730869603645386737e-03 1.211597909160898844e-02 -3.302296414659082382e-03 2.097473173679329506e-01 1.810927386330426936e+00 2.731882581889500880e-02 -6.146381485601735972e-02 3.630163898460714300e-03 -6.721425147393300659e-02 3.314579634513323270e-02 -2.185893459368542027e-02 -3.308012836206632862e-02 -8.000628008905826677e-03 -7.739373371236780812e-03 1.071002284983138715e-02 -1.498930767443541409e-02 -1.862797534048750122e-03 4.758802830452209948e-03 2.306410743399946693e-03 -1.062970948924571077e-04 4.507941686506002771e-03 1.784373899594761219e-03 6.925846271659821200e-04 3.169543153926722423e-03 -3.316941792177602929e-03 5.101315691772356775e-03 1.986102164124002589e-03 5.374286631456193231e-02 1.421263023442114956e-02 6.869674162403316409e-02 8.976199124252179536e-04 -9.637130838716827588e-03 -7.407726435172315828e-04 1.820751127624622469e-03 1.135252973451469395e-03 -1.280289454038071022e-03 5.565715888569196246e-03 7.813072690362223016e-03 -2.135390528506294749e-04 -1.160575303612517567e-02 -1.116922629976681465e-02 2.515225480922021230e-03 7.483315480429130005e-04 4.776282797167813823e-04 -1.434774565281779924e-03 2.759945014941109741e-03 5.617210925650423800e-04 4.810297867533450296e-03 -4.304541014350449779e-01 -7.635509298738524242e-01 9.066764249100531248e-02 5.046041202428276640e-02 -1.722244428708946951e-01 -8.383061334752231475e-02 1.502332274480079610e-04 6.632938721289503500e-04 1.903899077407167611e-03 -1.406901104843312749e-03 -5.329027690608638488e-04 -2.593649115376019023e-03 1.998385383978243390e-03 7.629769255614324633e-04 1.615715842365409295e-04 2.905453927060558427e-04 -1.216038765569738261e-03 1.164071296955647167e-03
-1.235219485803667680e-02 -6.453414738804368576e-04 1.595590259065748917e-02 -9.553510457401426931e-03 8.328967924240289174e-04 1.936922041553757606e-02 -1.558079195357030440e-03 7.410561024369438296e-03 -2.663654019914527549e-01 -9.185391807000517495e-02 9.047063854180480841e-03 -3.503004227077360921e-01 7.930235710510363106e-03 1.015538823025917414e-02 -1.878104315713264444e-02 -6.395778091796085890e-03 2.477619930906737461e-02 6.341920897050575337e-03 -4.741511836349698861e-02 -3.138031970685268429e-02 -1.430489611278780715e-01 -3.218458714838567380e-01 2.731882581889500880e-02 1.749470657947402197e+00 -4.678961901399649945e-03 -5.249753679395516293e-02 -1.334666323469724594e-02 6.522248013141473955e-02 -8.702850239342035943e-02 1.846593132471810450e-02 4.496603329717448715e-03 2.904981495527710934e-03 -1.384744065952394319e-02 7.425678833420809588e-03 1.098403313888750895e-03 -1.315485603235796129e-02 -3.649533591307785232e-03 2.936161976696167152e-03 -1.945473052298441266e-03 -4.419124558329190142e-03 2.888918823410628611e-03 -4.573609669572900778e-03 -4.731449044699882756e-02 6.749345850985052908e-02 -1.596818581051171219e-03 -1.058813551435469971e-02 -6.949467848302569870e-04 -1.247313733044765408e-02 -2.807188168226649148e-03 -1.020452110967612087e-03 2.965452731733195235e-03 -2.128304055513476328e-03 -9.259658043965402104e-04 1.030373173157576828e-03 -3.703390786053302290e-03 2.089564669819330561e-03 -1.073931360486842131e-02 1.074781737245988130e-03 1.133363247320049502e-03 8.258103194312044247e-04 1.051727078442639407e-02 -3.078836299618489467e-03 -2.189956370551098680e-02 -1.000326527667974238e-02 3.013640748084448276e-03 8.308653368327510030e-03 7.224753702497418995e-02 9.073756235786792357e-02 -1.650628532643400592e-01 4.087997296950860449e-01 -8.266748691363237644e-02 -7.716025804883066552e-01 -1.396035179587638061e-03 -9.925786505291462128e-04 -9.387214557836332744e-04 4.214089273069951489e-04 1.989881616386845846e-03 4.671875428406820248e-03 -1.060136359727465198e-03 -3.560716463130973036e-03 5.825080800106790992e-04 2.442471024862298730e-03 8.832579938264121036e-03 -1.811774928500369409e-03
-4.427269277955619420e-01 2.104536025095517793e-01 -2.355590865970193237e-02 -1.653699337606959890e-02 2.407983522963854338e-03 2.165011985616335094e-02 -1.653982796526673460e-02 -2.409873249095277267e-03 -2.165815119222188473e-02 -4.423825252081103332e-01 -2.105386401854657252e-01 2.357244376335187325e-02 -5.128244289145113266e-02 6.145956297222165965e-02 4.704473204173840843e-03 -5.163204222576411873e-02 5.935299076721953226e-02 -1.789995834835736432e-02 -5.161361739598276099e-02 -5.935204590415381343e-02 1.786547084645892514e-02 -5.126118347247263923e-02 -6.146381485601735972e-02 -4.678961901399649945e-03 2.370739855502733917e+00 5.673902709593068314e-04 1.322808291995059713e-05 1.067553534793294276e-02 -6.141609927119574690e-06 3.779452262842964044e-06 -1.281394471393419554e+00 -9.826575883391907684e-05 -5.055017401552465515e-05 3.193637162102313815e-03 1.559024058422772913e-05 -1.228321985424009636e-05 3.930016192364021305e-02 -5.668705962731664105e-02 6.298457196027880921e-03 2.292237797414287733e-03 -6.184128765076881947e-04 -5.647918975286025586e-03 2.298851838874264083e-03 6.236096233690969137e-04 5.641777365358908655e-03 3.927181603166889079e-02 5.676784541943490775e-02 -6.272945893253690022e-03 -5.206195492066246523e-03 -1.081868210238794950e-04 8.425343956942787232e-03 1.314304524403660333e-03 -5.499103042436544924e-04 -1.535874913312829017e-03 1.503749569078663938e-03 -4.110154335841849208e-04 1.822168422223187281e-03 -5.205723060533396646e-03 -1.946417915364153598e-03 -8.254796173582001212e-03 1.499025253750111385e-03 3.963700560656586817e-04 -1.768311227477672824e-03 -5.200998745204845827e-03 1.946417915364151430e-03 8.253378878983433364e-03 -5.204778197467684747e-03 4.866044788410275575e-05 -8.428650977672775407e-03 1.300131578417997903e-03 5.499103042436585039e-04 1.539181934042817626e-03 -4.231569239785608338e-02 -1.573102518101833144e-02 1.661069269519503330e-03 -4.252214497771388685e-02 1.572582843415692294e-02 -1.657289817256660724e-03 5.348397383455716358e-03 8.739983357824459187e-05 4.832974581110505499e-04 5.275642927395990389e-03 -9.212414890679852721e-05 -4.615656075997019324e-04
1.240255605943905992e-01 -6.498120934758548906e-01 5.236903541701849740e-02 -4.568412922711489457e-04 7.526306749919005334e-03 5.404616735865510127e-04 4.365267363583670915e-04 7.515913256196187463e-03 4.558964292054358547e-04 -1.241417787514730309e-01 -6.498829582057832344e-01 5.234730356650715150e-02 5.247627737497666256e-02 3.685438387804791834e-03 -5.257548799687630087e-02 4.098627006440106607e-02 2.826085429540863003e-02 4.320102909042705663e-02 -4.096406578235685381e-02 2.819424144927602099e-02 4.315142377947724095e-02 -5.244982120913676410e-02 3.630163898460714300e-03 -5.249753679395516293e-02 5.673902709593068314e-04 1.785802532550112121e+00 -1.200821745896467757e-01 5.007774248266932938e-05 -8.115428871389659266e-03 1.168795612284201672e-03 -8.976199124257933397e-05 -3.699384566654683737e-01 1.627573873840057819e-02 7.086472992816129911e-06 -3.340090937287512347e-04 -1.885001816092952845e-04 6.253670686713191929e-02 -7.924094100583231604e-02 8.182514149055122518e-03 -2.078698744563643730e-04 -8.268496688034801187e-03 7.284894236629908901e-04 1.851931608793084107e-04 -8.264717235771958798e-03 7.506937057071951316e-04 -6.254521063472331943e-02 -7.926456258247509268e-02 8.187238464383676806e-03 -8.042201983797079082e-03 -1.162039841364369448e-02 1.017759251230338294e-02 2.999940233631614907e-04 -1.326587744257898965e-03 4.392195960956437467e-03 -1.942638463101310992e-03 -8.106925103798278201e-04 -5.447608005355347727e-03 -9.378238358712079684e-03 -1.354933636229219487e-03 -1.241833527263642989e-02 1.923741201787094492e-03 -8.045509004527043838e-04 -5.438159374698240886e-03 9.364537844259269300e-03 -1.344540142506402483e-03 -1.241550068343929419e-02 8.028973900877124648e-03 -1.161094978298659111e-02 1.016956117624483527e-02 -3.136945378159682420e-04 -1.323753155060766740e-03 4.380385172635052615e-03 9.583509859737743275e-02 1.920197965290678516e-02 2.009723740766771859e-03 -9.598013507796401833e-02 1.920717639976819019e-02 1.998385383978243390e-03 -8.503767591397727360e-06 9.174620368051412565e-04 -1.185803147466992776e-04 9.165171737394329631e-05 9.169896052722858494e-04 -1.209424724109770314e-04
-1.351012454506520660e-02 5.224809294460751319e-02 -1.822291254421730122e-01 -3.870159117151245488e-03 4.771558481839302578e-04 1.199078473540232496e-02 3.879607747808350160e-03 4.880217734396042413e-04 1.202291007963648267e-02 1.355075365689076619e-02 5.223391999862185553e-02 -1.821899136249460205e-01 4.684016918801203050e-02 -6.722511739918866913e-02 -1.333390758331014919e-02 -5.738436856981118939e-02 5.797065610208470415e-02 -3.781719934200718225e-02 5.737114048689125057e-02 5.800372630938457202e-02 -3.779499505996299080e-02 -4.689638854042181559e-02 -6.721425147393300659e-02 -1.334666323469724594e-02 1.322808291995059713e-05 -1.200821745896467757e-01 6.827013594986476308e-01 -2.078698744563633294e-05 1.166905886152780260e-03 2.220900635953125708e-03 -8.692740204543222761e-05 1.642455467125002525e-02 -2.268252448491219764e-01 -1.889726131407024228e-06 -1.908623392735721573e-04 -2.021534529088156278e-03 -6.838446438081574250e-03 8.101728356936854086e-03 -6.037202558358857607e-03 -1.807050613171815555e-03 7.421899381157965030e-04 -1.637447692876735578e-03 1.817916538427487641e-03 7.412450750500859057e-04 -1.647368755066697284e-03 6.846005342607260763e-03 8.110232124528250763e-03 -6.039564716023135618e-03 7.090724876626351009e-03 -2.133028370842027580e-03 -1.144465388342149822e-02 1.065663808661873081e-02 -7.748349570361033438e-03 -6.407588880117473344e-03 -1.015586066179203183e-02 6.181294175879746902e-03 -1.059380469274896763e-02 -5.132023741407960513e-03 2.839313512460816613e-04 -9.272413695352480639e-03 1.014924662033205721e-02 6.182711470478311280e-03 -1.059522198734753201e-02 5.134385899072227248e-03 2.815691935818047885e-04 -9.275248284549612865e-03 -7.079858951370673718e-03 -2.141532138433424257e-03 -1.144796090415148640e-02 -1.056309664311336910e-02 -7.724727993718257663e-03 -6.382077577343282446e-03 -1.070671582910139898e-02 2.002637267773941295e-03 3.684021093206227282e-02 1.065569322355302065e-02 1.995550794781109430e-03 3.684399038432511347e-02 -4.804628689139175653e-04 -1.190527462795550777e-04 -1.436191859880349994e-04 4.762109851182190642e-04 -1.171630201481334223e-04 -1.431467544551773697e-04
3.278202406483459765e-03 2.680104085888551906e-03 -3.377885459915938408e-04 -3.390447414374567758e-01 -1.475261947647484723e-02 -1.345390519265541318e-01 -3.390508830473838442e-01 1.472899789983207405e-02 1.345187373706413780e-01 3.269698638892060052e-03 -2.728764533772647886e-03 3.425128613201511643e-04 -7.550495244401200789e-02 -3.315524497579032392e-02 -6.517854399885916750e-02 -7.536227812108967083e-02 -1.812767034719365775e-02 7.075465338115119462e-02 -7.542180449422944410e-02 1.810593849668231184e-02 -7.081654191195524417e-02 -7.553377076751618957e-02 3.314579634513323270e-02 6.522248013141473955e-02 1.067553534793294276e-02 5.007774248266932938e-05 -2.078698744563633294e-05 2.710171518365599219e+00 2.083423059892204306e-04 -5.007774248267071851e-05 4.515028159498835937e-03 -1.511780905137276589e-05 8.976199124252053633e-06 -1.690483801618146043e+00 -8.928955970966657258e-05 2.503887124133489847e-05 -1.688942729957969204e-03 2.226097382814532476e-03 -2.352709033619781195e-04 2.787582259613149635e-02 5.370129233967066602e-03 4.894390680381700831e-02 2.788716095292003566e-02 -5.364932487105658968e-03 -4.895382786600697977e-02 -1.708312422805046641e-03 -2.199641216974634016e-03 2.518060070119151721e-04 4.499910350447462043e-03 5.495796021706597298e-03 3.381192480645932221e-03 -7.783781935325187126e-03 -8.134798564236732366e-03 2.607822061361688283e-04 -7.798427312843699000e-03 -7.992596672847258193e-03 1.485797170830159986e-03 4.422431579059176582e-03 4.564161038915798274e-03 -4.412510516869219863e-03 -7.801734333573692379e-03 7.973226980000195502e-03 -1.516032788932907341e-03 4.438494251176254568e-03 -4.569357785777201572e-03 4.434714798913420852e-03 4.509831412637419629e-03 -5.529811092072185741e-03 -3.393475700500170854e-03 -7.788978682186597363e-03 8.136215858835303683e-03 -2.565303223404670745e-04 -7.606147678971923991e-05 -2.629553911873026492e-03 3.099150855531278585e-04 -1.289738084695162684e-04 2.630971206471592605e-03 -2.995215918303094447e-04 -5.384585638872439739e-02 -3.198361477430884800e-04 -2.735851006765484955e-03 -5.388884765821423672e-02 3.193637162102313382e-04 2.735851006765486690e-03
1.090844409363063514e-03 7.282059647432786650e-03 -1.129111363524351597e-03 -1.197188747408809567e-02 -2.415282590146470287e-01 -3.409869074690251994e-02 1.197613935788379574e-02 -2.415386525083698110e-01 -3.406514810806977878e-02 -1.078561189508824448e-03 7.281587215899913354e-03 -1.130056226590061760e-03 -6.868162381498177371e-02 -2.188161130726247808e-02 -8.701858133123038797e-02 -6.049863723439381780e-02 5.700831306965829445e-03 8.981301384806994470e-02 6.048493671994100568e-02 5.727287472805729640e-03 8.981443114266850214e-02 6.866225412213472490e-02 -2.185893459368542027e-02 -8.702850239342035943e-02 -6.141609927119574690e-06 -8.115428871389659266e-03 1.166905886152780260e-03 2.083423059892204306e-04 7.625763036215718049e-01 9.647146387213362262e-02 -7.086472992830564199e-06 7.010883947573787970e-04 2.017282645292458156e-04 -5.574692087693386883e-05 -1.806469522386403570e-01 -2.043030163833076118e-02 1.605794780175424496e-03 3.066080648231394668e-04 -5.149503708123607647e-04 -5.395640536741256633e-03 -5.527448934407905995e-03 -9.475559254480288990e-03 5.404144304332645504e-03 -5.527448934407906862e-03 -9.486425179735965413e-03 -1.600598033314015126e-03 3.099150855531288343e-04 -5.149503708123602226e-04 4.613766349865611356e-03 -1.405011378711891554e-03 3.004664548960203022e-03 -1.191425082707973926e-02 -1.486647547589299567e-02 2.576641580193224368e-03 -1.320635106943919904e-02 -1.643731032263712546e-02 1.530205734918565433e-03 3.894253125326868105e-03 3.358515767068872247e-03 -3.856458602698440742e-03 1.321154781630060580e-02 -1.643589302803855068e-02 1.527371145721434509e-03 -3.890946104596883833e-03 3.355681177871740022e-03 -3.855986171165586961e-03 -4.611876623734188427e-03 -1.407373536376166096e-03 3.005609412025902778e-03 1.191803027934259032e-02 -1.486458574976157014e-02 2.579003737857500644e-03 -1.025176426296174560e-04 -8.787226511109999896e-05 9.448630657108732539e-07 5.603037979664778935e-04 -9.165171737394295750e-05 1.417294598566131263e-06 -1.119898948633670302e-02 4.870769103738932862e-03 -4.544791346068728860e-04 9.866260132151685389e-03 4.874076124468921037e-03 -4.606207445339927987e-04
-1.166905886152787470e-04 -1.140449720312872259e-03 -2.896005296403458308e-03 -1.083431958612563750e-01 -3.415491009931231198e-02 -5.466174564596564256e-01 1.083323299360006986e-01 -3.413365068033381855e-02 -5.466410780362991328e-01 1.096041156224472884e-04 -1.139504857247157976e-03 -2.896477727936313390e-03 -2.943484665455424823e-02 -3.307682134133634044e-02 1.845978971479098757e-02 4.344669348751184490e-02 3.599739307744827255e-02 -8.834469664395543098e-03 -4.344480376138044192e-02 3.597991311073262671e-02 -8.840138842789807549e-03 2.944618501134277019e-02 -3.308012836206632862e-02 1.846593132471810450e-02 3.779452262842964044e-06 1.168795612284201672e-03 2.220900635953125708e-03 -5.007774248267071851e-05 9.647146387213362262e-02 1.656662428181029156e+00 3.779452262828511544e-06 2.059801483249442083e-04 2.520894659316290018e-03 6.755770919831872751e-05 -2.054085061701892145e-02 -3.614635073975757118e-01 -1.771618248207651621e-04 -5.158952338780717958e-04 -4.310937737305311351e-03 -4.919287822163179863e-02 -9.492094358130228129e-03 -9.074039694706503845e-02 4.918626418017182922e-02 -9.483590590538831452e-03 -9.073803478940076217e-02 1.738548040907793725e-04 -5.182573915423487228e-04 -4.310465305772455402e-03 3.587645060503727446e-03 4.229207082121331021e-03 2.806243305160935407e-04 7.320799033126917238e-03 8.240150796063470257e-03 9.491149495064513629e-04 -4.544791346068721705e-03 -4.363850068985115210e-03 -1.017523035463909972e-02 -4.323220957159552152e-03 -4.673292723005384626e-03 1.863742397114455732e-03 4.543374051470155592e-03 -4.361487911320834597e-03 -1.017239576544197097e-02 4.318496641831000467e-03 -4.673292723005385493e-03 1.864214828647318403e-03 -3.589534786635146905e-03 4.230624376719900603e-03 2.801518989832399767e-04 -7.324106053856901943e-03 8.239205932997765297e-03 9.481700864407406571e-04 5.669178394264300588e-06 1.417294598567504939e-06 -8.314794978254621269e-05 -6.188853080405456075e-05 2.834589197132702136e-06 -8.314794978254655151e-05 -9.451984920990805228e-02 -4.289678318326820960e-04 9.032890908194786102e-04 9.469464887706455225e-02 -4.048738236570578524e-04 8.862815556366864488e-04
-5.466127321443275955e-02 4.523531927090227410e-03 -3.609376911015485783e-04 1.029381066938579725e-02 -2.725929944575512950e-04 -2.354598759751161570e-03 1.028908635405728807e-02 2.768448782532333704e-04 2.340425813765522126e-03 -5.462064410260722425e-02 -4.571719943441420603e-03 3.566858073058068717e-04 -9.821379136530399706e-03 8.003462598102960637e-03 -4.487154699060355752e-03 -9.773191120179174421e-03 8.726282843371669512e-03 2.591759389244611272e-03 -9.779805161639178526e-03 -8.719668801911677550e-03 -2.603570177566023880e-03 -9.816182389669071001e-03 -8.000628008905826677e-03 4.496603329717448715e-03 -1.281394471393419554e+00 -8.976199124257933397e-05 -8.692740204543222761e-05 4.515028159498835937e-03 -7.086472992830564199e-06 3.779452262828511544e-06 2.236848034776191430e+00 2.499162808804642703e-04 1.478710697837318472e-04 1.226432259292557433e-03 1.275565138708059567e-05 -9.921062189962789879e-06 4.899114995710214786e-04 -3.955196793065243049e-03 3.340090937287050477e-04 -4.591089636288557888e-03 3.684965956270504250e-05 3.434577243858447397e-04 -4.585420457894250068e-03 -3.637722802983487671e-05 -3.458198820501342434e-04 4.913287941695984335e-04 3.983542685036509795e-03 -3.155842639474031519e-04 -2.116493267192087139e-03 -6.666008928589320197e-04 1.411152988639005667e-03 2.546405962090738523e-04 -1.251943562066769149e-04 -8.503767591393831008e-05 2.588924800047721908e-04 -1.086592525567045987e-04 1.318083976666769544e-04 -2.098540868943570177e-03 -8.551010744682263284e-04 -1.236825753015384629e-03 2.570027538733254090e-04 9.543116963672891410e-05 -5.338476321262755316e-05 -2.092871690549322206e-03 8.532113483368040496e-04 1.234463595351073441e-03 -2.113658677994954913e-03 4.832974581110336364e-04 -1.412570283237604305e-03 2.536957331433558824e-04 1.251943562066606518e-04 8.787226511107053576e-05 -4.125777646633304041e-01 4.241353296831043007e-01 -4.715669831502516257e-02 -4.125541430866875858e-01 -4.240106077584305244e-01 4.708772331122827726e-02 -6.826635649760059944e-04 6.755770919828935918e-05 3.557409442400685730e-04 -6.883327433702406302e-04 -7.086472992829141184e-05 -3.373161144587226586e-04
9.956352825467204570e-02 1.002688685332250688e-02 6.588530157201082441e-03 -3.987322137299372893e-04 -2.732071554502643433e-03 8.319519293583204885e-04 4.053462551899125006e-04 -2.729709396838365422e-03 8.569908005996479568e-04 -9.953140291043788279e-02 1.000893445507400684e-02 6.599396082456755394e-03 8.708330445123141708e-03 -7.751184159558164796e-03 2.925296051440492030e-03 8.746597399284447572e-03 -1.093348296487198223e-02 -3.568275367656659550e-03 -8.758880619138695311e-03 -1.091789272428775326e-02 -3.551740264006722145e-03 -8.718723938845988203e-03 -7.739373371236780812e-03 2.904981495527710934e-03 -9.826575883391907684e-05 -3.699384566654683737e-01 1.642455467125002525e-02 -1.511780905137276589e-05 7.010883947573787970e-04 2.059801483249442083e-04 2.499162808804642703e-04 2.345505397606796549e+00 -2.112099653936532206e-01 -1.417294598566112840e-06 1.105489786881581568e-04 -1.525953851122866499e-04 9.095724302064567279e-03 3.045766092318613356e-03 -5.007774248266988774e-04 -1.417294598565945466e-05 6.462863369461550444e-04 -2.347984718291225769e-04 2.125941897849359673e-05 6.453414738804444471e-04 -2.418849448219540627e-04 -9.083441082210324743e-03 3.062773627501408011e-03 -5.069190347538191695e-04 2.144839159163409829e-03 -1.864120342340745001e-02 -2.925296051440490729e-03 -4.242435165041348556e-04 3.940078984013817547e-04 -7.506937057071931801e-04 -4.908563626367370633e-04 5.106984870166626431e-04 1.540126797108558527e-04 2.575224285594660857e-03 2.952697080346104556e-04 3.772365789850183268e-03 4.955806779652870142e-04 5.083363293523894023e-04 1.502332274480111052e-04 -2.570972401798958615e-03 2.924351188374773084e-04 3.771420926784472237e-03 -2.140587275367713226e-03 -1.864545530720315009e-02 -2.923406325309071269e-03 4.289678318326795481e-04 3.940078984013835979e-04 -7.469142534443501402e-04 4.017198707437152905e-01 -9.459345404272692104e-01 9.108102008225377189e-02 -4.013745232931980045e-01 -9.460833563601187546e-01 9.106212282093956167e-02 -1.667683310979486456e-04 -1.048798002938936512e-04 -8.976199124251638586e-06 -9.212414890679870340e-05 -1.044073687610384338e-04 -8.503767591396741414e-06
-1.104781139582297969e-02 6.644749509610875342e-03 6.949656820915731115e-02 -3.641974686782095683e-03 8.423454230811372760e-04 4.804156257606329028e-03 3.641029823716387254e-03 8.428178546139922494e-04 4.790928174686381533e-03 1.099962337947173532e-02 6.647111667275151618e-03 6.945924611806175708e-02 -1.264699213453857225e-03 1.071710932282421772e-02 -1.385877901631247383e-02 -6.283339386976397089e-04 -1.137378915349319258e-02 -1.064813431902733587e-02 6.288063702304950075e-04 -1.138276535261744521e-02 -1.065900024428300709e-02 1.267061371118134152e-03 1.071002284983138715e-02 -1.384744065952394319e-02 -5.055017401552465515e-05 1.627573873840057819e-02 -2.268252448491219764e-01 8.976199124252053633e-06 2.017282645292458156e-04 2.520894659316290018e-03 1.478710697837318472e-04 -2.112099653936532206e-01 4.053868843017386925e-01 1.417294598595030333e-06 -1.535402481779974369e-04 -1.254778151263880341e-03 -1.003917007317672297e-03 -7.861260706713466516e-04 -3.202140929693743018e-03 -1.738548040907793725e-04 -2.376330610262543689e-04 -1.489104191560149029e-03 1.686580572293666690e-04 -2.381054925591097218e-04 -1.485797170830157818e-03 9.996651235219776443e-04 -7.870709337370582247e-04 -3.198833908963755711e-03 -2.225152519748821445e-03 -2.003109699306796811e-03 4.110154335841777543e-03 3.099150855531266659e-04 -6.566798306689865770e-05 -8.286449086283305789e-04 -2.177909366463287350e-04 -2.333811772305547565e-04 -5.159897201846422483e-03 1.705005402075051094e-03 2.381999788656808358e-03 2.925296051440490729e-03 2.159012105149090582e-04 -2.319638826319922486e-04 -5.158007475715002156e-03 -1.707367559739329972e-03 2.382944651722518088e-03 2.926240914506200025e-03 2.223262793617407189e-03 -2.002164836241085780e-03 4.109681904308918124e-03 -3.127496747502588915e-04 -6.472312000118610881e-05 -8.300622032268966917e-04 -4.496745059177331694e-02 9.139565948313545241e-02 -1.336508806447860298e-01 4.482288654271956996e-02 9.133093636313426023e-02 -1.336253693420118571e-01 -4.006219398613603813e-04 -8.503767591396558455e-06 -1.828310032150305621e-04 3.245604630716434182e-04 -8.031336058541520674e-06 -1.833034347478868366e-04
-4.938326812937281554e-03 -4.042124195110607596e-03 4.407786201540922640e-04 -9.510708160524733445e-02 -3.483710123275553933e-03 -3.121024435502471606e-02 -9.508582218626876470e-02 3.485127417874149969e-03 3.123670052086462492e-02 -4.939271676002963962e-03 4.035037722117744939e-03 -4.407786201540787115e-04 9.104700501188838987e-03 1.498741794830393478e-02 -7.426151264953695028e-03 9.115566426444475512e-03 1.623841664730497902e-02 3.962755697590920022e-03 9.113204268780213113e-03 -1.622991287971361357e-02 -3.966062718320922074e-03 9.106590227320254111e-03 -1.498930767443541409e-02 7.425678833420809588e-03 3.193637162102313815e-03 7.086472992816129911e-06 -1.889726131407024228e-06 -1.690483801618146043e+00 -5.574692087693386883e-05 6.755770919831872751e-05 1.226432259292557433e-03 -1.417294598566112840e-06 1.417294598595030333e-06 2.748237216693888207e+00 2.621995007347475721e-04 -1.502332274480098313e-04 -1.057774202063152058e-03 9.571462855650014149e-04 -1.053522318267337168e-04 5.016278015858358780e-03 4.955806779652865805e-04 5.180684189292069503e-03 5.066355758341070312e-03 -5.262887276008570330e-04 -5.247769466957551837e-03 -1.059663928194636787e-03 -9.552565594335952906e-04 1.058246633595605145e-04 -3.873938569414077902e-04 -2.369244137269743700e-03 2.395227871576568069e-04 -6.462863369461420340e-04 -2.302158859604275243e-03 1.779649584266265478e-03 -6.443966108147169362e-04 -2.632388501070173897e-03 -1.196196641189820921e-03 -3.973149191313760011e-04 -2.444833182526574139e-03 3.018837494945982979e-04 -6.458139054133155751e-04 2.629081480340139318e-03 1.273202981045247397e-03 -3.963700560656309262e-04 2.442471024862296995e-03 -3.023561810274355988e-04 -3.836144046785630157e-04 2.536957331433341983e-03 -2.404676502233747768e-04 -6.477036315447135678e-04 2.301686428071453988e-03 -1.778704721200525824e-03 -4.294402633655470983e-04 -4.832974581110607414e-04 5.432962627836788474e-05 -4.275505372341382635e-04 4.832974581110634519e-04 -5.385719474549822717e-05 -4.473331352409019024e-01 -4.563074446390227856e-02 -4.134281414224701412e-01 -4.471153443042555908e-01 4.549326688784137429e-02 4.135004234469968898e-01
2.508611439462053337e-04 4.568412922711462352e-04 -8.503767591396773262e-05 -1.089285385304641918e-02 2.418424259839958151e-02 -2.214759026026021788e-03 1.087679118092933425e-02 2.414881023343543043e-02 -2.246884370260172122e-03 -2.768448782532497961e-04 4.596758814682785151e-04 -8.503767591396771907e-05 -1.904843940472867149e-03 -1.844845135800246170e-03 1.066277969654585165e-03 -6.302236648290831297e-04 -3.634888213789268154e-03 -3.200723635095176905e-03 6.477036315447102068e-04 -3.661344379629168349e-03 -3.225762506336511855e-03 1.920434181057108919e-03 -1.862797534048750122e-03 1.098403313888750895e-03 1.559024058422772913e-05 -3.340090937287512347e-04 -1.908623392735721573e-04 -8.928955970966657258e-05 -1.806469522386403570e-01 -2.054085061701892145e-02 1.275565138708059567e-05 1.105489786881581568e-04 -1.535402481779974369e-04 2.621995007347475721e-04 4.012880683226854872e-01 1.941854226756768720e-01 -5.243990014694649356e-05 -8.267551824969133416e-05 1.549575427765631703e-04 -2.905453927060554090e-04 -2.562941065740418321e-03 9.311625512579445926e-04 2.820416251146605751e-04 -2.563885928806128919e-03 9.396663188493438717e-04 4.110154335841937300e-05 -9.117928584108711673e-05 1.554299743094191195e-04 1.731461567914958661e-03 -6.849312363337250673e-03 4.625104706654125839e-04 -9.505322441050172589e-04 8.196687095040806632e-04 -6.028226359234612787e-04 -2.423573763548120448e-04 1.803743592441831283e-03 2.735378575232636812e-04 1.555717037692756115e-03 1.766421501346252497e-03 -6.873878803045703652e-04 2.352709033619778485e-04 1.805160887040392192e-03 2.782621728518169931e-04 -1.558079195357031307e-03 1.770200953609095754e-03 -6.854981541731506884e-04 -1.736185883243510563e-03 -6.845532911074406549e-03 4.601483130011392890e-04 9.439182026450439449e-04 8.210860041026430897e-04 -6.080193827848701061e-04 3.637722802986512595e-05 -2.551130277419106789e-05 4.724315328553723583e-06 9.259658043965362259e-05 -1.700753518279439085e-05 3.779452262842889928e-06 -4.533783691353193007e-02 -1.134293937439773692e-01 -8.312243847977210387e-02 4.520413878973385258e-02 -1.133934889474803587e-01 -8.307802991568369322e-02
-1.464537751851621700e-05 -8.409281284824566985e-05 -3.014113179617302057e-04 -9.877315030020501763e-02 -2.287041050552877930e-03 4.963838115711442095e-03 9.878354379392784157e-02 -2.225152519748822312e-03 4.992656439215623770e-03 3.401507036558687756e-05 -8.503767591397446823e-05 -3.004664548960203673e-04 -5.634218460833209131e-03 4.745102315999401299e-03 -1.313123445571519159e-02 5.928070874269251306e-03 -6.890886338228523027e-03 -1.136859240663178235e-02 -5.940354094123512924e-03 -6.868682056184320303e-03 -1.134308110385759405e-02 5.623824967110412944e-03 4.758802830452209948e-03 -1.315485603235796129e-02 -1.228321985424009636e-05 -1.885001816092952845e-04 -2.021534529088156278e-03 2.503887124133489847e-05 -2.043030163833076118e-02 -3.614635073975757118e-01 -9.921062189962789879e-06 -1.525953851122866499e-04 -1.254778151263880341e-03 -1.502332274480098313e-04 1.941854226756768720e-01 2.137936934468392725e+00 9.448630657107437002e-06 1.507056589808651570e-04 1.290682947760888894e-03 -3.599928280357968247e-03 7.818741868756485299e-04 4.477233636870403370e-03 3.607487184883652158e-03 9.311625512579471946e-04 4.459753670154754934e-03 -1.417294598566134016e-06 1.568472689079858829e-04 1.289265653162322998e-03 5.683351340250200308e-04 -5.451859889151053004e-04 7.445520957800764658e-04 -3.138362672758261435e-03 -4.054407414964844927e-03 6.760495235160441730e-04 3.274422954220617375e-03 3.804963565617202129e-03 -1.104544923815870341e-02 -9.141550160751499374e-04 2.825140566475150064e-04 7.828190499413563083e-04 -3.269698638892060485e-03 3.802601407952923250e-03 -1.104970112195440349e-02 9.169896052722911620e-04 2.796794674503827807e-04 7.814017553427990859e-04 -5.631383871636073003e-04 -5.489654411779472561e-04 7.464418219114941910e-04 3.144504282685386606e-03 -4.055824709563411040e-03 6.807738388445981354e-04 7.558904525686022786e-05 6.614041459974310927e-06 1.228321985423975755e-05 1.181078832138533641e-05 1.376428539288238051e-18 1.322808291995038876e-05 -4.057908132623300190e-01 -8.304023539305525892e-02 -8.557237392285350630e-01 4.057884511046657705e-01 -8.282386175100750481e-02 -8.557917693692662642e-01
-4.505272448345370995e-01 -4.110957469447630297e-01 4.525799598447936833e-02 -4.455974217891912545e-03 5.731066925068575499e-03 8.866122577096839652e-03 -4.451249902563354788e-03 3.648588728242071165e-03 -9.898385476385843096e-03 -4.023699365329241190e-03 1.076293518151119968e-02 -1.200920956518363282e-03 -4.064989881300803964e-02 -5.374239388302907983e-02 1.057349013683618437e-02 -4.063950531928519488e-02 -5.473733469122250839e-02 1.409735694040442373e-03 -2.399007323839597375e-03 3.050962839180019689e-03 3.061828764435697847e-03 -2.393810576978197113e-03 2.306410743399946693e-03 -3.649533591307785232e-03 3.930016192364021305e-02 6.253670686713191929e-02 -6.838446438081574250e-03 -1.688942729957969204e-03 1.605794780175424496e-03 -1.771618248207651621e-04 4.899114995710214786e-04 9.095724302064567279e-03 -1.003917007317672297e-03 -1.057774202063152058e-03 -5.243990014694649356e-05 9.448630657107437002e-06 4.990369870596599866e-01 4.233964467657185260e-01 -4.674426558684238037e-02 -1.088482251698790924e-03 -3.441191285318566211e-03 7.251824029330097626e-04 -1.090371977830216022e-03 -3.515835467509711640e-03 4.393613255554949804e-05 3.099623287064132149e-03 3.734098835688897354e-03 -4.138500227813097197e-04 4.918012257024519975e-04 3.283399153344873254e-04 -1.977598396532608081e-03 3.511583583714014602e-03 8.447075807454195156e-04 -8.848642610381221791e-04 3.509693857582603382e-03 1.016672658704772733e-03 6.949467848302555775e-04 4.899114995710268997e-04 8.980923439580728185e-04 1.826420306018882150e-03 8.508491906725266889e-04 -3.973149191313705801e-04 -5.182573915423478554e-04 5.881772584049422496e-04 -6.580971252675380532e-04 -3.349539567944670362e-04 5.895945530035137834e-04 -7.133716146116218749e-04 4.695969436582423349e-04 8.499043276068195610e-04 -2.759000151875330188e-04 6.023502043906067390e-04 1.795239824850441220e-04 4.544791346068740787e-04 -5.196746861408939241e-05 5.149503708123769194e-05 -2.265309200041530288e-03 2.938524134360460233e-04 4.417234832197749973e-04 -7.086472992830783750e-05 -2.570027538733281195e-04 4.360543048255173222e-04 1.133835678852890272e-05 2.565303223404704898e-04
-3.879829790628794850e-01 -7.738409610909754432e-01 6.809297412504400349e-02 3.022616947208697433e-03 4.095036526790404516e-03 3.599928280357899508e-04 1.036514783084698313e-03 4.208420094675695278e-03 -4.195664443288605466e-03 1.484757821457878026e-02 -7.080331382903538341e-03 2.195389333178935677e-03 8.649276503516219183e-03 1.421688211821684616e-02 -7.128991830787649499e-04 -3.126551884436873548e-03 -1.522174398860025573e-03 -1.727682115652111067e-03 2.016337782226754714e-03 -1.776814995069070802e-03 -2.975373793923164964e-03 2.105154910403546093e-03 -1.062970948924571077e-04 2.936161976696167152e-03 -5.668705962731664105e-02 -7.924094100583231604e-02 8.101728356936854086e-03 2.226097382814532476e-03 3.066080648231394668e-04 -5.158952338780717958e-04 -3.955196793065243049e-03 3.045766092318613356e-03 -7.861260706713466516e-04 9.571462855650014149e-04 -8.267551824969133416e-05 1.507056589808651570e-04 4.233964467657185260e-01 8.355594165432019826e-01 -7.228674884220118169e-02 -1.889726131421303086e-05 6.212474657048220467e-04 -1.170212906882769303e-03 -6.302236648290720708e-04 1.747996671564657921e-05 1.152260508634263183e-03 -3.742130171747438949e-03 -3.931102784889586171e-03 5.588865033679087449e-04 -4.899114995710214786e-04 1.695556771417949023e-03 1.125331911261509858e-03 -9.339971404550764930e-04 4.908563626367367380e-04 1.605322348642573317e-03 -3.155842639473923099e-04 -3.212534423416703137e-05 -1.156039960897106656e-03 -1.440916175208899457e-04 1.422491345427535870e-03 -8.371486762197245454e-04 -5.584140718350593009e-04 1.696029202950799768e-04 5.140055077466495169e-04 -6.968365109616793743e-04 5.740043124192852411e-04 3.037734756260071327e-04 -5.456584204479561538e-04 7.062851416187871907e-04 -2.536957331433341983e-04 -5.626659556307549289e-04 5.196746861408719012e-05 -5.338476321265743377e-04 3.392058405901613089e-04 4.695969436582423349e-04 -1.747996671565064497e-05 4.657230050888304038e-03 3.070804963559942776e-04 -5.291233167980160249e-05 -4.837698896439048186e-04 -7.842363445399196564e-05 4.677072175268172372e-05 -5.333752005937215327e-04 -2.173185051134898349e-05 1.133835678852754747e-05
4.270214139173178491e-02 6.804573097175846408e-02 -1.636994158605193928e-01 8.763132502934381507e-03 -4.661009503151146427e-03 -1.293092348578451026e-02 -9.208635438417003827e-03 8.286449086283287357e-04 -1.306131458885259611e-02 -1.637920124409590226e-03 2.196334196244654514e-03 1.253360856665314271e-02 5.317358631747121089e-02 6.871185943308455446e-02 -1.248778270796617115e-02 -5.376318087047470690e-02 -7.115338559488113002e-02 3.271588365023484282e-03 -6.514830838075678834e-04 -4.563688607382939723e-03 -2.872383719760690231e-04 2.017282645292592055e-04 4.507941686506002771e-03 -1.945473052298441266e-03 6.298457196027880921e-03 8.182514149055122518e-03 -6.037202558358857607e-03 -2.352709033619781195e-04 -5.149503708123607647e-04 -4.310937737305311351e-03 3.340090937287050477e-04 -5.007774248266988774e-04 -3.202140929693743018e-03 -1.053522318267337168e-04 1.549575427765631703e-04 1.290682947760888894e-03 -4.674426558684238037e-02 -7.228674884220118169e-02 1.890415881459475422e-01 2.810022757423779639e-03 3.849844561238464392e-03 -6.283339386976456178e-05 -2.745299637422591796e-03 -3.868269391019823426e-03 5.461308519808136209e-04 4.100705705184662462e-04 5.555794826379213290e-04 1.058246633596043786e-03 -1.528316008787146841e-03 -1.053994749800346315e-03 2.718371040049837387e-03 -2.740575322094038375e-03 1.124859479728654126e-03 1.743744787769195559e-03 2.878052898154953489e-03 -7.280169921301366757e-04 1.612881253168255060e-03 1.594928854919751109e-03 1.131001089655770623e-03 2.716953745451269105e-03 8.220308671683894928e-05 6.614041459978694322e-06 -9.420284765136216661e-04 -6.269166440990828117e-04 3.713311848243276356e-04 6.614041459975268785e-04 7.615596309628661336e-04 -5.286508852651657271e-04 8.002990166570032263e-04 3.826695416128538549e-05 -8.267551824969048035e-05 -1.752720986893444282e-04 -9.448630657111936441e-07 -2.031455591278117658e-05 3.033010440931522135e-04 -5.343200636594319132e-04 1.606267211708216043e-05 2.083423059892208101e-04 4.010943713942163847e-04 -3.273950522687757523e-04 2.239325465734498945e-04 -1.289738084695172984e-04 3.788900893500119806e-04 1.492883643823001555e-04
-9.472252233750345050e-04 -1.148764515291133929e-02 -1.297769420753720759e-03 -5.070234421225801036e-01 4.940027566455530705e-02 4.481646147387273182e-01 -4.644474399501203818e-03 -7.185683614730273413e-04 -6.470422273987239993e-03 -9.528944017692949449e-04 1.093773484866768578e-02 -3.796459798025810222e-03 -3.771184711018045477e-02 3.304658572323357357e-03 4.731307315240025624e-02 -2.718371040049836953e-03 -2.709394840925586495e-03 -3.919291996568203054e-03 -3.774019300215177009e-02 7.087890287429218783e-03 4.691575823326888522e-02 -2.708922409392733148e-03 1.784373899594761219e-03 -4.419124558329190142e-03 2.292237797414287733e-03 -2.078698744563643730e-04 -1.807050613171815555e-03 2.787582259613149635e-02 -5.395640536741256633e-03 -4.919287822163179863e-02 -4.591089636288557888e-03 -1.417294598565945466e-05 -1.738548040907793725e-04 5.016278015858358780e-03 -2.905453927060554090e-04 -3.599928280357968247e-03 -1.088482251698790924e-03 -1.889726131421303086e-05 2.810022757423779639e-03 5.536047188305874833e-01 -5.160416876532564201e-02 -4.709443183899479357e-01 2.792542790708133806e-03 -4.129051597155967914e-04 -3.748744213207419636e-03 -1.083285504837380037e-03 6.245544864348076194e-04 2.741520185159752009e-03 2.265781631574382768e-03 2.262947042377217799e-04 -7.700633985542636780e-04 9.727365261492232351e-04 1.571779709809835402e-03 -1.658234680322374357e-03 7.540007264371720308e-04 4.322748525626698372e-04 1.070057421917432758e-03 5.522724619079358646e-04 5.154228023452128108e-04 2.333811772305550546e-04 9.746262522806429119e-04 -1.890670994487210791e-03 -1.030373173157573576e-03 2.263891905442968512e-03 -4.776282797167868033e-04 -6.831359965088718098e-04 5.522724619079304436e-04 -5.404616735865506874e-04 3.382609775244528258e-04 7.540007264371774518e-04 -2.423573763548107166e-04 8.891161448338171566e-04 2.806243305160971186e-04 8.749431988481614492e-04 -7.511661372400804627e-05 2.881832350417812467e-04 -8.683291573881831479e-04 1.242494931409667512e-04 1.258557603526721646e-03 8.267551824969420729e-05 8.428178546139944178e-04 -1.355878499294932687e-04 -3.732209109557757998e-05 1.672880057840889700e-03
-1.344209440433403145e-02 -1.103930762823158822e-02 2.828920018737995923e-03 4.915272154133908805e-02 -1.506173142842211765e-01 -6.037108072052287111e-02 -1.495718233020123210e-03 5.704610759228671835e-03 -1.001554849653396020e-03 1.301879575089561446e-02 -1.132607356867480417e-02 1.627526630686772571e-03 -5.101315691772355387e-02 5.095174081845237242e-03 6.749960011977765295e-02 6.231371918362378203e-04 -8.442351492125574949e-04 -3.719453458170380710e-03 5.004372741230433963e-02 -1.002121767492824937e-02 -6.561365344061897975e-02 -1.175882085277054354e-03 6.925846271659821200e-04 2.888918823410628611e-03 -6.184128765076881947e-04 -8.268496688034801187e-03 7.421899381157965030e-04 5.370129233967066602e-03 -5.527448934407905995e-03 -9.492094358130228129e-03 3.684965956270504250e-05 6.462863369461550444e-04 -2.376330610262543689e-04 4.955806779652865805e-04 -2.562941065740418321e-03 7.818741868756485299e-04 -3.441191285318566211e-03 6.212474657048220467e-04 3.849844561238464392e-03 -5.160416876532564201e-02 1.784704601667756185e-01 6.494752497929290325e-02 4.124327281827412216e-04 5.990431836606175883e-04 -5.976258890620496323e-04 3.514890604443998874e-03 1.700753518279437052e-05 -3.867796959486968777e-03 1.905788803538585119e-03 1.298714283819427237e-03 8.021887427884335283e-04 1.413987577836140928e-03 3.202140929693747355e-03 -1.423436208493250154e-03 4.965255410310035747e-04 3.656620064300560827e-04 1.025176426296141899e-04 1.974763807335537654e-04 7.558904525685957733e-05 1.686580572293701384e-04 -1.272258117979530728e-03 3.175684763853837186e-03 9.921062189962919983e-04 -1.742799924703484745e-03 1.542488954772805150e-03 -1.109269239144419512e-03 -9.921062189964483945e-06 -7.412450750500861225e-04 -6.944743532974190085e-05 -3.377885459915975271e-04 2.943248449688941662e-04 -5.196746861408854537e-06 -3.269226207359206705e-04 1.044073687610374310e-04 2.329087456977009757e-04 2.555854592747572361e-04 -6.614041459975373953e-05 -1.889726131421513150e-04 5.149503708123565906e-05 -9.391938873164886814e-04 3.557409442401003943e-04 -4.629829021982712978e-05 1.346902300170678760e-03 1.195251778124094142e-04
-5.007774248267009374e-04 2.973956499324604055e-03 8.689905615341796119e-03 4.458350548502174604e-01 -6.028557061307604492e-02 -6.910246582444936614e-01 -1.353185639557655424e-02 -1.001554849653396237e-03 -3.216786307212271372e-03 -3.419459434807215967e-03 1.509418747472931858e-03 8.965333198996481429e-03 1.218400923234025162e-03 1.981850280328303383e-03 -1.596346149518317655e-03 -2.594121546908875406e-03 -4.009053987810725847e-03 -3.032065577865804707e-03 -9.934290272882865744e-03 -1.067695264253174479e-04 1.351154183966377272e-02 -2.388141398583938299e-03 3.169543153926722423e-03 -4.573609669572900778e-03 -5.647918975286025586e-03 7.284894236629908901e-04 -1.637447692876735578e-03 4.894390680381700831e-02 -9.475559254480288990e-03 -9.074039694706503845e-02 3.434577243858447397e-04 -2.347984718291225769e-04 -1.489104191560149029e-03 5.180684189292069503e-03 9.311625512579445926e-04 4.477233636870403370e-03 7.251824029330097626e-04 -1.170212906882769303e-03 -6.283339386976456178e-05 -4.709443183899479357e-01 6.494752497929290325e-02 7.574079026521340907e-01 3.747799350141704702e-03 -5.976258890620525597e-04 -4.755968241255077722e-03 -3.732209109556978727e-05 1.147063761772857717e-03 5.418789681851137645e-04 5.078638978195328026e-04 5.267611591337458335e-04 1.710202148936460897e-04 4.946358148995815126e-04 1.029428310091862328e-03 9.056512484837556456e-04 6.703803451217767943e-04 3.103875170859814224e-04 5.414065366522632363e-04 8.465973068768310609e-04 7.043954154873676224e-04 3.500717658458380030e-04 7.936849751970340323e-04 -1.532095461049987062e-03 1.075726600311690487e-03 9.117928584108749620e-04 -9.869094721348817614e-04 5.716421547550078804e-04 8.692740204538942873e-04 -7.544731579700391473e-04 5.220368438051939310e-04 7.629769255614331138e-04 -2.881832350417798914e-04 4.596758814682809003e-04 2.541681646761918280e-04 5.796734908135482830e-04 1.303911030680840618e-04 2.107044636534972492e-04 -5.343200636594312627e-04 3.080253594217054712e-04 6.850257226402969076e-04 3.462923135829891626e-04 2.234128718873075806e-03 -2.608766924427391616e-03 -1.795239824850759704e-05 1.793350098719010809e-03
-9.566738540321424299e-04 -1.092545162881343977e-02 3.795987366492949502e-03 -4.647781420231197197e-03 7.166786353416036530e-04 6.483650356907188356e-03 -5.070399772262301763e-01 -4.944184963944657507e-02 -4.481665044648587837e-01 -9.547841279007146216e-04 1.150134566736414100e-02 1.296824557688002789e-03 -2.705142957129915478e-03 -1.782484173463332001e-03 4.409675927672085036e-03 -3.773546868682318978e-02 -7.088362718962070395e-03 -4.689402638275753932e-02 -2.710812135524158246e-03 2.701835936399895645e-03 3.919291996568203054e-03 -3.771562656244328848e-02 -3.316941792177602929e-03 -4.731449044699882756e-02 2.298851838874264083e-03 1.851931608793084107e-04 1.817916538427487641e-03 2.788716095292003566e-02 5.404144304332645504e-03 4.918626418017182922e-02 -4.585420457894250068e-03 2.125941897849359673e-05 1.686580572293666690e-04 5.066355758341070312e-03 2.820416251146605751e-04 3.607487184883652158e-03 -1.090371977830216022e-03 -6.302236648290720708e-04 -2.745299637422591796e-03 2.792542790708133806e-03 4.124327281827412216e-04 3.747799350141704702e-03 5.536094431459159804e-01 5.164952219247975762e-02 4.709462081160793456e-01 -1.086120094034512262e-03 1.039349372281906433e-05 -2.813802209686624197e-03 5.522724619079467066e-04 5.376270843894157513e-04 -3.377885459915992619e-04 7.511661372400560682e-04 2.418849448219517317e-04 -8.886437133009635926e-04 9.727365261492232351e-04 1.894922878282914551e-03 1.033680193887564786e-03 2.264364336975816655e-03 4.776282797167854480e-04 6.836084280417307948e-04 7.530558633714757449e-04 -4.256608111026874159e-04 -1.063915811990308021e-03 5.484930096450910900e-04 -5.144779392795070924e-04 -2.314914510991353779e-04 2.263891905442962874e-03 -2.277119988362906033e-04 7.700633985542636780e-04 9.717916630835106862e-04 -1.571779709809840823e-03 1.655872522658096346e-03 2.829864881803744250e-04 8.669118627896224560e-04 -1.266116508052401546e-04 2.862935089103588594e-04 -8.730534727167390619e-04 7.228202452687378771e-05 -1.370051445280526053e-04 3.307020729987890264e-05 -1.674769783972310678e-03 1.260447329658145443e-03 -8.078579211826894687e-05 -8.508491906725266889e-04
-1.301785088782990256e-02 -1.133174274706906168e-02 1.629416356818193332e-03 1.494773369954409143e-03 5.705555622294383733e-03 -9.996651235219780780e-04 -4.919382308469751053e-02 -1.506329045248054332e-01 -6.042304818913694919e-02 1.344209440433403145e-02 -1.103836276516586938e-02 2.827975155672284024e-03 1.175882085277054354e-03 6.930570586988372018e-04 2.887973960344917147e-03 -5.004892415916573079e-02 -1.002594199025680193e-02 -6.561790532441469370e-02 -6.231371918362668769e-04 -8.447075807454132272e-04 -3.720870752768946389e-03 5.101032232852645287e-02 5.101315691772356775e-03 6.749345850985052908e-02 6.236096233690969137e-04 -8.264717235771958798e-03 7.412450750500859057e-04 -5.364932487105658968e-03 -5.527448934407906862e-03 -9.483590590538831452e-03 -3.637722802983487671e-05 6.453414738804444471e-04 -2.381054925591097218e-04 -5.262887276008570330e-04 -2.563885928806128919e-03 9.311625512579471946e-04 -3.515835467509711640e-03 1.747996671564657921e-05 -3.868269391019823426e-03 -4.129051597155967914e-04 5.990431836606175883e-04 -5.976258890620525597e-04 5.164952219247975762e-02 1.784827433866298663e-01 6.500043731097271404e-02 3.440718853785707659e-03 6.226647603033866416e-04 3.850789424304174556e-03 8.976199124251935048e-06 -7.322688759258342553e-04 -6.897500379688630402e-05 3.377885459915941661e-04 2.943248449688995873e-04 -5.196746861408854537e-06 1.270840823380968085e-03 3.176157195386696171e-03 9.963581027919907705e-04 1.742799924703484962e-03 1.542961386305660232e-03 -1.108796807611569634e-03 -4.965255410310015147e-04 3.647171433643557311e-04 1.067695264253167703e-04 -1.970039492006872995e-04 7.511661372400533577e-05 1.686580572293701384e-04 -1.905788803538585119e-03 1.307690482943686151e-03 8.021887427884281073e-04 -1.414932440901850007e-03 3.201668498160886202e-03 -1.422963776960393771e-03 -2.522784385447704707e-04 -6.614041459975373953e-05 -1.885001816092953929e-04 3.344815252616078886e-04 1.053522318267486246e-04 2.338536087634113291e-04 2.125941897849203141e-05 1.348792026302100388e-03 1.228321985423982531e-04 -6.094366773834319093e-05 -9.391938873164888983e-04 3.562133757729539583e-04
3.424183750135767652e-03 1.499497685282963648e-03 8.965333198996481429e-03 1.353469098477368647e-02 -9.987202604562681312e-04 -3.226234937869380814e-03 -4.458317478294874792e-01 -6.033423106096014871e-02 -6.909963123525223461e-01 5.026671509581219152e-04 2.962618142536059106e-03 8.691795341473219916e-03 2.385779240919664625e-03 3.169543153926723290e-03 -4.567940491178637194e-03 9.937124862079997969e-03 -1.067695264253188032e-04 1.350398293513808620e-02 2.589869663113171429e-03 -4.003384809416463130e-03 -3.033482872464374723e-03 -1.218400923234025162e-03 1.986102164124002589e-03 -1.596818581051171219e-03 5.641777365358908655e-03 7.506937057071951316e-04 -1.647368755066697284e-03 -4.895382786600697977e-02 -9.486425179735965413e-03 -9.073803478940076217e-02 -3.458198820501342434e-04 -2.418849448219540627e-04 -1.485797170830157818e-03 -5.247769466957551837e-03 9.396663188493438717e-04 4.459753670154754934e-03 4.393613255554949804e-05 1.152260508634263183e-03 5.461308519808136209e-04 -3.748744213207419636e-03 -5.976258890620496323e-04 -4.755968241255077722e-03 4.709462081160793456e-01 6.500043731097271404e-02 7.573814464862941298e-01 -7.280169921301311462e-04 -1.162654002357084958e-03 -5.952637313977911097e-05 -8.697464519867532723e-04 -7.601423363643035986e-04 5.210919807394813821e-04 -7.615596309628588695e-04 -2.886556665746361659e-04 4.596758814682822556e-04 -7.922676805984624985e-04 -1.537292207911395130e-03 1.054939612866055178e-03 -9.122652899437285259e-04 -9.864370406020266796e-04 5.711697232221461850e-04 -6.703803451217822153e-04 3.051907702245732455e-04 5.192022546080575854e-04 -8.442351492125632411e-04 7.034505524216522546e-04 3.491269027801254541e-04 -5.064466032209666898e-04 5.201471176737688332e-04 1.705477833607898152e-04 -4.946358148995815126e-04 1.028955878559011366e-03 9.075409746151793340e-04 -2.036179906606666850e-04 -5.333752005937187138e-04 3.108599486188341190e-04 -2.697584052604190693e-04 5.782561962149835796e-04 1.332256922652154472e-04 2.605932335230259390e-03 -2.314914510991221641e-05 1.801381434777551103e-03 -6.755770919831876817e-04 3.448750189844255977e-04 2.241215191865907671e-03
-4.010471282409294562e-03 -1.075112439318979748e-02 1.199031230386941003e-03 -4.448887744899081981e-03 -3.652840612037777743e-03 9.887519551130177081e-03 -4.451249902563358257e-03 -5.732484219667139010e-03 -8.845808021184082409e-03 -4.506444078546851806e-01 4.111576354755671625e-01 -4.527972783499072118e-02 -2.400424618438179534e-03 -2.317276668655623550e-03 3.661816811162022130e-03 -2.408455954496717226e-03 -3.064663353632827471e-03 -3.068442805895670727e-03 -4.064895394994230693e-02 5.473922441735391831e-02 -1.389893569660520696e-03 -4.066454419052654978e-02 5.374286631456193231e-02 -1.058813551435469971e-02 3.927181603166889079e-02 -6.254521063472331943e-02 6.846005342607260763e-03 -1.708312422805046641e-03 -1.600598033314015126e-03 1.738548040907793725e-04 4.913287941695984335e-04 -9.083441082210324743e-03 9.996651235219776443e-04 -1.059663928194636787e-03 4.110154335841937300e-05 -1.417294598566134016e-06 3.099623287064132149e-03 -3.742130171747438949e-03 4.100705705184662462e-04 -1.083285504837380037e-03 3.514890604443998874e-03 -3.732209109556978727e-05 -1.086120094034512262e-03 3.440718853785707659e-03 -7.280169921301311462e-04 4.991692678888595136e-01 -4.234630596118511559e-01 4.674804503910523490e-02 5.933740052663531370e-04 6.798289757788860202e-04 -4.705418067239603049e-04 8.522664852710982227e-04 2.768448782532564097e-04 -6.056572251205904686e-04 8.532113483368107716e-04 4.039289605913475804e-04 5.295957483308807697e-04 5.929015737334941520e-04 6.599868513989617415e-04 3.368436829258812919e-04 3.512528446779721730e-03 -1.011948343376215410e-03 -6.869154487717138739e-04 4.903839311038804636e-04 -8.999820700894897848e-04 -1.826420306018887571e-03 4.932185203010181103e-04 -3.661344379629188081e-04 1.979015691131174193e-03 3.515363035976864798e-03 -8.442351492125551096e-04 8.853366925709736830e-04 2.314914510991679039e-05 2.267198926172947146e-03 -3.018837494945872933e-04 1.629888788351070423e-04 -4.592034499354300469e-04 5.007774248267140969e-05 5.026671509581177952e-04 -9.448630657107362464e-06 -2.640892268661613942e-04 5.050293086223938549e-04 7.275445605972751428e-05 2.499162808804948448e-04
-1.486364088669585998e-02 -7.077024362173540625e-03 2.193972038580369564e-03 -1.042656393011813509e-03 4.209364957741407176e-03 -4.169680708981562955e-03 -3.026396399471541123e-03 4.090784642994702708e-03 3.401507036558725026e-04 3.879636093700323807e-01 -7.737393883114115356e-01 6.803722720416707781e-02 -2.097596005877857845e-03 -9.732089576820822201e-05 2.916319852316238970e-03 -2.009723740766774028e-03 -1.764059343681975787e-03 -2.955531669543235047e-03 3.133638357429709316e-03 -1.531623029517131980e-03 -1.740437767039206083e-03 -8.647386777384819673e-03 1.421263023442114956e-02 -6.949467848302569870e-04 5.676784541943490775e-02 -7.926456258247509268e-02 8.110232124528250763e-03 -2.199641216974634016e-03 3.099150855531288343e-04 -5.182573915423487228e-04 3.983542685036509795e-03 3.062773627501408011e-03 -7.870709337370582247e-04 -9.552565594335952906e-04 -9.117928584108711673e-05 1.568472689079858829e-04 3.734098835688897354e-03 -3.931102784889586171e-03 5.555794826379213290e-04 6.245544864348076194e-04 1.700753518279437052e-05 1.147063761772857717e-03 1.039349372281906433e-05 6.226647603033866416e-04 -1.162654002357084958e-03 -4.234630596118511559e-01 8.354006795481625502e-01 -7.228249695840548161e-02 5.432962627836883341e-04 7.034505524216509535e-04 -2.522784385447707960e-04 5.584140718350538799e-04 5.102260554838277274e-05 -5.310130429294428710e-04 5.541621880393528309e-04 1.714926464265023641e-04 5.097536239509483594e-04 6.949467848302624080e-04 5.716421547550065794e-04 3.037734756260098432e-04 3.113323801516912608e-04 -2.692859737275614396e-05 -1.155095097831395409e-03 1.393673021923380433e-04 1.425798366157528599e-03 -8.352589500883075791e-04 4.856596157753258506e-04 1.696974066016514919e-03 1.123914616662938324e-03 9.311625512579496883e-04 4.918012257024492869e-04 1.601542896379727892e-03 -4.679906764465360108e-03 2.990491602974565855e-04 -4.299126948983982905e-05 -3.661344379629188081e-04 4.738488274539420287e-04 -1.984212437992574916e-05 5.862875322735225728e-04 -2.078698744563914509e-05 6.614041459975645004e-06 5.286508852651642092e-04 -7.700633985542688280e-05 4.110154335841727236e-05
1.629416356818194200e-03 2.194444470113222044e-03 1.253455342971885461e-02 9.205328417687012182e-03 8.305346347597517736e-04 -1.304903136899835531e-02 -8.765967092131513733e-03 -4.663371660815422703e-03 -1.294462400023730850e-02 -4.275694344954300563e-02 6.803155802577280642e-02 -1.637268168894250309e-01 -1.970039492006981415e-04 4.515028159498835070e-03 -1.957283840619825251e-03 6.580971252675429321e-04 -4.554239976725830280e-03 -2.777897413189621824e-04 5.378160570025606463e-02 -7.115716504714397761e-02 3.257887850570677368e-03 -5.317547604360265551e-02 6.869674162403316409e-02 -1.247313733044765408e-02 -6.272945893253690022e-03 8.187238464383676806e-03 -6.039564716023135618e-03 2.518060070119151721e-04 -5.149503708123602226e-04 -4.310465305772455402e-03 -3.155842639474031519e-04 -5.069190347538191695e-04 -3.198833908963755711e-03 1.058246633595605145e-04 1.554299743094191195e-04 1.289265653162322998e-03 -4.138500227813097197e-04 5.588865033679087449e-04 1.058246633596043786e-03 2.741520185159752009e-03 -3.867796959486968777e-03 5.418789681851137645e-04 -2.813802209686624197e-03 3.850789424304174556e-03 -5.952637313977911097e-05 4.674804503910523490e-02 -7.228249695840548161e-02 1.890387535567503996e-01 -7.639217886271414343e-04 -5.088087608852423158e-04 8.007714481898658976e-04 -4.062911182556404723e-05 -8.314794978254404429e-05 -1.733823725579227185e-04 -8.503767591396541514e-05 5.196746861410887416e-06 -9.335247089222245553e-04 6.245544864348041500e-04 3.699138902257588122e-04 6.609317144646733146e-04 -2.880415055819234970e-03 -7.275445605972794254e-04 1.625164473022494126e-03 -1.596346149518315487e-03 1.131945952721482738e-03 2.718371040049836953e-03 1.526898714188582680e-03 -1.030845604690433428e-03 2.717426176984122452e-03 2.737740732896907451e-03 1.125804342794366891e-03 1.741855061637773931e-03 5.475481465793811432e-04 1.133835678852924153e-05 2.083423059892211353e-04 9.921062189963128692e-06 -1.653510364993877370e-05 3.037734756260071327e-04 4.488099562126052227e-05 3.788900893500123058e-04 1.497607959151543971e-04 -4.752661220525094968e-04 -3.273950522687760776e-04 2.244049781063031331e-04
-4.175680589448817204e-02 5.690579542702867838e-02 1.046435845274659715e-02 4.009290203577153822e-02 -5.970495225919679461e-02 5.741932850324236309e-03 1.641227145139577751e-03 5.017222878924052464e-04 3.521977077436828571e-03 2.265781631574382768e-03 7.303791497944179395e-04 1.178716674474161643e-03 -4.559054054045627025e-01 4.305159899658490552e-01 -7.227257589621552403e-02 1.470206930245934263e-03 -4.890611228118860176e-03 -9.172730641919989852e-03 -9.371151885719252589e-03 -1.154953368371539058e-02 1.491938780757277351e-03 -2.002637267773944331e-03 8.976199124252179536e-04 -2.807188168226649148e-03 -5.206195492066246523e-03 -8.042201983797079082e-03 7.090724876626351009e-03 4.499910350447462043e-03 4.613766349865611356e-03 3.587645060503727446e-03 -2.116493267192087139e-03 2.144839159163409829e-03 -2.225152519748821445e-03 -3.873938569414077902e-04 1.731461567914958661e-03 5.683351340250200308e-04 4.918012257024519975e-04 -4.899114995710214786e-04 -1.528316008787146841e-03 2.265781631574382768e-03 1.905788803538585119e-03 5.078638978195328026e-04 5.522724619079467066e-04 8.976199124251935048e-06 -8.697464519867532723e-04 5.933740052663531370e-04 5.432962627836883341e-04 -7.639217886271414343e-04 4.857758339324095842e-01 -4.578598546559853877e-01 5.813222768632123755e-02 -3.116063904407493507e-02 4.578711930127740692e-02 -6.187908217339727589e-03 -9.448630657114646947e-06 -1.225014964693991321e-03 -5.612486610321902256e-04 2.973011636258889121e-03 5.003049932938419524e-04 2.163263988944774500e-03 3.165291270131888844e-05 5.338476321265330296e-05 -2.929075503703317939e-04 3.216313875679401545e-03 -4.240545438909861659e-03 4.100705705184655957e-04 5.026671509581164942e-04 -3.221983054073665996e-04 5.546346195722145263e-04 2.560578908076128601e-04 -3.779452262844774577e-06 1.006279164981940116e-04 -2.352709033619747314e-04 1.289738084695189789e-04 3.387334090573065524e-04 3.538512181086760013e-04 -1.294462400023779639e-04 -1.870828870107282501e-04 4.568412922711486746e-04 -9.921062189962670617e-05 1.242494931409657212e-04 3.958976245328071778e-04 9.921062189960587593e-06 2.527508700776311362e-04
5.401309715135520217e-03 4.966200273375707963e-03 7.783781935325183657e-03 4.597467461982097936e-02 -6.399132355679362782e-02 8.548648587018037315e-03 -3.047183386917169711e-04 6.462863369461555214e-03 8.097476473141175480e-04 6.968365109616806753e-04 9.972557227044147321e-03 6.812462703774508320e-04 4.255937258250288568e-01 -7.633359735264032553e-01 9.070307485596947050e-02 -3.487017144005518255e-03 -1.082246155465096775e-02 -1.252415993599604715e-03 -1.487025492815583459e-02 -2.152492549995666665e-02 1.371941171412015227e-03 3.590479649701017965e-04 -9.637130838716827588e-03 -1.020452110967612087e-03 -1.081868210238794950e-04 -1.162039841364369448e-02 -2.133028370842027580e-03 5.495796021706597298e-03 -1.405011378711891554e-03 4.229207082121331021e-03 -6.666008928589320197e-04 -1.864120342340745001e-02 -2.003109699306796811e-03 -2.369244137269743700e-03 -6.849312363337250673e-03 -5.451859889151053004e-04 3.283399153344873254e-04 1.695556771417949023e-03 -1.053994749800346315e-03 2.262947042377217799e-04 1.298714283819427237e-03 5.267611591337458335e-04 5.376270843894157513e-04 -7.322688759258342553e-04 -7.601423363643035986e-04 6.798289757788860202e-04 7.034505524216509535e-04 -5.088087608852423158e-04 -4.578598546559853877e-01 8.172583638234504066e-01 -1.013630199633182016e-01 -1.025365398909309708e-02 1.341280364929699903e-02 -4.014723166204990298e-03 -4.266056741684053858e-04 1.032262899288997372e-03 2.584200484718915218e-04 -5.763664700835977300e-05 1.105489786881595120e-04 -1.890198562954362648e-03 1.719650779593559281e-04 6.510106522747101995e-04 -2.489714178147850064e-04 4.307158285042470697e-03 -3.854568876567018246e-03 -1.318083976666512046e-04 3.094426540202715840e-04 -2.125941897849169260e-05 4.700693751911013199e-04 8.645497051253559374e-05 -3.113323801516939713e-04 -2.229876835077387008e-04 4.582585868697188532e-05 4.729039643882321903e-04 1.144701604108580139e-03 2.636167953332983435e-04 -8.031336058541351268e-05 -2.929075503703328239e-04 3.255053261373537445e-04 -2.891280981074921151e-04 9.259658043965496429e-05 -2.078698744563541815e-05 6.254993495005181084e-04 2.503887124133375667e-05
6.093280181308791121e-02 -8.181380313376271363e-02 -1.806389209025817399e-02 -7.171983100277476257e-03 5.685713497914456419e-03 -4.105902452046077469e-03 -1.595873717985467344e-03 -2.891280981074870193e-04 -3.087812498742738623e-03 -3.868741822552681977e-03 1.199976093452714485e-04 -1.028011015493300335e-03 -7.373097203814005240e-02 9.065819386034820737e-02 -1.650600186751429166e-01 4.359598185189396055e-03 -2.802936284430949943e-03 9.586108233168449261e-03 3.040569345457181868e-03 2.130666213177772662e-04 1.034152625420422470e-03 1.969094628941195357e-03 -7.407726435172315828e-04 2.965452731733195235e-03 8.425343956942787232e-03 1.017759251230338294e-02 -1.144465388342149822e-02 3.381192480645932221e-03 3.004664548960203022e-03 2.806243305160935407e-04 1.411152988639005667e-03 -2.925296051440490729e-03 4.110154335841777543e-03 2.395227871576568069e-04 4.625104706654125839e-04 7.445520957800764658e-04 -1.977598396532608081e-03 1.125331911261509858e-03 2.718371040049837387e-03 -7.700633985542636780e-04 8.021887427884335283e-04 1.710202148936460897e-04 -3.377885459915992619e-04 -6.897500379688630402e-05 5.210919807394813821e-04 -4.705418067239603049e-04 -2.522784385447707960e-04 8.007714481898658976e-04 5.813222768632123755e-02 -1.013630199633182016e-01 1.882696350212618441e-01 -4.985711695682646521e-02 7.352499188981512224e-02 -9.396190756960583201e-03 -1.355878499294932687e-04 1.303438599147986512e-03 7.747877138828210015e-04 -2.218066046755993483e-03 1.601070464846875629e-03 -1.452254531997428360e-03 8.815572403081384494e-04 -1.424381071558959667e-03 1.050215297537504359e-03 -5.220368438051939310e-04 1.504222000611515550e-03 2.371606294933981812e-03 -5.541621880393555414e-04 4.521169769425899959e-04 -7.086472992830672619e-04 -1.511780905137205099e-04 1.237770616081053810e-04 -1.322808291995027357e-04 6.410895900847446991e-04 1.747996671565098378e-05 -1.103127629217304966e-03 -2.366881979605449100e-04 -7.558904525682772890e-06 4.615656075997075160e-04 2.069250113906511194e-04 2.489714178147836511e-04 -3.212534423416838663e-05 6.141609927120725808e-06 -1.629888788351004287e-04 -9.968305343248552849e-05
3.113465530976788215e-02 1.441435849895040047e-02 5.417277900946032565e-02 -3.949527614670948761e-02 -1.097789152896038942e-02 -5.717130194849340263e-02 -1.137615131115748707e-03 -8.409281284825828725e-05 2.631916069537298432e-03 2.173657482667585433e-03 -4.691245121253996130e-04 2.036179906606680402e-04 -4.259197035826991495e-01 -5.051048976676544844e-02 -4.087898086328960456e-01 -7.675595114301299662e-03 1.564220805284151274e-03 1.043365040311098821e-02 4.181019065770195508e-04 6.229009760698136187e-03 2.394755440043904240e-03 -1.357295793893509642e-03 1.820751127624622469e-03 -2.128304055513476328e-03 1.314304524403660333e-03 2.999940233631614907e-04 1.065663808661873081e-02 -7.783781935325187126e-03 -1.191425082707973926e-02 7.320799033126917238e-03 2.546405962090738523e-04 -4.242435165041348556e-04 3.099150855531266659e-04 -6.462863369461420340e-04 -9.505322441050172589e-04 -3.138362672758261435e-03 3.511583583714014602e-03 -9.339971404550764930e-04 -2.740575322094038375e-03 9.727365261492232351e-04 1.413987577836140928e-03 4.946358148995815126e-04 7.511661372400560682e-04 3.377885459915941661e-04 -7.615596309628588695e-04 8.522664852710982227e-04 5.584140718350538799e-04 -4.062911182556404723e-05 -3.116063904407493507e-02 -1.025365398909309708e-02 -4.985711695682646521e-02 4.676609192366030232e-01 5.968085825102115161e-02 4.296169527588252768e-01 3.239463020789318335e-03 3.581031019043784056e-04 3.533315434225362678e-03 -1.133835678853432373e-05 -1.152732940167114145e-04 1.658234680322352023e-04 2.745772068955452082e-03 -1.519812241195745393e-03 -1.181078832138653242e-05 2.834589197132767781e-05 2.976318656988836964e-04 8.347865185554513047e-04 2.551130277419003112e-04 -7.936849751970231903e-05 1.511780905137205099e-04 6.642387351946587790e-04 -3.996770767956492418e-04 3.930630353356728921e-04 -5.763664700835570724e-05 3.538512181086787118e-04 -1.525953851122822317e-04 -1.714926464265050746e-04 -4.842423211767638036e-04 3.089702224874159601e-04 -5.281784537323106453e-04 2.102792752739279791e-03 -5.239265699366123068e-04 2.026731275949527808e-04 -1.066277969654582346e-03 2.220428204420342834e-04
-1.153677803232830597e-03 -7.884409851823377668e-03 -7.000490453850965328e-03 -5.156353965350008589e-02 -1.959834970897244427e-02 -7.703421331586485232e-02 7.757325769485281294e-04 -5.196746861408719012e-05 2.150508337557673847e-03 9.056512484837582477e-04 -9.032890908194837060e-04 5.135330762137999645e-04 -4.561420936025230993e-02 -1.722442849952746102e-01 -8.274543811655352132e-02 1.427688092288961720e-03 8.494318960739632865e-04 6.755770919831307611e-05 -4.724315328553854026e-04 7.028363914289435105e-03 -3.971259465182298484e-03 -8.149443941755257249e-04 1.135252973451469395e-03 -9.259658043965402104e-04 -5.499103042436544924e-04 -1.326587744257898965e-03 -7.748349570361033438e-03 -8.134798564236732366e-03 -1.486647547589299567e-02 8.240150796063470257e-03 -1.251943562066769149e-04 3.940078984013817547e-04 -6.566798306689865770e-05 -2.302158859604275243e-03 8.196687095040806632e-04 -4.054407414964844927e-03 8.447075807454195156e-04 4.908563626367367380e-04 1.124859479728654126e-03 1.571779709809835402e-03 3.202140929693747355e-03 1.029428310091862328e-03 2.418849448219517317e-04 2.943248449688995873e-04 -2.886556665746361659e-04 2.768448782532564097e-04 5.102260554838277274e-05 -8.314794978254404429e-05 4.578711930127740692e-02 1.341280364929699903e-02 7.352499188981512224e-02 5.968085825102115161e-02 1.874740603199333833e-01 9.574580903766775897e-02 -4.478650931468970784e-04 1.982795143394024389e-03 5.210919807394786716e-04 -1.109741670677282617e-03 7.398277804515150224e-04 -1.250998699001029495e-03 1.515560357400044453e-03 -1.447057785136017473e-03 2.125469466316340199e-03 -7.511661372400940152e-05 1.072419579581707517e-03 1.463120457253098278e-03 3.779452262850195587e-06 -3.245604630716425508e-04 1.237770616081053810e-04 3.996770767956492418e-04 -3.042459071588606966e-04 2.929075503703372149e-04 8.976199124252138336e-05 1.889726131421032036e-06 -1.422018913894636553e-04 1.714926464265037194e-04 5.196746861406821658e-06 1.606267211708080518e-05 -1.110214102210138783e-03 2.075864155366523214e-03 -5.324303375280061649e-04 -9.684846423535059231e-05 -1.002499712719114207e-03 2.225152519748864921e-04
-3.302910575651794856e-02 -1.415499358741278968e-02 -5.692138566761290736e-02 8.266606961903382594e-03 7.348672493565383546e-03 1.317942247206644116e-02 2.311607490261355629e-03 1.764059343681976654e-03 8.045509004527018901e-04 -7.625044940285768394e-04 -4.072359813213360805e-04 4.162121804455863215e-04 -4.068481150328603357e-01 -8.390336780358204072e-02 -7.715841556585253391e-01 1.177819054561737508e-02 -1.364854698419182277e-03 -1.296541098768295638e-02 2.597900999171699581e-03 -1.456506415793126698e-03 -6.198301711062543075e-04 1.412570283237638187e-04 -1.280289454038071022e-03 1.030373173157576828e-03 -1.535874913312829017e-03 4.392195960956437467e-03 -6.407588880117473344e-03 2.607822061361688283e-04 2.576641580193224368e-03 9.491149495064513629e-04 -8.503767591393831008e-05 -7.506937057071931801e-04 -8.286449086283305789e-04 1.779649584266265478e-03 -6.028226359234612787e-04 6.760495235160441730e-04 -8.848642610381221791e-04 1.605322348642573317e-03 1.743744787769195559e-03 -1.658234680322374357e-03 -1.423436208493250154e-03 9.056512484837556456e-04 -8.886437133009635926e-04 -5.196746861408854537e-06 4.596758814682822556e-04 -6.056572251205904686e-04 -5.310130429294428710e-04 -1.733823725579227185e-04 -6.187908217339727589e-03 -4.014723166204990298e-03 -9.396190756960583201e-03 4.296169527588252768e-01 9.574580903766775897e-02 8.382598351850033547e-01 -3.648116296709213481e-03 -1.493828506888699847e-03 -2.692387305742790539e-03 6.500657892090024211e-04 -3.344815252616066960e-04 1.341233121776416043e-03 -2.163736420477684768e-04 -1.563748373751298361e-03 7.478591165100613881e-04 -1.058246633596069319e-04 1.606267211708290582e-04 8.971474808923615707e-04 -1.006279164981967221e-04 -2.390503556248201836e-04 -1.327532607323623983e-04 -3.944803299342404144e-04 2.933799819031907789e-04 -7.369931912543854530e-05 1.242494931409636883e-04 -2.385779240919666197e-04 1.299186715352286547e-04 6.614041459974967377e-06 1.970039492006923952e-04 -3.495993343129786927e-04 -1.700753518279369289e-04 -8.442351492125579285e-04 1.970039492006910400e-04 -4.010943713942147042e-04 4.705418067239554259e-04 -2.645616583990122476e-05
3.112142722684792945e-02 2.279954577560049100e-03 -5.590093355664529917e-02 -1.138559994181461039e-03 -6.491209261432851017e-04 -2.549712982820475163e-03 -3.949763830437376388e-02 1.776814995069070802e-03 5.819269892252673659e-02 2.174129914200443985e-03 -5.059741716881185469e-04 -1.091316840895933992e-04 -7.669925935907033476e-03 -7.506937057071950232e-04 -1.051868807902495845e-02 -4.260245833829929829e-01 3.986235544773811257e-02 4.099907295894143489e-01 -1.362020109222077807e-03 2.242632486464469881e-03 1.680911393899429344e-03 4.299126948983857544e-04 5.565715888569196246e-03 -3.703390786053302290e-03 1.503749569078663938e-03 -1.942638463101310992e-03 -1.015586066179203183e-02 -7.798427312843699000e-03 -1.320635106943919904e-02 -4.544791346068721705e-03 2.588924800047721908e-04 -4.908563626367370633e-04 -2.177909366463287350e-04 -6.443966108147169362e-04 -2.423573763548120448e-04 3.274422954220617375e-03 3.509693857582603382e-03 -3.155842639473923099e-04 2.878052898154953489e-03 7.540007264371720308e-04 4.965255410310035747e-04 6.703803451217767943e-04 9.727365261492232351e-04 1.270840823380968085e-03 -7.922676805984624985e-04 8.532113483368107716e-04 5.541621880393528309e-04 -8.503767591396541514e-05 -9.448630657114646947e-06 -4.266056741684053858e-04 -1.355878499294932687e-04 3.239463020789318335e-03 -4.478650931468970784e-04 -3.648116296709213481e-03 4.678347740406937905e-01 -3.552968585992145184e-02 -4.322918600978523651e-01 -3.116819794860061985e-02 9.642327585578211371e-04 5.086812043713696829e-02 6.661284613260784557e-04 -4.719591013225264177e-04 -2.494438493476372151e-04 2.541681646761931833e-04 -4.677072175268172372e-05 -1.455089121194560586e-04 3.118048116845448248e-05 -1.677131941636630106e-04 -8.815572403081276074e-04 2.746244500488302827e-03 -1.515087925867190889e-03 2.154287789820511845e-04 -1.129111363524327527e-04 3.774727947514450004e-04 6.614041459974865733e-05 -2.300741565005719755e-04 -5.470757150465276877e-04 -1.833034347478885713e-04 1.592094265722595573e-04 -1.103127629217306917e-03 1.322808291994993475e-05 -5.598313664336186917e-04 2.178381797996139721e-03 4.771558481839020685e-05
6.098146226097200459e-03 -5.740043124192822054e-03 -4.489989288257506192e-03 2.513335754790582471e-04 -8.414005600154270039e-04 -1.780594447331923817e-03 -5.211770184153943775e-02 -3.186078257576660695e-03 8.067335341344983313e-02 1.047380708340370833e-03 -8.636048420596271254e-04 -2.314914510991367331e-04 -1.172575064547055988e-03 4.677072175268213029e-04 -3.065608216698544573e-03 4.416195482825492624e-02 -1.652537156036135990e-01 -5.276635033614986148e-02 -8.258103194312064847e-04 1.601542896379730494e-03 7.998265851241547581e-04 -1.030373173157585719e-03 7.813072690362223016e-03 2.089564669819330561e-03 -4.110154335841849208e-04 -8.106925103798278201e-04 6.181294175879746902e-03 -7.992596672847258193e-03 -1.643731032263712546e-02 -4.363850068985115210e-03 -1.086592525567045987e-04 5.106984870166626431e-04 -2.333811772305547565e-04 -2.632388501070173897e-03 1.803743592441831283e-03 3.804963565617202129e-03 1.016672658704772733e-03 -3.212534423416703137e-05 -7.280169921301366757e-04 4.322748525626698372e-04 3.656620064300560827e-04 3.103875170859814224e-04 1.894922878282914551e-03 3.176157195386696171e-03 -1.537292207911395130e-03 4.039289605913475804e-04 1.714926464265023641e-04 5.196746861410887416e-06 -1.225014964693991321e-03 1.032262899288997372e-03 1.303438599147986512e-03 3.581031019043784056e-04 1.982795143394024389e-03 -1.493828506888699847e-03 -3.552968585992145184e-02 1.770399374852895391e-01 5.260572361497903304e-02 4.606490904259635810e-02 -2.254443274785859069e-03 -7.513031423845768775e-02 4.762109851182193352e-04 -4.147948858470283402e-04 -1.620440157693958487e-04 2.409400817562391828e-05 -4.677072175267765796e-05 -1.440916175208899457e-04 -5.102260554838006223e-05 6.467587684790091504e-04 -1.423908640026100682e-03 1.524064124991438528e-03 -1.447530216668876457e-03 -1.560913784554166135e-03 1.039349372281784460e-04 9.023442277537223680e-05 1.488159328494409808e-04 2.111768951863548789e-04 -5.716421547550078804e-05 -7.889606598685469110e-05 5.338476321265194771e-05 -1.107379513013003304e-03 1.653510364993572438e-05 -9.963581027919881684e-04 2.282789166757178724e-03 6.755770919831578661e-05
3.226896342015364572e-02 2.756637994211134143e-03 -5.133204820240094834e-02 -2.900729611732013463e-03 -1.377137918273425680e-03 8.513688653586733504e-03 3.597093691160835154e-03 -3.722760478900368451e-03 3.710477259046136324e-03 7.180959299401723679e-04 7.072300046844998481e-04 7.945825951094579939e-03 -1.216274981336168057e-02 -1.552410016962765989e-03 -2.180980171426846054e-02 4.076044779169618049e-01 -5.184038453175333211e-02 -7.880493394416010489e-01 -4.932185203010208208e-04 1.000609986587687808e-03 -9.018245530676283553e-03 -1.833979210544573000e-03 -2.135390528506294749e-04 -1.073931360486842131e-02 1.822168422223187281e-03 -5.447608005355347727e-03 -1.059380469274896763e-02 1.485797170830159986e-03 1.530205734918565433e-03 -1.017523035463909972e-02 1.318083976666769544e-04 1.540126797108558527e-04 -5.159897201846422483e-03 -1.196196641189820921e-03 2.735378575232636812e-04 -1.104544923815870341e-02 6.949467848302555775e-04 -1.156039960897106656e-03 1.612881253168255060e-03 1.070057421917432758e-03 1.025176426296141899e-04 5.414065366522632363e-04 1.033680193887564786e-03 9.963581027919907705e-04 1.054939612866055178e-03 5.295957483308807697e-04 5.097536239509483594e-04 -9.335247089222245553e-04 -5.612486610321902256e-04 2.584200484718915218e-04 7.747877138828210015e-04 3.533315434225362678e-03 5.210919807394786716e-04 -2.692387305742790539e-03 -4.322918600978523651e-01 5.260572361497903304e-02 8.487676573387725742e-01 -3.981652958905112019e-03 2.212396868361728164e-03 6.732149343189112317e-03 2.692859737275600843e-04 -1.403121652580505922e-04 1.101237903085881820e-03 1.903899077407126845e-04 3.684965956272299959e-05 1.006279164981967221e-04 1.903899077407140397e-04 -2.078698744563677340e-04 1.069112558851714788e-03 -7.133716146116191644e-05 2.003582130839652760e-03 6.991986686259573855e-04 -2.078698744563677340e-05 2.560578908076155706e-04 4.606207445339905761e-04 -3.160566954802472290e-04 -2.357433348948323611e-04 1.162181570824230960e-04 2.281844303691482330e-04 -2.272395673034353588e-04 3.396782721230162281e-04 5.352649267251412095e-04 4.100705705184650536e-04 2.423573763548080061e-04
-4.174546753769964313e-02 5.324067159513666547e-02 -2.263183258143681986e-02 1.640754713606721368e-03 -2.740102890561187630e-04 -3.538039749553909159e-03 4.006172155460308026e-02 -5.952023152985033011e-02 7.440324210939324931e-03 2.264836768508674339e-03 4.544791346068686577e-04 -1.328477470389321461e-03 1.470679361778798669e-03 -2.763724467203955166e-03 1.000987931813972394e-02 -4.556975355301063901e-01 4.357939950509093219e-01 -2.342693485123241437e-02 -2.002637267773922647e-03 1.489104191560148595e-03 2.544988667491913503e-03 -9.370207022653566711e-03 -1.160575303612517567e-02 1.074781737245988130e-03 -5.205723060533396646e-03 -9.378238358712079684e-03 -5.132023741407960513e-03 4.422431579059176582e-03 3.894253125326868105e-03 -4.323220957159552152e-03 -2.098540868943570177e-03 2.575224285594660857e-03 1.705005402075051094e-03 -3.973149191313760011e-04 1.555717037692756115e-03 -9.141550160751499374e-04 4.899114995710268997e-04 -1.440916175208899457e-04 1.594928854919751109e-03 5.522724619079358646e-04 1.974763807335537654e-04 8.465973068768310609e-04 2.264364336975816655e-03 1.742799924703484962e-03 -9.122652899437285259e-04 5.929015737334941520e-04 6.949467848302624080e-04 6.245544864348041500e-04 2.973011636258889121e-03 -5.763664700835977300e-05 -2.218066046755993483e-03 -1.133835678853432373e-05 -1.109741670677282617e-03 6.500657892090024211e-04 -3.116819794860061985e-02 4.606490904259635810e-02 -3.981652958905112019e-03 4.854876506973678230e-01 -4.593598247728012396e-01 4.318496641830998212e-02 2.551130277418948902e-04 -2.220428204420424149e-05 -1.403121652580478817e-04 5.003049932938486745e-04 -4.152673173798751278e-04 -4.766834166510837412e-04 3.216313875679396340e-03 -4.296764791319649356e-03 5.225092753380420740e-04 3.023561810274193358e-05 7.558904525685754446e-05 1.062970948924543972e-04 -1.577921319736975102e-04 5.102260554838141749e-05 -3.666068694957681437e-04 4.303851264312447394e-04 -8.362038131540472331e-05 2.140114843834808162e-04 4.105430020513205149e-04 -4.488099562126069168e-05 -2.503887124133524745e-04 4.436132093511987399e-04 -1.133835678852934318e-04 -1.034625056953262373e-04
-7.952912424087408769e-03 1.156795851349674484e-02 -1.446727083063019739e-02 2.952697080346131661e-04 -1.401231926449048298e-03 -1.091789272428772594e-03 4.622128387997148646e-02 -7.140802619109017091e-02 6.607899850048152939e-03 1.504222000611519453e-03 1.274620275643798331e-03 -1.289738084695177429e-03 -3.812994901675751530e-03 5.603037979664762672e-04 3.014585611150158440e-03 4.320457232692347382e-01 -7.639203713325453116e-01 4.333472721422512719e-02 -8.777777880452990959e-04 1.194779346591247869e-03 1.521229535794312374e-03 -1.571023819357268703e-02 -1.116922629976681465e-02 1.133363247320049502e-03 -1.946417915364153598e-03 -1.354933636229219487e-03 2.839313512460816613e-04 4.564161038915798274e-03 3.358515767068872247e-03 -4.673292723005384626e-03 -8.551010744682263284e-04 2.952697080346104556e-04 2.381999788656808358e-03 -2.444833182526574139e-03 1.766421501346252497e-03 2.825140566475150064e-04 8.980923439580728185e-04 1.422491345427535870e-03 1.131001089655770623e-03 5.154228023452128108e-04 7.558904525685957733e-05 7.043954154873676224e-04 4.776282797167854480e-04 1.542961386305660232e-03 -9.864370406020266796e-04 6.599868513989617415e-04 5.716421547550065794e-04 3.699138902257588122e-04 5.003049932938419524e-04 1.105489786881595120e-04 1.601070464846875629e-03 -1.152732940167114145e-04 7.398277804515150224e-04 -3.344815252616066960e-04 9.642327585578211371e-04 -2.254443274785859069e-03 2.212396868361728164e-03 -4.593598247728012396e-01 8.300725967206195044e-01 -4.224624496252635253e-02 4.724315328553528766e-05 -4.393613255554949804e-05 1.228321985423874111e-05 4.143224543141639342e-04 -1.218873354766884147e-04 -4.336921471612318842e-04 4.241017870442717608e-03 -3.834726752187089631e-03 1.503749569078661986e-03 -2.971594341660341982e-04 1.072892011114562165e-03 1.606267211708277030e-04 1.984212437992422451e-05 3.495993343129790180e-05 -1.228321985423979495e-03 2.116493267192084428e-04 -1.025176426296163989e-04 5.706972916892938136e-04 1.440916175208899457e-04 2.244049781063051389e-04 -1.209424724109772211e-04 -3.070804963559956328e-05 -7.006159632245230647e-04 4.866044788410275575e-05
-6.064745316724326485e-02 7.518984061159744714e-02 -3.314957579739606641e-02 1.571307278276987259e-03 -8.598253897967796404e-05 -2.918682009980507006e-03 -2.964035437134636061e-03 9.347057877543623466e-03 -4.318024210298129772e-03 3.645281707512088194e-03 -6.344755486247812513e-04 -7.270721290644280299e-04 -3.597566122693691103e-03 4.809825436000586540e-03 8.310070662926074408e-03 -2.105485612476556967e-02 4.333189262502799843e-02 -1.544506237418097339e-01 -1.829727326748857097e-03 1.148481056371418625e-03 2.469872053767903450e-03 3.869214254085596473e-04 2.515225480922021230e-03 8.258103194312044247e-04 -8.254796173582001212e-03 -1.241833527263642989e-02 -9.272413695352480639e-03 -4.412510516869219863e-03 -3.856458602698440742e-03 1.863742397114455732e-03 -1.236825753015384629e-03 3.772365789850183268e-03 2.925296051440490729e-03 3.018837494945982979e-04 -6.873878803045703652e-04 7.828190499413563083e-04 1.826420306018882150e-03 -8.371486762197245454e-04 2.716953745451269105e-03 2.333811772305550546e-04 1.686580572293701384e-04 3.500717658458380030e-04 6.836084280417307948e-04 -1.108796807611569634e-03 5.711697232221461850e-04 3.368436829258812919e-04 3.037734756260098432e-04 6.609317144646733146e-04 2.163263988944774500e-03 -1.890198562954362648e-03 -1.452254531997428360e-03 1.658234680322352023e-04 -1.250998699001029495e-03 1.341233121776416043e-03 5.086812043713696829e-02 -7.513031423845768775e-02 6.732149343189112317e-03 4.318496641830998212e-02 -4.224624496252635253e-02 1.738595284061071333e-01 1.459813436523042015e-04 -1.431467544551773968e-04 7.700633985542501255e-05 4.766834166510783202e-04 -4.341645786940922245e-04 -5.475481465793785411e-04 -4.100705705184710167e-04 -6.283339386975710789e-05 2.371133863401144945e-03 -8.338416554897387558e-04 1.463120457253103699e-03 8.971474808923582097e-04 -7.091197308159221269e-04 -2.707032683261343287e-04 -8.305346347597523157e-04 1.436191859880350265e-04 1.327532607323583325e-04 3.335366621958975623e-04 -1.228321985424416212e-05 8.456524438111388407e-05 -1.091316840895933992e-04 -1.724375094922162683e-04 -9.306901197250852823e-05 9.921062189962789879e-06
2.174129914200443117e-03 5.130606446809382690e-04 1.077143894910232206e-04 -3.951086638729370965e-02 -1.783901468061897463e-03 -5.820450971084811798e-02 -1.137142699582892325e-03 6.486484946104315377e-04 2.554437298149029451e-03 3.112615154217648200e-02 -2.263419473910109093e-03 5.589290222058675150e-02 4.308575579640983033e-04 -5.569495340832035166e-03 3.702918354520445474e-03 -1.363909835353481221e-03 -2.244994644128751361e-03 -1.678076804702298636e-03 -4.260623779056214033e-01 -3.992660613620645227e-02 -4.099963987678085786e-01 -7.670870798972754048e-03 7.483315480429130005e-04 1.051727078442639407e-02 1.499025253750111385e-03 1.923741201787094492e-03 1.014924662033205721e-02 -7.801734333573692379e-03 1.321154781630060580e-02 4.543374051470155592e-03 2.570027538733254090e-04 4.955806779652870142e-04 2.159012105149090582e-04 -6.458139054133155751e-04 2.352709033619778485e-04 -3.269698638892060485e-03 8.508491906725266889e-04 -5.584140718350593009e-04 8.220308671683894928e-05 9.746262522806429119e-04 -1.272258117979530728e-03 7.936849751970340323e-04 7.530558633714757449e-04 -4.965255410310015147e-04 -6.703803451217822153e-04 3.512528446779721730e-03 3.113323801516912608e-04 -2.880415055819234970e-03 3.165291270131888844e-05 1.719650779593559281e-04 8.815572403081384494e-04 2.745772068955452082e-03 1.515560357400044453e-03 -2.163736420477684768e-04 6.661284613260784557e-04 4.762109851182193352e-04 2.692859737275600843e-04 2.551130277418948902e-04 4.724315328553528766e-05 1.459813436523042015e-04 4.679056387706221343e-01 3.560574733671117292e-02 4.323183162636923260e-01 -3.116583579093634010e-02 -9.713192315506558212e-04 -5.085300262808559180e-02 -1.039349372281635382e-05 4.308575579641037243e-04 1.360602814623576746e-04 3.240407883855033269e-03 4.478650931469024994e-04 3.647643865176364471e-03 -2.395227871576812015e-04 5.480205781122375261e-04 1.814137086164668345e-04 -1.143284309509947998e-04 -3.779452262842972090e-04 -6.803014073117935232e-05 -5.541621880393596614e-04 -2.177909366463283772e-03 -5.149503708123498143e-05 1.653510364993843488e-04 1.103127629217299545e-03 -1.700753518278657781e-05
-1.034152625420418133e-03 -8.654945681910413812e-04 -2.310190195662831692e-04 5.212242615686799030e-02 -3.180881510715248724e-03 8.064264536381422765e-02 -2.484989862819260214e-04 -8.395108338840059177e-04 -1.763114480616276899e-03 -6.081611122447268258e-03 -5.745712302587086505e-03 -4.481957952198961995e-03 1.022814268631885327e-03 7.803624059705104900e-03 2.107044636534981599e-03 8.187238464383650785e-04 1.589259676525487741e-03 7.847087760727790209e-04 -4.423848873657747205e-02 -1.652598572135407229e-01 -5.284808099133385395e-02 1.164071296955659311e-03 4.776282797167813823e-04 -3.078836299618489467e-03 3.963700560656586817e-04 -8.045509004527043838e-04 6.182711470478311280e-03 7.973226980000195502e-03 -1.643589302803855068e-02 -4.361487911320834597e-03 9.543116963672891410e-05 5.083363293523894023e-04 -2.319638826319922486e-04 2.629081480340139318e-03 1.805160887040392192e-03 3.802601407952923250e-03 -3.973149191313705801e-04 1.696029202950799768e-04 6.614041459978694322e-06 -1.890670994487210791e-03 3.175684763853837186e-03 -1.532095461049987062e-03 -4.256608111026874159e-04 3.647171433643557311e-04 3.051907702245732455e-04 -1.011948343376215410e-03 -2.692859737275614396e-05 -7.275445605972794254e-04 5.338476321265330296e-05 6.510106522747101995e-04 -1.424381071558959667e-03 -1.519812241195745393e-03 -1.447057785136017473e-03 -1.563748373751298361e-03 -4.719591013225264177e-04 -4.147948858470283402e-04 -1.403121652580505922e-04 -2.220428204420424149e-05 -4.393613255554949804e-05 -1.431467544551773968e-04 3.560574733671117292e-02 1.770361580330267193e-01 5.271721745673291215e-02 -4.607199551558918693e-02 -2.268143789238663815e-03 -7.513645584838481162e-02 1.227849553891123546e-03 1.031790467756146410e-03 1.304855893746552625e-03 -3.547960811743871949e-04 1.981850280328312057e-03 -1.490521486158712756e-03 -2.121217582520687830e-04 -5.291233167979567326e-05 -7.889606598684552959e-05 -1.058246633596035438e-04 8.551010744681897908e-05 1.497607959151535297e-04 1.000609986587683905e-03 2.282789166757176556e-03 6.708527766546493317e-05 -4.677072175268307897e-05 -1.107379513013003521e-03 1.889726131421845187e-05
-7.582526102328798019e-04 7.195132245387534427e-04 8.067713286571269113e-03 -3.649533591307786533e-03 -3.674572462549121482e-03 3.721815615834673033e-03 2.848289711585067288e-03 -1.422963776960393554e-03 8.496681118403945354e-03 -3.231573414190632570e-02 2.727347239174078737e-03 -5.145724255860761875e-02 2.071139840037953747e-03 -3.283399153344900359e-04 -1.064860675056019008e-02 4.421959147526637979e-04 1.078088757975970450e-03 -8.986592617974973121e-03 -4.076682561738972921e-01 -5.200668043131842500e-02 -7.880172140973666917e-01 1.240132773745362439e-02 -1.434774565281779924e-03 -2.189956370551098680e-02 -1.768311227477672824e-03 -5.438159374698240886e-03 -1.059522198734753201e-02 -1.516032788932907341e-03 1.527371145721434509e-03 -1.017239576544197097e-02 -5.338476321262755316e-05 1.502332274480111052e-04 -5.158007475715002156e-03 1.273202981045247397e-03 2.782621728518169931e-04 -1.104970112195440349e-02 -5.182573915423478554e-04 5.140055077466495169e-04 -9.420284765136216661e-04 -1.030373173157573576e-03 9.921062189962919983e-04 1.075726600311690487e-03 -1.063915811990308021e-03 1.067695264253167703e-04 5.192022546080575854e-04 -6.869154487717138739e-04 -1.155095097831395409e-03 1.625164473022494126e-03 -2.929075503703317939e-04 -2.489714178147850064e-04 1.050215297537504359e-03 -1.181078832138653242e-05 2.125469466316340199e-03 7.478591165100613881e-04 -2.494438493476372151e-04 -1.620440157693958487e-04 1.101237903085881820e-03 -1.403121652580478817e-04 1.228321985423874111e-05 7.700633985542501255e-05 4.323183162636923260e-01 5.271721745673291215e-02 8.486750607583328776e-01 4.037872311314901451e-03 2.237435739603067016e-03 6.760967666693293125e-03 4.596758814682822556e-04 2.999940233631650686e-04 7.932125436641723369e-04 -3.616463384007905651e-03 3.987322137299421140e-04 -2.739630459028329947e-03 3.458198820501342434e-04 -2.536957331433382641e-04 1.374775760609151681e-04 4.629829021982544927e-05 2.749551521218286014e-04 4.421959147526332776e-04 -5.234541384037573334e-04 4.029840975256375793e-04 2.607822061361661178e-04 -2.357433348948350716e-04 -2.210979573763178314e-04 3.278674838016337615e-04
2.259167590114412490e-03 -4.488099562126096273e-04 1.327060175790752746e-03 4.005841453387309903e-02 5.953865635963169478e-02 -7.437017190209340226e-03 1.640282282073870623e-03 2.725929944575499397e-04 3.533787865758210821e-03 -4.173743620164110935e-02 -5.323641971134097928e-02 2.263561203369965358e-02 -9.370679454186408783e-03 1.160953248838802326e-02 -1.081395778705956240e-03 -2.002164836241085780e-03 -1.485797170830158685e-03 -2.536484899900512489e-03 -4.555449401449940261e-01 -4.357462794660909022e-01 2.346756396305797743e-02 1.472096656377353940e-03 2.759945014941109741e-03 -1.000326527667974238e-02 -5.200998745204845827e-03 9.364537844259269300e-03 5.134385899072227248e-03 4.438494251176254568e-03 -3.890946104596883833e-03 4.318496641831000467e-03 -2.092871690549322206e-03 -2.570972401798958615e-03 -1.707367559739329972e-03 -3.963700560656309262e-04 -1.558079195357031307e-03 9.169896052722911620e-04 5.881772584049422496e-04 -6.968365109616793743e-04 -6.269166440990828117e-04 2.263891905442968512e-03 -1.742799924703484745e-03 9.117928584108749620e-04 5.484930096450910900e-04 -1.970039492006872995e-04 -8.442351492125632411e-04 4.903839311038804636e-04 1.393673021923380433e-04 -1.596346149518315487e-03 3.216313875679401545e-03 4.307158285042470697e-03 -5.220368438051939310e-04 2.834589197132767781e-05 -7.511661372400940152e-05 -1.058246633596069319e-04 2.541681646761931833e-04 2.409400817562391828e-05 1.903899077407126845e-04 5.003049932938486745e-04 4.143224543141639342e-04 4.766834166510783202e-04 -3.116583579093634010e-02 -4.607199551558918693e-02 4.037872311314901451e-03 4.853497006897741217e-01 4.593135264825813913e-01 -4.322134364633983122e-02 2.970649478594615880e-03 6.850257226403240127e-05 2.216648752157427370e-03 -1.275565138710043657e-05 1.109741670677282617e-03 -6.514830838075664739e-04 4.847147527096146570e-04 8.267551824969217441e-05 -2.154287789820523501e-04 -1.096041156224496736e-04 -4.913287941695767495e-05 3.647171433643523700e-04 3.651895748972089698e-04 1.143284309509951386e-04 9.968305343248552849e-05 3.255053261373537445e-04 4.488099562126272456e-05 2.466092601505022789e-04
-1.503277137545808422e-03 1.270368391848104329e-03 -1.288320790096611317e-03 -4.620380391325583369e-02 -7.139857756043307968e-02 6.607899850048157275e-03 -2.952697080346131661e-04 -1.399814631850480884e-03 -1.092734135494497286e-03 7.947715677226002001e-03 1.155945474590535337e-02 -1.446585353603162954e-02 1.571023819357269397e-02 -1.116450198443826036e-02 1.133835678852904583e-03 8.791950826438516562e-04 1.194779346591249170e-03 1.518394946597178847e-03 -4.320192671033948328e-01 -7.640913915474389917e-01 4.337015957918928521e-02 3.812994901675749795e-03 5.617210925650423800e-04 3.013640748084448276e-03 1.946417915364151430e-03 -1.344540142506402483e-03 2.815691935818047885e-04 -4.569357785777201572e-03 3.355681177871740022e-03 -4.673292723005385493e-03 8.532113483368040496e-04 2.924351188374773084e-04 2.382944651722518088e-03 2.442471024862296995e-03 1.770200953609095754e-03 2.796794674503827807e-04 -6.580971252675380532e-04 5.740043124192852411e-04 3.713311848243276356e-04 -4.776282797167868033e-04 1.542488954772805150e-03 -9.869094721348817614e-04 -5.144779392795070924e-04 7.511661372400533577e-05 7.034505524216522546e-04 -8.999820700894897848e-04 1.425798366157528599e-03 1.131945952721482738e-03 -4.240545438909861659e-03 -3.854568876567018246e-03 1.504222000611515550e-03 2.976318656988836964e-04 1.072419579581707517e-03 1.606267211708290582e-04 -4.677072175268172372e-05 -4.677072175267765796e-05 3.684965956272299959e-05 -4.152673173798751278e-04 -1.218873354766884147e-04 -4.341645786940922245e-04 -9.713192315506558212e-04 -2.268143789238663815e-03 2.237435739603067016e-03 4.593135264825813913e-01 8.302407823463161529e-01 -4.231380267172465959e-02 -4.993601302281307046e-04 8.976199124252002811e-05 1.600598033314019463e-03 1.152732940167114145e-04 7.398277804515204434e-04 -3.340090937287517768e-04 -1.936969284707038951e-04 -1.020452110967628350e-04 5.711697232221508470e-04 -1.417294598568823345e-06 3.495993343129925705e-05 -1.227377122358268031e-03 1.086592525567262827e-05 -7.015608262902340957e-04 5.149503708123769194e-05 -1.620440157693917829e-04 2.229876835077373456e-04 -1.171630201481351570e-04
-3.643864412913526418e-03 -6.363652747561955071e-04 -7.261272659987074579e-04 2.962618142536069948e-03 9.345640582945064292e-03 -4.322276094093839387e-03 -1.570362415211269290e-03 -8.598253897967796404e-05 -2.916792283849092750e-03 6.064036669425042908e-02 7.519928924225458000e-02 -3.315477254425747838e-02 -3.878662884742721962e-04 2.513808186323455984e-03 8.286449086283312294e-04 1.829254895216014375e-03 1.147536193305712798e-03 2.467037464570783802e-03 2.111485492943818848e-02 4.340511951262058382e-02 -1.544251124390355057e-01 3.593786670430857387e-03 4.810297867533450296e-03 8.308653368327510030e-03 8.253378878983433364e-03 -1.241550068343929419e-02 -9.275248284549612865e-03 4.434714798913420852e-03 -3.855986171165586961e-03 1.864214828647318403e-03 1.234463595351073441e-03 3.771420926784472237e-03 2.926240914506200025e-03 -3.023561810274355988e-04 -6.854981541731506884e-04 7.814017553427990859e-04 -3.349539567944670362e-04 3.037734756260071327e-04 6.614041459975268785e-04 -6.831359965088718098e-04 -1.109269239144419512e-03 5.716421547550078804e-04 -2.314914510991353779e-04 1.686580572293701384e-04 3.491269027801254541e-04 -1.826420306018887571e-03 -8.352589500883075791e-04 2.718371040049836953e-03 4.100705705184655957e-04 -1.318083976666512046e-04 2.371606294933981812e-03 8.347865185554513047e-04 1.463120457253098278e-03 8.971474808923615707e-04 -1.455089121194560586e-04 -1.440916175208899457e-04 1.006279164981967221e-04 -4.766834166510837412e-04 -4.336921471612318842e-04 -5.475481465793785411e-04 -5.085300262808559180e-02 -7.513645584838481162e-02 6.760967666693293125e-03 -4.322134364633983122e-02 -4.231380267172465959e-02 1.738491349123843510e-01 -2.162791557411915082e-03 -1.959173566751246012e-03 -1.451782100464569375e-03 -1.648786049665280744e-04 -1.251471130533888480e-03 1.341705553309270908e-03 -9.637603270249838362e-05 1.336981237980749472e-04 3.335366621958958276e-04 7.426623696486526691e-04 -2.721205629246936653e-04 -8.295897716940398752e-04 1.058246633596035438e-04 -9.306901197250852823e-05 1.133835678852890272e-05 -5.621935240978959440e-05 8.456524438110812425e-05 -1.081868210238781398e-04
2.261529747778688332e-03 -7.247099714001480671e-04 -1.179661537539875710e-03 1.639809850541006000e-03 -5.012498563595516824e-04 -3.514890604443998007e-03 4.009195717270581938e-02 5.971629061598532351e-02 -5.745239871054233158e-03 -4.175160914762676007e-02 -5.690863001622581407e-02 -1.046483088427945483e-02 -2.000747541642519667e-03 -8.966750493595012847e-04 2.802463852898099197e-03 -9.374931337982096713e-03 1.155189584137966859e-02 -1.484852307764448305e-03 1.461703162654532165e-03 4.885886912790306756e-03 9.159030127467184673e-03 -4.557528100194503939e-01 -4.304541014350449779e-01 7.224753702497418995e-02 -5.204778197467684747e-03 8.028973900877124648e-03 -7.079858951370673718e-03 4.509831412637419629e-03 -4.611876623734188427e-03 -3.589534786635146905e-03 -2.113658677994954913e-03 -2.140587275367713226e-03 2.223262793617407189e-03 -3.836144046785630157e-04 -1.736185883243510563e-03 -5.631383871636073003e-04 5.895945530035137834e-04 -5.456584204479561538e-04 7.615596309628661336e-04 5.522724619079304436e-04 -9.921062189964483945e-06 8.692740204538942873e-04 2.263891905442962874e-03 -1.905788803538585119e-03 -5.064466032209666898e-04 4.932185203010181103e-04 4.856596157753258506e-04 1.526898714188582680e-03 5.026671509581164942e-04 3.094426540202715840e-04 -5.541621880393555414e-04 2.551130277419003112e-04 3.779452262850195587e-06 -1.006279164981967221e-04 3.118048116845448248e-05 -5.102260554838006223e-05 1.903899077407140397e-04 3.216313875679396340e-03 4.241017870442717608e-03 -4.100705705184710167e-04 -1.039349372281635382e-05 1.227849553891123546e-03 4.596758814682822556e-04 2.970649478594615880e-03 -4.993601302281307046e-04 -2.162791557411915082e-03 4.856303250202900768e-01 4.577856829053270626e-01 -5.811096826734273024e-02 -3.115544229721351616e-02 -4.579278847967165750e-02 6.187435785806867303e-03 4.483375246797519976e-04 1.285013769366654150e-04 1.866104554778762041e-04 -1.407845967909041561e-04 -1.270840823380938811e-04 -3.410955667215814736e-04 2.584200484718915218e-04 -8.503767591400234578e-06 -2.555854592747633619e-04 3.193637162102343739e-04 1.001554849653338341e-04 -1.280289454038037195e-04
-7.114818884801981866e-04 1.002830414792108341e-02 6.958916478959722464e-04 2.414125132890981677e-04 6.400974838657496994e-03 7.790395976785030770e-04 -4.602239020463937125e-02 -6.391856910073390186e-02 8.574159889792242958e-03 -5.422096702581157696e-03 4.893918248848847484e-03 7.769136557806664845e-03 -4.535342715411669508e-04 -9.559652067328547331e-03 -1.028483447026153899e-03 1.484427119384877994e-02 -2.146445426375118148e-02 1.341705553309269390e-03 3.477568513348425292e-03 -1.087537388633076814e-02 -1.205645271846923642e-03 -4.256263236007958861e-01 -7.635509298738524242e-01 9.073756235786792357e-02 4.866044788410275575e-05 -1.161094978298659111e-02 -2.141532138433424257e-03 -5.529811092072185741e-03 -1.407373536376166096e-03 4.230624376719900603e-03 4.832974581110336364e-04 -1.864545530720315009e-02 -2.002164836241085780e-03 2.536957331433341983e-03 -6.845532911074406549e-03 -5.489654411779472561e-04 -7.133716146116218749e-04 7.062851416187871907e-04 -5.286508852651657271e-04 -5.404616735865506874e-04 -7.412450750500861225e-04 -7.544731579700391473e-04 -2.277119988362906033e-04 1.307690482943686151e-03 5.201471176737688332e-04 -3.661344379629188081e-04 1.696974066016514919e-03 -1.030845604690433428e-03 -3.221983054073665996e-04 -2.125941897849169260e-05 4.521169769425899959e-04 -7.936849751970231903e-05 -3.245604630716425508e-04 -2.390503556248201836e-04 -1.677131941636630106e-04 6.467587684790091504e-04 -2.078698744563677340e-04 -4.296764791319649356e-03 -3.834726752187089631e-03 -6.283339386975710789e-05 4.308575579641037243e-04 1.031790467756146410e-03 2.999940233631650686e-04 6.850257226403240127e-05 8.976199124252002811e-05 -1.959173566751246012e-03 4.577856829053270626e-01 8.173878100634527355e-01 -1.013521540380624975e-01 1.025034696836310891e-02 1.341800039615840927e-02 -3.996770767956484179e-03 -1.157457255495676889e-04 -6.708527766546222267e-05 -2.655065214647217607e-04 9.117928584108614095e-05 4.587310184025683514e-04 1.119190301334386205e-03 1.096041156224483184e-04 6.023502043906037032e-04 4.062911182556235316e-05 -2.409400817562418933e-04 -2.669238160632875483e-04 8.220308671683318946e-05
3.868269391019824293e-03 1.218873354766857042e-04 -1.028955878559014185e-03 1.595873717985459321e-03 -2.900729611731995682e-04 -3.088284930275608450e-03 7.170093374146051593e-03 5.683351340250182744e-03 -4.104957588980365571e-03 -6.091815643556938720e-02 -8.181994474368982362e-02 -1.806058506952819970e-02 -1.969094628941189720e-03 -7.417175065829420717e-04 2.965925163266058557e-03 -3.041514208522938002e-03 2.116493267192084428e-04 1.035569920018992486e-03 -4.326527977889531654e-03 -2.801518989832381228e-03 9.618706008935468121e-03 7.371160234529300359e-02 9.066764249100531248e-02 -1.650628532643400592e-01 -8.428650977672775407e-03 1.016956117624483527e-02 -1.144796090415148640e-02 -3.393475700500170854e-03 3.005609412025902778e-03 2.801518989832399767e-04 -1.412570283237604305e-03 -2.923406325309071269e-03 4.109681904308918124e-03 -2.404676502233747768e-04 4.601483130011392890e-04 7.464418219114941910e-04 4.695969436582423349e-04 -2.536957331433341983e-04 8.002990166570032263e-04 3.382609775244528258e-04 -6.944743532974190085e-05 5.220368438051939310e-04 7.700633985542636780e-04 8.021887427884281073e-04 1.705477833607898152e-04 1.979015691131174193e-03 1.123914616662938324e-03 2.717426176984122452e-03 5.546346195722145263e-04 4.700693751911013199e-04 -7.086472992830672619e-04 1.511780905137205099e-04 1.237770616081053810e-04 -1.327532607323623983e-04 -8.815572403081276074e-04 -1.423908640026100682e-03 1.069112558851714788e-03 5.225092753380420740e-04 1.503749569078661986e-03 2.371133863401144945e-03 1.360602814623576746e-04 1.304855893746552625e-03 7.932125436641723369e-04 2.216648752157427370e-03 1.600598033314019463e-03 -1.451782100464569375e-03 -5.811096826734273024e-02 -1.013521540380624975e-01 1.882705798843275491e-01 4.984625103157079573e-02 7.353444052047222734e-02 -9.396190756960586671e-03 1.918072023392842183e-04 -7.558904525682772890e-06 4.610931760668483684e-04 -6.892776064359925356e-04 1.700753518279470933e-05 -1.103600060750164168e-03 1.592094265722622678e-04 -1.629888788351056871e-04 -1.011003480310489308e-04 -4.062911182556235316e-05 2.489714178147839764e-04 -3.354263883272907846e-05
2.174129914200441382e-03 4.766834166510837412e-04 -2.050352852592300873e-04 -1.138559994181455835e-03 8.314794978254438310e-05 -2.630971206471583064e-03 -3.950236261970231644e-02 1.097505693976325372e-02 5.718925434674190095e-02 3.113796233049787032e-02 -1.440113041603043216e-02 -5.417608603019032076e-02 -1.358240656959205928e-03 -1.823113285288897661e-03 2.129248918579179986e-03 4.166846119784263329e-04 -6.232789212960984648e-03 -2.391920850846772015e-03 -7.675595114301324816e-03 -1.565638099882716086e-03 -1.043034338238100871e-02 -4.259225381718961811e-01 5.046041202428276640e-02 4.087997296950860449e-01 1.300131578417997903e-03 -3.136945378159682420e-04 -1.056309664311336910e-02 -7.788978682186597363e-03 1.191803027934259032e-02 -7.324106053856901943e-03 2.536957331433558824e-04 4.289678318326795481e-04 -3.127496747502588915e-04 -6.477036315447135678e-04 9.439182026450439449e-04 3.144504282685386606e-03 8.499043276068195610e-04 -5.626659556307549289e-04 3.826695416128538549e-05 7.540007264371774518e-04 -3.377885459915975271e-04 7.629769255614331138e-04 9.717916630835106862e-04 -1.414932440901850007e-03 -4.946358148995815126e-04 3.515363035976864798e-03 9.311625512579496883e-04 2.737740732896907451e-03 2.560578908076128601e-04 8.645497051253559374e-05 -1.511780905137205099e-04 6.642387351946587790e-04 3.996770767956492418e-04 -3.944803299342404144e-04 2.746244500488302827e-03 1.524064124991438528e-03 -7.133716146116191644e-05 3.023561810274193358e-05 -2.971594341660341982e-04 -8.338416554897387558e-04 3.240407883855033269e-03 -3.547960811743871949e-04 -3.616463384007905651e-03 -1.275565138710043657e-05 1.152732940167114145e-04 -1.648786049665280744e-04 -3.115544229721351616e-02 1.025034696836310891e-02 4.984625103157079573e-02 4.676798164979172889e-01 -5.962605619320993089e-02 -4.296287635471466304e-01 -1.696029202950853979e-04 4.832974581110512547e-04 -3.118048116845429816e-04 -4.677072175268036846e-05 -3.543236496415336310e-04 1.511780905137213502e-04 1.936969284707025399e-04 1.066750401187446535e-03 -2.262947042377272009e-04 -5.366822213237059129e-04 -2.101847889673572663e-03 5.196746861409193893e-04
-9.051788169509020817e-04 -9.051788169509088038e-04 5.144779392795043819e-04 -7.757325769485281294e-04 -5.196746861409396638e-05 2.148146179893395402e-03 5.156117749583580961e-02 -1.958890107831533917e-02 -7.702807170593775621e-02 1.159819413159944709e-03 -7.887716872553369313e-03 -7.008521789909512995e-03 8.144719626426775820e-04 1.134780541918613663e-03 -9.250209413308254931e-04 4.710142382568030268e-04 7.026946619690870727e-03 -3.972204328248012117e-03 -1.430522681486066840e-03 8.508491906725334109e-04 6.330582540262151385e-05 4.556271432317110515e-02 -1.722244428708946951e-01 -8.266748691363237644e-02 5.499103042436585039e-04 -1.323753155060766740e-03 -7.724727993718257663e-03 8.136215858835303683e-03 -1.486458574976157014e-02 8.239205932997765297e-03 1.251943562066606518e-04 3.940078984013835979e-04 -6.472312000118610881e-05 2.301686428071453988e-03 8.210860041026430897e-04 -4.055824709563411040e-03 -2.759000151875330188e-04 5.196746861408719012e-05 -8.267551824969048035e-05 -2.423573763548107166e-04 2.943248449688941662e-04 -2.881832350417798914e-04 -1.571779709809840823e-03 3.201668498160886202e-03 1.028955878559011366e-03 -8.442351492125551096e-04 4.918012257024492869e-04 1.125804342794366891e-03 -3.779452262844774577e-06 -3.113323801516939713e-04 1.237770616081053810e-04 -3.996770767956492418e-04 -3.042459071588606966e-04 2.933799819031907789e-04 -1.515087925867190889e-03 -1.447530216668876457e-03 2.003582130839652760e-03 7.558904525685754446e-05 1.072892011114562165e-03 1.463120457253103699e-03 4.478650931469024994e-04 1.981850280328312057e-03 3.987322137299421140e-04 1.109741670677282617e-03 7.398277804515204434e-04 -1.251471130533888480e-03 -4.579278847967165750e-02 1.341800039615840927e-02 7.353444052047222734e-02 -5.962605619320993089e-02 1.874561079216849058e-01 9.566738540321376161e-02 -1.615715842365409295e-04 5.196746861409532164e-06 1.653510364993809607e-05 -7.984092905255723823e-05 1.417294598564757587e-06 -1.422018913894711092e-04 8.173065518397827026e-05 -1.002027281186247849e-03 2.229876835077414113e-04 1.096986019290187601e-03 2.076336586899382199e-03 -5.324303375280115859e-04
7.587250417657341248e-04 -4.015668029270709786e-04 4.152673173798758326e-04 -2.313497216392778992e-03 1.763114480616266057e-03 8.106925103798286875e-04 -8.264717235771958798e-03 7.345837904368251320e-03 1.317564301980361438e-02 3.302768846191937724e-02 -1.414271036755854541e-02 -5.692327539374433115e-02 -1.393673021923278789e-04 -1.279344590972359991e-03 1.026593720894732704e-03 -2.598373430704577648e-03 -1.455561552727416968e-03 -6.136885611791342322e-04 -1.177535595642024979e-02 -1.370523876813446729e-03 -1.296588341921581060e-02 4.068613431157803162e-01 -8.383061334752231475e-02 -7.716025804883066552e-01 1.539181934042817626e-03 4.380385172635052615e-03 -6.382077577343282446e-03 -2.565303223404670745e-04 2.579003737857500644e-03 9.481700864407406571e-04 8.787226511107053576e-05 -7.469142534443501402e-04 -8.300622032268966917e-04 -1.778704721200525824e-03 -6.080193827848701061e-04 6.807738388445981354e-04 6.023502043906067390e-04 -5.338476321265743377e-04 -1.752720986893444282e-04 8.891161448338171566e-04 -5.196746861408854537e-06 4.596758814682809003e-04 1.655872522658096346e-03 -1.422963776960393771e-03 9.075409746151793340e-04 8.853366925709736830e-04 1.601542896379727892e-03 1.741855061637773931e-03 1.006279164981940116e-04 -2.229876835077387008e-04 -1.322808291995027357e-04 3.930630353356728921e-04 2.929075503703372149e-04 -7.369931912543854530e-05 2.154287789820511845e-04 -1.560913784554166135e-03 6.991986686259573855e-04 1.062970948924543972e-04 1.606267211708277030e-04 8.971474808923582097e-04 3.647643865176364471e-03 -1.490521486158712756e-03 -2.739630459028329947e-03 -6.514830838075664739e-04 -3.340090937287517768e-04 1.341705553309270908e-03 6.187435785806867303e-03 -3.996770767956484179e-03 -9.396190756960586671e-03 -4.296287635471466304e-01 9.566738540321376161e-02 8.382834567616459509e-01 -5.669178394263773733e-06 1.955866546021242495e-04 -3.500717658458337746e-04 -1.190527462795541562e-04 -2.371606294933998292e-04 1.280289454038064300e-04 3.973149191313719354e-04 4.710142382568109957e-04 -2.976318656988972489e-05 1.648786049665260415e-04 -8.432902861468466807e-04 1.932244969378476207e-04
-7.977951295328746320e-03 -8.066295991972692592e-03 9.344695719879340685e-04 4.006219398613604355e-04 4.884942049724594858e-04 -1.276982433308083932e-03 3.765279316857351620e-04 5.239265699366123068e-04 1.170212906882775808e-03 1.495293044640552335e-02 5.870906658793768190e-03 -6.585695568003943276e-04 -3.334894190426080859e-03 1.365799561484894176e-03 -4.247159480369829985e-04 -3.455836662837077217e-03 1.200920956518367402e-03 1.096041156224469631e-04 -1.887363973757235844e-03 6.930570586988359007e-04 1.310052640607960693e-03 -1.807050613171815555e-03 1.502332274480079610e-04 -1.396035179587638061e-03 -4.231569239785608338e-02 9.583509859737743275e-02 -1.070671582910139898e-02 -7.606147678971923991e-05 -1.025176426296174560e-04 5.669178394264300588e-06 -4.125777646633304041e-01 4.017198707437152905e-01 -4.496745059177331694e-02 -4.294402633655470983e-04 3.637722802986512595e-05 7.558904525686022786e-05 1.795239824850441220e-04 3.392058405901613089e-04 -9.448630657111936441e-07 2.806243305160971186e-04 -3.269226207359206705e-04 2.541681646761918280e-04 2.829864881803744250e-04 -2.522784385447704707e-04 -2.036179906606666850e-04 2.314914510991679039e-05 -4.679906764465360108e-03 5.475481465793811432e-04 -2.352709033619747314e-04 4.582585868697188532e-05 6.410895900847446991e-04 -5.763664700835570724e-05 8.976199124252138336e-05 1.242494931409636883e-04 -1.129111363524327527e-04 1.039349372281784460e-04 -2.078698744563677340e-05 -1.577921319736975102e-04 1.984212437992422451e-05 -7.091197308159221269e-04 -2.395227871576812015e-04 -2.121217582520687830e-04 3.458198820501342434e-04 4.847147527096146570e-04 -1.936969284707038951e-04 -9.637603270249838362e-05 4.483375246797519976e-04 -1.157457255495676889e-04 1.918072023392842183e-04 -1.696029202950853979e-04 -1.615715842365409295e-04 -5.669178394263773733e-06 4.252403470384530926e-01 -4.492153024677977280e-01 4.980467705667951384e-02 3.854427147107161722e-02 -4.254954600661949721e-02 4.717701287093792675e-03 9.543116963678447947e-05 -5.196746861409125588e-05 1.195251778124097530e-04 7.133716146116191644e-05 1.327532607323595251e-04 -1.100765471553045928e-04
-5.407451325062642353e-03 2.105154910403556935e-03 -1.208007429511197967e-03 4.535342715411696613e-05 6.566798306689610983e-05 -2.219483341354563932e-03 -1.077143894910259311e-04 3.869214254085528710e-04 1.967677334342635750e-03 4.733763959210884648e-04 4.523059495557375798e-03 -2.296017249677116353e-04 -5.706972916892912116e-04 -5.343200636594299616e-04 1.989881616386846280e-03 -3.302296414659137785e-04 -1.620440157693944934e-04 -9.042339538851901833e-04 -9.921062189964280657e-05 3.883387200071189839e-04 6.845532911074412837e-04 -7.133716146115378492e-05 6.632938721289503500e-04 -9.925786505291462128e-04 -1.573102518101833144e-02 1.920197965290678516e-02 2.002637267773941295e-03 -2.629553911873026492e-03 -8.787226511109999896e-05 1.417294598567504939e-06 4.241353296831043007e-01 -9.459345404272692104e-01 9.139565948313545241e-02 -4.832974581110607414e-04 -2.551130277419106789e-05 6.614041459974310927e-06 4.544791346068740787e-04 4.695969436582423349e-04 -2.031455591278117658e-05 8.749431988481614492e-04 1.044073687610374310e-04 5.796734908135482830e-04 8.669118627896224560e-04 -6.614041459975373953e-05 -5.333752005937187138e-04 2.267198926172947146e-03 2.990491602974565855e-04 1.133835678852924153e-05 1.289738084695189789e-04 4.729039643882321903e-04 1.747996671565098378e-05 3.538512181086787118e-04 1.889726131421032036e-06 -2.385779240919666197e-04 3.774727947514450004e-04 9.023442277537223680e-05 2.560578908076155706e-04 5.102260554838141749e-05 3.495993343129790180e-05 -2.707032683261343287e-04 5.480205781122375261e-04 -5.291233167979567326e-05 -2.536957331433382641e-04 8.267551824969217441e-05 -1.020452110967628350e-04 1.336981237980749472e-04 1.285013769366654150e-04 -6.708527766546222267e-05 -7.558904525682772890e-06 4.832974581110512547e-04 5.196746861409532164e-06 1.955866546021242495e-04 -4.492153024677977280e-01 9.478582816290561652e-01 -9.999627553876759556e-02 4.255143573275092100e-02 -2.948823141776690110e-02 8.232591891537792417e-03 5.352649267251412095e-04 -1.228321985424060458e-05 -9.401387503821972188e-05 5.319579059951540104e-04 3.873938569414182934e-05 8.645497051253423848e-05
5.971534575291958516e-04 -1.255250582796735423e-03 -8.882185249213936720e-03 7.029781208887989075e-04 4.823525950453397357e-04 -7.384104858529529211e-04 -7.025056893559435004e-04 -7.374656227872432995e-04 -1.102655197684438825e-03 -6.944743532974020678e-05 -2.116493267192109907e-04 2.173185051134732520e-03 -1.050687729070365947e-03 -2.588924800047464302e-03 4.663844092348278653e-03 1.157457255495673203e-03 3.700083765323309778e-03 4.315662052633865639e-03 -1.332256922652083186e-04 -2.222317930551691821e-03 -6.859705857060065292e-04 1.587369950394127696e-04 1.903899077407167611e-03 -9.387214557836332744e-04 1.661069269519503330e-03 2.009723740766771859e-03 3.684021093206227282e-02 3.099150855531278585e-04 9.448630657108732539e-07 -8.314794978254621269e-05 -4.715669831502516257e-02 9.108102008225377189e-02 -1.336508806447860298e-01 5.432962627836788474e-05 4.724315328553723583e-06 1.228321985423975755e-05 -5.196746861408939241e-05 -1.747996671565064497e-05 3.033010440931522135e-04 -7.511661372400804627e-05 2.329087456977009757e-04 1.303911030680840618e-04 -1.266116508052401546e-04 -1.885001816092953929e-04 3.108599486188341190e-04 -3.018837494945872933e-04 -4.299126948983982905e-05 2.083423059892211353e-04 3.387334090573065524e-04 1.144701604108580139e-03 -1.103127629217304966e-03 -1.525953851122822317e-04 -1.422018913894636553e-04 1.299186715352286547e-04 6.614041459974865733e-05 1.488159328494409808e-04 4.606207445339905761e-04 -3.666068694957681437e-04 -1.228321985423979495e-03 -8.305346347597523157e-04 1.814137086164668345e-04 -7.889606598684552959e-05 1.374775760609151681e-04 -2.154287789820523501e-04 5.711697232221508470e-04 3.335366621958958276e-04 1.866104554778762041e-04 -2.655065214647217607e-04 4.610931760668483684e-04 -3.118048116845429816e-04 1.653510364993809607e-05 -3.500717658458337746e-04 4.980467705667951384e-02 -9.999627553876759556e-02 5.634029488220079068e-02 -4.724787760086621505e-03 8.226450281610673751e-03 4.367440548634814873e-02 1.398397337251927998e-04 -4.771558481839291736e-05 2.267671357705882188e-05 1.067695264253150627e-04 4.629829021982697393e-05 -9.448630657108209496e-06
1.496426880319405572e-02 -5.874686111056615784e-03 6.292788017633636419e-04 3.812522470142884197e-04 -5.508551673093684507e-04 -1.190999894328402010e-03 4.133775912484513853e-04 -5.366822213237099244e-04 1.308635346009393279e-03 -7.936849751970325578e-03 8.063933834308423254e-03 -9.495873810393091552e-04 -1.660124406453764977e-03 -1.918072023392828631e-04 1.428632955354659307e-03 -1.782956604996213321e-03 -7.072300046845011491e-04 -1.348319594769244439e-03 -3.427490770865756261e-03 -1.201865819584078650e-03 -7.322688759258294848e-05 -3.400089741960114244e-03 -1.406901104843312749e-03 4.214089273069951489e-04 -4.252214497771388685e-02 -9.598013507796401833e-02 1.065569322355302065e-02 -1.289738084695162684e-04 5.603037979664778935e-04 -6.188853080405456075e-05 -4.125541430866875858e-01 -4.013745232931980045e-01 4.482288654271956996e-02 -4.275505372341382635e-04 9.259658043965362259e-05 1.181078832138533641e-05 5.149503708123769194e-05 4.657230050888304038e-03 -5.343200636594319132e-04 2.881832350417812467e-04 2.555854592747572361e-04 2.107044636534972492e-04 2.862935089103588594e-04 3.344815252616078886e-04 -2.697584052604190693e-04 1.629888788351070423e-04 -3.661344379629188081e-04 9.921062189963128692e-06 3.538512181086760013e-04 2.636167953332983435e-04 -2.366881979605449100e-04 -1.714926464265050746e-04 1.714926464265037194e-04 6.614041459974967377e-06 -2.300741565005719755e-04 2.111768951863548789e-04 -3.160566954802472290e-04 4.303851264312447394e-04 2.116493267192084428e-04 1.436191859880350265e-04 -1.143284309509947998e-04 -1.058246633596035438e-04 4.629829021982544927e-05 -1.096041156224496736e-04 -1.417294598568823345e-06 7.426623696486526691e-04 -1.407845967909041561e-04 9.117928584108614095e-05 -6.892776064359925356e-04 -4.677072175268036846e-05 -7.984092905255723823e-05 -1.190527462795541562e-04 3.854427147107161722e-02 4.255143573275092100e-02 -4.724787760086621505e-03 4.251997179266274740e-01 4.491330993810808692e-01 -4.975837876645968633e-02 -1.039349372281770907e-05 -1.289738084695176237e-04 1.270840823380952364e-04 -1.322808291994993475e-05 6.377825693547643305e-05 -9.826575883391806040e-05
-4.752661220525081416e-04 4.514083296433126641e-03 -2.248774096391583776e-04 1.100765471553005271e-04 3.883387200071176286e-04 1.962953019014089268e-03 -4.677072175268172372e-05 6.708527766546493317e-05 -2.222790362084552107e-03 5.407451325062641485e-03 2.097596005877866085e-03 -1.207534997978341584e-03 7.086472992829208947e-05 6.637663036618039140e-04 -9.902164928648701531e-04 1.011003480310502861e-04 3.897560146056864520e-04 6.798289757788873212e-04 3.269226207359117258e-04 -1.601542896379734614e-04 -9.070685430823230595e-04 5.706972916892994515e-04 -5.329027690608638488e-04 1.989881616386845846e-03 1.572582843415692294e-02 1.920717639976819019e-02 1.995550794781109430e-03 2.630971206471592605e-03 -9.165171737394295750e-05 2.834589197132702136e-06 -4.240106077584305244e-01 -9.460833563601187546e-01 9.133093636313426023e-02 4.832974581110634519e-04 -1.700753518279439085e-05 1.376428539288238051e-18 -2.265309200041530288e-03 3.070804963559942776e-04 1.606267211708216043e-05 -8.683291573881831479e-04 -6.614041459975373953e-05 -5.343200636594312627e-04 -8.730534727167390619e-04 1.053522318267486246e-04 5.782561962149835796e-04 -4.592034499354300469e-04 4.738488274539420287e-04 -1.653510364993877370e-05 -1.294462400023779639e-04 -8.031336058541351268e-05 -7.558904525682772890e-06 -4.842423211767638036e-04 5.196746861406821658e-06 1.970039492006923952e-04 -5.470757150465276877e-04 -5.716421547550078804e-05 -2.357433348948323611e-04 -8.362038131540472331e-05 -1.025176426296163989e-04 1.327532607323583325e-04 -3.779452262842972090e-04 8.551010744681897908e-05 2.749551521218286014e-04 -4.913287941695767495e-05 3.495993343129925705e-05 -2.721205629246936653e-04 -1.270840823380938811e-04 4.587310184025683514e-04 1.700753518279470933e-05 -3.543236496415336310e-04 1.417294598564757587e-06 -2.371606294933998292e-04 -4.254954600661949721e-02 -2.948823141776690110e-02 8.226450281610673751e-03 4.491330993810808692e-01 9.480623720512498798e-01 -9.997407125672337636e-02 -5.319579059951526009e-04 3.779452262843063570e-05 9.259658043965360904e-05 -5.295957483308767581e-04 -1.370051445280553158e-05 -8.787226511109899607e-05
1.048798002938950607e-04 -2.064525798577873910e-04 2.161374262813349836e-03 7.006159632245211131e-04 -7.360483281886767530e-04 -1.093678998560204847e-03 -7.048678470202224874e-04 4.814077319796293553e-04 -7.469142534443423340e-04 -6.066020881863021501e-04 -1.253833288198169093e-03 -8.881712817681080771e-03 -1.549575427765842580e-04 1.908623392735722766e-03 -9.467527918421750864e-04 1.388948706594800883e-04 -2.216648752157426502e-03 -6.769943865817547703e-04 -1.152260508634263833e-03 3.693942155396189378e-03 4.308103148108179126e-03 1.055884475931767727e-03 -2.593649115376019023e-03 4.671875428406820248e-03 -1.657289817256660724e-03 1.998385383978243390e-03 3.684399038432511347e-02 -2.995215918303094447e-04 1.417294598566131263e-06 -8.314794978254655151e-05 4.708772331122827726e-02 9.106212282093956167e-02 -1.336253693420118571e-01 -5.385719474549822717e-05 3.779452262842889928e-06 1.322808291995038876e-05 2.938524134360460233e-04 -5.291233167980160249e-05 2.083423059892208101e-04 1.242494931409667512e-04 -1.889726131421513150e-04 3.080253594217054712e-04 7.228202452687378771e-05 2.338536087634113291e-04 1.332256922652154472e-04 5.007774248267140969e-05 -1.984212437992574916e-05 3.037734756260071327e-04 -1.870828870107282501e-04 -2.929075503703328239e-04 4.615656075997075160e-04 3.089702224874159601e-04 1.606267211708080518e-05 -3.495993343129786927e-04 -1.833034347478885713e-04 -7.889606598685469110e-05 1.162181570824230960e-04 2.140114843834808162e-04 5.706972916892938136e-04 3.335366621958975623e-04 -6.803014073117935232e-05 1.497607959151535297e-04 4.421959147526332776e-04 3.647171433643523700e-04 -1.227377122358268031e-03 -8.295897716940398752e-04 -3.410955667215814736e-04 1.119190301334386205e-03 -1.103600060750164168e-03 1.511780905137213502e-04 -1.422018913894711092e-04 1.280289454038064300e-04 4.717701287093792675e-03 8.232591891537792417e-03 4.367440548634814873e-02 -4.975837876645968633e-02 -9.997407125672337636e-02 5.630911440103233273e-02 -4.866044788410377219e-05 4.629829021982697393e-05 -9.921062189962451066e-06 -7.464418219115024039e-05 -4.724315328553765935e-05 2.078698744563829806e-05
2.502942261067784765e-03 6.722700712531923511e-04 3.538512181086773565e-04 -7.120488063196237644e-03 1.377137918273423078e-03 1.117773006735822000e-02 8.054957635184136801e-04 -7.832914814742149680e-04 -7.144109639839013419e-03 2.494910925009241869e-03 -5.286508852651519577e-04 6.991986686259553255e-04 -6.326803087999187565e-03 -2.480265547490731080e-04 -2.618687986617354406e-03 -4.774865502569291403e-03 -2.382472220189662572e-03 -6.694354820560682569e-04 -6.206333047121082719e-03 -2.456643970847883747e-05 -2.317749100188479065e-03 -4.787148722423538276e-03 1.998385383978243390e-03 -1.060136359727465198e-03 5.348397383455716358e-03 -8.503767591397727360e-06 -4.804628689139175653e-04 -5.384585638872439739e-02 -1.119898948633670302e-02 -9.451984920990805228e-02 -6.826635649760059944e-04 -1.667683310979486456e-04 -4.006219398613603813e-04 -4.473331352409019024e-01 -4.533783691353193007e-02 -4.057908132623300190e-01 4.417234832197749973e-04 -4.837698896439048186e-04 4.010943713942163847e-04 1.258557603526721646e-03 5.149503708123565906e-05 6.850257226402969076e-04 -1.370051445280526053e-04 2.125941897849203141e-05 2.605932335230259390e-03 5.026671509581177952e-04 5.862875322735225728e-04 4.488099562126052227e-05 4.568412922711486746e-04 3.255053261373537445e-04 2.069250113906511194e-04 -5.281784537323106453e-04 -1.110214102210138783e-03 -1.700753518279369289e-04 1.592094265722595573e-04 5.338476321265194771e-05 2.281844303691482330e-04 4.105430020513205149e-04 1.440916175208899457e-04 -1.228321985424416212e-05 -5.541621880393596614e-04 1.000609986587683905e-03 -5.234541384037573334e-04 3.651895748972089698e-04 1.086592525567262827e-05 1.058246633596035438e-04 2.584200484718915218e-04 1.096041156224483184e-04 1.592094265722622678e-04 1.936969284707025399e-04 8.173065518397827026e-05 3.973149191313719354e-04 9.543116963678447947e-05 5.352649267251412095e-04 1.398397337251927998e-04 -1.039349372281770907e-05 -5.319579059951526009e-04 -4.866044788410377219e-05 4.820596874949692467e-01 5.018923632442379157e-02 4.542797685000073971e-01 2.994460027850519290e-02 5.224620321847608592e-03 4.715622588349227540e-02
5.385719474551313495e-05 -3.529063550429680602e-04 1.218873354766877371e-04 2.621995007347323933e-04 4.655482054216737720e-02 -4.483847678330385791e-03 1.232573869219675882e-03 -2.591664902938025511e-02 3.315996929111883224e-03 -1.866104554778733309e-04 -3.491269027801140699e-04 9.023442277537681755e-05 5.913897928283612729e-03 -1.216511197102594644e-03 8.836359390526963425e-03 -3.872521274815520897e-03 1.535874913312829451e-03 3.411428098748675239e-03 -6.027753927701750766e-03 -3.425601044734334633e-03 -8.537782661762366096e-03 3.877245590144066945e-03 7.629769255614324633e-04 -3.560716463130973036e-03 8.739983357824459187e-05 9.174620368051412565e-04 -1.190527462795550777e-04 -3.198361477430884800e-04 4.870769103738932862e-03 -4.289678318326820960e-04 6.755770919828935918e-05 -1.048798002938936512e-04 -8.503767591396558455e-06 -4.563074446390227856e-02 -1.134293937439773692e-01 -8.304023539305525892e-02 -7.086472992830783750e-05 -7.842363445399196564e-05 -3.273950522687757523e-04 8.267551824969420729e-05 -9.391938873164886814e-04 3.462923135829891626e-04 3.307020729987890264e-05 1.348792026302100388e-03 -2.314914510991221641e-05 -9.448630657107362464e-06 -2.078698744563914509e-05 3.788900893500123058e-04 -9.921062189962670617e-05 -2.891280981074921151e-04 2.489714178147836511e-04 2.102792752739279791e-03 2.075864155366523214e-03 -8.442351492125579285e-04 -1.103127629217306917e-03 -1.107379513013003304e-03 -2.272395673034353588e-04 -4.488099562126069168e-05 2.244049781063051389e-04 8.456524438111388407e-05 -2.177909366463283772e-03 2.282789166757176556e-03 4.029840975256375793e-04 1.143284309509951386e-04 -7.015608262902340957e-04 -9.306901197250852823e-05 -8.503767591400234578e-06 6.023502043906037032e-04 -1.629888788351056871e-04 1.066750401187446535e-03 -1.002027281186247849e-03 4.710142382568109957e-04 -5.196746861409125588e-05 -1.228321985424060458e-05 -4.771558481839291736e-05 -1.289738084695176237e-04 3.779452262843063570e-05 4.629829021982697393e-05 5.018923632442379157e-02 8.138578016499573020e-02 9.112920809860503013e-02 -5.236431110168993444e-03 2.623884733478762041e-03 -6.761440098226149942e-03
-3.680241640943371297e-04 9.968305343249501526e-05 5.858151007406690088e-04 2.480265547490726093e-03 -4.520697337893101256e-03 6.041454442154557680e-03 1.109316482297709530e-02 3.307493161520493052e-03 3.595203965029411357e-03 -3.420404297872921794e-04 1.129111363524313975e-04 5.910118476020757763e-04 -1.323280723527909489e-03 1.173992359145610608e-03 -1.830672189814584391e-03 3.089702224874139543e-04 -3.680241640943384849e-04 -1.374775760609136231e-04 -4.251883795706470036e-06 -8.267551824969094926e-04 3.311745045316174911e-04 -5.456584204479642854e-04 1.615715842365409295e-04 5.825080800106790992e-04 4.832974581110505499e-04 -1.185803147466992776e-04 -1.436191859880349994e-04 -2.735851006765484955e-03 -4.544791346068728860e-04 9.032890908194786102e-04 3.557409442400685730e-04 -8.976199124251638586e-06 -1.828310032150305621e-04 -4.134281414224701412e-01 -8.312243847977210387e-02 -8.557237392285350630e-01 -2.570027538733281195e-04 4.677072175268172372e-05 2.239325465734498945e-04 8.428178546139944178e-04 3.557409442401003943e-04 2.234128718873075806e-03 -1.674769783972310678e-03 1.228321985423982531e-04 1.801381434777551103e-03 -2.640892268661613942e-04 6.614041459975645004e-06 1.497607959151543971e-04 1.242494931409657212e-04 9.259658043965496429e-05 -3.212534423416838663e-05 -5.239265699366123068e-04 -5.324303375280061649e-04 1.970039492006910400e-04 1.322808291994993475e-05 1.653510364993572438e-05 3.396782721230162281e-04 -2.503887124133524745e-04 -1.209424724109772211e-04 -1.091316840895933992e-04 -5.149503708123498143e-05 6.708527766546493317e-05 2.607822061361661178e-04 9.968305343248552849e-05 5.149503708123769194e-05 1.133835678852890272e-05 -2.555854592747633619e-04 4.062911182556235316e-05 -1.011003480310489308e-04 -2.262947042377272009e-04 2.229876835077414113e-04 -2.976318656988972489e-05 1.195251778124097530e-04 -9.401387503821972188e-05 2.267671357705882188e-05 1.270840823380952364e-04 9.259658043965360904e-05 -9.921062189962451066e-06 4.542797685000073971e-01 9.112920809860503013e-02 8.971616538383458961e-01 -4.717039882947793306e-02 -6.764747118956138117e-03 -5.769711824456143917e-02
2.501052534936364004e-03 5.569967772364850566e-04 -6.165231503762658074e-04 8.258103194311956427e-04 9.916337874634375670e-04 7.125212378524791931e-03 -7.146944229036137838e-03 -1.218873354766870486e-03 -1.120513109626381822e-02 2.439636435665167372e-03 -6.595144198661041660e-04 -3.510166289115437756e-04 -4.927933319214431590e-03 -1.934607127042767011e-03 8.768329249795797165e-04 -6.147279105514152388e-03 5.810907854121198169e-05 2.369716568802569725e-03 -4.774393071036436322e-03 2.390031124715350820e-03 7.237651083344368193e-04 -6.111846740550042935e-03 2.905453927060558427e-04 2.442471024862298730e-03 5.275642927395990389e-03 9.165171737394329631e-05 4.762109851182190642e-04 -5.388884765821423672e-02 9.866260132151685389e-03 9.469464887706455225e-02 -6.883327433702406302e-04 -9.212414890679870340e-05 3.245604630716434182e-04 -4.471153443042555908e-01 4.520413878973385258e-02 4.057884511046657705e-01 4.360543048255173222e-04 -5.333752005937215327e-04 -1.289738084695172984e-04 -1.355878499294932687e-04 -4.629829021982712978e-05 -2.608766924427391616e-03 1.260447329658145443e-03 -6.094366773834319093e-05 -6.755770919831876817e-04 5.050293086223938549e-04 5.286508852651642092e-04 -4.752661220525094968e-04 3.958976245328071778e-04 -2.078698744563541815e-05 6.141609927120725808e-06 2.026731275949527808e-04 -9.684846423535059231e-05 -4.010943713942147042e-04 -5.598313664336186917e-04 -9.963581027919881684e-04 5.352649267251412095e-04 4.436132093511987399e-04 -3.070804963559956328e-05 -1.724375094922162683e-04 1.653510364993843488e-04 -4.677072175268307897e-05 -2.357433348948350716e-04 3.255053261373537445e-04 -1.620440157693917829e-04 -5.621935240978959440e-05 3.193637162102343739e-04 -2.409400817562418933e-04 -4.062911182556235316e-05 -5.366822213237059129e-04 1.096986019290187601e-03 1.648786049665260415e-04 7.133716146116191644e-05 5.319579059951540104e-04 1.067695264253150627e-04 -1.322808291994993475e-05 -5.295957483308767581e-04 -7.464418219115024039e-05 2.994460027850519290e-02 -5.236431110168993444e-03 -4.717039882947793306e-02 4.819992162587636297e-01 -5.013065481434973020e-02 -4.542490604503717222e-01
1.903899077407185934e-04 -3.491269027801140699e-04 8.976199124252054310e-05 -1.228794416956834577e-03 -2.591901118704452792e-02 3.307965593053342063e-03 -2.702308367932772411e-04 4.654726163764169589e-02 -4.480068226067539065e-03 -5.102260554838090927e-05 -3.524339235101125989e-04 1.218873354766878997e-04 -3.880080179341185292e-03 7.606147678971574878e-04 -3.555519716269565401e-03 6.025391770037465816e-03 -3.426073476267191449e-03 -8.540617250959496587e-03 3.869686685618381299e-03 1.540126797108526922e-03 3.413790256412951949e-03 -5.915315222882156290e-03 -1.216038765569738261e-03 8.832579938264121036e-03 -9.212414890679852721e-05 9.169896052722858494e-04 -1.171630201481334223e-04 3.193637162102313382e-04 4.874076124468921037e-03 -4.048738236570578524e-04 -7.086472992829141184e-05 -1.044073687610384338e-04 -8.031336058541520674e-06 4.549326688784137429e-02 -1.133934889474803587e-01 -8.282386175100750481e-02 1.133835678852890272e-05 -2.173185051134898349e-05 3.788900893500119806e-04 -3.732209109557757998e-05 1.346902300170678760e-03 -1.795239824850759704e-05 -8.078579211826894687e-05 -9.391938873164888983e-04 3.448750189844255977e-04 7.275445605972751428e-05 -7.700633985542688280e-05 -3.273950522687760776e-04 9.921062189960587593e-06 6.254993495005181084e-04 -1.629888788351004287e-04 -1.066277969654582346e-03 -1.002499712719114207e-03 4.705418067239554259e-04 2.178381797996139721e-03 2.282789166757178724e-03 4.100705705184650536e-04 -1.133835678852934318e-04 -7.006159632245230647e-04 -9.306901197250852823e-05 1.103127629217299545e-03 -1.107379513013003521e-03 -2.210979573763178314e-04 4.488099562126272456e-05 2.229876835077373456e-04 8.456524438110812425e-05 1.001554849653338341e-04 -2.669238160632875483e-04 2.489714178147839764e-04 -2.101847889673572663e-03 2.076336586899382199e-03 -8.432902861468466807e-04 1.327532607323595251e-04 3.873938569414182934e-05 4.629829021982697393e-05 6.377825693547643305e-05 -1.370051445280553158e-05 -4.724315328553765935e-05 5.224620321847608592e-03 2.623884733478762041e-03 -6.764747118956138117e-03 -5.013065481434973020e-02 8.135932399915583868e-02 9.105361905334816153e-02
3.240880315387889869e-04 1.119662732867188486e-04 5.910118476020757763e-04 -1.109599941217422926e-02 3.301351551593372218e-03 3.626384446197861502e-03 -2.476486095227881101e-03 -4.519752474827387623e-03 6.016415570913218394e-03 3.505441973786888564e-04 1.025176426296204647e-04 5.862875322735225728e-04 5.555794826379283763e-04 1.733823725579220409e-04 5.607762294993325417e-04 1.464537751853095537e-05 -8.130546680441047471e-04 3.477096081815572812e-04 -2.985767287645962453e-04 -3.836144046785670814e-04 -1.544851112437076548e-04 1.332729354185017197e-03 1.164071296955647167e-03 -1.811774928500369409e-03 -4.615656075997019324e-04 -1.209424724109770314e-04 -1.431467544551773697e-04 2.735851006765486690e-03 -4.606207445339927987e-04 8.862815556366864488e-04 -3.373161144587226586e-04 -8.503767591396741414e-06 -1.833034347478868366e-04 4.135004234469968898e-01 -8.307802991568369322e-02 -8.557917693692662642e-01 2.565303223404704898e-04 1.133835678852754747e-05 1.492883643823001555e-04 1.672880057840889700e-03 1.195251778124094142e-04 1.793350098719010809e-03 -8.508491906725266889e-04 3.562133757729539583e-04 2.241215191865907671e-03 2.499162808804948448e-04 4.110154335841727236e-05 2.244049781063031331e-04 2.527508700776311362e-04 2.503887124133375667e-05 -9.968305343248552849e-05 2.220428204420342834e-04 2.225152519748864921e-04 -2.645616583990122476e-05 4.771558481839020685e-05 6.755770919831578661e-05 2.423573763548080061e-04 -1.034625056953262373e-04 4.866044788410275575e-05 9.921062189962789879e-06 -1.700753518278657781e-05 1.889726131421845187e-05 3.278674838016337615e-04 2.466092601505022789e-04 -1.171630201481351570e-04 -1.081868210238781398e-04 -1.280289454038037195e-04 8.220308671683318946e-05 -3.354263883272907846e-05 5.196746861409193893e-04 -5.324303375280115859e-04 1.932244969378476207e-04 -1.100765471553045928e-04 8.645497051253423848e-05 -9.448630657108209496e-06 -9.826575883391806040e-05 -8.787226511109899607e-05 2.078698744563829806e-05 4.715622588349227540e-02 -6.761440098226149942e-03 -5.769711824456143917e-02 -4.542490604503717222e-01 9.105361905334816153e-02 8.971493706184916483e-01
1.620741569011903360e+00 2.443978081452105600e-01 -2.615144750120937736e-02 -7.409568918150441497e-02 -1.413798605223000326e-02 6.377353262014730240e-02 -7.409285459230727233e-02 -2.772700666328205624e-02 -5.914512089276317830e-02 7.817324574157917538e-02 -4.003526538876316099e-02 4.344007944605191365e-03 -2.902359500520363955e-01 1.747382510572181857e-02 9.275153798243038206e-02 -2.900904411399168881e-01 -3.209227402686573583e-03 -9.416080124493797499e-02 -4.815967045927694798e-03 2.108509174286831572e-02 7.861260706713467383e-03 -4.829195128847659640e-03 1.881694795362964800e-02 -1.224400803701279628e-02 -4.418359219245966973e-01 1.228647963181649511e-01 -1.336792265367573937e-02 3.335366621958949819e-03 1.102182766151596754e-03 -1.280289454037990846e-04 -5.497544018378160147e-02 1.000057241694247007e-01 -1.111820369421843632e-02 -4.882579892060323785e-03 2.541681646761948096e-04 -8.031336058541486793e-06 -4.525001189157411563e-01 -3.887284760217252777e-01 4.285284705071264882e-02 -1.041711529946109200e-03 -1.344067710973546534e-02 -5.442411258493981725e-04 -1.047380708340373652e-03 -1.300887468870564820e-02 3.458671252034206840e-03 -3.992046452627923819e-03 -1.487781383268152111e-02 1.625164473022493042e-03 -4.162877694908435899e-02 5.361153034842813109e-03 6.093091208695648742e-02 3.127496747502593599e-02 -1.176826948342743484e-03 -3.321051946513441100e-02 3.125512535064600694e-02 6.115153761279993813e-03 3.260580710307953156e-02 -4.161554886616442017e-02 -8.072910033432672411e-03 -6.061768998067337127e-02 2.153342926754800435e-03 -1.036987214617557298e-03 -5.806183538792581214e-04 2.224680088215959858e-03 -1.494300938421555362e-03 -3.628746603862151223e-03 2.234601150405933490e-03 -6.236096233690923600e-04 3.852206718902727225e-03 2.159956968214782856e-03 -9.132101530094464958e-04 7.412450750500891583e-04 -8.002990166570082137e-03 -5.415955092654040764e-03 5.895945530035117234e-04 1.488348301107578209e-02 -4.393613255555058224e-04 6.944743532974054559e-05 2.077281449965097566e-03 5.763664700836146706e-05 -3.599928280358007928e-04 2.011613466898200427e-03 1.908623392735689589e-04 3.340090937287544873e-04
2.443978081452105600e-01 2.042490647022555006e+00 -1.008976749034556641e-01 -4.689544367735611063e-02 -2.521367090849156809e-03 6.421053178803853845e-02 -5.481670318874221071e-02 -2.067785576154697325e-02 -6.774809910605956997e-02 4.008865015197585202e-02 -1.033524291481721646e-01 1.046152386354945105e-02 -1.758862596820568586e-02 -2.701089494577987304e-01 8.805178909358502004e-03 -4.904878660411089719e-02 -2.611308606074151939e-01 -2.917595417454951073e-02 1.336981237980844339e-04 6.112791603615721873e-03 2.872383719760683400e-03 2.161846694346191908e-03 6.473729294717226433e-03 -6.722700712532038436e-04 2.096396029784419746e-01 -6.480820492025385349e-01 5.202699498723122734e-02 2.731599122969801795e-03 7.296232593418433034e-03 -1.148008624838572867e-03 4.503689802710269738e-03 9.870984447480225799e-03 6.706165608882066337e-03 -4.054879846497757255e-03 4.653450598625394428e-04 -8.362038131539751337e-05 -4.118558892811273742e-01 -7.716030529198396604e-01 6.778636606022087063e-02 -1.146922032312998330e-02 -1.103836276516587632e-02 3.005609412025909716e-03 -1.091553056662347698e-02 -1.133174274706906168e-02 1.470679361778782406e-03 -1.071191257596280574e-02 -7.058599532392179424e-03 2.188775291718953690e-03 5.689209491257588014e-02 5.259107823746056454e-03 -8.207080588763601692e-02 1.416208006040562198e-02 -7.847087760727804520e-03 -1.402318518974614639e-02 2.041376653468088796e-03 -5.747129597185657822e-03 2.555854592747584721e-03 5.320996354550107388e-02 1.174701006444894488e-02 7.540148993831669033e-02 5.310130429294333300e-04 -8.664394312567539301e-04 6.954192163631159719e-04 -4.445580724169112888e-04 1.258085171993870901e-03 -6.401447270190402817e-04 -7.162062038087568111e-04 1.016436442938342850e-02 1.303911030680823813e-04 4.918012257024465764e-04 -9.061236800166159316e-04 -4.020392344599333246e-04 -8.039367394599948591e-03 2.125941897849196148e-03 -1.282179180169487880e-03 -5.855316418209546153e-03 4.490461719790356070e-03 -2.272395673034316183e-04 5.806183538792608319e-04 -3.491269027801284898e-04 9.448630657106786481e-05 4.738488274539555812e-04 -3.453474505172894615e-04 1.162181570824212529e-04
-2.615144750120937736e-02 -1.008976749034556641e-01 1.144579716773100886e+00 4.159806889944876046e-02 1.343925981513689749e-02 -3.654919310782335506e-02 -3.035750543822079289e-02 -1.696974066016512794e-02 -1.831900511800008818e-02 -4.350621986065166848e-03 1.046057900048375996e-02 -9.817599684267583338e-03 1.458155201842791515e-01 -6.904634095834615015e-02 -3.523852630622268389e-01 -1.385811761216647620e-01 4.870627374279076771e-02 -3.613203606431205639e-01 -9.293673114330994883e-03 -2.218066046755992615e-03 1.637400449723450113e-02 8.985647754909273366e-03 4.491406582856066233e-03 1.591385618423336173e-02 -2.348031961444507765e-02 5.213140235599224986e-02 -1.823807759642195880e-01 -3.472371766486990010e-04 -1.135252973451469829e-03 -2.937106839761876448e-03 -3.392058405902033218e-04 6.577191800412553538e-03 6.959530639952410391e-02 4.426683462854983883e-04 -8.598253897967891271e-05 -2.971594341660327345e-04 4.530571156929776022e-02 6.785723079014917281e-02 -1.641846030447619009e-01 -1.250998699001044240e-03 2.810022757423780073e-03 8.708330445123160790e-03 3.747326918608848319e-03 1.655400091125239746e-03 8.981395871113562884e-03 1.192417188926970725e-03 2.187830428653247429e-03 1.249770377015613221e-02 1.053947506647059072e-02 7.896693071677620204e-03 -1.808940339303236750e-02 5.415151959048182528e-02 -6.987262370931016098e-03 -5.712831067900356330e-02 -5.581731317532988290e-02 -4.550932955995841238e-03 -5.139771618546784548e-02 -2.269986272216798981e-02 -1.458490628231118649e-02 -3.320532271827300597e-02 1.048798002938977712e-04 -2.310190195662777481e-04 8.154168257083801996e-03 1.312887229805084896e-03 -1.281706748636638436e-03 -7.166786353416076645e-04 -1.165961023087070964e-03 7.341586020572545826e-04 -1.019507247901904959e-03 -2.078698744563690893e-04 5.116433500823775772e-04 4.072359813213347252e-04 8.527389168039544972e-04 -1.234463595351096427e-03 -9.159030127467186408e-03 5.820356484778229332e-04 -1.714926464264996536e-04 2.443415887928008026e-03 3.103875170859814224e-04 1.195251778124111082e-04 5.834529430763916481e-04 -6.023502043906060885e-04 9.070685430823054412e-05 5.877048268720886856e-04
-7.409568918150441497e-02 -4.689544367735611063e-02 4.159806889944876046e-02 1.701441378591193487e+00 -3.562936891335392875e-02 -3.156811124116269407e-01 4.599451674420090841e-02 4.069052792483361138e-03 3.694367343775760426e-02 -7.410986212749007263e-02 5.481103401034793238e-02 3.036411947968076230e-02 -3.267156957245299642e-01 -1.267590494434918114e-01 1.400287063383333797e-03 6.983010487135319494e-03 -2.680104085888550605e-03 -9.180289546445678101e-03 -3.267695529192754522e-01 1.241460306352687171e-01 -2.626672079522608672e-02 6.988207233996752282e-03 6.066020881862975965e-04 -9.552093162802855614e-03 -1.649305724351406155e-02 -4.473926616140459539e-04 -3.857403465764149171e-03 -3.397080353095857097e-01 -1.193362051992681583e-02 -1.092663270764557826e-01 1.027396854500587167e-02 -3.831419731457117827e-04 -3.632526056124989276e-03 -9.500692612028199813e-02 -1.084513826822802729e-02 -9.869378180268531531e-02 -4.411565653803514904e-03 3.040096913924350205e-03 8.759825482204396802e-03 -5.044302654387369245e-01 4.911681674484209836e-02 4.454783690429116594e-01 -4.735653685342290989e-03 1.496663096085837277e-03 1.357343037046782226e-02 -4.404951612343527279e-03 -1.061081222793181216e-03 9.202966260022735906e-03 4.001353353825182896e-02 4.567846004872065657e-02 -7.098283781152033185e-03 -3.962283266058043429e-02 -5.166086054926829346e-02 8.191017916646524399e-03 -1.115883280604411474e-03 2.664513845304292139e-04 -2.916319852316238970e-03 1.618550431562517126e-03 2.981042972317399708e-04 1.548630564699924033e-03 -3.964550937415749210e-02 5.219990492825626882e-02 -3.768113906054483628e-03 3.996629038496629649e-02 -4.593971468638967381e-02 2.974428930857444392e-03 1.618078000029663562e-03 2.003109699306727639e-04 1.575086730539826613e-03 -1.114465986005834519e-03 -7.884882283356177239e-04 -2.303103722669959386e-03 6.751046604503286967e-04 5.810907854120791593e-05 6.878603118374260975e-04 6.566798306689787708e-04 1.020452110967628350e-04 6.958916478959671506e-04 -7.262689954585704877e-03 2.697584052604200993e-04 2.488296883549265086e-03 5.995156151934711523e-04 -1.226904690825413383e-03 -1.108655078151712069e-02
-1.413798605223000326e-02 -2.521367090849156809e-03 1.343925981513689749e-02 -3.562936891335392875e-02 1.350211210626797609e+00 5.888717327582414229e-02 -4.069052792483356801e-03 6.270111304056559531e-03 -1.303249626534840749e-02 2.771377858036210701e-02 -2.067313144621843457e-02 -1.696596120790228729e-02 -1.522212193382651846e-01 -4.393192791490760918e-01 7.003325043048104492e-03 3.773783084448734636e-03 5.333279574404348536e-03 2.271450809968649388e-03 1.538482735374190891e-01 -4.380517453464251032e-01 3.145354659444526968e-02 -3.464340430428491675e-03 2.549712982820467790e-03 8.102200788469707867e-04 2.399007323839601278e-03 7.514968393130476432e-03 4.790455743153517235e-04 -1.479797290362897498e-02 -2.413052713311393260e-01 -3.440907826398850733e-02 -2.825140566475560977e-04 -2.728292102239800176e-03 8.380935392854375280e-04 -3.522921940502595113e-03 2.409731519635419442e-02 -2.235546013471644521e-03 5.729177198937151702e-03 4.108737041243211430e-03 -4.657702482421159987e-03 4.939318919156247822e-02 -1.502299204272797839e-01 -6.064131155731614098e-02 7.204580876044484276e-04 5.735318808864270368e-03 -1.004861870383388749e-03 -3.646226570577800960e-03 4.223537903727068304e-03 8.210860041026440655e-04 -5.972573924664242861e-02 -6.359589836379367367e-02 5.597368801270501473e-03 -1.094434889012765692e-02 -1.957472813232968151e-02 7.323161190791193514e-03 -6.533728099389821391e-04 -8.376211077525822293e-04 -1.330367196520742656e-03 -2.787346043846679550e-04 -1.382807096667688831e-03 -8.362038131540472331e-05 -1.824058148354608909e-03 -3.196471751299474664e-03 -3.640557392183533473e-03 5.951314505685750822e-02 -7.101071127195882071e-02 9.348475172142193049e-03 -4.922736572353014414e-04 6.486957377637177398e-03 -2.971594341660328429e-04 9.117928584108885145e-05 -5.055017401552378779e-05 1.769728522076241539e-03 4.790455743153515609e-04 6.755770919831849712e-05 4.899114995710248397e-04 -5.527448934407921391e-04 3.826695416128545325e-04 -7.426623696486512596e-04 1.413987577836142012e-03 4.652600221866320940e-02 -4.524949221688796125e-03 9.973029658577007173e-04 -2.581743840748062027e-02 3.307965593053348134e-03
6.377353262014730240e-02 6.421053178803853845e-02 -3.654919310782335506e-02 -3.156811124116269407e-01 5.888717327582414229e-02 1.881393384045003447e+00 -3.695075991075045391e-02 -1.302493736082274180e-02 -1.105844110531222779e-01 5.918433270999017004e-02 -6.778683849175369536e-02 -1.832798131712433387e-02 2.370094514028855959e-02 2.598467917011143546e-02 -2.662279244153917812e-01 1.084702799435924465e-03 1.341847282769126001e-02 1.645573515241848667e-02 -1.000326527667975453e-02 1.243864982854920795e-02 -2.673986097538074702e-01 1.876025616968696099e-03 -1.027491340807159398e-02 1.927993085582790922e-02 2.159390050375356584e-02 5.399892420536956056e-04 1.196669072722670105e-02 -1.352925802214584305e-01 -3.435427620617727273e-02 -5.483678152888855628e-01 -2.407038659898118587e-03 8.220308671683614933e-04 4.751716357459381118e-03 -3.136803648699851288e-02 -2.108934362666399324e-03 5.128244289145114654e-03 8.877933365418227973e-03 3.538512181086719355e-04 -1.295218290476301062e-02 4.476713962184263318e-01 -6.073390813775579600e-02 -6.943699459286426512e-01 6.511996248878500204e-03 -9.968305343248311072e-04 -3.232376547796471725e-03 9.893188729524441533e-03 -4.170625572047281793e-03 -1.305895243118831289e-02 5.527448934407910332e-03 8.244402679859166860e-03 -4.094564095257548567e-03 -5.721618294411466576e-02 -7.687122443702974761e-02 1.299281201658855807e-02 -2.534595173769112111e-03 -1.767366364411953553e-03 8.661559723370470393e-03 -3.522921940502535265e-03 -1.103127629217308218e-03 -2.921516599177644870e-03 -5.824041450734512848e-02 8.043808251008785493e-02 3.695359449994755924e-03 -7.643469770067138486e-03 6.789313558664607576e-03 -4.371408973510810397e-03 -3.501190089991185021e-03 7.412450750500959888e-04 -3.093954108669867697e-03 -2.622467438880205469e-03 2.140587275367705419e-03 8.314794978254533720e-04 -1.403121652580470793e-03 -2.196334196244656249e-03 -7.379380543200977308e-04 -1.295879694622290024e-03 1.945945483831289192e-03 -1.092261703961638734e-03 1.121646945305234885e-02 -4.484792541396092486e-03 6.006494508723245196e-03 7.185683614730282304e-03 3.280564564147736908e-03 3.650950885906339202e-03
-7.409285459230727233e-02 -5.481670318874221071e-02 -3.035750543822079289e-02 4.599451674420090841e-02 -4.069052792483356801e-03 -3.695075991075045391e-02 1.701492401196741389e+00 3.564495915393817160e-02 3.156981199468097410e-01 -7.409946863376726256e-02 4.689638854042182947e-02 -4.159523431025163864e-02 6.987262370931028241e-03 -6.122712665805655173e-04 9.561541793459960720e-03 -3.267270340813185348e-01 -1.241261885108888019e-01 2.625632730150326277e-02 6.981593192536742105e-03 2.685300832749963444e-03 9.188793314037074778e-03 -3.267634113093483839e-01 1.267770018417403166e-01 -1.413042714770429030e-03 -1.649872642190832947e-02 4.284954002998220268e-04 3.868269391019824727e-03 -3.397250428447684545e-01 1.192558918386827510e-02 1.092582957403972488e-01 1.026593720894729972e-02 3.977873506642264209e-04 3.631108761526423163e-03 -9.494739974714219710e-02 1.081726480778955925e-02 9.877031571100788887e-02 -4.407313770007811361e-03 1.053994749800345231e-03 -9.206273280752722346e-03 -4.731401801546592650e-03 -1.497607959151544404e-03 -1.357012334973783062e-02 -5.044449108162554207e-01 -4.916028044586477630e-02 -4.454821484951745347e-01 -4.404951612343527279e-03 -3.042931503121485033e-03 -8.763604934467237456e-03 1.619967726161077818e-03 -2.296017249677129906e-04 -1.576031593605539162e-03 -1.113048691407273827e-03 7.889606598684767089e-04 2.300269133472833665e-03 -3.963086399663898196e-02 -5.219470818139486379e-02 3.728429657294632469e-03 3.997337685795912532e-02 4.595719465310533353e-02 -2.975373793923157158e-03 -1.113521122940121970e-03 -2.636167953332969882e-04 2.874745877424965748e-03 1.618550431562527968e-03 -2.995215918303101494e-04 -1.548630564699929454e-03 4.001306110671896954e-02 -4.569357785777201919e-02 7.096866486553461001e-03 -3.962897427050755123e-02 5.165755352853830529e-02 -8.188655758982248123e-03 6.803014073117437041e-04 -9.779332730105636494e-05 -6.977813740273925737e-04 6.557349676032579820e-04 -5.952637313977673927e-05 -6.897500379688511953e-04 6.160507188434122434e-04 1.232101437686824053e-03 1.108135403465571565e-02 -7.294815298819874727e-03 -2.749551521218329925e-04 -2.487824452016419545e-03
-2.772700666328205624e-02 -2.067785576154697325e-02 -1.696974066016512794e-02 4.069052792483361138e-03 6.270111304056559531e-03 -1.302493736082274180e-02 3.564495915393817160e-02 1.350200817133075049e+00 5.892307807232113892e-02 1.412523040084290651e-02 -2.505776850264920027e-03 1.343548036287405684e-02 3.468119882691305007e-03 2.555382161214731808e-03 8.031336058541411983e-04 -1.538137860355206776e-01 -4.380701701762065303e-01 3.146488495123379858e-02 -3.767641474521642424e-03 5.324775806812950124e-03 2.267198926172952350e-03 1.522335025581194323e-01 -4.392843192156448140e-01 7.002852611515250278e-03 -2.392865713912488684e-03 7.507881920137645000e-03 4.899114995710265744e-04 1.481875989107459685e-02 -2.412816497544965078e-01 -3.437270103595863047e-02 2.891280981074734668e-04 -2.723095355378391241e-03 8.385659708182943445e-04 3.509221426049745698e-03 2.412566108832551667e-02 -2.296489681209986505e-03 3.640084960650670585e-03 4.224010335259924254e-03 8.182514149055121651e-04 -7.199856560715988752e-04 5.738153398061406063e-03 -1.006751596514807341e-03 -4.943570802951945814e-02 -1.502426760786668702e-01 -6.068808227906882791e-02 -5.731066925068572897e-03 4.103540294381799458e-03 -4.659592208552578579e-03 4.908563626367394486e-04 6.567743169755444962e-03 -2.966870026331752132e-04 -9.306901197250581773e-05 -5.102260554838141749e-05 1.771145816674806351e-03 1.816499243828918059e-03 -3.201668498160894875e-03 -3.704335649119008984e-03 -5.949944454240470304e-02 -7.102157719721448326e-02 9.351309761339330479e-03 6.514830838075624624e-04 -8.347865185554471847e-04 -1.391310864259085508e-03 2.815691935818042464e-04 -1.381389802069122718e-03 -8.267551824969217441e-05 5.973755003496381000e-02 -6.350235692028829981e-02 5.595006643606228666e-03 1.094056943786481106e-02 -1.956575193320542541e-02 7.318436875462639227e-03 5.357373582580001944e-04 3.812522470142911302e-04 -7.431348011815075340e-04 -4.908563626367340275e-04 6.991986686259444835e-05 4.889666365053146760e-04 -9.973029658577007173e-04 -2.581224166061921177e-02 3.309855319184770196e-03 -1.426270797690381946e-03 4.652269519793321428e-02 -4.526838947820218187e-03
-5.914512089276317830e-02 -6.774809910605956997e-02 -1.831900511800008818e-02 3.694367343775760426e-02 -1.303249626534840749e-02 -1.105844110531222779e-01 3.156981199468097410e-01 5.892307807232113892e-02 1.881377321372886380e+00 -6.376455642102304977e-02 6.424549172146981624e-02 -3.654163420329766682e-02 -1.873663459304433700e-03 -1.030136957391147856e-02 1.930685945320068791e-02 9.977281542372694670e-03 1.239660342212509092e-02 -2.674113654051945010e-01 -1.086592525567382089e-03 1.341847282769125828e-02 1.648927779125122089e-02 -2.372834616919415260e-02 2.597712026558572640e-02 -2.662491838343703510e-01 -2.161515992273205927e-02 4.644001967968290081e-04 1.200779227058509924e-02 1.352708483709471332e-01 -3.433065462953452385e-02 -5.484032476538498457e-01 2.382472220189646526e-03 8.796675141767202905e-04 4.742267726802267339e-03 3.138787861137839336e-02 -2.229404403544537998e-03 5.220840869584757529e-03 -9.904527086312958292e-03 -4.198971464018590172e-03 -1.307265294564112154e-02 -6.502547618221412445e-03 -1.009113754179067571e-03 -3.228124664000789432e-03 -4.476666719030978348e-01 -6.079532423702700694e-02 -6.943557729826570490e-01 -8.850532336512634962e-03 3.377885459915911303e-04 -1.296730071381438712e-02 3.510166289115445887e-03 7.733704192842603097e-04 -3.093009245604149728e-03 2.625302028077332490e-03 2.142477001499119675e-03 8.210860041026341993e-04 5.823143830822087585e-02 8.047162514892058915e-02 3.675044894081965288e-03 7.660477305249921431e-03 6.788841127131756831e-03 -4.366684658182231824e-03 2.541681646761926629e-03 -1.747996671564892380e-03 8.632268968333444911e-03 3.505441973786893768e-03 -1.107379513013002654e-03 -2.921044167644780247e-03 -5.528866229006487720e-03 8.267551824969091023e-03 -4.091729506060405933e-03 5.723696993156031365e-02 -7.686508282710263762e-02 1.298856013279285973e-02 1.296824557688012330e-03 1.954449251422693892e-03 -1.098403313888747642e-03 1.414460009369011839e-03 -2.202003374638920701e-03 -7.426623696486515849e-04 -7.155447996627534515e-03 3.271115933490640476e-03 3.652368180504916156e-03 -1.122591808370945743e-02 -4.485737404461795710e-03 6.015470707847520374e-03
7.817324574157917538e-02 4.008865015197585202e-02 -4.350621986065166848e-03 -7.410986212749007263e-02 2.771377858036210701e-02 5.918433270999017004e-02 -7.409946863376726256e-02 1.412523040084290651e-02 -6.376455642102304977e-02 1.621195103283444849e+00 -2.443812730415606538e-01 2.632813689449728031e-02 -4.814549751329133889e-03 -1.882781387888533137e-02 1.224637019467707602e-02 -4.819746498190544994e-03 -2.109784739425540206e-02 -7.849922349924938481e-03 -2.900691817209384293e-01 3.183716099912388756e-03 9.415702179267512739e-02 -2.902605164917448355e-01 -1.748752562017462375e-02 -9.276051418155462081e-02 -4.418000171280997979e-01 -1.229621172139331586e-01 1.342603173221694653e-02 3.334421758893242257e-03 -1.069112558851713270e-03 8.928955970966749416e-05 -5.490788247458334992e-02 -9.997123666752624760e-02 1.108891293918140217e-02 -4.874548556001775251e-03 -2.792070359175272110e-04 9.921062189969769430e-06 -4.009998850876441215e-03 1.486411331822871593e-02 -1.635557966745315251e-03 -1.047853139873221795e-03 1.300509523644281101e-02 -3.462923135829910383e-03 -1.046435845274655682e-03 1.343453549980834841e-02 5.409341051194069619e-04 -4.525908257700493875e-01 3.887648532497551823e-01 -4.287268917509257093e-02 2.236018445004494398e-03 5.239265699366054763e-04 -3.851734287369884720e-03 2.157594810550498773e-03 9.141550160751536237e-04 -7.436072327143692295e-04 2.152870495221952292e-03 1.051632592136077411e-03 5.281784537323146568e-04 2.236018445004494398e-03 1.492411212290139805e-03 3.630163898460706494e-03 3.125512535064600694e-02 -6.097201363031493765e-03 -3.266060916089075228e-02 -4.161365914003299638e-02 8.068185718104119858e-03 6.061060350768054938e-02 -4.162452506528867280e-02 -5.465087972070996163e-03 -6.091626670943797728e-02 3.127827449575591723e-02 1.182023695204154371e-03 3.320626758133871093e-02 1.494348181574841478e-02 4.440856408840523038e-04 -7.228202452687073839e-05 -7.998265851241526114e-03 5.418317250318308367e-03 -5.971534575291942253e-04 1.921851475655670695e-03 -1.828310032150295863e-04 -3.335366621958955023e-04 1.928465517115646177e-03 -5.574692087693941859e-05 3.566858073058122927e-04
-4.003526538876316099e-02 -1.033524291481721646e-01 1.046057900048375996e-02 5.481103401034793238e-02 -2.067313144621843457e-02 -6.778683849175369536e-02 4.689638854042182947e-02 -2.505776850264920027e-03 6.424549172146981624e-02 -2.443812730415606538e-01 2.042681509361828684e+00 -1.008674392853528973e-01 -2.182161250258976472e-03 6.450580149607313546e-03 -6.316409594276418699e-04 -1.535402481779883296e-04 6.080193827848700411e-03 2.838841080927966519e-03 4.902752718513241070e-02 -2.610869244748595941e-01 -2.913768722038822395e-02 1.756358709696433443e-02 -2.700966662379444827e-01 8.752266577678712023e-03 -2.096816493848661089e-01 -6.481396858495468427e-01 5.201754635657409448e-02 -2.785928749248162226e-03 7.294342867287018778e-03 -1.142811877977156342e-03 -4.556129702857215913e-03 9.862953111421695479e-03 6.715614239539178382e-03 4.046376078906252158e-03 4.719591013225327061e-04 -8.692740204538873755e-05 1.072608552194846687e-02 -7.062378984655037426e-03 2.190192586317527175e-03 1.093017594414200273e-02 -1.132607356867479896e-02 1.482490150100175715e-03 1.148386570064849344e-02 -1.103647303903444732e-02 2.993798623704527033e-03 4.119187226749971842e-01 -7.715052595925384615e-01 6.777124825116949414e-02 7.228202452687338114e-04 1.015302607259489440e-02 1.270840823380803286e-04 -4.828250265781854934e-04 -9.042339538851854128e-04 -4.081808443870391426e-04 -5.220368438051993520e-04 -8.645497051253396743e-04 7.048678470202089348e-04 4.502272508111757401e-04 1.263754350388135352e-03 -6.377825693547561989e-04 -2.025786412883850279e-03 -5.753743638645629835e-03 2.548768119754764999e-03 -5.320334950404108365e-02 1.173850629685755514e-02 7.541093856897378156e-02 -5.689256734410871874e-02 5.230289500241872176e-03 -8.207694749756316854e-02 -1.414648981982139300e-02 -7.850867212990643440e-03 -1.400948467529334121e-02 5.886024467845141217e-03 4.506996823440296077e-03 -2.291292934348492622e-04 8.049288456789902707e-03 2.118382993323517441e-03 -1.281234317103780752e-03 -4.757385535853603502e-04 -3.462923135829817358e-04 1.143284309510069971e-04 -5.843978061420974750e-04 -3.510166289115319036e-04 9.590360116964210917e-05
4.344007944605191365e-03 1.046152386354945105e-02 -9.817599684267583338e-03 3.036411947968076230e-02 -1.696596120790228729e-02 -1.832798131712433387e-02 -4.159523431025163864e-02 1.343548036287405684e-02 -3.654163420329766682e-02 2.632813689449728031e-02 -1.008674392853528973e-01 1.144594834582152387e+00 -8.986120186442122376e-03 4.489516856724644171e-03 1.591763563649620239e-02 9.294617977396689434e-03 -2.215703889091716339e-03 1.636880775037308916e-02 1.385740896486719331e-01 4.872989531943353048e-02 -3.613109120124635143e-01 -1.458122131635491425e-01 -6.905201013674042154e-02 -3.523899873775554470e-01 2.344488724948092656e-02 5.220226708592054510e-02 -1.823647132921025205e-01 3.401507036558697921e-04 -1.136197836517179992e-03 -2.931910092900467078e-03 3.344815252615904329e-04 6.583333410339673071e-03 6.957782643280845114e-02 -4.431407778183248472e-04 -8.645497051253380480e-05 -2.971594341660313793e-04 -1.191944757394114342e-03 2.186885565587540735e-03 1.249770377015613221e-02 -3.745437192477423221e-03 1.653982796526673633e-03 8.984230460310698579e-03 1.252888425132458496e-03 2.809550325890925425e-03 8.706440718991733524e-03 -4.533736448199907065e-02 6.781707410985646223e-02 -1.641855479078275781e-01 1.166433454619925612e-03 7.384104858529515116e-04 -1.019034816369044673e-03 2.083423059892212980e-04 5.111709185495104607e-04 4.072359813213333700e-04 -1.044073687610360757e-04 -2.314914510991380884e-04 8.129601817375320394e-03 -1.311942366739384490e-03 -1.281706748636634533e-03 -7.176234984073162019e-04 5.580975427080420159e-02 -4.545736209134437072e-03 -5.142511721437345584e-02 2.270553190056225773e-02 -1.458585114537689839e-02 -3.321051946513441100e-02 -1.053711290880631965e-02 7.897165503210474419e-03 -1.808656880383523874e-02 -5.413970880216045778e-02 -6.994821275456709550e-03 -5.713445228893068717e-02 -5.546346195722118158e-04 -1.667683310979477512e-04 2.459478560045090349e-03 -8.966750493595039952e-04 -1.236825753015375088e-03 -9.158557695934332193e-03 5.862875322735225728e-04 9.117928584108851264e-05 5.877048268720913961e-04 -3.779452262842999196e-04 1.199976093452643334e-04 5.839253746092452121e-04
-2.902359500520363955e-01 -1.758862596820568586e-02 1.458155201842791515e-01 -3.267156957245299642e-01 -1.522212193382651846e-01 2.370094514028855959e-02 6.987262370931028241e-03 3.468119882691305007e-03 -1.873663459304433700e-03 -4.814549751329133889e-03 -2.182161250258976472e-03 -8.986120186442122376e-03 1.691716847918898203e+00 -2.127245808879875688e-01 3.199363032280552743e-01 2.365322955547016076e-02 -2.964980300200354465e-03 -4.814077319796288695e-02 3.977023129883133779e-02 4.950987978017776237e-02 -4.633136042712680119e-03 2.098068437410738514e-03 -6.188380648872570527e-03 7.914173038393271242e-03 -5.128716720677969215e-02 5.233218575745576806e-02 4.691575823326886441e-02 -7.561597385423302065e-02 -6.850871387395671142e-02 -2.954539563324239115e-02 -9.873346605144564525e-03 8.710220171254556831e-03 -1.361547677689180225e-03 9.140132866152970992e-03 -1.932244969378486181e-03 -5.633746029300360988e-03 -4.062344264716810649e-02 8.743762810087330958e-03 5.314382313090129650e-02 -3.772649248769895103e-02 -5.103252661057064432e-02 1.365799561484900898e-03 -2.694277031874223877e-03 1.172575064547059457e-03 2.368771705736855224e-03 -2.394755440043904240e-03 -2.100430595075006117e-03 -1.965315176678286669e-04 -4.544739378600108903e-01 4.259111998151077216e-01 -7.194707057007815321e-02 -4.271149553608232230e-01 -4.408164146766945651e-02 -4.074443236273238567e-01 -7.705830732404025767e-03 -1.203755545715499628e-03 -1.268195206796973382e-02 1.492883643823002910e-03 -3.772365789850175462e-03 -3.466230156559902027e-03 4.289678318326786265e-04 1.091316840895912308e-03 1.638864987475312533e-03 -9.354144350536459235e-03 1.563701130598011552e-02 -4.077084128541652499e-04 -1.990354047919675774e-03 -5.574692087692383318e-05 -1.968149765875499071e-03 -1.359185520024934739e-03 8.196687095040884694e-04 -1.374775760609197217e-04 -4.163539099054423473e-03 -5.607762294993460942e-04 -1.016200227171923940e-03 -2.464675306906498851e-03 7.747877138830161579e-05 -1.847207293464583975e-04 -6.640497625815168330e-03 5.894055803903671537e-03 -1.320918565863625407e-03 -5.208085218197688535e-03 -3.859293191895584244e-03 5.522724619079358646e-04
1.747382510572181857e-02 -2.701089494577987304e-01 -6.904634095834615015e-02 -1.267590494434918114e-01 -4.393192791490760918e-01 2.598467917011143546e-02 -6.122712665805655173e-04 2.555382161214731808e-03 -1.030136957391147856e-02 -1.882781387888533137e-02 6.450580149607313546e-03 4.489516856724644171e-03 -2.127245808879875688e-01 1.811374306560507907e+00 2.716717529684842952e-02 7.603785521307306408e-03 1.227235392898411853e-02 -3.121355137575472852e-03 -4.925949106776440767e-02 -1.439309907997190496e-01 8.969112651259325553e-03 6.201136300259686360e-03 -4.930295476878709601e-03 1.021538703493180857e-02 6.153751417514280453e-02 3.705280512184719582e-03 -6.727755729933562745e-02 -3.297241397257529016e-02 -2.175169263572724818e-02 -3.316044172265174284e-02 8.018580407154245193e-03 -7.787088956055172699e-03 1.083899665830090515e-02 1.495340287793836542e-02 -1.803271160908972298e-03 4.717228855560934991e-03 -5.363326219893949087e-02 1.427924308055375513e-02 6.870619025469026919e-02 3.259777576702095093e-03 4.948247875127214854e-03 2.001692404708228963e-03 -1.801853866310409655e-03 6.892776064359948125e-04 3.187495552175227675e-03 -2.322000983984178271e-03 -1.166905886152792214e-04 4.528256242418784300e-03 4.303038682075970289e-01 -7.660628483340445882e-01 8.863099015286579618e-02 -4.906437684469514005e-02 -1.715479209158458085e-01 -8.161774404762772717e-02 -7.388829173858119060e-04 4.969979725638550786e-04 -1.282651611702347082e-03 -2.827502724139428075e-03 5.111709185495175081e-04 4.738488274539423215e-03 -5.626187124774680547e-03 7.799372175909411765e-03 -1.417294598566153497e-04 1.162323300284082844e-02 -1.114182527086120256e-02 2.473179074497897697e-03 -9.004545016223477940e-04 -9.945156198138531758e-03 -7.488039795757696002e-04 -1.826892737551737665e-03 1.140922151845732979e-03 -1.279817022505215941e-03 1.396980042653347574e-03 -5.574692087693437163e-04 -2.674434907494287021e-03 -1.568472689079852865e-04 6.793565442460321310e-04 1.967204902809788474e-03 -3.897560146056840667e-04 -1.253833288198169527e-03 1.179189106007018460e-03 -2.083423059892211462e-03 7.752601454156728307e-04 1.511780905137177994e-04
9.275153798243038206e-02 8.805178909358502004e-03 -3.523852630622268389e-01 1.400287063383333797e-03 7.003325043048104492e-03 -2.662279244153917812e-01 9.561541793459960720e-03 8.031336058541411983e-04 1.930685945320068791e-02 1.224637019467707602e-02 -6.316409594276418699e-04 1.591763563649620239e-02 3.199363032280552743e-01 2.716717529684842952e-02 1.750598824447860968e+00 4.760125638744202442e-02 -3.156504043619913491e-02 -1.428132177929832269e-01 6.263024831063741110e-03 2.463163526001362763e-02 6.315937162743530224e-03 -7.927873552846071217e-03 1.020452110967613388e-02 -1.875033510749704591e-02 4.823053518920535770e-03 -5.256840152388347204e-02 -1.342083498535553976e-02 -6.518043372499060517e-02 -8.673795700071428028e-02 1.852167824559503712e-02 -4.399754865482155206e-03 2.958838690273224090e-03 -1.387011737310100273e-02 -7.288201257359924398e-03 1.014310501040493638e-03 -1.309155020695534043e-02 1.047475194646941068e-02 -6.963640794288251598e-04 -1.233471489132102750e-02 4.745385774919115562e-02 6.756526810284455009e-02 -1.674769783972305474e-03 4.427155894387732604e-03 2.883722076549218374e-03 -4.559436723587237048e-03 3.655202769702046647e-03 2.927658209104766571e-03 -1.953031956824126478e-03 -7.052505165618347394e-02 8.898814839170446356e-02 -1.644609754914823085e-01 -4.095050699736390576e-01 -8.034406863504964247e-02 -7.708211787329639630e-01 -1.053049886734635024e-02 -3.026868831004394470e-03 -2.225955653354677946e-02 9.947518355802806300e-03 3.091119519472730268e-03 8.369597036065854617e-03 3.667013558023431499e-03 2.170350461937601595e-03 -1.104970112195440349e-02 -1.092734135494486877e-03 1.118245438268675174e-03 8.040784689198514704e-04 2.800574126766673666e-03 -8.191962779712216782e-04 2.976318656988878597e-03 2.120745150987789381e-03 -9.240760782651167389e-04 1.019979679434759173e-03 -4.374715994240796946e-04 1.998385383978241656e-03 4.684631079793914396e-03 1.401704357981902512e-03 -9.845473144706033165e-04 -9.802954306749067127e-04 -2.487824452016414341e-03 8.814155108482761569e-03 -1.814609517697500334e-03 9.906889243977248013e-04 -3.531425708093940616e-03 5.697524286235821321e-04
-2.900904411399168881e-01 -4.904878660411089719e-02 -1.385811761216647620e-01 6.983010487135319494e-03 3.773783084448734636e-03 1.084702799435924465e-03 -3.267270340813185348e-01 -1.538137860355206776e-01 9.977281542372694670e-03 -4.819746498190544994e-03 -1.535402481779883296e-04 9.294617977396689434e-03 2.365322955547016076e-02 7.603785521307306408e-03 4.760125638744202442e-02 1.691667715039481212e+00 -2.758570239180501149e-01 -2.649972402723035358e-01 2.106572205002113507e-03 -7.794647860580870488e-03 -6.396250523328956585e-03 3.978440424481696075e-02 4.928689209667001803e-02 -6.258772947268006343e-03 -5.162779034196841171e-02 4.082139145943454450e-02 -5.742972199696531194e-02 -7.546196117452215468e-02 -6.036541154212859972e-02 4.355724246620001905e-02 -9.825158588793294137e-03 8.754628735342953605e-03 -5.626659556307643615e-04 9.161392285131460950e-03 -6.977813740273874779e-04 5.956889197773459002e-03 -4.061541131110957270e-02 -3.026868831004379725e-03 -5.375609439748189888e-02 -2.705615388662741937e-03 6.240820549019343230e-04 -2.572389696397516488e-03 -3.774680704361174644e-02 -5.010089162777981581e-02 9.802481875216212046e-03 -2.403731639168159902e-03 -2.013030761496755264e-03 6.628214405960821494e-04 1.474931245574475323e-03 -3.465757725027056486e-03 4.185270949565774584e-03 -7.715751794594005036e-03 1.415877303967573832e-03 1.185944876926852722e-02 -4.272203075926498950e-01 4.581829978244585100e-02 4.081978519222281832e-01 -4.542509501765030766e-01 4.316408494455776790e-01 -2.285340297034599635e-02 -1.363437403820611394e-03 8.210860041026437402e-04 7.941574067298632017e-04 -1.986102164123999120e-03 8.825021033738442763e-04 1.826892737551735714e-03 -9.362648118127866320e-03 1.480931126041749868e-02 -3.006554275091622049e-03 4.162121804455673479e-04 5.385719474551228791e-04 -2.625774459610181934e-03 -4.263222152486920331e-03 -3.354263883273070476e-04 1.120135164400091164e-03 -2.524201680046268652e-03 1.133835678852890272e-04 1.592094265722612378e-04 -5.494851158640891471e-03 -3.853624013501298975e-03 3.018837494945901664e-04 -6.815769724504509505e-03 5.999408035730434581e-03 6.141609927118015302e-06
-3.209227402686573583e-03 -2.611308606074151939e-01 4.870627374279076771e-02 -2.680104085888550605e-03 5.333279574404348536e-03 1.341847282769126001e-02 -1.241261885108888019e-01 -4.380701701762065303e-01 1.239660342212509092e-02 -2.109784739425540206e-02 6.080193827848700411e-03 -2.215703889091716339e-03 -2.964980300200354465e-03 1.227235392898411853e-02 -3.156504043619913491e-02 -2.758570239180501149e-01 1.796083587568111151e+00 -3.688934381147922215e-02 7.796537586712291683e-03 -9.956494554927062396e-03 -1.221141026124577568e-02 -4.946547121608936559e-02 -1.439239043267261930e-01 2.464628063753214471e-02 5.939078528984796657e-02 2.828872775584709981e-02 5.802782031756019421e-02 -1.794861879624145423e-02 5.770751173828424924e-03 3.608243075336224626e-02 8.722975822641651847e-03 -1.097883639202609785e-02 -1.146024412400572720e-02 1.616944164350809371e-02 -3.622132562402172271e-03 -6.906004147279895186e-03 -5.460647115662156659e-02 -1.461230731121677950e-03 -7.113118131283692469e-02 -2.726874807641233630e-03 -8.513216222053890348e-04 -4.015195597737847115e-03 -7.167258784948921102e-03 -1.018042710150051169e-02 -1.029900741624709793e-04 -3.066553079764251268e-03 -1.785318762660467263e-03 -4.552350250594408218e-03 -4.929823045345857989e-03 -1.115221876458402130e-02 -2.694749463407063346e-03 1.577448888204107660e-03 8.617151159282067981e-04 -1.402649221047613110e-03 4.142893841068653882e-02 -1.655532371954439030e-01 -5.417561359865745441e-02 4.352062902240372289e-01 -7.652918400724246784e-01 4.582302409777440355e-02 -2.242160054931620003e-03 1.592094265722621919e-03 8.357313816211638536e-04 -1.481072855501602229e-03 1.200448524985511019e-03 1.154150234765687847e-03 1.155850988283964320e-02 -2.172901592215019384e-02 2.395227871576795209e-04 -6.284756681575071405e-03 7.023167167428030072e-03 -1.396980042653348658e-03 1.195251778124102951e-03 -1.573197004408374952e-04 3.802128976420071638e-03 -7.237651083344364940e-04 3.892835830728288223e-04 -2.289403208217155074e-03 -2.366881979605437065e-03 1.544851112437081644e-03 -3.680241640943381597e-04 7.464418219114973894e-05 -3.463395567362765898e-03 -8.210860041026420055e-04
-9.416080124493797499e-02 -2.917595417454951073e-02 -3.613203606431205639e-01 -9.180289546445678101e-03 2.271450809968649388e-03 1.645573515241848667e-02 2.625632730150326277e-02 3.146488495123379858e-02 -2.674113654051945010e-01 -7.849922349924938481e-03 2.838841080927966519e-03 1.636880775037308916e-02 -4.814077319796288695e-02 -3.121355137575472852e-03 -1.428132177929832269e-01 -2.649972402723035358e-01 -3.688934381147922215e-02 1.765157274564332246e+00 6.382077577343295456e-03 -1.218637139000443986e-02 -1.375437164755143396e-02 4.633608474245520456e-03 8.980923439580710405e-03 6.306016100553568302e-03 -1.804641212354253510e-02 4.319110802823709905e-02 -3.797215688478375317e-02 7.070599293326709778e-02 8.953664140134953708e-02 -8.701716403663180971e-03 2.498690377272015303e-03 -3.561188894663828985e-03 -1.062167815318743394e-02 3.839451067515580168e-03 -3.143086988086820494e-03 -1.135772648137610939e-02 1.483435013165879373e-03 -1.725792389520692041e-03 3.414262687945807465e-03 -3.930157921823879477e-03 -3.712366985177548845e-03 -3.013640748084440470e-03 -4.702914180115418119e-02 -6.565617227857596661e-02 1.344634628812972632e-02 -3.061828764435695245e-03 -2.959311121806078304e-03 -2.593649115376016855e-04 -9.081551356078907886e-03 -1.272258117979532029e-03 9.674925361345260155e-03 1.044168173916953241e-02 1.511780905137181382e-05 -1.299092229045714642e-02 4.103861547824142475e-01 -5.497685747838017278e-02 -7.865224407274122864e-01 -2.509225600454761951e-02 4.572097888667764343e-02 -1.548186479059040499e-01 -1.664848721782347888e-03 7.785671661456614392e-04 -9.284224483673860287e-03 -2.526091406177696352e-03 1.533512755648553608e-03 2.471289348366478671e-03 -1.483907444698738358e-03 1.354933636229220572e-03 1.001082418120544191e-03 -2.354598759751195831e-03 -4.034565290584914143e-03 -6.080193827848678293e-04 7.369931912543835556e-05 -9.013993646880613187e-04 4.327472840955249624e-03 -1.379972507470554437e-03 6.769943865817559629e-04 -7.077024362173536289e-04 -6.557349676032639451e-04 3.382137343711641084e-03 -1.464537751851660596e-04 2.388613830116785575e-03 -8.506602180593909879e-03 3.410955667215809857e-04
[truncated: 681,040 more chars]
