# Supplementary material for: Competing quantum effects in heavy-atom tunnelling through conical intersections
Source: Chem Sci. 2023 Sep 27;14(39):10777–85. doi: 10.1039/d3sc03706a (PMC10566476; doi:10.1039/d3sc03706a)
Supplement: SC-014-D3SC03706A-s001 [file SC-014-D3SC03706A-s001.zip › instT200N20/x0.xyz]

28
t = 0
C 9.1027964086 4.7573260409 6.1387411221
C 10.9065230122 5.8648386971 4.7455768136
C 10.9065172895 6.1414724406 7.2575574454
C 9.1025636945 7.2486329863 5.8644089536
C 10.0132784082 4.6105797906 4.8853183398
C 10.0129887116 4.8871566464 7.3943510023
C 10.0127182377 7.1189554430 4.6087729352
C 10.0130394008 7.3955748852 7.1178283701
C 8.2975434088 6.0029239392 6.0016526360
C 11.7371010935 6.0032923774 6.0015549376
C 6.8852638825 6.0028152125 6.0019109226
C 13.0833383028 6.0036457509 6.0015077935
H 8.4830281354 3.8539307661 6.2381299204
H 11.5939548692 5.7709436873 3.8918854813
H 11.5939366647 6.2354995536 8.1112443050
H 8.4826107501 8.1519014486 5.7650389671
H 10.6348790881 3.7118612938 5.0020545750
H 9.4160963203 4.4842716530 3.9691204608
H 9.4155746612 4.9635659982 8.3158881568
H 10.6342240134 3.9843407143 7.4764993000
H 9.4152562765 7.0423120059 3.6872826642
H 10.6337197846 8.0219148414 4.5265056099
H 10.6344463297 8.2944265032 7.0010694973
H 9.4158358545 7.5217628654 8.0340298715
H 6.3424505059 6.9474357654 5.8975931450
H 6.3426953141 5.0580723482 6.1064962815
H 13.6720923142 6.1048244322 6.9169294248
H 13.6720551626 5.9029056955 5.0860129206
28
t = 1
C 9.1028436398 4.7571720631 6.1387585617
C 10.9065876234 5.8648571106 4.7457468716
C 10.9065819049 6.1414538863 7.2573874218
C 9.1026109287 7.2487870017 5.8643916474
C 10.0130535873 4.6105765104 4.8853251368
C 10.0127638670 4.8871532389 7.3943456071
C 10.0124934490 7.1189588772 4.6087784140
C 10.0128146451 7.3955782517 7.1178216372
C 8.2974256704 6.0029240422 6.0016527154
C 11.7370087543 6.0032925423 6.0015549349
C 6.8859488446 6.0028154333 6.0019104858
C 13.0839820046 6.0036460806 6.0015080033
H 8.4822040332 3.8543676495 6.2380882486
H 11.5930534867 5.7708760173 3.8913143351
H 11.5930358609 6.2355668877 8.1118151668
H 8.4817865362 8.1514651696 5.7650811017
H 10.6342294533 3.7114635318 5.0012914814
H 9.4154941181 4.4850773832 3.9692705614
H 9.4149715944 4.9643360346 8.3155676817
H 10.6335768821 3.9841259088 7.4773409934
H 9.4146540919 7.0415438228 3.6876029350
H 10.6330745207 8.0221291356 4.5256655782
H 10.6337978536 8.2948240080 7.0018330768
H 9.4152342267 7.5209572987 8.0338801236
H 6.3426107023 6.9471009667 5.8976295176
H 6.3428551052 5.0584085012 6.1064576365
H 13.6722680466 6.1048635143 6.9172440768
H 13.6722312872 5.9028635817 5.0856990406
28
t = 2
C 9.1030113043 4.7566905666 6.1388124418
C 10.9068048908 5.8649150063 4.7462745449
C 10.9067991499 6.1413954639 7.2568599340
C 9.1027782150 7.2492684482 5.8643382693
C 10.0123804947 4.6105649217 4.8853464824
C 10.0120905823 4.8871393189 7.3943276116
C 10.0118203157 7.1189727188 4.6087966591
C 10.0121416069 7.3955899835 7.1178004048
C 8.2969635072 6.0029240816 6.0016528878
C 11.7366124896 6.0032930412 6.0015550553
C 6.8881065307 6.0028156438 6.0019093817
C 13.0860273980 6.0036474307 6.0015081348
H 8.4795704377 3.8557960693 6.2379369892
H 11.5901957580 5.7706750747 3.8894880557
H 11.5901787110 6.2357673734 8.1136410078
H 8.4791517930 8.1500358261 5.7652324215
H 10.6322499042 3.7102411757 4.9989679531
H 9.4136502775 4.4875341941 3.9697528810
H 9.4131219635 4.9666516611 8.3145559602
H 10.6316033243 3.9834476920 7.4798810895
H 9.4128057570 7.0392291955 3.6886145379
H 10.6311024664 8.0228055800 4.5231278955
H 10.6318195185 8.2960453966 7.0041568677
H 9.4133905680 7.5184993513 8.0333978874
H 6.3430272132 6.9459909511 5.8977602160
H 6.3432744092 5.0595181960 6.1063252992
H 13.6727400140 6.1049919831 6.9182946543
H 13.6727028239 5.9027321206 5.0846496798
28
t = 3
C 9.1033846327 4.7558175699 6.1389098171
C 10.9072525765 5.8650190065 4.7472174394
C 10.9072467204 6.1412907096 7.2559174060
C 9.1031499902 7.2501414721 5.8642418484
C 10.0112646948 4.6105394628 4.8853857833
C 10.0109745213 4.8871080334 7.3942946210
C 10.0107042934 7.1190036328 4.6088299234
C 10.0110257230 7.3956155737 7.1177611735
C 8.2957929227 6.0029225437 6.0016534063
C 11.7355159645 6.0032937815 6.0015552151
C 6.8920755938 6.0028161326 6.0019073745
C 13.0898500303 6.0036500168 6.0015082482
H 8.4745940323 3.8586242098 6.2376325093
H 11.5848801489 5.7703021654 3.8860466947
H 11.5848638935 6.2361398655 8.1170820385
H 8.4741765531 8.1472070007 5.7655365317
H 10.6288393332 3.7080836394 4.9950325242
H 9.4104393182 4.4917251246 3.9707065381
H 9.4098993352 4.9705630366 8.3126994972
H 10.6282031301 3.9822114764 7.4841912543
H 9.4095858348 7.0353181565 3.6904711975
H 10.6277046626 8.0240396624 4.5188211827
H 10.6284103726 8.2982010718 7.0080921794
H 9.4101798768 7.5143059860 8.0324439998
H 6.3434923356 6.9437565294 5.8980240516
H 6.3437442749 5.0617503384 6.1060596688
H 13.6732995699 6.1052508140 6.9204361307
H 13.6732608739 5.9024698906 5.0825093978
28
t = 4
C 9.1041342996 4.7544260577 6.1390650879
C 10.9080851264 5.8651817991 4.7486866016
C 10.9080791616 6.1411272629 7.2544486183
C 9.1038981296 7.2515331561 5.8640881137
C 10.0097216850 4.6104960913 4.8854437471
C 10.0094311237 4.8870548367 7.3942470531
C 10.0091610904 7.1190564967 4.6088779173
C 10.0094828090 7.3956592233 7.1177030005
C 8.2931641270 6.0029214790 6.0016541556
C 11.7329184110 6.0032927487 6.0015557039
C 6.8985302203 6.0028157181 6.0019045643
C 13.0961912871 6.0036542159 6.0015084077
H 8.4662578643 3.8636689708 6.2370888181
H 11.5761592850 5.7696817147 3.8803056386
H 11.5761445477 6.2367594281 8.1228226019
H 8.4658403867 8.1421601212 5.7660803646
H 10.6238311206 3.7047638258 4.9894160742
H 9.4056474545 4.4977901596 3.9724195538
H 9.4050861809 4.9761426080 8.3096853590
H 10.6232146151 3.9802104798 7.4903831917
H 9.4047759665 7.0297375763 3.6934859200
H 10.6227160142 8.0260377631 4.5126311286
H 10.6234004081 8.3015222686 7.0137133216
H 9.4053874262 7.5082359176 8.0307295354
H 6.3435786979 6.9397077486 5.8985002343
H 6.3438288191 5.0657966733 6.1055821378
H 13.6734996526 6.1057182390 6.9243699074
H 13.6734583119 5.9019987998 5.0785767072
28
t = 5
C 9.1055747934 4.7522870628 6.1393035228
C 10.9095806511 5.8654246059 4.7508759520
C 10.9095746157 6.1408837157 7.2522596981
C 9.1053368180 7.2536723779 5.8638513962
C 10.0077849099 4.6104436132 4.8855078116
C 10.0074943384 4.8869901741 7.3941956242
C 10.0072243837 7.1191206066 4.6089297422
C 10.0075464205 7.3957121868 7.1176384792
C 8.2876600021 6.0029206838 6.0016558280
C 11.7273674767 6.0032903970 6.0015562714
C 6.9086919779 6.0028151120 6.0019004717
C 13.1063457261 6.0036600672 6.0015085545
H 8.4528154532 3.8724267375 6.2361380019
H 11.5624543369 5.7686771539 3.8710915343
H 11.5624408498 6.2377594254 8.1320356121
H 8.4523987796 8.1333986820 5.7670310088
H 10.6170090415 3.6998191309 4.9820636890
H 9.3989794510 4.5059305747 3.9754623353
H 9.3983803423 4.9834624915 8.3049091745
H 10.6164278632 3.9770098117 7.4986012818
H 9.3980745617 7.0224156003 3.6982633305
H 10.6159262943 8.0292360753 4.5044129951
H 10.6165744316 8.3064690961 7.0210708865
H 9.3987168902 7.5000879120 8.0276844410
H 6.3424698795 6.9326251876 5.8993203337
H 6.3427164940 5.0728757518 6.1047618481
H 13.6724715609 6.1065288201 6.9313522548
H 13.6724286428 5.9011874841 5.0715960339
