# Supplementary material for: Competing quantum effects in heavy-atom tunnelling through conical intersections
Source: Chem Sci. 2023 Sep 27;14(39):10777–85. doi: 10.1039/d3sc03706a (PMC10566476; doi:10.1039/d3sc03706a)
Supplement: SC-014-D3SC03706A-s001 [file SC-014-D3SC03706A-s001.zip › instT200N20/x1.xyz]

28
t = 0
C 9.1055747934 4.7522870628 6.1393035228
C 10.9095806511 5.8654246059 4.7508759520
C 10.9095746157 6.1408837157 7.2522596981
C 9.1053368180 7.2536723779 5.8638513962
C 10.0077849099 4.6104436132 4.8855078116
C 10.0074943384 4.8869901741 7.3941956242
C 10.0072243837 7.1191206066 4.6089297422
C 10.0075464205 7.3957121868 7.1176384792
C 8.2876600021 6.0029206838 6.0016558280
C 11.7273674767 6.0032903970 6.0015562714
C 6.9086919779 6.0028151120 6.0019004717
C 13.1063457261 6.0036600672 6.0015085545
H 8.4528154532 3.8724267375 6.2361380019
H 11.5624543369 5.7686771539 3.8710915343
H 11.5624408498 6.2377594254 8.1320356121
H 8.4523987796 8.1333986820 5.7670310088
H 10.6170090415 3.6998191309 4.9820636890
H 9.3989794510 4.5059305747 3.9754623353
H 9.3983803423 4.9834624915 8.3049091745
H 10.6164278632 3.9770098117 7.4986012818
H 9.3980745617 7.0224156003 3.6982633305
H 10.6159262943 8.0292360753 4.5044129951
H 10.6165744316 8.3064690961 7.0210708865
H 9.3987168902 7.5000879120 8.0276844410
H 6.3424698795 6.9326251876 5.8993203337
H 6.3427164940 5.0728757518 6.1047618481
H 13.6724715609 6.1065288201 6.9313522548
H 13.6724286428 5.9011874841 5.0715960339
28
t = 1
C 9.1070664960 4.7501034084 6.1395465034
C 10.9110253136 5.8656623811 4.7530216563
C 10.9110191573 6.1406451152 7.2501146150
C 9.1068266098 7.2558562677 5.8636102008
C 10.0058473947 4.6103923606 4.8855726450
C 10.0055570289 4.8869259478 7.3941424000
C 10.0052871031 7.1191843080 4.6089831836
C 10.0056091839 7.3957638416 7.1175732738
C 8.2821013580 6.0029198879 6.0016577735
C 11.7218676345 6.0032878634 6.0015569142
C 6.9188615948 6.0028147920 6.0018961695
C 13.1164992350 6.0036659938 6.0015087193
H 8.4391187887 3.8816204086 6.2351393869
H 11.5489962282 5.7677220729 3.8623078682
H 11.5489835653 6.2387094653 8.1408162639
H 8.4387035139 8.1242030890 5.7680292101
H 10.6103024962 3.6950427134 4.9747428226
H 9.3921941153 4.5141492586 3.9786618275
H 9.3915521838 4.9908211352 8.2999656429
H 10.6097576928 3.9739595910 7.5067456455
H 9.3912509374 7.0150548098 3.7032078531
H 10.6092528376 8.0322830294 4.4962688831
H 10.6098639781 8.3112483837 7.0283964968
H 9.3919280825 7.4918607079 8.0244821810
H 6.3414377914 6.9256312105 5.9001280171
H 6.3416813620 5.0798653935 6.1039543624
H 13.6713689128 6.1073477951 6.9384266110
H 13.6713219957 5.9003669932 5.0645244747
28
t = 2
C 9.1078974483 4.7486364072 6.1397098358
C 10.9117765765 5.8658167588 4.7544161283
C 10.9117703923 6.1404899663 7.2487204748
C 9.1076560504 7.2573234896 5.8634482650
C 10.0043036375 4.6103454912 4.8856260030
C 10.0040135435 4.8868684051 7.3940984595
C 10.0037432684 7.1192412861 4.6090270971
C 10.0040653082 7.3958109236 7.1175199770
C 8.2795016719 6.0029194307 6.0016585420
C 11.7192421690 6.0032868294 6.0015573364
C 6.9252093075 6.0028145721 6.0018930092
C 13.1229509430 6.0036698008 6.0015087964
H 8.4304020538 3.8873576929 6.2345211136
H 11.5406481685 5.7671752698 3.8572545140
H 11.5406379092 6.2392523595 8.1458679854
H 8.4299857612 8.1184635324 5.7686479616
H 10.6054878964 3.6920273349 4.9691633976
H 9.3872052875 4.5203418597 3.9806610599
H 9.3865413094 4.9964426075 8.2966467260
H 10.6049621375 3.9722413804 7.5128160914
H 9.3862416759 7.0094314428 3.7065286121
H 10.6044556786 8.0339982698 4.4902008090
H 10.6050464098 8.3142647184 7.0339793029
H 9.3869368910 7.4856619052 8.0224808272
H 6.3416353893 6.9216909071 5.9005955186
H 6.3418820864 5.0838002008 6.1034876913
H 13.6714566529 6.1078258205 6.9424726736
H 13.6714071978 5.8998893764 5.0604797488
28
t = 3
C 9.1083440035 4.7476946706 6.1398144732
C 10.9121504158 5.8659139021 4.7552911030
C 10.9121441467 6.1403924058 7.2478456144
C 9.1081017434 7.2582652891 5.8633445331
C 10.0031875919 4.6103133783 4.8856568102
C 10.0028977132 4.8868298755 7.3940730868
C 10.0026269660 7.1192792777 4.6090525192
C 10.0029490010 7.3958430341 7.1174893048
C 8.2784061730 6.0029192969 6.0016588722
C 11.7180751394 6.0032858745 6.0015575341
C 6.9290351292 6.0028142776 6.0018910677
C 13.1269185759 6.0036723502 6.0015088819
H 8.4250885276 3.8907930862 6.2341501231
H 11.5356633506 5.7668701393 3.8544168123
H 11.5356534056 6.2395567220 8.1487059140
H 8.4246715833 8.1150271698 5.7690199921
H 10.6022625628 3.6901678364 4.9652520747
H 9.3838060020 4.5246511990 3.9818953061
H 9.3831298111 5.0003815183 8.2944900462
H 10.6017469692 3.9712835655 7.5170116491
H 9.3828299765 7.0054912027 3.7086862320
H 10.6012387699 8.0349544276 4.4860060628
H 10.6018185612 8.3161252122 7.0378930068
H 9.3835358285 7.4813485700 8.0212453810
H 6.3421894859 6.9195450852 5.9008559648
H 6.3424390483 5.0859422248 6.1032279145
H 13.6719230505 6.1080931624 6.9447056457
H 13.6718743712 5.8996222607 5.0582477100
28
t = 4
C 9.1085605637 4.7471679621 6.1398729036
C 10.9123186867 5.8659677306 4.7557740588
C 10.9123123877 6.1403382338 7.2473626534
C 9.1083178629 7.2587920376 5.8632866053
C 10.0025144849 4.6102957141 4.8856704325
C 10.0022248063 4.8868088589 7.3940616441
C 10.0019536489 7.1192998187 4.6090640505
C 10.0022755993 7.3958605559 7.1174758249
C 8.2780114357 6.0029191396 6.0016589695
C 11.7176157579 6.0032858969 6.0015578010
C 6.9310822864 6.0028139489 6.0018901843
C 13.1290752462 6.0036738492 6.0015088917
H 8.4222324890 3.8926127546 6.2339511430
H 11.5330212404 5.7667185151 3.8529769651
H 11.5330109212 6.2397097361 8.1501464049
H 8.4218149808 8.1132063681 5.7692204600
H 10.6004105575 3.6891525078 4.9629365829
H 9.3818320496 4.5271902700 3.9825710906
H 9.3811502725 5.0027062835 8.2932668645
H 10.5998984571 3.9707997077 7.5194717038
H 9.3808498267 7.0031649478 3.7099097842
H 10.5993893269 8.0354383900 4.4835457403
H 10.5999651472 8.3171408196 7.0402096662
H 9.3815608539 7.4788074316 8.0205684371
H 6.3426543269 6.9184908464 5.9009879186
H 6.3429063599 5.0869936946 6.1030958099
H 13.6723403982 6.1082282469 6.9458148394
H 13.6722925038 5.8994897255 5.0571377504
28
t = 5
C 9.1086256874 4.7469968773 6.1398918924
C 10.9123655041 5.8659850663 4.7559269310
C 10.9123592295 6.1403207422 7.2472096984
C 9.1083829652 7.2589629967 5.8632676039
C 10.0022895044 4.6102905570 4.8856737471
C 10.0019999353 4.8868021994 7.3940585350
C 10.0017285877 7.1193062590 4.6090673337
C 10.0020504151 7.3958654861 7.1174725436
C 8.2779214167 6.0029192144 6.0016589017
C 11.7174979634 6.0032861317 6.0015578512
C 6.9317231366 6.0028134784 6.0018903392
C 13.1297619441 6.0036741511 6.0015089082
H 8.4213337499 3.8931904378 6.2338818528
H 11.5321989661 5.7666769413 3.8525503763
H 11.5321884314 6.2397523522 8.1505740764
H 8.4209142751 8.1126271540 5.7692901607
H 10.5998093160 3.6888316159 4.9621675185
H 9.3811847998 4.5280328792 3.9827841966
H 9.3805032894 5.0034691597 8.2928653118
H 10.5992955044 3.9706543032 7.5202777127
H 9.3802015687 7.0024000061 3.7103106188
H 10.5987852645 8.0355849027 4.4827385163
H 10.5993633833 8.3174613173 7.0409786545
H 9.3809130736 7.4779642978 8.0203550105
H 6.3428307131 6.9181778787 5.9010326879
H 6.3430845008 5.0873052844 6.1030515884
H 13.6724974212 6.1082696187 6.9461504200
H 13.6724501822 5.8994526082 5.0568008329
