# Supplementary material for: Competing quantum effects in heavy-atom tunnelling through conical intersections
Source: Chem Sci. 2023 Sep 27;14(39):10777–85. doi: 10.1039/d3sc03706a (PMC10566476; doi:10.1039/d3sc03706a)
Supplement: SC-014-D3SC03706A-s001 [file SC-014-D3SC03706A-s001.zip › instT200N20/V1.txt]

-7.744489379007976027e+01
-7.744795224193120475e+01
-7.744913979216330802e+01
-7.744965612794183585e+01
-7.744988086707336095e+01
-7.744994286531492378e+01
