# Supplementary material for: Competing quantum effects in heavy-atom tunnelling through conical intersections
Source: Chem Sci. 2023 Sep 27;14(39):10777–85. doi: 10.1039/d3sc03706a (PMC10566476; doi:10.1039/d3sc03706a)
Supplement: SC-014-D3SC03706A-s001 [file SC-014-D3SC03706A-s001.zip › instT200N20/V0.txt]

-7.744994286328640953e+01
-7.744988095864734134e+01
-7.744965700999729563e+01
-7.744913381609751468e+01
-7.744794898807569439e+01
-7.744489075952485280e+01
