# Supplementary material for: Competing quantum effects in heavy-atom tunnelling through conical intersections
Source: Chem Sci. 2023 Sep 27;14(39):10777–85. doi: 10.1039/d3sc03706a (PMC10566476; doi:10.1039/d3sc03706a)
Supplement: SC-014-D3SC03706A-s001 [file SC-014-D3SC03706A-s001.zip › instT200N20/H1.txt]

1.666461603035515493e+00 2.824805140086824595e-01 -3.185369610277379027e-02 -7.493567244692120322e-02 -2.931201445601183675e-02 5.502599035779710823e-02 -7.482276131056883606e-02 -4.064328477154802166e-02 -4.724031869634058578e-02 4.957035101638326835e-02 -3.617408247073619632e-02 3.938661689415265746e-03 -3.166122749628849098e-01 2.742323318765601398e-02 1.121094200411794223e-01 -3.165177886563138587e-01 2.404204070701054016e-03 -1.152444756932076986e-01 6.998600727719551939e-03 8.388021865847177655e-03 1.710202148936759052e-04 7.044426586406515693e-03 8.364872720737295125e-03 -2.138225117703418734e-03 -3.511120600811814541e-01 1.300107956841354828e-01 -1.426223554537097565e-02 -1.548866780466348105e-02 4.236765986647019269e-03 -4.020392344599369025e-04 -9.358443477485434148e-02 9.737191837375597236e-02 -1.061789870092459676e-02 1.202007549043959331e-02 3.400089741960168020e-03 -3.198361477431309807e-04 -4.730839608022499587e-01 -4.377337989248134553e-01 4.817431583679558649e-02 -4.253301090297034737e-03 -9.267689380023912474e-03 -1.644061734336669210e-03 -4.319913936429555304e-03 -8.733369316364541710e-03 3.630636329993554637e-03 -6.148223968579840867e-03 -1.434207647442356168e-02 1.614770979299694036e-03 -4.055682980103550439e-02 2.672545181362873199e-03 5.288493065089658329e-02 3.849277643399039162e-02 -3.248911651446411298e-03 -4.296292359786790804e-02 3.849939047545035409e-02 6.289008565370853010e-03 4.275883317567441555e-02 -4.075619590790048596e-02 -8.048816025257041554e-03 -5.236572839628849535e-02 1.371941171412029755e-03 -1.287848358563737586e-03 8.976199124251325184e-05 -1.250053835935322367e-03 2.337118793035541757e-03 -9.108479953451624131e-04 -1.279817022505232420e-03 1.720123211126380319e-03 3.770003632186185415e-04 1.315721819002233384e-03 -1.298714283819440030e-03 8.739983357824001112e-05 -9.568628266452817305e-03 -2.191137449383210450e-03 2.347984718291482725e-04 -2.112713814929247785e-03 1.078750162121966394e-02 -1.194779346591227703e-03 6.425068846833081014e-04 -6.590419883332451810e-04 4.866044788410465310e-04 5.810907854121171064e-04 -6.165231503762319803e-04 -3.751106370871717596e-04
2.824805140086824595e-01 1.943300812110372311e+00 -7.261367146293706831e-02 -6.653583979275268234e-02 -1.775964618309935558e-02 6.751424549729612146e-02 -7.141605752714877409e-02 -3.587219872124158826e-02 -6.478170151126071141e-02 3.622085319248892488e-02 -1.001068245174557281e-01 1.161520166678231200e-02 1.161425680371657582e-02 -2.581493452035649172e-01 -1.504694432144371499e-02 -2.004999425438219046e-02 -2.555882938639558177e-01 -2.022668364767007260e-02 2.553020003550504104e-03 9.789253792296257611e-03 5.367767076302782520e-03 3.408593509551544748e-03 8.077634348761221494e-03 -6.237041096756703804e-03 1.688550611785700206e-01 -5.889912579360536693e-01 3.949007939984806870e-02 -1.494442667881439729e-02 1.220337892518723322e-02 -5.683351340250435580e-04 3.253730453081568608e-02 7.116708610933347549e-03 1.722957800323533795e-03 1.156370662970104476e-02 4.654867893224070262e-03 -8.149443941754763937e-04 -4.409718446510041967e-01 -7.302204127993727756e-01 6.506374313637539042e-02 -1.293234078038312668e-02 -1.334193891936868125e-02 1.867049417844440437e-03 -1.188401520897702963e-02 -1.272447090592669638e-02 2.043738811132356399e-03 -9.813820232004742683e-03 -5.570912635430563115e-03 1.311469935206502520e-03 5.637430995256636351e-02 2.245467075661614249e-03 -7.804190977544538110e-02 8.020470133285719297e-03 -5.282256968855945922e-03 -7.113874021736223130e-03 -5.096118944910948273e-03 -4.805101120672025314e-03 -7.074189772976425747e-03 5.546298952568832347e-02 1.011334182383504150e-02 7.498433289480538333e-02 1.882639658428689362e-03 -2.416487290555249280e-03 2.111768951863508131e-04 5.862875322735659409e-04 2.644199289391550942e-03 -1.596818581051150186e-03 4.974704040967056068e-04 1.117017116283254563e-02 8.357313816211530116e-04 1.909568255801423822e-03 -2.464675306906491913e-03 4.488099562123494188e-05 -1.280525669804499084e-02 5.194384703744868610e-03 4.529673537017340004e-03 -8.886437133009614242e-03 4.459281238621925873e-03 -3.150173461079644986e-03 7.280169921301880669e-04 -7.119543200129907099e-04 5.645556817621827372e-04 8.390384023511604852e-04 -1.028955878559033050e-03 -3.292847784001646377e-04
-3.185369610277379027e-02 -7.261367146293706831e-02 1.290887038183082369e+00 2.994649000463657507e-02 1.696596120790228382e-02 -2.252884250727432702e-02 -1.477860321078187586e-02 -1.394806857602213720e-02 -4.281646982268303217e-03 -3.994881041825056045e-03 1.162134327670939597e-02 4.214561704602813944e-03 1.450199454829506629e-01 -3.169212451853723606e-02 -4.137078208899205300e-01 -1.438161899372351615e-01 -3.582920745175176627e-03 -4.162764311340551582e-01 -4.301016675115364174e-03 5.806183538792554109e-04 3.563551052328106997e-03 3.644336844446384102e-03 -1.637920124409593045e-03 5.137220488269367280e-03 -1.835160289376716949e-02 3.952929121707506738e-02 -2.344460379056120813e-01 1.705477833608087888e-03 -5.716421547550022426e-04 6.905059284214181553e-03 -3.714256711308819986e-03 1.885474247625811397e-03 2.280663224859330249e-02 -1.277454864840975443e-03 -8.026611743212854659e-04 -2.684355969684249811e-03 4.856312698833563368e-02 6.500468919476840024e-02 -1.459586669387343272e-01 -3.330642306630457114e-03 -5.593589349007610078e-04 4.600538266945667330e-03 6.064131155731575587e-03 4.425266168256314012e-03 3.987794568832220277e-03 1.073364442647379300e-03 1.331312059586455205e-03 6.224757876902440451e-03 -1.900119625144330859e-03 4.322748525626697938e-03 -3.675517325614832947e-03 5.911016095933185888e-02 -9.065016252428961807e-03 -6.761581827686005686e-02 -5.944747707379060414e-02 -4.950137601258638650e-03 -6.102303623586329689e-02 -1.047238978880513094e-02 -7.291980709622737297e-03 -1.948260398342288591e-02 -2.541681646761931833e-04 2.721205629246990863e-04 5.938464367992083055e-03 4.044013921241848813e-04 -2.010668603832482457e-03 -1.417294598566112840e-04 -5.234541384037600439e-04 1.319501271265056475e-03 -7.766774400142406783e-04 -1.086592525567317037e-04 2.456643970848290323e-05 -1.128638931991490226e-03 1.493828506888699196e-03 4.553295113660132259e-03 4.579420577427022881e-02 1.057301770530320179e-03 -3.185605826043816889e-03 -2.374629856744264744e-02 -5.324303375280048638e-04 9.651776216235309755e-04 4.629829021983358078e-05 3.840868362114111586e-04 -7.591974732985883392e-04 3.873938569414186323e-04
-7.493567244692120322e-02 -6.653583979275268234e-02 2.994649000463657507e-02 1.642550898294639294e+00 -3.020727221077287861e-02 -2.801882762112681835e-01 7.124503731225509395e-02 4.170625572047335569e-03 3.897607389210144824e-02 -7.491866491173851395e-02 7.139479810817023209e-02 1.482017718567311265e-02 -2.947358604024837847e-01 -9.752262403273687097e-02 -1.373358466010598470e-03 -1.373830897543454853e-03 -5.932795189597796920e-03 -1.535119022860258892e-02 -2.950627830232196436e-01 9.494928947327357927e-02 -2.265072984275108559e-02 -1.328477470389274190e-03 2.352236602086877487e-03 -1.638770501168736529e-02 1.262856730475706533e-02 -5.291233167981653738e-05 -8.602978213296072919e-04 -4.220353715195622746e-01 -1.050168054384223795e-02 -9.604391333489953331e-02 -4.524004358623162289e-03 -1.237770616080786283e-04 -4.743212589867664818e-04 -5.164479787715106629e-02 -1.149662135203565264e-02 -1.032947925011638429e-01 -4.058186867227694256e-03 5.577999108423350311e-03 1.264510240840696458e-02 -4.807656975264783528e-01 4.371597946123940287e-02 3.981152181480287489e-01 -5.519890029882269789e-03 1.812247360033256149e-03 1.652234799855110958e-02 -4.052517688833386436e-03 -2.760417446474026405e-03 1.355878499294934335e-02 3.111386832232216834e-02 3.337398077550240982e-02 -5.833584567698196777e-03 -4.194247148690031374e-02 -6.086477167235677249e-02 9.436347437253233064e-03 1.027538583960475177e-03 3.241352746920716545e-03 -6.377825693547724620e-04 9.632878954920760621e-04 -3.788900893500544813e-04 7.540007264371069787e-04 -4.205632748631848994e-02 6.152050663995998342e-02 -4.601483130011418260e-03 3.120315788203184212e-02 -3.391680460675323278e-02 1.635557966745348427e-03 8.914783024981608704e-04 4.053462551898757461e-04 6.680181874575686057e-04 9.656500531562950927e-04 -3.202140929693729574e-03 6.982538055602129611e-04 -4.053462551898757461e-04 1.781066878864603908e-04 -2.017282645291873771e-04 -3.335366621958629763e-04 -2.272395673034912494e-04 -1.577921319737977989e-04 -6.903169558082795920e-03 8.111649419127216079e-04 7.224895431957281851e-03 1.511025014684644688e-02 -2.059801483250320829e-04 -1.842955409668838203e-03
-2.931201445601183675e-02 -1.775964618309935558e-02 1.696596120790228382e-02 -3.020727221077287861e-02 1.188863558936832598e+00 8.777447178379906012e-02 -4.227317355989882938e-03 -2.997578075967366820e-03 -1.117206088896392259e-02 4.064753665534378418e-02 -3.595723639715553421e-02 -1.398822525631484778e-02 -1.488778213802476880e-01 -3.812957107153116532e-01 -4.958405153083604577e-02 9.706578274046561913e-03 1.556283955532182170e-02 -6.274363187852256135e-03 1.557772114860676016e-01 -3.711218976552710935e-01 7.444670581041595847e-02 -1.007601973273947529e-02 1.641085415679722007e-02 4.148893721535911600e-03 -4.965255410314213178e-04 -3.412845393347242219e-03 1.182496126737004466e-03 -2.100147136155269822e-02 -1.883404997511901602e-01 -4.659639451705865909e-02 4.781007112495360128e-04 -1.129111363524328070e-04 9.259658043965496429e-05 -3.741657740215459469e-04 7.097291674933037253e-02 -6.992931549325277947e-03 3.097261129399858908e-03 9.461858740027476872e-03 -1.916654728794262626e-03 4.670741592727967184e-02 -1.687804169963789958e-01 -6.356377301955948300e-02 1.162654002357049830e-03 1.229266848489690180e-02 -2.204365532303186135e-03 -6.094366773833959951e-04 9.162337148197162440e-03 -2.624829596544470470e-03 -5.508220971020692802e-02 -5.270965855220723084e-02 4.986042397755643951e-03 -2.381338384510810202e-02 -3.398719690514864777e-02 1.576929213517961476e-02 -9.042339538852016759e-04 -6.614041459975211323e-04 -6.094366773834339421e-04 -2.815691935818083122e-04 3.722760478900341129e-04 -5.272335906665993974e-04 1.174417547525180572e-02 -1.865254178019597892e-02 -8.787698942642861374e-03 5.392664218084268490e-02 -5.897126608867238329e-02 6.901279831951343501e-03 1.313359661338003512e-04 8.248182132122024862e-03 2.763724467203974248e-04 1.116828143670118602e-03 -3.722760478900232709e-04 1.023286700164755154e-03 -4.714866697896674327e-04 5.503827357765270299e-04 -8.314794978254438310e-05 4.681796490596816431e-04 5.636108186964647673e-04 -1.143284309509961551e-04 9.117928584108803830e-04 -1.399861875003766999e-02 1.802326297843247389e-03 5.792010592806920086e-04 7.013718536770919762e-03 -2.759000151875275978e-04
5.502599035779710823e-02 6.751424549729612146e-02 -2.252884250727432702e-02 -2.801882762112681835e-01 8.777447178379906012e-02 1.969585957735379145e+00 -3.873229922114807683e-02 -1.121741431611806075e-02 -1.026475613011519350e-01 4.729748291181605502e-02 -6.453367495651163299e-02 -4.294402633655375681e-03 4.807179819416596694e-02 2.931201445601183675e-02 -2.599091526634512150e-01 -2.573334559463234458e-03 8.409281284822711644e-05 6.676874853845041723e-03 1.433640729602927467e-02 -4.542429188404475786e-03 -2.701174532253900473e-01 -3.817246785471324969e-04 -2.450502360920852468e-03 5.687603224045887154e-03 -4.421486715993272129e-03 1.235880889949672080e-03 7.305208792542673517e-03 -1.888039550849208714e-01 -4.678064281487227805e-02 -6.070329457442678045e-01 4.002912377883919431e-03 4.771558481837868721e-05 5.442411258494193145e-04 -5.213754396591902679e-03 -7.027419051223713665e-03 7.632131413278567950e-03 1.115032903845263046e-02 -1.273675412578087300e-03 -1.122308349451233214e-02 4.252710550880886009e-01 -6.353400983298958249e-02 -7.397975448334170867e-01 1.057868688369759634e-02 -2.191609880916123645e-03 -7.393081057653779452e-03 1.151740833948121032e-02 -3.227179800935060620e-03 -1.093915214326622240e-02 2.125941897848085058e-05 -8.187238464383759205e-04 -5.850119671348092548e-03 -5.299028288272329690e-02 -7.695626211294373520e-02 1.273533683118238322e-02 7.913228175326957395e-04 -2.097596005878118054e-04 1.057396256836906114e-02 -4.010943713942099337e-04 5.135330762138352011e-04 -8.791950826438489457e-04 -5.700925793272407227e-02 8.401533407686881394e-02 6.582860978806789366e-03 -1.189157411350268666e-02 1.268147963643687093e-02 -7.537172675174696503e-03 -4.280229687669769197e-04 -8.239205932997705449e-04 -8.319519293583136580e-04 4.795180058482376509e-04 6.434517477490369133e-04 1.355878499294911003e-03 -1.554299743094351115e-04 -2.810967620489818533e-04 -2.914902557717819441e-04 -2.725929944575309662e-04 8.645497051257625132e-05 -3.255053261373686523e-04 8.388494297380113401e-03 1.913347708064249515e-03 2.422156468949551895e-03 6.657977592530804622e-03 -3.571582388386631461e-04 4.638332789574104234e-03
-7.482276131056883606e-02 -7.141605752714877409e-02 -1.477860321078187586e-02 7.124503731225509395e-02 -4.227317355989882938e-03 -3.873229922114807683e-02 1.642493261647631098e+00 3.040238643384196582e-02 2.803248089242633689e-01 -7.487803579991290925e-02 6.649615554399282424e-02 -2.996680456054934966e-02 -1.323280723528009670e-03 -2.367354411138248346e-03 1.629841545197771580e-02 -2.950457754880369543e-01 -9.505936602042888706e-02 2.260632127866260555e-02 -1.315721819002135806e-03 5.867599638063799097e-03 1.529166385546278095e-02 -2.947656235890536713e-01 9.749049868850265255e-02 1.344067710973582746e-03 1.257565497307716260e-02 9.590360116964095720e-05 8.281724770954565235e-04 -4.220141121005835938e-01 1.036420296778128164e-02 9.609966025577645898e-02 -4.507941686506195325e-03 6.094366773838651836e-05 4.814077319796403057e-04 -5.162731791043535801e-02 1.143048093743579893e-02 1.031653462611614447e-01 -4.036927448249159195e-03 2.719788334648348856e-03 -1.357720982273068894e-02 -5.522252187546445451e-03 -1.820751127624639382e-03 -1.655919765811383199e-02 -4.807307375930469640e-01 -4.381046576781050250e-02 -3.981837207202928441e-01 -4.056769572629084775e-03 -5.616266062584765462e-03 -1.266305480665546809e-02 9.155723106737956307e-04 -5.480205781122158420e-04 -6.628214405960926661e-04 1.016672658704751049e-03 3.191275004438168077e-03 -6.425068846833623115e-04 -4.195900659055024073e-02 -6.152192393455859637e-02 4.627466864318423474e-03 3.118520548378340973e-02 3.398011043215582588e-02 -1.644061734336669210e-03 1.038876940749014922e-03 -3.250801377577787823e-03 6.207750341720224760e-04 8.858091241037879988e-04 3.066080648231393584e-04 -7.558904525686404967e-04 3.117339469546204223e-02 -3.350815133083329123e-02 5.829805115435422042e-03 -4.195758929595172493e-02 6.092807749775934478e-02 -9.423591785866171008e-03 -3.902284461385074898e-04 2.159012105148756105e-04 1.554299743094757691e-04 -3.765279316857053464e-04 -1.710202148935864586e-04 1.965315176677927527e-04 1.520237429575326676e-02 1.984212437992097190e-04 1.816026812296060375e-03 -6.833249691220186564e-03 -8.229757302340200489e-04 -7.207415465241662038e-03
-4.064328477154802166e-02 -3.587219872124158826e-02 -1.394806857602213720e-02 4.170625572047335569e-03 -2.997578075967366820e-03 -1.121741431611806075e-02 3.040238643384196582e-02 1.189080877441945905e+00 8.772297674671776513e-02 2.940035915265573618e-02 -1.778988180120209817e-02 1.700706275126070283e-02 1.001980038032969367e-02 1.638723258015445036e-02 4.012833440073569971e-03 -1.557143780921978471e-01 -3.712017385843236483e-01 7.433804655785922200e-02 -9.713192315506533059e-03 1.562520051765873413e-02 -6.207277910186799821e-03 1.488924667577661842e-01 -3.811199661850894205e-01 -4.956704399565325936e-02 6.708527766547116734e-04 -3.384971932908775044e-03 1.146591330239992226e-03 2.086777323775484624e-02 -1.883069571123574537e-01 -4.649860118975758516e-02 -4.327472840958866088e-04 -1.138559994181455591e-04 9.921062189962849510e-05 3.321193675975191249e-04 7.091575253385487554e-02 -6.751991467569046571e-03 5.385719474551066161e-04 9.066905978560406421e-03 -2.663568982238606695e-03 -1.182023695204143529e-03 1.223030752255999283e-02 -2.166571009674749231e-03 -4.678678442479938804e-02 -1.688078180252846061e-01 -6.374471429664310684e-02 -3.118992979911187902e-03 9.426898806596173061e-03 -1.943583326167015951e-03 -4.346370102269593409e-05 8.165506613872327429e-03 2.825140566475100191e-04 -1.055412044398916765e-03 -4.412510516869200781e-04 1.119662732867261670e-03 -1.170449122649194762e-02 -1.867805308297016548e-02 -8.614789001617783465e-03 -5.397388533412821043e-02 -5.892496779845255578e-02 6.915452777937004629e-03 1.013365637974781523e-03 -6.717976397203483281e-04 -5.985707521277531824e-04 2.177909366463332344e-04 2.768448782532564097e-04 -5.163676654109403217e-04 5.507654053181266357e-02 -5.271485529906864975e-02 5.019112605055523965e-03 2.389369720569352318e-02 -3.392672566894316954e-02 1.568425445926565839e-02 -4.984152671624127347e-04 6.623490090632445232e-04 -1.275565138709528661e-04 4.889666365053089297e-04 4.403061886212075293e-04 -6.472312000117678467e-05 -6.396722954861867178e-04 6.986789939398163618e-03 -3.066080648231339374e-04 -9.155723106737251576e-04 -1.390413244346659118e-02 1.745162082367770996e-03
-4.724031869634058578e-02 -6.478170151126071141e-02 -4.281646982268303217e-03 3.897607389210144824e-02 -1.117206088896392259e-02 -1.026475613011519350e-01 2.803248089242633689e-01 8.772297674671776513e-02 1.969172107712598097e+00 -5.495607049093453877e-02 6.771550133029255458e-02 -2.244380483136035331e-02 4.242435165041158820e-04 -2.373968452598253752e-03 5.835946725362447900e-03 -1.434349376902208442e-02 -4.507469254973178914e-03 -2.699761961970663648e-01 2.491131472746399914e-03 2.201530943105902121e-04 6.796872463190306232e-03 -4.806282199504172126e-02 2.924870863060921936e-02 -2.599757655095838449e-01 3.959921108393806011e-03 1.267061371118142175e-03 7.288201257359923531e-03 1.888389150183522602e-01 -4.662001609370138716e-02 -6.071066450633930689e-01 -4.205585505478786831e-03 1.067695264253001414e-04 5.414065366522438291e-04 4.776282797168017111e-03 -7.043954154873680561e-03 7.990706946715837866e-03 -1.149095217364128063e-02 -3.167180996262479106e-03 -1.094009700633198981e-02 -1.059474955581465004e-02 -2.189247723251828721e-03 -7.401584825245176129e-03 -4.252734172457529604e-01 -6.363841720175064665e-02 -7.396964444853859622e-01 -1.105064598502017784e-02 -1.377610349806239996e-03 -1.123867373509655938e-02 4.469202300811736875e-04 -8.636048420596325464e-04 -8.243930248326837400e-04 -5.900669845363944524e-04 6.368377062890653341e-04 1.228321985423971689e-03 5.690721272162724970e-02 8.400305085701452457e-02 6.555932381434033222e-03 1.187362171525418661e-02 1.265360617599843931e-02 -7.517330550794792607e-03 -8.314794978254384100e-04 -2.116493267192206401e-04 1.053191616194493543e-02 4.658174913954571915e-04 5.678627024921631058e-04 -8.754156303809987501e-04 -7.322688759254635665e-05 -8.900610078994971794e-04 -5.846340219085302201e-03 5.300067637644613472e-02 -7.700397769776216872e-02 1.274525789337235641e-02 4.511721138768828680e-04 -2.088147375220450463e-04 -2.862935089103276886e-04 3.311745045316331036e-04 -1.370051445281298547e-05 -3.151118324145197724e-04 -6.544594024645547688e-03 -2.371606294933835662e-04 4.726205054685246598e-03 -8.369597036065885842e-03 1.776814995069030253e-03 2.334756635371301042e-03
4.957035101638326835e-02 3.622085319248892488e-02 -3.994881041825056045e-03 -7.491866491173851395e-02 4.064753665534378418e-02 4.729748291181605502e-02 -7.487803579991290925e-02 2.940035915265573618e-02 -5.495607049093453877e-02 1.667396072607503443e+00 -2.823978384904327621e-01 3.173936767182276159e-02 7.030726071953702708e-03 -8.237316206866324153e-03 2.115075972593507582e-03 6.961751068156811321e-03 -8.508964338258224319e-03 -1.691304887622101499e-04 -3.165976295853663025e-01 -2.416014859022382055e-03 1.152638453860548307e-01 -3.166136922574834811e-01 -2.737599003437054743e-02 -1.121358762070193693e-01 -3.512400890265854336e-01 -1.300348896923109732e-01 1.432317921310929075e-02 -1.535024536553721876e-02 -4.265111878618327648e-03 4.762109851182309362e-04 -9.361844984522005308e-02 -9.752309646426968182e-02 1.063774082530448070e-02 1.193787240372267203e-02 -3.393475700500135292e-03 3.774727947514291710e-04 -6.171373113689790184e-03 1.439498880610331176e-02 -1.546268407035626506e-03 -4.273615646209743407e-03 8.759825482204410679e-03 -3.588117492036614620e-03 -4.308103148108156574e-03 9.293200682798131995e-03 1.651148207329564827e-03 -4.732809647514505391e-01 4.376941146760536805e-01 -4.813793860876568187e-02 -1.054939612866101148e-03 -1.774925268937664787e-03 -3.661344379629486237e-04 1.223597670095403524e-03 1.158402118561362333e-03 -1.762169617550569771e-04 1.225487396226828622e-03 1.308635346009370294e-03 4.346370102270135510e-05 -1.315721819002222542e-03 -2.266726494640062574e-03 9.084858376808566463e-04 3.868174904713252149e-02 -6.247907022012365481e-03 -4.269930680253461452e-02 -4.068107929417646984e-02 8.107397535331111599e-03 5.233785493585001863e-02 -4.069525224016214138e-02 -2.672545181362829831e-03 -5.287123013644377117e-02 3.859812866581716073e-02 3.149228598013924414e-03 4.286701999669835506e-02 -1.967677334342634449e-03 -1.091505813509059154e-02 1.200448524985519259e-03 -9.240760782651185820e-03 2.313024784859939523e-03 -2.555854592747430331e-04 9.160447422065570375e-04 6.680181874574845800e-04 3.444025874515654201e-04 8.050233319855195670e-04 6.042399305220230547e-04 -4.644001967968802366e-04
-3.617408247073619632e-02 -1.001068245174557281e-01 1.162134327670939597e-02 7.139479810817023209e-02 -3.595723639715553421e-02 -6.453367495651163299e-02 6.649615554399282424e-02 -1.778988180120209817e-02 6.771550133029255458e-02 -2.823978384904327621e-01 1.943321599097817431e+00 -7.253383053388455515e-02 -3.418514571741464170e-03 8.091334863214042286e-03 -6.332472266393530946e-03 -2.612546376690237475e-03 9.654138373899650433e-03 5.363515192507101528e-03 2.004101805525789967e-02 -2.557210471246882388e-01 -2.013833895102618010e-02 -1.165205132634499277e-02 -2.581545419504263084e-01 -1.512914740816057729e-02 -1.689594685473309599e-01 -5.891514122256917840e-01 3.951322854495795123e-02 1.496757582392389124e-02 1.221707943964005227e-02 -5.773113331492523825e-04 -3.257557148497666755e-02 7.039702271077964008e-03 1.733351294046366411e-03 -1.156843094502943946e-02 4.664788955413989684e-03 -8.215584356355528153e-04 9.802481875216213780e-03 -5.547763490320657166e-03 1.314776955936550543e-03 1.189582599729834163e-02 -1.272116388519672209e-02 2.044211242665182858e-03 1.291769540286459572e-02 -1.331878977425878310e-02 1.783429036529018095e-03 4.410479061277939317e-01 -7.300035667257922523e-01 6.504531830659394942e-02 -3.902284461385074898e-04 1.117678520429256014e-02 8.239205932997434399e-04 -1.910985550399989935e-03 -2.553020003550471578e-03 4.535342715407224279e-05 -1.879332637698654784e-03 -2.416959722088065331e-03 1.870828870107052108e-04 -6.585695568004376957e-04 2.736795869831207262e-03 -1.590204539591200290e-03 5.204305765934809716e-03 -4.798487079212021209e-03 -7.184738751664549589e-03 -5.546440682028692948e-02 1.012184559142650236e-02 7.500039556692246479e-02 -5.642722228424618125e-02 2.271450809968695791e-03 -7.805230326916820505e-02 -7.933070299707543904e-03 -5.307295840097266126e-03 -7.187100909328877907e-03 8.936514875492285875e-03 4.412510516869200781e-03 -3.131276199765418294e-03 1.281895721249778214e-02 5.262414844476107079e-03 4.520224906360244439e-03 -8.465973068768066663e-04 -9.921062189962844089e-04 -3.538512181086366989e-04 -8.097476473140768904e-04 -7.506937057071455836e-04 5.966810259963768737e-04
3.938661689415265746e-03 1.161520166678231200e-02 4.214561704602813944e-03 1.482017718567311265e-02 -1.398822525631484778e-02 -4.294402633655375681e-03 -2.996680456054934966e-02 1.700706275126070283e-02 -2.244380483136035331e-02 3.173936767182276159e-02 -7.253383053388455515e-02 1.290921053253448081e+00 -3.657092495833462638e-03 -1.599653170248306697e-03 5.048875791625409733e-03 4.281646982268291941e-03 5.225092753380474950e-04 3.507804131451172647e-03 1.437783954146067689e-01 -3.568747799189515499e-03 -4.162513922628138241e-01 -1.449925444540450803e-01 -3.176771356379409078e-02 -4.136931755124019228e-01 1.846451403011963033e-02 3.964598180569034458e-02 -2.345112334571461399e-01 -1.720595642659315198e-03 -5.787286277478384446e-04 6.923484113995544489e-03 3.737405856418574146e-03 1.806578181638957220e-03 2.282930896217036376e-02 1.254778151263944742e-03 -8.362038131540222964e-04 -2.656010077712927554e-03 -1.084230367903070901e-03 1.276510001775235789e-03 6.194522258799696132e-03 -6.109012151352886423e-03 4.399282433949262827e-03 3.958503813795201734e-03 3.345287684148906971e-03 -5.773113331492723318e-04 4.546208640667279144e-03 -4.854375729548850160e-02 6.490689586746736794e-02 -1.459855955361070712e-01 4.828250265781963355e-04 1.325170449659337189e-03 -7.757325769485227084e-04 1.445640490537489307e-04 6.236096233690896495e-05 -1.076199031844544051e-03 2.858210773775012297e-04 2.584200484718915218e-04 5.629966577037523803e-03 -3.656620064300625337e-04 -2.061218777848008738e-03 -1.341705553309217348e-04 5.941582416108928677e-02 -4.953917053521472366e-03 -6.134476210973780624e-02 1.045396495902378362e-02 -7.322216327725473810e-03 -1.948827316181714342e-02 1.915237434195699116e-03 4.343535513072331079e-03 -3.666068694957729142e-03 -5.913519983057320684e-02 -9.035253065859089050e-03 -6.759077940561875053e-02 -1.002027281186258041e-03 -3.172377743123830363e-03 -2.374913315663978314e-02 -1.411152988639011088e-03 4.524949221688798727e-03 4.578853659587596436e-02 -3.840868362114220006e-04 -7.228202452687229693e-04 3.689690271600266393e-04 6.047123620548820397e-04 9.826575883391834229e-04 2.929075503703480569e-05
-3.166122749628849098e-01 1.161425680371657582e-02 1.450199454829506629e-01 -2.947358604024837847e-01 -1.488778213802476880e-01 4.807179819416596694e-02 -1.323280723528009670e-03 1.001980038032969367e-02 4.242435165041158820e-04 7.030726071953702708e-03 -3.418514571741464170e-03 -3.657092495833462638e-03 1.698874185641657153e+00 -2.507047691088298835e-01 2.945109829928446166e-01 3.573755573437781274e-02 -9.386742126303471156e-03 -5.151535163714883458e-02 2.346331207926227735e-02 5.338240105499326982e-02 -3.946693025473815147e-03 1.336981237980627499e-04 -3.149701029546807685e-03 5.071552505202462334e-03 -8.332794619656416768e-02 4.614097051938606531e-02 5.939881662590651423e-02 -5.268556454403164335e-02 -5.690768515316009524e-02 -3.861182918026993816e-02 9.497291104991718164e-03 5.910118476020768605e-03 1.173992359145611042e-03 -1.459246518683682790e-02 -7.086472992823449123e-06 -9.084385945276040111e-03 -3.691532754578633058e-02 6.646639235742286128e-03 5.109583243597326518e-02 -3.857214493151008700e-02 -5.324586834199809826e-02 2.511918460192043463e-03 -1.022814268631841959e-03 5.588865033679345489e-04 1.050687729070359441e-03 -1.286431063965225684e-03 -1.138559994181458437e-03 -7.927401121313458780e-04 -4.394926615216340204e-01 4.135467217372167381e-01 -5.974605380255521014e-02 -4.384622883484765588e-01 -3.544890006780319902e-02 -4.243578449350792203e-01 -8.493846529206833945e-03 -2.337591224568400742e-03 -1.468175474654653638e-02 1.183440989802725905e-03 -2.219955772887413376e-03 -9.155723106737305786e-04 2.234128718873085347e-03 2.720260766181262051e-03 1.929410380181360244e-03 -7.087890287429217048e-03 1.176212787350033179e-02 -1.463120457253109120e-03 -5.532173249736213085e-04 -5.286508852651709313e-04 -5.716421547550241435e-04 -1.297296989220852233e-03 1.648786049665291586e-03 -4.138500227813049492e-04 -7.174345257941739523e-03 6.141609927121267909e-05 -5.805711107259733071e-03 -5.499103042436604555e-03 1.308635346009522082e-04 3.655675201234885683e-03 -6.778447633408945031e-03 4.431407778183397549e-04 -7.398277804515325864e-04 -5.165566380240708619e-03 6.949467848302569870e-04 8.541562114025395835e-04
2.742323318765601398e-02 -2.581493452035649172e-01 -3.169212451853723606e-02 -9.752262403273687097e-02 -3.812957107153116532e-01 2.931201445601183675e-02 -2.367354411138248346e-03 1.638723258015445036e-02 -2.373968452598253752e-03 -8.237316206866324153e-03 8.091334863214042286e-03 -1.599653170248306697e-03 -2.507047691088298835e-01 1.770187725526175981e+00 4.040848629971892370e-02 2.064525798578006888e-03 -9.127377214765902214e-04 -1.437987099705195261e-02 -5.291989058432784720e-02 -1.347095997099149178e-01 5.671068120395940208e-03 3.129386473634003171e-03 -7.877795810363408258e-03 7.239540809475789387e-03 6.030210571672613845e-02 -7.565518567146000545e-03 -8.731148888160072952e-02 -2.330268535809161545e-02 -3.843797437617915702e-02 -4.226986653916911529e-02 2.923878756841966683e-03 -1.115221876458402130e-02 2.677269496691421849e-03 -4.800849236876151768e-03 -1.031601495143000431e-02 3.256470555972112123e-03 -4.635639929836811446e-02 1.021255244573466767e-02 6.613191083216132804e-02 4.604317719208502781e-03 5.289343441848797303e-03 3.282454290279152465e-03 -7.053402785530584872e-04 -3.533787865758224373e-04 1.294934831556587233e-03 -1.770200953609083177e-03 -8.546286429353918464e-04 3.513945741378290445e-03 4.188573245980440340e-01 -7.734091586699456400e-01 7.167825702788345466e-02 -3.578621618226192347e-02 -1.587686479521078498e-01 -6.525271574951746478e-02 -2.508611439462101042e-04 1.273675412578096841e-03 -3.637722802987079090e-05 -6.226647603033879427e-04 5.432962627836789016e-04 4.832974581110497693e-03 -7.363790302616747899e-03 9.436819868786146259e-03 1.429577818420362315e-03 1.199787120839515900e-02 -1.450412049019291633e-02 1.096041156224537394e-04 -1.525953851122974648e-04 -1.105962218414437148e-02 -2.253498411720160073e-04 -1.411625420171860532e-03 2.149563474491958479e-03 -7.856536391384854982e-04 3.178519353050976784e-03 5.952637313977863663e-04 8.030863627008548444e-03 2.692859737275668606e-04 -3.609376911014930129e-04 -2.840258375526522657e-03 2.017282645292456530e-04 4.429045620519152932e-03 -9.949408081934259587e-04 -1.182968558269869522e-03 -8.475421699425450192e-04 1.253833288198160419e-03
1.121094200411794223e-01 -1.504694432144371499e-02 -4.137078208899205300e-01 -1.373358466010598470e-03 -4.958405153083604577e-02 -2.599091526634512150e-01 1.629841545197771580e-02 4.012833440073569971e-03 5.835946725362447900e-03 2.115075972593507582e-03 -6.332472266393530946e-03 5.048875791625409733e-03 2.945109829928446166e-01 4.040848629971892370e-02 1.782384962841436549e+00 5.244840391453819972e-02 -1.756783898076003450e-02 -1.436432799962101270e-01 7.840001287734994773e-03 2.658041533304205534e-02 1.009444456252083649e-02 -5.089032471918111637e-03 7.326940643054035904e-03 -4.750299062860813271e-03 2.723048112225106426e-02 -3.800664438668219236e-02 5.726342609740021211e-03 -5.378821974171597159e-02 -5.839584448165453801e-02 2.848195225278494710e-02 -1.581700771999822869e-02 6.955609458229706533e-03 -3.667958421089144699e-03 -2.732543986035438667e-03 1.221802430270575029e-02 -1.126135044867361372e-02 5.903032003027968398e-03 2.174129914200452224e-03 -1.253219127205457487e-02 5.054450483713100739e-02 7.041828212975816126e-02 -2.330504751575554132e-03 9.330522773893612336e-04 4.854234000088998927e-03 -3.732209109557520828e-04 6.793565442460270352e-04 2.156177515951940901e-03 -7.147889092101879878e-04 -5.574030683547445686e-02 6.991655984186574690e-02 -1.672582425975189802e-01 -4.268300791465113875e-01 -6.594057606135489413e-02 -7.720906022617461950e-01 -1.267581045804260474e-02 -8.187238464383677890e-04 -2.322095470290746685e-02 5.484930096450924344e-03 -2.664513845304292139e-04 6.740180679247652178e-03 4.121965124163160660e-03 2.310190195662785613e-03 -1.178102513481451945e-02 -3.040096913924347170e-03 2.813802209686611620e-03 1.308162914476535595e-03 9.037615223523426909e-04 4.577861553368598683e-04 1.158874550094248423e-03 2.574751854061843939e-04 -7.677012408899795953e-04 4.015668029270716291e-04 -2.296962112742845057e-03 6.193577395734102846e-04 -3.727012362696066790e-03 1.870828870107241844e-04 4.610931760668402369e-04 1.480600423968753219e-03 -2.099958163542150168e-03 -5.436742080099671304e-03 1.654455228059526113e-03 -6.897500379687512319e-05 3.647171433643510690e-03 -1.401704357981893839e-03
-3.165177886563138587e-01 -2.004999425438219046e-02 -1.438161899372351615e-01 -1.373830897543454853e-03 9.706578274046561913e-03 -2.573334559463234458e-03 -2.950457754880369543e-01 -1.557143780921978471e-01 -1.434349376902208442e-02 6.961751068156811321e-03 -2.612546376690237475e-03 4.281646982268291941e-03 3.573755573437781274e-02 2.064525798578006888e-03 5.244840391453819972e-02 1.699411812726046467e+00 -3.090647087939873972e-01 -2.333599178115775552e-01 1.166905886152477118e-04 -4.114406219637466340e-03 -4.264639447085489046e-03 2.342315539896955984e-02 5.291280411133506001e-02 -7.765357105543821588e-03 -8.320133454575884269e-02 3.219195708029821967e-02 -6.805990391774412174e-02 -5.252871727512370414e-02 -4.713969077984232758e-02 5.012120618369263203e-02 9.575714739445507356e-03 5.603037979664783272e-03 -2.447667771723691620e-03 -1.462128351034125764e-02 1.949252504561286691e-03 8.869429597826838235e-03 -3.688178490695348533e-02 -4.592034499354270653e-03 -5.131315094108672425e-02 -1.019979679434753102e-03 3.108599486188431179e-04 -1.069112558851718908e-03 -3.861041188567134602e-02 -5.252257566519649701e-02 9.094307007466027187e-03 -1.263754350388124510e-03 -9.670673477549587838e-04 1.028955878559019606e-03 1.285013769366637887e-03 -2.015392919161012458e-03 1.388003843529099718e-03 -8.485815193148284544e-03 7.062851416187723372e-04 1.438128829165053087e-02 -4.387221256915470047e-01 5.793853075785051349e-02 4.221936360830688129e-01 -4.393112478130175580e-01 4.164337508344959637e-01 -3.176913085839263434e-02 -1.190055031262686643e-03 1.700753518279351671e-03 1.908623392735879325e-04 -5.603037979664843987e-04 -5.111709185495185923e-04 6.968365109616685323e-04 -7.066158436917877213e-03 1.178480458707735837e-02 -1.129583795057202775e-03 2.329087456976971539e-03 2.157122379017667110e-03 -3.041514208522932364e-03 -7.481425754297759551e-03 1.360602814623468326e-03 5.654533016745998467e-03 -5.762247406237010032e-03 -7.077024362173818181e-04 -3.585755334372287169e-03 -5.334696869002902506e-03 5.182573915423654195e-04 -1.007224028047701454e-03 -6.913563051805585169e-03 5.314854744623194200e-04 6.552625360704139590e-04
2.404204070701054016e-03 -2.555882938639558177e-01 -3.582920745175176627e-03 -5.932795189597796920e-03 1.556283955532182170e-02 8.409281284822711644e-05 -9.505936602042888706e-02 -3.712017385843236483e-01 -4.507469254973178914e-03 -8.508964338258224319e-03 9.654138373899650433e-03 5.225092753380474950e-04 -9.386742126303471156e-03 -9.127377214765902214e-04 -1.756783898076003450e-02 -3.090647087939873972e-01 1.752623665997678826e+00 -3.424703424821910758e-02 4.222593040661360743e-03 -1.079647782034392350e-02 -5.825553231639650845e-03 -5.337909403426328164e-02 -1.346042474780881903e-01 2.670986157304442582e-02 5.296288185381776981e-02 1.978354286985175431e-02 8.414808733760112402e-02 -1.109930643290444469e-02 -1.402460248434470903e-02 5.177755113788357066e-02 6.264442125662170180e-03 -1.284872039906767918e-02 -5.947912998649185993e-04 -3.864489938756870881e-03 -1.369106582214881310e-02 -2.721205629246970480e-03 -4.657702482421156864e-02 -5.472646876596704360e-03 -6.774054020153388866e-02 -8.749431988481668702e-04 -1.693194613753670145e-03 -1.024231563230443200e-03 -6.501130323622855006e-03 -1.072608552194847034e-02 -1.400287063383349410e-03 -1.873191027771555633e-03 -2.056966894052318640e-03 -3.220093327942246536e-03 -1.749413966163477357e-03 -1.026357505128305293e-02 -3.286706174074853840e-03 2.493021198877833251e-03 9.954132397262675964e-04 -2.080588470695088777e-03 5.810577152048133909e-02 -1.600196466511089044e-01 -7.207037520015342758e-02 4.207730344637726216e-01 -7.647428746312466830e-01 6.179215477135184542e-02 -1.414460009368999696e-03 2.377275473328254504e-03 -2.981042972317426813e-04 -3.760555001528734665e-04 -3.892835830728410195e-04 5.725870178207231398e-04 1.233943920664958872e-02 -2.444738696220002255e-02 3.390168679770177041e-03 -8.116373734455364225e-03 8.290700970078997839e-03 -2.645616583990122693e-03 3.630636329993565479e-03 -1.413042714770422741e-03 -8.554317765412305236e-03 2.192082312448966367e-04 1.757445302222007026e-04 3.131748631298290723e-03 -9.410836134479124782e-04 -1.931300106312779921e-03 -1.160291844692811717e-03 8.484870330082670007e-04 5.695634560104419208e-03 9.684846423535194756e-05
-1.152444756932076986e-01 -2.022668364767007260e-02 -4.162764311340551582e-01 -1.535119022860258892e-02 -6.274363187852256135e-03 6.676874853845041723e-03 2.260632127866260555e-02 7.433804655785922200e-02 -2.699761961970663648e-01 -1.691304887622101499e-04 5.363515192507101528e-03 3.507804131451172647e-03 -5.151535163714883458e-02 -1.437987099705195261e-02 -1.436432799962101270e-01 -2.333599178115775552e-01 -3.424703424821910758e-02 1.800574521719434218e+00 4.285898866063992882e-03 -5.878937994852306316e-03 -1.745634513900611116e-03 3.920709291166767432e-03 5.671540551928797025e-03 1.006090192368809880e-02 -3.986424517386946698e-02 3.497930312414493370e-02 -2.173090564828161417e-02 5.744295007988514667e-02 6.789455288124474075e-02 3.833309457588524385e-03 1.468128231501366655e-02 -5.023836920384075651e-03 -1.979488122664029709e-03 3.895197988392423011e-03 -1.169834961656483589e-02 -7.971809685401625920e-03 4.254718384895497633e-03 -3.864489938756970194e-03 3.075529278888502593e-03 -7.464418219114906132e-04 -4.571719943441479583e-03 8.947853232281141340e-04 -5.034608359333178629e-02 -6.853139058753379698e-02 1.378649699178560555e-02 -3.255053261373523892e-04 -1.811302496967497630e-03 4.653450598625467069e-04 -5.191550114547742456e-03 8.612426843953484637e-04 7.428985854150800365e-03 1.238384777073798723e-02 -1.964842745145507427e-03 -1.144276415729008831e-02 4.244972122372715484e-01 -7.078866845151676745e-02 -7.823749643004750398e-01 -3.688461949615066959e-02 6.424312956380553996e-02 -1.656255192199707627e-01 -6.566798306689475458e-05 2.862935089103547937e-04 -1.176543489423029568e-02 -8.673842943224664790e-04 5.192022546080427318e-04 9.968305343248445513e-04 3.510166289115451308e-04 -1.497607959151571076e-04 1.173047496079898709e-03 -2.525146543111978382e-03 -4.262749720954065250e-03 8.021887427884171569e-04 1.551937585429904402e-03 -1.158402118561381415e-03 -1.671935194775175850e-03 -2.385779240919578105e-04 -1.540126797108717091e-04 8.895885763666761415e-04 4.814077319796275121e-04 -3.457253957435648534e-03 -3.736933424885785417e-04 2.103737615804992123e-03 4.502272508111738319e-03 4.955806779652723775e-04
6.998600727719551939e-03 2.553020003550504104e-03 -4.301016675115364174e-03 -2.950627830232196436e-01 1.557772114860676016e-01 1.433640729602927467e-02 -1.315721819002135806e-03 -9.713192315506533059e-03 2.491131472746399914e-03 -3.165976295853663025e-01 2.004101805525789967e-02 1.437783954146067689e-01 2.346331207926227735e-02 -5.291989058432784720e-02 7.840001287734994773e-03 1.166905886152477118e-04 4.222593040661360743e-03 4.285898866063992882e-03 1.699445827796411956e+00 3.092116350007053649e-01 2.332852736293863916e-01 3.571015470547221626e-02 -2.074446860767967943e-03 -5.236100408095994974e-02 -8.313188711042933388e-02 -3.218581547037110968e-02 6.806510066460554065e-02 -5.271910718286454411e-02 4.707685738597257308e-02 -5.013679642427682631e-02 9.542172100612877211e-03 -5.528393797473626567e-03 2.442471024862303934e-03 -1.464301536085236069e-02 -1.945945483831284855e-03 -8.851477199578348595e-03 -1.264226781920950969e-03 9.831300198720341679e-04 -1.020924542500449388e-03 -3.862316753705850869e-02 5.252729998052503568e-02 -9.073047588487492127e-03 -1.043128824544680734e-03 -3.066080648231393584e-04 1.132890815787172302e-03 -3.688036761235498340e-02 4.601010698478493789e-03 5.134763844298518426e-02 -7.055292511662174769e-03 -1.186559037919561466e-02 1.122024890531524068e-03 2.246411938727321377e-03 -2.197751490843214556e-03 2.962145711003208361e-03 -1.278399727906655466e-03 -1.697446497549338776e-03 -3.803073839485880681e-04 -5.914842791349605652e-04 5.451859889151053004e-04 -6.911673325674257649e-04 -4.387320467537368929e-01 -5.805049703113725201e-02 -4.222937915680340382e-01 -4.390429067023557397e-01 -4.162750138394566424e-01 3.180409079182393295e-02 1.192417188926959883e-03 1.892088289085771483e-03 -1.386114117397674620e-03 -8.453217417381243132e-03 -7.998265851241683107e-04 -1.441152390975326825e-02 -6.124602391937119736e-03 7.015608262902041717e-04 3.592369375832277396e-03 -7.306626087141268253e-03 -1.358713088492075755e-03 -5.645556817621735432e-03 -6.955609458229677043e-03 -5.744767439521346851e-04 -6.066020881862962955e-04 -5.380995159222747362e-03 -5.310130429294333300e-04 9.878543352006023334e-04
8.388021865847177655e-03 9.789253792296257611e-03 5.806183538792554109e-04 9.494928947327357927e-02 -3.711218976552710935e-01 -4.542429188404475786e-03 5.867599638063799097e-03 1.562520051765873413e-02 2.201530943105902121e-04 -2.416014859022382055e-03 -2.557210471246882388e-01 -3.568747799189515499e-03 5.338240105499326982e-02 -1.347095997099149178e-01 2.658041533304205534e-02 -4.114406219637466340e-03 -1.079647782034392350e-02 -5.878937994852306316e-03 3.092116350007053649e-01 1.753003500950094828e+00 -3.420215325259784445e-02 9.423591785866197029e-03 -8.328967924240275079e-04 -1.749886397696315266e-02 -5.262603817089161334e-02 1.974574834722332348e-02 8.416462244125105796e-02 1.103505574443599743e-02 -1.398161121485487143e-02 5.186022665613325422e-02 -6.216726540843807783e-03 -1.288226303790040821e-02 -6.113264035148574136e-04 4.121020261097353352e-03 -1.370712849426589802e-02 -2.729709396838366289e-03 1.818861401493203443e-03 -2.123107308652072162e-03 -3.223400348672234711e-03 6.523334605666985739e-03 -1.074073089946699089e-02 -1.425325934624685660e-03 8.678567258553092009e-04 -1.687525435359408512e-03 -1.053049886734630080e-03 4.650663252581613283e-02 -5.390443789879835121e-03 -6.773487102313961727e-02 -1.233282516518960717e-02 -2.464486334293357339e-02 3.394892995098731762e-03 8.125349933579627260e-03 8.294952853874704851e-03 -2.627191754208749348e-03 1.413515146303300591e-03 2.391920850846774617e-03 -3.467647451158440818e-04 3.703863217586144362e-04 -3.921181722699624032e-04 5.664454078935861510e-04 -5.819978539551955155e-02 -1.600758660035186964e-01 -7.228249695840548161e-02 -4.207243740158884693e-01 -7.649960979328571664e-01 6.189231025631718175e-02 1.705477833607911813e-03 -1.045254766442520189e-02 -3.280564564147735607e-03 -2.478375821359299694e-03 9.954132397262756195e-04 -2.116493267192084103e-03 -3.330642306630310964e-04 3.680241640943303534e-04 3.108127054655520586e-03 -3.790318188098674643e-03 -1.593983991854045065e-03 -8.537310230229510147e-03 -9.604533062949844940e-04 5.559574278642072376e-03 5.716421547550349855e-05 8.688015889210461444e-04 -1.824058148354606307e-03 -1.151315645568545213e-03
1.710202148936759052e-04 5.367767076302782520e-03 3.563551052328106997e-03 -2.265072984275108559e-02 7.444670581041595847e-02 -2.701174532253900473e-01 1.529166385546278095e-02 -6.207277910186799821e-03 6.796872463190306232e-03 1.152638453860548307e-01 -2.013833895102618010e-02 -4.162513922628138241e-01 -3.946693025473815147e-03 5.671068120395940208e-03 1.009444456252083649e-02 -4.264639447085489046e-03 -5.825553231639650845e-03 -1.745634513900611116e-03 2.332852736293863916e-01 -3.420215325259784445e-02 1.800455468973154893e+00 5.155125643364584509e-02 -1.433451756989783700e-02 -1.435601320464275910e-01 3.974660972218831134e-02 3.499914524852486969e-02 -2.176492071864720435e-02 -5.740799014645379950e-02 6.779156280708226179e-02 3.971731896715149229e-03 -1.476443026479647147e-02 -4.992184007682764352e-03 -1.974763807335475421e-03 -3.758665275397645670e-03 -1.170732581568908678e-02 -8.012911228760043192e-03 2.886556665746334554e-04 -1.876498048501571347e-03 4.662899229282565453e-04 5.039899592501156239e-02 -6.853469760826377821e-02 1.373311222857294921e-02 7.421899381158356427e-04 -4.576916690302889820e-03 9.032890908194891270e-04 -4.283536708399659360e-03 -3.847954835107019345e-03 3.067025511297103314e-03 -2.881832350417744704e-04 -2.253498411720227836e-04 1.190527462795551049e-03 2.448140203256573590e-03 -4.259915131756926085e-03 7.152613407430415517e-04 -2.834589197132225680e-06 2.981042972317372603e-04 -1.181031588985155187e-02 9.094307007466017213e-04 4.592034499354286916e-04 9.831300198720341679e-04 -4.245128024778558329e-01 -7.095543678261473364e-02 -7.823390595039780848e-01 3.697579878199176023e-02 6.436596176234793409e-02 -1.656406370290221530e-01 5.126354563013703000e-03 8.187238464383704995e-04 7.424733970355091618e-03 -1.238195804460656343e-02 -2.015865350693893127e-03 -1.146213385013714753e-02 2.333811772305550546e-04 -1.809412770835790640e-04 8.848642610381188180e-04 -1.528788440319998453e-03 -1.130528658122918143e-03 -1.680438962366575129e-03 -2.203893100770340594e-03 4.491879014388921315e-03 4.573137238040171464e-04 -5.834529430763957681e-04 -3.425128613201481719e-03 -3.552685127072407589e-04
7.044426586406515693e-03 3.408593509551544748e-03 3.644336844446384102e-03 -1.328477470389274190e-03 -1.007601973273947529e-02 -3.817246785471324969e-04 -2.947656235890536713e-01 1.488924667577661842e-01 -4.806282199504172126e-02 -3.166136922574834811e-01 -1.165205132634499277e-02 -1.449925444540450803e-01 1.336981237980627499e-04 3.129386473634003171e-03 -5.089032471918111637e-03 2.342315539896955984e-02 -5.337909403426328164e-02 3.920709291166767432e-03 3.571015470547221626e-02 9.423591785866197029e-03 5.155125643364584509e-02 1.698812769542386025e+00 2.507392566107282672e-01 -2.944046858979522119e-01 -8.329156896853412428e-02 -4.619813473486157618e-02 -5.935488049335095606e-02 -5.268745427016294225e-02 5.690815758469295466e-02 3.859340435048857348e-02 9.481228432874598544e-03 -5.900669845363654825e-03 -1.180133969072730792e-03 -1.456789874712850763e-02 1.984212437991837998e-05 9.099976185860267353e-03 -1.279817022505199894e-03 1.167378317685628837e-03 8.017163112555906980e-04 -1.006751596514809943e-03 -5.470757150465168457e-04 -1.028955878559019606e-03 -3.858726274056145655e-02 5.324445104739952694e-02 -2.523729248513420509e-03 -3.693186264943624370e-02 -6.631048995158080571e-03 -5.110244647743321378e-02 -5.045568770895470130e-04 4.256608111027036789e-04 5.683351340250112488e-04 -1.292100242359479293e-03 -1.705005402075077114e-03 4.157397489127083630e-04 2.231294129675963963e-03 -2.712229430122708312e-03 -1.880277500764394438e-03 -7.132771283050462832e-03 -1.170260150036054464e-02 1.464537751851675233e-03 -8.448965533585555202e-03 2.333811772305577868e-03 1.466002289603517486e-02 1.199503661919790447e-03 2.247829233325876648e-03 9.141550160751427817e-04 -4.393150272652804889e-01 -4.135467217372167381e-01 5.972904626737240985e-02 -4.384344148880380265e-01 3.536858670721777786e-02 4.243224125701150484e-01 -5.781617099084097877e-03 -1.256667877395358998e-04 -3.653313043570623284e-03 -7.024584462026601389e-03 -5.905394160692859634e-05 5.806655970325429357e-03 -5.154228023452158899e-03 -7.095921623487933634e-04 -8.338416554897224928e-04 -6.714669376473459544e-03 -4.766834166510864517e-04 7.299067182615697966e-04
8.364872720737295125e-03 8.077634348761221494e-03 -1.637920124409593045e-03 2.352236602086877487e-03 1.641085415679722007e-02 -2.450502360920852468e-03 9.749049868850265255e-02 -3.811199661850894205e-01 2.924870863060921936e-02 -2.737599003437054743e-02 -2.581545419504263084e-01 -3.176771356379409078e-02 -3.149701029546807685e-03 -7.877795810363408258e-03 7.326940643054035904e-03 5.291280411133506001e-02 -1.346042474780881903e-01 5.671540551928797025e-03 -2.074446860767967943e-03 -8.328967924240275079e-04 -1.433451756989783700e-02 2.507392566107282672e-01 1.770331344712164245e+00 4.048643750264006858e-02 -6.043816599818843671e-02 -7.603313089774431377e-03 -8.729589864101650054e-02 2.322851360743296428e-02 -3.837325125617796484e-02 -4.230151945187042573e-02 -2.858683205307578547e-03 -1.108088160312286144e-02 2.655065214647214789e-03 4.794235195416027967e-03 -1.030609388924004152e-02 3.259305145169243481e-03 1.775397700470496666e-03 -8.395108338840290112e-04 3.517252762108279054e-03 6.940019217645430286e-04 -3.538512181086787118e-04 1.408790830974710742e-03 -4.611876623734189294e-03 5.301626661703036369e-03 3.278674838016323954e-03 4.636821008668948196e-02 1.019979679434757092e-02 6.613805244208845191e-02 2.215703889091631012e-04 -1.113332150326980761e-02 -2.343260402962662483e-04 1.435719428347488570e-03 2.081060902227931282e-03 -7.577801787000195159e-04 7.386467016193816112e-03 9.432567984990447921e-03 1.464065320318813429e-03 -1.205078354007493857e-02 -1.445309788464454320e-02 1.195251778124165293e-04 3.566858073058041612e-04 1.289265653162321263e-03 -6.283339386977743668e-05 5.947912998649233698e-04 4.988876986952771406e-04 4.826360539650527415e-03 -4.187637831545386602e-01 -7.736293117642563111e-01 7.169809915226338370e-02 3.582117611569322208e-02 -1.587374674709394196e-01 -6.524090496119608340e-02 -2.239325465734485392e-04 -3.958976245328031120e-04 -2.841675670125091372e-03 -3.208754971153710694e-03 6.269166440990741381e-04 8.028973900877122913e-03 1.262809487322425622e-03 -8.154168257083819994e-04 1.284541337833759820e-03 -1.932244969378503312e-04 4.350621986065159909e-03 -1.000609986587689109e-03
-2.138225117703418734e-03 -6.237041096756703804e-03 5.137220488269367280e-03 -1.638770501168736529e-02 4.148893721535911600e-03 5.687603224045887154e-03 1.344067710973582746e-03 -4.956704399565325936e-02 -2.599757655095838449e-01 -1.121358762070193693e-01 -1.512914740816057729e-02 -4.136931755124019228e-01 5.071552505202462334e-03 7.239540809475789387e-03 -4.750299062860813271e-03 -7.765357105543821588e-03 2.670986157304442582e-02 1.006090192368809880e-02 -5.236100408095994974e-02 -1.749886397696315266e-02 -1.435601320464275910e-01 -2.944046858979522119e-01 4.048643750264006858e-02 1.782537085795015797e+00 -2.693851843494631318e-02 -3.808081613734048965e-02 5.739570692659969574e-03 5.361861682142095992e-02 -5.836986074734748509e-02 2.852777811147191867e-02 1.578818939649392211e-02 7.027419051223726676e-03 -3.673627599483404813e-03 2.967342457864746534e-03 1.220904810358149593e-02 -1.113710095553264827e-02 -7.488039795758099325e-04 2.079643607629379047e-03 -7.195132245387371797e-04 -8.848642610381594756e-04 4.841950780234754656e-03 -4.114878651170533926e-04 -5.056481939304381668e-02 7.040458161530535608e-02 -2.261057316245836286e-03 -5.963503239233403259e-03 2.273812967632936506e-03 -1.253360856665314271e-02 -8.895885763666625890e-04 4.762109851182139142e-04 1.167850749218490424e-03 -3.415679982544386154e-04 -7.747877138828155805e-04 3.061356332902776629e-04 -4.202750916281421285e-03 2.325308004714162109e-03 -1.186748010532705927e-02 3.022144515675846688e-03 2.820888682679463869e-03 1.304383462213701880e-03 1.265880292285982006e-02 -8.418729915482791584e-04 -2.323276549122884824e-02 -5.407923756595484424e-03 -1.984212437992639291e-04 6.757188214430445532e-03 5.561558491080064587e-02 6.996616515281556259e-02 -1.672629669128475327e-01 4.268645666484098822e-01 -6.592215123157355028e-02 -7.721161135645204787e-01 -2.683411106618570222e-04 6.155782873105411154e-04 1.474458814041629783e-03 2.230821698143094136e-03 4.781007112496254595e-04 -3.706225375250433648e-03 6.614041459975373953e-05 3.529063550429664339e-03 -1.429577818420359712e-03 2.042793948066643633e-03 -5.318634196885827121e-03 1.650675775796692397e-03
-3.511120600811814541e-01 1.688550611785700206e-01 -1.835160289376716949e-02 1.262856730475706533e-02 -4.965255410314213178e-04 -4.421486715993272129e-03 1.257565497307716260e-02 6.708527766547116734e-04 3.959921108393806011e-03 -3.512400890265854336e-01 -1.689594685473309599e-01 1.846451403011963033e-02 -8.332794619656416768e-02 6.030210571672613845e-02 2.723048112225106426e-02 -8.320133454575884269e-02 5.296288185381776981e-02 -3.986424517386946698e-02 -8.313188711042933388e-02 -5.262603817089161334e-02 3.974660972218831134e-02 -8.329156896853412428e-02 -6.043816599818843671e-02 -2.693851843494631318e-02 2.348147234738524158e+00 1.658234680323234292e-04 -3.278674838017591494e-04 -9.439182026456383046e-04 -8.976199124382124012e-06 3.259777576707849849e-05 -1.350116251888693775e+00 3.307020729973083451e-05 3.288123468676574764e-04 -4.846202664030366258e-03 -4.251883795701218432e-05 -7.700633985544005585e-05 3.497788582954659831e-02 -5.164716003481567563e-02 5.569495340831899857e-03 1.958228703685368013e-03 -1.464537751819756321e-05 5.740043124187986512e-04 2.032400454343719076e-03 -4.299126948964992426e-05 -5.480205781122158420e-04 3.494103616998344569e-02 5.161361739598269160e-02 -5.687130792512989572e-03 -5.968699986094694668e-03 3.306075866922142479e-03 6.781282222606093736e-03 7.159227448890284097e-03 -3.706697806783330797e-03 -6.381605145810759563e-03 7.154975565094607443e-03 -2.364519821941422732e-03 6.891831201294440490e-03 -5.667288668133058788e-03 1.700281086746693263e-03 -7.344420609770008733e-03 6.972616993412134728e-03 2.325308004714164711e-03 -7.032615798085160332e-03 -5.766026858500185488e-03 -1.824058148354695645e-03 7.354341671959776366e-03 -5.771223605361276536e-03 -3.554102421670962859e-03 -6.768054139686247722e-03 7.047733607136766679e-03 3.868741822552845908e-03 6.491209261432873134e-03 -4.394510875467413230e-02 1.265171644986950832e-03 -1.747996671560273678e-04 -4.424604764110304234e-02 -1.292572673892099754e-03 2.466092601502895042e-04 4.259915131756724857e-03 -2.220428204450781810e-05 -3.935354668686396468e-04 4.317079347232271290e-03 -9.921062189789317531e-06 3.741657740216706302e-04
1.300107956841354828e-01 -5.889912579360536693e-01 3.952929121707506738e-02 -5.291233167981653738e-05 -3.412845393347242219e-03 1.235880889949672080e-03 9.590360116964095720e-05 -3.384971932908775044e-03 1.267061371118142175e-03 -1.300348896923109732e-01 -5.891514122256917840e-01 3.964598180569034458e-02 4.614097051938606531e-02 -7.565518567146000545e-03 -3.800664438668219236e-02 3.219195708029821967e-02 1.978354286985175431e-02 3.497930312414493370e-02 -3.218581547037110968e-02 1.974574834722332348e-02 3.499914524852486969e-02 -4.619813473486157618e-02 -7.603313089774431377e-03 -3.808081613734048965e-02 1.658234680323234292e-04 1.750869055284653975e+00 -1.049412163931648101e-01 -3.466702565204510256e-16 2.555854592747587757e-03 -1.181078832138441606e-03 -1.039349372280664479e-04 -3.926543820597534484e-01 2.064384069118139348e-02 -4.110154335866304066e-05 2.850651869249342697e-03 -3.018837494945856128e-04 5.078827950808440655e-02 -8.196025690894787052e-02 8.294952853874704851e-03 -1.922796338721227390e-04 -4.781951975562120233e-03 6.174680134419738026e-04 1.691304887622093638e-04 -4.762109851182196388e-03 5.404616735865546990e-04 -5.077316169903300924e-02 -8.198340605405779469e-02 8.294007990808992953e-03 -4.666678681545421287e-03 -8.554790196945168124e-03 4.696441868115296646e-03 -5.169818264036379202e-03 2.068305250840841471e-03 5.383829748419882190e-03 -4.379440309569348523e-03 1.979488122664009597e-04 -4.609042034537056201e-03 -7.430403148749365611e-03 8.310070662926028438e-04 -8.429595840738485571e-03 4.426211031322023308e-03 2.130666213177765615e-04 -4.685103511326768611e-03 7.393553489186646677e-03 7.903779544670477006e-04 -8.437154745264172084e-03 4.692189984319600909e-03 -8.545341566288042201e-03 4.715811560962365409e-03 5.228872205643308665e-03 2.113186246462105903e-03 5.312965018491558333e-03 9.238209652373746694e-02 1.141394583378560305e-03 2.834589197132376113e-05 -9.245863043206005438e-02 1.050215297537474002e-03 6.425068846833311407e-05 2.692859737275245767e-05 -1.001554849653390924e-04 7.086472992815974904e-06 -8.834469664395531118e-05 -1.563748373751315058e-04 -1.228321985425415711e-05
-1.426223554537097565e-02 3.949007939984806870e-02 -2.344460379056120813e-01 -8.602978213296072919e-04 1.182496126737004466e-03 7.305208792542673517e-03 8.281724770954565235e-04 1.146591330239992226e-03 7.288201257359923531e-03 1.432317921310929075e-02 3.951322854495795123e-02 -2.345112334571461399e-01 5.939881662590651423e-02 -8.731148888160072952e-02 5.726342609740021211e-03 -6.805990391774412174e-02 8.414808733760112402e-02 -2.173090564828161417e-02 6.806510066460554065e-02 8.416462244125105796e-02 -2.176492071864720435e-02 -5.935488049335095606e-02 -8.729589864101650054e-02 5.739570692659969574e-03 -3.278674838017591494e-04 -1.049412163931648101e-01 7.808971984657033794e-01 3.590479649723942742e-05 -1.189110168196982984e-03 -7.990234515182985386e-03 1.436191859877734628e-04 2.051817390344186365e-02 -2.051642590677029698e-01 1.322808291951669773e-05 -2.357433348948329574e-04 6.987262370931020868e-04 -5.656895174410245253e-03 8.415895326285664779e-03 -7.147889092101848002e-03 -1.483907444698729251e-03 5.645556817621744973e-04 2.631443638004287333e-04 1.492883643822923330e-03 5.664454078935985109e-04 2.886556665746406111e-04 5.633746029300375734e-03 8.448493102052714865e-03 -7.148361523634703951e-03 1.284163392607484688e-02 -2.021062097555297726e-03 -1.594172964467183151e-02 -3.584338039773741439e-03 3.838506204449935490e-03 3.026868831004392302e-03 4.428100757453447105e-03 -2.947027901951835768e-03 1.227377122358262176e-03 -1.153961262152542952e-02 -2.047518263395197921e-03 -1.440632716289185974e-02 -4.433297504314856474e-03 -2.955059238010384302e-03 1.245801952139625763e-03 1.154528179991968703e-02 -2.043266379599499583e-03 -1.440254771062901736e-02 -1.284588580987054349e-02 -2.025786412883858519e-03 -1.594645396000038753e-02 3.555992147802422652e-03 3.825278121529988428e-03 3.056632017574277636e-03 -1.022908754938461895e-02 2.503887124134184753e-05 1.457451278858837729e-03 1.029664525858292948e-02 9.117928584108660173e-05 1.488159328494437130e-03 1.204700408781264490e-04 1.889726131419655607e-06 -1.029900741624568711e-04 -5.333752005937180633e-04 1.133835678852905010e-05 -5.196746861409849970e-05
-1.548866780466348105e-02 -1.494442667881439729e-02 1.705477833608087888e-03 -4.220353715195622746e-01 -2.100147136155269822e-02 -1.888039550849208714e-01 -4.220141121005835938e-01 2.086777323775484624e-02 1.888389150183522602e-01 -1.535024536553721876e-02 1.496757582392389124e-02 -1.720595642659315198e-03 -5.268556454403164335e-02 -2.330268535809161545e-02 -5.378821974171597159e-02 -5.252871727512370414e-02 -1.109930643290444469e-02 5.744295007988514667e-02 -5.271910718286454411e-02 1.103505574443599743e-02 -5.740799014645379950e-02 -5.268745427016294225e-02 2.322851360743296428e-02 5.361861682142095992e-02 -9.439182026456383046e-04 -3.466702565204510256e-16 3.590479649723942742e-05 2.651446389105545087e+00 4.521169769424038384e-04 -8.976199124250624519e-05 2.019644802956840901e-03 -4.960531094956817431e-05 -8.031336058714637268e-06 -1.597833363983746313e+00 -3.694414586930329131e-04 1.610991527038986495e-04 4.487154699060269883e-03 4.069525224016071370e-03 -3.987322137298635093e-04 3.906063913648245844e-02 6.699551567421952944e-03 5.978810020897933758e-02 3.899875060567820073e-02 -6.642387351947004991e-03 -5.976636835846810270e-02 4.515973022564722175e-03 -3.986377274233844116e-03 4.719591013227622317e-04 2.419794311285679810e-03 2.204837963835774069e-03 -6.066020881862149803e-04 -3.509693857582467640e-03 -8.007242050365872416e-03 1.307218051411053548e-03 -3.525756529699358710e-03 -8.068185718104059143e-03 4.133775912486302787e-04 2.419321879752397986e-03 2.300741565005898649e-03 1.360602814624986209e-04 -3.486072280939615971e-03 8.108342398396736761e-03 -4.516445454099803775e-04 2.376330610262143619e-03 -2.342315539897239958e-03 -1.502332274482681695e-04 2.393810576978370585e-03 -2.351764170553996818e-03 6.122712665802409072e-04 -3.525284098166694881e-03 8.002990166570066524e-03 -1.305800756812010386e-03 6.646166804209730286e-03 -2.565303223404013719e-04 2.314914510998726353e-05 6.336724150189317756e-03 2.655065214647762961e-04 -3.354263883264369753e-05 -4.387660618241041866e-02 1.417767030098990907e-03 1.386019631091106076e-02 -4.392573906182720839e-02 -1.530205734918499514e-03 -1.382192935674968898e-02
4.236765986647019269e-03 1.220337892518723322e-02 -5.716421547550022426e-04 -1.050168054384223795e-02 -1.883404997511901602e-01 -4.678064281487227805e-02 1.036420296778128164e-02 -1.883069571123574537e-01 -4.662001609370138716e-02 -4.265111878618327648e-03 1.221707943964005227e-02 -5.787286277478384446e-04 -5.690768515316009524e-02 -3.843797437617915702e-02 -5.839584448165453801e-02 -4.713969077984232758e-02 -1.402460248434470903e-02 6.789455288124474075e-02 4.707685738597257308e-02 -1.398161121485487143e-02 6.779156280708226179e-02 5.690815758469295466e-02 -3.837325125617796484e-02 -5.836986074734748509e-02 -8.976199124382124012e-06 2.555854592747587757e-03 -1.189110168196982984e-03 4.521169769424038384e-04 6.660642106376127858e-01 1.107483447950231015e-01 -3.590479649682020710e-05 -2.166571009674757471e-03 2.040904221935227968e-04 -3.340090937288505476e-04 -1.990382393811673256e-01 -1.639526391621299109e-02 2.049880421059495882e-03 -1.843427841201668348e-03 -6.500657892089970000e-04 -6.709000198079192491e-03 -3.839923499048501169e-03 -9.244067803381158382e-03 6.761912529759009360e-03 -3.853624013501307649e-03 -9.175092799584273068e-03 -2.070194976972276977e-03 -1.798074414047552737e-03 -6.632938721289482900e-04 -1.111111722122560749e-02 -1.114040797626263818e-02 -6.919232230199847886e-03 -5.254383508417498697e-03 -9.610674672876923924e-03 -2.938524134360503601e-04 -7.228674884220123373e-03 -1.177913540868310086e-02 2.239325465734481272e-03 -1.125568127027935100e-02 -7.121905357794813297e-03 8.554317765412305236e-03 7.178597141737443933e-03 -1.179519808080018578e-02 2.219955772887425953e-03 1.136386809130322806e-02 -7.113874021736254355e-03 8.591639856507887058e-03 1.115552578531399733e-02 -1.113615609246693117e-02 -6.943326238375477008e-03 5.199109019073427235e-03 -9.625320050395441002e-03 -2.253498411720249791e-04 4.648726283296948235e-04 -1.181078832138362676e-04 1.181078832138443584e-04 -4.738488274539398061e-04 -1.407845967908941272e-04 1.195251778124122467e-04 -1.035003002179558582e-02 3.874647216713371367e-02 -2.158539673616202866e-03 1.084135881596517623e-02 3.881119528713489197e-02 -2.178854229529013017e-03
-4.020392344599369025e-04 -5.683351340250435580e-04 6.905059284214181553e-03 -9.604391333489953331e-02 -4.659639451705865909e-02 -6.070329457442678045e-01 9.609966025577645898e-02 -4.649860118975758516e-02 -6.071066450633930689e-01 4.762109851182309362e-04 -5.773113331492523825e-04 6.923484113995544489e-03 -3.861182918026993816e-02 -4.226986653916911529e-02 2.848195225278494710e-02 5.012120618369263203e-02 5.177755113788357066e-02 3.833309457588524385e-03 -5.013679642427682631e-02 5.186022665613325422e-02 3.971731896715149229e-03 3.859340435048857348e-02 -4.230151945187042573e-02 2.852777811147191867e-02 3.259777576707849849e-05 -1.181078832138441606e-03 -7.990234515182985386e-03 -8.976199124250624519e-05 1.107483447950231015e-01 1.686881038748590633e+00 -1.700753518299579495e-05 2.810967620489491104e-04 -3.316469360644744161e-04 6.283339386963474212e-05 -1.627810089606485794e-02 -3.427117549954801778e-01 -2.343260402962364869e-04 -6.713252081874932463e-04 -7.785671661456605719e-03 -6.174916350186196445e-02 -9.323436300900858967e-03 -8.711968167926142925e-02 6.176239158478194491e-02 -9.326270890097992927e-03 -8.717495616860554408e-02 2.423573763547922852e-04 -6.878603118374314101e-04 -7.792758134449436283e-03 9.113204268780160855e-04 5.241155425497547732e-03 -8.919507340309576222e-04 9.434930142654717258e-03 1.245140547993630643e-02 -1.368634150682025100e-03 -8.089445137082623694e-03 -1.019176545828903713e-02 -1.120985541159237250e-02 1.457923710391699317e-03 -3.643391981380660928e-03 -1.629416356818188779e-03 8.150861236353808617e-03 -1.020263138354471008e-02 -1.131379034882055643e-02 -1.529260871852853969e-03 -3.695359449994752455e-03 -1.662014132585220216e-03 -8.499043276068207536e-04 5.252966213818929114e-03 -8.900610078995325244e-04 -9.357923802799296420e-03 1.252179777833176480e-02 -1.442333469807464052e-03 2.787346043846754767e-05 1.209424724109828725e-04 9.765159784120620466e-04 9.354144350536430124e-05 1.199976093452577740e-04 9.779332730106300026e-04 -9.600989826453390497e-02 -2.210507142230303933e-03 1.924213633319948880e-02 9.599430802394967599e-02 -2.198696353908922985e-03 1.919016886458540377e-02
-9.358443477485434148e-02 3.253730453081568608e-02 -3.714256711308819986e-03 -4.524004358623162289e-03 4.781007112495360128e-04 4.002912377883919431e-03 -4.507941686506195325e-03 -4.327472840958866088e-04 -4.205585505478786831e-03 -9.361844984522005308e-02 -3.257557148497666755e-02 3.737405856418574146e-03 9.497291104991718164e-03 2.923878756841966683e-03 -1.581700771999822869e-02 9.575714739445507356e-03 6.264442125662170180e-03 1.468128231501366655e-02 9.542172100612877211e-03 -6.216726540843807783e-03 -1.476443026479647147e-02 9.481228432874598544e-03 -2.858683205307578547e-03 1.578818939649392211e-02 -1.350116251888693775e+00 -1.039349372280664479e-04 1.436191859877734628e-04 2.019644802956840901e-03 -3.590479649682020710e-05 -1.700753518299579495e-05 2.311045296737259225e+00 -4.421959147523100769e-04 -5.692799970905811167e-04 2.130666213174398083e-04 -3.118048116830997866e-05 -1.653510365003902852e-05 6.226647603033760164e-03 -5.671540551929060703e-03 6.557349676029829199e-04 -5.801459223465400827e-04 -9.732089576858227176e-05 -6.066020881864047157e-04 -5.234541384035052564e-04 6.566798306670772970e-05 5.872323953392188586e-04 6.140192632521487490e-03 5.564771025503385468e-03 -7.077024362174089232e-04 -6.930570586990893872e-04 -1.153677803232848378e-03 2.641837131727050019e-03 -4.450305039499762721e-04 6.061296566537734132e-04 2.408455954496381123e-03 -4.313299894969572883e-04 -1.469262067181685387e-04 -2.682938675085662448e-03 -2.896005296403893724e-04 -1.779177152733265547e-03 -2.353181465152259354e-03 -6.410895900845576742e-04 1.346429868638728770e-04 2.463730443840741417e-03 -4.563688607383425445e-04 1.582645635065142112e-03 2.351764170553920924e-03 -4.374715994241349347e-04 8.210860041028226336e-04 -2.629081480340079470e-03 -6.151058557777471826e-04 -3.892835830730714125e-04 -2.231766561208779580e-03 -4.206053212696089227e-01 4.073389713954970182e-01 -4.496603329717450970e-02 -4.204763474611395435e-01 -4.071915727572463228e-01 4.504681908929331069e-02 5.353121698784371260e-03 4.818801635137794082e-05 5.007774248279219659e-05 5.482567938786864908e-03 1.653510364990726407e-05 -7.464418219124257375e-05
9.737191837375597236e-02 7.116708610933347549e-03 1.885474247625811397e-03 -1.237770616080786283e-04 -1.129111363524328070e-04 4.771558481837868721e-05 6.094366773838651836e-05 -1.138559994181455591e-04 1.067695264253001414e-04 -9.752309646426968182e-02 7.039702271077964008e-03 1.806578181638957220e-03 5.910118476020768605e-03 -1.115221876458402130e-02 6.955609458229706533e-03 5.603037979664783272e-03 -1.284872039906767918e-02 -5.023836920384075651e-03 -5.528393797473626567e-03 -1.288226303790040821e-02 -4.992184007682764352e-03 -5.900669845363654825e-03 -1.108088160312286144e-02 7.027419051223726676e-03 3.307020729973083451e-05 -3.926543820597534484e-01 2.051817390344186365e-02 -4.960531094956817431e-05 -2.166571009674757471e-03 2.810967620489491104e-04 -4.421959147523100769e-04 2.209482910667076805e+00 -2.010933165490881858e-01 1.034625056954563416e-04 -1.381862233601976499e-03 2.017282645292458156e-04 1.280289454038082298e-03 5.584140718350525355e-03 -7.714806931528285982e-04 1.747996671567764838e-05 1.385641685864820623e-03 -1.861380239450100092e-04 -4.251883795698354613e-06 1.396507611120494010e-03 -1.757445302222062321e-04 -1.550047859298455885e-03 5.456111772946733995e-03 -9.396663188493433296e-04 3.261667302833518457e-03 -7.272138585242813452e-03 -3.679769209410519142e-03 -8.588805267310691514e-04 7.133716146116072382e-04 -3.604652595686576094e-04 -5.102260554838032244e-04 6.836084280417312285e-04 7.469142534443465624e-04 3.109071917721229449e-03 5.735318808864238709e-04 3.927795764159610140e-03 4.988876986952887416e-04 6.684906189903612374e-04 7.497488426414860522e-04 -3.108127054655514948e-03 5.721145862878542886e-04 3.936299531750992071e-03 -3.279619701082025877e-03 -7.278752626702784598e-03 -3.679296777877670999e-03 8.598253897967871213e-04 7.081748677502089275e-04 -3.614101226343610510e-04 3.993218082829413929e-01 -8.825540708424577385e-01 8.662740802202613388e-02 -3.983764727856977661e-01 -8.828460335297623196e-01 8.654945681910500288e-02 6.477036315447216993e-04 -1.700753518279594261e-05 -3.212534423417971654e-05 6.694354820560723769e-04 8.456524438111242040e-05 -2.267671357704336861e-05
-1.061789870092459676e-02 1.722957800323533795e-03 2.280663224859330249e-02 -4.743212589867664818e-04 9.259658043965496429e-05 5.442411258494193145e-04 4.814077319796403057e-04 9.921062189962849510e-05 5.414065366522438291e-04 1.063774082530448070e-02 1.733351294046366411e-03 2.282930896217036376e-02 1.173992359145611042e-03 2.677269496691421849e-03 -3.667958421089144699e-03 -2.447667771723691620e-03 -5.947912998649185993e-04 -1.979488122664029709e-03 2.442471024862303934e-03 -6.113264035148574136e-04 -1.974763807335475421e-03 -1.180133969072730792e-03 2.655065214647214789e-03 -3.673627599483404813e-03 3.288123468676574764e-04 2.064384069118139348e-02 -2.051642590677029698e-01 -8.031336058714637268e-06 2.040904221935227968e-04 -3.316469360644744161e-04 -5.692799970905811167e-04 -2.010933165490881858e-01 4.091549982077931635e-01 7.233661369551724896e-17 1.577921319736957212e-04 1.034625056953274299e-04 -1.530678166451416233e-04 -8.806123772424164680e-04 -2.908288516257698242e-03 2.598373430706011220e-05 -1.653510364993790904e-04 -6.708527766546298161e-05 -2.645616583991545492e-05 -1.653510364993799578e-04 -7.700633985541154134e-05 1.233046300752098042e-04 -9.599808747621260512e-04 -2.965925163266055521e-03 3.061356332902857944e-04 -2.144839159163460895e-04 1.666738447913772986e-03 -1.723902663389276484e-03 7.280169921301271347e-04 1.673824920906603550e-03 1.869411575508731459e-03 -5.140055077466483243e-04 -3.981652958905113754e-03 -9.996651235219709223e-04 5.721145862878614444e-04 7.162062038087429333e-04 -1.867049417844454532e-03 -5.163676654109268776e-04 -4.001967514817884007e-03 9.902164928648742731e-04 5.673902709593110598e-04 7.195132245387378302e-04 -3.014113179617283083e-04 -2.097596005877960573e-04 1.663903858716637291e-03 1.722012937257847917e-03 7.360483281886793551e-04 1.665793584848061955e-03 -4.436557281891556626e-02 8.675071265210138050e-02 -1.054830953613499211e-01 4.450730227877217754e-02 8.695858252655776222e-02 -1.054316003242686817e-01 -2.588924800047466578e-04 -9.448630657107701277e-07 -1.228321985423264247e-05 -3.245604630716472671e-04 -1.181078832138441484e-05 -3.212534423415093775e-05
1.202007549043959331e-02 1.156370662970104476e-02 -1.277454864840975443e-03 -5.164479787715106629e-02 -3.741657740215459469e-04 -5.213754396591902679e-03 -5.162731791043535801e-02 3.321193675975191249e-04 4.776282797168017111e-03 1.193787240372267203e-02 -1.156843094502943946e-02 1.254778151263944742e-03 -1.459246518683682790e-02 -4.800849236876151768e-03 -2.732543986035438667e-03 -1.462128351034125764e-02 -3.864489938756870881e-03 3.895197988392423011e-03 -1.464301536085236069e-02 4.121020261097353352e-03 -3.758665275397645670e-03 -1.456789874712850763e-02 4.794235195416027967e-03 2.967342457864746534e-03 -4.846202664030366258e-03 -4.110154335866304066e-05 1.322808291951669773e-05 -1.597833363983746313e+00 -3.340090937288505476e-04 6.283339386963474212e-05 2.130666213174398083e-04 1.034625056954563416e-04 7.233661369551724896e-17 2.548664184817528877e+00 5.140055077469210011e-04 1.370051445281729246e-04 -2.015392919161055826e-03 -3.147811303415184829e-03 3.614101226341880123e-04 3.028758557135739771e-03 6.580971252675787107e-04 6.853091815599743515e-03 2.944665744287599390e-03 -6.987262370932833654e-04 -6.719866123334984273e-03 -2.004054562372483556e-03 3.193164730569300440e-03 -3.453474505170611285e-04 1.756972870689099252e-03 1.086120094034588156e-03 -5.650281132950850903e-04 -8.957301862940326813e-04 -8.527389168039084186e-04 -3.571582388387471718e-04 -9.226587836662792502e-04 -6.595144198663779270e-04 5.895945530033186270e-04 1.533040324115263111e-03 1.527843577254356378e-03 2.711756998590407475e-04 -7.946298382629796847e-04 6.505382207418186884e-04 -5.362097897907954283e-04 1.662014132585364849e-03 -1.400759494916395311e-03 -2.636167953332753042e-04 1.637920124409849350e-03 -1.492411212289954190e-03 5.669178394265752402e-04 -7.913228175326523714e-04 7.322688759260815618e-04 2.456643970848940844e-04 8.661559723370288247e-03 -2.395227871574995976e-04 2.881832350436555612e-05 8.283142065553156935e-03 2.404676502231308313e-04 -2.409400817578654860e-05 -4.301115885737248345e-01 -4.823289734686971031e-02 -4.373700266445145202e-01 -4.301994608388359786e-01 4.803589339766910216e-02 4.373993173995517347e-01
3.400089741960168020e-03 4.654867893224070262e-03 -8.026611743212854659e-04 -1.149662135203565264e-02 7.097291674933037253e-02 -7.027419051223713665e-03 1.143048093743579893e-02 7.091575253385487554e-02 -7.043954154873680561e-03 -3.393475700500135292e-03 4.664788955413989684e-03 -8.362038131540222964e-04 -7.086472992823449123e-06 -1.031601495143000431e-02 1.221802430270575029e-02 1.949252504561286691e-03 -1.369106582214881310e-02 -1.169834961656483589e-02 -1.945945483831284855e-03 -1.370712849426589802e-02 -1.170732581568908678e-02 1.984212437991837998e-05 -1.030609388924004152e-02 1.220904810358149593e-02 -4.251883795701218432e-05 2.850651869249342697e-03 -2.357433348948329574e-04 -3.694414586930329131e-04 -1.990382393811673256e-01 -1.627810089606485794e-02 -3.118048116830997866e-05 -1.381862233601976499e-03 1.577921319736957212e-04 5.140055077469210011e-04 3.805502137564659160e-01 2.058516469480075606e-01 3.009388864288586440e-04 -1.592094265722609776e-03 2.347984718291216012e-04 -1.206117703379739909e-03 -2.843092964723657919e-03 7.058127100859285311e-04 1.140922151845785455e-03 -2.936161976696164549e-03 8.272276140297663092e-04 -3.188912846773916520e-04 -1.569417552145551537e-03 2.366881979605421995e-04 -4.601483130011410779e-04 -6.157672599236985872e-03 2.069250113906538299e-04 1.827837600617452166e-03 2.945610607353280931e-03 -2.605459903697400839e-03 2.352709033619772468e-03 4.177239613507238193e-03 1.742799924703481058e-03 -5.154228023452158466e-04 -1.088009820165936926e-03 1.615715842365269433e-04 -2.381054925591102097e-03 4.178184476572954428e-03 1.778232289667645155e-03 5.229817068709056126e-04 -1.079978484107402487e-03 1.644061734336663789e-04 4.365267363583722414e-04 -6.160507188434104220e-03 2.055077167920912678e-04 -1.867521849377310698e-03 2.923878756841929820e-03 -2.568137812601822487e-03 -3.023561810275375138e-05 -1.946417915364138961e-04 1.086592525567449174e-05 -7.832914814742087881e-04 -1.469262067180142025e-04 3.779452262843080511e-06 -4.591609310974691105e-02 -1.383761408364055367e-01 -8.803100210613942767e-02 4.550980199149128047e-02 -1.383548814174270225e-01 -8.769935517007497461e-02
-3.198361477431309807e-04 -8.149443941754763937e-04 -2.684355969684249811e-03 -1.032947925011638429e-01 -6.992931549325277947e-03 7.632131413278567950e-03 1.031653462611614447e-01 -6.751991467569046571e-03 7.990706946715837866e-03 3.774727947514291710e-04 -8.215584356355528153e-04 -2.656010077712927554e-03 -9.084385945276040111e-03 3.256470555972112123e-03 -1.126135044867361372e-02 8.869429597826838235e-03 -2.721205629246970480e-03 -7.971809685401625920e-03 -8.851477199578348595e-03 -2.729709396838366289e-03 -8.012911228760043192e-03 9.099976185860267353e-03 3.259305145169243481e-03 -1.113710095553264827e-02 -7.700633985544005585e-05 -3.018837494945856128e-04 6.987262370931020868e-04 1.610991527038986495e-04 -1.639526391621299109e-02 -3.427117549954801778e-01 -1.653510365003902852e-05 2.017282645292458156e-04 1.034625056953274299e-04 1.370051445281729246e-04 2.058516469480075606e-01 2.273246049793501200e+00 -3.165291270129555777e-05 2.371606294933976879e-04 5.508551673093693181e-04 -1.093348296487201346e-02 8.036060373869960633e-04 3.360405493200288238e-03 1.095379752078480887e-02 7.185683614730264740e-04 3.356153609404596404e-03 -6.614041460018352405e-06 2.962145711003117830e-04 5.442411258493951368e-04 6.032950674563089880e-04 -6.732149343189123810e-04 5.943188683320564701e-04 -2.611601513624528179e-03 -3.920709291166769167e-03 3.066080648231376236e-04 2.137280254637718112e-03 3.047655818450038454e-03 -1.868277739829872497e-02 -4.506996823440199799e-04 8.139995311098166455e-04 4.445580724169139993e-04 -2.126414329382051664e-03 3.021672084142989004e-03 -1.876592534808127141e-02 4.719591013225256588e-04 8.551010744682406399e-04 4.502272508111820285e-04 -5.097536239509594183e-04 -6.231371918362358688e-04 5.683351340250218740e-04 2.637112816398711271e-03 -3.891418536129728073e-03 2.730654259904058347e-04 -1.190527462795583439e-04 1.228321985424694039e-05 -1.133835678852905857e-04 6.377825693547179808e-05 1.889726131420042701e-05 -1.124387048195798393e-04 -4.163699725775605320e-01 -8.808958361621352373e-02 -9.241285181652636460e-01 4.163142256566835786e-01 -8.787604456336289838e-02 -9.240945030948980454e-01
-4.730839608022499587e-01 -4.409718446510041967e-01 4.856312698833563368e-02 -4.058186867227694256e-03 3.097261129399858908e-03 1.115032903845263046e-02 -4.036927448249159195e-03 5.385719474551066161e-04 -1.149095217364128063e-02 -6.171373113689790184e-03 9.802481875216213780e-03 -1.084230367903070901e-03 -3.691532754578633058e-02 -4.635639929836811446e-02 5.903032003027968398e-03 -3.688178490695348533e-02 -4.657702482421156864e-02 4.254718384895497633e-03 -1.264226781920950969e-03 1.818861401493203443e-03 2.886556665746334554e-04 -1.279817022505199894e-03 1.775397700470496666e-03 -7.488039795758099325e-04 3.497788582954659831e-02 5.078827950808440655e-02 -5.656895174410245253e-03 4.487154699060269883e-03 2.049880421059495882e-03 -2.343260402962364869e-04 6.226647603033760164e-03 1.280289454038082298e-03 -1.530678166451416233e-04 -2.015392919161055826e-03 3.009388864288586440e-04 -3.165291270129555777e-05 5.174448093058368059e-01 4.664987376657787621e-01 -5.152007595247740795e-02 -2.037124769672373978e-03 -2.928130640637591729e-03 -2.740102890562597093e-05 -2.031928022810935985e-03 -2.856321047643619725e-03 6.037674989891423857e-04 2.113658677994944071e-03 3.145449145751095903e-03 -3.434577243858582922e-04 1.762169617550461351e-04 8.465973068768283503e-04 -1.728626978717842048e-03 1.980905417262631817e-03 7.020332578231390508e-04 -2.480265547490480629e-04 1.960118429816955742e-03 6.571522622018119517e-04 1.696029202950637138e-04 3.477096081815241047e-04 1.003444575784818733e-03 1.528316008787161152e-03 4.251883795699422722e-05 -1.899174762078320155e-04 5.385719474552312994e-05 1.459813436523421486e-04 -3.788900893499785871e-04 -1.270840823380803286e-04 1.559024058422724124e-04 -2.461368286176229651e-04 2.069250113906687377e-04 4.960531094982479142e-05 -1.544851112436954575e-04 2.588924800047396647e-04 8.688015889210488549e-04 -7.634493570942866777e-04 8.692740204540271021e-05 -1.516505220465415478e-04 -1.966732471276938163e-03 2.352709033619747314e-04 3.307020729987958027e-05 -4.677072175266546068e-05 -1.176354516809873657e-04 1.100765471552869745e-04 -1.322808291995129001e-05 1.247219246737745618e-04
-4.377337989248134553e-01 -7.302204127993727756e-01 6.500468919476840024e-02 5.577999108423350311e-03 9.461858740027476872e-03 -1.273675412578087300e-03 2.719788334648348856e-03 9.066905978560406421e-03 -3.167180996262479106e-03 1.439498880610331176e-02 -5.547763490320657166e-03 1.276510001775235789e-03 6.646639235742286128e-03 1.021255244573466767e-02 2.174129914200452224e-03 -4.592034499354270653e-03 -5.472646876596704360e-03 -3.864489938756970194e-03 9.831300198720341679e-04 -2.123107308652072162e-03 -1.876498048501571347e-03 1.167378317685628837e-03 -8.395108338840290112e-04 2.079643607629379047e-03 -5.164716003481567563e-02 -8.196025690894787052e-02 8.415895326285664779e-03 4.069525224016071370e-03 -1.843427841201668348e-03 -6.713252081874932463e-04 -5.671540551929060703e-03 5.584140718350525355e-03 -8.806123772424164680e-04 -3.147811303415184829e-03 -1.592094265722609776e-03 2.371606294933976879e-04 4.664987376657787621e-01 7.888463314375279145e-01 -6.807691145292693591e-02 9.094307007465529322e-04 5.839253746092439110e-04 -6.269166440991133862e-04 1.610991527036887208e-04 -1.445640490537462202e-04 5.574692087693521730e-04 -3.166708564729609279e-03 -3.717091300506109204e-03 5.003049932938540955e-04 -3.363712513930168860e-04 1.762169617550580613e-03 1.186275578999831026e-03 -3.760555001528788875e-04 8.135270995769596121e-04 5.513275988422178947e-04 8.645497051253288323e-05 3.892835830728328880e-04 -5.470757150465087142e-04 1.823585716821912554e-04 1.360130383090620183e-03 -8.069130581169663488e-04 -6.117988350477126039e-04 3.699138902257662932e-04 2.385779240919767841e-04 -2.140114843834938808e-04 -4.913287941697664848e-05 1.677131941636711421e-04 -1.011003480310421546e-04 2.168460735806369485e-04 -7.889606598683249206e-05 -5.971534575292141746e-04 2.579476169390216948e-04 -2.829864881803635830e-04 -4.488099562125879433e-04 2.074446860767984423e-03 -3.467647451158495028e-04 2.759945014941113210e-03 1.420601619296136577e-03 -6.614041459976729206e-05 -1.044073687610550492e-04 2.371606294933998292e-04 -2.201530943106173172e-04 -6.519555153403034861e-05 2.433022394205259760e-04 1.757445302222196762e-04
4.817431583679558649e-02 6.506374313637539042e-02 -1.459586669387343272e-01 1.264510240840696458e-02 -1.916654728794262626e-03 -1.122308349451233214e-02 -1.357720982273068894e-02 -2.663568982238606695e-03 -1.094009700633198981e-02 -1.546268407035626506e-03 1.314776955936550543e-03 6.194522258799696132e-03 5.109583243597326518e-02 6.613191083216132804e-02 -1.253219127205457487e-02 -5.131315094108672425e-02 -6.774054020153388866e-02 3.075529278888502593e-03 -1.020924542500449388e-03 -3.223400348672234711e-03 4.662899229282565453e-04 8.017163112555906980e-04 3.517252762108279054e-03 -7.195132245387371797e-04 5.569495340831899857e-03 8.294952853874704851e-03 -7.147889092101848002e-03 -3.987322137298635093e-04 -6.500657892089970000e-04 -7.785671661456605719e-03 6.557349676029829199e-04 -7.714806931528285982e-04 -2.908288516257698242e-03 3.614101226341880123e-04 2.347984718291216012e-04 5.508551673093693181e-04 -5.152007595247740795e-02 -6.807691145292693591e-02 1.789882451267851282e-01 3.314107202980419963e-03 3.866379664888401797e-03 -4.960531094981394939e-05 -3.429852928530041645e-03 -3.841813225179918894e-03 6.916397641002739079e-04 3.250328946044798517e-04 5.215644122723539196e-04 7.006159632245241489e-04 -1.324225586593624640e-03 -6.217198972376889463e-04 3.156315071006765820e-03 -1.917127160327121611e-03 1.105489786881570617e-03 1.600125601781157659e-03 1.987519458722565233e-03 -8.380935392854370943e-04 1.621385020759654773e-03 1.330367196520742656e-03 1.267533802650972104e-03 3.142614556553961075e-03 -2.834589197124094163e-06 9.070685430823664276e-05 -3.982597821970966815e-04 -4.039289605913530014e-04 5.763664700836248350e-05 3.358988198601714536e-04 4.506996823440374356e-04 3.018837494945793244e-04 3.614101226343587742e-04 1.053522318267486246e-04 -1.696029202950853979e-04 2.551130277418732061e-05 5.716421547549807754e-05 -3.784176578171521282e-04 -1.070529853450282419e-03 -3.018837494945847454e-04 2.267671357704967392e-05 1.281234317103782270e-03 2.073974429235087491e-04 2.121217582520687830e-04 -3.307020729985789623e-06 -3.420404297872867583e-04 -2.593649115375986497e-04 7.275445605970634524e-05
-4.253301090297034737e-03 -1.293234078038312668e-02 -3.330642306630457114e-03 -4.807656975264783528e-01 4.670741592727967184e-02 4.252710550880886009e-01 -5.522252187546445451e-03 -1.182023695204143529e-03 -1.059474955581465004e-02 -4.273615646209743407e-03 1.189582599729834163e-02 -6.109012151352886423e-03 -3.857214493151008700e-02 4.604317719208502781e-03 5.054450483713100739e-02 -1.019979679434753102e-03 -8.749431988481668702e-04 -7.464418219114906132e-04 -3.862316753705850869e-02 6.523334605666985739e-03 5.039899592501156239e-02 -1.006751596514809943e-03 6.940019217645430286e-04 -8.848642610381594756e-04 1.958228703685368013e-03 -1.922796338721227390e-04 -1.483907444698729251e-03 3.906063913648245844e-02 -6.709000198079192491e-03 -6.174916350186196445e-02 -5.801459223465400827e-04 1.747996671567764838e-05 2.598373430706011220e-05 3.028758557135739771e-03 -1.206117703379739909e-03 -1.093348296487201346e-02 -2.037124769672373978e-03 9.094307007465529322e-04 3.314107202980419963e-03 5.246219891529757540e-01 -4.762298823795335645e-02 -4.342316639717566096e-01 2.081533333760793303e-03 -3.292847784002080058e-04 -3.022144515675844086e-03 -2.049407989526642535e-03 -1.313359661338003512e-04 3.434104812325667125e-03 2.734906143699749638e-03 -2.929075503704022670e-05 -6.680181874574710275e-04 1.573197004408385252e-04 1.627054199153908382e-03 -6.722700712531531030e-04 1.285013769366572835e-04 2.598373430705010027e-04 4.625104706654551388e-04 2.362157664276927013e-04 1.842482978135621431e-04 1.379500075937394044e-04 1.799964140179505408e-04 -1.762169617550537245e-03 -1.181078832138788767e-04 2.705615388662752779e-03 -2.357433348947903483e-04 -6.297512332961914018e-04 2.725929944575960183e-04 -2.239325465734783548e-04 1.658234680322189392e-04 1.365327129952166596e-04 -1.880277500764123387e-04 3.047183386917684707e-04 2.215703889091509039e-04 1.762169617550895032e-04 -4.724315328551902463e-06 2.395227871577055960e-04 -1.677131941636277740e-04 3.118048116843821944e-05 -9.543116963679938725e-05 4.346370102273930218e-05 3.363712513929518338e-04 -1.554299743094567955e-04 1.776342563535932744e-04 1.881222363830166618e-03
-9.267689380023912474e-03 -1.334193891936868125e-02 -5.593589349007610078e-04 4.371597946123940287e-02 -1.687804169963789958e-01 -6.353400983298958249e-02 -1.820751127624639382e-03 1.223030752255999283e-02 -2.189247723251828721e-03 8.759825482204410679e-03 -1.272116388519672209e-02 4.399282433949262827e-03 -5.324586834199809826e-02 5.289343441848797303e-03 7.041828212975816126e-02 3.108599486188431179e-04 -1.693194613753670145e-03 -4.571719943441479583e-03 5.252729998052503568e-02 -1.074073089946699089e-02 -6.853469760826377821e-02 -5.470757150465168457e-04 -3.538512181086787118e-04 4.841950780234754656e-03 -1.464537751819756321e-05 -4.781951975562120233e-03 5.645556817621744973e-04 6.699551567421952944e-03 -3.839923499048501169e-03 -9.323436300900858967e-03 -9.732089576858227176e-05 1.385641685864820623e-03 -1.653510364993790904e-04 6.580971252675787107e-04 -2.843092964723657919e-03 8.036060373869960633e-04 -2.928130640637591729e-03 5.839253746092439110e-04 3.866379664888401797e-03 -4.762298823795335645e-02 1.878690130814004988e-01 6.921594387864121734e-02 3.330642306630256753e-04 9.798229991420511972e-04 -5.423513997179974693e-04 2.836006491730810875e-03 -1.233046300752545276e-04 -3.845120245909912707e-03 2.703253230998460457e-03 1.730044273316386477e-03 7.086472992830618409e-04 1.616660705431102870e-03 2.833171902533689057e-03 -1.174464790678459401e-03 7.587250417657320648e-04 7.889606598684767089e-04 5.192022546080644159e-04 2.787346043846869285e-05 -2.196806627777474902e-04 6.094366773834285211e-05 -1.638392555942453548e-03 2.814274641219481447e-03 1.109741670677271775e-03 -2.661206824574338659e-03 1.744689650834906590e-03 -1.071002284983135766e-03 2.125941897849169260e-05 -7.284894236629928417e-04 -1.086592525567262827e-05 -7.190407930058754843e-04 6.599868513989685720e-04 -4.181019065770032878e-04 -2.688135421947078756e-04 1.006279164981913011e-04 -4.020392344599251931e-04 2.947972765017433392e-04 2.518060070119145216e-04 3.524339235101085332e-04 -1.077143894910354179e-04 2.503887124133456982e-04 5.432962627838211489e-05 -5.971534575291897800e-04 4.568412922711473194e-04 -2.834589197137646691e-06
-1.644061734336669210e-03 1.867049417844440437e-03 4.600538266945667330e-03 3.981152181480287489e-01 -6.356377301955948300e-02 -7.397975448334170867e-01 -1.655919765811383199e-02 -2.166571009674749231e-03 -7.401584825245176129e-03 -3.588117492036614620e-03 2.044211242665182858e-03 3.958503813795201734e-03 2.511918460192043463e-03 3.282454290279152465e-03 -2.330504751575554132e-03 -1.069112558851718908e-03 -1.024231563230443200e-03 8.947853232281141340e-04 -9.073047588487492127e-03 -1.425325934624685660e-03 1.373311222857294921e-02 -1.028955878559019606e-03 1.408790830974710742e-03 -4.114878651170533926e-04 5.740043124187986512e-04 6.174680134419738026e-04 2.631443638004287333e-04 5.978810020897933758e-02 -9.244067803381158382e-03 -8.711968167926142925e-02 -6.066020881864047157e-04 -1.861380239450100092e-04 -6.708527766546298161e-05 6.853091815599743515e-03 7.058127100859285311e-04 3.360405493200288238e-03 -2.740102890562597093e-05 -6.269166440991133862e-04 -4.960531094981394939e-05 -4.342316639717566096e-01 6.921594387864121734e-02 8.058774881969642534e-01 3.029703420201544477e-03 -5.418789681850924057e-04 -3.879135316275515895e-03 -6.193577395734129951e-04 5.546346195722199474e-04 6.944743532973980020e-04 7.086472992828395795e-05 7.530558633714757449e-04 1.318083976666484941e-04 -1.729099410250874505e-04 9.150998791408607516e-04 1.636502829811023029e-03 1.833034347478875413e-04 1.285013769366518625e-04 6.694354820560642454e-04 1.781066878864603908e-04 1.785791194193193758e-04 -4.346370102271219713e-05 1.856655924121716240e-04 -1.157929687028535874e-03 2.154287789820524043e-03 6.321133909604754846e-04 -1.362020109222034439e-03 5.806183538792798055e-04 9.921062189963874081e-05 -4.034565290584940164e-04 2.881832350419208377e-05 3.425128613201294803e-04 -2.314914510991245358e-04 3.562133757729641498e-04 1.398397337252078702e-04 1.370051445281298547e-05 -2.362157664278119636e-05 8.173065518396471774e-05 -7.747877138828806326e-05 -1.006279164981885906e-04 -7.634493570942866777e-04 5.196746861410616366e-05 1.017617521770512387e-03 -5.450442594552465207e-03 1.322808291994315849e-05 1.407845967908933141e-04
-4.319913936429555304e-03 -1.188401520897702963e-02 6.064131155731575587e-03 -5.519890029882269789e-03 1.162654002357049830e-03 1.057868688369759634e-02 -4.807307375930469640e-01 -4.678678442479938804e-02 -4.252734172457529604e-01 -4.308103148108156574e-03 1.291769540286459572e-02 3.345287684148906971e-03 -1.022814268631841959e-03 -7.053402785530584872e-04 9.330522773893612336e-04 -3.861041188567134602e-02 -6.501130323622855006e-03 -5.034608359333178629e-02 -1.043128824544680734e-03 8.678567258553092009e-04 7.421899381158356427e-04 -3.858726274056145655e-02 -4.611876623734189294e-03 -5.056481939304381668e-02 2.032400454343719076e-03 1.691304887622093638e-04 1.492883643822923330e-03 3.899875060567820073e-02 6.761912529759009360e-03 6.176239158478194491e-02 -5.234541384035052564e-04 -4.251883795698354613e-06 -2.645616583991545492e-05 2.944665744287599390e-03 1.140922151845785455e-03 1.095379752078480887e-02 -2.031928022810935985e-03 1.610991527036887208e-04 -3.429852928530041645e-03 2.081533333760793303e-03 3.330642306630256753e-04 3.029703420201544477e-03 5.246059264808586864e-01 4.770046700934169048e-02 4.342401677393479820e-01 -2.027676139015237647e-03 -9.155723106737088945e-04 -3.310327750717620941e-03 2.763724467203594777e-04 2.825140566475262821e-04 -1.696029202950799768e-04 1.303911030681149073e-04 1.823585716821478873e-04 -3.056632017574430725e-04 1.573197004408493672e-04 1.756028007623473440e-03 1.294462400023969374e-04 2.699946210268466644e-03 2.414125132890331156e-04 6.325858224933669956e-04 1.379500075937177203e-04 -2.532233016104372663e-04 -4.431407778183668600e-04 2.659789529975702289e-04 -1.497607959151056080e-04 -1.407845967908933141e-04 2.711756998589876216e-03 7.180959299403445392e-05 6.699079135889069673e-04 1.677131941636603001e-04 -1.650203344263792647e-03 6.590419883332316285e-04 2.286568619020139942e-04 2.107044636535026702e-04 -3.779452262842877223e-05 2.499162808805056868e-04 -2.144839159163528658e-04 9.921062189935684825e-06 -1.516505220465415478e-04 -1.842482978136109322e-04 -1.847679724997341316e-03 -9.495873810392956027e-05 -3.826695416127149415e-05 -3.855041308099610084e-04
-8.733369316364541710e-03 -1.272447090592669638e-02 4.425266168256314012e-03 1.812247360033256149e-03 1.229266848489690180e-02 -2.191609880916123645e-03 -4.381046576781050250e-02 -1.688078180252846061e-01 -6.363841720175064665e-02 9.293200682798131995e-03 -1.331878977425878310e-02 -5.773113331492723318e-04 5.588865033679345489e-04 -3.533787865758224373e-04 4.854234000088998927e-03 -5.252257566519649701e-02 -1.072608552194847034e-02 -6.853139058753379698e-02 -3.066080648231393584e-04 -1.687525435359408512e-03 -4.576916690302889820e-03 5.324445104739952694e-02 5.301626661703036369e-03 7.040458161530535608e-02 -4.299126948964992426e-05 -4.762109851182196388e-03 5.664454078935985109e-04 -6.642387351947004991e-03 -3.853624013501307649e-03 -9.326270890097992927e-03 6.566798306670772970e-05 1.396507611120494010e-03 -1.653510364993799578e-04 -6.987262370932833654e-04 -2.936161976696164549e-03 7.185683614730264740e-04 -2.856321047643619725e-03 -1.445640490537462202e-04 -3.841813225179918894e-03 -3.292847784002080058e-04 9.798229991420511972e-04 -5.418789681850924057e-04 4.770046700934169048e-02 1.878869654796490041e-01 6.932885501499368164e-02 2.924351188374806586e-03 5.957361629306345092e-04 3.873466137881232361e-03 -1.653510364993979014e-05 -8.054957635184137885e-04 -8.503767591396677039e-06 6.873878803045647273e-04 6.623490090632418127e-04 -4.540067030740096727e-04 1.613353684701117081e-03 2.818998956548030965e-03 1.103127629217297376e-03 2.667348434501456891e-03 1.737130746309217041e-03 -1.073364442647419849e-03 -7.563628841014588241e-04 7.903779544670428217e-04 5.546346195722118158e-04 -2.078698744563812865e-05 -2.192082312449020578e-04 6.094366773834014161e-05 -2.724512649976957787e-03 1.652565501928098413e-03 7.077024362173547131e-04 -1.623274746891079871e-03 2.812384915088056783e-03 -1.165488591554222821e-03 -4.058186867227780992e-04 2.210979573763298660e-04 3.562133757729533078e-04 1.436191859880309608e-04 1.270840823381020127e-04 -4.072359813213333700e-04 5.801459223463910049e-04 4.573137238040063043e-04 -3.543236496418263656e-05 5.905394160692046483e-05 2.385779240919686526e-04 9.590360116963397765e-05
3.630636329993554637e-03 2.043738811132356399e-03 3.987794568832220277e-03 1.652234799855110958e-02 -2.204365532303186135e-03 -7.393081057653779452e-03 -3.981837207202928441e-01 -6.374471429664310684e-02 -7.396964444853859622e-01 1.651148207329564827e-03 1.783429036529018095e-03 4.546208640667279144e-03 1.050687729070359441e-03 1.294934831556587233e-03 -3.732209109557520828e-04 9.094307007466027187e-03 -1.400287063383349410e-03 1.378649699178560555e-02 1.132890815787172302e-03 -1.053049886734630080e-03 9.032890908194891270e-04 -2.523729248513420509e-03 3.278674838016323954e-03 -2.261057316245836286e-03 -5.480205781122158420e-04 5.404616735865546990e-04 2.886556665746406111e-04 -5.976636835846810270e-02 -9.175092799584273068e-03 -8.717495616860554408e-02 5.872323953392188586e-04 -1.757445302222062321e-04 -7.700633985541154134e-05 -6.719866123334984273e-03 8.272276140297663092e-04 3.356153609404596404e-03 6.037674989891423857e-04 5.574692087693521730e-04 6.916397641002739079e-04 -3.022144515675844086e-03 -5.423513997179974693e-04 -3.879135316275515895e-03 4.342401677393479820e-01 6.932885501499368164e-02 8.058869368276214695e-01 -5.055017401557528739e-05 -5.106984870166487653e-04 -4.110154335842269337e-05 -1.209424724109460503e-04 -2.905453927060639742e-04 1.464537751850385032e-05 -3.708587532914734211e-04 -2.381054925590961151e-04 3.226707369402039005e-04 -1.799964140178963307e-04 -1.150370782502824641e-03 2.097596005877868687e-03 -6.651835982603442228e-04 -1.298714283819429188e-03 5.730594493535685723e-04 -2.036179906606937901e-04 1.237770616081270651e-04 6.467587684789847559e-04 -1.332256922652254490e-04 2.357433348948554004e-04 -4.015668029268846043e-05 -6.330582540261609284e-05 8.834469664395581262e-04 1.162181570824212529e-04 1.610991527036670368e-04 8.881712817680937656e-04 1.642172008205298323e-03 -1.133835678853215533e-04 -3.259777576702059532e-05 -9.968305343245435768e-05 -1.809412770836034585e-04 -1.086592525565907574e-05 -1.511780905137096679e-05 5.477843623458091178e-03 -4.771558481839969362e-05 1.096041156224388316e-04 6.954192163631132614e-04 7.795120292112265366e-05 1.078088757975963728e-03
-6.148223968579840867e-03 -9.813820232004742683e-03 1.073364442647379300e-03 -4.052517688833386436e-03 -6.094366773833959951e-04 1.151740833948121032e-02 -4.056769572629084775e-03 -3.118992979911187902e-03 -1.105064598502017784e-02 -4.732809647514505391e-01 4.410479061277939317e-01 -4.854375729548850160e-02 -1.286431063965225684e-03 -1.770200953609083177e-03 6.793565442460270352e-04 -1.263754350388124510e-03 -1.873191027771555633e-03 -3.255053261373523892e-04 -3.688036761235498340e-02 4.650663252581613283e-02 -4.283536708399659360e-03 -3.693186264943624370e-02 4.636821008668948196e-02 -5.963503239233403259e-03 3.494103616998344569e-02 -5.077316169903300924e-02 5.633746029300375734e-03 4.515973022564722175e-03 -2.070194976972276977e-03 2.423573763547922852e-04 6.140192632521487490e-03 -1.550047859298455885e-03 1.233046300752098042e-04 -2.004054562372483556e-03 -3.188912846773916520e-04 -6.614041460018352405e-06 2.113658677994944071e-03 -3.166708564729609279e-03 3.250328946044798517e-04 -2.049407989526642535e-03 2.836006491730810875e-03 -6.193577395734129951e-04 -2.027676139015237647e-03 2.924351188374806586e-03 -5.055017401557528739e-05 5.175827593134306737e-01 -4.665610986281156780e-01 5.149550951276890554e-02 1.062970948924909891e-04 2.059801483249561888e-04 -2.073974429235277226e-04 1.336981237980735919e-04 1.988936753321039405e-04 -1.658234680321809922e-04 1.299186715352559224e-04 1.837758662807031582e-04 -1.393673021923488853e-04 1.870828870107702629e-04 3.363712513930168860e-04 1.285013769366789675e-04 1.913347708064263176e-03 -6.599868513989712825e-04 -3.434577243858582922e-04 2.773173097860991317e-04 -1.079506052574529841e-03 -1.527843577254291325e-03 2.801518989832205153e-04 -8.569908005996392832e-04 1.734768588644916695e-03 1.938386579305583380e-03 -6.136885611791377017e-04 2.891280981074870193e-04 -1.445640490537109836e-04 1.953504388356973320e-03 -2.357433348948039008e-04 7.903779544670536637e-04 7.766774400142298362e-04 -8.503767591393966534e-05 -1.039349372283261685e-05 4.251883795696983267e-05 -1.360602814623468326e-04 2.740102890562597093e-05 6.614041459976729206e-05 1.114938417539398235e-04
-1.434207647442356168e-02 -5.570912635430563115e-03 1.331312059586455205e-03 -2.760417446474026405e-03 9.162337148197162440e-03 -3.227179800935060620e-03 -5.616266062584765462e-03 9.426898806596173061e-03 -1.377610349806239996e-03 4.376941146760536805e-01 -7.300035667257922523e-01 6.490689586746736794e-02 -1.138559994181458437e-03 -8.546286429353918464e-04 2.156177515951940901e-03 -9.670673477549587838e-04 -2.056966894052318640e-03 -1.811302496967497630e-03 4.601010698478493789e-03 -5.390443789879835121e-03 -3.847954835107019345e-03 -6.631048995158080571e-03 1.019979679434757092e-02 2.273812967632936506e-03 5.161361739598269160e-02 -8.198340605405779469e-02 8.448493102052714865e-03 -3.986377274233844116e-03 -1.798074414047552737e-03 -6.878603118374314101e-04 5.564771025503385468e-03 5.456111772946733995e-03 -9.599808747621260512e-04 3.193164730569300440e-03 -1.569417552145551537e-03 2.962145711003117830e-04 3.145449145751095903e-03 -3.717091300506109204e-03 5.215644122723539196e-04 -1.313359661338003512e-04 -1.233046300752545276e-04 5.546346195722199474e-04 -9.155723106737088945e-04 5.957361629306345092e-04 -5.106984870166487653e-04 -4.665610986281156780e-01 7.887338927327083304e-01 -6.803580990956850649e-02 1.521229535794005328e-04 2.329087456977014907e-04 -7.464418219113957455e-05 4.733763959210925305e-04 2.177909366463332344e-04 -4.218813588398209573e-04 5.003049932938378325e-04 3.831419731457094517e-04 1.653510364993870593e-04 1.672407626308121571e-04 5.669178394264451359e-06 1.620440157693958487e-04 -4.204640642413524226e-05 3.873938569414077902e-04 -4.610931760668239739e-04 -9.259658043964547752e-05 1.457923710391692811e-03 -8.021887427884307094e-04 2.220428204420098889e-04 1.765476638280539298e-03 1.171630201481300071e-03 3.902284461385508579e-04 6.968365109616902163e-04 5.432962627836910446e-04 -2.703725662531327682e-03 1.372886034477715199e-03 -5.149503708124175769e-05 3.930630353356722416e-04 2.130666213177737425e-03 -3.618825541672231801e-04 4.110154335842811438e-05 2.050352852592327978e-04 1.133835678852673431e-04 -5.291233167979431801e-05 2.159012105149216891e-04 -1.355878499295420578e-04
1.614770979299694036e-03 1.311469935206502520e-03 6.224757876902440451e-03 1.355878499294934335e-02 -2.624829596544470470e-03 -1.093915214326622240e-02 -1.266305480665546809e-02 -1.943583326167015951e-03 -1.123867373509655938e-02 -4.813793860876568187e-02 6.504531830659394942e-02 -1.459855955361070712e-01 -7.927401121313458780e-04 3.513945741378290445e-03 -7.147889092101879878e-04 1.028955878559019606e-03 -3.220093327942246536e-03 4.653450598625467069e-04 5.134763844298518426e-02 -6.773487102313961727e-02 3.067025511297103314e-03 -5.110244647743321378e-02 6.613805244208845191e-02 -1.253360856665314271e-02 -5.687130792512989572e-03 8.294007990808992953e-03 -7.148361523634703951e-03 4.719591013227622317e-04 -6.632938721289482900e-04 -7.792758134449436283e-03 -7.077024362174089232e-04 -9.396663188493433296e-04 -2.965925163266055521e-03 -3.453474505170611285e-04 2.366881979605421995e-04 5.442411258493951368e-04 -3.434577243858582922e-04 5.003049932938540955e-04 7.006159632245241489e-04 3.434104812325667125e-03 -3.845120245909912707e-03 6.944743532973980020e-04 -3.310327750717620941e-03 3.873466137881232361e-03 -4.110154335842269337e-05 5.149550951276890554e-02 -6.803580990956850649e-02 1.789844656745222806e-01 -4.445580724169167098e-04 2.697584052604041615e-04 3.623549857000767441e-04 -1.138559994181534332e-04 -1.700753518279362513e-04 1.275565138710043657e-05 9.921062189968210890e-06 9.448630657107599633e-05 -2.900729611731968577e-04 4.001495083285082268e-04 6.519555153403848013e-05 3.330642306630365174e-04 -1.983267574926869496e-03 -8.380935392854370943e-04 1.730044273316381056e-03 -1.345012574039254529e-03 1.247691678271046524e-03 3.144504282685391377e-03 1.336036374915015347e-03 -6.354204116904802477e-04 3.155842639473920280e-03 1.907206098137147979e-03 1.112103828341561278e-03 1.612881253168255494e-03 3.377885459916019724e-04 -2.456643970848019273e-05 1.277454864840934894e-03 4.724315328557323473e-06 -3.316469360644812465e-04 -1.075726600311695908e-03 3.396782721230135176e-04 -2.404676502233856188e-04 2.078698744562999714e-05 -2.050352852592327978e-04 1.993661068649683465e-04 5.291233167979431801e-05
-4.055682980103550439e-02 5.637430995256636351e-02 -1.900119625144330859e-03 3.111386832232216834e-02 -5.508220971020692802e-02 2.125941897848085058e-05 9.155723106737956307e-04 -4.346370102269593409e-05 4.469202300811736875e-04 -1.054939612866101148e-03 -3.902284461385074898e-04 4.828250265781963355e-04 -4.394926615216340204e-01 4.188573245980440340e-01 -5.574030683547445686e-02 1.285013769366637887e-03 -1.749413966163477357e-03 -5.191550114547742456e-03 -7.055292511662174769e-03 -1.233282516518960717e-02 -2.881832350417744704e-04 -5.045568770895470130e-04 2.215703889091631012e-04 -8.895885763666625890e-04 -5.968699986094694668e-03 -4.666678681545421287e-03 1.284163392607484688e-02 2.419794311285679810e-03 -1.111111722122560749e-02 9.113204268780160855e-04 -6.930570586990893872e-04 3.261667302833518457e-03 3.061356332902857944e-04 1.756972870689099252e-03 -4.601483130011410779e-04 6.032950674563089880e-04 1.762169617550461351e-04 -3.363712513930168860e-04 -1.324225586593624640e-03 2.734906143699749638e-03 2.703253230998460457e-03 7.086472992828395795e-05 2.763724467203594777e-04 -1.653510364993979014e-05 -1.209424724109460503e-04 1.062970948924909891e-04 1.521229535794005328e-04 -4.445580724169167098e-04 4.835336738774779763e-01 -4.379142677703642406e-01 5.190605251482023619e-02 -3.163212571386458949e-02 4.930815151564851839e-02 -2.647033878588683168e-03 -3.325917991301992165e-04 -1.131001089655774309e-03 9.401387503822243238e-05 2.533650310703383299e-03 -1.407845967909041561e-04 1.432884839150361765e-03 -3.392058405901491117e-04 3.118048116846532450e-05 5.721145862878722864e-04 2.826557861073720514e-03 -3.528118687363957211e-03 4.998325617609896895e-04 2.862935089103656357e-04 -3.307020729969526590e-06 3.491269027801281646e-04 -5.196746861408719012e-05 -4.629829021982273876e-05 -1.469262067180275924e-04 -8.139995311097969130e-04 -1.138559994181480121e-04 -2.077281449965094964e-03 -8.267551824968268764e-05 1.563748373751313973e-04 9.528944017692949449e-04 -2.555854592747701381e-04 1.936969284706984741e-04 1.653510364993436912e-05 -3.935354668685203845e-04 -2.423573763548134271e-04 1.266116508052430277e-04
2.672545181362873199e-03 2.245467075661614249e-03 4.322748525626697938e-03 3.337398077550240982e-02 -5.270965855220723084e-02 -8.187238464383759205e-04 -5.480205781122158420e-04 8.165506613872327429e-03 -8.636048420596325464e-04 -1.774925268937664787e-03 1.117678520429256014e-02 1.325170449659337189e-03 4.135467217372167381e-01 -7.734091586699456400e-01 6.991655984186574690e-02 -2.015392919161012458e-03 -1.026357505128305293e-02 8.612426843953484637e-04 -1.186559037919561466e-02 -2.464486334293357339e-02 -2.253498411720227836e-04 4.256608111027036789e-04 -1.113332150326980761e-02 4.762109851182139142e-04 3.306075866922142479e-03 -8.554790196945168124e-03 -2.021062097555297726e-03 2.204837963835774069e-03 -1.114040797626263818e-02 5.241155425497547732e-03 -1.153677803232848378e-03 -7.272138585242813452e-03 -2.144839159163460895e-04 1.086120094034588156e-03 -6.157672599236985872e-03 -6.732149343189123810e-04 8.465973068768283503e-04 1.762169617550580613e-03 -6.217198972376889463e-04 -2.929075503704022670e-05 1.730044273316386477e-03 7.530558633714757449e-04 2.825140566475262821e-04 -8.054957635184137885e-04 -2.905453927060639742e-04 2.059801483249561888e-04 2.329087456977014907e-04 2.697584052604041615e-04 -4.379142677703642406e-01 8.361830261665710307e-01 -7.253288567081883631e-02 -5.693272402440151606e-03 8.883130112279633006e-03 -2.604987472164547926e-03 1.370051445280539605e-04 1.468789635647362729e-03 2.475541232162324461e-04 -1.946417915364164440e-04 4.620380391325527858e-04 -2.311607490261362568e-03 -9.571462855649959939e-04 1.388476275061942440e-03 1.724375094922176235e-04 3.507331699918302820e-03 -2.930965229834753879e-03 -2.059801483249453467e-04 2.645616583989715900e-05 8.201411410369311913e-04 1.133835678852890272e-05 -2.480265547490914310e-04 -9.448630657114646947e-06 -1.757445302221871501e-04 2.999940233631677791e-04 4.525894084754489809e-04 -3.363712513930250175e-04 -6.614041459975916054e-05 6.080193827848732503e-04 1.610991527036751683e-04 -2.433022394205124235e-04 6.136885611791404122e-04 1.270840823380911706e-04 6.141609927120183707e-05 3.873938569414403163e-05 2.598373430702733203e-05
5.288493065089658329e-02 -7.804190977544538110e-02 -3.675517325614832947e-03 -5.833584567698196777e-03 4.986042397755643951e-03 -5.850119671348092548e-03 -6.628214405960926661e-04 2.825140566475100191e-04 -8.243930248326837400e-04 -3.661344379629486237e-04 8.239205932997434399e-04 -7.757325769485227084e-04 -5.974605380255521014e-02 7.167825702788345466e-02 -1.672582425975189802e-01 1.388003843529099718e-03 -3.286706174074853840e-03 7.428985854150800365e-03 1.122024890531524068e-03 3.394892995098731762e-03 1.190527462795551049e-03 5.683351340250112488e-04 -2.343260402962662483e-04 1.167850749218490424e-03 6.781282222606093736e-03 4.696441868115296646e-03 -1.594172964467183151e-02 -6.066020881862149803e-04 -6.919232230199847886e-03 -8.919507340309576222e-04 2.641837131727050019e-03 -3.679769209410519142e-03 1.666738447913772986e-03 -5.650281132950850903e-04 2.069250113906538299e-04 5.943188683320564701e-04 -1.728626978717842048e-03 1.186275578999831026e-03 3.156315071006765820e-03 -6.680181874574710275e-04 7.086472992830618409e-04 1.318083976666484941e-04 -1.696029202950799768e-04 -8.503767591396677039e-06 1.464537751850385032e-05 -2.073974429235277226e-04 -7.464418219113957455e-05 3.623549857000767441e-04 5.190605251482023619e-02 -7.253288567081883631e-02 1.798509051057790575e-01 -4.733858445517444280e-02 7.492764111086273882e-02 -4.938326812937255533e-03 1.582645635065402321e-04 1.350209320900668235e-03 1.379027644404833214e-03 -1.391310864259090929e-03 1.813664654631787134e-03 -1.505166863677217257e-03 1.237298184548238193e-03 -1.504694432144369114e-03 1.423908640026116945e-03 -2.891280981074924403e-04 1.313359661337949302e-03 1.970984355072625659e-03 -3.462923135829850969e-04 4.157397489127625731e-05 -3.883387200071149181e-04 1.001554849653350267e-04 1.166905886152693958e-04 1.417294598566112840e-06 1.113993554472980955e-03 -4.724315328562744484e-06 2.277592419895775860e-03 1.011003480310475756e-04 -5.385719474553939297e-05 -1.010058617244795733e-03 4.299126948983694914e-05 -1.979488122664049441e-04 -9.826575883392077090e-05 -9.259658043965089853e-05 1.214149039438321403e-04 1.157457255495622679e-04
3.849277643399039162e-02 8.020470133285719297e-03 5.911016095933185888e-02 -4.194247148690031374e-02 -2.381338384510810202e-02 -5.299028288272329690e-02 1.016672658704751049e-03 -1.055412044398916765e-03 -5.900669845363944524e-04 1.223597670095403524e-03 -1.910985550399989935e-03 1.445640490537489307e-04 -4.384622883484765588e-01 -3.578621618226192347e-02 -4.268300791465113875e-01 -8.485815193148284544e-03 2.493021198877833251e-03 1.238384777073798723e-02 2.246411938727321377e-03 8.125349933579627260e-03 2.448140203256573590e-03 -1.292100242359479293e-03 1.435719428347488570e-03 -3.415679982544386154e-04 7.159227448890284097e-03 -5.169818264036379202e-03 -3.584338039773741439e-03 -3.509693857582467640e-03 -5.254383508417498697e-03 9.434930142654717258e-03 -4.450305039499762721e-04 -8.588805267310691514e-04 -1.723902663389276484e-03 -8.957301862940326813e-04 1.827837600617452166e-03 -2.611601513624528179e-03 1.980905417262631817e-03 -3.760555001528788875e-04 -1.917127160327121611e-03 1.573197004408385252e-04 1.616660705431102870e-03 -1.729099410250874505e-04 1.303911030681149073e-04 6.873878803045647273e-04 -3.708587532914734211e-04 1.336981237980735919e-04 4.733763959210925305e-04 -1.138559994181534332e-04 -3.163212571386458949e-02 -5.693272402440151606e-03 -4.733858445517444280e-02 4.706022779601606310e-01 5.797915986967608348e-02 4.508300734470973570e-01 3.074584415822790261e-03 3.647171433643554058e-04 4.077084128541890590e-03 -2.177909366463223924e-04 -2.399952186905320549e-04 -1.176354516809873657e-04 2.555382161214723134e-03 -2.123107308652058718e-03 1.700753518279443828e-04 -3.732209109557466618e-04 8.546286429353768845e-04 1.051160160603218426e-03 -4.818801635124783656e-05 2.097596005877847003e-04 -8.031336058542028894e-05 2.182633681791813773e-04 -3.916457407371169708e-04 2.428298078876642806e-04 -3.363712513930277280e-04 -1.119662732867337564e-04 1.341705553309136033e-04 -3.325917991301992165e-04 -1.903899077407181055e-04 4.015668029271285498e-05 -6.817187019103111180e-04 -5.688075655578810758e-04 3.614101226343696162e-04 -7.369931912542702565e-05 4.081808443870459189e-04 -3.170015585459502912e-04
-3.248911651446411298e-03 -5.282256968855945922e-03 -9.065016252428961807e-03 -6.086477167235677249e-02 -3.398719690514864777e-02 -7.695626211294373520e-02 3.191275004438168077e-03 -4.412510516869200781e-04 6.368377062890653341e-04 1.158402118561362333e-03 -2.553020003550471578e-03 6.236096233690896495e-05 -3.544890006780319902e-02 -1.587686479521078498e-01 -6.594057606135489413e-02 7.062851416187723372e-04 9.954132397262675964e-04 -1.964842745145507427e-03 -2.197751490843214556e-03 8.294952853874704851e-03 -4.259915131756926085e-03 -1.705005402075077114e-03 2.081060902227931282e-03 -7.747877138828155805e-04 -3.706697806783330797e-03 2.068305250840841471e-03 3.838506204449935490e-03 -8.007242050365872416e-03 -9.610674672876923924e-03 1.245140547993630643e-02 6.061296566537734132e-04 7.133716146116072382e-04 7.280169921301271347e-04 -8.527389168039084186e-04 2.945610607353280931e-03 -3.920709291166769167e-03 7.020332578231390508e-04 8.135270995769596121e-04 1.105489786881570617e-03 1.627054199153908382e-03 2.833171902533689057e-03 9.150998791408607516e-04 1.823585716821478873e-04 6.623490090632418127e-04 -2.381054925590961151e-04 1.988936753321039405e-04 2.177909366463332344e-04 -1.700753518279362513e-04 4.930815151564851839e-02 8.883130112279633006e-03 7.492764111086273882e-02 5.797915986967608348e-02 1.769019874776957546e-01 6.500846864703124783e-02 -4.393613255555058224e-04 2.354126328218340315e-03 6.944743532975037117e-05 -1.067695264253152795e-03 9.722640946163642502e-04 -1.362020109222045281e-03 2.087202512155068596e-03 -1.404066515646175102e-03 1.760279891419122989e-03 1.370051445280214344e-05 1.483907444698730985e-03 1.374303329076281312e-03 6.188853080406082202e-05 -3.165291270130262541e-05 1.152732940167087040e-04 4.284954002998250626e-04 -4.894390680381787567e-04 3.160566954802431633e-04 -1.781066878864712329e-04 8.078579211827927389e-05 7.653390832256738285e-05 -3.590479649700096393e-05 -1.464537751851577654e-04 -5.999880467262217170e-05 -5.607762294993216996e-04 -1.084230367903089767e-03 4.308575579640766193e-04 2.673962475961471838e-04 5.541621880393582519e-04 -2.484989862819287319e-04
-4.296292359786790804e-02 -7.113874021736223130e-03 -6.761581827686005686e-02 9.436347437253233064e-03 1.576929213517961476e-02 1.273533683118238322e-02 -6.425068846833623115e-04 1.119662732867261670e-03 1.228321985423971689e-03 -1.762169617550569771e-04 4.535342715407224279e-05 -1.076199031844544051e-03 -4.243578449350792203e-01 -6.525271574951746478e-02 -7.720906022617461950e-01 1.438128829165053087e-02 -2.080588470695088777e-03 -1.144276415729008831e-02 2.962145711003208361e-03 -2.627191754208749348e-03 7.152613407430415517e-04 4.157397489127083630e-04 -7.577801787000195159e-04 3.061356332902776629e-04 -6.381605145810759563e-03 5.383829748419882190e-03 3.026868831004392302e-03 1.307218051411053548e-03 -2.938524134360503601e-04 -1.368634150682025100e-03 2.408455954496381123e-03 -3.604652595686576094e-04 1.673824920906603550e-03 -3.571582388387471718e-04 -2.605459903697400839e-03 3.066080648231376236e-04 -2.480265547490480629e-04 5.513275988422178947e-04 1.600125601781157659e-03 -6.722700712531531030e-04 -1.174464790678459401e-03 1.636502829811023029e-03 -3.056632017574430725e-04 -4.540067030740096727e-04 3.226707369402039005e-04 -1.658234680321809922e-04 -4.218813588398209573e-04 1.275565138710043657e-05 -2.647033878588683168e-03 -2.604987472164547926e-03 -4.938326812937255533e-03 4.508300734470973570e-01 6.500846864703124783e-02 8.359184645081718656e-01 -3.975038917445141741e-03 -1.517450083531469551e-03 -3.265919186629237178e-03 6.236096233690788075e-04 -7.747877138827722124e-05 1.161236707758516243e-03 -4.894390680381787567e-04 -1.530678166451418130e-03 1.412570283237631411e-04 3.056632017574213885e-04 2.362157664276493332e-05 5.919567106677978661e-04 1.559024058422832544e-04 -2.995215918302979521e-04 2.125941897849169260e-05 -2.314914510991462199e-04 3.590479649700963755e-04 1.984212437991473774e-05 3.084977909545644562e-04 8.503767591396677039e-06 -5.980983205949077499e-04 9.590360116964753018e-05 5.196746861406550608e-05 1.648786049665172324e-04 1.667683310979423301e-04 1.593983991854042246e-03 -2.721205629247045073e-04 -1.606267211706454215e-05 -8.371486762197299664e-04 1.998385383978327524e-04
3.849939047545035409e-02 -5.096118944910948273e-03 -5.944747707379060414e-02 1.027538583960475177e-03 -9.042339538852016759e-04 7.913228175326957395e-04 -4.195900659055024073e-02 -1.170449122649194762e-02 5.690721272162724970e-02 1.225487396226828622e-03 -1.879332637698654784e-03 2.858210773775012297e-04 -8.493846529206833945e-03 -2.508611439462101042e-04 -1.267581045804260474e-02 -4.387221256915470047e-01 5.810577152048133909e-02 4.244972122372715484e-01 -1.278399727906655466e-03 1.413515146303300591e-03 -2.834589197132225680e-06 2.231294129675963963e-03 7.386467016193816112e-03 -4.202750916281421285e-03 7.154975565094607443e-03 -4.379440309569348523e-03 4.428100757453447105e-03 -3.525756529699358710e-03 -7.228674884220123373e-03 -8.089445137082623694e-03 -4.313299894969572883e-04 -5.102260554838032244e-04 1.869411575508731459e-03 -9.226587836662792502e-04 2.352709033619772468e-03 2.137280254637718112e-03 1.960118429816955742e-03 8.645497051253288323e-05 1.987519458722565233e-03 1.285013769366572835e-04 7.587250417657320648e-04 1.833034347478875413e-04 1.573197004408493672e-04 1.613353684701117081e-03 -1.799964140178963307e-04 1.299186715352559224e-04 5.003049932938378325e-04 9.921062189968210890e-06 -3.325917991301992165e-04 1.370051445280539605e-04 1.582645635065402321e-04 3.074584415822790261e-03 -4.393613255555058224e-04 -3.975038917445141741e-03 4.708914060582680694e-01 -4.172468055025400219e-02 -4.529999514775021607e-01 -3.152866320816926499e-02 4.591562067821400826e-03 4.743543291940979789e-02 1.714926464264996536e-04 -4.237710849712677391e-04 -1.752720986893498492e-04 -4.960531094980310737e-05 1.492883643823008331e-04 5.055017401552107728e-05 -3.736933424886056468e-04 8.654945681910359602e-04 -1.216038765569741080e-03 2.535067605301938570e-03 -2.079171176096520062e-03 5.125882131480738631e-04 -2.399952186905428969e-04 -1.398397337251970282e-04 -1.029900741624618313e-04 -2.702308367932794095e-04 -1.951142230692754290e-04 -1.700753518278522256e-05 -5.055017401552107728e-05 4.374715994240671721e-04 2.272395673034370393e-04 -5.706972916892953315e-04 -6.014053413248908291e-04 -2.267671357705563703e-04
6.289008565370853010e-03 -4.805101120672025314e-03 -4.950137601258638650e-03 3.241352746920716545e-03 -6.614041459975211323e-04 -2.097596005878118054e-04 -6.152192393455859637e-02 -1.867805308297016548e-02 8.400305085701452457e-02 1.308635346009370294e-03 -2.416959722088065331e-03 2.584200484718915218e-04 -2.337591224568400742e-03 1.273675412578096841e-03 -8.187238464383677890e-04 5.793853075785051349e-02 -1.600196466511089044e-01 -7.078866845151676745e-02 -1.697446497549338776e-03 2.391920850846774617e-03 2.981042972317372603e-04 -2.712229430122708312e-03 9.432567984990447921e-03 2.325308004714162109e-03 -2.364519821941422732e-03 1.979488122664009597e-04 -2.947027901951835768e-03 -8.068185718104059143e-03 -1.177913540868310086e-02 -1.019176545828903713e-02 -1.469262067181685387e-04 6.836084280417312285e-04 -5.140055077466483243e-04 -6.595144198663779270e-04 4.177239613507238193e-03 3.047655818450038454e-03 6.571522622018119517e-04 3.892835830728328880e-04 -8.380935392854370943e-04 2.598373430705010027e-04 7.889606598684767089e-04 1.285013769366518625e-04 1.756028007623473440e-03 2.818998956548030965e-03 -1.150370782502824641e-03 1.837758662807031582e-04 3.831419731457094517e-04 9.448630657107599633e-05 -1.131001089655774309e-03 1.468789635647362729e-03 1.350209320900668235e-03 3.647171433643554058e-04 2.354126328218340315e-03 -1.517450083531469551e-03 -4.172468055025400219e-02 1.798357872967276672e-01 8.149018753375675272e-02 4.875446175914201208e-02 -7.219698685095870747e-03 -7.443536745362742957e-02 4.436132093511987399e-04 -6.226647603033933637e-04 -3.240880315387916974e-04 6.141609927123436313e-06 -2.173185051133983553e-05 -1.053522318267459141e-04 -5.007774248267293435e-05 1.374303329076297575e-03 -1.505639295210081663e-03 2.136807823104866499e-03 -1.421074050828979298e-03 -1.541071660174245326e-03 -2.943248449688924857e-04 -5.055017401551565627e-05 -2.036179906606666850e-04 -9.779332730105094393e-05 -5.385719474549060387e-05 1.152732940167141250e-04 1.818861401493214285e-04 8.225032987012098531e-04 9.826575883390450787e-05 -7.086472992830672619e-04 -1.511780905137210520e-03 -1.025176426296136884e-04
4.275883317567441555e-02 -7.074189772976425747e-03 -6.102303623586329689e-02 -6.377825693547724620e-04 -6.094366773834339421e-04 1.057396256836906114e-02 4.627466864318423474e-03 -8.614789001617783465e-03 6.555932381434033222e-03 4.346370102270135510e-05 1.870828870107052108e-04 5.629966577037523803e-03 -1.468175474654653638e-02 -3.637722802987079090e-05 -2.322095470290746685e-02 4.221936360830688129e-01 -7.207037520015342758e-02 -7.823749643004750398e-01 -3.803073839485880681e-04 -3.467647451158440818e-04 -1.181031588985155187e-02 -1.880277500764394438e-03 1.464065320318813429e-03 -1.186748010532705927e-02 6.891831201294440490e-03 -4.609042034537056201e-03 1.227377122358262176e-03 4.133775912486302787e-04 2.239325465734481272e-03 -1.120985541159237250e-02 -2.682938675085662448e-03 7.469142534443465624e-04 -3.981652958905113754e-03 5.895945530033186270e-04 1.742799924703481058e-03 -1.868277739829872497e-02 1.696029202950637138e-04 -5.470757150465087142e-04 1.621385020759654773e-03 4.625104706654551388e-04 5.192022546080644159e-04 6.694354820560642454e-04 1.294462400023969374e-04 1.103127629217297376e-03 2.097596005877868687e-03 -1.393673021923488853e-04 1.653510364993870593e-04 -2.900729611731968577e-04 9.401387503822243238e-05 2.475541232162324461e-04 1.379027644404833214e-03 4.077084128541890590e-03 6.944743532975037117e-05 -3.265919186629237178e-03 -4.529999514775021607e-01 8.149018753375675272e-02 8.327087646739524951e-01 -8.302039326867526742e-03 3.214896581080835432e-03 1.142292203291015232e-02 3.897560146056918730e-04 -3.127496747502519527e-04 6.751046604503395387e-04 -6.236096233690896495e-05 3.122772432174038097e-04 3.477096081815566307e-04 -6.472312000118654249e-04 2.215703889091617459e-04 1.447057785136017473e-03 -1.483435013165720212e-04 1.747524240032027974e-03 1.176354516809982077e-04 2.362157664284082748e-06 -1.440916175208953667e-04 -3.746382055543100642e-04 7.417175065828601060e-05 9.070685430823122175e-05 3.902284461385318844e-04 2.239325465734458287e-04 7.166786353416130856e-04 2.187357997120295203e-04 -1.870828870107377369e-04 -1.345957437104959055e-03 3.198361477431042009e-04
-4.075619590790048596e-02 5.546298952568832347e-02 -1.047238978880513094e-02 9.632878954920760621e-04 -2.815691935818083122e-04 -4.010943713942099337e-04 3.118520548378340973e-02 -5.397388533412821043e-02 1.187362171525418661e-02 -1.315721819002222542e-03 -6.585695568004376957e-04 -3.656620064300625337e-04 1.183440989802725905e-03 -6.226647603033879427e-04 5.484930096450924344e-03 -4.393112478130175580e-01 4.207730344637726216e-01 -3.688461949615066959e-02 -5.914842791349605652e-04 3.703863217586144362e-04 9.094307007466017213e-04 -7.132771283050462832e-03 -1.205078354007493857e-02 3.022144515675846688e-03 -5.667288668133058788e-03 -7.430403148749365611e-03 -1.153961262152542952e-02 2.419321879752397986e-03 -1.125568127027935100e-02 1.457923710391699317e-03 -2.896005296403893724e-04 3.109071917721229449e-03 -9.996651235219709223e-04 1.533040324115263111e-03 -5.154228023452158466e-04 -4.506996823440199799e-04 3.477096081815241047e-04 1.823585716821912554e-04 1.330367196520742656e-03 2.362157664276927013e-04 2.787346043846869285e-05 1.781066878864603908e-04 2.699946210268466644e-03 2.667348434501456891e-03 -6.651835982603442228e-04 1.870828870107702629e-04 1.672407626308121571e-04 4.001495083285082268e-04 2.533650310703383299e-03 -1.946417915364164440e-04 -1.391310864259090929e-03 -2.177909366463223924e-04 -1.067695264253152795e-03 6.236096233690788075e-04 -3.152866320816926499e-02 4.875446175914201208e-02 -8.302039326867526742e-03 4.830886433735281371e-01 -4.384292181411766354e-01 4.486635024374226177e-02 -1.370051445281298547e-05 8.031336058543113096e-06 9.543116963678854522e-05 3.108599486188376969e-04 -1.072419579581655909e-04 -3.392058405901599537e-04 2.842620533190785056e-03 -3.315996929111888428e-03 2.914902557717711021e-04 -3.165291270131129903e-04 -7.086472992830564199e-06 -3.680241640943195114e-04 -9.226587836665503008e-04 4.866044788410356890e-04 2.037597201205229927e-03 -1.799964140178854886e-04 -1.818861401493322705e-04 -9.505322441050162831e-04 -2.725929944575526502e-04 -2.626719322675871498e-04 -2.456643970849374525e-05 -1.700753518279226988e-04 1.601542896379599089e-04 -1.171630201481283808e-04
-8.048816025257041554e-03 1.011334182383504150e-02 -7.291980709622737297e-03 -3.788900893500544813e-04 3.722760478900341129e-04 5.135330762138352011e-04 3.398011043215582588e-02 -5.892496779845255578e-02 1.265360617599843931e-02 -2.266726494640062574e-03 2.736795869831207262e-03 -2.061218777848008738e-03 -2.219955772887413376e-03 5.432962627836789016e-04 -2.664513845304292139e-04 4.164337508344959637e-01 -7.647428746312466830e-01 6.424312956380553996e-02 5.451859889151053004e-04 -3.921181722699624032e-04 4.592034499354286916e-04 -1.170260150036054464e-02 -1.445309788464454320e-02 2.820888682679463869e-03 1.700281086746693263e-03 8.310070662926028438e-04 -2.047518263395197921e-03 2.300741565005898649e-03 -7.121905357794813297e-03 -3.643391981380660928e-03 -1.779177152733265547e-03 5.735318808864238709e-04 5.721145862878614444e-04 1.527843577254356378e-03 -1.088009820165936926e-03 8.139995311098166455e-04 1.003444575784818733e-03 1.360130383090620183e-03 1.267533802650972104e-03 1.842482978135621431e-04 -2.196806627777474902e-04 1.785791194193193758e-04 2.414125132890331156e-04 1.737130746309217041e-03 -1.298714283819429188e-03 3.363712513930168860e-04 5.669178394264451359e-06 6.519555153403848013e-05 -1.407845967909041561e-04 4.620380391325527858e-04 1.813664654631787134e-03 -2.399952186905320549e-04 9.722640946163642502e-04 -7.747877138827722124e-05 4.591562067821400826e-03 -7.219698685095870747e-03 3.214896581080835432e-03 -4.384292181411766354e-01 8.353156418722486043e-01 -7.395206999551638682e-02 -2.059801483249236627e-04 -3.495993343129383604e-05 3.949527614670973394e-04 1.105489786881568015e-04 1.336981237980627499e-04 -2.381054925590961151e-04 3.507804131451172647e-03 -2.992381329105944874e-03 1.308162914476543835e-03 -9.368317296522114292e-04 1.471624224844505797e-03 1.133835678852998692e-04 -6.425068846832322073e-05 6.944743532973952915e-05 7.984092905255913558e-04 1.105489786881568015e-04 7.984092905256130399e-05 -4.374715994240807246e-04 -9.212414890680817661e-05 -4.866044788410302680e-04 1.162181570824212529e-04 -1.393673021923380433e-04 2.877108035089154855e-04 -1.199976093452606064e-04
-5.236572839628849535e-02 7.498433289480538333e-02 -1.948260398342288591e-02 7.540007264371069787e-04 -5.272335906665993974e-04 -8.791950826438489457e-04 -1.644061734336669210e-03 6.915452777937004629e-03 -7.517330550794792607e-03 9.084858376808566463e-04 -1.590204539591200290e-03 -1.341705553309217348e-04 -9.155723106737305786e-04 4.832974581110497693e-03 6.740180679247652178e-03 -3.176913085839263434e-02 6.179215477135184542e-02 -1.656255192199707627e-01 -6.911673325674257649e-04 5.664454078935861510e-04 9.831300198720341679e-04 1.464537751851675233e-03 1.195251778124165293e-04 1.304383462213701880e-03 -7.344420609770008733e-03 -8.429595840738485571e-03 -1.440632716289185974e-02 1.360602814624986209e-04 8.554317765412305236e-03 -1.629416356818188779e-03 -2.353181465152259354e-03 3.927795764159610140e-03 7.162062038087429333e-04 2.711756998590407475e-04 1.615715842365269433e-04 4.445580724169139993e-04 1.528316008787161152e-03 -8.069130581169663488e-04 3.142614556553961075e-03 1.379500075937394044e-04 6.094366773834285211e-05 -4.346370102271219713e-05 6.325858224933669956e-04 -1.073364442647419849e-03 5.730594493535685723e-04 1.285013769366789675e-04 1.620440157693958487e-04 3.330642306630365174e-04 1.432884839150361765e-03 -2.311607490261362568e-03 -1.505166863677217257e-03 -1.176354516809873657e-04 -1.362020109222045281e-03 1.161236707758516243e-03 4.743543291940979789e-02 -7.443536745362742957e-02 1.142292203291015232e-02 4.486635024374226177e-02 -7.395206999551638682e-02 1.808883647519294591e-01 -5.574692087691570166e-05 -1.062970948924530420e-04 2.933799819031961999e-04 3.302296414658934497e-04 -2.470816916833517771e-04 -3.061356332902586894e-04 -4.884942049724499448e-04 -2.829864881803635830e-04 1.971456786605489848e-03 -1.056356907464623893e-03 1.383751959733406801e-03 5.957361629306263777e-04 -1.189110168196979515e-03 4.861320473081658620e-04 2.100903026607846454e-03 -1.970039492006896847e-04 -1.785791194193085338e-04 -9.321074143236541057e-04 -1.559024058422724124e-05 -1.795239824850319247e-05 1.152732940167141250e-04 -9.873819036676891384e-05 1.384224391266227839e-04 -1.185803147467161776e-04
1.371941171412029755e-03 1.882639658428689362e-03 -2.541681646761931833e-04 -4.205632748631848994e-02 1.174417547525180572e-02 -5.700925793272407227e-02 1.038876940749014922e-03 1.013365637974781523e-03 -8.314794978254384100e-04 3.868174904713252149e-02 5.204305765934809716e-03 5.941582416108928677e-02 2.234128718873085347e-03 -7.363790302616747899e-03 4.121965124163160660e-03 -1.190055031262686643e-03 -1.414460009368999696e-03 -6.566798306689475458e-05 -4.387320467537368929e-01 -5.819978539551955155e-02 -4.245128024778558329e-01 -8.448965533585555202e-03 3.566858073058041612e-04 1.265880292285982006e-02 6.972616993412134728e-03 4.426211031322023308e-03 -4.433297504314856474e-03 -3.486072280939615971e-03 7.178597141737443933e-03 8.150861236353808617e-03 -6.410895900845576742e-04 4.988876986952887416e-04 -1.867049417844454532e-03 -7.946298382629796847e-04 -2.381054925591102097e-03 -2.126414329382051664e-03 4.251883795699422722e-05 -6.117988350477126039e-04 -2.834589197124094163e-06 1.799964140179505408e-04 -1.638392555942453548e-03 1.856655924121716240e-04 1.379500075937177203e-04 -7.563628841014588241e-04 -2.036179906606937901e-04 1.913347708064263176e-03 -4.204640642413524226e-05 -1.983267574926869496e-03 -3.392058405901491117e-04 -9.571462855649959939e-04 1.237298184548238193e-03 2.555382161214723134e-03 2.087202512155068596e-03 -4.894390680381787567e-04 1.714926464264996536e-04 4.436132093511987399e-04 3.897560146056918730e-04 -1.370051445281298547e-05 -2.059801483249236627e-04 -5.574692087691570166e-05 4.708980200997280874e-01 4.182861548748219305e-02 4.530330216848019731e-01 -3.158629985517762140e-02 -4.686993237458178529e-03 -4.740519730130705878e-02 -2.721205629246936653e-04 -1.464537751851794495e-04 -1.540126797108527356e-04 3.035372598595808928e-03 5.040844455566880281e-04 4.017085323869266575e-03 -2.017282645292470082e-04 1.152732940167032830e-04 1.559024058422453073e-05 -1.606267211708080518e-04 2.111768951863508131e-04 9.165171737394377065e-05 -6.732149343189252830e-04 5.910118476020853173e-04 1.771618248207749470e-04 -6.944743532975037117e-05 -3.812522470142816434e-04 -2.159012105149081366e-04
-1.287848358563737586e-03 -2.416487290555249280e-03 2.721205629246990863e-04 6.152050663995998342e-02 -1.865254178019597892e-02 8.401533407686881394e-02 -3.250801377577787823e-03 -6.717976397203483281e-04 -2.116493267192206401e-04 -6.247907022012365481e-03 -4.798487079212021209e-03 -4.953917053521472366e-03 2.720260766181262051e-03 9.436819868786146259e-03 2.310190195662785613e-03 1.700753518279351671e-03 2.377275473328254504e-03 2.862935089103547937e-04 -5.805049703113725201e-02 -1.600758660035186964e-01 -7.095543678261473364e-02 2.333811772305577868e-03 1.289265653162321263e-03 -8.418729915482791584e-04 2.325308004714164711e-03 2.130666213177765615e-04 -2.955059238010384302e-03 8.108342398396736761e-03 -1.179519808080018578e-02 -1.020263138354471008e-02 1.346429868638728770e-04 6.684906189903612374e-04 -5.163676654109268776e-04 6.505382207418186884e-04 4.178184476572954428e-03 3.021672084142989004e-03 -1.899174762078320155e-04 3.699138902257662932e-04 9.070685430823664276e-05 -1.762169617550537245e-03 2.814274641219481447e-03 -1.157929687028535874e-03 -2.532233016104372663e-04 7.903779544670428217e-04 1.237770616081270651e-04 -6.599868513989712825e-04 3.873938569414077902e-04 -8.380935392854370943e-04 3.118048116846532450e-05 1.388476275061942440e-03 -1.504694432144369114e-03 -2.123107308652058718e-03 -1.404066515646175102e-03 -1.530678166451418130e-03 -4.237710849712677391e-04 -6.226647603033933637e-04 -3.127496747502519527e-04 8.031336058543113096e-06 -3.495993343129383604e-05 -1.062970948924530420e-04 4.182861548748219305e-02 1.798773612716189352e-01 8.167254610543894788e-02 -4.878894926104045127e-02 -7.268831564512836553e-03 -7.444292635815311088e-02 1.152260508634249739e-03 1.482017718567316730e-03 1.351154183966386205e-03 -3.826695416128450457e-04 2.373023589532564405e-03 -1.495245801487265309e-03 1.077143894910245758e-04 -7.275445605973616080e-05 1.176354516809900762e-04 3.051907702245732455e-04 -3.401507036558670816e-05 -2.045628537263792339e-04 6.817187019103111180e-04 -1.496663096085834241e-03 -1.280289454038091405e-04 -1.809412770836088796e-04 8.215584356355054357e-04 1.256667877395196368e-04
8.976199124251325184e-05 2.111768951863508131e-04 5.938464367992083055e-03 -4.601483130011418260e-03 -8.787698942642861374e-03 6.582860978806789366e-03 6.207750341720224760e-04 -5.985707521277531824e-04 1.053191616194493543e-02 -4.269930680253461452e-02 -7.184738751664549589e-03 -6.134476210973780624e-02 1.929410380181360244e-03 1.429577818420362315e-03 -1.178102513481451945e-02 1.908623392735879325e-04 -2.981042972317426813e-04 -1.176543489423029568e-02 -4.222937915680340382e-01 -7.228249695840548161e-02 -7.823390595039780848e-01 1.466002289603517486e-02 -6.283339386977743668e-05 -2.323276549122884824e-02 -7.032615798085160332e-03 -4.685103511326768611e-03 1.245801952139625763e-03 -4.516445454099803775e-04 2.219955772887425953e-03 -1.131379034882055643e-02 2.463730443840741417e-03 7.497488426414860522e-04 -4.001967514817884007e-03 -5.362097897907954283e-04 1.778232289667645155e-03 -1.876592534808127141e-02 5.385719474552312994e-05 2.385779240919767841e-04 -3.982597821970966815e-04 -1.181078832138788767e-04 1.109741670677271775e-03 2.154287789820524043e-03 -4.431407778183668600e-04 5.546346195722118158e-04 6.467587684789847559e-04 -3.434577243858582922e-04 -4.610931760668239739e-04 1.730044273316381056e-03 5.721145862878722864e-04 1.724375094922176235e-04 1.423908640026116945e-03 1.700753518279443828e-04 1.760279891419122989e-03 1.412570283237631411e-04 -1.752720986893498492e-04 -3.240880315387916974e-04 6.751046604503395387e-04 9.543116963678854522e-05 3.949527614670973394e-04 2.933799819031961999e-04 4.530330216848019731e-01 8.167254610543894788e-02 8.324111328082537398e-01 8.322353882780322148e-03 3.149701029546794241e-03 1.148244840604991691e-02 4.204640642413524226e-05 3.349539567944616152e-04 1.367216856083467011e-03 -4.131886186353121715e-03 1.464537751851794495e-04 -3.244187336117875659e-03 7.936849751969147701e-05 8.409281284824880048e-05 2.995215918303115047e-04 1.596818581051117659e-04 -1.110214102210049444e-04 -2.730654259904089247e-04 2.130666213177759109e-04 -1.310052640607958091e-03 3.226707369402364266e-04 -1.705477833608033678e-04 6.873878803045728588e-04 2.792070359175350715e-04
-1.250053835935322367e-03 5.862875322735659409e-04 4.044013921241848813e-04 3.120315788203184212e-02 5.392664218084268490e-02 -1.189157411350268666e-02 8.858091241037879988e-04 2.177909366463332344e-04 4.658174913954571915e-04 -4.068107929417646984e-02 -5.546440682028692948e-02 1.045396495902378362e-02 -7.087890287429217048e-03 1.199787120839515900e-02 -3.040096913924347170e-03 -5.603037979664843987e-04 -3.760555001528734665e-04 -8.673842943224664790e-04 -4.390429067023557397e-01 -4.207243740158884693e-01 3.697579878199176023e-02 1.199503661919790447e-03 5.947912998649233698e-04 -5.407923756595484424e-03 -5.766026858500185488e-03 7.393553489186646677e-03 1.154528179991968703e-02 2.376330610262143619e-03 1.136386809130322806e-02 -1.529260871852853969e-03 -4.563688607383425445e-04 -3.108127054655514948e-03 9.902164928648742731e-04 1.662014132585364849e-03 5.229817068709056126e-04 4.719591013225256588e-04 1.459813436523421486e-04 -2.140114843834938808e-04 -4.039289605913530014e-04 2.705615388662752779e-03 -2.661206824574338659e-03 6.321133909604754846e-04 2.659789529975702289e-04 -2.078698744563812865e-05 -1.332256922652254490e-04 2.773173097860991317e-04 -9.259658043964547752e-05 -1.345012574039254529e-03 2.826557861073720514e-03 3.507331699918302820e-03 -2.891280981074924403e-04 -3.732209109557466618e-04 1.370051445280214344e-05 3.056632017574213885e-04 -4.960531094980310737e-05 6.141609927123436313e-06 -6.236096233690896495e-05 3.108599486188376969e-04 1.105489786881568015e-04 3.302296414658934497e-04 -3.158629985517762140e-02 -4.878894926104045127e-02 8.322353882780322148e-03 4.829610868596572737e-01 4.384329975934394552e-01 -4.489800315644357220e-02 2.539791920630517577e-03 4.058186867227672572e-04 1.369106582214881266e-03 -2.522784385447680855e-04 1.044073687610377020e-03 -5.929015737334941520e-04 -2.173185051134959335e-04 1.398397337251970282e-04 9.623430324264068813e-04 -8.891161448338117355e-04 -4.426683462855078750e-04 -2.039959358869508806e-03 -1.639337419008209465e-04 -2.125941897849223470e-04 1.270840823381236967e-04 -3.051907702245732455e-04 3.127496747502573737e-04 4.677072175270340776e-05
2.337118793035541757e-03 2.644199289391550942e-03 -2.010668603832482457e-03 -3.391680460675323278e-02 -5.897126608867238329e-02 1.268147963643687093e-02 3.066080648231393584e-04 2.768448782532564097e-04 5.678627024921631058e-04 8.107397535331111599e-03 1.012184559142650236e-02 -7.322216327725473810e-03 1.176212787350033179e-02 -1.450412049019291633e-02 2.813802209686611620e-03 -5.111709185495185923e-04 -3.892835830728410195e-04 5.192022546080427318e-04 -4.162750138394566424e-01 -7.649960979328571664e-01 6.436596176234793409e-02 2.247829233325876648e-03 4.988876986952771406e-04 -1.984212437992639291e-04 -1.824058148354695645e-03 7.903779544670477006e-04 -2.043266379599499583e-03 -2.342315539897239958e-03 -7.113874021736254355e-03 -3.695359449994752455e-03 1.582645635065142112e-03 5.721145862878542886e-04 5.673902709593110598e-04 -1.400759494916395311e-03 -1.079978484107402487e-03 8.551010744682406399e-04 -3.788900893499785871e-04 -4.913287941697664848e-05 5.763664700836248350e-05 -2.357433348947903483e-04 1.744689650834906590e-03 -1.362020109222034439e-03 -1.497607959151056080e-04 -2.192082312449020578e-04 2.357433348948554004e-04 -1.079506052574529841e-03 1.457923710391692811e-03 1.247691678271046524e-03 -3.528118687363957211e-03 -2.930965229834753879e-03 1.313359661337949302e-03 8.546286429353768845e-04 1.483907444698730985e-03 2.362157664276493332e-05 1.492883643823008331e-04 -2.173185051133983553e-05 3.122772432174038097e-04 -1.072419579581655909e-04 1.336981237980627499e-04 -2.470816916833517771e-04 -4.686993237458178529e-03 -7.268831564512836553e-03 3.149701029546794241e-03 4.384329975934394552e-01 8.356520131236416793e-01 -7.403710767143034666e-02 1.332256922652037649e-04 5.291233167980190742e-04 1.787680920324743539e-03 1.866104554778679099e-04 9.321074143236649477e-04 -2.409400817562391828e-05 -7.700633985543992033e-05 2.078698744562186562e-05 -4.204640642412955020e-04 1.247219246738179299e-04 1.299186715352342383e-04 7.955747013284591301e-04 1.110214102210157865e-04 2.324363141648397952e-04 -1.157457255495947940e-04 1.417294598567197042e-05 -4.327472840955179801e-04 1.412570283237522990e-04
-9.108479953451624131e-04 -1.596818581051150186e-03 -1.417294598566112840e-04 1.635557966745348427e-03 6.901279831951343501e-03 -7.537172675174696503e-03 -7.558904525686404967e-04 -5.163676654109403217e-04 -8.754156303809987501e-04 5.233785493585001863e-02 7.500039556692246479e-02 -1.948827316181714342e-02 -1.463120457253109120e-03 1.096041156224537394e-04 1.308162914476535595e-03 6.968365109616685323e-04 5.725870178207231398e-04 9.968305343248445513e-04 3.180409079182393295e-02 6.189231025631718175e-02 -1.656406370290221530e-01 9.141550160751427817e-04 4.826360539650527415e-03 6.757188214430445532e-03 7.354341671959776366e-03 -8.437154745264172084e-03 -1.440254771062901736e-02 -1.502332274482681695e-04 8.591639856507887058e-03 -1.662014132585220216e-03 2.351764170553920924e-03 3.936299531750992071e-03 7.195132245387378302e-04 -2.636167953332753042e-04 1.644061734336663789e-04 4.502272508111820285e-04 -1.270840823380803286e-04 1.677131941636711421e-04 3.358988198601714536e-04 -6.297512332961914018e-04 -1.071002284983135766e-03 5.806183538792798055e-04 -1.407845967908933141e-04 6.094366773834014161e-05 -4.015668029268846043e-05 -1.527843577254291325e-03 -8.021887427884307094e-04 3.144504282685391377e-03 4.998325617609896895e-04 -2.059801483249453467e-04 1.970984355072625659e-03 1.051160160603218426e-03 1.374303329076281312e-03 5.919567106677978661e-04 5.055017401552107728e-05 -1.053522318267459141e-04 3.477096081815566307e-04 -3.392058405901599537e-04 -2.381054925590961151e-04 -3.061356332902586894e-04 -4.740519730130705878e-02 -7.444292635815311088e-02 1.148244840604991691e-02 -4.489800315644357220e-02 -7.403710767143034666e-02 1.809176555069665071e-01 -1.436191859880352976e-03 -2.229404403544517181e-03 -1.507056589808653197e-03 1.266116508052538697e-04 -1.369579013747745672e-03 1.152260508634260581e-03 1.776342563536230899e-04 -1.729099410250766085e-04 -9.302176881922290079e-04 1.187692873598424244e-03 4.818801635125108916e-04 2.100903026607854260e-03 1.412570283237414570e-04 1.204700408781195914e-04 -1.100765471553195006e-04 4.062911182555828740e-05 -1.322808291994857950e-05 1.091316840895798466e-04
-1.279817022505232420e-03 4.974704040967056068e-04 -5.234541384037600439e-04 8.914783024981608704e-04 1.313359661338003512e-04 -4.280229687669769197e-04 3.117339469546204223e-02 5.507654053181266357e-02 -7.322688759254635665e-05 -4.069525224016214138e-02 -5.642722228424618125e-02 1.915237434195699116e-03 -5.532173249736213085e-04 -1.525953851122974648e-04 9.037615223523426909e-04 -7.066158436917877213e-03 1.233943920664958872e-02 3.510166289115451308e-04 1.192417188926959883e-03 1.705477833607911813e-03 5.126354563013703000e-03 -4.393150272652804889e-01 -4.187637831545386602e-01 5.561558491080064587e-02 -5.771223605361276536e-03 4.692189984319600909e-03 -1.284588580987054349e-02 2.393810576978370585e-03 1.115552578531399733e-02 -8.499043276068207536e-04 -4.374715994241349347e-04 -3.279619701082025877e-03 -3.014113179617283083e-04 1.637920124409849350e-03 4.365267363583722414e-04 -5.097536239509594183e-04 1.559024058422724124e-04 -1.011003480310421546e-04 4.506996823440374356e-04 2.725929944575960183e-04 2.125941897849169260e-05 9.921062189963874081e-05 2.711756998589876216e-03 -2.724512649976957787e-03 -6.330582540261609284e-05 2.801518989832205153e-04 2.220428204420098889e-04 1.336036374915015347e-03 2.862935089103656357e-04 2.645616583989715900e-05 -3.462923135829850969e-04 -4.818801635124783656e-05 6.188853080406082202e-05 1.559024058422832544e-04 -3.736933424886056468e-04 -5.007774248267293435e-05 -6.472312000118654249e-04 2.842620533190785056e-03 3.507804131451172647e-03 -4.884942049724499448e-04 -2.721205629246936653e-04 1.152260508634249739e-03 4.204640642413524226e-05 2.539791920630517577e-03 1.332256922652037649e-04 -1.436191859880352976e-03 4.832634430406848036e-01 4.377512788915290942e-01 -5.187581689671748320e-02 -3.160047280116327906e-02 -4.936720545725543918e-02 2.634278227201566468e-03 -1.951142230692754290e-04 -6.614041459974831852e-05 -9.670673477549533627e-04 -9.136825845422946388e-04 1.417294598568281244e-05 2.081533333760795905e-03 -4.010943713942099337e-04 2.702308367932766990e-04 -1.247219246738179299e-04 -2.588924800047613488e-04 -2.201530943106091856e-04 -6.047123620549470918e-05
1.720123211126380319e-03 1.117017116283254563e-02 1.319501271265056475e-03 4.053462551898757461e-04 8.248182132122024862e-03 -8.239205932997705449e-04 -3.350815133083329123e-02 -5.271485529906864975e-02 -8.900610078994971794e-04 -2.672545181362829831e-03 2.271450809968695791e-03 4.343535513072331079e-03 -5.286508852651709313e-04 -1.105962218414437148e-02 4.577861553368598683e-04 1.178480458707735837e-02 -2.444738696220002255e-02 -1.497607959151571076e-04 1.892088289085771483e-03 -1.045254766442520189e-02 8.187238464383704995e-04 -4.135467217372167381e-01 -7.736293117642563111e-01 6.996616515281556259e-02 -3.554102421670962859e-03 -8.545341566288042201e-03 -2.025786412883858519e-03 -2.351764170553996818e-03 -1.113615609246693117e-02 5.252966213818929114e-03 8.210860041028226336e-04 -7.278752626702784598e-03 -2.097596005877960573e-04 -1.492411212289954190e-03 -6.160507188434104220e-03 -6.231371918362358688e-04 -2.461368286176229651e-04 2.168460735806369485e-04 3.018837494945793244e-04 -2.239325465734783548e-04 -7.284894236629928417e-04 -4.034565290584940164e-04 7.180959299403445392e-05 1.652565501928098413e-03 8.834469664395581262e-04 -8.569908005996392832e-04 1.765476638280539298e-03 -6.354204116904802477e-04 -3.307020729969526590e-06 8.201411410369311913e-04 4.157397489127625731e-05 2.097596005877847003e-04 -3.165291270130262541e-05 -2.995215918302979521e-04 8.654945681910359602e-04 1.374303329076297575e-03 2.215703889091617459e-04 -3.315996929111888428e-03 -2.992381329105944874e-03 -2.829864881803635830e-04 -1.464537751851794495e-04 1.482017718567316730e-03 3.349539567944616152e-04 4.058186867227672572e-04 5.291233167980190742e-04 -2.229404403544517181e-03 4.377512788915290942e-01 8.362982994605877574e-01 -7.256879046731584681e-02 5.707445348425801458e-03 8.834942095928385170e-03 -2.548295688221903412e-03 1.308635346009413662e-04 5.636108186964647673e-04 1.738548040907701838e-04 -2.494438493476575439e-04 4.903839311038967266e-04 -3.514890604443986948e-04 1.214149039438484033e-04 -4.724315328553528766e-05 8.362038131540065755e-05 3.840868362114165796e-04 6.878603118374264228e-04 6.944743532971784511e-05
3.770003632186185415e-04 8.357313816211530116e-04 -7.766774400142406783e-04 6.680181874575686057e-04 2.763724467203974248e-04 -8.319519293583136580e-04 5.829805115435422042e-03 5.019112605055523965e-03 -5.846340219085302201e-03 -5.287123013644377117e-02 -7.805230326916820505e-02 -3.666068694957729142e-03 -5.716421547550241435e-04 -2.253498411720160073e-04 1.158874550094248423e-03 -1.129583795057202775e-03 3.390168679770177041e-03 1.173047496079898709e-03 -1.386114117397674620e-03 -3.280564564147735607e-03 7.424733970355091618e-03 5.972904626737240985e-02 7.169809915226338370e-02 -1.672629669128475327e-01 -6.768054139686247722e-03 4.715811560962365409e-03 -1.594645396000038753e-02 6.122712665802409072e-04 -6.943326238375477008e-03 -8.900610078995325244e-04 -2.629081480340079470e-03 -3.679296777877670999e-03 1.663903858716637291e-03 5.669178394265752402e-04 2.055077167920912678e-04 5.683351340250218740e-04 2.069250113906687377e-04 -7.889606598683249206e-05 3.614101226343587742e-04 1.658234680322189392e-04 -1.086592525567262827e-05 2.881832350419208377e-05 6.699079135889069673e-04 7.077024362173547131e-04 1.162181570824212529e-04 1.734768588644916695e-03 1.171630201481300071e-03 3.155842639473920280e-03 3.491269027801281646e-04 1.133835678852890272e-05 -3.883387200071149181e-04 -8.031336058542028894e-05 1.152732940167087040e-04 2.125941897849169260e-05 -1.216038765569741080e-03 -1.505639295210081663e-03 1.447057785136017473e-03 2.914902557717711021e-04 1.308162914476543835e-03 1.971456786605489848e-03 -1.540126797108527356e-04 1.351154183966386205e-03 1.367216856083467011e-03 1.369106582214881266e-03 1.787680920324743539e-03 -1.507056589808653197e-03 -5.187581689671748320e-02 -7.256879046731584681e-02 1.798575191472390200e-01 4.733055311911590901e-02 7.495929402356403537e-02 -4.945885717462922965e-03 -9.921062189962247778e-05 -4.724315328553528766e-05 -1.012893206441927959e-03 -1.124859479728640031e-03 -1.606267211707538417e-05 2.277119988362916875e-03 9.873819036677975586e-05 1.294462400023725429e-04 1.204700408781358544e-04 -1.747996671564691802e-05 -1.941693600035547486e-04 -1.029900741624672524e-04
1.315721819002233384e-03 1.909568255801423822e-03 -1.086592525567317037e-04 9.656500531562950927e-04 1.116828143670118602e-03 4.795180058482376509e-04 -4.195758929595172493e-02 2.389369720569352318e-02 5.300067637644613472e-02 3.859812866581716073e-02 -7.933070299707543904e-03 -5.913519983057320684e-02 -1.297296989220852233e-03 -1.411625420171860532e-03 2.574751854061843939e-04 2.329087456976971539e-03 -8.116373734455364225e-03 -2.525146543111978382e-03 -8.453217417381243132e-03 -2.478375821359299694e-03 -1.238195804460656343e-02 -4.384344148880380265e-01 3.582117611569322208e-02 4.268645666484098822e-01 7.047733607136766679e-03 5.228872205643308665e-03 3.555992147802422652e-03 -3.525284098166694881e-03 5.199109019073427235e-03 -9.357923802799296420e-03 -6.151058557777471826e-04 8.598253897967871213e-04 1.722012937257847917e-03 -7.913228175326523714e-04 -1.867521849377310698e-03 2.637112816398711271e-03 4.960531094982479142e-05 -5.971534575292141746e-04 1.053522318267486246e-04 1.365327129952166596e-04 -7.190407930058754843e-04 3.425128613201294803e-04 1.677131941636603001e-04 -1.623274746891079871e-03 1.610991527036670368e-04 1.938386579305583380e-03 3.902284461385508579e-04 1.907206098137147979e-03 -5.196746861408719012e-05 -2.480265547490914310e-04 1.001554849653350267e-04 2.182633681791813773e-04 4.284954002998250626e-04 -2.314914510991462199e-04 2.535067605301938570e-03 2.136807823104866499e-03 -1.483435013165720212e-04 -3.165291270131129903e-04 -9.368317296522114292e-04 -1.056356907464623893e-03 3.035372598595808928e-03 -3.826695416128450457e-04 -4.131886186353121715e-03 -2.522784385447680855e-04 1.866104554778679099e-04 1.266116508052538697e-04 -3.160047280116327906e-02 5.707445348425801458e-03 4.733055311911590901e-02 4.705540899438093727e-01 -5.787711465857932336e-02 -4.507828302938118870e-01 -2.966870026331657265e-04 1.346429868637590357e-04 -3.448750189843214058e-05 -2.787346043846652445e-04 1.549575427765652845e-04 -1.436191859880445133e-04 -1.351154183966505468e-04 -4.086532759199103249e-04 2.603097746033166196e-04 -6.590419883332533126e-04 6.368377062890544921e-04 -3.547960811743763529e-04
-1.298714283819440030e-03 -2.464675306906491913e-03 2.456643970848290323e-05 -3.202140929693729574e-03 -3.722760478900232709e-04 6.434517477490369133e-04 6.092807749775934478e-02 -3.392672566894316954e-02 -7.700397769776216872e-02 3.149228598013924414e-03 -5.307295840097266126e-03 -9.035253065859089050e-03 1.648786049665291586e-03 2.149563474491958479e-03 -7.677012408899795953e-04 2.157122379017667110e-03 8.290700970078997839e-03 -4.262749720954065250e-03 -7.998265851241683107e-04 9.954132397262756195e-04 -2.015865350693893127e-03 3.536858670721777786e-02 -1.587374674709394196e-01 -6.592215123157355028e-02 3.868741822552845908e-03 2.113186246462105903e-03 3.825278121529988428e-03 8.002990166570066524e-03 -9.625320050395441002e-03 1.252179777833176480e-02 -3.892835830730714125e-04 7.081748677502089275e-04 7.360483281886793551e-04 7.322688759260815618e-04 2.923878756841929820e-03 -3.891418536129728073e-03 -1.544851112436954575e-04 2.579476169390216948e-04 -1.696029202950853979e-04 -1.880277500764123387e-04 6.599868513989685720e-04 -2.314914510991245358e-04 -1.650203344263792647e-03 2.812384915088056783e-03 8.881712817680937656e-04 -6.136885611791377017e-04 6.968365109616902163e-04 1.112103828341561278e-03 -4.629829021982273876e-05 -9.448630657114646947e-06 1.166905886152693958e-04 -3.916457407371169708e-04 -4.894390680381787567e-04 3.590479649700963755e-04 -2.079171176096520062e-03 -1.421074050828979298e-03 1.747524240032027974e-03 -7.086472992830564199e-06 1.471624224844505797e-03 1.383751959733406801e-03 5.040844455566880281e-04 2.373023589532564405e-03 1.464537751851794495e-04 1.044073687610377020e-03 9.321074143236649477e-04 -1.369579013747745672e-03 -4.936720545725543918e-02 8.834942095928385170e-03 7.495929402356403537e-02 -5.787711465857932336e-02 1.768434059676217418e-01 6.488138456469315363e-02 -5.243990014694617507e-05 -7.747877138829890528e-05 -7.322688759257888272e-05 1.289738084695162684e-04 1.889726131403413750e-06 8.031336058542299945e-05 -2.456643970847856642e-04 6.032950674563213479e-04 -2.404676502233910398e-04 6.084918143177213933e-04 -1.119662732867250828e-03 3.807798154814145269e-04
8.739983357824001112e-05 4.488099562123494188e-05 -1.128638931991490226e-03 6.982538055602129611e-04 1.023286700164755154e-03 1.355878499294911003e-03 -9.423591785866171008e-03 1.568425445926565839e-02 1.274525789337235641e-02 4.286701999669835506e-02 -7.187100909328877907e-03 -6.759077940561875053e-02 -4.138500227813049492e-04 -7.856536391384854982e-04 4.015668029270716291e-04 -3.041514208522932364e-03 -2.645616583990122693e-03 8.021887427884171569e-04 -1.441152390975326825e-02 -2.116493267192084103e-03 -1.146213385013714753e-02 4.243224125701150484e-01 -6.524090496119608340e-02 -7.721161135645204787e-01 6.491209261432873134e-03 5.312965018491558333e-03 3.056632017574277636e-03 -1.305800756812010386e-03 -2.253498411720249791e-04 -1.442333469807464052e-03 -2.231766561208779580e-03 -3.614101226343610510e-04 1.665793584848061955e-03 2.456643970848940844e-04 -2.568137812601822487e-03 2.730654259904058347e-04 2.588924800047396647e-04 -2.829864881803635830e-04 2.551130277418732061e-05 3.047183386917684707e-04 -4.181019065770032878e-04 3.562133757729641498e-04 6.590419883332316285e-04 -1.165488591554222821e-03 1.642172008205298323e-03 2.891280981074870193e-04 5.432962627836910446e-04 1.612881253168255494e-03 -1.469262067180275924e-04 -1.757445302221871501e-04 1.417294598566112840e-06 2.428298078876642806e-04 3.160566954802431633e-04 1.984212437991473774e-05 5.125882131480738631e-04 -1.541071660174245326e-03 1.176354516809982077e-04 -3.680241640943195114e-04 1.133835678852998692e-04 5.957361629306263777e-04 4.017085323869266575e-03 -1.495245801487265309e-03 -3.244187336117875659e-03 -5.929015737334941520e-04 -2.409400817562391828e-05 1.152260508634260581e-03 2.634278227201566468e-03 -2.548295688221903412e-03 -4.945885717462922965e-03 -4.507828302938118870e-01 6.488138456469315363e-02 8.358617727242292350e-01 -1.686580572293674279e-04 1.138559994181696962e-04 1.610991527036887208e-04 -3.467647451158603449e-04 -3.401507036557586613e-05 -5.900669845363619263e-04 1.081868210238835608e-04 -8.451800122782649480e-04 2.754275836546631918e-04 -1.639337419008317885e-04 1.524064124991435709e-03 -2.952697080346104556e-04
-9.568628266452817305e-03 -1.280525669804499084e-02 1.493828506888699196e-03 -4.053462551898757461e-04 -4.714866697896674327e-04 -1.554299743094351115e-04 -3.902284461385074898e-04 -4.984152671624127347e-04 4.511721138768828680e-04 -1.967677334342634449e-03 8.936514875492285875e-03 -1.002027281186258041e-03 -7.174345257941739523e-03 3.178519353050976784e-03 -2.296962112742845057e-03 -7.481425754297759551e-03 3.630636329993565479e-03 1.551937585429904402e-03 -6.124602391937119736e-03 -3.330642306630310964e-04 2.333811772305550546e-04 -5.781617099084097877e-03 -2.239325465734485392e-04 -2.683411106618570222e-04 -4.394510875467413230e-02 9.238209652373746694e-02 -1.022908754938461895e-02 6.646166804209730286e-03 4.648726283296948235e-04 2.787346043846754767e-05 -4.206053212696089227e-01 3.993218082829413929e-01 -4.436557281891556626e-02 8.661559723370288247e-03 -3.023561810275375138e-05 -1.190527462795583439e-04 8.688015889210488549e-04 -4.488099562125879433e-04 5.716421547549807754e-05 2.215703889091509039e-04 -2.688135421947078756e-04 1.398397337252078702e-04 2.286568619020139942e-04 -4.058186867227780992e-04 -1.133835678853215533e-04 -1.445640490537109836e-04 -2.703725662531327682e-03 3.377885459916019724e-04 -8.139995311097969130e-04 2.999940233631677791e-04 1.113993554472980955e-03 -3.363712513930277280e-04 -1.781066878864712329e-04 3.084977909545644562e-04 -2.399952186905428969e-04 -2.943248449688924857e-04 2.362157664284082748e-06 -9.226587836665503008e-04 -6.425068846832322073e-05 -1.189110168196979515e-03 -2.017282645292470082e-04 1.077143894910245758e-04 7.936849751969147701e-05 -2.173185051134959335e-04 -7.700633985543992033e-05 1.776342563536230899e-04 -1.951142230692754290e-04 1.308635346009413662e-04 -9.921062189962247778e-05 -2.966870026331657265e-04 -5.243990014694617507e-05 -1.686580572293674279e-04 4.618245000797076560e-01 -4.462961480262843672e-01 4.909697462046216931e-02 2.944949203207274796e-02 -4.634269878391529540e-02 5.084308156589575564e-03 -3.628274172329357290e-04 4.062911182556641892e-05 1.842482978133778287e-05 -3.902284461385508579e-04 1.039349372282719584e-05 2.031455591276288067e-05
-2.191137449383210450e-03 5.194384703744868610e-03 4.553295113660132259e-03 1.781066878864603908e-04 5.503827357765270299e-04 -2.810967620489818533e-04 2.159012105148756105e-04 6.623490090632445232e-04 -2.088147375220450463e-04 -1.091505813509059154e-02 4.412510516869200781e-03 -3.172377743123830363e-03 6.141609927121267909e-05 5.952637313977863663e-04 6.193577395734102846e-04 1.360602814623468326e-03 -1.413042714770422741e-03 -1.158402118561381415e-03 7.015608262902041717e-04 3.680241640943303534e-04 -1.809412770835790640e-04 -1.256667877395358998e-04 -3.958976245328031120e-04 6.155782873105411154e-04 1.265171644986950832e-03 1.141394583378560305e-03 2.503887124134184753e-05 -2.565303223404013719e-04 -1.181078832138362676e-04 1.209424724109828725e-04 4.073389713954970182e-01 -8.825540708424577385e-01 8.675071265210138050e-02 -2.395227871574995976e-04 -1.946417915364138961e-04 1.228321985424694039e-05 -7.634493570942866777e-04 2.074446860767984423e-03 -3.784176578171521282e-04 1.762169617550895032e-04 1.006279164981913011e-04 1.370051445281298547e-05 2.107044636535026702e-04 2.210979573763298660e-04 -3.259777576702059532e-05 1.953504388356973320e-03 1.372886034477715199e-03 -2.456643970848019273e-05 -1.138559994181480121e-04 4.525894084754489809e-04 -4.724315328562744484e-06 -1.119662732867337564e-04 8.078579211827927389e-05 8.503767591396677039e-06 -1.398397337251970282e-04 -5.055017401551565627e-05 -1.440916175208953667e-04 4.866044788410356890e-04 6.944743532973952915e-05 4.861320473081658620e-04 1.152732940167032830e-04 -7.275445605973616080e-05 8.409281284824880048e-05 1.398397337251970282e-04 2.078698744562186562e-05 -1.729099410250766085e-04 -6.614041459974831852e-05 5.636108186964647673e-04 -4.724315328553528766e-05 1.346429868637590357e-04 -7.747877138829890528e-05 1.138559994181696962e-04 -4.462961480262843672e-01 9.148419315239254557e-01 -9.337184058506950435e-02 4.636821008668953054e-02 -4.861981877227821575e-02 5.306823408564434463e-03 -1.247219246738396140e-04 1.322808291992960596e-05 -5.621935240979637066e-05 -7.369931912543786767e-05 -1.511780905136012477e-05 4.771558481837800958e-05
2.347984718291482725e-04 4.529673537017340004e-03 4.579420577427022881e-02 -2.017282645291873771e-04 -8.314794978254438310e-05 -2.914902557717819441e-04 1.554299743094757691e-04 -1.275565138709528661e-04 -2.862935089103276886e-04 1.200448524985519259e-03 -3.131276199765418294e-03 -2.374913315663978314e-02 -5.805711107259733071e-03 8.030863627008548444e-03 -3.727012362696066790e-03 5.654533016745998467e-03 -8.554317765412305236e-03 -1.671935194775175850e-03 3.592369375832277396e-03 3.108127054655520586e-03 8.848642610381188180e-04 -3.653313043570623284e-03 -2.841675670125091372e-03 1.474458814041629783e-03 -1.747996671560273678e-04 2.834589197132376113e-05 1.457451278858837729e-03 2.314914510998726353e-05 1.181078832138443584e-04 9.765159784120620466e-04 -4.496603329717450970e-02 8.662740802202613388e-02 -1.054830953613499211e-01 2.881832350436555612e-05 1.086592525567449174e-05 -1.133835678852905857e-04 8.692740204540271021e-05 -3.467647451158495028e-04 -1.070529853450282419e-03 -4.724315328551902463e-06 -4.020392344599251931e-04 -2.362157664278119636e-05 -3.779452262842877223e-05 3.562133757729533078e-04 -9.968305343245435768e-05 -2.357433348948039008e-04 -5.149503708124175769e-05 1.277454864840934894e-03 -2.077281449965094964e-03 -3.363712513930250175e-04 2.277592419895775860e-03 1.341705553309136033e-04 7.653390832256738285e-05 -5.980983205949077499e-04 -1.029900741624618313e-04 -2.036179906606666850e-04 -3.746382055543100642e-04 2.037597201205229927e-03 7.984092905255913558e-04 2.100903026607846454e-03 1.559024058422453073e-05 1.176354516809900762e-04 2.995215918303115047e-04 9.623430324264068813e-04 -4.204640642412955020e-04 -9.302176881922290079e-04 -9.670673477549533627e-04 1.738548040907701838e-04 -1.012893206441927959e-03 -3.448750189843214058e-05 -7.322688759257888272e-05 1.610991527036887208e-04 4.909697462046216931e-02 -9.337184058506950435e-02 7.899622147181324661e-02 -5.123519973816568172e-03 5.329500122141513085e-03 -9.689570738863811710e-04 -3.307020729988229078e-05 -6.047123620548657767e-05 2.834589197132496730e-05 4.204640642412440024e-05 6.566798306689746508e-05 -5.421010862427522170e-18
-2.112713814929247785e-03 -8.886437133009614242e-03 1.057301770530320179e-03 -3.335366621958629763e-04 4.681796490596816431e-04 -2.725929944575309662e-04 -3.765279316857053464e-04 4.889666365053089297e-04 3.311745045316331036e-04 -9.240760782651185820e-03 1.281895721249778214e-02 -1.411152988639011088e-03 -5.499103042436604555e-03 2.692859737275668606e-04 1.870828870107241844e-04 -5.762247406237010032e-03 2.192082312448966367e-04 -2.385779240919578105e-04 -7.306626087141268253e-03 -3.790318188098674643e-03 -1.528788440319998453e-03 -7.024584462026601389e-03 -3.208754971153710694e-03 2.230821698143094136e-03 -4.424604764110304234e-02 -9.245863043206005438e-02 1.029664525858292948e-02 6.336724150189317756e-03 -4.738488274539398061e-04 9.354144350536430124e-05 -4.204763474611395435e-01 -3.983764727856977661e-01 4.450730227877217754e-02 8.283142065553156935e-03 -7.832914814742087881e-04 6.377825693547179808e-05 -1.516505220465415478e-04 2.759945014941113210e-03 -3.018837494945847454e-04 2.395227871577055960e-04 2.947972765017433392e-04 8.173065518396471774e-05 2.499162808805056868e-04 1.436191859880309608e-04 -1.809412770836034585e-04 7.903779544670536637e-04 3.930630353356722416e-04 4.724315328557323473e-06 -8.267551824968268764e-05 -6.614041459975916054e-05 1.011003480310475756e-04 -3.325917991301992165e-04 -3.590479649700096393e-05 9.590360116964753018e-05 -2.702308367932794095e-04 -9.779332730105094393e-05 7.417175065828601060e-05 -1.799964140178854886e-04 1.105489786881568015e-04 -1.970039492006896847e-04 -1.606267211708080518e-04 3.051907702245732455e-04 1.596818581051117659e-04 -8.891161448338117355e-04 1.247219246738179299e-04 1.187692873598424244e-03 -9.136825845422946388e-04 -2.494438493476575439e-04 -1.124859479728640031e-03 -2.787346043846652445e-04 1.289738084695162684e-04 -3.467647451158603449e-04 2.944949203207274796e-02 4.636821008668953054e-02 -5.123519973816568172e-03 4.616034021223314188e-01 4.460698533220466278e-01 -4.925760134163299775e-02 -1.171630201481392228e-04 7.180959299401548038e-05 2.125941897849169260e-05 -1.351154183966288627e-04 4.488099562125933643e-05 -1.084202172485504434e-17
1.078750162121966394e-02 4.459281238621925873e-03 -3.185605826043816889e-03 -2.272395673034912494e-04 5.636108186964647673e-04 8.645497051257625132e-05 -1.710202148935864586e-04 4.403061886212075293e-04 -1.370051445281298547e-05 2.313024784859939523e-03 5.262414844476107079e-03 4.524949221688798727e-03 1.308635346009522082e-04 -3.609376911014930129e-04 4.610931760668402369e-04 -7.077024362173818181e-04 1.757445302222007026e-04 -1.540126797108717091e-04 -1.358713088492075755e-03 -1.593983991854045065e-03 -1.130528658122918143e-03 -5.905394160692859634e-05 6.269166440990741381e-04 4.781007112496254595e-04 -1.292572673892099754e-03 1.050215297537474002e-03 9.117928584108660173e-05 2.655065214647762961e-04 -1.407845967908941272e-04 1.199976093452577740e-04 -4.071915727572463228e-01 -8.828460335297623196e-01 8.695858252655776222e-02 2.404676502231308313e-04 -1.469262067180142025e-04 1.889726131420042701e-05 -1.966732471276938163e-03 1.420601619296136577e-03 2.267671357704967392e-05 -1.677131941636277740e-04 2.518060070119145216e-04 -7.747877138828806326e-05 -2.144839159163528658e-04 1.270840823381020127e-04 -1.086592525565907574e-05 7.766774400142298362e-04 2.130666213177737425e-03 -3.316469360644812465e-04 1.563748373751313973e-04 6.080193827848732503e-04 -5.385719474553939297e-05 -1.903899077407181055e-04 -1.464537751851577654e-04 5.196746861406550608e-05 -1.951142230692754290e-04 -5.385719474549060387e-05 9.070685430823122175e-05 -1.818861401493322705e-04 7.984092905256130399e-05 -1.785791194193085338e-04 2.111768951863508131e-04 -3.401507036558670816e-05 -1.110214102210049444e-04 -4.426683462855078750e-04 1.299186715352342383e-04 4.818801635125108916e-04 1.417294598568281244e-05 4.903839311038967266e-04 -1.606267211707538417e-05 1.549575427765652845e-04 1.889726131403413750e-06 -3.401507036557586613e-05 -4.634269878391529540e-02 -4.861981877227821575e-02 5.329500122141513085e-03 4.460698533220466278e-01 9.149694880377964301e-01 -9.361136337222716874e-02 1.044073687610333652e-04 -1.889726131427808299e-06 5.102260554835837819e-05 7.936849751973484510e-05 2.929075503703480569e-05 -3.495993343134804615e-05
-1.194779346591227703e-03 -3.150173461079644986e-03 -2.374629856744264744e-02 -1.577921319737977989e-04 -1.143284309509961551e-04 -3.255053261373686523e-04 1.965315176677927527e-04 -6.472312000117678467e-05 -3.151118324145197724e-04 -2.555854592747430331e-04 4.520224906360244439e-03 4.578853659587596436e-02 3.655675201234885683e-03 -2.840258375526522657e-03 1.480600423968753219e-03 -3.585755334372287169e-03 3.131748631298290723e-03 8.895885763666761415e-04 -5.645556817621735432e-03 -8.537310230229510147e-03 -1.680438962366575129e-03 5.806655970325429357e-03 8.028973900877122913e-03 -3.706225375250433648e-03 2.466092601502895042e-04 6.425068846833311407e-05 1.488159328494437130e-03 -3.354263883264369753e-05 1.195251778124122467e-04 9.779332730106300026e-04 4.504681908929331069e-02 8.654945681910500288e-02 -1.054316003242686817e-01 -2.409400817578654860e-05 3.779452262843080511e-06 -1.124387048195798393e-04 2.352709033619747314e-04 -6.614041459976729206e-05 1.281234317103782270e-03 3.118048116843821944e-05 3.524339235101085332e-04 -1.006279164981885906e-04 9.921062189935684825e-06 -4.072359813213333700e-04 -1.511780905137096679e-05 -8.503767591393966534e-05 -3.618825541672231801e-04 -1.075726600311695908e-03 9.528944017692949449e-04 1.610991527036751683e-04 -1.010058617244795733e-03 4.015668029271285498e-05 -5.999880467262217170e-05 1.648786049665172324e-04 -1.700753518278522256e-05 1.152732940167141250e-04 3.902284461385318844e-04 -9.505322441050162831e-04 -4.374715994240807246e-04 -9.321074143236541057e-04 9.165171737394377065e-05 -2.045628537263792339e-04 -2.730654259904089247e-04 -2.039959358869508806e-03 7.955747013284591301e-04 2.100903026607854260e-03 2.081533333760795905e-03 -3.514890604443986948e-04 2.277119988362916875e-03 -1.436191859880445133e-04 8.031336058542299945e-05 -5.900669845363619263e-04 5.084308156589575564e-03 5.306823408564434463e-03 -9.689570738863811710e-04 -4.925760134163299775e-02 -9.361136337222716874e-02 7.918802867415251912e-02 -1.511780905138180881e-05 5.621935240979094965e-05 4.251883795682075487e-06 7.417175065829956313e-05 -5.196746861409261113e-05 1.984212437993913229e-05
6.425068846833081014e-04 7.280169921301880669e-04 -5.324303375280048638e-04 -6.903169558082795920e-03 9.117928584108803830e-04 8.388494297380113401e-03 1.520237429575326676e-02 -6.396722954861867178e-04 -6.544594024645547688e-03 9.160447422065570375e-04 -8.465973068768066663e-04 -3.840868362114220006e-04 -6.778447633408945031e-03 2.017282645292456530e-04 -2.099958163542150168e-03 -5.334696869002902506e-03 -9.410836134479124782e-04 4.814077319796275121e-04 -6.955609458229677043e-03 -9.604533062949844940e-04 -2.203893100770340594e-03 -5.154228023452158899e-03 1.262809487322425622e-03 6.614041459975373953e-05 4.259915131756724857e-03 2.692859737275245767e-05 1.204700408781264490e-04 -4.387660618241041866e-02 -1.035003002179558582e-02 -9.600989826453390497e-02 5.353121698784371260e-03 6.477036315447216993e-04 -2.588924800047466578e-04 -4.301115885737248345e-01 -4.591609310974691105e-02 -4.163699725775605320e-01 3.307020729987958027e-05 -1.044073687610550492e-04 2.073974429235087491e-04 -9.543116963679938725e-05 -1.077143894910354179e-04 -7.634493570942866777e-04 -1.516505220465415478e-04 5.801459223463910049e-04 5.477843623458091178e-03 -1.039349372283261685e-05 4.110154335842811438e-05 3.396782721230135176e-04 -2.555854592747701381e-04 -2.433022394205124235e-04 4.299126948983694914e-05 -6.817187019103111180e-04 -5.607762294993216996e-04 1.667683310979423301e-04 -5.055017401552107728e-05 1.818861401493214285e-04 2.239325465734458287e-04 -2.725929944575526502e-04 -9.212414890680817661e-05 -1.559024058422724124e-05 -6.732149343189252830e-04 6.817187019103111180e-04 2.130666213177759109e-04 -1.639337419008209465e-04 1.110214102210157865e-04 1.412570283237414570e-04 -4.010943713942099337e-04 1.214149039438484033e-04 9.873819036677975586e-05 -1.351154183966505468e-04 -2.456643970847856642e-04 1.081868210238835608e-04 -3.628274172329357290e-04 -1.247219246738396140e-04 -3.307020729988229078e-05 -1.171630201481392228e-04 1.044073687610333652e-04 -1.511780905138180881e-05 4.471573907106797252e-01 5.111803671801745663e-02 4.618495389509490456e-01 3.906678074640965864e-02 4.987459692354199656e-03 4.429848754125009780e-02
-6.590419883332451810e-04 -7.119543200129907099e-04 9.651776216235309755e-04 8.111649419127216079e-04 -1.399861875003766999e-02 1.913347708064249515e-03 1.984212437992097190e-04 6.986789939398163618e-03 -2.371606294933835662e-04 6.680181874574845800e-04 -9.921062189962844089e-04 -7.228202452687229693e-04 4.431407778183397549e-04 4.429045620519152932e-03 -5.436742080099671304e-03 5.182573915423654195e-04 -1.931300106312779921e-03 -3.457253957435648534e-03 -5.744767439521346851e-04 5.559574278642072376e-03 4.491879014388921315e-03 -7.095921623487933634e-04 -8.154168257083819994e-04 3.529063550429664339e-03 -2.220428204450781810e-05 -1.001554849653390924e-04 1.889726131419655607e-06 1.417767030098990907e-03 3.874647216713371367e-02 -2.210507142230303933e-03 4.818801635137794082e-05 -1.700753518279594261e-05 -9.448630657107701277e-07 -4.823289734686971031e-02 -1.383761408364055367e-01 -8.808958361621352373e-02 -4.677072175266546068e-05 2.371606294933998292e-04 2.121217582520687830e-04 4.346370102273930218e-05 2.503887124133456982e-04 5.196746861410616366e-05 -1.842482978136109322e-04 4.573137238040063043e-04 -4.771558481839969362e-05 4.251883795696983267e-05 2.050352852592327978e-04 -2.404676502233856188e-04 1.936969284706984741e-04 6.136885611791404122e-04 -1.979488122664049441e-04 -5.688075655578810758e-04 -1.084230367903089767e-03 1.593983991854042246e-03 4.374715994240671721e-04 8.225032987012098531e-04 7.166786353416130856e-04 -2.626719322675871498e-04 -4.866044788410302680e-04 -1.795239824850319247e-05 5.910118476020853173e-04 -1.496663096085834241e-03 -1.310052640607958091e-03 -2.125941897849223470e-04 2.324363141648397952e-04 1.204700408781195914e-04 2.702308367932766990e-04 -4.724315328553528766e-05 1.294462400023725429e-04 -4.086532759199103249e-04 6.032950674563213479e-04 -8.451800122782649480e-04 4.062911182556641892e-05 1.322808291992960596e-05 -6.047123620548657767e-05 7.180959299401548038e-05 -1.889726131427808299e-06 5.621935240979094965e-05 5.111803671801745663e-02 5.136842543043081133e-02 9.858512255012857883e-02 -4.917539825491611984e-03 5.128622234371398025e-02 -9.858228796093149865e-03
4.866044788410465310e-04 5.645556817621827372e-04 4.629829021983358078e-05 7.224895431957281851e-03 1.802326297843247389e-03 2.422156468949551895e-03 1.816026812296060375e-03 -3.066080648231339374e-04 4.726205054685246598e-03 3.444025874515654201e-04 -3.538512181086366989e-04 3.689690271600266393e-04 -7.398277804515325864e-04 -9.949408081934259587e-04 1.654455228059526113e-03 -1.007224028047701454e-03 -1.160291844692811717e-03 -3.736933424885785417e-04 -6.066020881862962955e-04 5.716421547550349855e-05 4.573137238040171464e-04 -8.338416554897224928e-04 1.284541337833759820e-03 -1.429577818420359712e-03 -3.935354668686396468e-04 7.086472992815974904e-06 -1.029900741624568711e-04 1.386019631091106076e-02 -2.158539673616202866e-03 1.924213633319948880e-02 5.007774248279219659e-05 -3.212534423417971654e-05 -1.228321985423264247e-05 -4.373700266445145202e-01 -8.803100210613942767e-02 -9.241285181652636460e-01 -1.176354516809873657e-04 -2.201530943106173172e-04 -3.307020729985789623e-06 3.363712513929518338e-04 5.432962627838211489e-05 1.017617521770512387e-03 -1.847679724997341316e-03 -3.543236496418263656e-05 1.096041156224388316e-04 -1.360602814623468326e-04 1.133835678852673431e-04 2.078698744562999714e-05 1.653510364993436912e-05 1.270840823380911706e-04 -9.826575883392077090e-05 3.614101226343696162e-04 4.308575579640766193e-04 -2.721205629247045073e-04 2.272395673034370393e-04 9.826575883390450787e-05 2.187357997120295203e-04 -2.456643970849374525e-05 1.162181570824212529e-04 1.152732940167141250e-04 1.771618248207749470e-04 -1.280289454038091405e-04 3.226707369402364266e-04 1.270840823381236967e-04 -1.157457255495947940e-04 -1.100765471553195006e-04 -1.247219246738179299e-04 8.362038131540065755e-05 1.204700408781358544e-04 2.603097746033166196e-04 -2.404676502233910398e-04 2.754275836546631918e-04 1.842482978133778287e-05 -5.621935240979637066e-05 2.834589197132496730e-05 2.125941897849169260e-05 5.102260554835837819e-05 4.251883795682075487e-06 4.618495389509490456e-01 9.858512255012857883e-02 9.316255341601455964e-01 -4.433958908460852028e-02 -9.850197460034609137e-03 -3.688272977001925967e-02
5.810907854121171064e-04 8.390384023511604852e-04 3.840868362114111586e-04 1.511025014684644688e-02 5.792010592806920086e-04 6.657977592530804622e-03 -6.833249691220186564e-03 -9.155723106737251576e-04 -8.369597036065885842e-03 8.050233319855195670e-04 -8.097476473140768904e-04 6.047123620548820397e-04 -5.165566380240708619e-03 -1.182968558269869522e-03 -6.897500379687512319e-05 -6.913563051805585169e-03 8.484870330082670007e-04 2.103737615804992123e-03 -5.380995159222747362e-03 8.688015889210461444e-04 -5.834529430763957681e-04 -6.714669376473459544e-03 -1.932244969378503312e-04 2.042793948066643633e-03 4.317079347232271290e-03 -8.834469664395531118e-05 -5.333752005937180633e-04 -4.392573906182720839e-02 1.084135881596517623e-02 9.599430802394967599e-02 5.482567938786864908e-03 6.694354820560723769e-04 -3.245604630716472671e-04 -4.301994608388359786e-01 4.550980199149128047e-02 4.163142256566835786e-01 1.100765471552869745e-04 -6.519555153403034861e-05 -3.420404297872867583e-04 -1.554299743094567955e-04 -5.971534575291897800e-04 -5.450442594552465207e-03 -9.495873810392956027e-05 5.905394160692046483e-05 6.954192163631132614e-04 2.740102890562597093e-05 -5.291233167979431801e-05 -2.050352852592327978e-04 -3.935354668685203845e-04 6.141609927120183707e-05 -9.259658043965089853e-05 -7.369931912542702565e-05 2.673962475961471838e-04 -1.606267211706454215e-05 -5.706972916892953315e-04 -7.086472992830672619e-04 -1.870828870107377369e-04 -1.700753518279226988e-04 -1.393673021923380433e-04 -9.873819036676891384e-05 -6.944743532975037117e-05 -1.809412770836088796e-04 -1.705477833608033678e-04 -3.051907702245732455e-04 1.417294598567197042e-05 4.062911182555828740e-05 -2.588924800047613488e-04 3.840868362114165796e-04 -1.747996671564691802e-05 -6.590419883332533126e-04 6.084918143177213933e-04 -1.639337419008317885e-04 -3.902284461385508579e-04 -7.369931912543786767e-05 4.204640642412440024e-05 -1.351154183966288627e-04 7.936849751973484510e-05 7.417175065829956313e-05 3.906678074640965864e-02 -4.917539825491611984e-03 -4.433958908460852028e-02 4.472273105775422808e-01 -5.085867180647984931e-02 -4.618863886105117889e-01
-6.165231503762319803e-04 -1.028955878559033050e-03 -7.591974732985883392e-04 -2.059801483250320829e-04 7.013718536770919762e-03 -3.571582388386631461e-04 -8.229757302340200489e-04 -1.390413244346659118e-02 1.776814995069030253e-03 6.042399305220230547e-04 -7.506937057071455836e-04 9.826575883391834229e-04 6.949467848302569870e-04 -8.475421699425450192e-04 3.647171433643510690e-03 5.314854744623194200e-04 5.695634560104419208e-03 4.502272508111738319e-03 -5.310130429294333300e-04 -1.824058148354606307e-03 -3.425128613201481719e-03 -4.766834166510864517e-04 4.350621986065159909e-03 -5.318634196885827121e-03 -9.921062189789317531e-06 -1.563748373751315058e-04 1.133835678852905010e-05 -1.530205734918499514e-03 3.881119528713489197e-02 -2.198696353908922985e-03 1.653510364990726407e-05 8.456524438111242040e-05 -1.181078832138441484e-05 4.803589339766910216e-02 -1.383548814174270225e-01 -8.787604456336289838e-02 -1.322808291995129001e-05 2.433022394205259760e-04 -2.593649115375986497e-04 1.776342563535932744e-04 4.568412922711473194e-04 1.322808291994315849e-05 -3.826695416127149415e-05 2.385779240919686526e-04 7.795120292112265366e-05 6.614041459976729206e-05 2.159012105149216891e-04 1.993661068649683465e-04 -2.423573763548134271e-04 3.873938569414403163e-05 1.214149039438321403e-04 4.081808443870459189e-04 5.541621880393582519e-04 -8.371486762197299664e-04 -6.014053413248908291e-04 -1.511780905137210520e-03 -1.345957437104959055e-03 1.601542896379599089e-04 2.877108035089154855e-04 1.384224391266227839e-04 -3.812522470142816434e-04 8.215584356355054357e-04 6.873878803045728588e-04 3.127496747502573737e-04 -4.327472840955179801e-04 -1.322808291994857950e-05 -2.201530943106091856e-04 6.878603118374264228e-04 -1.941693600035547486e-04 6.368377062890544921e-04 -1.119662732867250828e-03 1.524064124991435709e-03 1.039349372282719584e-05 -1.511780905136012477e-05 6.566798306689746508e-05 4.488099562125933643e-05 2.929075503703480569e-05 -5.196746861409261113e-05 4.987459692354199656e-03 5.128622234371398025e-02 -9.850197460034609137e-03 -5.085867180647984931e-02 5.126071104093978675e-02 9.823174376355273130e-02
-3.751106370871717596e-04 -3.292847784001646377e-04 3.873938569414186323e-04 -1.842955409668838203e-03 -2.759000151875275978e-04 4.638332789574104234e-03 -7.207415465241662038e-03 1.745162082367770996e-03 2.334756635371301042e-03 -4.644001967968802366e-04 5.966810259963768737e-04 2.929075503703480569e-05 8.541562114025395835e-04 1.253833288198160419e-03 -1.401704357981893839e-03 6.552625360704139590e-04 9.684846423535194756e-05 4.955806779652723775e-04 9.878543352006023334e-04 -1.151315645568545213e-03 -3.552685127072407589e-04 7.299067182615697966e-04 -1.000609986587689109e-03 1.650675775796692397e-03 3.741657740216706302e-04 -1.228321985425415711e-05 -5.196746861409849970e-05 -1.382192935674968898e-02 -2.178854229529013017e-03 1.919016886458540377e-02 -7.464418219124257375e-05 -2.267671357704336861e-05 -3.212534423415093775e-05 4.373993173995517347e-01 -8.769935517007497461e-02 -9.240945030948980454e-01 1.247219246737745618e-04 1.757445302222196762e-04 7.275445605970634524e-05 1.881222363830166618e-03 -2.834589197137646691e-06 1.407845967908933141e-04 -3.855041308099610084e-04 9.590360116963397765e-05 1.078088757975963728e-03 1.114938417539398235e-04 -1.355878499295420578e-04 5.291233167979431801e-05 1.266116508052430277e-04 2.598373430702733203e-05 1.157457255495622679e-04 -3.170015585459502912e-04 -2.484989862819287319e-04 1.998385383978327524e-04 -2.267671357705563703e-04 -1.025176426296136884e-04 3.198361477431042009e-04 -1.171630201481283808e-04 -1.199976093452606064e-04 -1.185803147467161776e-04 -2.159012105149081366e-04 1.256667877395196368e-04 2.792070359175350715e-04 4.677072175270340776e-05 1.412570283237522990e-04 1.091316840895798466e-04 -6.047123620549470918e-05 6.944743532971784511e-05 -1.029900741624672524e-04 -3.547960811743763529e-04 3.807798154814145269e-04 -2.952697080346104556e-04 2.031455591276288067e-05 4.771558481837800958e-05 -5.421010862427522170e-18 -1.084202172485504434e-17 -3.495993343134804615e-05 1.984212437993913229e-05 4.429848754125009780e-02 -9.858228796093149865e-03 -3.688272977001925967e-02 -4.618863886105117889e-01 9.823174376355273130e-02 9.317795468398565317e-01
1.673343040743086707e+00 3.017561929807147658e-01 -3.377460271536373432e-02 -7.267697728833968918e-02 -2.958366258740366406e-02 5.466835968742564389e-02 -7.268311889826678529e-02 -4.079446286206180050e-02 -4.692520686392599033e-02 4.809778192847299905e-02 -3.858868003516002787e-02 4.147003995404494742e-03 -3.223768845267862559e-01 2.456549484541390577e-02 1.184074048056744655e-01 -3.223268067843035323e-01 -1.425798366157568497e-03 -1.210180614562332835e-01 5.030923393376917491e-03 1.096466344604046447e-02 2.208617416098850646e-03 5.149503708123622826e-03 1.050357026997354726e-02 -4.197081737887148160e-03 -3.470193857120555947e-01 1.193551024605823407e-01 -1.307737726096968450e-02 -1.753429634192751191e-02 3.942913573210991840e-03 -4.478650931469086252e-04 -9.409938514566693057e-02 9.810843913347747081e-02 -1.070766069216714730e-02 9.128322077831332870e-03 3.474733924151288730e-03 -3.888111515399580195e-04 -4.842116131271254620e-01 -4.421807969435811447e-01 4.870060456439653102e-02 -2.702308367932750727e-03 -9.211470027614123909e-03 -1.214621470971202072e-03 -2.687190558881371628e-03 -8.760770345270122578e-03 3.192692299036679979e-03 -3.922599017298152198e-03 -1.393153347237219286e-02 1.524064124991450671e-03 -4.033620427519203633e-02 3.918347133502502432e-03 5.255139398870069256e-02 3.926425712714323724e-02 -2.992381329105955716e-03 -4.406038204869099778e-02 3.931291757502736184e-02 6.669315949319316178e-03 4.403959506124537765e-02 -4.031163783548354779e-02 -7.880630399560533544e-03 -5.210825321088230488e-02 1.516032788932898017e-03 -1.478238266304461113e-03 2.603097746033111986e-04 -1.034625056953240689e-03 2.238853034201626624e-03 -9.146274476080017667e-04 -1.033207762354685418e-03 2.444833182526528169e-03 4.270781057012860548e-04 1.515087925867217994e-03 -1.448002648201740863e-03 1.970039492006734217e-04 -7.191825224657380153e-03 -2.308772901064262868e-03 2.470816916833463561e-04 3.973149191314031062e-04 1.075490384545259998e-02 -1.225959827759694329e-03 9.911613559305881230e-04 -6.703803451217889373e-04 1.062970948924909891e-04 9.826575883391914460e-04 -6.335306855590714130e-04 4.110154335843895640e-05
3.017561929807147658e-01 1.929143928796827723e+00 -6.802163696358286271e-02 -5.109110812064471263e-02 -1.772232409200373560e-02 6.668465572560211552e-02 -5.589242978905391290e-02 -3.573330385058211267e-02 -6.338613876320586815e-02 3.861088431720421932e-02 -1.196824975128510937e-01 1.337406426360285283e-02 4.724315328589849539e-06 -2.753118379291349949e-01 -8.234481617669427850e-04 -3.242533825752878796e-02 -2.744468157924768170e-01 -3.397302395916298318e-02 -9.931455683685752600e-03 2.793251438007414433e-02 1.906639180297728386e-02 -9.106590227320274927e-03 2.468076813943058737e-02 -2.229876835077376079e-02 1.348475497175088411e-01 -5.678187663596071522e-01 3.675139380388545152e-02 -3.085450341078462347e-02 1.190952651175123181e-02 -5.702248601564508749e-04 3.163637759766024793e-02 6.605065260851035458e-03 1.899647193611457997e-03 -5.707917779958779705e-03 4.623214980522716462e-03 -9.458079287764579839e-04 -4.348259828400886651e-01 -7.194092896015105154e-01 6.369463655416043868e-02 -2.030983159745283068e-03 -1.301879575089557803e-02 5.269028885936024448e-03 -1.014310501040466966e-03 -1.312981716111660813e-02 -1.416349735500416554e-03 1.231629006153952058e-03 -1.890198562954324701e-03 8.900610078994944689e-04 5.928070874269266571e-02 4.184326086500040134e-03 -7.961227219065665495e-02 9.678704813608048768e-03 -4.435659661979139690e-03 -8.462193616505502697e-03 -3.439773990719999230e-03 -3.717563732038957347e-03 -6.190270375004002998e-03 5.832261759406198037e-02 1.269612501395537933e-02 7.607092542037272032e-02 4.219758451464220711e-03 -3.459616115099930014e-03 -1.302493736082328173e-03 3.427963202398649073e-03 1.814137086164461805e-04 -2.255388137851566197e-03 3.362767650864515942e-03 8.744707673153002958e-03 1.999802678576801697e-03 4.249049206501244458e-03 -3.174739900788125287e-03 1.777759858134748223e-03 -1.002546955872395291e-02 5.930905463466409552e-03 4.472036890009011348e-03 -5.994211288869004395e-03 3.712366985177541039e-03 -3.182771236846668184e-03 1.448475079734561901e-03 -1.149425919437125753e-03 -2.911595536987643916e-03 1.545323543969932822e-03 -6.066020881863138595e-04 3.167653427795348933e-03
-3.377460271536373432e-02 -6.802163696358286271e-02 1.313512729154592273e+00 2.802369366591524885e-02 1.688706514191543051e-02 -2.168555222112743958e-02 -1.552976934802193648e-02 -1.374019870156578324e-02 -3.643864412913524684e-03 -4.152200742265960490e-03 1.337642642126711350e-02 5.204305765934831400e-03 1.489184504920732510e-01 -3.047892034216462265e-02 -4.239014760743409216e-01 -1.456029259944942034e-01 -3.699138902257599615e-03 -4.238976966220780462e-01 -3.059466606771411162e-03 -9.973029658576989826e-04 2.321528552451319720e-03 4.618490665194145695e-03 -2.871911288227838727e-03 6.260190241866595007e-03 -1.535449724933252852e-02 3.672115818578271240e-02 -2.382065929071408572e-01 3.029703420201501109e-03 -5.144779392795057913e-04 7.261272659987142233e-03 -3.590952081233725161e-03 1.864214828647315801e-03 2.337685710874974621e-02 2.314914510992925872e-04 -8.343140870225974155e-04 -2.685300832749960842e-03 4.802975178774185339e-02 6.351511257167541391e-02 -1.478228817673816198e-01 -4.338338766210919975e-03 -7.166786353416062551e-04 4.293930202122517130e-03 5.003049932938437305e-03 4.572192374974333798e-03 4.207002800077125695e-03 3.826695416127420465e-05 1.013365637974770680e-03 6.014998276314655751e-03 -2.042321516533790286e-03 3.794097640361538282e-03 -3.394892995098731762e-03 5.922023750648716667e-02 -9.238871056519749880e-03 -6.863438066169627594e-02 -5.975030568635089634e-02 -5.151865865787887827e-03 -6.153987633280706693e-02 -1.075301411932122302e-02 -7.326468211521177352e-03 -1.948260398342287897e-02 -4.568412922711473194e-04 3.335366621958955023e-04 6.656560297932256724e-03 1.455089121194669006e-04 -1.807995476237522683e-03 -6.519555153403576962e-05 -7.048678470202170664e-04 1.302021304549431241e-03 -8.319519293583190790e-04 -2.999940233631732001e-04 7.842363445397892811e-05 -1.292572673892311173e-03 1.489576623093000858e-03 4.532035694681629291e-03 4.616978884289024698e-02 1.007696459580517071e-03 -3.213951718015133942e-03 -2.475163286935889648e-02 -5.938464367992012799e-04 8.414005600154283050e-04 3.495993343129654655e-04 3.911733092042525648e-04 -6.028226359234650734e-04 7.795120292113078518e-05
-7.267697728833968918e-02 -5.109110812064471263e-02 2.802369366591524885e-02 1.652320782394088194e+00 -2.830101097570133020e-02 -2.633612098740253371e-01 8.377392156357965636e-02 4.373771131175105756e-03 4.049872072249428162e-02 -7.269540211812108854e-02 5.586219417095111828e-02 1.553638338948189375e-02 -3.020646907716692531e-01 -1.075476211599279142e-01 1.070907798676570127e-02 -1.071758175435707540e-02 -2.005991531657210641e-02 -2.568232298908396799e-02 -3.023750782887553168e-01 1.066032305257500618e-01 -1.175409653744174943e-02 -1.074120333099980867e-02 1.514190305954766017e-02 -2.855376184577890913e-02 -6.150586126244190002e-03 -1.025176426296304664e-04 -1.042183961478969703e-03 -4.424486656227100134e-01 -1.201724090124220434e-02 -1.097345067255154627e-01 -5.115961069290970997e-03 -5.527448934410745737e-05 -4.299126948983900912e-04 -6.386093245372548299e-02 -1.127457853159359938e-02 -1.023144970704889245e-01 4.439439114241956925e-03 2.307355606465653387e-03 1.306840106184543882e-02 -4.611749067220315412e-01 4.348118098941028409e-02 3.958886483336813145e-01 2.286568619020009838e-03 1.505166863677220076e-03 1.380681154769838534e-02 4.441328840373414549e-03 5.773113331492994368e-04 1.322761048841768206e-02 3.300737390600659571e-02 3.444781764968259108e-02 -6.637663036618046512e-03 -4.028045735431511759e-02 -6.023360314446195990e-02 8.003935029635800974e-03 2.863879952169255064e-03 4.163066667521558850e-03 9.656500531563980919e-04 3.054742291442875523e-03 1.404538947179044929e-03 1.216038765569713975e-03 -4.031069297241780813e-02 6.053406959935789949e-02 -5.635163323898984347e-03 3.299887013841523026e-02 -3.509788343889166246e-02 1.074309305713091849e-03 3.054269859909962328e-03 -1.352571478564930634e-03 1.507529021341485077e-03 2.867659404432181154e-03 -3.825278121529992765e-03 1.994133500182580614e-03 1.486269602362993384e-03 5.399892420536998340e-04 -2.210979573763298660e-04 1.550047859298479304e-03 -5.924291422006351671e-04 -6.661284613262221125e-05 -8.145664489492429605e-03 4.686520805925717989e-04 4.418652126796335060e-03 1.447341244055732300e-02 1.918072023392679553e-04 1.223125238562501171e-03
-2.958366258740366406e-02 -1.772232409200373560e-02 1.688706514191543051e-02 -2.830101097570133020e-02 1.173153320743259842e+00 9.321263115849723335e-02 -4.369519247379379662e-03 -6.448217991943035535e-03 -1.074403792019698080e-02 4.077698289534609222e-02 -3.566952559364666708e-02 -1.374445058536147291e-02 -1.453293881369709384e-01 -3.742876613569350308e-01 -4.910642325111926748e-02 9.413670723676211688e-03 1.566866421868141901e-02 -5.081473567392429461e-03 1.523889325324288557e-01 -3.649198164919457144e-01 7.203069095139356948e-02 -9.531778606890084493e-03 1.617889027416522657e-02 3.056632017574284141e-03 -3.122772432174471778e-04 -3.220565759475101618e-03 1.173992359145611042e-03 -2.227325704799956729e-02 -1.852134754352204316e-01 -4.942106265200095494e-02 4.568412922711202143e-04 -2.418849448219567732e-04 8.598253897967800469e-05 -3.080253594216349981e-04 7.038993623778683206e-02 -6.888051749031392536e-03 3.320248812907575925e-03 9.211470027614125644e-03 -1.810830065434658812e-03 4.601341400551512556e-02 -1.668840768234975125e-01 -6.532074589024863820e-02 1.079506052574551525e-03 1.231581763000681382e-02 -2.154287789820502359e-03 -9.802954306749019422e-04 8.893523606002477766e-03 -2.678686791289988395e-03 -5.533685030641596891e-02 -5.234635870344144654e-02 4.869824240673217494e-03 -2.329985076889433057e-02 -3.360783438426578895e-02 1.531008868524418552e-02 -1.049742866004636050e-03 -8.678567258553254640e-04 -7.270721290644213079e-04 -2.395227871576839120e-04 3.396782721230135176e-04 -5.154228023452115098e-04 1.114135283932835355e-02 -1.833695751624858303e-02 -8.396053201905756547e-03 5.397813721792391051e-02 -5.832403488866053087e-02 6.907421441878464768e-03 1.006279164981994326e-04 8.108342398396828701e-03 2.451919655519375213e-04 1.171630201481332597e-03 -5.669178394264613990e-04 1.180606400605588259e-03 -8.843918295052706751e-04 5.655005448278844441e-04 -8.834469664395798102e-05 3.684965956271893384e-05 5.730594493535631512e-04 -1.129111363524273317e-04 9.429733395793294445e-04 -1.156134447203677543e-02 1.547685701634216905e-03 7.199856560715907437e-04 4.706835361838123191e-03 -6.614041459973747650e-05
5.466835968742564389e-02 6.668465572560211552e-02 -2.168555222112743958e-02 -2.633612098740253371e-01 9.321263115849723335e-02 2.004226527450467366e+00 -4.038250256541189853e-02 -1.073789631026984825e-02 -1.027004736328317458e-01 4.696016679735731669e-02 -6.355432438890237790e-02 -3.639612529117782977e-03 4.902988934279668698e-02 3.033955303997231887e-02 -2.618782472923923410e-01 -1.515087925867217994e-03 1.412097851704737514e-03 7.457331746122129561e-03 1.614770979299678944e-02 -7.142692345240451643e-03 -2.712763277754843827e-01 5.867599638063707157e-04 -3.556937010868090748e-03 6.961278636623985730e-03 -2.490186609680703628e-03 1.183913421335537836e-03 7.332609821448357601e-03 -1.988294246436451140e-01 -4.939507891769390202e-02 -6.284657470953176617e-01 4.181491497302772600e-03 8.692740204535985712e-05 5.314854744622808224e-04 -3.980235664306471313e-03 -6.910728462608451209e-03 8.448493102052680170e-03 1.017145090237623131e-02 -1.193362051992645327e-03 -1.130670387582770331e-02 4.186036288649006565e-01 -6.527586489462737507e-02 -7.535391608295813892e-01 9.784529476967746692e-03 -2.166098578141903690e-03 -7.028363914289418625e-03 1.064199270910024496e-02 -3.312217476849049075e-03 -1.099442663261031294e-02 -7.180959299401276988e-04 -1.486742033895863211e-03 -5.777837646821274570e-03 -5.314665772009843914e-02 -7.658209633892226753e-02 1.268478665716682788e-02 6.179404449748306192e-04 -2.069250113906091065e-04 1.051396376369638681e-02 -6.358928432233690482e-04 3.571582388386495936e-04 -9.094307007465963003e-04 -5.698138447228558168e-02 8.346495134109224723e-02 6.438296929753062336e-03 -1.278446971059934816e-02 1.325312179119183045e-02 -7.632131413278614787e-03 -6.736873658517300578e-04 -6.977813740273973442e-04 -8.721086096510346445e-04 3.741657740214808948e-04 6.666008928589103356e-04 1.131473521188649557e-03 -4.729039643881847565e-04 -1.488159328494418482e-04 -3.203085792759279493e-04 -5.725870178207692184e-04 -5.149503708127157325e-05 -3.307020729987768292e-04 8.177317402193708812e-03 1.578866182802642765e-03 2.433494825737994062e-03 6.336251718656323029e-03 -4.866044788408920322e-05 4.432352641249158454e-03
-7.268311889826678529e-02 -5.589242978905391290e-02 -1.552976934802193648e-02 8.377392156357965636e-02 -4.369519247379379662e-03 -4.038250256541189853e-02 1.652244248485765787e+00 2.851785704928198190e-02 2.634760107365092807e-01 -7.269209509739105179e-02 5.108118705845474811e-02 -2.802133150825093094e-02 -1.066939373800582756e-02 -1.514851710100765039e-02 2.853155756373476626e-02 -3.023169692102140038e-01 -1.064988231569889560e-01 1.183677205569142604e-02 -1.082529614384809998e-02 2.012983518343470363e-02 2.577161254879360708e-02 -3.021114614934219400e-01 1.074800634507296349e-01 -1.070671582910143887e-02 -6.128381844199915288e-03 1.384224391266104240e-04 1.028955878559033917e-03 -4.423915014072346552e-01 1.182968558269863538e-02 1.096367133982144304e-01 -5.104150280969528899e-03 2.929075503700443787e-05 4.001495083284726650e-04 -6.380990984817705436e-02 1.125190181801651035e-02 1.022322939837720657e-01 4.408258633073502443e-03 -5.971534575292033326e-04 -1.323422452987764106e-02 2.258695158581514040e-03 -1.516505220465763724e-03 -1.382145692521687293e-02 -4.611923866887471801e-01 -4.355960462386430226e-02 -3.959056558688641148e-01 4.410148359204916699e-03 -2.324835573181316568e-03 -1.307454267177258697e-02 3.046710955384305305e-03 1.379972507470562026e-03 -1.505639295210119610e-03 2.826085429540839845e-03 3.820081374668587298e-03 -2.027676139015270173e-03 -4.027715033358512942e-02 -6.053217987322652427e-02 5.612486610321898786e-03 3.304469599710218447e-02 3.508229319830737797e-02 -1.071474716516013833e-03 2.853486458446444132e-03 -4.168735845915812893e-03 -9.921062189962789879e-04 3.026396399471520740e-03 -1.441861038274606585e-03 -1.210369587175492891e-03 3.303099548264935847e-02 -3.439585018106854075e-02 6.639080331216596145e-03 -4.026297738759945788e-02 6.023454800752768568e-02 -8.031808490074253404e-03 1.446112922070315766e-03 5.758940385506682719e-04 8.078579211832670774e-05 1.490521486158724249e-03 -5.640832502293237523e-04 2.366881979605286470e-04 1.465388128610807875e-02 -1.842482978135960244e-04 -1.222652807029750606e-03 -7.990234515182981917e-03 -4.729039643882132168e-04 -4.378023014970798890e-03
-4.079446286206180050e-02 -3.573330385058211267e-02 -1.374019870156578324e-02 4.373771131175105756e-03 -6.448217991943035535e-03 -1.073789631026984825e-02 2.851785704928198190e-02 1.173146706701799769e+00 9.321546574769432048e-02 2.956948964141803068e-02 -1.762783778543263943e-02 1.687714407972547639e-02 9.548786142072869174e-03 1.618975619942090299e-02 2.959783553338936855e-03 -1.523402720845447034e-01 -3.649897363588083810e-01 7.201982502613787918e-02 -9.400442640756281540e-03 1.561764161313304068e-02 -5.178322031627781083e-03 1.453577340289422537e-01 -3.741889231665682658e-01 -4.915886315126621886e-02 3.623549857000984281e-04 -3.217731170277972862e-03 1.173519927612757478e-03 2.208711902405451760e-02 -1.852096959829575562e-01 -4.937759895097824925e-02 -4.525894084753026136e-04 -2.409400817562387491e-04 8.739983357824407688e-05 2.031455591279215413e-04 7.039324325851681330e-02 -6.847422637205826876e-03 1.012420774909074395e-03 8.911476004250965671e-03 -2.681993812019972667e-03 -1.053994749800339810e-03 1.230825872548112904e-02 -2.172240188069019320e-03 -4.604459448668357657e-02 -1.668902184334246641e-01 -6.538263442105268775e-02 -3.280092132614898306e-03 9.193517629365634269e-03 -1.810830065434653607e-03 -1.077143894910191548e-04 8.071492738834109767e-03 2.494438493476412808e-04 -1.180133969072734695e-03 -5.716421547549970384e-04 1.189110168196990357e-03 -1.115221876458402650e-02 -1.835160289376710357e-02 -8.395108338840042914e-03 -5.397719235485820555e-02 -5.834009756077759845e-02 6.909783599542740178e-03 1.039349372281825118e-03 -8.626599789939145765e-04 -7.095921623487743898e-04 2.229876835077332798e-04 3.481820397144101947e-04 -5.125882131480847051e-04 5.534677136860594038e-02 -5.235155545030285851e-02 4.868879377607516004e-03 2.329323672743434381e-02 -3.359271657521441246e-02 1.530394707531707379e-02 -1.988936753321147825e-04 5.711697232221488955e-04 -1.129111363524354632e-04 7.251824029330070521e-04 5.669178394264505570e-04 -8.928955970966646416e-05 -6.226647603033825217e-04 4.712504540232383306e-03 -6.472312000117678467e-05 -9.136825845423000598e-04 -1.156984823962817210e-02 1.535874913312834439e-03
-4.692520686392599033e-02 -6.338613876320586815e-02 -3.643864412913524684e-03 4.049872072249428162e-02 -1.074403792019698080e-02 -1.027004736328317458e-01 2.634760107365092807e-01 9.321546574769432048e-02 2.004277550056015489e+00 -5.465513160450574670e-02 6.654198140267977846e-02 -2.168035547426605883e-02 -6.736873658517517419e-04 -3.644809275979248725e-03 7.091669739692041223e-03 -1.624692041489635141e-02 -7.329302800718323456e-03 -2.714355372020567092e-01 1.562331079152747861e-03 1.466899909515961701e-03 7.482843048896319592e-03 -4.912390321783492719e-02 3.048553438362458512e-02 -2.619202936988165309e-01 2.309717764129894102e-03 1.177299379875577099e-03 7.327413074586891853e-03 1.987179308018912349e-01 -4.934830819594128448e-02 -6.285035416179460821e-01 -4.191884991025735321e-03 9.165171737397133649e-05 5.310130429294688918e-04 3.858348328829742241e-03 -6.899862537352762643e-03 8.432430429935583102e-03 -1.057065554763906949e-02 -3.345287684148917813e-03 -1.099300933801174857e-02 -9.689570738863707844e-03 -2.168460735806238080e-03 -7.000962885383792654e-03 -4.185563857116151310e-01 -6.535287123448280111e-02 -7.535585305224284935e-01 -1.009680672018509542e-02 -1.162181570824245055e-03 -1.130906603349200908e-02 6.987262370930719460e-04 -6.585695568004214327e-04 -8.801399457095777576e-04 -3.576306703715519467e-04 6.713252081875543953e-04 1.119190301334370159e-03 5.697571529389126865e-02 8.348999021233360907e-02 6.464280664060154287e-03 1.279628049892076250e-02 1.326776716871042039e-02 -7.625517371818643642e-03 -6.004604782591511751e-04 -2.173185051134417234e-04 1.050687729070354584e-02 6.566798306689475458e-04 3.425128613201023752e-04 -9.141550160751427817e-04 7.384104858529556316e-04 -1.477293403238770248e-03 -5.772168468427021394e-03 5.317736576973404461e-02 -7.657595472899514366e-02 1.270084932928395444e-02 6.245544864347588303e-04 -5.055017401554276132e-05 -3.302296414658920944e-04 5.442411258493764885e-04 -1.507056589808886300e-04 -3.188912846774079150e-04 -6.340503602452043919e-03 -5.291233167980244952e-05 4.408258633073557087e-03 -8.153223394018112649e-03 1.576504025138411591e-03 2.446722908657948062e-03
4.809778192847299905e-02 3.861088431720421932e-02 -4.152200742265960490e-03 -7.269540211812108854e-02 4.077698289534609222e-02 4.696016679735731669e-02 -7.269209509739105179e-02 2.956948964141803068e-02 -5.465513160450574670e-02 1.673965705503390522e+00 -3.017580827068461202e-01 3.388326196792049161e-02 5.151393434254993714e-03 -1.051207403756497169e-02 4.240073007377000505e-03 5.149503708123579458e-03 -1.093442782793767679e-02 -2.169878030404723962e-03 -3.224619222027002019e-01 1.435719428347516976e-03 1.210525489581317227e-01 -3.223636564438662200e-01 -2.459950991577946472e-02 -1.183412643910747297e-01 -3.469905673885513298e-01 -1.193952591408751068e-01 1.309769181688246603e-02 -1.755980764470144173e-02 -3.982597821970842999e-03 4.582585868697268763e-04 -9.426331888756764310e-02 -9.808859700909758339e-02 1.079789511494246533e-02 9.118873447174543484e-03 -3.466702588092732823e-03 3.661344379629293249e-04 -3.917874701969627400e-03 1.393153347237219286e-02 -1.523119261925725762e-03 -2.696639189538507959e-03 8.759825482204428027e-03 -3.195526888233768837e-03 -2.681993812019977004e-03 9.213359753745584135e-03 1.211314450241210861e-03 -4.843802711843548381e-01 4.422398508851880794e-01 -4.870107699592937656e-02 -1.033207762354696260e-03 -2.216648752157438645e-03 -4.261332426355843479e-04 1.516032788932925122e-03 1.450364805865981578e-03 -1.908623392735391434e-04 1.516032788932903438e-03 1.477765834771634654e-03 -2.768448782532780938e-04 -1.029900741624715892e-03 -2.238853034201620986e-03 9.160447422066220896e-04 3.931669702729018168e-02 -6.662229476326508165e-03 -4.406038204869102554e-02 -4.030313406789219621e-02 7.873071495034876521e-03 5.208888351803524219e-02 -4.032250376073922421e-02 -3.694887018461904746e-03 -5.253627617964930219e-02 3.926189496947890545e-02 3.002774822828766649e-03 4.406652365861812859e-02 4.662899229282728084e-04 -1.075490384545266416e-02 1.216038765569761246e-03 -7.299539614148416004e-03 2.310190195662785613e-03 -2.366881979605123839e-04 7.903779544670265587e-04 6.415620216175834094e-04 -3.590479649700096393e-05 7.776223030799586482e-04 6.694354820560940609e-04 -1.053522318267296511e-04
-3.858868003516002787e-02 -1.196824975128510937e-01 1.337642642126711350e-02 5.586219417095111828e-02 -3.566952559364666708e-02 -6.355432438890237790e-02 5.108118705845474811e-02 -1.762783778543263943e-02 6.654198140267977846e-02 -3.017580827068461202e-01 1.929016372282956526e+00 -6.805706932854699298e-02 9.099976185860270822e-03 2.473273560804464810e-02 -2.234364934639506556e-02 9.995233940621227678e-03 2.787204314386867304e-02 1.898040926399760867e-02 3.229164013373072434e-02 -2.744642957591924559e-01 -3.394940238252022735e-02 2.173185051129646744e-05 -2.753255384435878694e-01 -9.028166592865731130e-04 -1.348796750617426710e-01 -5.678882137949368136e-01 3.680761315629522967e-02 3.082757481341199743e-02 1.204180734095069288e-02 -4.922736572352992730e-04 -3.160803170568905751e-02 6.586640431069675991e-03 1.953976819889840545e-03 5.731066925068403761e-03 4.665733818479685970e-03 -7.114818884801934161e-04 -1.230684143088277456e-03 -1.874135890837281843e-03 9.004545016223556003e-04 9.973029658576952963e-04 -1.311753394126239508e-02 -1.392255727324803478e-03 2.027676139015237647e-03 -1.300887468870564126e-02 5.268084022870338570e-03 4.348883438024255810e-01 -7.192354347974196926e-01 6.369369169109476148e-02 -3.335366621958976707e-03 8.814627540015607110e-03 1.997440520912522818e-03 -4.230151945187042052e-03 -3.178991784583877836e-03 1.773507974339044464e-03 -4.234403828982762075e-03 -3.460560978165659260e-03 -1.314776955936477467e-03 -3.445915600647155193e-03 1.842482978136055112e-04 -2.259167590114427235e-03 3.456309094369955284e-03 -3.712839416710405661e-03 -6.242710275150895397e-03 -5.829805115435349183e-02 1.271974659059815077e-02 7.607706703029983031e-02 -5.930716490853250866e-02 4.250466501099859143e-03 -7.962266568437949277e-02 -9.679649676673826586e-03 -4.433769935847714158e-03 -8.465500637235527301e-03 5.986652384343319616e-03 3.716618868973282745e-03 -3.191275004438035370e-03 1.006468137595099496e-02 5.988069678941891801e-03 4.442746134971978927e-03 -1.520757104261482445e-03 -5.990431836606000243e-04 3.170488016992448633e-03 -1.410208125573358170e-03 -1.163126433889931800e-03 -2.932382524433341676e-03
4.147003995404494742e-03 1.337406426360285283e-02 5.204305765934831400e-03 1.553638338948189375e-02 -1.374445058536147291e-02 -3.639612529117782977e-03 -2.802133150825093094e-02 1.687714407972547639e-02 -2.168035547426605883e-02 3.388326196792049161e-02 -6.805706932854699298e-02 1.313723433618245728e+00 -4.608097171471346037e-03 -2.854431321512186388e-03 6.193577395733987703e-03 3.049545544581459215e-03 -1.156039960897105355e-03 2.167988304273320982e-03 1.456397756540569466e-01 -3.628274172329293973e-03 -4.238929723067494937e-01 -1.488782938117805266e-01 -3.053183267384442651e-02 -4.238995863482095117e-01 1.538803988816521764e-02 3.677973969585678765e-02 -2.382954100353176785e-01 -3.040096913924366252e-03 -5.239265699366113310e-04 7.264579680717126939e-03 3.624967151599284981e-03 1.998857815511099340e-03 2.334567662758128825e-02 -2.220428204418797846e-04 -8.187238464383699574e-04 -2.697111621071343092e-03 -4.535342715410476885e-05 1.011003480310492019e-03 6.014525844781798067e-03 -5.015805584325532321e-03 4.569830217310055787e-03 4.205113073945733124e-03 4.334086882415232045e-03 -7.114818884801940666e-04 4.294875065188207344e-03 -4.806518415270601141e-02 6.343007489576144020e-02 -1.478512276593529629e-01 7.043954154873526604e-04 1.311942366739366926e-03 -8.319519293583190790e-04 2.999940233631515161e-04 7.936849751969147701e-05 -1.289265653162319962e-03 4.563688607382937554e-04 3.325917991301883744e-04 6.480815767710059599e-03 -1.440916175208791037e-04 -1.807995476237522683e-03 -6.425068846833948376e-05 5.974510893948949131e-02 -5.141944803597914629e-03 -6.171609329456211740e-02 1.075490384545264855e-02 -7.326940643054035904e-03 -1.948449370955428195e-02 2.044211242665221022e-03 3.807325723281481441e-03 -3.395365426631596385e-03 -5.922118236955287163e-02 -9.249736981775408956e-03 -6.863438066169624818e-02 -1.011948343376220831e-03 -3.231431684730785847e-03 -2.470486214760621302e-02 -1.397924905719057087e-03 4.527311379353072401e-03 4.618254449427734720e-02 -3.746382055543181957e-04 -5.962085944634880732e-04 8.362038131540065755e-05 6.122712665805661678e-04 8.437627176797028467e-04 3.467647451158549238e-04
-3.223768845267862559e-01 4.724315328589849539e-06 1.489184504920732510e-01 -3.020646907716692531e-01 -1.453293881369709384e-01 4.902988934279668698e-02 -1.066939373800582756e-02 9.548786142072869174e-03 -6.736873658517517419e-04 5.151393434254993714e-03 9.099976185860270822e-03 -4.608097171471346037e-03 1.707132288835969014e+00 -2.433981430216886344e-01 2.820487115876526563e-01 4.358606078970421460e-02 1.852876471858774972e-03 -4.350669229218447065e-02 3.030175851734388109e-02 4.124846956513580215e-02 -1.241455582037358230e-02 7.130409125386222118e-03 -1.312367555118951548e-02 1.457498522012123585e-02 -6.695252440473112299e-02 4.496225384491191190e-02 5.941676902415502642e-02 -4.363944555291682931e-02 -5.708295725184945463e-02 -3.948393778992095871e-02 9.903109791714364424e-03 5.927126011203534203e-03 9.765159784120719128e-04 -3.720398321236176309e-03 -1.587369950393909229e-04 -8.847697747315506206e-03 -4.260151347523358223e-02 1.041711529946104733e-02 5.039663376734729305e-02 -4.485312216082230907e-02 -5.373058309470768457e-02 7.322688759258321953e-04 -6.931043018521248350e-03 8.078579211827114238e-04 3.515363035976862196e-03 -7.246154850935773543e-03 -4.172515298178669160e-03 -4.544791346068605261e-04 -4.363741409732556642e-01 4.091351560834132206e-01 -5.475056277414246109e-02 -4.456933253903608838e-01 -3.252691103709269560e-02 -4.268862984989211795e-01 -1.032877060281709586e-02 -3.214424149547982085e-03 -1.591054916350337703e-02 -8.447075807454032526e-04 -3.846065108975636315e-03 -1.162654002357082356e-03 4.960531094981286519e-04 3.821971100799990712e-03 3.133638357429697173e-03 -9.123597762503024913e-03 1.334146648783583744e-02 -1.080923347173117638e-03 -2.626719322675909445e-03 1.113048691407252143e-03 -1.296352126155177632e-03 -3.007971569690166477e-03 2.124997034783483816e-03 -1.742327493170622507e-03 -9.546423984408580754e-03 -2.480265547490914310e-04 -5.852954260545284622e-03 -7.833859677807867433e-03 4.842423211767624483e-04 3.699611333790460768e-03 -7.328830369185451027e-03 9.618706008935491974e-04 1.816499243828919360e-03 -5.628076850906126027e-03 2.229876835077441218e-04 -1.671462763242295181e-03
2.456549484541390577e-02 -2.753118379291349949e-01 -3.047892034216462265e-02 -1.075476211599279142e-01 -3.742876613569350308e-01 3.033955303997231887e-02 -1.514851710100765039e-02 1.618975619942090299e-02 -3.644809275979248725e-03 -1.051207403756497169e-02 2.473273560804464810e-02 -2.854431321512186388e-03 -2.433981430216886344e-01 1.779523917478464279e+00 2.768873970912076946e-02 1.213771094212034302e-02 1.462600782566960550e-02 -2.628136617274460379e-03 -4.223490660573782363e-02 -1.502592111823168319e-01 -5.268556454403159825e-03 1.319548514418352261e-02 -2.156838920097936541e-02 2.031739050197833157e-02 8.040548473432089505e-02 -8.026139311679994157e-03 -8.794124011489692916e-02 -9.866732563684442459e-03 -3.839356581209074637e-02 -4.274277050355734797e-02 3.722760478900402712e-03 -1.119190301334387246e-02 2.904981495527710934e-03 9.688153444265398470e-03 -1.034625056953274863e-02 3.511111152181159087e-03 -5.457718040158451855e-02 1.427262903909377878e-02 6.574640670135134535e-02 -4.562743744317218283e-03 4.292985339056806099e-03 4.322748525626669098e-04 -9.557762341197116596e-03 -6.661284613260746610e-05 4.227317355989921102e-03 -1.056215178004766761e-02 -4.365739795116525997e-03 3.866852096421258614e-03 4.127492573097568673e-01 -7.783361471260943354e-01 6.744574292503213719e-02 -3.464387673581761917e-02 -1.577434715258116960e-01 -5.827206742004642503e-02 -2.317276668655614442e-03 4.114878651170345816e-04 -1.464537751851671329e-03 -3.128441610568290406e-03 -1.425325934624672433e-03 4.149366153068767549e-03 -9.505794872583038513e-03 1.030845604690432127e-02 2.580421032456065022e-03 9.507684598714448432e-03 -1.235172242650382779e-02 4.998325617609878464e-04 -2.630026343405885043e-03 -9.384379968639205288e-03 -1.162181570824227924e-03 -3.373161144587385855e-03 2.762307172605386885e-03 -2.285623755954316154e-03 7.851812076056367048e-04 1.582645635065664969e-04 8.267079393436235074e-03 -2.191609880916097191e-03 6.803014073116867293e-05 -3.142614556553964544e-03 -3.916457407371085140e-04 4.570775080375767685e-03 2.056022030986597634e-03 -1.797601982514711750e-03 -1.030373173157576828e-03 -1.817444106894633427e-03
1.184074048056744655e-01 -8.234481617669427850e-04 -4.239014760743409216e-01 1.070907798676570127e-02 -4.910642325111926748e-02 -2.618782472923923410e-01 2.853155756373476626e-02 2.959783553338936855e-03 7.091669739692041223e-03 4.240073007377000505e-03 -2.234364934639506556e-02 6.193577395733987703e-03 2.820487115876526563e-01 2.768873970912076946e-02 1.802588969775529293e+00 4.265489823844624551e-02 -3.253635966774978683e-02 -1.531934834328815276e-01 -2.451919655519417280e-03 4.102878890235803905e-02 2.033864992095681806e-02 -1.463829104552386365e-02 2.041707355541081195e-02 -1.786263625726178944e-02 7.543314285101763994e-03 -3.702776625060585913e-02 6.027281496168894817e-03 -6.769943865817545925e-02 -5.822718642442516884e-02 2.837282056869535468e-02 -1.642313737665138801e-02 6.926318703192676715e-03 -3.690162703133346555e-03 -1.620251185080795811e-02 1.191519569014545289e-02 -1.121930404224948455e-02 1.407562508989309083e-02 -1.283124043235212789e-03 -1.123961859816226781e-02 5.988825569394467391e-02 7.100976640889308800e-02 2.702308367933031535e-04 9.406111819150568543e-03 4.478178499936114401e-03 -3.193164730569493862e-03 9.153360949072899405e-03 5.594534212073370982e-03 -1.074309305713125025e-03 -4.927224671915151483e-02 6.677961446370606069e-02 -1.676843758401544981e-01 -4.291979059891825599e-01 -5.957314386153014091e-02 -7.728861769630748224e-01 -1.065616565508588007e-02 5.149503708123498143e-05 -2.206113528974752366e-02 7.625044940285773815e-03 1.962953019014086666e-03 7.249934303198608126e-03 6.044289031351689039e-03 1.678549236235152200e-03 -1.300462280490995506e-02 -5.985707521277715054e-04 7.648666516928548506e-04 7.275445605972809433e-04 3.332059601228971185e-03 -1.151788077101415907e-03 2.036179906606672921e-03 2.329087456977013606e-03 -1.433829702216061520e-03 1.948780073028429441e-03 3.930630353356763074e-04 1.052577455201778468e-03 -3.696776744593322037e-03 2.870021562096414496e-03 8.739983357824136637e-05 1.588314813459775193e-03 -1.340760690243557058e-03 -4.817856772059130738e-03 -1.404066515646191365e-03 6.113264035148542695e-04 3.119465411444050790e-03 1.653982796526674067e-03
-3.223268067843035323e-01 -3.242533825752878796e-02 -1.456029259944942034e-01 -1.071758175435707540e-02 9.413670723676211688e-03 -1.515087925867217994e-03 -3.023169692102140038e-01 -1.523402720845447034e-01 -1.624692041489635141e-02 5.149503708123579458e-03 9.995233940621227678e-03 3.049545544581459215e-03 4.358606078970421460e-02 1.213771094212034302e-02 4.265489823844624551e-02 1.707893848466931930e+00 -3.000252038443326219e-01 -2.222379346650962817e-01 7.077969225239275942e-03 -1.543764519911517211e-02 -1.210464073482046474e-02 3.031167957953380399e-02 4.227222869683339157e-02 2.449557497855111513e-03 -6.694968981553406362e-02 3.111150616465796839e-02 -6.793896144533315140e-02 -4.335315204400649880e-02 -4.709386492115536643e-02 5.108874596298042248e-02 9.854449343830378599e-03 5.581778560686284640e-03 -2.232238992741655478e-03 -3.708587532914669159e-03 1.788625783390452618e-03 8.806123772424231250e-03 -4.263647340866487390e-02 -8.144719626426884240e-04 -5.141614101524920322e-02 -6.979703466405300961e-03 6.472312000120795548e-05 -3.608904479482214801e-03 -4.490981394476495359e-02 -5.266052567279025376e-02 1.098119854969039494e-02 -7.269303996045679492e-03 -4.001967514817929977e-03 1.322335860462184581e-03 -7.932125436641858894e-04 -3.079781162684195727e-03 1.961063292882657232e-03 -1.035003002179559276e-02 2.258222727048709265e-04 1.594928854919749894e-02 -4.460778846581051615e-01 6.141468197660039652e-02 4.241424161560971573e-01 -4.360703674976296185e-01 4.104858378358468007e-01 -3.561236137817114233e-02 -3.035845030128646229e-03 2.403731639168175949e-03 1.271785686446667623e-03 -2.586090210850329474e-03 1.191944757394100898e-03 1.099348176954444579e-03 -9.143439886882950493e-03 1.342414200608553487e-02 -1.816971675361778345e-03 5.210919807394868031e-04 3.001829959763070363e-03 -4.410148359204949658e-03 -9.673980498279546522e-03 9.887991982663203033e-04 5.783034393682667459e-03 -7.983148042190158292e-03 -3.061356332902912154e-04 -3.738823151017420417e-03 -5.892166077772239066e-03 5.603037979664885187e-04 1.569889983678404884e-03 -7.426151264953675078e-03 5.725870178207339819e-04 -1.968622197408330735e-03
-1.425798366157568497e-03 -2.744468157924768170e-01 -3.699138902257599615e-03 -2.005991531657210641e-02 1.566866421868141901e-02 1.412097851704737514e-03 -1.064988231569889560e-01 -3.649897363588083810e-01 -7.329302800718323456e-03 -1.093442782793767679e-02 2.787204314386867304e-02 -1.156039960897105355e-03 1.852876471858774972e-03 1.462600782566960550e-02 -3.253635966774978683e-02 -3.000252038443326219e-01 1.765114755726375106e+00 -1.978165314372033051e-02 1.545040085050224457e-02 -2.758669449802400586e-02 -1.846923834544809268e-02 -4.128484679316565126e-02 -1.501798426847971157e-01 4.095981389856115373e-02 7.490212980808858001e-02 1.908859608502148919e-02 8.508822608798330411e-02 3.828585142260153545e-03 -1.382429151441403117e-02 5.222541623103046232e-02 7.178124710204505585e-03 -1.292430944432453738e-02 -7.998265851241522645e-04 1.201015442824927663e-02 -1.364665725806040938e-02 -2.788763338445287947e-03 -5.581873046992845422e-02 -9.547841279007184163e-04 -6.804809312942274035e-02 -1.089379871611213454e-02 -2.001692404708231565e-03 -4.179129339638633367e-03 -1.703777080089630136e-02 -1.112103828341556681e-02 1.810830065434662715e-03 -1.186936983145848654e-02 -5.797679771201172394e-03 -2.771283371729638643e-03 -4.462588259351898436e-03 -1.219582002066154497e-02 -2.144839159163408095e-03 3.481820397144146399e-04 4.048738236570601293e-04 -3.826695416128490573e-04 6.001817436547990381e-02 -1.618479566832591865e-01 -7.869764474304864754e-02 4.136062481103565669e-01 -7.674777807749464387e-01 6.665394767596652392e-02 -3.590479649700865309e-03 3.385444364441626657e-03 1.081868210238807852e-03 -2.981987835383143048e-03 1.810830065434655559e-03 1.128166500458646204e-03 9.656028100031043004e-03 -2.233514557880364459e-02 2.439164004132309688e-03 -1.040766666880394743e-02 8.900137647462436769e-03 -4.112516493506048615e-03 9.065961115494746998e-04 -1.936969284707048926e-03 -8.634631125997719453e-03 -2.505776850264916991e-03 7.355758966558261164e-04 3.278202406483458897e-03 -1.578393751269819125e-03 -1.173519927612756177e-03 2.127831623980610837e-03 2.291292934348645224e-04 4.867934514541800636e-03 -3.160094523269620786e-03
-1.210180614562332835e-01 -3.397302395916298318e-02 -4.238976966220780462e-01 -2.568232298908396799e-02 -5.081473567392429461e-03 7.457331746122129561e-03 1.183677205569142604e-02 7.201982502613787918e-02 -2.714355372020567092e-01 -2.169878030404723962e-03 1.898040926399760867e-02 2.167988304273320982e-03 -4.350669229218447065e-02 -2.628136617274460379e-03 -1.531934834328815276e-01 -2.222379346650962817e-01 -1.978165314372033051e-02 1.816571998284982614e+00 1.222889022796142845e-02 -1.851459177260220829e-02 -1.129631038210491059e-02 1.236258835175949033e-02 -5.235958678636139230e-03 2.031786293351118405e-02 -2.270269731136514979e-02 3.407554160179260272e-02 -2.135107069586589246e-02 6.940964080711178874e-02 6.769282461671549678e-02 3.792207914230107980e-03 1.530819895911280509e-02 -4.871713966804643026e-03 -1.932717400911345817e-03 1.510788798918209080e-02 -1.137756860575603671e-02 -7.820631594887904325e-03 -2.385306809386784389e-03 -6.226647603033946647e-04 3.650478454373495829e-03 -7.588667712255915167e-03 -4.741322863736558910e-03 -1.601542896379730928e-03 -5.794467236777764430e-02 -6.845249452154694714e-02 1.606550670627992713e-02 -7.183793888598845497e-03 -4.866517219943242330e-03 8.092752157812588883e-04 -7.090724876626357948e-03 -8.499043276068212957e-04 8.228812439274951762e-03 1.066797644340724931e-02 -2.561523771141856545e-03 -1.023286700164745787e-02 4.262773342530705722e-01 -7.708665321601179676e-02 -7.803227217217512113e-01 -4.216640403347378385e-02 6.776463420970951779e-02 -1.679262607849764666e-01 -1.842482978135977917e-03 1.168795612284199720e-03 -1.059002524048612351e-02 -2.961673279470338968e-03 2.236018445004504373e-03 1.424853503091819953e-03 -1.819806264558911871e-03 1.439026449077484117e-03 2.527508700776223000e-04 -4.098815979053252109e-03 -3.950472477736666210e-03 -4.729039643882308351e-04 -9.047063854180511198e-04 -1.465482614917378674e-03 -1.512725768202916130e-03 -2.660734393041480107e-03 1.459813436523085925e-04 8.281724770954753886e-04 -1.535402481779994969e-04 -2.442471024862297863e-03 2.144839159163407227e-03 1.440443743676043942e-03 3.356153609404595971e-03 -2.047045831862348477e-03
5.030923393376917491e-03 -9.931455683685752600e-03 -3.059466606771411162e-03 -3.023750782887553168e-01 1.523889325324288557e-01 1.614770979299678944e-02 -1.082529614384809998e-02 -9.400442640756281540e-03 1.562331079152747861e-03 -3.224619222027002019e-01 3.229164013373072434e-02 1.456397756540569466e-01 3.030175851734388109e-02 -4.223490660573782363e-02 -2.451919655519417280e-03 7.077969225239275942e-03 1.545040085050224457e-02 1.222889022796142845e-02 1.707763457363863813e+00 3.001848857024377315e-01 2.220673868817354957e-01 4.348732259933742877e-02 -1.216227738182883850e-02 -4.262088316808064492e-02 -6.685331378283143611e-02 -3.105528681224818677e-02 6.785345133788632521e-02 -4.340937139641609654e-02 4.714630482130232475e-02 -5.109110812064469181e-02 1.011570398149928135e-02 -5.558156984043501059e-03 2.245939507194461525e-03 -3.711422122111758017e-03 -1.679021667768012486e-03 -8.768801681328644224e-03 -7.187573340861693090e-03 4.086532759199026921e-03 -1.325170449659331768e-03 -4.491690041775778935e-02 5.266147053585600035e-02 -1.093773484866767190e-02 -6.957499184361134667e-03 -5.952637313976860776e-05 3.597093691160783546e-03 -4.258167135085366706e-02 7.492764111086363914e-04 5.143929016035912044e-02 -9.164226874328610523e-03 -1.326634987411183172e-02 1.797129550981858186e-03 5.565243457036342031e-04 -2.999940233631645265e-03 4.445108292636248265e-03 -2.939941428959014745e-03 -2.428770510409485744e-03 -1.466899909515953894e-03 -2.629081480340171844e-03 -1.144229172575733731e-03 -1.099348176954477105e-03 -4.460566252391266473e-01 -6.152617581835427563e-02 -4.241348572515715176e-01 -4.359139926602546011e-01 -4.104589092384740012e-01 3.562133757729540190e-02 -7.988817220584503408e-04 3.183716099912380949e-03 -1.954921682955522953e-03 -1.027066152427585921e-02 -2.333811772305604756e-04 -1.605416834949139129e-02 -8.424871525409936487e-03 3.996770767956546629e-04 3.729846951893192077e-03 -9.591777411562737998e-03 -1.074781737245983360e-03 -5.766026858499858493e-03 -7.228674884220132046e-03 -5.300681798637370441e-04 2.052715010256612061e-03 -5.621935240979003025e-03 -6.425068846833094025e-04 -1.585952655795491110e-03
1.096466344604046447e-02 2.793251438007414433e-02 -9.973029658576989826e-04 1.066032305257500618e-01 -3.649198164919457144e-01 -7.142692345240451643e-03 2.012983518343470363e-02 1.561764161313304068e-02 1.466899909515961701e-03 1.435719428347516976e-03 -2.744642957591924559e-01 -3.628274172329293973e-03 4.124846956513580215e-02 -1.502592111823168319e-01 4.102878890235803905e-02 -1.543764519911517211e-02 -2.758669449802400586e-02 -1.851459177260220829e-02 3.001848857024377315e-01 1.765565455408719231e+00 -1.964606529379083616e-02 -1.926103359451372503e-03 1.476868214859192695e-02 -3.254486343534118697e-02 -7.498622262093675161e-02 1.909521012648146554e-02 8.505610074374914120e-02 -3.957086519196742307e-03 -1.386397576317388233e-02 5.232793387366008186e-02 -7.192297656190340185e-03 -1.296635585074866655e-02 -8.428178546139917073e-04 -1.201724090124222342e-02 -1.376854459353709509e-02 -2.931437661367611996e-03 1.187645630445130496e-02 -5.866654774998059443e-03 -2.784983886182443823e-03 1.713225710746735936e-02 -1.114324256545977040e-02 1.705477833607911380e-03 1.095426995231763706e-02 -2.007361583102494716e-03 -4.184798518032948993e-03 5.588061900073251764e-02 -9.661224846892436328e-04 -6.804525854022561160e-02 -9.598863884555552950e-03 -2.247120586026598449e-02 2.458533696979380186e-03 1.032971546588281123e-02 8.901554942061011555e-03 -4.197081737887169844e-03 3.590479649700861406e-03 3.389223816704472515e-03 1.005334301916242746e-03 3.003719685894494160e-03 1.796184687916141300e-03 1.122024890531518647e-03 -6.017927351818358472e-02 -1.619235457285160551e-01 -7.897732421049902252e-02 -4.135188482767783169e-01 -7.676568323258985416e-01 6.673662319421622136e-02 4.431407778183425739e-03 -1.228652687496978313e-02 -2.137752686170575796e-03 -3.250328946044940548e-04 4.015668029270729844e-04 -4.072359813213350505e-04 2.488769315082128841e-03 7.299067182615504978e-04 3.287178605607710656e-03 -9.802954306749062791e-04 -1.967204902809786306e-03 -8.623765200742046499e-03 -2.088147375220762172e-04 4.862265336147537920e-03 -3.171905311591001302e-03 1.641699576672439771e-03 -1.116828143670110362e-03 2.097596005877881697e-03
2.208617416098850646e-03 1.906639180297728386e-02 2.321528552451319720e-03 -1.175409653744174943e-02 7.203069095139356948e-02 -2.712763277754843827e-01 2.577161254879360708e-02 -5.178322031627781083e-03 7.482843048896319592e-03 1.210525489581317227e-01 -3.394940238252022735e-02 -4.238929723067494937e-01 -1.241455582037358230e-02 -5.268556454403159825e-03 2.033864992095681806e-02 -1.210464073482046474e-02 -1.846923834544809268e-02 -1.129631038210491059e-02 2.220673868817354957e-01 -1.964606529379083616e-02 1.816747742815205013e+00 4.342543406853335841e-02 -2.473179074497896830e-03 -1.532454509014956612e-01 2.261907693004989311e-02 3.405050273055126864e-02 -2.140020357528284872e-02 -6.946586015952166404e-02 6.772211537175251705e-02 3.900867166786845322e-03 -1.532000974743427668e-02 -4.896280406513122893e-03 -1.958228703685536282e-03 -1.510410853691901770e-02 -1.147394463845853238e-02 -7.886772009487657414e-03 7.191352793124567572e-03 -4.918484688557312606e-03 7.993541535912971827e-04 5.805711107259722836e-02 -6.845958099453977597e-02 1.598283118803025052e-02 7.615123878095824035e-03 -4.739433137605138582e-03 -1.610519095503998082e-03 2.424991058146672412e-03 -6.075469512520199032e-04 3.646699002110651705e-03 1.869884007041584589e-03 1.407373536376165662e-03 2.636167953332976387e-04 4.027478817592087049e-03 -3.955196793065216161e-03 -5.678627024921618048e-04 1.841065683537410503e-03 1.176826948342736979e-03 -1.063585109917308986e-02 2.970177047061765135e-03 2.243104917997327565e-03 1.418711893164693264e-03 -4.263344984685460970e-01 -7.727515339762108804e-02 -7.803605162443796317e-01 4.223821362646780486e-02 6.790967069029610337e-02 -1.679512996562178007e-01 7.079858951370671116e-03 -8.281724770954753886e-04 8.229757302340658456e-03 -1.067648021099865813e-02 -2.561523771141856545e-03 -1.021916648719465269e-02 2.588924800047468638e-03 1.492883643822930269e-04 8.338416554897404905e-04 8.338416554897390811e-04 -1.484852307764445486e-03 -1.506584158275795730e-03 -1.331312059586451518e-03 3.350956862543186168e-03 -2.104210047337851108e-03 2.891280981074914103e-04 -2.382472220189662572e-03 2.172240188069022356e-03
5.149503708123622826e-03 -9.106590227320274927e-03 4.618490665194145695e-03 -1.074120333099980867e-02 -9.531778606890084493e-03 5.867599638063707157e-04 -3.021114614934219400e-01 1.453577340289422537e-01 -4.912390321783492719e-02 -3.223636564438662200e-01 2.173185051129646744e-05 -1.488782938117805266e-01 7.130409125386222118e-03 1.319548514418352261e-02 -1.463829104552386365e-02 3.031167957953380399e-02 -4.128484679316565126e-02 1.236258835175949033e-02 4.348732259933742877e-02 -1.926103359451372503e-03 4.342543406853335841e-02 1.707102053217866011e+00 2.433702695612500744e-01 -2.820685537120326547e-01 -6.690858827217555094e-02 -4.496981274943759321e-02 -5.940732039349790050e-02 -4.360637534561691980e-02 5.711035828075507192e-02 3.955621981444781832e-02 9.905944380911519201e-03 -5.927126011203569765e-03 -9.566738540321389605e-04 -3.668903284154948104e-03 1.667683310979468567e-04 8.984230460310693375e-03 -7.305208792542702140e-03 4.162594235988727187e-03 4.582585868697269848e-04 -6.981593192536736901e-03 -8.092752157812491305e-04 -3.520559782838289346e-03 -4.489894801950927716e-02 5.372774850551056969e-02 -7.284894236629819997e-04 -4.265726039611051484e-02 -1.043176067697955747e-02 -5.040560996647156650e-02 -2.599790725303120775e-03 -1.137615131115729625e-03 1.298241852286570203e-03 -2.987184582244522928e-03 -2.119800287922078350e-03 1.755555576090565666e-03 4.851871842424804182e-04 -3.819136511602885375e-03 -3.134110788962567000e-03 -9.136353413890137276e-03 -1.331878977425876749e-02 1.077143894910256600e-03 -1.031459765683140697e-02 3.209227402686592664e-03 1.591102159503623298e-02 -8.182514149055060936e-04 3.861655349559836234e-03 1.166905886152769852e-03 -4.362078450736907032e-01 -4.090694881003463235e-01 5.474725575341246597e-02 -4.457230885769307704e-01 3.246029819096007962e-02 4.269165341170239047e-01 -8.229757302340656722e-03 -4.695969436582423349e-04 -3.708115101381850506e-03 -9.360285960463576166e-03 2.522784385447789275e-04 5.845867787552432374e-03 -5.609179589591908009e-03 -2.173185051134620522e-04 1.653510364993816383e-03 -7.129936693853341015e-03 -9.628154639592604452e-04 -1.830199758281732345e-03
1.050357026997354726e-02 2.468076813943058737e-02 -2.871911288227838727e-03 1.514190305954766017e-02 1.617889027416522657e-02 -3.556937010868090748e-03 1.074800634507296349e-01 -3.741889231665682658e-01 3.048553438362458512e-02 -2.459950991577946472e-02 -2.753255384435878694e-01 -3.053183267384442651e-02 -1.312367555118951548e-02 -2.156838920097936541e-02 2.041707355541081195e-02 4.227222869683339157e-02 -1.501798426847971157e-01 -5.235958678636139230e-03 -1.216227738182883850e-02 1.476868214859192695e-02 -2.473179074497896830e-03 2.433702695612500744e-01 1.779572105494815704e+00 2.779220221481609743e-02 -8.040548473432077015e-02 -8.010549071095766915e-03 -8.797572761679536835e-02 9.956966986459963448e-03 -3.842191170406206169e-02 -4.283867410472698423e-02 -3.724650205031564132e-03 -1.120276893859954714e-02 2.872856151293545421e-03 -9.637130838716655851e-03 -1.033869166500706212e-02 3.328752580498983878e-03 1.052246753128778176e-02 -4.395030550153555815e-03 3.863545075691269138e-03 9.517605660904423365e-03 -6.991986686259512597e-05 4.241017870442708934e-03 4.526366516287355299e-03 4.292512907523951017e-03 4.171570435112946420e-04 5.455828314027030834e-02 1.426507013456808706e-02 6.572750944003713514e-02 2.626246891143046124e-03 -9.468472781487458426e-03 -1.160291844692804778e-03 3.339618505754662035e-03 2.755220699612560224e-03 -2.312079921794213747e-03 9.489732200465943179e-03 1.031365279376573151e-02 2.581838327054632870e-03 -9.461858740027485545e-03 -1.240274503205220091e-02 5.116433500823793119e-04 2.306410743399946259e-03 4.091257074527523420e-04 -1.509418747472929907e-03 3.105764896991250381e-03 -1.458396141924546592e-03 4.151728310733055101e-03 -4.126250078166159296e-01 -7.786021260790919607e-01 6.745755371335351858e-02 3.460655464472205123e-02 -1.577056770031832755e-01 -5.814781792690545958e-02 2.173657482667587168e-03 4.866044788410546626e-05 -3.131276199765437376e-03 -8.338416554897390811e-04 1.332256922652135770e-04 8.285031791684740327e-03 1.769256090543387325e-03 -1.022814268631890965e-03 -1.860435376384464955e-03 3.500717658458376777e-04 4.575499395704323707e-03 2.134918096973444437e-03
-4.197081737887148160e-03 -2.229876835077376079e-02 6.260190241866595007e-03 -2.855376184577890913e-02 3.056632017574284141e-03 6.961278636623985730e-03 -1.070671582910143887e-02 -4.915886315126621886e-02 -2.619202936988165309e-01 -1.183412643910747297e-01 -9.028166592865731130e-04 -4.238995863482095117e-01 1.457498522012123585e-02 2.031739050197833157e-02 -1.786263625726178944e-02 2.449557497855111513e-03 4.095981389856115373e-02 2.031786293351118405e-02 -4.262088316808064492e-02 -3.254486343534118697e-02 -1.532454509014956612e-01 -2.820685537120326547e-01 2.779220221481609743e-02 1.802616370804434931e+00 -7.583470965394412122e-03 -3.703154570286870673e-02 6.042871736753123793e-03 6.767345492386844796e-02 -5.812277905566413244e-02 2.842903992110513978e-02 1.639998823154156099e-02 6.954664595163998972e-03 -3.667013558023434101e-03 1.624739284642930451e-02 1.196527343262812453e-02 -1.108938537071425638e-02 -9.145802044547242382e-03 5.573747224627727433e-03 -1.071474716515994751e-03 -9.361230823529277656e-03 4.474871479206127094e-03 -3.215369012613699187e-03 -5.981880825861492224e-02 7.101023884042595435e-02 3.113323801516777083e-04 -1.406617645923597358e-02 -1.250998699001032964e-03 -1.123536671436656947e-02 -3.315524497579036382e-03 -1.177299379875593579e-03 2.033345317409542864e-03 -2.325308004714166880e-03 -1.421546482361821370e-03 1.927993085582791529e-03 -6.020195023176071192e-03 1.686108140760835027e-03 -1.307454267177254534e-02 5.683351340250275118e-04 8.088027842484063002e-04 7.124267515459161565e-04 1.066986616953868178e-02 4.818801635124173792e-05 -2.206349744741180341e-02 -7.600950932110157703e-03 1.967677334342645291e-03 7.251351597797181178e-03 4.925523918396871453e-02 6.678386634750174689e-02 -1.676914623131473547e-01 4.292078270513725036e-01 -5.948101971262333143e-02 -7.728823975108118916e-01 -2.832227039467981496e-03 1.114938417538734162e-04 1.580283477401234682e-03 -3.614101226343608341e-04 1.049742866004649711e-03 -3.705280512184719148e-03 -6.982538055602515586e-04 3.123717295239750863e-03 1.645951460468137026e-03 1.247691678271053029e-03 -4.815967045927710410e-03 -1.400287063383334448e-03
-3.470193857120555947e-01 1.348475497175088411e-01 -1.535449724933252852e-02 -6.150586126244190002e-03 -3.122772432174471778e-04 -2.490186609680703628e-03 -6.128381844199915288e-03 3.623549857000984281e-04 2.309717764129894102e-03 -3.469905673885513298e-01 -1.348796750617426710e-01 1.538803988816521764e-02 -6.695252440473112299e-02 8.040548473432089505e-02 7.543314285101763994e-03 -6.694968981553406362e-02 7.490212980808858001e-02 -2.270269731136514979e-02 -6.685331378283143611e-02 -7.498622262093675161e-02 2.261907693004989311e-02 -6.690858827217555094e-02 -8.040548473432077015e-02 -7.583470965394412122e-03 2.515914286096927910e+00 1.190527462795681695e-04 -1.733823725579069705e-04 1.962433344327961515e-02 9.448630657097283449e-05 5.102260554813491735e-05 -1.492862856835544649e+00 -8.551010744675049816e-05 2.872383719761394420e-04 1.511402959910902732e-02 1.795239824853321809e-05 1.497607959151961931e-04 2.001219973175401290e-02 -4.751858086919240332e-02 5.147141550459324866e-03 -1.159441467933652187e-02 -3.618825541671445755e-04 -2.950334922681820474e-03 -1.161283950911790215e-02 3.694414586930618071e-04 2.959311121806130346e-03 1.999660949116939535e-02 4.756676888554371707e-02 -5.140527508999322495e-03 -8.480146014753983663e-03 8.291173401612844315e-04 8.139050448032402948e-03 4.663844092348304674e-03 -4.763054714248041860e-03 -4.601955561544195279e-03 4.637387926508331620e-03 -3.674572462549055129e-03 5.120685384619615491e-03 -8.500933002199414709e-03 -4.322748525625397329e-04 -8.148499078689516728e-03 4.733763959210903621e-03 3.727484794228887611e-03 -5.129661583743604439e-03 -8.448965533585629795e-03 4.662899229281752302e-04 8.148971510222344922e-03 -8.500460570666879684e-03 -9.996651235218926429e-04 -8.144247194893927677e-03 4.643057104902569183e-03 4.758330398919353998e-03 4.587782615558588795e-03 -5.037820893756594226e-02 1.582645635065532425e-03 -1.752720986894867297e-04 -5.059033069581783670e-02 -1.595401286452768387e-03 2.055077167919711653e-04 2.627664185741475627e-03 4.228262219055443482e-04 3.229069527066529086e-03 2.605459903697374385e-03 -4.374715994239750149e-04 -3.242770041519244494e-03
1.193551024605823407e-01 -5.678187663596071522e-01 3.672115818578271240e-02 -1.025176426296304664e-04 -3.220565759475101618e-03 1.183913421335537836e-03 1.384224391266104240e-04 -3.217731170277972862e-03 1.177299379875577099e-03 -1.193952591408751068e-01 -5.678882137949368136e-01 3.677973969585678765e-02 4.496225384491191190e-02 -8.026139311679994157e-03 -3.702776625060585913e-02 3.111150616465796839e-02 1.908859608502148919e-02 3.407554160179260272e-02 -3.105528681224818677e-02 1.909521012648146554e-02 3.405050273055126864e-02 -4.496981274943759321e-02 -8.010549071095766915e-03 -3.703154570286870673e-02 1.190527462795681695e-04 1.703966997565838026e+00 -1.001441466085513099e-01 -3.968424875983734949e-05 2.448140203256561447e-03 -1.190055031262693581e-03 -6.236096233698157939e-05 -3.798160551544086383e-01 2.059376294869872531e-02 -1.464537751860358676e-05 2.726402376108378114e-03 -2.239325465734485121e-04 5.044765637289567312e-02 -8.546853347193188177e-02 8.808013498555642903e-03 -1.247219246738255735e-04 -4.565578333514357448e-03 5.376270843894154260e-04 1.696029202950937191e-04 -4.565105901981503234e-03 5.466032835136783521e-04 -5.036450842311313014e-02 -8.548034426025327703e-02 8.806123772424222576e-03 -4.650143577895467402e-03 -9.368317296522108220e-03 4.525894084754504554e-03 -4.822108655854825607e-03 2.078226313030797755e-03 5.112181617028028861e-03 -4.105902452046077469e-03 2.881832350417826562e-04 -4.821163792789117178e-03 -7.379852974733836293e-03 8.905334394323886904e-04 -8.315739841320340595e-03 4.112988925038914972e-03 2.919626873046183776e-04 -4.818329203591982350e-03 7.371349207142439616e-03 8.980923439580782396e-04 -8.313377683656072992e-03 4.642112241836929276e-03 -9.365482707324991607e-03 4.521642200958816624e-03 4.844785369431879943e-03 2.086730080622205274e-03 5.102260554838068674e-03 9.339546216171226711e-02 1.127221637392932137e-03 1.851931608793079770e-04 -9.347388579616625059e-02 1.107379513012999184e-03 2.258222727048692731e-04 1.209424724109744022e-04 -1.006279164981958819e-04 5.669178394257219392e-06 4.960531094981118468e-05 -1.006279164981963291e-04 -3.779452262832143198e-06
-1.307737726096968450e-02 3.675139380388545152e-02 -2.382065929071408572e-01 -1.042183961478969703e-03 1.173992359145611042e-03 7.332609821448357601e-03 1.028955878559033917e-03 1.173519927612757478e-03 7.327413074586891853e-03 1.309769181688246603e-02 3.680761315629522967e-02 -2.382954100353176785e-01 5.941676902415502642e-02 -8.794124011489692916e-02 6.027281496168894817e-03 -6.793896144533315140e-02 8.508822608798330411e-02 -2.135107069586589246e-02 6.785345133788632521e-02 8.505610074374914120e-02 -2.140020357528284872e-02 -5.940732039349790050e-02 -8.797572761679536835e-02 6.042871736753123793e-03 -1.733823725579069705e-04 -1.001441466085513099e-01 7.736463192994390559e-01 8.976199124237599862e-06 -1.195724209656958033e-03 -8.130074248908176343e-03 3.651895748973782679e-04 2.044258485818500198e-02 -1.956074415895715513e-01 9.448630656672961617e-07 -2.239325465734485392e-04 7.062851416187880581e-04 -5.582723423751980926e-03 8.868012303228263449e-03 -6.434989909023082835e-03 -1.525008988057153679e-03 5.395168105208404154e-04 2.891280981074815983e-04 1.530205734918577577e-03 5.404616735865520969e-04 2.938524134360461859e-04 5.586502876014831122e-03 8.861870693301162130e-03 -6.442076382015916869e-03 1.301076441483706332e-02 -1.863269965581613443e-03 -1.611369472263118191e-02 -3.653785475103482269e-03 3.734098835688899089e-03 3.126551884436886124e-03 4.544318914535861419e-03 -2.987184582244544612e-03 -2.494438493476467018e-04 -1.170590852109052588e-02 -2.245467075661604708e-03 -1.458443385077832360e-02 -4.514555727965976518e-03 -2.981515403850280160e-03 -2.664513845304313823e-04 1.170543608955768033e-02 -2.243104917997331468e-03 -1.458112683004834931e-02 -1.301548873016562628e-02 -1.863742397114461803e-03 -1.611416715416404827e-02 3.646699002110649970e-03 3.735516130287465202e-03 3.121355137575471551e-03 -1.039680074354827621e-02 2.036179906606729734e-04 2.890336118009193857e-03 1.035900622091983844e-02 2.078698744563605241e-04 2.881832350417798047e-03 3.113323801516912066e-04 1.889726131422387288e-06 -8.125822365112069477e-05 -3.609376911015075413e-04 9.448630657107383639e-07 -8.598253897967801825e-05
-1.753429634192751191e-02 -3.085450341078462347e-02 3.029703420201501109e-03 -4.424486656227100134e-01 -2.227325704799956729e-02 -1.988294246436451140e-01 -4.423915014072346552e-01 2.208711902405451760e-02 1.987179308018912349e-01 -1.755980764470144173e-02 3.082757481341199743e-02 -3.040096913924366252e-03 -4.363944555291682931e-02 -9.866732563684442459e-03 -6.769943865817545925e-02 -4.335315204400649880e-02 3.828585142260153545e-03 6.940964080711178874e-02 -4.340937139641609654e-02 -3.957086519196742307e-03 -6.946586015952166404e-02 -4.360637534561691980e-02 9.956966986459963448e-03 6.767345492386844796e-02 1.962433344327961515e-02 -3.968424875983734949e-05 8.976199124237599862e-06 2.536858120811472883e+00 7.407726435173125727e-04 1.653510364992376427e-05 2.909705810856359764e-03 2.267671357717338139e-05 1.747996671560541341e-05 -1.446678422615135684e+00 -3.774727947516312663e-04 1.497607959150087887e-04 -4.675182449136866536e-03 7.182849025533233345e-03 -7.913228175326361084e-04 3.111434075385520123e-02 6.305543669020688934e-03 5.669509096337502219e-02 3.107749109429239556e-02 -6.270111304056578613e-03 -5.666816236600244472e-02 -4.688410532056788010e-03 -7.146471797503145713e-03 7.998265851242509269e-04 3.340090937288412234e-04 8.508491906727272663e-04 5.371546528565892924e-04 -5.615321199519058767e-03 -8.635575989063639518e-03 2.721678060779822959e-03 -5.628549282438800698e-03 -8.989427207172086265e-03 -8.314794978255197252e-04 2.381054925589551688e-04 7.006159632246108850e-04 -4.998325617610547417e-04 -5.631856303168932855e-03 8.996513680165031321e-03 8.281724770955285145e-04 2.754275836547065599e-04 -6.458139054132884700e-04 4.861320473082634402e-04 3.760555001528246774e-04 -7.388829173858579846e-04 -5.451859889150890374e-04 -5.674375141125954404e-03 8.644079756654831498e-03 -2.676324633625658343e-03 4.798959510744684603e-03 -6.647111667276045001e-04 8.692740204543252577e-05 4.470147163877486937e-03 6.892776064360765613e-04 -1.025176426297031351e-04 -4.315662052633871537e-02 1.791932804120418676e-03 1.679541342454154290e-02 -4.324354792838411288e-02 -1.815554380763216135e-03 -1.679021667768003379e-02
3.942913573210991840e-03 1.190952651175123181e-02 -5.144779392795057913e-04 -1.201724090124220434e-02 -1.852134754352204316e-01 -4.939507891769390202e-02 1.182968558269863538e-02 -1.852096959829575562e-01 -4.934830819594128448e-02 -3.982597821970842999e-03 1.204180734095069288e-02 -5.239265699366113310e-04 -5.708295725184945463e-02 -3.839356581209074637e-02 -5.822718642442516884e-02 -4.709386492115536643e-02 -1.382429151441403117e-02 6.769282461671549678e-02 4.714630482130232475e-02 -1.386397576317388233e-02 6.772211537175251705e-02 5.711035828075507192e-02 -3.842191170406206169e-02 -5.812277905566413244e-02 9.448630657097283449e-05 2.448140203256561447e-03 -1.195724209656958033e-03 7.407726435173125727e-04 6.760797591341466406e-01 1.153143955600703374e-01 7.086472992584839941e-06 -2.104210047337847639e-03 1.984212437992582099e-04 -2.862935089103710567e-04 -2.122516769235993639e-01 -1.642219251358574550e-02 1.946890346897017354e-03 -1.720595642659285924e-03 -6.982538055602478724e-04 -6.767581708153266006e-03 -4.815022182861998512e-03 -8.709275308188874423e-03 6.742070405379097658e-03 -4.805101120672035722e-03 -8.692740204538942222e-03 -1.981850280328299914e-03 -1.764531775214828267e-03 -6.930570586988365513e-04 -1.097080505596755018e-02 -1.144796090415148467e-02 -6.827580512825904765e-03 -5.212809533526225475e-03 -9.508157030247314789e-03 -2.409400817562431130e-04 -7.163006901153224498e-03 -1.169551502736770193e-02 2.311607490261360399e-03 -1.121694188458520827e-02 -6.956081889762565952e-03 8.429595840738490775e-03 7.141747482174720663e-03 -1.168370423904632402e-02 2.339480950699819768e-03 1.113757338706551289e-02 -6.920649524798411396e-03 8.390856455044344575e-03 1.089710573684212272e-02 -1.144276415729007443e-02 -6.814352429905954668e-03 5.188243093817750812e-03 -9.504377577984461992e-03 -2.730654259904066478e-04 6.198301711062496454e-04 -1.398397337251942364e-04 1.214149039438315440e-04 -3.023561810274451940e-04 -1.374775760609101536e-04 1.218873354766873034e-04 -1.068687370472147166e-02 3.809357178872758987e-02 -2.083423059892217100e-03 1.054325451873343658e-02 3.811624850230464767e-02 -2.115548404126370904e-03
-4.478650931469086252e-04 -5.702248601564508749e-04 7.261272659987142233e-03 -1.097345067255154627e-01 -4.942106265200095494e-02 -6.284657470953176617e-01 1.096367133982144304e-01 -4.937759895097824925e-02 -6.285035416179460821e-01 4.582585868697268763e-04 -4.922736572352992730e-04 7.264579680717126939e-03 -3.948393778992095871e-02 -4.274277050355734797e-02 2.837282056869535468e-02 5.108874596298042248e-02 5.222541623103046232e-02 3.792207914230107980e-03 -5.109110812064469181e-02 5.232793387366008186e-02 3.900867166786845322e-03 3.955621981444781832e-02 -4.283867410472698423e-02 2.842903992110513978e-02 5.102260554813491735e-05 -1.190055031262693581e-03 -8.130074248908176343e-03 1.653510364992376427e-05 1.153143955600703374e-01 1.737332947005281847e+00 2.834589197204546200e-06 1.970039492006920429e-04 -3.184188531445238308e-04 6.472312000112872741e-05 -1.624503068876498313e-02 -3.556932286552801914e-01 -2.607822061361738698e-04 -6.968365109616836027e-04 -7.973699411533047982e-03 -6.203734673690376733e-02 -8.825965896804144686e-03 -8.375502430226544615e-02 6.193246693660987845e-02 -8.808485930088497118e-03 -8.372809570489268827e-02 1.639337419007927301e-04 -6.963640794288210398e-04 -7.975589137664468309e-03 1.180133969072727105e-03 5.174070147832079275e-03 -8.602978213296458895e-04 9.387214557836330575e-03 1.252510479906174257e-02 -1.410680557106155355e-03 -8.038422531534236692e-03 -1.022861511785175953e-02 -1.156748608196389930e-02 1.138559994181467111e-03 -3.951889772335223650e-03 -1.529260871852856571e-03 8.040312257665660489e-03 -1.023144970704889176e-02 -1.156701365043103988e-02 -1.149425919437129656e-03 -3.936771963283850623e-03 -1.590204539591188581e-03 -1.164071296955648035e-03 5.164149085642118220e-03 -8.688015889210407234e-04 -9.387686989369186524e-03 1.252557723059460025e-02 -1.410208125573301791e-03 -8.976199124253646055e-06 1.218873354767008831e-04 9.495873810393079626e-04 1.398397337251911735e-04 1.218873354766936460e-04 9.495873810393075289e-04 -9.631556146629134674e-02 -2.148146179893398872e-03 1.921426287276102596e-02 9.602785066278242410e-02 -2.088619806753620398e-03 1.920150722137393268e-02
-9.409938514566693057e-02 3.163637759766024793e-02 -3.590952081233725161e-03 -5.115961069290970997e-03 4.568412922711202143e-04 4.181491497302772600e-03 -5.104150280969528899e-03 -4.525894084753026136e-04 -4.191884991025735321e-03 -9.426331888756764310e-02 -3.160803170568905751e-02 3.624967151599284981e-03 9.903109791714364424e-03 3.722760478900402712e-03 -1.642313737665138801e-02 9.854449343830378599e-03 7.178124710204505585e-03 1.530819895911280509e-02 1.011570398149928135e-02 -7.192297656190340185e-03 -1.532000974743427668e-02 9.905944380911519201e-03 -3.724650205031564132e-03 1.639998823154156099e-02 -1.492862856835544649e+00 -6.236096233698157939e-05 3.651895748973782679e-04 2.909705810856359764e-03 7.086472992584839941e-06 2.834589197204546200e-06 2.491922323132400585e+00 -6.892776064359216288e-04 -6.566798306693856990e-05 1.054939612866144516e-03 1.417294598595081367e-06 7.086472992613723765e-06 5.456111772946686291e-03 -5.658312469008976164e-03 6.812462703775090537e-04 -1.199976093452736169e-03 -8.976199124256475145e-05 -6.477036315448653561e-04 -1.202810682649694922e-03 8.834469664392545496e-05 6.467587684791257022e-04 5.464143109005213141e-03 5.625714693241750004e-03 -6.349479801574925680e-04 -4.256608111027145210e-04 -1.165488591554176634e-03 2.648451173187249281e-03 -3.382609775244094577e-04 3.486544712475456512e-04 2.288930776684288716e-03 -3.514890604444501944e-04 -1.899174762078103314e-04 -2.632860932602956987e-03 -4.313299894969356042e-04 -1.529260871852786965e-03 -2.342315539896925539e-03 -3.340090937289550647e-04 1.936969284707472632e-04 2.313497216392852718e-03 -4.303851264314019487e-04 1.527843577254291325e-03 2.340898245298413637e-03 -4.247159480369857090e-04 1.119662732867250828e-03 -2.651285762384489927e-03 -3.425128613201511643e-04 -3.543236496415607360e-04 -2.290820502815686492e-03 -4.324709116488045235e-01 4.102042686422650575e-01 -4.519232800141234629e-02 -4.325994130257411752e-01 -4.099784463695599346e-01 4.527878297192496765e-02 3.867796959486878572e-03 3.684965956279076223e-05 1.554299743093809014e-04 3.827167847661456027e-03 -3.826695416114138989e-05 -1.554299743094459535e-04
9.810843913347747081e-02 6.605065260851035458e-03 1.864214828647315801e-03 -5.527448934410745737e-05 -2.418849448219567732e-04 8.692740204535985712e-05 2.929075503700443787e-05 -2.409400817562387491e-04 9.165171737397133649e-05 -9.808859700909758339e-02 6.586640431069675991e-03 1.998857815511099340e-03 5.927126011203534203e-03 -1.119190301334387246e-02 6.926318703192676715e-03 5.581778560686284640e-03 -1.292430944432453738e-02 -4.871713966804643026e-03 -5.558156984043501059e-03 -1.296635585074866655e-02 -4.896280406513122893e-03 -5.927126011203569765e-03 -1.120276893859954714e-02 6.954664595163998972e-03 -8.551010744675049816e-05 -3.798160551544086383e-01 2.044258485818500198e-02 2.267671357717338139e-05 -2.104210047337847639e-03 1.970039492006920429e-04 -6.892776064359216288e-04 2.173196389491521163e+00 -1.977636191055234804e-01 1.464537751864649067e-05 -1.304383462213694941e-03 1.577921319736957755e-04 2.303103722669957651e-03 4.966200273375709698e-03 -8.102200788469717625e-04 7.558904525693276098e-06 1.357768225426353014e-03 -1.681856256965129966e-04 1.452661504541125082e-17 1.359185520024917826e-03 -1.544851112437000112e-04 -2.200113648507493434e-03 5.058324422282517441e-03 -7.133716146116199234e-04 3.254108398307832377e-03 -9.392883736230601965e-03 -3.730319383426047592e-03 -8.754156303810110016e-04 7.294342867287043064e-04 -3.363712513930208975e-04 -4.913287941695868325e-04 6.930570586988335155e-04 7.672288093571337292e-04 3.118048116845481207e-03 6.240820549019470082e-04 3.975038917445144343e-03 4.993601302281353667e-04 6.963640794288300387e-04 7.658115147585676163e-04 -3.124662158305461894e-03 6.297512332962167721e-04 3.977873506642261824e-03 -3.261194871300666844e-03 -9.387686989369196933e-03 -3.732209109557476159e-03 8.702188835195964279e-04 7.313240128601258263e-04 -3.415679982544372060e-04 4.025343427063579615e-01 -8.700261314541988256e-01 8.464225072096784319e-02 -4.018923082532075419e-01 -8.701725852293840102e-01 8.488271837119122643e-02 -3.599928280357952092e-04 1.747996671564840202e-05 -1.889726131428740035e-06 -3.746382055543135878e-04 1.747996671564882215e-05 -6.614041459978821377e-06
-1.070766069216714730e-02 1.899647193611457997e-03 2.337685710874974621e-02 -4.299126948983900912e-04 8.598253897967800469e-05 5.314854744622808224e-04 4.001495083284726650e-04 8.739983357824407688e-05 5.310130429294688918e-04 1.079789511494246533e-02 1.953976819889840545e-03 2.334567662758128825e-02 9.765159784120719128e-04 2.904981495527710934e-03 -3.690162703133346555e-03 -2.232238992741655478e-03 -7.998265851241522645e-04 -1.932717400911345817e-03 2.245939507194461525e-03 -8.428178546139917073e-04 -1.958228703685536282e-03 -9.566738540321389605e-04 2.872856151293545421e-03 -3.667013558023434101e-03 2.872383719761394420e-04 2.059376294869872531e-02 -1.956074415895715513e-01 1.747996671560541341e-05 1.984212437992582099e-04 -3.184188531445238308e-04 -6.566798306693856990e-05 -1.977636191055234804e-01 4.052725558707876985e-01 1.795239824843187230e-05 1.573197004408404226e-04 1.053522318267490312e-04 -2.168460735806096266e-04 -8.664394312567660732e-04 -2.579476169390357461e-03 2.173185051134720472e-05 -1.620440157693945477e-04 -8.787226511109585188e-05 -4.299126948982453502e-05 -1.615715842365387611e-04 -8.173065518396882415e-05 1.984212437992355772e-04 -9.368317296522238975e-04 -2.587979936981754138e-03 2.565303223404714656e-04 2.962145711003249561e-04 1.720595642659278335e-03 -1.671935194775174332e-03 7.223478137358735254e-04 1.696974066016507764e-03 1.843427841201683961e-03 -5.050293086224015527e-04 -6.207277910186791148e-03 -9.642327585578213539e-04 5.763664700835596745e-04 7.620320624957251186e-04 -1.838231094340271338e-03 -5.031395824909764549e-04 -6.205388184055371688e-03 9.585635801635605888e-04 5.806183538792580130e-04 7.610871994300143044e-04 -2.626719322676021118e-04 3.004664548960287698e-04 1.719650779593567737e-03 1.668155742512324137e-03 7.247099714001467661e-04 1.695556771417945337e-03 -4.466178739001588210e-02 8.489027727571690773e-02 -1.092795551593757353e-01 4.482619356344955119e-02 8.507310827893194149e-02 -1.092823897485728779e-01 -9.448630657105922507e-06 -3.779452262843885192e-06 -1.700753518280067922e-05 -6.614041459975254691e-05 -4.724315328555078836e-06 -2.409400817562040140e-05
9.128322077831332870e-03 -5.707917779958779705e-03 2.314914510992925872e-04 -6.386093245372548299e-02 -3.080253594216349981e-04 -3.980235664306471313e-03 -6.380990984817705436e-02 2.031455591279215413e-04 3.858348328829742241e-03 9.118873447174543484e-03 5.731066925068403761e-03 -2.220428204418797846e-04 -3.720398321236176309e-03 9.688153444265398470e-03 -1.620251185080795811e-02 -3.708587532914669159e-03 1.201015442824927663e-02 1.510788798918209080e-02 -3.711422122111758017e-03 -1.201724090124222342e-02 -1.510410853691901770e-02 -3.668903284154948104e-03 -9.637130838716655851e-03 1.624739284642930451e-02 1.511402959910902732e-02 -1.464537751860358676e-05 9.448630656672961617e-07 -1.446678422615135684e+00 -2.862935089103710567e-04 6.472312000112872741e-05 1.054939612866144516e-03 1.464537751864649067e-05 1.795239824843187230e-05 2.407930610632174950e+00 8.310070662925731367e-04 8.456524438114002690e-05 -1.076057302384703790e-02 6.453414738804186430e-04 -7.228202452684464978e-05 -5.695634560104467781e-03 2.924351188374890720e-04 3.530480845028371398e-03 -5.715004252951285009e-03 -2.763724467203770960e-04 -3.512528446779784180e-03 -1.076624220224125725e-02 -6.207750341720333180e-04 7.842363445397892811e-05 -7.459693903785909706e-04 -3.793625208829568343e-04 4.313299894968055000e-04 -2.794904948372412684e-03 -1.439971312143051383e-03 1.287375927031008706e-03 -2.843092964723552100e-03 -1.702643244410841821e-03 -1.076199031844804260e-03 -7.662839462912671151e-04 -5.891221214706602195e-04 -2.985767287645908243e-04 -2.836006491731030317e-03 1.702643244410722559e-03 9.231312151994309698e-04 -7.214029506702273296e-04 6.458139054134023112e-04 2.914902557719012063e-04 -7.587250417656534601e-04 8.314794978254926201e-04 -4.351094417597261687e-04 -2.836951354796417822e-03 1.441861038274693321e-03 -1.250526267468251825e-03 4.230624376719998615e-03 -5.810907854122038425e-04 7.558904525693208335e-05 3.988267000365046736e-03 6.056572251204265372e-04 -9.117928584117423237e-05 -4.208689380649421330e-01 -4.750015603941101783e-02 -4.297629341024775673e-01 -4.208490959405623011e-01 4.723323222334745858e-02 4.297360055051046568e-01
3.474733924151288730e-03 4.623214980522716462e-03 -8.343140870225974155e-04 -1.127457853159359938e-02 7.038993623778683206e-02 -6.910728462608451209e-03 1.125190181801651035e-02 7.039324325851681330e-02 -6.899862537352762643e-03 -3.466702588092732823e-03 4.665733818479685970e-03 -8.187238464383699574e-04 -1.587369950393909229e-04 -1.034625056953274863e-02 1.191519569014545289e-02 1.788625783390452618e-03 -1.364665725806040938e-02 -1.137756860575603671e-02 -1.679021667768012486e-03 -1.376854459353709509e-02 -1.147394463845853238e-02 1.667683310979468567e-04 -1.033869166500706212e-02 1.196527343262812453e-02 1.795239824853321809e-05 2.726402376108378114e-03 -2.239325465734485392e-04 -3.774727947516312663e-04 -2.122516769235993639e-01 -1.624503068876498313e-02 1.417294598595081367e-06 -1.304383462213694941e-03 1.573197004408404226e-04 8.310070662925731367e-04 3.921021095978454718e-01 2.083267157486368704e-01 2.418849448219585621e-04 -1.538709502509959508e-03 2.371606294934002900e-04 -1.172575064547044278e-03 -2.834589197132260374e-03 7.322688759258262322e-04 1.174464790678480218e-03 -2.813329778153766947e-03 6.807738388445868597e-04 -2.645616583989949004e-04 -1.540126797108525838e-03 2.362157664276877411e-04 -3.174739900788070535e-04 -5.106512438633766145e-03 2.177909366463273797e-04 1.778232289667639517e-03 2.920099304579083527e-03 -2.525146543111990959e-03 2.294599955078560974e-03 4.149838584601626967e-03 1.916654728794261976e-03 -4.530618400083102969e-04 -9.902164928648671174e-04 1.256667877395257354e-04 -2.296962112742851128e-03 4.148421290003060855e-03 1.916182297261406677e-03 4.369991678912239080e-04 -9.892716297991619410e-04 1.275565138709471469e-04 3.330642306630489857e-04 -5.106512438633768747e-03 2.163736420477648718e-04 -1.780122015799057676e-03 2.918209578447661899e-03 -2.525146543111987489e-03 1.483435013165860887e-04 -1.771618248207724533e-04 7.558904525686415131e-06 -6.089642458505800529e-04 -1.771618248207615029e-04 7.558904525687812736e-06 -4.522539820871235294e-02 -1.364953909041082547e-01 -8.945538317769842485e-02 4.545452750214720727e-02 -1.363470474027916879e-01 -8.917334155258374584e-02
-3.888111515399580195e-04 -9.458079287764579839e-04 -2.685300832749960842e-03 -1.023144970704889245e-01 -6.888051749031392536e-03 8.448493102052680170e-03 1.022322939837720657e-01 -6.847422637205826876e-03 8.432430429935583102e-03 3.661344379629293249e-04 -7.114818884801934161e-04 -2.697111621071343092e-03 -8.847697747315506206e-03 3.511111152181159087e-03 -1.121930404224948455e-02 8.806123772424231250e-03 -2.788763338445287947e-03 -7.820631594887904325e-03 -8.768801681328644224e-03 -2.931437661367611996e-03 -7.886772009487657414e-03 8.984230460310693375e-03 3.328752580498983878e-03 -1.108938537071425638e-02 1.497607959151961931e-04 -2.239325465734485121e-04 7.062851416187880581e-04 1.497607959150087887e-04 -1.642219251358574550e-02 -3.556932286552801914e-01 7.086472992613723765e-06 1.577921319736957755e-04 1.053522318267490312e-04 8.456524438114002690e-05 2.083267157486368704e-01 2.308510229131958358e+00 -7.936849751970277982e-05 2.631443638004466227e-04 5.877048268720889024e-04 -1.036987214617550099e-02 7.308515813272677087e-04 3.145449145751097637e-03 1.029759012164865005e-02 7.114818884801973192e-04 3.164818838598167268e-03 -2.551130277419737659e-05 2.097596005877861098e-04 5.929015737334980551e-04 5.187298230752079246e-04 -4.936909518338675543e-04 5.706972916892968494e-04 -2.597900999171722132e-03 -3.854568876567016078e-03 3.311745045316223700e-04 2.127359192447755322e-03 2.995215918303091411e-03 -1.871490274253288788e-02 -4.412510516869156329e-04 7.799844607442292868e-04 4.289678318326902275e-04 -2.153342926754804338e-03 3.007499138157331345e-03 -1.869411575508725387e-02 4.143224543141704394e-04 8.059681950512765682e-04 4.351094417598136638e-04 -5.414065366522583574e-04 -4.677072175268202729e-04 5.569967772364892850e-04 2.572389696397532101e-03 -3.845120245909916176e-03 3.070804963560020296e-04 1.351154183966400029e-04 6.141609927116257709e-06 -1.067695264253149272e-04 5.574692087693446514e-05 9.448630657103869300e-06 -1.072419579581698464e-04 -4.099501004775888413e-01 -8.947191828134835878e-02 -9.347974394717366575e-01 4.098064812916007438e-01 -8.919790799229224132e-02 -9.349731840019587237e-01
-4.842116131271254620e-01 -4.348259828400886651e-01 4.802975178774185339e-02 4.439439114241956925e-03 3.320248812907575925e-03 1.017145090237623131e-02 4.408258633073502443e-03 1.012420774909074395e-03 -1.057065554763906949e-02 -3.917874701969627400e-03 -1.230684143088277456e-03 -4.535342715410476885e-05 -4.260151347523358223e-02 -5.457718040158451855e-02 1.407562508989309083e-02 -4.263647340866487390e-02 -5.581873046992845422e-02 -2.385306809386784389e-03 -7.187573340861693090e-03 1.187645630445130496e-02 7.191352793124567572e-03 -7.305208792542702140e-03 1.052246753128778176e-02 -9.145802044547242382e-03 2.001219973175401290e-02 5.044765637289567312e-02 -5.582723423751980926e-03 -4.675182449136866536e-03 1.946890346897017354e-03 -2.607822061361738698e-04 5.456111772946686291e-03 2.303103722669957651e-03 -2.168460735806096266e-04 -1.076057302384703790e-02 2.418849448219585621e-04 -7.936849751970277982e-05 5.348784777312659555e-01 4.665445635244657718e-01 -5.102355041144639169e-02 2.884666939614931140e-03 -2.661679256107182898e-03 2.226097382814525971e-03 2.891280981074891877e-03 -3.049073113048598929e-03 -1.598708307182596967e-03 7.033088229618008475e-03 5.680044319520175487e-03 -6.141609927119708826e-04 2.161374262813354607e-03 1.837758662807411052e-03 -2.402786776102431091e-03 3.447805326778552969e-03 1.049742866004641471e-03 -1.440443743676024209e-03 3.466230156559912436e-03 1.307690482943690271e-03 9.982478289234186872e-04 2.170822893470458412e-03 2.607349629828810324e-03 1.903899077407159371e-03 1.663903858716627316e-03 -8.565183690667965612e-04 -1.201865819584085372e-03 1.984212437992557976e-03 -1.941693600035590854e-03 -5.196746861409152693e-04 2.014920487628207683e-03 -1.889726131421498243e-03 9.042339538851637288e-04 1.678549236235152850e-03 -6.023502043906087990e-04 1.364382266886323943e-03 2.879470192753531312e-03 -5.253438645351905627e-04 5.999880467262488221e-05 1.756500439156289057e-03 -2.213341731427463481e-03 -7.086472992825143188e-06 8.319519293583136580e-04 -2.976318656988999594e-04 -2.404676502233856188e-03 8.163616887740972588e-04 2.192082312449020578e-04 2.436801846468017799e-03
-4.421807969435811447e-01 -7.194092896015105154e-01 6.351511257167541391e-02 2.307355606465653387e-03 9.211470027614125644e-03 -1.193362051992645327e-03 -5.971534575292033326e-04 8.911476004250965671e-03 -3.345287684148917813e-03 1.393153347237219286e-02 -1.874135890837281843e-03 1.011003480310492019e-03 1.041711529946104733e-02 1.427262903909377878e-02 -1.283124043235212789e-03 -8.144719626426884240e-04 -9.547841279007184163e-04 -6.226647603033946647e-04 4.086532759199026921e-03 -5.866654774998059443e-03 -4.918484688557312606e-03 4.162594235988727187e-03 -4.395030550153555815e-03 5.573747224627727433e-03 -4.751858086919240332e-02 -8.546853347193188177e-02 8.868012303228263449e-03 7.182849025533233345e-03 -1.720595642659285924e-03 -6.968365109616836027e-04 -5.658312469008976164e-03 4.966200273375709698e-03 -8.664394312567660732e-04 6.453414738804186430e-04 -1.538709502509959508e-03 2.631443638004466227e-04 4.665445635244657718e-01 7.781259150939736635e-01 -6.726149462721853212e-02 -1.696974066016517738e-03 5.395168105208300070e-04 -1.066277969654575841e-03 -2.428770510409490949e-03 -6.236096233690218869e-05 1.089899546297362458e-03 -5.703193464630081436e-03 -4.418652126796323784e-03 5.787286277478411551e-04 -6.486484946104315377e-04 1.525481419590007243e-03 1.459341004990269766e-03 -8.177789833726471086e-04 5.503827357765107668e-04 7.714806931528189488e-04 -3.821971100800023238e-04 1.729099410250657665e-04 -4.781007112496390120e-04 -3.538512181086692250e-04 1.068167695786017201e-03 -9.717916630835269493e-04 -8.617151159282020276e-04 5.532173249736484135e-04 6.434517477490314923e-04 -6.306960963619310558e-04 3.439301559187118561e-04 2.919626873046300870e-04 -5.380995159222638942e-04 9.226587836665611428e-04 -3.080253594217000502e-04 -8.428178546139944178e-04 3.902284461385400159e-04 -5.631383871636112034e-04 -6.160507188434163634e-04 1.962953019014098809e-03 -3.231431684730764380e-04 2.553020003550449894e-03 1.758862596820567718e-03 6.330582540262422436e-05 -2.017282645292470082e-04 3.118048116845502458e-04 4.091257074527476258e-04 -2.688135421947024546e-04 1.270840823380952364e-04 -4.497548192783167552e-04
4.870060456439653102e-02 6.369463655416043868e-02 -1.478228817673816198e-01 1.306840106184543882e-02 -1.810830065434658812e-03 -1.130670387582770331e-02 -1.323422452987764106e-02 -2.681993812019972667e-03 -1.099300933801174857e-02 -1.523119261925725762e-03 9.004545016223556003e-04 6.014525844781798067e-03 5.039663376734729305e-02 6.574640670135134535e-02 -1.123961859816226781e-02 -5.141614101524920322e-02 -6.804809312942274035e-02 3.650478454373495829e-03 -1.325170449659331768e-03 -2.784983886182443823e-03 7.993541535912971827e-04 4.582585868697269848e-04 3.863545075691269138e-03 -1.071474716515994751e-03 5.147141550459324866e-03 8.808013498555642903e-03 -6.434989909023082835e-03 -7.913228175326361084e-04 -6.982538055602478724e-04 -7.973699411533047982e-03 6.812462703775090537e-04 -8.102200788469717625e-04 -2.579476169390357461e-03 -7.228202452684464978e-05 2.371606294934002900e-04 5.877048268720889024e-04 -5.102355041144639169e-02 -6.726149462721853212e-02 1.787085656593347116e-01 3.630163898460714300e-03 3.883387200071195151e-03 8.031336058552599865e-06 -3.190802572905214116e-03 -3.864489938756980603e-03 6.368377062890517816e-04 6.132161296462624537e-04 5.744767439521333841e-04 6.495933576761413761e-04 -1.292572673892305752e-03 -6.302236648290761908e-04 3.156315071006772326e-03 -1.823113285288896360e-03 1.128638931991488709e-03 1.561386216087017748e-03 1.966732471276939464e-03 -8.191962779712159319e-04 1.364854698419174905e-03 1.403121652580466457e-03 1.325170449659335888e-03 3.179464216116680009e-03 6.614041459970223993e-06 7.180959299401005937e-05 -6.991986686259553255e-04 -3.566858073058041612e-04 2.125941897849033735e-05 3.094426540202742945e-04 4.875493419067495932e-04 2.149563474491915220e-04 3.755830686200293893e-04 1.587369950394019276e-04 -1.823585716821749924e-04 4.913287941696445121e-05 -7.228202452686904433e-05 -3.495993343129830838e-04 -1.002972144251965169e-03 -1.388948706594763478e-04 -9.826575883392483666e-05 1.322335860462198025e-03 1.941693600035615248e-04 2.022006960621032827e-04 -3.732209109557520828e-05 -3.642447118314977761e-04 -2.442471024862303934e-04 9.732089576821093251e-05
-2.702308367932750727e-03 -2.030983159745283068e-03 -4.338338766210919975e-03 -4.611749067220315412e-01 4.601341400551512556e-02 4.186036288649006565e-01 2.258695158581514040e-03 -1.053994749800339810e-03 -9.689570738863707844e-03 -2.696639189538507959e-03 9.973029658576952963e-04 -5.015805584325532321e-03 -4.485312216082230907e-02 -4.562743744317218283e-03 5.988825569394467391e-02 -6.979703466405300961e-03 -1.089379871611213454e-02 -7.588667712255915167e-03 -4.491690041775778935e-02 1.713225710746735936e-02 5.805711107259722836e-02 -6.981593192536736901e-03 9.517605660904423365e-03 -9.361230823529277656e-03 -1.159441467933652187e-02 -1.247219246738255735e-04 -1.525008988057153679e-03 3.111434075385520123e-02 -6.767581708153266006e-03 -6.203734673690376733e-02 -1.199976093452736169e-03 7.558904525693276098e-06 2.173185051134720472e-05 -5.695634560104467781e-03 -1.172575064547044278e-03 -1.036987214617550099e-02 2.884666939614931140e-03 -1.696974066016517738e-03 3.630163898460714300e-03 5.192683950226586465e-01 -4.708819574276110198e-02 -4.279280100288672672e-01 6.972616993412470397e-03 -5.683351340250166698e-04 -5.208085218197659912e-03 2.907816084724837088e-03 2.409400817562435196e-03 3.191747435970912136e-03 4.566995628112918357e-03 1.268951097249524556e-03 -1.409263262507596832e-03 1.574141867474114064e-03 2.121690014053503447e-03 -1.808940339303235232e-03 1.620912589226790367e-03 9.453354972436189482e-04 1.333201785717880302e-03 2.076336586899366152e-03 1.577448888204094433e-03 5.428238312508320597e-04 1.609101800905407900e-03 -2.452392087052271928e-03 -1.181078832138441823e-03 4.560854018185816171e-03 -1.810830065434665750e-03 -1.062026085858899186e-03 2.066887956242305716e-03 -1.616188273898260148e-03 8.706913150524685317e-04 1.636975261343876593e-03 -6.614041459975157113e-04 1.445168059004592375e-03 1.959645998284080710e-03 5.059741716881022838e-04 -3.684965956274061788e-05 1.942166031568460681e-03 -5.225092753380474950e-04 8.739983357824407688e-05 5.225092753380637580e-04 -2.107044636534904729e-04 -1.919489317991408296e-03 3.788900893500273762e-04 4.984152671624344187e-04 3.944803299342394820e-03
-9.211470027614123909e-03 -1.301879575089557803e-02 -7.166786353416062551e-04 4.348118098941028409e-02 -1.668840768234975125e-01 -6.527586489462737507e-02 -1.516505220465763724e-03 1.230825872548112904e-02 -2.168460735806238080e-03 8.759825482204428027e-03 -1.311753394126239508e-02 4.569830217310055787e-03 -5.373058309470768457e-02 4.292985339056806099e-03 7.100976640889308800e-02 6.472312000120795548e-05 -2.001692404708231565e-03 -4.741322863736558910e-03 5.266147053585600035e-02 -1.114324256545977040e-02 -6.845958099453977597e-02 -8.092752157812491305e-04 -6.991986686259512597e-05 4.474871479206127094e-03 -3.618825541671445755e-04 -4.565578333514357448e-03 5.395168105208404154e-04 6.305543669020688934e-03 -4.815022182861998512e-03 -8.825965896804144686e-03 -8.976199124256475145e-05 1.357768225426353014e-03 -1.620440157693945477e-04 2.924351188374890720e-04 -2.834589197132260374e-03 7.308515813272677087e-04 -2.661679256107182898e-03 5.395168105208300070e-04 3.883387200071195151e-03 -4.708819574276110198e-02 1.883291613944016174e-01 7.032143366552282004e-02 5.645556817621731963e-04 9.963581027919881684e-04 -5.787286277478180616e-04 3.042931503121483298e-03 -6.377825693547914355e-05 -3.863545075691269572e-03 2.844037827789374154e-03 1.732878862513518702e-03 7.020332578230929722e-04 1.622802315358219585e-03 2.794432516839561505e-03 -1.179661537539875710e-03 7.757325769485268283e-04 7.969919959270211230e-04 4.544791346068700129e-04 5.763664700836654926e-05 -1.752720986893444282e-04 7.558904525686296547e-05 -1.554299743094183063e-03 2.776007687058195533e-03 9.699019369520910094e-04 -2.656010077712924085e-03 1.699808655213641724e-03 -1.097930882355888007e-03 6.708527766546764368e-05 -8.083303527155418942e-04 3.779452262840708818e-06 -6.401447270190348607e-04 6.453414738804362071e-04 -3.963700560656553207e-04 -3.103875170859854882e-04 1.374775760609129455e-04 -3.958976245328071778e-04 2.428298078876656358e-04 2.182633681791759563e-04 3.448750189844257603e-04 -3.307020729988500128e-06 2.839313512460815529e-04 2.692859737275614396e-05 -5.409341051194042514e-04 4.459753670154760464e-04 4.724315328561389232e-06
-1.214621470971202072e-03 5.269028885936024448e-03 4.293930202122517130e-03 3.958886483336813145e-01 -6.532074589024863820e-02 -7.535391608295813892e-01 -1.382145692521687293e-02 -2.172240188069019320e-03 -7.000962885383792654e-03 -3.195526888233768837e-03 -1.392255727324803478e-03 4.205113073945733124e-03 7.322688759258321953e-04 4.322748525626669098e-04 2.702308367933031535e-04 -3.608904479482214801e-03 -4.179129339638633367e-03 -1.601542896379730928e-03 -1.093773484866767190e-02 1.705477833607911380e-03 1.598283118803025052e-02 -3.520559782838289346e-03 4.241017870442708934e-03 -3.215369012613699187e-03 -2.950334922681820474e-03 5.376270843894154260e-04 2.891280981074815983e-04 5.669509096337502219e-02 -8.709275308188874423e-03 -8.375502430226544615e-02 -6.477036315448653561e-04 -1.681856256965129966e-04 -8.787226511109585188e-05 3.530480845028371398e-03 7.322688759258262322e-04 3.145449145751097637e-03 2.226097382814525971e-03 -1.066277969654575841e-03 8.031336058552599865e-06 -4.279280100288672672e-01 7.032143366552282004e-02 8.176041837055003647e-01 5.208557649730541014e-03 -5.787286277478371436e-04 -4.201806053215731071e-03 1.596346149518345411e-03 1.084702799435946149e-03 6.344755486247636873e-04 3.987322137299475350e-04 1.123442185130084760e-03 -7.086472992828937896e-05 2.305465880334174079e-04 9.510046756378942416e-04 1.450837237398867668e-03 6.311685278947791987e-04 2.806243305160849213e-04 7.010883947573777128e-04 5.569967772364823461e-04 6.028226359234732049e-04 6.614041459977000256e-05 5.834529430763903471e-04 -1.245329520606754201e-03 1.787680920324738118e-03 1.023286700164755154e-03 -1.695556771417929941e-03 4.625104706654226128e-04 5.546346195722199474e-04 -6.878603118374291333e-04 1.988936753321310456e-04 7.851812076056265133e-04 -3.410955667215850515e-04 5.333752005937065707e-04 5.527448934408056916e-04 1.436191859880472238e-04 -3.590479649701180595e-05 4.785731427824979969e-04 -1.988936753321147825e-04 -6.944743532973275289e-05 -2.461368286176338072e-04 1.842482978137166419e-05 4.743212589868105004e-04 -4.868879377607510800e-03 4.110154335840371983e-05 5.395168105208191650e-04
-2.687190558881371628e-03 -1.014310501040466966e-03 5.003049932938437305e-03 2.286568619020009838e-03 1.079506052574551525e-03 9.784529476967746692e-03 -4.611923866887471801e-01 -4.604459448668357657e-02 -4.185563857116151310e-01 -2.681993812019977004e-03 2.027676139015237647e-03 4.334086882415232045e-03 -6.931043018521248350e-03 -9.557762341197116596e-03 9.406111819150568543e-03 -4.490981394476495359e-02 -1.703777080089630136e-02 -5.794467236777764430e-02 -6.957499184361134667e-03 1.095426995231763706e-02 7.615123878095824035e-03 -4.489894801950927716e-02 4.526366516287355299e-03 -5.981880825861492224e-02 -1.161283950911790215e-02 1.696029202950937191e-04 1.530205734918577577e-03 3.107749109429239556e-02 6.742070405379097658e-03 6.193246693660987845e-02 -1.202810682649694922e-03 1.452661504541125082e-17 -4.299126948982453502e-05 -5.715004252951285009e-03 1.174464790678480218e-03 1.029759012164865005e-02 2.891280981074891877e-03 -2.428770510409490949e-03 -3.190802572905214116e-03 6.972616993412470397e-03 5.645556817621731963e-04 5.208557649730541014e-03 5.192825679686443596e-01 4.715953290422228439e-02 4.279237581450716088e-01 2.888446391877803020e-03 1.681383825432301339e-03 -3.632526056124991878e-03 2.051770147190872407e-03 1.504694432144385377e-03 -8.692740204539132608e-04 1.605794780175411269e-03 6.557349676032837860e-04 -1.473041519443055647e-03 1.620440157693963908e-03 2.450974792453700611e-03 1.269895960315247947e-03 4.592979362419978215e-03 1.772563111273364441e-03 1.066277969654608367e-03 1.621385020759654773e-03 -9.453354972435972642e-04 -1.230684143088261193e-03 2.043266379599486572e-03 -1.626109336088212096e-03 -5.380995159222638942e-04 4.585420457894298640e-03 -1.389421138127660410e-03 1.410208125573282276e-03 1.618078000029658141e-03 -2.131611076243455395e-03 1.767838795944790854e-03 1.942166031568455260e-03 5.040844455566663440e-04 -7.747877138829619478e-05 1.964842745145497019e-03 -5.192022546080671264e-04 4.629829021983358078e-05 3.722760478900178499e-04 -5.088087608852303895e-04 -3.882442337005485421e-03 4.785731427824817339e-04 2.059801483249575440e-04 1.915237434195709958e-03
-8.760770345270122578e-03 -1.312981716111660813e-02 4.572192374974333798e-03 1.505166863677220076e-03 1.231581763000681382e-02 -2.166098578141903690e-03 -4.355960462386430226e-02 -1.668902184334246641e-01 -6.535287123448280111e-02 9.213359753745584135e-03 -1.300887468870564126e-02 -7.114818884801940666e-04 8.078579211827114238e-04 -6.661284613260746610e-05 4.478178499936114401e-03 -5.266052567279025376e-02 -1.112103828341556681e-02 -6.845249452154694714e-02 -5.952637313976860776e-05 -2.007361583102494716e-03 -4.739433137605138582e-03 5.372774850551056969e-02 4.292512907523951017e-03 7.101023884042595435e-02 3.694414586930618071e-04 -4.565105901981503234e-03 5.404616735865520969e-04 -6.270111304056578613e-03 -4.805101120672035722e-03 -8.808485930088497118e-03 8.834469664392545496e-05 1.359185520024917826e-03 -1.615715842365387611e-04 -2.763724467203770960e-04 -2.813329778153766947e-03 7.114818884801973192e-04 -3.049073113048598929e-03 -6.236096233690218869e-05 -3.864489938756980603e-03 -5.683351340250166698e-04 9.963581027919881684e-04 -5.787286277478371436e-04 4.715953290422228439e-02 1.883423894773215979e-01 7.040174702610824120e-02 2.655537646180069003e-03 5.385719474551296012e-04 3.882442337005485421e-03 -6.755770919832933914e-05 -7.700633985542528360e-04 3.779452262846129829e-06 6.387274324204620258e-04 6.448690423475894737e-04 -3.958976245328098883e-04 1.552882448495618252e-03 2.776007687058192931e-03 9.921062189962937330e-04 2.651758193917235287e-03 1.696974066016508197e-03 -1.098403313888746992e-03 -7.771498715470915317e-04 7.974644274598746869e-04 4.785731427824925759e-04 -5.763664700835977300e-05 -1.747996671564908643e-04 7.511661372399720425e-05 -2.842148101657950357e-03 1.772090679740516298e-03 7.010883947573709907e-04 -1.624219609956774855e-03 2.794432516839555000e-03 -1.180606400605585440e-03 -3.037734756260044222e-04 2.177909366463169714e-04 3.448750189844257603e-04 2.324363141648479267e-04 1.384224391266363364e-04 -3.963700560656620970e-04 5.862875322735184528e-04 4.492823877454645465e-04 -1.133835678852619221e-05 4.913287941696309596e-05 2.839313512460801977e-04 2.503887124134188819e-05
3.192692299036679979e-03 -1.416349735500416554e-03 4.207002800077125695e-03 1.380681154769838534e-02 -2.154287789820502359e-03 -7.028363914289418625e-03 -3.959056558688641148e-01 -6.538263442105268775e-02 -7.535585305224284935e-01 1.211314450241210861e-03 5.268084022870338570e-03 4.294875065188207344e-03 3.515363035976862196e-03 4.227317355989921102e-03 -3.193164730569493862e-03 1.098119854969039494e-02 1.810830065434662715e-03 1.606550670627992713e-02 3.597093691160783546e-03 -4.184798518032948993e-03 -1.610519095503998082e-03 -7.284894236629819997e-04 4.171570435112946420e-04 3.113323801516777083e-04 2.959311121806130346e-03 5.466032835136783521e-04 2.938524134360461859e-04 -5.666816236600244472e-02 -8.692740204538942222e-03 -8.372809570489268827e-02 6.467587684791257022e-04 -1.544851112437000112e-04 -8.173065518396882415e-05 -3.512528446779784180e-03 6.807738388445868597e-04 3.164818838598167268e-03 -1.598708307182596967e-03 1.089899546297362458e-03 6.368377062890517816e-04 -5.208085218197659912e-03 -5.787286277478180616e-04 -4.201806053215731071e-03 4.279237581450716088e-01 7.040174702610824120e-02 8.176126874730917926e-01 -2.222317930551675775e-03 -1.071474716515981307e-03 1.133835678852483696e-05 -5.555794826379162332e-04 -6.571522622018173727e-04 1.993661068649737675e-04 -7.875433652699051750e-04 -3.434577243858582922e-04 5.295957483308834802e-04 -5.834529430763849261e-04 -1.245329520606759622e-03 1.702643244410771348e-03 -1.027538583960431809e-03 -1.699336223680801821e-03 4.601483130011276880e-04 -6.340031170919276874e-04 2.815691935817974702e-04 6.193577395733913110e-04 -5.560519141707643762e-04 6.037674989891586488e-04 6.472312000119304770e-05 -4.044013921242011443e-04 1.155567529364240949e-03 -7.275445605970905574e-05 -2.319638826319943628e-04 9.495873810392956027e-04 1.443278332873194382e-03 -5.215644122723349461e-04 -1.936969284707093161e-04 -7.228202452688395211e-05 -5.976258890620568965e-04 1.450364805865916526e-04 -3.873938569412234759e-05 4.886359344323168777e-03 3.732209109556436626e-05 5.366822213237086234e-04 2.683411106618543117e-04 1.700753518280148559e-05 4.762109851182139142e-04
-3.922599017298152198e-03 1.231629006153952058e-03 3.826695416127420465e-05 4.441328840373414549e-03 -9.802954306749019422e-04 1.064199270910024496e-02 4.410148359204916699e-03 -3.280092132614898306e-03 -1.009680672018509542e-02 -4.843802711843548381e-01 4.348883438024255810e-01 -4.806518415270601141e-02 -7.246154850935773543e-03 -1.056215178004766761e-02 9.153360949072899405e-03 -7.269303996045679492e-03 -1.186936983145848654e-02 -7.183793888598845497e-03 -4.258167135085366706e-02 5.588061900073251764e-02 2.424991058146672412e-03 -4.265726039611051484e-02 5.455828314027030834e-02 -1.406617645923597358e-02 1.999660949116939535e-02 -5.036450842311313014e-02 5.586502876014831122e-03 -4.688410532056788010e-03 -1.981850280328299914e-03 1.639337419007927301e-04 5.464143109005213141e-03 -2.200113648507493434e-03 1.984212437992355772e-04 -1.076624220224125725e-02 -2.645616583989949004e-04 -2.551130277419737659e-05 7.033088229618008475e-03 -5.703193464630081436e-03 6.132161296462624537e-04 2.907816084724837088e-03 3.042931503121483298e-03 1.596346149518345411e-03 2.888446391877803020e-03 2.655537646180069003e-03 -2.222317930551675775e-03 5.350882373318537333e-01 -4.666692854491396036e-01 5.098150400502226426e-02 2.006416720036778480e-03 1.831144621347455736e-03 -9.009269331552158862e-04 1.638864987475285428e-03 5.943188683320927909e-04 -1.402176789514739163e-03 1.668155742512325655e-03 8.569908005996772302e-04 1.229266848489695080e-03 2.019644802956754165e-03 1.890670994487199949e-03 5.239265699366136078e-04 3.475206355684162893e-03 -1.308635346009391978e-03 -9.703743684849391524e-04 2.140587275367721899e-03 -2.655537646180069003e-03 -1.900119625144330859e-03 2.170822893470469254e-03 -1.900592056677173581e-03 2.406566228365297766e-03 3.491741459334086421e-03 -1.058719065128907975e-03 1.398397337251910651e-03 1.698391360615089272e-03 2.211452005296005857e-03 5.102260554838141749e-05 2.766559056401090427e-03 5.097536239509524794e-04 -5.102260554838141749e-05 8.286449086283224474e-04 -2.229876835077522533e-04 -2.413652701358144376e-03 8.106925103798382284e-04 2.962145711003148730e-04 2.428770510409490949e-03
-1.393153347237219286e-02 -1.890198562954324701e-03 1.013365637974770680e-03 5.773113331492994368e-04 8.893523606002477766e-03 -3.312217476849049075e-03 -2.324835573181316568e-03 9.193517629365634269e-03 -1.162181570824245055e-03 4.422398508851880794e-01 -7.192354347974196926e-01 6.343007489576144020e-02 -4.172515298178669160e-03 -4.365739795116525997e-03 5.594534212073370982e-03 -4.001967514817929977e-03 -5.797679771201172394e-03 -4.866517219943242330e-03 7.492764111086363914e-04 -9.661224846892436328e-04 -6.075469512520199032e-04 -1.043176067697955747e-02 1.426507013456808706e-02 -1.250998699001032964e-03 4.756676888554371707e-02 -8.548034426025327703e-02 8.861870693301162130e-03 -7.146471797503145713e-03 -1.764531775214828267e-03 -6.963640794288210398e-04 5.625714693241750004e-03 5.058324422282517441e-03 -9.368317296522238975e-04 -6.207750341720333180e-04 -1.540126797108525838e-03 2.097596005877861098e-04 5.680044319520175487e-03 -4.418652126796323784e-03 5.744767439521333841e-04 2.409400817562435196e-03 -6.377825693547914355e-05 1.084702799435946149e-03 1.681383825432301339e-03 5.385719474551296012e-04 -1.071474716515981307e-03 -4.666692854491396036e-01 7.778415113111948331e-01 -6.734228041933681963e-02 5.376270843894157513e-04 8.876988502352564647e-04 -3.075529278888464862e-04 8.437627176797069667e-04 3.925906038028240987e-04 -5.551070511050626693e-04 8.602978213296359148e-04 5.518000303750877217e-04 6.637663036618106360e-04 6.344755486247595673e-04 3.444025874515654201e-04 2.929075503703372149e-04 4.044013921242065653e-04 1.724375094922176235e-04 -4.577861553368544473e-04 3.481820397144156157e-04 1.068640127318859923e-03 -9.703743684849499944e-04 6.481760630775942368e-04 1.490521486158707986e-03 1.461230731121667759e-03 8.168341203069399807e-04 5.522724619079467066e-04 7.795120292113674829e-04 -2.642781994792973987e-03 1.742799924703470650e-03 1.568472689079917375e-04 5.725870178207150083e-04 1.957756272152682501e-03 -3.245604630716317088e-04 2.650340899318739431e-04 1.318083976666498494e-04 -4.506996823440238831e-04 2.083423059892294295e-04 3.155842639473895993e-04 4.058186867227780992e-04
1.524064124991450671e-03 8.900610078994944689e-04 6.014998276314655751e-03 1.322761048841768206e-02 -2.678686791289988395e-03 -1.099442663261031294e-02 -1.307454267177258697e-02 -1.810830065434653607e-03 -1.130906603349200908e-02 -4.870107699592937656e-02 6.369369169109476148e-02 -1.478512276593529629e-01 -4.544791346068605261e-04 3.866852096421258614e-03 -1.074309305713125025e-03 1.322335860462184581e-03 -2.771283371729638643e-03 8.092752157812588883e-04 5.143929016035912044e-02 -6.804525854022561160e-02 3.646699002110651705e-03 -5.040560996647156650e-02 6.572750944003713514e-02 -1.123536671436656947e-02 -5.140527508999322495e-03 8.806123772424222576e-03 -6.442076382015916869e-03 7.998265851242509269e-04 -6.930570586988365513e-04 -7.975589137664468309e-03 -6.349479801574925680e-04 -7.133716146116199234e-04 -2.587979936981754138e-03 7.842363445397892811e-05 2.362157664276877411e-04 5.929015737334980551e-04 -6.141609927119708826e-04 5.787286277478411551e-04 6.495933576761413761e-04 3.191747435970912136e-03 -3.863545075691269572e-03 6.344755486247636873e-04 -3.632526056124991878e-03 3.882442337005485421e-03 1.133835678852483696e-05 5.098150400502226426e-02 -6.734228041933681963e-02 1.787132899746632919e-01 -4.894390680381637947e-04 2.617270692018773114e-04 3.765279316857351620e-04 -1.601542896379734614e-04 -1.828310032150339774e-04 5.007774248267022384e-05 -8.503767591400742797e-06 7.133716146116462695e-05 -6.231371918362400971e-04 3.538512181086760013e-04 1.936969284706930531e-05 3.089702224874153096e-04 -1.944055757699876237e-03 -8.182514149055210555e-04 1.443278332873182239e-03 -1.405483810244744034e-03 1.326587744257896363e-03 3.179936647649538560e-03 1.291155379293735519e-03 -5.796734908135468736e-04 3.155842639473920280e-03 1.820751127624621601e-03 1.129583795057205377e-03 1.558551626889886823e-03 1.606267211708283806e-04 -1.048798002938950607e-04 1.310525072140815775e-03 6.944743532974088441e-05 -3.495993343129749522e-04 -1.002972144251962350e-03 3.566858073058082270e-04 -2.447195340190853126e-04 1.006279164982021431e-04 -2.040904221935270252e-04 2.012558329963907338e-04 -3.921181722700437184e-05
-4.033620427519203633e-02 5.928070874269266571e-02 -2.042321516533790286e-03 3.300737390600659571e-02 -5.533685030641596891e-02 -7.180959299401276988e-04 3.046710955384305305e-03 -1.077143894910191548e-04 6.987262370930719460e-04 -1.033207762354696260e-03 -3.335366621958976707e-03 7.043954154873526604e-04 -4.363741409732556642e-01 4.127492573097568673e-01 -4.927224671915151483e-02 -7.932125436641858894e-04 -4.462588259351898436e-03 -7.090724876626357948e-03 -9.164226874328610523e-03 -9.598863884555552950e-03 1.869884007041584589e-03 -2.599790725303120775e-03 2.626246891143046124e-03 -3.315524497579036382e-03 -8.480146014753983663e-03 -4.650143577895467402e-03 1.301076441483706332e-02 3.340090937288412234e-04 -1.097080505596755018e-02 1.180133969072727105e-03 -4.256608111027145210e-04 3.254108398307832377e-03 2.565303223404714656e-04 -7.459693903785909706e-04 -3.174739900788070535e-04 5.187298230752079246e-04 2.161374262813354607e-03 -6.486484946104315377e-04 -1.292572673892305752e-03 4.566995628112918357e-03 2.844037827789374154e-03 3.987322137299475350e-04 2.051770147190872407e-03 -6.755770919832933914e-05 -5.555794826379162332e-04 2.006416720036778480e-03 5.376270843894157513e-04 -4.894390680381637947e-04 4.785495212058537007e-01 -4.346459864260707739e-01 4.718551663852930955e-02 -3.123339350013465063e-02 4.989065959565917863e-02 -2.250663822523014078e-03 8.834469664395798102e-05 -9.802954306748911002e-04 1.521229535794276378e-04 2.834589197132263844e-03 1.847207293464536541e-04 1.522646830392864175e-03 -2.834589197143067701e-06 -1.015727795639011395e-04 5.314854744622977360e-04 3.183243668379521964e-03 -3.792207914230113185e-03 4.081808443870404979e-04 6.377825693547724620e-04 -3.481820397144047737e-04 5.012498563595558024e-04 3.018837494945820349e-04 -1.497607959151489761e-04 -1.511780905136825628e-05 -7.313240128601088044e-04 1.781066878864820749e-04 -2.142949433031997742e-03 8.031336058537692085e-06 -1.204700408781087494e-04 1.048798002938938247e-03 -1.979488122664076546e-04 1.233046300752518171e-04 -3.855041308099935345e-04 -3.907008776713935799e-04 -2.499162808804840027e-04 5.692799970907292187e-04
3.918347133502502432e-03 4.184326086500040134e-03 3.794097640361538282e-03 3.444781764968259108e-02 -5.234635870344144654e-02 -1.486742033895863211e-03 1.379972507470562026e-03 8.071492738834109767e-03 -6.585695568004214327e-04 -2.216648752157438645e-03 8.814627540015607110e-03 1.311942366739366926e-03 4.091351560834132206e-01 -7.783361471260943354e-01 6.677961446370606069e-02 -3.079781162684195727e-03 -1.219582002066154497e-02 -8.499043276068212957e-04 -1.326634987411183172e-02 -2.247120586026598449e-02 1.407373536376165662e-03 -1.137615131115729625e-03 -9.468472781487458426e-03 -1.177299379875593579e-03 8.291173401612844315e-04 -9.368317296522108220e-03 -1.863269965581613443e-03 8.508491906727272663e-04 -1.144796090415148467e-02 5.174070147832079275e-03 -1.165488591554176634e-03 -9.392883736230601965e-03 2.962145711003249561e-04 -3.793625208829568343e-04 -5.106512438633766145e-03 -4.936909518338675543e-04 1.837758662807411052e-03 1.525481419590007243e-03 -6.302236648290761908e-04 1.268951097249524556e-03 1.732878862513518702e-03 1.123442185130084760e-03 1.504694432144385377e-03 -7.700633985542528360e-04 -6.571522622018173727e-04 1.831144621347455736e-03 8.876988502352564647e-04 2.617270692018773114e-04 -4.346459864260707739e-01 8.386765197969816565e-01 -6.725015627043001709e-02 -5.065410895275346270e-03 8.479201151688292581e-03 -2.584672916251774203e-03 2.466092601505036341e-04 1.619967726161083239e-03 3.599928280357980823e-04 -1.313359661338003512e-04 7.974644274598733859e-04 -2.115548404126369169e-03 -5.976258890620568965e-04 1.204227977248358613e-03 -4.582585868697459583e-05 3.776145242113043005e-03 -3.013168316551588424e-03 -2.900729611731941472e-04 3.278674838016310510e-04 8.980923439580728185e-04 1.011003480310529966e-04 1.067695264253282900e-04 1.492883643822899911e-04 -7.558904525684128142e-06 7.658115147585707605e-04 4.880217734396072229e-04 -4.275505372341165795e-04 9.259658043965089853e-05 5.980983205949158815e-04 7.558904525684941294e-05 -2.366881979605354232e-04 4.162121804455795452e-04 -2.518060070119199426e-04 -1.733823725579193304e-04 -6.614041459974831852e-05 3.155842639473787573e-04
5.255139398870069256e-02 -7.961227219065665495e-02 -3.394892995098731762e-03 -6.637663036618046512e-03 4.869824240673217494e-03 -5.777837646821274570e-03 -1.505639295210119610e-03 2.494438493476412808e-04 -8.801399457095777576e-04 -4.261332426355843479e-04 1.997440520912522818e-03 -8.319519293583190790e-04 -5.475056277414246109e-02 6.744574292503213719e-02 -1.676843758401544981e-01 1.961063292882657232e-03 -2.144839159163408095e-03 8.228812439274951762e-03 1.797129550981858186e-03 2.458533696979380186e-03 2.636167953332976387e-04 1.298241852286570203e-03 -1.160291844692804778e-03 2.033345317409542864e-03 8.139050448032402948e-03 4.525894084754504554e-03 -1.611369472263118191e-02 5.371546528565892924e-04 -6.827580512825904765e-03 -8.602978213296458895e-04 2.648451173187249281e-03 -3.730319383426047592e-03 1.720595642659278335e-03 4.313299894968055000e-04 2.177909366463273797e-04 5.706972916892968494e-04 -2.402786776102431091e-03 1.459341004990269766e-03 3.156315071006772326e-03 -1.409263262507596832e-03 7.020332578230929722e-04 -7.086472992828937896e-05 -8.692740204539132608e-04 3.779452262846129829e-06 1.993661068649737675e-04 -9.009269331552158862e-04 -3.075529278888464862e-04 3.765279316857351620e-04 4.718551663852930955e-02 -6.725015627043001709e-02 1.790156461556907108e-01 -4.711087245633815285e-02 7.502165498590093740e-02 -4.134720775550253941e-03 3.070804963560091853e-05 1.332729354185026738e-03 1.218400923234014320e-03 -1.525008988057153679e-03 1.627054199153919224e-03 -1.513670631268624776e-03 1.117773006735820309e-03 -1.406901104843312749e-03 1.491466349224420535e-03 -4.294402633655430325e-04 1.454144258128858879e-03 1.989881616386849315e-03 -5.003049932938486745e-04 1.020452110967601245e-04 -4.289678318326786265e-04 -4.157397489128167832e-05 1.483435013165828632e-04 -8.456524438111320645e-05 9.245485097979753986e-04 -3.684965956270809181e-05 2.284678892888599919e-03 -1.020452110967601245e-04 -3.212534423416161036e-05 -1.059663928194612501e-03 2.834589197126804669e-06 -1.606267211708297359e-04 9.117928584107936468e-05 -1.223597670095446892e-04 9.306901197251123874e-05 -6.755770919833069439e-05
3.926425712714323724e-02 9.678704813608048768e-03 5.922023750648716667e-02 -4.028045735431511759e-02 -2.329985076889433057e-02 -5.314665772009843914e-02 2.826085429540839845e-03 -1.180133969072734695e-03 -3.576306703715519467e-04 1.516032788932925122e-03 -4.230151945187042052e-03 2.999940233631515161e-04 -4.456933253903608838e-01 -3.464387673581761917e-02 -4.291979059891825599e-01 -1.035003002179559276e-02 3.481820397144146399e-04 1.066797644340724931e-02 5.565243457036342031e-04 1.032971546588281123e-02 4.027478817592087049e-03 -2.987184582244522928e-03 3.339618505754662035e-03 -2.325308004714166880e-03 4.663844092348304674e-03 -4.822108655854825607e-03 -3.653785475103482269e-03 -5.615321199519058767e-03 -5.212809533526225475e-03 9.387214557836330575e-03 -3.382609775244094577e-04 -8.754156303810110016e-04 -1.671935194775174332e-03 -2.794904948372412684e-03 1.778232289667639517e-03 -2.597900999171722132e-03 3.447805326778552969e-03 -8.177789833726471086e-04 -1.823113285288896360e-03 1.574141867474114064e-03 1.622802315358219585e-03 2.305465880334174079e-04 1.605794780175411269e-03 6.387274324204620258e-04 -7.875433652699051750e-04 1.638864987475285428e-03 8.437627176797069667e-04 -1.601542896379734614e-04 -3.123339350013465063e-02 -5.065410895275346270e-03 -4.711087245633815285e-02 4.761665765541312489e-01 5.438868021997522728e-02 4.546246435189917889e-01 3.435049675391425861e-03 4.776282797167908691e-04 4.205113073945705368e-03 8.881712817681696598e-05 1.700753518279281198e-04 -4.866044788410682151e-05 2.999940233631645265e-03 -2.219483341354559595e-03 5.149503708123362618e-05 -5.196746861405466406e-06 5.125882131480847051e-04 1.010531048777654718e-03 3.028286125603054258e-04 -1.171630201481338018e-04 4.204640642411897923e-05 6.316409594276381836e-04 -4.795180058481942828e-04 4.223537903727016263e-04 -3.212534423416703137e-05 5.527448934408382177e-05 1.157457255495636232e-04 -3.968424875984573851e-05 -3.788900893500056922e-04 3.921181722699759557e-05 -4.223537903726962053e-04 -4.951082464324269451e-04 -1.166905886152748168e-04 1.582645635065619161e-04 3.250328946045001805e-04 1.521229535794330588e-04
-2.992381329105955716e-03 -4.435659661979139690e-03 -9.238871056519749880e-03 -6.023360314446195990e-02 -3.360783438426578895e-02 -7.658209633892226753e-02 3.820081374668587298e-03 -5.716421547549970384e-04 6.713252081875543953e-04 1.450364805865981578e-03 -3.178991784583877836e-03 7.936849751969147701e-05 -3.252691103709269560e-02 -1.577434715258116960e-01 -5.957314386153014091e-02 2.258222727048709265e-04 4.048738236570601293e-04 -2.561523771141856545e-03 -2.999940233631645265e-03 8.901554942061011555e-03 -3.955196793065216161e-03 -2.119800287922078350e-03 2.755220699612560224e-03 -1.421546482361821370e-03 -4.763054714248041860e-03 2.078226313030797755e-03 3.734098835688899089e-03 -8.635575989063639518e-03 -9.508157030247314789e-03 1.252510479906174257e-02 3.486544712475456512e-04 7.294342867287043064e-04 7.223478137358735254e-04 -1.439971312143051383e-03 2.920099304579083527e-03 -3.854568876567016078e-03 1.049742866004641471e-03 5.503827357765107668e-04 1.128638931991488709e-03 2.121690014053503447e-03 2.794432516839561505e-03 9.510046756378942416e-04 6.557349676032837860e-04 6.448690423475894737e-04 -3.434577243858582922e-04 5.943188683320927909e-04 3.925906038028240987e-04 -1.828310032150339774e-04 4.989065959565917863e-02 8.479201151688292581e-03 7.502165498590093740e-02 5.438868021997522728e-02 1.750906849807282450e-01 5.901236763203079883e-02 -4.242435165041267241e-04 2.389558693182487932e-03 2.399952186905320549e-04 -9.070685430823230595e-04 9.930510820620132208e-04 -1.382334665134829846e-03 2.163263988944774500e-03 -1.443278332873172698e-03 1.830199758281732345e-03 1.403121652580560132e-04 1.368634150682038544e-03 1.330367196520753498e-03 1.511780905137259309e-04 1.502332274480079610e-04 1.483435013165774422e-04 4.804628689139122527e-04 -5.324303375280211269e-04 4.436132093511987399e-04 -2.267671357705238443e-05 1.417294598566112840e-05 8.078579211827520814e-05 1.351154183966342837e-04 -9.684846423535465806e-05 -7.369931912544057818e-05 -6.429793162161670864e-04 -9.774608414777764386e-04 2.570027538733254090e-04 2.121217582520633620e-04 4.705418067239643706e-04 -1.185803147467161776e-04
-4.406038204869099778e-02 -8.462193616505502697e-03 -6.863438066169627594e-02 8.003935029635800974e-03 1.531008868524418552e-02 1.268478665716682788e-02 -2.027676139015270173e-03 1.189110168196990357e-03 1.119190301334370159e-03 -1.908623392735391434e-04 1.773507974339044464e-03 -1.289265653162319962e-03 -4.268862984989211795e-01 -5.827206742004642503e-02 -7.728861769630748224e-01 1.594928854919749894e-02 -3.826695416128490573e-04 -1.023286700164745787e-02 4.445108292636248265e-03 -4.197081737887169844e-03 -5.678627024921618048e-04 1.755555576090565666e-03 -2.312079921794213747e-03 1.927993085582791529e-03 -4.601955561544195279e-03 5.112181617028028861e-03 3.126551884436886124e-03 2.721678060779822959e-03 -2.409400817562431130e-04 -1.410680557106155355e-03 2.288930776684288716e-03 -3.363712513930208975e-04 1.696974066016507764e-03 1.287375927031008706e-03 -2.525146543111990959e-03 3.311745045316223700e-04 -1.440443743676024209e-03 7.714806931528189488e-04 1.561386216087017748e-03 -1.808940339303235232e-03 -1.179661537539875710e-03 1.450837237398867668e-03 -1.473041519443055647e-03 -3.958976245328098883e-04 5.295957483308834802e-04 -1.402176789514739163e-03 -5.551070511050626693e-04 5.007774248267022384e-05 -2.250663822523014078e-03 -2.584672916251774203e-03 -4.134720775550253941e-03 4.546246435189917889e-01 5.901236763203079883e-02 8.359987778687573146e-01 -4.196136874821455344e-03 -1.569889983678426568e-03 -3.444025874515692365e-03 4.237710849712677391e-04 -1.705477833607925257e-04 1.090371977830210601e-03 -6.103815404491464910e-04 -1.495245801487265309e-03 1.299186715352233963e-04 1.658234680322460443e-04 2.196806627777583322e-04 6.769943865817537945e-04 2.031455591278456471e-05 -2.362157664284082748e-06 -8.314794978255251462e-05 -4.176294750441605658e-04 4.407786201540610932e-04 -3.307020729980368612e-06 1.984212437992503766e-04 -1.866104554778733309e-04 -6.165231503762672169e-04 3.070804963559549752e-05 2.541681646761986043e-04 1.540126797108527356e-04 1.266116508052376067e-04 1.448002648201728720e-03 -3.543236496416908403e-05 -7.700633985542365730e-05 -7.445520957800736469e-04 -3.448750189845111412e-05
3.931291757502736184e-02 -3.439773990719999230e-03 -5.975030568635089634e-02 2.863879952169255064e-03 -1.049742866004636050e-03 6.179404449748306192e-04 -4.027715033358512942e-02 -1.115221876458402650e-02 5.697571529389126865e-02 1.516032788932903438e-03 -4.234403828982762075e-03 4.563688607382937554e-04 -1.032877060281709586e-02 -2.317276668655614442e-03 -1.065616565508588007e-02 -4.460778846581051615e-01 6.001817436547990381e-02 4.262773342530705722e-01 -2.939941428959014745e-03 3.590479649700861406e-03 1.841065683537410503e-03 4.851871842424804182e-04 9.489732200465943179e-03 -6.020195023176071192e-03 4.637387926508331620e-03 -4.105902452046077469e-03 4.544318914535861419e-03 -5.628549282438800698e-03 -7.163006901153224498e-03 -8.038422531534236692e-03 -3.514890604444501944e-04 -4.913287941695868325e-04 1.843427841201683961e-03 -2.843092964723552100e-03 2.294599955078560974e-03 2.127359192447755322e-03 3.466230156559912436e-03 -3.821971100800023238e-04 1.966732471276939464e-03 1.620912589226790367e-03 7.757325769485268283e-04 6.311685278947791987e-04 1.620440157693963908e-03 1.552882448495618252e-03 -5.834529430763849261e-04 1.668155742512325655e-03 8.602978213296359148e-04 -8.503767591400742797e-06 8.834469664395798102e-05 2.466092601505036341e-04 3.070804963560091853e-05 3.435049675391425861e-03 -4.242435165041267241e-04 -4.196136874821455344e-03 4.764368073909244772e-01 -4.604931880201212913e-02 -4.558118639610573286e-01 -3.122772432174039658e-02 5.408868619661204996e-03 4.704473204173839629e-02 6.335306855590687024e-04 -5.390443789879872851e-04 -2.546405962090521682e-04 3.023561810274464409e-04 -1.965315176678361208e-04 -1.889726131420760985e-05 -3.779452262839353566e-06 5.106984870166650283e-04 -1.116828143670102339e-03 2.998050507500220167e-03 -2.160429399747636637e-03 6.136885611791322807e-04 3.779452262844774577e-06 2.740102890560970790e-05 -1.289738084695176237e-04 -5.905394160692317533e-05 -3.784176578171575493e-04 4.724315328553257715e-06 1.270840823381020127e-04 2.947972765017555364e-04 -2.229876835077387008e-04 -4.521169769426062589e-04 -4.681796490596802879e-04 2.210979573763190240e-04
6.669315949319316178e-03 -3.717563732038957347e-03 -5.151865865787887827e-03 4.163066667521558850e-03 -8.678567258553254640e-04 -2.069250113906091065e-04 -6.053217987322652427e-02 -1.835160289376710357e-02 8.348999021233360907e-02 1.477765834771634654e-03 -3.460560978165659260e-03 3.325917991301883744e-04 -3.214424149547982085e-03 4.114878651170345816e-04 5.149503708123498143e-05 6.141468197660039652e-02 -1.618479566832591865e-01 -7.708665321601179676e-02 -2.428770510409485744e-03 3.389223816704472515e-03 1.176826948342736979e-03 -3.819136511602885375e-03 1.031365279376573151e-02 1.686108140760835027e-03 -3.674572462549055129e-03 2.881832350417826562e-04 -2.987184582244544612e-03 -8.989427207172086265e-03 -1.169551502736770193e-02 -1.022861511785175953e-02 -1.899174762078103314e-04 6.930570586988335155e-04 -5.050293086224015527e-04 -1.702643244410841821e-03 4.149838584601626967e-03 2.995215918303091411e-03 1.307690482943690271e-03 1.729099410250657665e-04 -8.191962779712159319e-04 9.453354972436189482e-04 7.969919959270211230e-04 2.806243305160849213e-04 2.450974792453700611e-03 2.776007687058192931e-03 -1.245329520606759622e-03 8.569908005996772302e-04 5.518000303750877217e-04 7.133716146116462695e-05 -9.802954306748911002e-04 1.619967726161083239e-03 1.332729354185026738e-03 4.776282797167908691e-04 2.389558693182487932e-03 -1.569889983678426568e-03 -4.604931880201212913e-02 1.813126082684335949e-01 8.710881575400575283e-02 4.920846846221603454e-02 -7.799372175909405694e-03 -7.420387600252829896e-02 5.385719474551228791e-04 -6.930570586988400207e-04 -4.237710849712731601e-04 1.426743229223075698e-04 -1.247219246738233509e-04 -1.313359661337949302e-04 1.006279164982048537e-04 1.307218051410825865e-03 -1.407373536376166313e-03 2.219483341354565233e-03 -1.441861038274601164e-03 -1.492883643822992068e-03 -1.015727795639065605e-04 -2.645616583990258001e-05 -2.192082312448966367e-04 9.117928584109020670e-05 -8.976199124252409386e-05 1.355878499294905582e-04 3.037734756260071327e-04 6.269166440990835707e-04 -2.078698744563270764e-05 -5.735318808864221362e-04 -1.288793221629466398e-03 1.228321985423603060e-05
4.403959506124537765e-02 -6.190270375004002998e-03 -6.153987633280706693e-02 9.656500531563980919e-04 -7.270721290644213079e-04 1.051396376369638681e-02 5.612486610321898786e-03 -8.395108338840042914e-03 6.464280664060154287e-03 -2.768448782532780938e-04 -1.314776955936477467e-03 6.480815767710059599e-03 -1.591054916350337703e-02 -1.464537751851671329e-03 -2.206113528974752366e-02 4.241424161560971573e-01 -7.869764474304864754e-02 -7.803227217217512113e-01 -1.466899909515953894e-03 1.005334301916242746e-03 -1.063585109917308986e-02 -3.134110788962567000e-03 2.581838327054632870e-03 -1.307454267177254534e-02 5.120685384619615491e-03 -4.821163792789117178e-03 -2.494438493476467018e-04 -8.314794978255197252e-04 2.311607490261360399e-03 -1.156748608196389930e-02 -2.632860932602956987e-03 7.672288093571337292e-04 -6.207277910186791148e-03 -1.076199031844804260e-03 1.916654728794261976e-03 -1.871490274253288788e-02 9.982478289234186872e-04 -4.781007112496390120e-04 1.364854698419174905e-03 1.333201785717880302e-03 4.544791346068700129e-04 7.010883947573777128e-04 1.269895960315247947e-03 9.921062189962937330e-04 1.702643244410771348e-03 1.229266848489695080e-03 6.637663036618106360e-04 -6.231371918362400971e-04 1.521229535794276378e-04 3.599928280357980823e-04 1.218400923234014320e-03 4.205113073945705368e-03 2.399952186905320549e-04 -3.444025874515692365e-03 -4.558118639610573286e-01 8.710881575400575283e-02 8.301283436414965688e-01 -8.810375656219913976e-03 3.386861659040194070e-03 1.202479980576790126e-02 3.458198820501315329e-04 -4.015668029270743396e-04 4.100705705184655957e-04 9.023442277538307882e-05 2.229876835077441218e-04 1.119662732867283354e-04 -5.106984870166650283e-04 -1.233046300752518171e-04 1.489576623093000858e-03 -5.480205781123025782e-05 1.826420306018887571e-03 1.336981237980681709e-04 1.951142230692700080e-04 -7.558904525685754446e-05 -1.738548040907715391e-04 -4.535342715411561088e-05 -4.393613255555491905e-05 6.321133909604930486e-04 3.396782721230135176e-04 6.179404449748333297e-04 1.039349372281635382e-05 -1.072419579581764329e-04 -1.051632592136067870e-03 4.587310184025669962e-04
-4.031163783548354779e-02 5.832261759406198037e-02 -1.075301411932122302e-02 3.054742291442875523e-03 -2.395227871576839120e-04 -6.358928432233690482e-04 3.304469599710218447e-02 -5.397719235485820555e-02 1.279628049892076250e-02 -1.029900741624715892e-03 -3.445915600647155193e-03 -1.440916175208791037e-04 -8.447075807454032526e-04 -3.128441610568290406e-03 7.625044940285773815e-03 -4.360703674976296185e-01 4.136062481103565669e-01 -4.216640403347378385e-02 -2.629081480340171844e-03 3.003719685894494160e-03 2.970177047061765135e-03 -9.136353413890137276e-03 -9.461858740027485545e-03 5.683351340250275118e-04 -8.500933002199414709e-03 -7.379852974733836293e-03 -1.170590852109052588e-02 2.381054925589551688e-04 -1.121694188458520827e-02 1.138559994181467111e-03 -4.313299894969356042e-04 3.118048116845481207e-03 -9.642327585578213539e-04 -7.662839462912671151e-04 -4.530618400083102969e-04 -4.412510516869156329e-04 2.170822893470458412e-03 -3.538512181086692250e-04 1.403121652580466457e-03 2.076336586899366152e-03 5.763664700836654926e-05 5.569967772364823461e-04 4.592979362419978215e-03 2.651758193917235287e-03 -1.027538583960431809e-03 2.019644802956754165e-03 6.344755486247595673e-04 3.538512181086760013e-04 2.834589197132263844e-03 -1.313359661338003512e-04 -1.525008988057153679e-03 8.881712817681696598e-05 -9.070685430823230595e-04 4.237710849712677391e-04 -3.122772432174039658e-02 4.920846846221603454e-02 -8.810375656219913976e-03 4.782811800951918824e-01 -4.342982768178891839e-01 4.872564343563783040e-02 3.051907702245949296e-04 -1.445640490537489307e-04 -9.259658043965631954e-05 6.387274324204579058e-04 -4.266056741684053858e-04 -4.157397489127192050e-04 3.185133394510947062e-03 -3.806380860215769109e-03 4.308575579640928823e-04 -4.251883795703759530e-06 -1.393673021923380433e-04 -1.582645635065456531e-04 -6.906949010345559380e-04 6.391998639533277328e-04 2.047518263395197054e-03 4.818801635124783656e-05 -3.444025874515871041e-04 -9.883267667334450553e-04 -2.820416251146672972e-04 -3.495993343129735970e-04 -5.026671509581110732e-04 -1.370051445280702235e-04 2.159012105149108471e-04 3.491269027801227436e-04
-7.880630399560533544e-03 1.269612501395537933e-02 -7.326468211521177352e-03 1.404538947179044929e-03 3.396782721230135176e-04 3.571582388386495936e-04 3.508229319830737797e-02 -5.834009756077759845e-02 1.326776716871042039e-02 -2.238853034201620986e-03 1.842482978136055112e-04 -1.807995476237522683e-03 -3.846065108975636315e-03 -1.425325934624672433e-03 1.962953019014086666e-03 4.104858378358468007e-01 -7.674777807749464387e-01 6.776463420970951779e-02 -1.144229172575733731e-03 1.796184687916141300e-03 2.243104917997327565e-03 -1.331878977425876749e-02 -1.240274503205220091e-02 8.088027842484063002e-04 -4.322748525625397329e-04 8.905334394323886904e-04 -2.245467075661604708e-03 7.006159632246108850e-04 -6.956081889762565952e-03 -3.951889772335223650e-03 -1.529260871852786965e-03 6.240820549019470082e-04 5.763664700835596745e-04 -5.891221214706602195e-04 -9.902164928648671174e-04 7.799844607442292868e-04 2.607349629828810324e-03 1.068167695786017201e-03 1.325170449659335888e-03 1.577448888204094433e-03 -1.752720986893444282e-04 6.028226359234732049e-04 1.772563111273364441e-03 1.696974066016508197e-03 -1.699336223680801821e-03 1.890670994487199949e-03 3.444025874515654201e-04 1.936969284706930531e-05 1.847207293464536541e-04 7.974644274598733859e-04 1.627054199153919224e-03 1.700753518279281198e-04 9.930510820620132208e-04 -1.705477833607925257e-04 5.408868619661204996e-03 -7.799372175909405694e-03 3.386861659040194070e-03 -4.342982768178891839e-01 8.354054038634910473e-01 -7.947384975153004572e-02 1.979488122663968126e-04 -1.256667877395250578e-04 2.305465880334282500e-04 4.256608111026982579e-04 -1.507056589808669460e-04 -3.141669693488289075e-04 3.794097640361532645e-03 -3.021199652610136958e-03 1.454144258128842616e-03 -5.130606446809436900e-04 1.370051445280593815e-03 2.229876835077441218e-04 9.873819036677433485e-05 3.240880315387808554e-04 7.946298382627438707e-04 2.999940233631677791e-04 -1.677131941636657211e-04 -4.232986534384168857e-04 6.425068846833406275e-05 -3.982597821970858395e-04 -2.702308367932685675e-04 -7.133716146116462695e-05 2.154287789820518622e-04 2.947972765017514707e-04
-5.210825321088230488e-02 7.607092542037272032e-02 -1.948260398342287897e-02 1.216038765569713975e-03 -5.154228023452115098e-04 -9.094307007465963003e-04 -1.071474716516013833e-03 6.909783599542740178e-03 -7.625517371818643642e-03 9.160447422066220896e-04 -2.259167590114427235e-03 -6.425068846833948376e-05 -1.162654002357082356e-03 4.149366153068767549e-03 7.249934303198608126e-03 -3.561236137817114233e-02 6.665394767596652392e-02 -1.679262607849764666e-01 -1.099348176954477105e-03 1.122024890531518647e-03 1.418711893164693264e-03 1.077143894910256600e-03 5.116433500823793119e-04 7.124267515459161565e-04 -8.148499078689516728e-03 -8.315739841320340595e-03 -1.458443385077832360e-02 -4.998325617610547417e-04 8.429595840738490775e-03 -1.529260871852856571e-03 -2.342315539896925539e-03 3.975038917445144343e-03 7.620320624957251186e-04 -2.985767287645908243e-04 1.256667877395257354e-04 4.289678318326902275e-04 1.903899077407159371e-03 -9.717916630835269493e-04 3.179464216116680009e-03 5.428238312508320597e-04 7.558904525686296547e-05 6.614041459977000256e-05 1.066277969654608367e-03 -1.098403313888746992e-03 4.601483130011276880e-04 5.239265699366136078e-04 2.929075503703372149e-04 3.089702224874153096e-04 1.522646830392864175e-03 -2.115548404126369169e-03 -1.513670631268624776e-03 -4.866044788410682151e-05 -1.382334665134829846e-03 1.090371977830210601e-03 4.704473204173839629e-02 -7.420387600252829896e-02 1.202479980576790126e-02 4.872564343563783040e-02 -7.947384975153004572e-02 1.830020234299243875e-01 1.984212437992557976e-05 -1.327532607323610430e-04 1.081868210238781398e-04 4.162121804455890320e-04 -3.146394008816770504e-04 -3.136945378159807646e-04 -4.062911182556262421e-04 -2.825140566475208611e-04 1.990826479452551239e-03 -1.009586185711936748e-03 1.329894764987894513e-03 6.784116811803361704e-04 -1.076199031844549472e-03 5.092811924181043365e-04 2.095706279746451829e-03 -7.511661372399313849e-05 -2.003109699306700534e-04 -9.675397792878096372e-04 -1.417294598566112840e-06 -1.842482978137030894e-05 3.779452262828511544e-06 -8.881712817681696598e-05 1.322808291995034133e-04 -2.362157664273240726e-06
1.516032788932898017e-03 4.219758451464220711e-03 -4.568412922711473194e-04 -4.031069297241780813e-02 1.114135283932835355e-02 -5.698138447228558168e-02 2.853486458446444132e-03 1.039349372281825118e-03 -6.004604782591511751e-04 3.931669702729018168e-02 3.456309094369955284e-03 5.974510893948949131e-02 4.960531094981286519e-04 -9.505794872583038513e-03 6.044289031351689039e-03 -3.035845030128646229e-03 -3.590479649700865309e-03 -1.842482978135977917e-03 -4.460566252391266473e-01 -6.017927351818358472e-02 -4.263344984685460970e-01 -1.031459765683140697e-02 2.306410743399946259e-03 1.066986616953868178e-02 4.733763959210903621e-03 4.112988925038914972e-03 -4.514555727965976518e-03 -5.631856303168932855e-03 7.141747482174720663e-03 8.040312257665660489e-03 -3.340090937289550647e-04 4.993601302281353667e-04 -1.838231094340271338e-03 -2.836006491731030317e-03 -2.296962112742851128e-03 -2.153342926754804338e-03 1.663903858716627316e-03 -8.617151159282020276e-04 6.614041459970223993e-06 1.609101800905407900e-03 -1.554299743094183063e-03 5.834529430763903471e-04 1.621385020759654773e-03 -7.771498715470915317e-04 -6.340031170919276874e-04 3.475206355684162893e-03 4.044013921242065653e-04 -1.944055757699876237e-03 -2.834589197143067701e-06 -5.976258890620568965e-04 1.117773006735820309e-03 2.999940233631645265e-03 2.163263988944774500e-03 -6.103815404491464910e-04 6.335306855590687024e-04 5.385719474551228791e-04 3.458198820501315329e-04 3.051907702245949296e-04 1.979488122663968126e-04 1.984212437992557976e-05 4.764330279386616573e-01 4.616884397982452815e-02 4.559020983838327767e-01 -3.121780325955044594e-02 -5.417844818785471500e-03 -4.702300019122705038e-02 8.928955970966510891e-05 -3.335366621958900813e-04 -3.023561810273651257e-05 3.435994538457143831e-03 4.247159480369748670e-04 4.201333621682860377e-03 -3.779452262843148273e-05 3.788900893500111132e-04 -2.362157664276628858e-05 1.559024058422182023e-05 -3.023561810274193358e-05 1.303911030680783155e-04 -4.530618400083133868e-04 4.695969436582464007e-04 -2.229876835077441218e-04 1.289738084695162684e-04 -2.933799819031840026e-04 2.215703889091617459e-04
-1.478238266304461113e-03 -3.459616115099930014e-03 3.335366621958955023e-04 6.053406959935789949e-02 -1.833695751624858303e-02 8.346495134109224723e-02 -4.168735845915812893e-03 -8.626599789939145765e-04 -2.173185051134417234e-04 -6.662229476326508165e-03 -3.712839416710405661e-03 -5.141944803597914629e-03 3.821971100799990712e-03 1.030845604690432127e-02 1.678549236235152200e-03 2.403731639168175949e-03 3.385444364441626657e-03 1.168795612284199720e-03 -6.152617581835427563e-02 -1.619235457285160551e-01 -7.727515339762108804e-02 3.209227402686592664e-03 4.091257074527523420e-04 4.818801635124173792e-05 3.727484794228887611e-03 2.919626873046183776e-04 -2.981515403850280160e-03 8.996513680165031321e-03 -1.168370423904632402e-02 -1.023144970704889176e-02 1.936969284707472632e-04 6.963640794288300387e-04 -5.031395824909764549e-04 1.702643244410722559e-03 4.148421290003060855e-03 3.007499138157331345e-03 -8.565183690667965612e-04 5.532173249736484135e-04 7.180959299401005937e-05 -2.452392087052271928e-03 2.776007687058195533e-03 -1.245329520606754201e-03 -9.453354972435972642e-04 7.974644274598746869e-04 2.815691935817974702e-04 -1.308635346009391978e-03 1.724375094922176235e-04 -8.182514149055210555e-04 -1.015727795639011395e-04 1.204227977248358613e-03 -1.406901104843312749e-03 -2.219483341354559595e-03 -1.443278332873172698e-03 -1.495245801487265309e-03 -5.390443789879872851e-04 -6.930570586988400207e-04 -4.015668029270743396e-04 -1.445640490537489307e-04 -1.256667877395250578e-04 -1.327532607323610430e-04 4.616884397982452815e-02 1.813730795046390454e-01 8.729542620948363418e-02 -4.921744466134028717e-02 -7.817797005690770365e-03 -7.421049004398824755e-02 9.784057045434822655e-04 1.518394946597192941e-03 1.332256922652162332e-03 -4.785731427824871549e-04 2.389086261649644993e-03 -1.571779709809835402e-03 -9.165171737393834964e-05 -8.928955970967052992e-05 1.346429868637793645e-04 1.025176426296136884e-04 -2.598373430705443708e-05 -2.196806627777542664e-04 5.688075655578702337e-04 -1.287848358563755151e-03 1.417294598566112840e-05 -3.118048116845556668e-04 6.264442125662285973e-04 -2.173185051134525654e-05
2.603097746033111986e-04 -1.302493736082328173e-03 6.656560297932256724e-03 -5.635163323898984347e-03 -8.396053201905756547e-03 6.438296929753062336e-03 -9.921062189962789879e-04 -7.095921623487743898e-04 1.050687729070354584e-02 -4.406038204869102554e-02 -6.242710275150895397e-03 -6.171609329456211740e-02 3.133638357429697173e-03 2.580421032456065022e-03 -1.300462280490995506e-02 1.271785686446667623e-03 1.081868210238807852e-03 -1.059002524048612351e-02 -4.241348572515715176e-01 -7.897732421049902252e-02 -7.803605162443796317e-01 1.591102159503623298e-02 -1.509418747472929907e-03 -2.206349744741180341e-02 -5.129661583743604439e-03 -4.818329203591982350e-03 -2.664513845304313823e-04 8.281724770955285145e-04 2.339480950699819768e-03 -1.156701365043103988e-02 2.313497216392852718e-03 7.658115147585676163e-04 -6.205388184055371688e-03 9.231312151994309698e-04 1.916182297261406677e-03 -1.869411575508725387e-02 -1.201865819584085372e-03 6.434517477490314923e-04 -6.991986686259553255e-04 -1.181078832138441823e-03 9.699019369520910094e-04 1.787680920324738118e-03 -1.230684143088261193e-03 4.785731427824925759e-04 6.193577395733913110e-04 -9.703743684849391524e-04 -4.577861553368544473e-04 1.443278332873182239e-03 5.314854744622977360e-04 -4.582585868697459583e-05 1.491466349224420535e-03 5.149503708123362618e-05 1.830199758281732345e-03 1.299186715352233963e-04 -2.546405962090521682e-04 -4.237710849712731601e-04 4.100705705184655957e-04 -9.259658043965631954e-05 2.305465880334282500e-04 1.081868210238781398e-04 4.559020983838327767e-01 8.729542620948363418e-02 8.299648823311285284e-01 8.819824286877022551e-03 3.383554638310208064e-03 1.203519329949071653e-02 -1.318083976666539151e-04 4.440856408840523038e-04 1.215566334036887516e-03 -4.208420094675702217e-03 2.329087456977014907e-04 -3.448277758311390703e-03 1.440916175208953667e-04 -2.078698744563812865e-05 5.976258890620541860e-04 -9.543116963679396623e-05 -9.495873810392956027e-05 -1.412570283237590753e-04 2.428298078876697016e-04 -1.105489786881578857e-03 4.247159480369857090e-04 -2.078698744563650235e-04 6.689630505232148014e-04 4.582585868697459583e-05
-1.034625056953240689e-03 3.427963202398649073e-03 1.455089121194669006e-04 3.299887013841523026e-02 5.397813721792391051e-02 -1.278446971059934816e-02 3.026396399471520740e-03 2.229876835077332798e-04 6.566798306689475458e-04 -4.030313406789219621e-02 -5.829805115435349183e-02 1.075490384545264855e-02 -9.123597762503024913e-03 9.507684598714448432e-03 -5.985707521277715054e-04 -2.586090210850329474e-03 -2.981987835383143048e-03 -2.961673279470338968e-03 -4.359139926602546011e-01 -4.135188482767783169e-01 4.223821362646780486e-02 -8.182514149055060936e-04 3.105764896991250381e-03 -7.600950932110157703e-03 -8.448965533585629795e-03 7.371349207142439616e-03 1.170543608955768033e-02 2.754275836547065599e-04 1.113757338706551289e-02 -1.149425919437129656e-03 -4.303851264314019487e-04 -3.124662158305461894e-03 9.585635801635605888e-04 -7.214029506702273296e-04 4.369991678912239080e-04 4.143224543141704394e-04 1.984212437992557976e-03 -6.306960963619310558e-04 -3.566858073058041612e-04 4.560854018185816171e-03 -2.656010077712924085e-03 1.023286700164755154e-03 2.043266379599486572e-03 -5.763664700835977300e-05 -5.560519141707643762e-04 2.140587275367721899e-03 3.481820397144156157e-04 -1.405483810244744034e-03 3.183243668379521964e-03 3.776145242113043005e-03 -4.294402633655430325e-04 -5.196746861405466406e-06 1.403121652580560132e-04 1.658234680322460443e-04 3.023561810274464409e-04 1.426743229223075698e-04 9.023442277538307882e-05 6.387274324204579058e-04 4.256608111026982579e-04 4.162121804455890320e-04 -3.121780325955044594e-02 -4.921744466134028717e-02 8.819824286877022551e-03 4.780619718639470550e-01 4.342302466771580383e-01 -4.875776877987199331e-02 2.831754607935120342e-03 1.029900741624780944e-04 1.525008988057159100e-03 8.598253897967931929e-05 9.084858376808783303e-04 -4.199916327084067015e-04 -3.637722802985452787e-05 3.434577243858582922e-04 9.902164928648822962e-04 -7.615596309628561589e-04 -6.425068846833189434e-04 -2.045628537263782798e-03 -1.540126797108581566e-04 -2.140114843834843941e-04 -3.477096081815457887e-04 -2.929075503703209519e-04 3.495993343129830838e-04 5.045568770895470130e-04
2.238853034201626624e-03 1.814137086164461805e-04 -1.807995476237522683e-03 -3.509788343889166246e-02 -5.832403488866053087e-02 1.325312179119183045e-02 -1.441861038274606585e-03 3.481820397144101947e-04 3.425128613201023752e-04 7.873071495034876521e-03 1.271974659059815077e-02 -7.326940643054035904e-03 1.334146648783583744e-02 -1.235172242650382779e-02 7.648666516928548506e-04 1.191944757394100898e-03 1.810830065434655559e-03 2.236018445004504373e-03 -4.104589092384740012e-01 -7.676568323258985416e-01 6.790967069029610337e-02 3.861655349559836234e-03 -1.458396141924546592e-03 1.967677334342645291e-03 4.662899229281752302e-04 8.980923439580782396e-04 -2.243104917997331468e-03 -6.458139054132884700e-04 -6.920649524798411396e-03 -3.936771963283850623e-03 1.527843577254291325e-03 6.297512332962167721e-04 5.806183538792580130e-04 6.458139054134023112e-04 -9.892716297991619410e-04 8.059681950512765682e-04 -1.941693600035590854e-03 3.439301559187118561e-04 2.125941897849033735e-05 -1.810830065434665750e-03 1.699808655213641724e-03 -1.695556771417929941e-03 -1.626109336088212096e-03 -1.747996671564908643e-04 6.037674989891586488e-04 -2.655537646180069003e-03 1.068640127318859923e-03 1.326587744257896363e-03 -3.792207914230113185e-03 -3.013168316551588424e-03 1.454144258128858879e-03 5.125882131480847051e-04 1.368634150682038544e-03 2.196806627777583322e-04 -1.965315176678361208e-04 -1.247219246738233509e-04 2.229876835077441218e-04 -4.266056741684053858e-04 -1.507056589808669460e-04 -3.146394008816770504e-04 -5.417844818785471500e-03 -7.817797005690770365e-03 3.383554638310208064e-03 4.342302466771580383e-01 8.356397299037874316e-01 -7.957778468875820188e-02 -1.842482978135784061e-04 8.045509004527093711e-04 1.626109336088206675e-03 -1.696029202950799768e-04 9.921062189962844089e-04 -1.738548040907728943e-04 -3.132221062831163586e-04 -1.653510364993762173e-04 -4.242435165041335003e-04 -1.100765471553032376e-04 3.264501892030703591e-04 7.927401121313241939e-04 1.199976093452660274e-04 2.154287789820545727e-04 2.966870026331819895e-04 -1.322808291994315849e-05 -4.048738236570574188e-04 -2.659789529975756499e-04
-9.146274476080017667e-04 -2.255388137851566197e-03 -6.519555153403576962e-05 1.074309305713091849e-03 6.907421441878464768e-03 -7.632131413278614787e-03 -1.210369587175492891e-03 -5.125882131480847051e-04 -9.141550160751427817e-04 5.208888351803524219e-02 7.607706703029983031e-02 -1.948449370955428195e-02 -1.080923347173117638e-03 4.998325617609878464e-04 7.275445605972809433e-04 1.099348176954444579e-03 1.128166500458646204e-03 1.424853503091819953e-03 3.562133757729540190e-02 6.673662319421622136e-02 -1.679512996562178007e-01 1.166905886152769852e-03 4.151728310733055101e-03 7.251351597797181178e-03 8.148971510222344922e-03 -8.313377683656072992e-03 -1.458112683004834931e-02 4.861320473082634402e-04 8.390856455044344575e-03 -1.590204539591188581e-03 2.340898245298413637e-03 3.977873506642261824e-03 7.610871994300143044e-04 2.914902557719012063e-04 1.275565138709471469e-04 4.351094417598136638e-04 -5.196746861409152693e-04 2.919626873046300870e-04 3.094426540202742945e-04 -1.062026085858899186e-03 -1.097930882355888007e-03 4.625104706654226128e-04 -5.380995159222638942e-04 7.511661372399720425e-05 6.472312000119304770e-05 -1.900119625144330859e-03 -9.703743684849499944e-04 3.179936647649538560e-03 4.081808443870404979e-04 -2.900729611731941472e-04 1.989881616386849315e-03 1.010531048777654718e-03 1.330367196520753498e-03 6.769943865817537945e-04 -1.889726131420760985e-05 -1.313359661337949302e-04 1.119662732867283354e-04 -4.157397489127192050e-04 -3.141669693488289075e-04 -3.136945378159807646e-04 -4.702300019122705038e-02 -7.421049004398824755e-02 1.203519329949071653e-02 -4.875776877987199331e-02 -7.957778468875820188e-02 1.830407628156185407e-01 -1.521701967327178731e-03 -2.124524603250613989e-03 -1.513670631268619355e-03 5.055017401552649829e-05 -1.382807096667699673e-03 1.089899546297367879e-03 8.314794978254167260e-05 -1.998385383978219104e-04 -9.670673477549546638e-04 1.090844409363069586e-03 5.088087608852561936e-04 2.094288985147883114e-03 -2.834589197132225680e-06 1.313359661337908644e-04 -4.251883795698338520e-06 -9.023442277536139478e-05 -1.889726131421845187e-05 5.669178394275293381e-06
-1.033207762354685418e-03 3.362767650864515942e-03 -7.048678470202170664e-04 3.054269859909962328e-03 1.006279164981994326e-04 -6.736873658517300578e-04 3.303099548264935847e-02 5.534677136860594038e-02 7.384104858529556316e-04 -4.032250376073922421e-02 -5.930716490853250866e-02 2.044211242665221022e-03 -2.626719322675909445e-03 -2.630026343405885043e-03 3.332059601228971185e-03 -9.143439886882950493e-03 9.656028100031043004e-03 -1.819806264558911871e-03 -7.988817220584503408e-04 4.431407778183425739e-03 7.079858951370671116e-03 -4.362078450736907032e-01 -4.126250078166159296e-01 4.925523918396871453e-02 -8.500460570666879684e-03 4.642112241836929276e-03 -1.301548873016562628e-02 3.760555001528246774e-04 1.089710573684212272e-02 -1.164071296955648035e-03 -4.247159480369857090e-04 -3.261194871300666844e-03 -2.626719322676021118e-04 -7.587250417656534601e-04 3.330642306630489857e-04 -5.414065366522583574e-04 2.014920487628207683e-03 -5.380995159222638942e-04 4.875493419067495932e-04 2.066887956242305716e-03 6.708527766546764368e-05 5.546346195722199474e-04 4.585420457894298640e-03 -2.842148101657950357e-03 -4.044013921242011443e-04 2.170822893470469254e-03 6.481760630775942368e-04 1.291155379293735519e-03 6.377825693547724620e-04 3.278674838016310510e-04 -5.003049932938486745e-04 3.028286125603054258e-04 1.511780905137259309e-04 2.031455591278456471e-05 -3.779452262839353566e-06 1.006279164982048537e-04 -5.106984870166650283e-04 3.185133394510947062e-03 3.794097640361532645e-03 -4.062911182556262421e-04 8.928955970966510891e-05 9.784057045434822655e-04 -1.318083976666539151e-04 2.831754607935120342e-03 -1.842482978135784061e-04 -1.521701967327178731e-03 4.783624383188430085e-01 4.345439412149739722e-01 -4.716803667181365678e-02 -3.122252757487897420e-02 -4.989632877405345002e-02 2.255388137851560559e-03 6.141609927118015302e-06 1.185803147466944936e-04 -1.046435845274663705e-03 -7.407726435172234513e-04 -1.799964140178963307e-04 2.145784022229113921e-03 -3.491269027801281646e-04 2.570027538733159222e-04 -5.683351340250220908e-04 -1.667683310979477512e-04 -1.199976093452646722e-04 3.836144046785684367e-04
2.444833182526528169e-03 8.744707673153002958e-03 1.302021304549431241e-03 -1.352571478564930634e-03 8.108342398396828701e-03 -6.977813740273973442e-04 -3.439585018106854075e-02 -5.235155545030285851e-02 -1.477293403238770248e-03 -3.694887018461904746e-03 4.250466501099859143e-03 3.807325723281481441e-03 1.113048691407252143e-03 -9.384379968639205288e-03 -1.151788077101415907e-03 1.342414200608553487e-02 -2.233514557880364459e-02 1.439026449077484117e-03 3.183716099912380949e-03 -1.228652687496978313e-02 -8.281724770954753886e-04 -4.090694881003463235e-01 -7.786021260790919607e-01 6.678386634750174689e-02 -9.996651235218926429e-04 -9.365482707324991607e-03 -1.863742397114461803e-03 -7.388829173858579846e-04 -1.144276415729007443e-02 5.164149085642118220e-03 1.119662732867250828e-03 -9.387686989369196933e-03 3.004664548960287698e-04 8.314794978254926201e-04 -5.106512438633768747e-03 -4.677072175268202729e-04 -1.889726131421498243e-03 9.226587836665611428e-04 2.149563474491915220e-04 -1.616188273898260148e-03 -8.083303527155418942e-04 -6.878603118374291333e-04 -1.389421138127660410e-03 1.772090679740516298e-03 1.155567529364240949e-03 -1.900592056677173581e-03 1.490521486158707986e-03 -5.796734908135468736e-04 -3.481820397144047737e-04 8.980923439580728185e-04 1.020452110967601245e-04 -1.171630201481338018e-04 1.502332274480079610e-04 -2.362157664284082748e-06 5.106984870166650283e-04 1.307218051410825865e-03 -1.233046300752518171e-04 -3.806380860215769109e-03 -3.021199652610136958e-03 -2.825140566475208611e-04 -3.335366621958900813e-04 1.518394946597192941e-03 4.440856408840523038e-04 1.029900741624780944e-04 8.045509004527093711e-04 -2.124524603250613989e-03 4.345439412149739722e-01 8.388636026839924043e-01 -6.726621894254709855e-02 5.046041202428280109e-03 8.466445500301213178e-03 -2.597428567638858377e-03 -3.637722802986536989e-05 5.820356484778242342e-04 1.327532607323623983e-04 -6.991986686259526150e-04 5.083363293523863666e-04 -4.866044788410451758e-04 -1.129111363524408843e-04 -5.291233167980244952e-05 3.477096081815403677e-04 -3.448750189844027210e-05 3.992046452627983884e-04 -2.825140566475262821e-04
4.270781057012860548e-04 1.999802678576801697e-03 -8.319519293583190790e-04 1.507529021341485077e-03 2.451919655519375213e-04 -8.721086096510346445e-04 6.639080331216596145e-03 4.868879377607516004e-03 -5.772168468427021394e-03 -5.253627617964930219e-02 -7.962266568437949277e-02 -3.395365426631596385e-03 -1.296352126155177632e-03 -1.162181570824227924e-03 2.036179906606672921e-03 -1.816971675361778345e-03 2.439164004132309688e-03 2.527508700776223000e-04 -1.954921682955522953e-03 -2.137752686170575796e-03 8.229757302340658456e-03 5.474725575341246597e-02 6.745755371335351858e-02 -1.676914623131473547e-01 -8.144247194893927677e-03 4.521642200958816624e-03 -1.611416715416404827e-02 -5.451859889150890374e-04 -6.814352429905954668e-03 -8.688015889210407234e-04 -2.651285762384489927e-03 -3.732209109557476159e-03 1.719650779593567737e-03 -4.351094417597261687e-04 2.163736420477648718e-04 5.569967772364892850e-04 9.042339538851637288e-04 -3.080253594217000502e-04 3.755830686200293893e-04 8.706913150524685317e-04 3.779452262840708818e-06 1.988936753321310456e-04 1.410208125573282276e-03 7.010883947573709907e-04 -7.275445605970905574e-05 2.406566228365297766e-03 1.461230731121667759e-03 3.155842639473920280e-03 5.012498563595558024e-04 1.011003480310529966e-04 -4.289678318326786265e-04 4.204640642411897923e-05 1.483435013165774422e-04 -8.314794978255251462e-05 -1.116828143670102339e-03 -1.407373536376166313e-03 1.489576623093000858e-03 4.308575579640928823e-04 1.454144258128842616e-03 1.990826479452551239e-03 -3.023561810273651257e-05 1.332256922652162332e-03 1.215566334036887516e-03 1.525008988057159100e-03 1.626109336088206675e-03 -1.513670631268619355e-03 -4.716803667181365678e-02 -6.726621894254709855e-02 1.790071423880993384e-01 4.709386492115535949e-02 7.503157604809092274e-02 -4.130468891754560806e-03 9.873819036677975586e-05 -3.259777576700975329e-05 -1.059663928194612501e-03 -9.207690575351252030e-04 -3.732209109557249778e-05 2.286096187487166899e-03 1.081868210238835608e-04 9.354144350536615794e-05 -6.944743532975037117e-05 -4.724315328551902463e-06 -1.601542896379748167e-04 9.117928584110646974e-05
1.515087925867217994e-03 4.249049206501244458e-03 -2.999940233631732001e-04 2.867659404432181154e-03 1.171630201481332597e-03 3.741657740214808948e-04 -4.026297738759945788e-02 2.329323672743434381e-02 5.317736576973404461e-02 3.926189496947890545e-02 -9.679649676673826586e-03 -5.922118236955287163e-02 -3.007971569690166477e-03 -3.373161144587385855e-03 2.329087456977013606e-03 5.210919807394868031e-04 -1.040766666880394743e-02 -4.098815979053252109e-03 -1.027066152427585921e-02 -3.250328946044940548e-04 -1.067648021099865813e-02 -4.457230885769307704e-01 3.460655464472205123e-02 4.292078270513725036e-01 4.643057104902569183e-03 4.844785369431879943e-03 3.646699002110649970e-03 -5.674375141125954404e-03 5.188243093817750812e-03 -9.387686989369186524e-03 -3.425128613201511643e-04 8.702188835195964279e-04 1.668155742512324137e-03 -2.836951354796417822e-03 -1.780122015799057676e-03 2.572389696397532101e-03 1.678549236235152850e-03 -8.428178546139944178e-04 1.587369950394019276e-04 1.636975261343876593e-03 -6.401447270190348607e-04 7.851812076056265133e-04 1.618078000029658141e-03 -1.624219609956774855e-03 -2.319638826319943628e-04 3.491741459334086421e-03 8.168341203069399807e-04 1.820751127624621601e-03 3.018837494945820349e-04 1.067695264253282900e-04 -4.157397489128167832e-05 6.316409594276381836e-04 4.804628689139122527e-04 -4.176294750441605658e-04 2.998050507500220167e-03 2.219483341354565233e-03 -5.480205781123025782e-05 -4.251883795703759530e-06 -5.130606446809436900e-04 -1.009586185711936748e-03 3.435994538457143831e-03 -4.785731427824871549e-04 -4.208420094675702217e-03 8.598253897967931929e-05 -1.696029202950799768e-04 5.055017401552649829e-05 -3.122252757487897420e-02 5.046041202428280109e-03 4.709386492115535949e-02 4.761684662802626589e-01 -5.431828792157977759e-02 -4.546336197181159999e-01 -4.157397489128167832e-05 3.755830686200361656e-04 -3.826695416128504668e-05 -2.692859737275614396e-05 -5.763664700835706249e-05 -1.143284309510015761e-04 1.639337419008209465e-04 -3.236156000059286467e-04 -1.535402481780045927e-04 -4.138500227812995282e-04 4.965255410309943589e-04 1.143284309510124181e-04
-1.448002648201740863e-03 -3.174739900788125287e-03 7.842363445397892811e-05 -3.825278121529992765e-03 -5.669178394264613990e-04 6.666008928589103356e-04 6.023454800752768568e-02 -3.359271657521441246e-02 -7.657595472899514366e-02 3.002774822828766649e-03 -4.433769935847714158e-03 -9.249736981775408956e-03 2.124997034783483816e-03 2.762307172605386885e-03 -1.433829702216061520e-03 3.001829959763070363e-03 8.900137647462436769e-03 -3.950472477736666210e-03 -2.333811772305604756e-04 4.015668029270729844e-04 -2.561523771141856545e-03 3.246029819096007962e-02 -1.577056770031832755e-01 -5.948101971262333143e-02 4.758330398919353998e-03 2.086730080622205274e-03 3.735516130287465202e-03 8.644079756654831498e-03 -9.504377577984461992e-03 1.252557723059460025e-02 -3.543236496415607360e-04 7.313240128601258263e-04 7.247099714001467661e-04 1.441861038274693321e-03 2.918209578447661899e-03 -3.845120245909916176e-03 -6.023502043906087990e-04 3.902284461385400159e-04 -1.823585716821749924e-04 -6.614041459975157113e-04 6.453414738804362071e-04 -3.410955667215850515e-04 -2.131611076243455395e-03 2.794432516839555000e-03 9.495873810392956027e-04 -1.058719065128907975e-03 5.522724619079467066e-04 1.129583795057205377e-03 -1.497607959151489761e-04 1.492883643822899911e-04 1.483435013165828632e-04 -4.795180058481942828e-04 -5.324303375280211269e-04 4.407786201540610932e-04 -2.160429399747636637e-03 -1.441861038274601164e-03 1.826420306018887571e-03 -1.393673021923380433e-04 1.370051445280593815e-03 1.329894764987894513e-03 4.247159480369748670e-04 2.389086261649644993e-03 2.329087456977014907e-04 9.084858376808783303e-04 9.921062189962844089e-04 -1.382807096667699673e-03 -4.989632877405345002e-02 8.466445500301213178e-03 7.503157604809092274e-02 -5.431828792157977759e-02 1.750519455950341197e-01 5.890796026326976242e-02 -1.289738084695108474e-04 -9.637603270249567311e-05 -7.417175065829278687e-05 2.740102890560970790e-05 1.464537751852011335e-05 8.031336058541622318e-05 -2.111768951863453921e-04 4.705418067239630154e-04 -1.195251778124016215e-04 6.410895900847419886e-04 -9.765159784120571677e-04 2.588924800047505068e-04
1.970039492006734217e-04 1.777759858134748223e-03 -1.292572673892311173e-03 1.994133500182580614e-03 1.180606400605588259e-03 1.131473521188649557e-03 -8.031808490074253404e-03 1.530394707531707379e-02 1.270084932928395444e-02 4.406652365861812859e-02 -8.465500637235527301e-03 -6.863438066169624818e-02 -1.742327493170622507e-03 -2.285623755954316154e-03 1.948780073028429441e-03 -4.410148359204949658e-03 -4.112516493506048615e-03 -4.729039643882308351e-04 -1.605416834949139129e-02 -4.072359813213350505e-04 -1.021916648719465269e-02 4.269165341170239047e-01 -5.814781792690545958e-02 -7.728823975108118916e-01 4.587782615558588795e-03 5.102260554838068674e-03 3.121355137575471551e-03 -2.676324633625658343e-03 -2.730654259904066478e-04 -1.410208125573301791e-03 -2.290820502815686492e-03 -3.415679982544372060e-04 1.695556771417945337e-03 -1.250526267468251825e-03 -2.525146543111987489e-03 3.070804963560020296e-04 1.364382266886323943e-03 -5.631383871636112034e-04 4.913287941696445121e-05 1.445168059004592375e-03 -3.963700560656553207e-04 5.333752005937065707e-04 1.767838795944790854e-03 -1.180606400605585440e-03 1.443278332873194382e-03 1.398397337251910651e-03 7.795120292113674829e-04 1.558551626889886823e-03 -1.511780905136825628e-05 -7.558904525684128142e-06 -8.456524438111320645e-05 4.223537903727016263e-04 4.436132093511987399e-04 -3.307020729980368612e-06 6.136885611791322807e-04 -1.492883643822992068e-03 1.336981237980681709e-04 -1.582645635065456531e-04 2.229876835077441218e-04 6.784116811803361704e-04 4.201333621682860377e-03 -1.571779709809835402e-03 -3.448277758311390703e-03 -4.199916327084067015e-04 -1.738548040907728943e-04 1.089899546297367879e-03 2.255388137851560559e-03 -2.597428567638858377e-03 -4.130468891754560806e-03 -4.546336197181159999e-01 5.890796026326976242e-02 8.360016124579545682e-01 -2.551130277417918910e-05 2.518060070119145216e-04 1.549575427765666398e-04 -1.936969284707093161e-04 -1.880277500764340227e-04 -6.146334242448461306e-04 8.267551824968810865e-05 -7.445520957800723458e-04 -4.299126948984779116e-05 -1.181078832138409297e-04 1.449892374333157721e-03 -2.976318656989379065e-05
-7.191825224657380153e-03 -1.002546955872395291e-02 1.489576623093000858e-03 1.486269602362993384e-03 -8.843918295052706751e-04 -4.729039643881847565e-04 1.446112922070315766e-03 -1.988936753321147825e-04 6.245544864347588303e-04 4.662899229282728084e-04 5.986652384343319616e-03 -1.011948343376220831e-03 -9.546423984408580754e-03 7.851812076056367048e-04 3.930630353356763074e-04 -9.673980498279546522e-03 9.065961115494746998e-04 -9.047063854180511198e-04 -8.424871525409936487e-03 2.488769315082128841e-03 2.588924800047468638e-03 -8.229757302340656722e-03 2.173657482667587168e-03 -2.832227039467981496e-03 -5.037820893756594226e-02 9.339546216171226711e-02 -1.039680074354827621e-02 4.798959510744684603e-03 6.198301711062496454e-04 -8.976199124253646055e-06 -4.324709116488045235e-01 4.025343427063579615e-01 -4.466178739001588210e-02 4.230624376719998615e-03 1.483435013165860887e-04 1.351154183966400029e-04 2.879470192753531312e-03 -6.160507188434163634e-04 -7.228202452686904433e-05 1.959645998284080710e-03 -3.103875170859854882e-04 5.527448934408056916e-04 1.942166031568455260e-03 -3.037734756260044222e-04 -5.215644122723349461e-04 1.698391360615089272e-03 -2.642781994792973987e-03 1.606267211708283806e-04 -7.313240128601088044e-04 7.658115147585707605e-04 9.245485097979753986e-04 -3.212534423416703137e-05 -2.267671357705238443e-05 1.984212437992503766e-04 3.779452262844774577e-06 -1.015727795639065605e-04 1.951142230692700080e-04 -6.906949010345559380e-04 9.873819036677433485e-05 -1.076199031844549472e-03 -3.779452262843148273e-05 -9.165171737393834964e-05 1.440916175208953667e-04 -3.637722802985452787e-05 -3.132221062831163586e-04 8.314794978254167260e-05 6.141609927118015302e-06 -3.637722802986536989e-05 9.873819036677975586e-05 -4.157397489128167832e-05 -1.289738084695108474e-04 -2.551130277417918910e-05 4.712948625873266129e-01 -4.498256840082468511e-01 4.948011659360787573e-02 3.005751141485762945e-02 -4.695166302976590267e-02 5.278477516593120880e-03 2.489714178147768749e-04 -8.409281284825286624e-05 -5.432962627836802026e-04 1.559024058422182023e-05 9.259658043965631954e-05 4.842423211767678693e-04
-2.308772901064262868e-03 5.930905463466409552e-03 4.532035694681629291e-03 5.399892420536998340e-04 5.655005448278844441e-04 -1.488159328494418482e-04 5.758940385506682719e-04 5.711697232221488955e-04 -5.055017401554276132e-05 -1.075490384545266416e-02 3.716618868973282745e-03 -3.231431684730785847e-03 -2.480265547490914310e-04 1.582645635065664969e-04 1.052577455201778468e-03 9.887991982663203033e-04 -1.936969284707048926e-03 -1.465482614917378674e-03 3.996770767956546629e-04 7.299067182615504978e-04 1.492883643822930269e-04 -4.695969436582423349e-04 4.866044788410546626e-05 1.114938417538734162e-04 1.582645635065532425e-03 1.127221637392932137e-03 2.036179906606729734e-04 -6.647111667276045001e-04 -1.398397337251942364e-04 1.218873354767008831e-04 4.102042686422650575e-01 -8.700261314541988256e-01 8.489027727571690773e-02 -5.810907854122038425e-04 -1.771618248207724533e-04 6.141609927116257709e-06 -5.253438645351905627e-04 1.962953019014098809e-03 -3.495993343129830838e-04 5.059741716881022838e-04 1.374775760609129455e-04 1.436191859880472238e-04 5.040844455566663440e-04 2.177909366463169714e-04 -1.936969284707093161e-04 2.211452005296005857e-03 1.742799924703470650e-03 -1.048798002938950607e-04 1.781066878864820749e-04 4.880217734396072229e-04 -3.684965956270809181e-05 5.527448934408382177e-05 1.417294598566112840e-05 -1.866104554778733309e-04 2.740102890560970790e-05 -2.645616583990258001e-05 -7.558904525685754446e-05 6.391998639533277328e-04 3.240880315387808554e-04 5.092811924181043365e-04 3.788900893500111132e-04 -8.928955970967052992e-05 -2.078698744563812865e-05 3.434577243858582922e-04 -1.653510364993762173e-04 -1.998385383978219104e-04 1.185803147466944936e-04 5.820356484778242342e-04 -3.259777576700975329e-05 3.755830686200361656e-04 -9.637603270249567311e-05 2.518060070119145216e-04 -4.498256840082468511e-01 9.060991135769038696e-01 -9.219737579439102326e-02 4.688599504669899165e-02 -5.278808218666124208e-02 5.967282691496270802e-03 -6.425068846833948376e-05 -8.031336058540402591e-06 -2.314914510991462199e-04 -5.763664700835706249e-05 2.031455591278185421e-05 2.324363141648533478e-04
2.470816916833463561e-04 4.472036890009011348e-03 4.616978884289024698e-02 -2.210979573763298660e-04 -8.834469664395798102e-05 -3.203085792759279493e-04 8.078579211832670774e-05 -1.129111363524354632e-04 -3.302296414658920944e-04 1.216038765569761246e-03 -3.191275004438035370e-03 -2.470486214760621302e-02 -5.852954260545284622e-03 8.267079393436235074e-03 -3.696776744593322037e-03 5.783034393682667459e-03 -8.634631125997719453e-03 -1.512725768202916130e-03 3.729846951893192077e-03 3.287178605607710656e-03 8.338416554897404905e-04 -3.708115101381850506e-03 -3.131276199765437376e-03 1.580283477401234682e-03 -1.752720986894867297e-04 1.851931608793079770e-04 2.890336118009193857e-03 8.692740204543252577e-05 1.214149039438315440e-04 9.495873810393079626e-04 -4.519232800141234629e-02 8.464225072096784319e-02 -1.092795551593757353e-01 7.558904525693208335e-05 7.558904525686415131e-06 -1.067695264253149272e-04 5.999880467262488221e-05 -3.231431684730764380e-04 -1.002972144251965169e-03 -3.684965956274061788e-05 -3.958976245328071778e-04 -3.590479649701180595e-05 -7.747877138829619478e-05 3.448750189844257603e-04 -7.228202452688395211e-05 5.102260554838141749e-05 1.568472689079917375e-04 1.310525072140815775e-03 -2.142949433031997742e-03 -4.275505372341165795e-04 2.284678892888599919e-03 1.157457255495636232e-04 8.078579211827520814e-05 -6.165231503762672169e-04 -1.289738084695176237e-04 -2.192082312448966367e-04 -1.738548040907715391e-04 2.047518263395197054e-03 7.946298382627438707e-04 2.095706279746451829e-03 -2.362157664276628858e-05 1.346429868637793645e-04 5.976258890620541860e-04 9.902164928648822962e-04 -4.242435165041335003e-04 -9.670673477549546638e-04 -1.046435845274663705e-03 1.327532607323623983e-04 -1.059663928194612501e-03 -3.826695416128504668e-05 -7.417175065829278687e-05 1.549575427765666398e-04 4.948011659360787573e-02 -9.219737579439102326e-02 8.011210475241763163e-02 -5.221313301117623887e-03 5.980510774416202685e-03 6.774668181146114784e-04 -1.521229535794357693e-04 -5.102260554838006223e-05 4.866044788411359777e-05 -7.558904525685889971e-05 5.243990014694617507e-05 -2.314914510991272463e-05
3.973149191314031062e-04 -5.994211288869004395e-03 1.007696459580517071e-03 1.550047859298479304e-03 3.684965956271893384e-05 -5.725870178207692184e-04 1.490521486158724249e-03 7.251824029330070521e-04 5.442411258493764885e-04 -7.299539614148416004e-03 1.006468137595099496e-02 -1.397924905719057087e-03 -7.833859677807867433e-03 -2.191609880916097191e-03 2.870021562096414496e-03 -7.983148042190158292e-03 -2.505776850264916991e-03 -2.660734393041480107e-03 -9.591777411562737998e-03 -9.802954306749062791e-04 8.338416554897390811e-04 -9.360285960463576166e-03 -8.338416554897390811e-04 -3.614101226343608341e-04 -5.059033069581783670e-02 -9.347388579616625059e-02 1.035900622091983844e-02 4.470147163877486937e-03 -3.023561810274451940e-04 1.398397337251911735e-04 -4.325994130257411752e-01 -4.018923082532075419e-01 4.482619356344955119e-02 3.988267000365046736e-03 -6.089642458505800529e-04 5.574692087693446514e-05 1.756500439156289057e-03 2.553020003550449894e-03 -1.388948706594763478e-04 1.942166031568460681e-03 2.428298078876656358e-04 4.785731427824979969e-04 1.964842745145497019e-03 2.324363141648479267e-04 -5.976258890620568965e-04 2.766559056401090427e-03 5.725870178207150083e-04 6.944743532974088441e-05 8.031336058537692085e-06 9.259658043965089853e-05 -1.020452110967601245e-04 -3.968424875984573851e-05 1.351154183966342837e-04 3.070804963559549752e-05 -5.905394160692317533e-05 9.117928584109020670e-05 -4.535342715411561088e-05 4.818801635124783656e-05 2.999940233631677791e-04 -7.511661372399313849e-05 1.559024058422182023e-05 1.025176426296136884e-04 -9.543116963679396623e-05 -7.615596309628561589e-04 -1.100765471553032376e-04 1.090844409363069586e-03 -7.407726435172234513e-04 -6.991986686259526150e-04 -9.207690575351252030e-04 -2.692859737275614396e-05 2.740102890560970790e-05 -1.936969284707093161e-04 3.005751141485762945e-02 4.688599504669899165e-02 -5.221313301117623887e-03 4.714715519806145227e-01 4.496050584824033969e-01 -4.953397378835337761e-02 7.133716146115920594e-05 -5.007774248266615809e-05 -5.248714330023261567e-04 -6.755770919831443136e-05 1.190527462795548338e-04 4.795180058481942828e-04
1.075490384545259998e-02 3.712366985177541039e-03 -3.213951718015133942e-03 -5.924291422006351671e-04 5.730594493535631512e-04 -5.149503708127157325e-05 -5.640832502293237523e-04 5.669178394264505570e-04 -1.507056589808886300e-04 2.310190195662785613e-03 5.988069678941891801e-03 4.527311379353072401e-03 4.842423211767624483e-04 6.803014073116867293e-05 8.739983357824136637e-05 -3.061356332902912154e-04 7.355758966558261164e-04 1.459813436523085925e-04 -1.074781737245983360e-03 -1.967204902809786306e-03 -1.484852307764445486e-03 2.522784385447789275e-04 1.332256922652135770e-04 1.049742866004649711e-03 -1.595401286452768387e-03 1.107379513012999184e-03 2.078698744563605241e-04 6.892776064360765613e-04 -1.374775760609101536e-04 1.218873354766936460e-04 -4.099784463695599346e-01 -8.701725852293840102e-01 8.507310827893194149e-02 6.056572251204265372e-04 -1.771618248207615029e-04 9.448630657103869300e-06 -2.213341731427463481e-03 1.758862596820567718e-03 -9.826575883392483666e-05 -5.225092753380474950e-04 2.182633681791759563e-04 -1.988936753321147825e-04 -5.192022546080671264e-04 1.384224391266363364e-04 1.450364805865916526e-04 5.097536239509524794e-04 1.957756272152682501e-03 -3.495993343129749522e-04 -1.204700408781087494e-04 5.980983205949158815e-04 -3.212534423416161036e-05 -3.788900893500056922e-04 -9.684846423535465806e-05 2.541681646761986043e-04 -3.784176578171575493e-04 -8.976199124252409386e-05 -4.393613255555491905e-05 -3.444025874515871041e-04 -1.677131941636657211e-04 -2.003109699306700534e-04 -3.023561810274193358e-05 -2.598373430705443708e-05 -9.495873810392956027e-05 -6.425068846833189434e-04 3.264501892030703591e-04 5.088087608852561936e-04 -1.799964140178963307e-04 5.083363293523863666e-04 -3.732209109557249778e-05 -5.763664700835706249e-05 1.464537751852011335e-05 -1.880277500764340227e-04 -4.695166302976590267e-02 -5.278808218666124208e-02 5.980510774416202685e-03 4.496050584824033969e-01 9.062965899576373996e-01 -9.238540354446746206e-02 6.614041459975916054e-05 2.031455591277778845e-05 2.371606294933998292e-04 7.322688759257888272e-05 -8.976199124246175224e-06 -2.347984718291157465e-04
-1.225959827759694329e-03 -3.182771236846668184e-03 -2.475163286935889648e-02 -6.661284613262221125e-05 -1.129111363524273317e-04 -3.307020729987768292e-04 2.366881979605286470e-04 -8.928955970966646416e-05 -3.188912846774079150e-04 -2.366881979605123839e-04 4.442746134971978927e-03 4.618254449427734720e-02 3.699611333790460768e-03 -3.142614556553964544e-03 1.588314813459775193e-03 -3.738823151017420417e-03 3.278202406483458897e-03 8.281724770954753886e-04 -5.766026858499858493e-03 -8.623765200742046499e-03 -1.506584158275795730e-03 5.845867787552432374e-03 8.285031791684740327e-03 -3.705280512184719148e-03 2.055077167919711653e-04 2.258222727048692731e-04 2.881832350417798047e-03 -1.025176426297031351e-04 1.218873354766873034e-04 9.495873810393075289e-04 4.527878297192496765e-02 8.488271837119122643e-02 -1.092823897485728779e-01 -9.117928584117423237e-05 7.558904525687812736e-06 -1.072419579581698464e-04 -7.086472992825143188e-06 6.330582540262422436e-05 1.322335860462198025e-03 8.739983357824407688e-05 3.448750189844257603e-04 -6.944743532973275289e-05 4.629829021983358078e-05 -3.963700560656620970e-04 -3.873938569412234759e-05 -5.102260554838141749e-05 -3.245604630716317088e-04 -1.002972144251962350e-03 1.048798002938938247e-03 7.558904525684941294e-05 -1.059663928194612501e-03 3.921181722699759557e-05 -7.369931912544057818e-05 1.540126797108527356e-04 4.724315328553257715e-06 1.355878499294905582e-04 6.321133909604930486e-04 -9.883267667334450553e-04 -4.232986534384168857e-04 -9.675397792878096372e-04 1.303911030680783155e-04 -2.196806627777542664e-04 -1.412570283237590753e-04 -2.045628537263782798e-03 7.927401121313241939e-04 2.094288985147883114e-03 2.145784022229113921e-03 -4.866044788410451758e-04 2.286096187487166899e-03 -1.143284309510015761e-04 8.031336058541622318e-05 -6.146334242448461306e-04 5.278477516593120880e-03 5.967282691496270802e-03 6.774668181146114784e-04 -4.953397378835337761e-02 -9.238540354446746206e-02 8.016501708409742855e-02 6.472312000118627144e-05 5.243990014694617507e-05 -2.598373430704495031e-05 1.388948706594777031e-04 -5.102260554838006223e-05 5.149503708124717870e-05
9.911613559305881230e-04 1.448475079734561901e-03 -5.938464367992012799e-04 -8.145664489492429605e-03 9.429733395793294445e-04 8.177317402193708812e-03 1.465388128610807875e-02 -6.226647603033825217e-04 -6.340503602452043919e-03 7.903779544670265587e-04 -1.520757104261482445e-03 -3.746382055543181957e-04 -7.328830369185451027e-03 -3.916457407371085140e-04 -1.340760690243557058e-03 -5.892166077772239066e-03 -1.578393751269819125e-03 -1.535402481779994969e-04 -7.228674884220132046e-03 -2.088147375220762172e-04 -1.331312059586451518e-03 -5.609179589591908009e-03 1.769256090543387325e-03 -6.982538055602515586e-04 2.627664185741475627e-03 1.209424724109744022e-04 3.113323801516912066e-04 -4.315662052633871537e-02 -1.068687370472147166e-02 -9.631556146629134674e-02 3.867796959486878572e-03 -3.599928280357952092e-04 -9.448630657105922507e-06 -4.208689380649421330e-01 -4.522539820871235294e-02 -4.099501004775888413e-01 8.319519293583136580e-04 -2.017282645292470082e-04 1.941693600035615248e-04 5.225092753380637580e-04 -3.307020729988500128e-06 -2.461368286176338072e-04 3.722760478900178499e-04 5.862875322735184528e-04 4.886359344323168777e-03 8.286449086283224474e-04 2.650340899318739431e-04 3.566858073058082270e-04 -1.979488122664076546e-04 -2.366881979605354232e-04 2.834589197126804669e-06 -4.223537903726962053e-04 -6.429793162161670864e-04 1.266116508052376067e-04 1.270840823381020127e-04 3.037734756260071327e-04 3.396782721230135176e-04 -2.820416251146672972e-04 6.425068846833406275e-05 -1.417294598566112840e-06 -4.530618400083133868e-04 5.688075655578702337e-04 2.428298078876697016e-04 -1.540126797108581566e-04 1.199976093452660274e-04 -2.834589197132225680e-06 -3.491269027801281646e-04 -1.129111363524408843e-04 1.081868210238835608e-04 1.639337419008209465e-04 -2.111768951863453921e-04 8.267551824968810865e-05 2.489714178147768749e-04 -6.425068846833948376e-05 -1.521229535794357693e-04 7.133716146115920594e-05 6.614041459975916054e-05 6.472312000118627144e-05 4.375660857306498119e-01 5.055064644705815902e-02 4.566258634921671611e-01 3.897560146056857494e-02 4.878800439797477059e-03 4.367487791788100815e-02
-6.703803451217889373e-04 -1.149425919437125753e-03 8.414005600154283050e-04 4.686520805925717989e-04 -1.156134447203677543e-02 1.578866182802642765e-03 -1.842482978135960244e-04 4.712504540232383306e-03 -5.291233167980244952e-05 6.415620216175834094e-04 -5.990431836606000243e-04 -5.962085944634880732e-04 9.618706008935491974e-04 4.570775080375767685e-03 -4.817856772059130738e-03 5.603037979664885187e-04 -1.173519927612756177e-03 -2.442471024862297863e-03 -5.300681798637370441e-04 4.862265336147537920e-03 3.350956862543186168e-03 -2.173185051134620522e-04 -1.022814268631890965e-03 3.123717295239750863e-03 4.228262219055443482e-04 -1.006279164981958819e-04 1.889726131422387288e-06 1.791932804120418676e-03 3.809357178872758987e-02 -2.148146179893398872e-03 3.684965956279076223e-05 1.747996671564840202e-05 -3.779452262843885192e-06 -4.750015603941101783e-02 -1.364953909041082547e-01 -8.947191828134835878e-02 -2.976318656988999594e-04 3.118048116845502458e-04 2.022006960621032827e-04 -2.107044636534904729e-04 2.839313512460815529e-04 1.842482978137166419e-05 -5.088087608852303895e-04 4.492823877454645465e-04 3.732209109556436626e-05 -2.229876835077522533e-04 1.318083976666498494e-04 -2.447195340190853126e-04 1.233046300752518171e-04 4.162121804455795452e-04 -1.606267211708297359e-04 -4.951082464324269451e-04 -9.774608414777764386e-04 1.448002648201728720e-03 2.947972765017555364e-04 6.269166440990835707e-04 6.179404449748333297e-04 -3.495993343129735970e-04 -3.982597821970858395e-04 -1.842482978137030894e-05 4.695969436582464007e-04 -1.287848358563755151e-03 -1.105489786881578857e-03 -2.140114843834843941e-04 2.154287789820545727e-04 1.313359661337908644e-04 2.570027538733159222e-04 -5.291233167980244952e-05 9.354144350536615794e-05 -3.236156000059286467e-04 4.705418067239630154e-04 -7.445520957800723458e-04 -8.409281284825286624e-05 -8.031336058540402591e-06 -5.102260554838006223e-05 -5.007774248266615809e-05 2.031455591277778845e-05 5.243990014694617507e-05 5.055064644705815902e-02 5.364271082959659598e-02 9.911897018225512834e-02 -4.840061054103329125e-03 4.777747334919708877e-02 -9.112731837247360633e-03
1.062970948924909891e-04 -2.911595536987643916e-03 3.495993343129654655e-04 4.418652126796335060e-03 1.547685701634216905e-03 2.433494825737994062e-03 -1.222652807029750606e-03 -6.472312000117678467e-05 4.408258633073557087e-03 -3.590479649700096393e-05 3.170488016992448633e-03 8.362038131540065755e-05 1.816499243828919360e-03 2.056022030986597634e-03 -1.404066515646191365e-03 1.569889983678404884e-03 2.127831623980610837e-03 2.144839159163407227e-03 2.052715010256612061e-03 -3.171905311591001302e-03 -2.104210047337851108e-03 1.653510364993816383e-03 -1.860435376384464955e-03 1.645951460468137026e-03 3.229069527066529086e-03 5.669178394257219392e-06 -8.125822365112069477e-05 1.679541342454154290e-02 -2.083423059892217100e-03 1.921426287276102596e-02 1.554299743093809014e-04 -1.889726131428740035e-06 -1.700753518280067922e-05 -4.297629341024775673e-01 -8.945538317769842485e-02 -9.347974394717366575e-01 -2.404676502233856188e-03 4.091257074527476258e-04 -3.732209109557520828e-05 -1.919489317991408296e-03 2.692859737275614396e-05 4.743212589868105004e-04 -3.882442337005485421e-03 -1.133835678852619221e-05 5.366822213237086234e-04 -2.413652701358144376e-03 -4.506996823440238831e-04 1.006279164982021431e-04 -3.855041308099935345e-04 -2.518060070119199426e-04 9.117928584107936468e-05 -1.166905886152748168e-04 2.570027538733254090e-04 -3.543236496416908403e-05 -2.229876835077387008e-04 -2.078698744563270764e-05 1.039349372281635382e-05 -5.026671509581110732e-04 -2.702308367932685675e-04 3.779452262828511544e-06 -2.229876835077441218e-04 1.417294598566112840e-05 4.247159480369857090e-04 -3.477096081815457887e-04 2.966870026331819895e-04 -4.251883795698338520e-06 -5.683351340250220908e-04 3.477096081815403677e-04 -6.944743532975037117e-05 -1.535402481780045927e-04 -1.195251778124016215e-04 -4.299126948984779116e-05 -5.432962627836802026e-04 -2.314914510991462199e-04 4.866044788411359777e-05 -5.248714330023261567e-04 2.371606294933998292e-04 -2.598373430704495031e-05 4.566258634921671611e-01 9.911897018225512834e-02 9.400697753784026389e-01 -4.367724007554528443e-02 -9.148636633744365934e-03 -3.381334210105788052e-02
9.826575883391914460e-04 1.545323543969932822e-03 3.911733092042525648e-04 1.447341244055732300e-02 7.199856560715907437e-04 6.336251718656323029e-03 -7.990234515182981917e-03 -9.136825845423000598e-04 -8.153223394018112649e-03 7.776223030799586482e-04 -1.410208125573358170e-03 6.122712665805661678e-04 -5.628076850906126027e-03 -1.797601982514711750e-03 6.113264035148542695e-04 -7.426151264953675078e-03 2.291292934348645224e-04 1.440443743676043942e-03 -5.621935240979003025e-03 1.641699576672439771e-03 2.891280981074914103e-04 -7.129936693853341015e-03 3.500717658458376777e-04 1.247691678271053029e-03 2.605459903697374385e-03 4.960531094981118468e-05 -3.609376911015075413e-04 -4.324354792838411288e-02 1.054325451873343658e-02 9.602785066278242410e-02 3.827167847661456027e-03 -3.746382055543135878e-04 -6.614041459975254691e-05 -4.208490959405623011e-01 4.545452750214720727e-02 4.098064812916007438e-01 8.163616887740972588e-04 -2.688135421947024546e-04 -3.642447118314977761e-04 3.788900893500273762e-04 -5.409341051194042514e-04 -4.868879377607510800e-03 4.785731427824817339e-04 4.913287941696309596e-05 2.683411106618543117e-04 8.106925103798382284e-04 2.083423059892294295e-04 -2.040904221935270252e-04 -3.907008776713935799e-04 -1.733823725579193304e-04 -1.223597670095446892e-04 1.582645635065619161e-04 2.121217582520633620e-04 -7.700633985542365730e-05 -4.521169769426062589e-04 -5.735318808864221362e-04 -1.072419579581764329e-04 -1.370051445280702235e-04 -7.133716146116462695e-05 -8.881712817681696598e-05 1.289738084695162684e-04 -3.118048116845556668e-04 -2.078698744563650235e-04 -2.929075503703209519e-04 -1.322808291994315849e-05 -9.023442277536139478e-05 -1.667683310979477512e-04 -3.448750189844027210e-05 -4.724315328551902463e-06 -4.138500227812995282e-04 6.410895900847419886e-04 -1.181078832138409297e-04 1.559024058422182023e-05 -5.763664700835706249e-05 -7.558904525685889971e-05 -6.755770919831443136e-05 7.322688759257888272e-05 1.388948706594777031e-04 3.897560146056857494e-02 -4.840061054103329125e-03 -4.367724007554528443e-02 4.375953764856868600e-01 -5.028939180938913484e-02 -4.566518472264741169e-01
-6.335306855590714130e-04 -6.066020881863138595e-04 -6.028226359234650734e-04 1.918072023392679553e-04 4.706835361838123191e-03 -4.866044788408920322e-05 -4.729039643882132168e-04 -1.156984823962817210e-02 1.576504025138411591e-03 6.694354820560940609e-04 -1.163126433889931800e-03 8.437627176797028467e-04 2.229876835077441218e-04 -1.030373173157576828e-03 3.119465411444050790e-03 5.725870178207339819e-04 4.867934514541800636e-03 3.356153609404595971e-03 -6.425068846833094025e-04 -1.116828143670110362e-03 -2.382472220189662572e-03 -9.628154639592604452e-04 4.575499395704323707e-03 -4.815967045927710410e-03 -4.374715994239750149e-04 -1.006279164981963291e-04 9.448630657107383639e-07 -1.815554380763216135e-03 3.811624850230464767e-02 -2.088619806753620398e-03 -3.826695416114138989e-05 1.747996671564882215e-05 -4.724315328555078836e-06 4.723323222334745858e-02 -1.363470474027916879e-01 -8.919790799229224132e-02 2.192082312449020578e-04 1.270840823380952364e-04 -2.442471024862303934e-04 4.984152671624344187e-04 4.459753670154760464e-04 4.110154335840371983e-05 2.059801483249575440e-04 2.839313512460801977e-04 1.700753518280148559e-05 2.962145711003148730e-04 3.155842639473895993e-04 2.012558329963907338e-04 -2.499162808804840027e-04 -6.614041459974831852e-05 9.306901197251123874e-05 3.250328946045001805e-04 4.705418067239643706e-04 -7.445520957800736469e-04 -4.681796490596802879e-04 -1.288793221629466398e-03 -1.051632592136067870e-03 2.159012105149108471e-04 2.154287789820518622e-04 1.322808291995034133e-04 -2.933799819031840026e-04 6.264442125662285973e-04 6.689630505232148014e-04 3.495993343129830838e-04 -4.048738236570574188e-04 -1.889726131421845187e-05 -1.199976093452646722e-04 3.992046452627983884e-04 -1.601542896379748167e-04 4.965255410309943589e-04 -9.765159784120571677e-04 1.449892374333157721e-03 9.259658043965631954e-05 2.031455591278185421e-05 5.243990014694617507e-05 1.190527462795548338e-04 -8.976199124246175224e-06 -5.102260554838006223e-05 4.878800439797477059e-03 4.777747334919708877e-02 -9.148636633744365934e-03 -5.028939180938913484e-02 5.351515431572563541e-02 9.886196742838182505e-02
4.110154335843895640e-05 3.167653427795348933e-03 7.795120292113078518e-05 1.223125238562501171e-03 -6.614041459973747650e-05 4.432352641249158454e-03 -4.378023014970798890e-03 1.535874913312834439e-03 2.446722908657948062e-03 -1.053522318267296511e-04 -2.932382524433341676e-03 3.467647451158549238e-04 -1.671462763242295181e-03 -1.817444106894633427e-03 1.653982796526674067e-03 -1.968622197408330735e-03 -3.160094523269620786e-03 -2.047045831862348477e-03 -1.585952655795491110e-03 2.097596005877881697e-03 2.172240188069022356e-03 -1.830199758281732345e-03 2.134918096973444437e-03 -1.400287063383334448e-03 -3.242770041519244494e-03 -3.779452262832143198e-06 -8.598253897967801825e-05 -1.679021667768003379e-02 -2.115548404126370904e-03 1.920150722137393268e-02 -1.554299743094459535e-04 -6.614041459978821377e-06 -2.409400817562040140e-05 4.297360055051046568e-01 -8.917334155258374584e-02 -9.349731840019587237e-01 2.436801846468017799e-03 -4.497548192783167552e-04 9.732089576821093251e-05 3.944803299342394820e-03 4.724315328561389232e-06 5.395168105208191650e-04 1.915237434195709958e-03 2.503887124134188819e-05 4.762109851182139142e-04 2.428770510409490949e-03 4.058186867227780992e-04 -3.921181722700437184e-05 5.692799970907292187e-04 3.155842639473787573e-04 -6.755770919833069439e-05 1.521229535794330588e-04 -1.185803147467161776e-04 -3.448750189845111412e-05 2.210979573763190240e-04 1.228321985423603060e-05 4.587310184025669962e-04 3.491269027801227436e-04 2.947972765017514707e-04 -2.362157664273240726e-06 2.215703889091617459e-04 -2.173185051134525654e-05 4.582585868697459583e-05 5.045568770895470130e-04 -2.659789529975756499e-04 5.669178394275293381e-06 3.836144046785684367e-04 -2.825140566475262821e-04 9.117928584110646974e-05 1.143284309510124181e-04 2.588924800047505068e-04 -2.976318656989379065e-05 4.842423211767678693e-04 2.324363141648533478e-04 -2.314914510991272463e-05 4.795180058481942828e-04 -2.347984718291157465e-04 5.149503708124717870e-05 4.367487791788100815e-02 -9.112731837247360633e-03 -3.381334210105788052e-02 -4.566518472264741169e-01 9.886196742838182505e-02 9.402266226473107169e-01
1.681054068222352704e+00 3.090080170100447110e-01 -3.468119882691318712e-02 -7.393695218646503808e-02 -2.981420917543712440e-02 5.468536722260841643e-02 -7.393931434412927273e-02 -4.099430140045957210e-02 -4.690536473954606822e-02 4.719496526918640078e-02 -3.719311728710525400e-02 4.079446286206196357e-03 -3.232825357752699413e-01 2.571019644952245164e-02 1.196602932308069300e-01 -3.232083640246116163e-01 -8.971474808923677506e-04 -1.222062267613645559e-01 6.786951401000331299e-03 9.655555668498185320e-03 7.058127100859207248e-04 6.776085475744693908e-03 9.296980135060941425e-03 -2.917264715381944797e-03 -3.424476657686139625e-01 1.136122247471924029e-01 -1.241124879964358545e-02 -1.646187676234561748e-02 3.846065108975640218e-03 -4.403061886212081798e-04 -9.464504356611480596e-02 9.826623126545119824e-02 -1.077758055902969074e-02 1.015397093566054558e-02 3.506386836852605667e-03 -3.831419731457154148e-04 -4.937249669042341749e-01 -4.440634366020098645e-01 4.890138796586003533e-02 -4.219286019931371701e-03 -9.207218143818435979e-03 -1.139977288780013708e-03 -4.226372492924181448e-03 -8.740928220890155365e-03 3.118048116845491616e-03 -5.095174081845240711e-03 -1.372555332404725922e-02 1.512253336670059314e-03 -4.013683816832709639e-02 4.121020261097446159e-03 5.247580494344381008e-02 3.955999926671067979e-02 -2.998995370565921657e-03 -4.487438157980080944e-02 3.959968351547053789e-02 6.824273492095914856e-03 4.472225862622138115e-02 -4.012077549621000105e-02 -7.903779544670433421e-03 -5.200337341058845764e-02 1.526426282655708950e-03 -1.498552822217256520e-03 2.395227871576947540e-04 -1.028011015493307057e-03 2.258222727048704061e-03 -8.395108338839761021e-04 -1.028011015493301636e-03 2.906871221659140803e-03 3.259777576702276372e-04 1.525953851122860807e-03 -1.465482614917393202e-03 3.151118324145495879e-04 -6.865847466987190680e-03 -2.527981132309108005e-03 2.759000151875676049e-04 1.134308110385754678e-03 1.095332508925189741e-02 -1.239660342212508832e-03 1.243439794475364232e-03 -6.760495235160391856e-04 9.259658043965089853e-05 1.221707943964002712e-03 -6.529003784061556803e-04 5.480205781121941580e-05
3.090080170100447110e-01 1.900265134056444261e+00 -6.365306257926917066e-02 -5.952353855058031828e-02 -1.783334550222473447e-02 6.747975799539771002e-02 -6.420439017811141458e-02 -3.594589804036705388e-02 -6.414202921577447092e-02 3.733437431542899893e-02 -1.104407918671342359e-01 1.297249746067579562e-02 8.770691407460083633e-03 -2.667442920808027473e-01 -1.083899665830088434e-02 -2.410251194321557516e-02 -2.654890414980060620e-01 -2.561382041681996291e-02 -1.804688455507531472e-03 1.864640017026883423e-02 1.040530451113970065e-02 -1.052105023668925554e-03 1.604282999270289015e-02 -1.352807694331371532e-02 1.392671467073708091e-01 -5.565753683091820836e-01 3.529630468269090438e-02 -2.169547328331742492e-02 1.198039124167949582e-02 -5.003049932938334957e-04 3.160236252729483469e-02 6.121295371207131561e-03 1.986102164123999120e-03 2.676324633625777605e-03 4.692662415852456859e-03 -8.158892572412522600e-04 -4.450881405967731519e-01 -7.080510906886015032e-01 6.229765651150707961e-02 -9.906889243977258855e-03 -1.312320311965664565e-02 4.206530368544276685e-03 -8.884074975345351843e-03 -1.299328444812141228e-02 -3.529063550429729391e-04 -6.606010123916728274e-03 -3.242297609986428877e-03 1.021869405566174730e-03 5.840765526997593327e-02 3.614573657876490095e-03 -7.965479102861364180e-02 8.492429234608255689e-03 -4.553295113660127055e-03 -7.431820443347926519e-03 -4.654395461691184822e-03 -4.072359813213344976e-03 -7.282532078965627854e-03 5.741554905097965428e-02 1.223314211175712332e-02 7.621879649015647629e-02 3.461505841231365954e-03 -3.105292465458407442e-03 -8.258103194312010637e-04 2.606404766763114039e-03 9.439182026450365724e-04 -2.100430595074990071e-03 2.516170343987725322e-03 9.274303421483880150e-03 1.701225949812183551e-03 3.470482040355583886e-03 -2.935689545163300360e-03 1.126276774327235851e-03 -1.096702560370468871e-02 5.831222410033911827e-03 4.470619595410410541e-03 -6.909783599542747984e-03 3.857403465764154375e-03 -3.253635966774959948e-03 1.142811877977156776e-03 -1.066750401187434175e-03 -1.860907807917327843e-03 1.267061371118113119e-03 -6.429793162161650264e-04 2.110824088797822688e-03
-3.468119882691318712e-02 -6.365306257926917066e-02 1.327979527553689643e+00 2.825046080168580609e-02 1.688328568965258986e-02 -2.124382873790769954e-02 -1.461041758508538346e-02 -1.361783893455623118e-02 -3.183716099912386154e-03 -4.097871115987535007e-03 1.297533204987293479e-02 5.808073264923998072e-03 1.502091334398341083e-01 -3.118142603152056908e-02 -4.291341277322471282e-01 -1.483023997732298427e-01 -5.290288304914509201e-03 -4.303081200913926319e-01 -3.565913209992366793e-03 -7.114818884802001382e-04 2.672545181362863224e-03 3.874411000946945127e-03 -2.262947042377253144e-03 5.524614345210773769e-03 -1.518678405516890421e-02 3.531472951247225517e-02 -2.400656109889267587e-01 2.419794311285265211e-03 -4.965255410310012978e-04 7.430875580282219825e-03 -3.504024679188235715e-03 1.947362778429863328e-03 2.375385747196833222e-02 -3.103875170859353438e-04 -8.239205932997772670e-04 -2.707032683261306749e-03 4.903603095272381779e-02 6.224946849515584218e-02 -1.489208126497374995e-01 -3.637250371453547900e-03 -7.705358300871213619e-04 4.274088077742596754e-03 5.702248601564404232e-03 4.623687412055568074e-03 4.175822318908679019e-03 7.232926768015955068e-04 1.021869405566186439e-03 5.870434227260912241e-03 -1.966260039744081780e-03 3.812522470142889509e-03 -3.284816447943442186e-03 5.936669128167235132e-02 -9.318711985572304679e-03 -6.947247420098169590e-02 -5.979187966124217823e-02 -5.268556454403154621e-03 -6.220128047880460476e-02 -1.082435128078238634e-02 -7.253713755461454853e-03 -1.947787966809432295e-02 -4.667623544611101093e-04 3.212534423416594717e-04 6.662701907859377992e-03 1.218873354766829937e-04 -1.790043077989022201e-03 -4.818801635125325757e-05 -6.798289757788860202e-04 1.444223195938888066e-03 -8.272276140297644660e-04 -2.976318656988891174e-04 8.125822365112199581e-05 -1.313832092870802866e-03 1.429577818420369253e-03 4.521642200958815756e-03 4.638049330654374358e-02 9.514771071707261215e-04 -3.249384082979283727e-03 -2.532421988717961300e-02 -5.621935240978986545e-04 7.766774400142419793e-04 3.637722802986428569e-04 4.658174913954002709e-04 -5.362097897908537584e-04 7.369931912543244666e-05
-7.393695218646503808e-02 -5.952353855058031828e-02 2.825046080168580609e-02 1.639571745048453266e+00 -2.721536331319969124e-02 -2.530026760846384448e-01 7.713531366389590749e-02 4.361960342853701822e-03 4.006313884920163770e-02 -7.388640201244946193e-02 6.420013829431568675e-02 1.461372460581535776e-02 -2.936544646237778666e-01 -9.791663193113822605e-02 3.143559419619686851e-03 -4.465895280081864926e-03 -1.203472086795786232e-02 -1.882308956355676494e-02 -2.938694209712270911e-01 9.631461660322562790e-02 -1.839695632092118796e-02 -4.439911545774848436e-03 7.748349570361034305e-03 -2.121973472973207736e-02 3.692052429264767316e-03 -1.261392192723848559e-04 -1.100293040020173391e-03 -4.385926794515445648e-01 -1.277265892227796851e-02 -1.171072732272564754e-01 -4.827777834249071844e-03 -3.212534423416548639e-05 -3.727484794228970010e-04 -5.604360787956751133e-02 -1.126040558560791570e-02 -1.014575062698892527e-01 -1.365799561484906319e-03 3.587645060503733951e-03 1.294793102096730188e-02 -4.602777592411391727e-01 4.300355270969352661e-02 3.919183337315648163e-01 -3.872048843282674489e-03 1.642644439738162728e-03 1.490474243005427551e-02 -1.353516341630659446e-03 -6.902224695017186371e-04 1.341516580696128225e-02 3.181495671707965101e-02 3.325114857695998793e-02 -6.177514723616935738e-03 -4.115067623783474904e-02 -6.049155076140098203e-02 8.459831458841214277e-03 2.135862960039158938e-03 3.795987366492952538e-03 6.108539719819729499e-04 2.116493267192097981e-03 7.043954154873770549e-04 9.458079287764562491e-04 -4.119555723345598441e-02 6.089831431118947203e-02 -4.951554895857215172e-03 3.180881510715250632e-02 -3.390688354456324743e-02 1.257140308928142089e-03 2.115075972593521026e-03 -5.990431836606230093e-04 1.071002284983138585e-03 2.140114843834852072e-03 -3.579141292912304748e-03 1.462648025720252737e-03 1.464537751851686075e-04 3.472371766487030668e-04 -2.121217582520477766e-04 4.535342715410606990e-05 -3.779452262843094063e-04 -8.314794978255251462e-05 -8.825493465271285268e-03 5.938464367992060504e-04 5.508079241560838099e-03 1.411058502332440678e-02 1.308635346009379781e-04 2.225152519749013999e-04
-2.981420917543712440e-02 -1.783334550222473447e-02 1.688328568965258986e-02 -2.721536331319969124e-02 1.162440463304231342e+00 9.655461182191615865e-02 -4.337393903145199403e-03 -8.249599426720589240e-03 -1.054136479260201972e-02 4.099477383199245928e-02 -3.595676396562271643e-02 -1.361122489309625830e-02 -1.429932142070011181e-01 -3.694135852324660352e-01 -4.883099566746458564e-02 9.131629098561570845e-03 1.577732347123815548e-02 -4.678961901399651679e-03 1.500149640798305872e-01 -3.601199121181350993e-01 7.078299927312250994e-02 -9.405166956084839297e-03 1.626062092934920864e-02 2.497745514206377131e-03 -3.514890604443390637e-04 -3.109071917721235520e-03 1.160291844692806079e-03 -2.302725777443678790e-02 -1.834942970871596968e-01 -5.097300023743086411e-02 4.445580724167920265e-04 -2.716481313918407518e-04 8.692740204538967268e-05 -3.807798154814877106e-04 7.011120163340216205e-02 -6.820021608300219119e-03 3.537567318021071858e-03 9.064071389363263787e-03 -1.741855061637773714e-03 4.565531090361073935e-02 -1.656817385723806102e-01 -6.635348122107050106e-02 1.171157769948470793e-03 1.236636780402233966e-02 -2.158539673616214141e-03 -1.071002284983141404e-03 8.769274112861505377e-03 -2.723567786911248491e-03 -5.550267377444820238e-02 -5.206715166752391710e-02 4.761637419649344775e-03 -2.301828157531251792e-02 -3.343350714864215534e-02 1.502379517633383073e-02 -1.109269239144426451e-03 -9.670673477549587838e-04 -6.708527766546357792e-04 -2.220428204420234414e-04 3.618825541672177591e-04 -5.092811924180989155e-04 1.087112200253507154e-02 -1.820278696091765652e-02 -8.119680755185362808e-03 5.403813602259655013e-02 -5.788798058383501366e-02 6.920649524798407060e-03 1.020452110967574140e-04 8.038422531534229754e-03 2.347984718291211675e-04 1.243912226008212375e-03 -6.623490090632363917e-04 1.240132773745364998e-03 -6.519555153404200378e-04 5.744767439521373956e-04 -9.259658043965089853e-05 2.631443638004434243e-04 5.763664700835597829e-04 -1.119662732867249472e-04 8.664394312567606522e-04 -1.032782573975139090e-02 1.390838432726218283e-03 5.730594493535685723e-04 3.536622454955348251e-03 7.275445605973073979e-05
5.468536722260841643e-02 6.747975799539771002e-02 -2.124382873790769954e-02 -2.530026760846384448e-01 9.655461182191615865e-02 2.024066762104261397e+00 -4.002487189504037868e-02 -1.055034099172628623e-02 -1.027477167861172991e-01 4.691812039093314068e-02 -6.418360319066576669e-02 -3.183243668379516327e-03 4.866706192556376209e-02 2.956759991528659648e-02 -2.614511691866910903e-01 -2.110351657264985387e-03 7.128991830787818635e-04 6.737346090050536432e-03 1.632345432321896314e-02 -7.543314285101804760e-03 -2.706394900691952987e-01 -5.196746861407634810e-05 -2.836006491730838630e-03 6.240820549019538387e-03 -2.927658209104654248e-03 1.166433454619939707e-03 7.346782767433975361e-03 -2.054212618215763841e-01 -5.092386735801389397e-02 -6.401631518488166694e-01 4.080863580804752061e-03 8.834469664395486394e-05 5.106984870166515842e-04 -4.660064640085357333e-03 -6.803958936183129858e-03 8.880295523082493842e-03 1.084608313129374266e-02 -1.334146648783560325e-03 -1.132560113714193260e-02 4.157879369290826688e-01 -6.630387591012067150e-02 -7.616678177838909214e-01 1.053994749800344147e-02 -2.162791557411915082e-03 -6.992459117792417661e-03 1.135347459758041105e-02 -3.146394008816813873e-03 -1.102135522998310899e-02 -1.136670268050011656e-03 -1.908623392735722115e-03 -5.772168468426961546e-03 -5.312445343805425463e-02 -7.621218244869651381e-02 1.239282396986223986e-02 6.694354820560425613e-04 -1.719650779593586386e-04 1.039160399668685210e-02 -5.636108186964647673e-04 3.907008776714098429e-04 -9.132101530094573379e-04 -5.689776409097012377e-02 8.301094463801821088e-02 6.084918143177252096e-03 -1.322241374155629784e-02 1.349547916754669473e-02 -7.712917205396888423e-03 -6.023502043905979569e-04 -7.091197308159208259e-04 -8.782502195781418178e-04 4.105430020513028966e-04 6.580971252675353426e-04 1.209424724109774921e-03 -5.177849600094820400e-04 -1.355878499294715846e-04 -3.273950522687883290e-04 -6.099091089163024681e-04 -6.991986686258225107e-05 -3.382609775244772203e-04 8.140940174163844092e-03 1.428160523821809212e-03 2.278064851428618365e-03 6.255938358070924424e-03 6.283339386976388415e-05 4.517862748695979438e-03
-7.393931434412927273e-02 -6.420439017811141458e-02 -1.461041758508538346e-02 7.713531366389590749e-02 -4.337393903145199403e-03 -4.002487189504037868e-02 1.639561351554730262e+00 2.745866555262021363e-02 2.530187387567554569e-01 -7.388262256018661434e-02 5.949424779554330495e-02 -2.825282295935008930e-02 -4.446053155701939347e-03 -7.687405902622669769e-03 2.104446263104275960e-02 -2.939015463154611707e-01 -9.640721318366526904e-02 1.829916299362016954e-02 -4.418652126796335060e-03 1.196716315875955873e-02 1.876545291654841546e-02 -2.936837553788149147e-01 9.796104049522659507e-02 -3.290013194804842014e-03 3.676934620213388218e-03 1.162181570824148290e-04 1.092261703961632229e-03 -4.386668512022028343e-01 1.273486439964953768e-02 1.172088460068203830e-01 -4.831084854979052212e-03 4.157397489127288951e-05 3.632998487657968824e-04 -5.604313544803472824e-02 1.121694188458520654e-02 1.014608132906192478e-01 -1.356823362360661499e-03 6.812462703774629751e-04 -1.341705553309268002e-02 -3.862127781092722541e-03 -1.641699576672438037e-03 -1.490143540932429428e-02 -4.602867354402634392e-01 -4.305929963057048004e-02 -3.919154991423676182e-01 -1.356823362360628973e-03 -3.590952081233725161e-03 -1.295171047323013733e-02 2.120745150987801524e-03 5.730594493535794143e-04 -1.070529853450263337e-03 2.140114843834857276e-03 3.578668861379461809e-03 -1.462175594187374887e-03 -4.117429781447748405e-02 -6.089170026972946792e-02 4.923681435418724578e-03 3.181259455941537473e-02 3.393759159419883209e-02 -1.259974898125285157e-03 2.142004569966271532e-03 -3.795514934960115237e-03 -6.363652747562009281e-04 2.119327856389208523e-03 -7.001435316916489009e-04 -9.462803603092935500e-04 3.181070483328394399e-02 -3.326201450221564354e-02 6.176569860551206492e-03 -4.116768377301754933e-02 6.049674750826238012e-02 -8.461248753439808146e-03 6.425068846831367975e-05 3.770003632185968574e-04 5.858151007406690088e-05 2.362157664259688199e-06 -3.481820397144101947e-04 1.889726131421350520e-04 1.408129426828736222e-02 -8.739983357826643855e-05 -2.296017249677319641e-04 -8.802344320161369778e-03 -5.536897565064978575e-04 -5.502410063166590128e-03
-4.099430140045957210e-02 -3.594589804036705388e-02 -1.361783893455623118e-02 4.361960342853701822e-03 -8.249599426720589240e-03 -1.055034099172628623e-02 2.745866555262021363e-02 1.162418731453719989e+00 9.656122586337613500e-02 2.981184701777283425e-02 -1.785177033200611649e-02 1.687761651125833234e-02 9.394773462362029232e-03 1.623983394190357116e-02 2.526563837710555337e-03 -1.500201608266920061e-01 -3.602233746238303613e-01 7.075937769647974718e-02 -9.143912318415822055e-03 1.580141747941378461e-02 -4.666678681545408276e-03 1.429714823564897652e-01 -3.693082330006393077e-01 -4.885319994950879097e-02 3.146394008816770504e-04 -3.106237328524099825e-03 1.163126433889935703e-03 2.282836409910465186e-02 -1.834021729382528942e-01 -5.092811924180959404e-02 -4.492823877453601920e-04 -2.716481313918380413e-04 8.787226511110132711e-05 2.730654259903221885e-04 7.007435197383946046e-02 -6.746322289174779517e-03 1.079506052574524420e-03 8.762660071401522088e-03 -2.724040218444100537e-03 -1.165488591554220002e-03 1.236731266708804636e-02 -2.156649947484789043e-03 -4.571011296142196006e-02 -1.657096120328190314e-01 -6.642859783479451719e-02 -3.528591118896797114e-03 9.071630293888939892e-03 -1.743272356236340477e-03 -9.637603270249567311e-05 8.020942564818583920e-03 2.329087456976960697e-04 -1.239187910679652449e-03 -6.623490090632255496e-04 1.237298184548229953e-03 -1.086828741333793757e-02 -1.821081829697619725e-02 -8.118735892119647440e-03 -5.400979013062522094e-02 -5.789176003609784738e-02 6.923011682462685938e-03 1.113993554472980955e-03 -9.680122108206686221e-04 -6.760495235160466666e-04 2.272395673034343288e-04 3.585755334372319695e-04 -5.097536239509497689e-04 5.552298833036099779e-02 -5.207943488737815096e-02 4.764472008846479603e-03 2.302631291137105518e-02 -3.342264122338647891e-02 1.502804706012953254e-02 -1.398397337251902519e-04 5.773113331492696213e-04 -1.114938417538686728e-04 7.176234984073162019e-04 5.725870178207177188e-04 -9.401387503822039951e-05 -6.576246937346844892e-04 3.541819201816758488e-03 7.228202452687988635e-05 -9.727365261492178141e-04 -1.033018789741566371e-02 1.399342200317625802e-03
-4.690536473954606822e-02 -6.414202921577447092e-02 -3.183716099912386154e-03 4.006313884920163770e-02 -1.054136479260201972e-02 -1.027477167861172991e-01 2.530187387567554569e-01 9.656122586337613500e-02 2.024102666900758241e+00 -5.467450129735278164e-02 6.739897220327945027e-02 -2.124193901177628269e-02 3.023561810275819661e-05 -2.869076699030686552e-03 6.394833228730391339e-03 -1.634235158453319417e-02 -7.592447164518756689e-03 -2.707018510315322146e-01 2.093344122082170349e-03 7.563628841014764966e-04 6.763329824357575473e-03 -4.869776997519935369e-02 2.961862252083498348e-02 -2.613448720917986856e-01 2.860100499906394027e-03 1.164071296955655407e-03 7.340641157506820266e-03 2.054236239792405772e-01 -5.081993242078570311e-02 -6.401811042470652025e-01 -4.087005190731951391e-03 8.881712817682469092e-05 5.106984870166661125e-04 4.628411727384098076e-03 -6.815297292971644015e-03 8.870374460892558807e-03 -1.133741192546334695e-02 -3.161984249401030272e-03 -1.102135522998307256e-02 -1.052199509975497438e-02 -2.164208852010488134e-03 -6.979703466405344330e-03 -4.157709293938998685e-01 -6.637946495537755398e-02 -7.616725420992196405e-01 -1.082671343844665568e-02 -1.319973702797910039e-03 -1.132371141101053483e-02 6.127436981134143108e-04 -7.020332578230956827e-04 -8.820296718410136974e-04 -4.015668029270743396e-04 6.614041459975157113e-04 1.203283114182651485e-03 5.688548087111588297e-02 8.303220405699671125e-02 6.084918143177235617e-03 1.322146887849055819e-02 1.350162077747380646e-02 -7.709137753134044299e-03 -6.599868513989495984e-04 -1.766893932879213831e-04 1.037412402997121667e-02 5.730594493535739933e-04 3.826695416128585983e-04 -9.160447422065787215e-04 1.147536193305724941e-03 -1.918072023392831341e-03 -5.770278742295574179e-03 5.314807501469701739e-02 -7.620273381803942259e-02 1.239707585365792952e-02 6.080193827848651188e-04 -6.755770919831985237e-05 -3.415679982544426812e-04 5.045568770895537351e-04 -1.370051445280485395e-04 -3.307020729987612167e-04 -6.243655138216655000e-03 6.991986686261681002e-05 4.502744939644583860e-03 -8.122987775915361391e-03 1.433357270683212076e-03 2.291765365881442626e-03
4.719496526918640078e-02 3.733437431542899893e-02 -4.097871115987535007e-03 -7.388640201244946193e-02 4.099477383199245928e-02 4.691812039093314068e-02 -7.388262256018661434e-02 2.981184701777283425e-02 -5.467450129735278164e-02 1.681665394625867282e+00 -3.091464394491714174e-01 3.458576765727638946e-02 6.730259617057665102e-03 -9.359813528930699400e-03 2.878525329687826352e-03 6.729314753991990500e-03 -9.776970572442037627e-03 -7.832914814741803820e-04 -3.232447412526414654e-01 9.651776216235187240e-04 1.222577217984457953e-01 -3.233156059825698092e-01 -2.563555226733130188e-02 -1.198350928979634022e-01 -3.425572698842365149e-01 -1.135257697766798718e-01 1.249912106475467750e-02 -1.657337060409946883e-02 -3.845592677442741768e-03 4.379440309569385711e-04 -9.459638311823059809e-02 -9.830355335654676618e-02 1.080970590326387794e-02 1.008074404806808683e-02 -3.494103616998394789e-03 3.840868362114261206e-04 -5.066355758341059903e-03 1.369390041134593491e-02 -1.508946315940063333e-03 -4.195192011755747782e-03 8.746124967751577745e-03 -3.093481677137019555e-03 -4.191884991025778689e-03 9.207218143818429040e-03 1.115883280604400632e-03 -4.938629169118279316e-01 4.441409153733981152e-01 -4.890422255505716409e-02 -1.005806733449108236e-03 -2.803408715963814565e-03 -3.344815252615755252e-04 1.543906249371366710e-03 1.472096656377353940e-03 -3.278674838016418930e-04 1.542961386305654161e-03 1.507056589808653197e-03 -2.499162808804948448e-04 -1.007224028047668928e-03 -2.240742760333051288e-03 8.451800122782405535e-04 3.961952563985046694e-02 -6.823328629030190814e-03 -4.476052558038265405e-02 -4.008345340511443311e-02 7.881575262626266259e-03 5.197880697087994828e-02 -4.010518525562579983e-02 -4.053462551899159050e-03 -5.245407309293248499e-02 3.957464464422919687e-02 3.003247254361625634e-03 4.488713723118790272e-02 1.236825753015384629e-03 -1.095049050005474957e-02 1.232101437686815813e-03 -6.760495235160437176e-03 2.525618974644839969e-03 -2.598373430704413716e-04 1.050687729070329517e-03 6.609317144646817714e-04 -8.031336058543113096e-05 1.039349372281842682e-03 6.906949010345559380e-04 -6.614041459974289751e-05
-3.719311728710525400e-02 -1.104407918671342359e-01 1.297533204987293479e-02 6.420013829431568675e-02 -3.595676396562271643e-02 -6.418360319066576669e-02 5.949424779554330495e-02 -1.785177033200611649e-02 6.739897220327945027e-02 -3.091464394491714174e-01 1.899956163833956602e+00 -6.369416412262757232e-02 1.054939612866036096e-03 1.594881611766465687e-02 -1.352240776491946475e-02 1.883584521494385648e-03 1.876639777961413083e-02 1.051349133216356035e-02 2.401652940423593119e-02 -2.653931378968363286e-01 -2.549949198586895158e-02 -8.768329249795800417e-03 -2.668406681135052638e-01 -1.084041395289947474e-02 -1.392534461929179068e-01 -5.566561541013002046e-01 3.534779971977212998e-02 2.171011866083608424e-02 1.193834483525535450e-02 -4.880217734396083613e-04 -3.163685002919322531e-02 6.077359238651568185e-03 2.007834014635352833e-03 -2.676324633625669185e-03 4.668568407676818195e-03 -8.328967924240310858e-04 6.609317144646719051e-03 -3.229069527066496560e-03 1.025176426296182854e-03 8.871319323958256828e-03 -1.299517417425283955e-02 -3.576306703715194206e-04 9.913503285437219592e-03 -1.312462041425522738e-02 4.208892526208550360e-03 4.451235729617373238e-01 -7.078725115691821834e-01 6.229057003851425078e-02 -2.523729248513415305e-03 9.309263354915196104e-03 1.700753518279357092e-03 -3.472371766487019826e-03 -2.937579271294747142e-03 1.125804342794355182e-03 -3.456781525902776105e-03 -3.109544349254073255e-03 -7.615596309628670010e-04 -2.607349629828832008e-03 9.339971404550819140e-04 -2.100903026607859898e-03 4.661481934683998907e-03 -4.073304676279041261e-03 -7.233399199548651640e-03 -5.742688740776814849e-02 1.222274861803430285e-02 7.623533159380641022e-02 -5.841379687990302938e-02 3.641974686782100019e-03 -7.966660181693500931e-02 -8.489594645411130402e-03 -4.559436723587255262e-03 -7.428985854150794294e-03 6.882855002169984034e-03 3.864489938756995781e-03 -3.218676033343697770e-03 1.094387645859481312e-02 5.835001862296768094e-03 4.495658466651780184e-03 -1.287848358563771414e-03 -7.166786353416022435e-04 2.110824088797822688e-03 -1.190055031262686643e-03 -1.142811877977148536e-03 -1.867521849377277738e-03
4.079446286206196357e-03 1.297249746067579562e-02 5.808073264923998072e-03 1.461372460581535776e-02 -1.361122489309625830e-02 -3.183243668379516327e-03 -2.825282295935008930e-02 1.687761651125833234e-02 -2.124193901177628269e-02 3.458576765727638946e-02 -6.369416412262757232e-02 1.328062675503472123e+00 -3.874411000946931249e-03 -2.257277863982989560e-03 5.525086776743632321e-03 3.557881873933864229e-03 -7.237651083344368193e-04 2.662151687640049256e-03 1.483099586777555379e-01 -5.291705599513071845e-03 -4.303468594770868405e-01 -1.501859842947242396e-01 -3.120504760816333184e-02 -4.290972780726843294e-01 1.522741316699451064e-02 3.536622454955349465e-02 -2.400476585906782534e-01 -2.417904585153758581e-03 -4.870769103738948366e-04 7.432292874880785938e-03 3.535677591889646761e-03 1.990354047919702662e-03 2.374629856744264744e-02 3.099150855530953324e-04 -8.215584356355014242e-04 -2.706087820195597453e-03 -7.214029506701541460e-04 1.016672658704770131e-03 5.870434227260907904e-03 -5.702721033097246303e-03 4.623214980522712125e-03 4.177239613507250336e-03 3.635833076854976149e-03 -7.681736724228412907e-04 4.273615646209740805e-03 -4.900910235535105991e-02 6.225986198887865919e-02 -1.489141986082775648e-01 6.798289757788833097e-04 1.416349735500419156e-03 -8.272276140297644660e-04 2.985767287645962453e-04 8.125822365112199581e-05 -1.314776955936509993e-03 4.658174913954002709e-04 3.217258738745076146e-04 6.636245742019480399e-03 -1.209424724109758658e-04 -1.788625783390456088e-03 -4.818801635125325757e-05 5.978479318824934247e-02 -5.256273234548918157e-03 -6.222631935004592496e-02 1.082813073304523740e-02 -7.254186186994306465e-03 -1.948118668882430418e-02 1.964370313612654080e-03 3.785121441237271778e-03 -3.284816447943430910e-03 -5.936669128167233050e-02 -9.329577910827974163e-03 -6.947625365324454350e-02 -1.019034816369048576e-03 -3.244187336117867419e-03 -2.532705447637674176e-02 -1.478238266304474774e-03 4.520224906360241837e-03 4.637009981282091964e-02 -5.102260554838060434e-04 -5.281784537323078264e-04 7.369931912544057818e-05 5.021947194252656408e-04 7.842363445399254569e-04 3.642447118314964209e-04
-3.232825357752699413e-01 8.770691407460083633e-03 1.502091334398341083e-01 -2.936544646237778666e-01 -1.429932142070011181e-01 4.866706192556376209e-02 -4.446053155701939347e-03 9.394773462362029232e-03 3.023561810275819661e-05 6.730259617057665102e-03 1.054939612866036096e-03 -3.874411000946931249e-03 1.701961053277334379e+00 -2.540883237471400768e-01 2.854908477360369456e-01 3.886883193414322757e-02 -5.819411621712523505e-03 -4.919901983155895026e-02 2.461840717709366105e-02 4.850926979359006241e-02 -6.888524180564249352e-03 1.966732471276916479e-03 -6.367904631357619583e-03 7.955274581751704127e-03 -7.593486513891040124e-02 4.410526304431225397e-02 5.979329695584074955e-02 -5.129283638517388721e-02 -5.719019920980761978e-02 -4.012219279080857237e-02 9.408001545281877848e-03 5.910590907553610676e-03 8.380935392854330828e-04 -1.008452350033078523e-02 -3.288123468673545503e-04 -8.844390726585511092e-03 -3.782239608886858728e-02 9.202966260022737641e-03 5.032198958515613635e-02 -4.048171318731152990e-02 -5.371546528565630807e-02 2.621522575814482295e-03 -2.367826842671137254e-03 6.609317144646905534e-04 2.019644802956732481e-03 -2.662151687640051424e-03 -2.479320684425012026e-03 -6.217198972376943673e-04 -4.320046217258763921e-01 4.088087058942102558e-01 -5.216683472095640789e-02 -4.480446171293820945e-01 -2.939516240579440748e-02 -4.295314426513784367e-01 -9.281862326009570133e-03 -2.862935089103602147e-03 -1.534221402947837098e-02 4.166846119784588590e-04 -2.738685595962607640e-03 -7.922676805984679195e-04 1.550520290831349131e-03 3.636305508387851614e-03 2.647978741654385092e-03 -7.844725603063531713e-03 1.215566334036883439e-02 -1.363437403820622236e-03 -1.352571478564952318e-03 5.040844455566771860e-04 -8.404556969497049140e-04 -1.941221168502737290e-03 1.819806264558915991e-03 -8.876988502352456227e-04 -8.311015525991793246e-03 -7.558904525678707131e-06 -5.914370359816461739e-03 -6.624434953698090343e-03 2.692859737275722816e-04 3.784176578171579396e-03 -6.758133077496149624e-03 9.510046756378677871e-04 3.099150855531305690e-04 -5.112654048560882208e-03 2.286568619019801129e-04 -1.251943562066660728e-04
2.571019644952245164e-02 -2.667442920808027473e-01 -3.118142603152056908e-02 -9.791663193113822605e-02 -3.694135852324660352e-01 2.956759991528659648e-02 -7.687405902622669769e-03 1.623983394190357116e-02 -2.869076699030686552e-03 -9.359813528930699400e-03 1.594881611766465687e-02 -2.257277863982989560e-03 -2.540883237471400768e-01 1.768974521349803819e+00 3.603377030547814247e-02 5.073442231333887865e-03 6.104287836024320860e-03 -9.655555668498188790e-03 -4.880264977549327032e-02 -1.418428434244982939e-01 2.433494825738044803e-03 6.326330656466340290e-03 -1.358949304258490892e-02 1.237156455088374817e-02 7.045985610464944315e-02 -8.260937783509116408e-03 -8.859697508250019560e-02 -1.824294364121031853e-02 -3.843277762931773811e-02 -4.307961418648322688e-02 3.551267832473874002e-03 -1.125142938648365093e-02 3.026868831004398373e-03 2.198223922376155506e-03 -1.041758773099391022e-02 3.480875534078414334e-03 -4.759416991444921641e-02 1.319123326038782948e-02 6.583286167186387650e-02 1.711619443535029612e-03 3.967952444452307707e-03 1.659651974920932447e-03 -3.048128249982893102e-03 -2.215703889091712327e-04 3.031120714800093242e-03 -4.003384809416455324e-03 -2.984822424580272672e-03 3.701501059921875891e-03 4.119522653138298907e-01 -7.804904349159149657e-01 6.323685039882359638e-02 -3.118284332611912651e-02 -1.564759377231607074e-01 -5.474725575341246597e-02 -1.493828506888697245e-03 8.673842943224677800e-04 -9.387214557836250344e-04 -2.230349266610239488e-03 -5.744767439521380461e-04 4.258025405625514431e-03 -8.808013498555641169e-03 9.869094721348815880e-03 1.875080753902993091e-03 1.043459526617670358e-02 -1.310761287907242362e-02 1.837758662807404276e-04 -1.661541701052357545e-03 -1.008027161653517363e-02 -7.766774400142359078e-04 -2.547823256689047029e-03 2.493021198877825445e-03 -1.576031593605536994e-03 1.837758662807414956e-03 4.166846119784453064e-04 8.371959193730129159e-03 -1.176826948342744135e-03 -2.040904221935236371e-04 -3.234738705460763614e-03 1.648786049665267191e-04 4.371881405043655938e-03 8.867539871695384948e-04 -1.266116508052408593e-03 -8.451800122782689596e-04 -6.443966108147311392e-04
1.196602932308069300e-01 -1.083899665830088434e-02 -4.291341277322471282e-01 3.143559419619686851e-03 -4.883099566746458564e-02 -2.614511691866910903e-01 2.104446263104275960e-02 2.526563837710555337e-03 6.394833228730391339e-03 2.878525329687826352e-03 -1.352240776491946475e-02 5.525086776743632321e-03 2.854908477360369456e-01 3.603377030547814247e-02 1.797873158214566836e+00 4.932090716703562555e-02 -2.417810098847246111e-02 -1.453397816306937762e-01 3.841340793647058608e-03 3.216313875679403800e-02 1.285249985133051984e-02 -7.881102831093375616e-03 1.242825633482639268e-02 -1.019412761595331687e-02 1.764342802601700372e-02 -3.638667666052110283e-02 6.195467121865408031e-03 -5.963078050853849732e-02 -5.801553709770596035e-02 2.835675789657826976e-02 -1.606361698014863865e-02 6.923011682462689408e-03 -3.680714072476238413e-03 -8.616678727749248895e-03 1.178433215554451456e-02 -1.108135403465571392e-02 7.510716509334779828e-03 1.237770616081108020e-04 -1.083379991143949839e-02 5.409860725880204224e-02 7.101165613502449792e-02 -1.184858284401292018e-03 3.108127054655526224e-03 4.583058300230007619e-03 -1.890198562954346385e-03 2.849234574650773982e-03 4.051572825767714436e-03 -8.933680286295154951e-04 -4.739527623911708731e-02 6.227309007179861883e-02 -1.668108499359049479e-01 -4.322814666041295273e-01 -5.537558969211010818e-02 -7.704956734068265645e-01 -1.157126553422673995e-02 -3.340090937287477110e-04 -2.270553190056225426e-02 6.491681692965727349e-03 1.177771811408451913e-03 7.005214769179533493e-03 5.063048737611073463e-03 2.271450809968647219e-03 -1.240321746358505686e-02 -1.616188273898239765e-03 1.535874913312831620e-03 9.075409746151766235e-04 2.253025980187291655e-03 -5.395168105208354280e-04 1.624692041489641864e-03 1.499025253750111385e-03 -1.180133969072726455e-03 1.220763080898291681e-03 -4.506996823440279488e-04 8.319519293583258011e-04 -3.617408247073618417e-03 2.001219973175375616e-03 3.240880315387903421e-04 1.569417552145561511e-03 -1.541071660174238387e-03 -4.232514102851319196e-03 -1.025176426296123332e-04 3.864489938756979518e-04 2.660734393041479240e-03 3.571582388386685672e-04
-3.232083640246116163e-01 -2.410251194321557516e-02 -1.483023997732298427e-01 -4.465895280081864926e-03 9.131629098561570845e-03 -2.110351657264985387e-03 -2.939015463154611707e-01 -1.500201608266920061e-01 -1.634235158453319417e-02 6.729314753991990500e-03 1.883584521494385648e-03 3.557881873933864229e-03 3.886883193414322757e-02 5.073442231333887865e-03 4.932090716703562555e-02 1.702506239266249333e+00 -3.108561691665749915e-01 -2.240936457261522019e-01 1.942638463101335929e-03 -7.822521321019329857e-03 -6.265859420260852519e-03 2.465289467899209330e-02 4.872375370950639967e-02 -3.724177773498939768e-03 -7.602273740402146207e-02 3.025120834332833963e-02 -6.803533747803564014e-02 -5.104339253582625135e-02 -4.711276218246954889e-02 5.164479787715117731e-02 9.399025346157743183e-03 5.583668286817684151e-03 -2.108934362666395855e-03 -1.008499593186363251e-02 1.627054199153907298e-03 8.701716403663187910e-03 -3.780538855368578699e-02 -1.961535724415521854e-03 -5.111472969728746152e-02 -2.373023589532553563e-03 2.130666213177745557e-04 -2.116965698724924440e-03 -4.050864178468427390e-02 -5.301484932243179238e-02 9.111786974181669552e-03 -2.661679256107192439e-03 -2.286096187487150853e-03 1.147063761772846441e-03 4.247159480369965510e-04 -2.070194976972275242e-03 1.371468739879143665e-03 -9.286586641338138298e-03 4.781007112496390120e-04 1.533654485108409612e-02 -4.484093342727464293e-01 6.503539724440399183e-02 4.257845881643024244e-01 -4.317537605819301572e-01 4.095971941225458046e-01 -3.799861305062364469e-02 -1.945473052298451891e-03 1.964370313612659284e-03 6.288063702304896949e-04 -1.353043910097800461e-03 1.355878499294770057e-04 8.347865185554621467e-04 -7.842835876932133937e-03 1.258085171993868732e-02 -1.314776955936504572e-03 1.565638099882717387e-03 2.945138175820420645e-03 -3.630636329993562443e-03 -8.516050811251011515e-03 1.288793221629460977e-03 5.821301347843959445e-03 -6.797817326256004253e-03 -5.631383871636112034e-04 -3.770476063718782023e-03 -5.037537434836886034e-03 3.080253594217034112e-04 5.385719474553939297e-05 -6.600813377055302425e-03 8.139995311097948530e-04 -5.111709185495131712e-04
-8.971474808923677506e-04 -2.654890414980060620e-01 -5.290288304914509201e-03 -1.203472086795786232e-02 1.577732347123815548e-02 7.128991830787818635e-04 -9.640721318366526904e-02 -3.602233746238303613e-01 -7.592447164518756689e-03 -9.776970572442037627e-03 1.876639777961413083e-02 -7.237651083344368193e-04 -5.819411621712523505e-03 6.104287836024320860e-03 -2.417810098847246111e-02 -3.108561691665749915e-01 1.753890727368797364e+00 -2.699662751348764350e-02 7.805041354303687492e-03 -1.841585358223543634e-02 -1.031129063610145002e-02 -4.842564941227465308e-02 -1.419850453158877368e-01 3.225337317956941674e-02 6.496075306221282819e-02 1.882119983742534808e-02 8.577939342055074246e-02 -4.993601302281332199e-03 -1.385074768025393310e-02 5.253202429585360211e-02 6.994348843923883091e-03 -1.300698496257422787e-02 -9.269106674622484224e-04 4.042596626643477423e-03 -1.369767986360878945e-02 -2.932854955966178543e-03 -4.805053877518751515e-02 -1.956338977554110316e-03 -6.779298010168083310e-02 -3.645281707512092965e-03 -1.894922878282915852e-03 -3.018837494945867186e-03 -1.009916887784938558e-02 -1.174086845452181754e-02 6.736873658517673544e-04 -4.507469254973150291e-03 -4.528728673951638514e-03 -2.896005296403457874e-03 -3.588589923569442813e-03 -1.133457733626618696e-02 -2.396172734642469486e-03 1.080450915640251714e-03 7.039229839545105890e-04 -1.073364442647418548e-03 6.386612920058692966e-02 -1.623199157845817420e-01 -8.180057505084276093e-02 4.122243858767545843e-01 -7.679180869635675588e-01 7.104425391079154106e-02 -2.803408715963808494e-03 3.004192117427337098e-03 4.828250265781976907e-04 -2.111296520330680805e-03 9.689570738863757500e-04 9.212414890679896089e-04 1.053522318267489238e-02 -2.279954577560047366e-02 2.880415055819226730e-03 -9.701381527185160350e-03 8.586443109646469882e-03 -3.350011999477475570e-03 1.936024421641333775e-03 -1.712564306600742377e-03 -8.716834212714552263e-03 -1.560913784554165485e-03 4.814077319796220911e-04 3.438829127654287332e-03 -1.105017355348725293e-03 -1.114938417538689384e-03 9.741538207477852280e-04 6.925846271659816863e-04 4.758802830452208213e-03 -1.987991890255426386e-03
-1.222062267613645559e-01 -2.561382041681996291e-02 -4.303081200913926319e-01 -1.882308956355676494e-02 -4.678961901399651679e-03 6.737346090050536432e-03 1.829916299362016954e-02 7.075937769647974718e-02 -2.707018510315322146e-01 -7.832914814741803820e-04 1.051349133216356035e-02 2.662151687640049256e-03 -4.919901983155895026e-02 -9.655555668498188790e-03 -1.453397816306937762e-01 -2.240936457261522019e-01 -2.699662751348764350e-02 1.813036320693093284e+00 6.270111304056569940e-03 -1.034247111726990451e-02 -4.982262945492801562e-03 6.923484113995546224e-03 2.301686428071395007e-03 1.293423050651450017e-02 -3.259116172556097285e-02 3.353649722280462042e-02 -2.120556178374643358e-02 6.188569621485723316e-02 6.750054498284335791e-02 3.776145242113025657e-03 1.492647428056568040e-02 -4.835336738774780041e-03 -1.911457981932854124e-03 7.988817220584386314e-03 -1.117961979348963339e-02 -7.826773204815024726e-03 3.032538009398665860e-03 -2.093816553615028032e-03 4.335976608546647168e-03 -2.363102527342600314e-03 -4.558964292054383700e-03 -2.026731275949656557e-04 -5.318586953732544476e-02 -6.866745086899614381e-02 1.450270319559435195e-02 -1.899647193611464936e-03 -3.240407883855027198e-03 6.519555153404192789e-04 -5.868544501129488444e-03 1.322808291995334999e-05 7.784254366858046545e-03 1.162465029743939629e-02 -2.322000983984178271e-03 -1.105348057421724761e-02 4.287883078501969480e-01 -8.055713525636740147e-02 -7.761421750875139303e-01 -4.348070855787744549e-02 7.270721290644246992e-02 -1.689585236842654492e-01 -9.094307007465982518e-04 7.667563778242711663e-04 -1.114324256545976867e-02 -1.841538115070253875e-03 1.293517536958021120e-03 1.162181570824230093e-03 -6.996711001588095400e-04 8.366762446868770530e-04 6.094366773834380621e-04 -3.028286125602967522e-03 -4.402589454679251002e-03 3.420404297872948899e-04 1.412570283237570424e-04 -1.229266848489695731e-03 -1.421546482361828959e-03 -1.588787244992632009e-03 -1.048798002938930278e-04 8.409281284825706210e-04 5.574692087693399758e-05 -2.248774096391593317e-03 7.180959299401683564e-04 1.620912589226797089e-03 3.051435270712877373e-03 -5.995156151934765733e-04
[truncated: 681,083 more chars]
