# Supplementary material for: Competing quantum effects in heavy-atom tunnelling through conical intersections
Source: Chem Sci. 2023 Sep 27;14(39):10777–85. doi: 10.1039/d3sc03706a (PMC10566476; doi:10.1039/d3sc03706a)
Supplement: SC-014-D3SC03706A-s001 [file SC-014-D3SC03706A-s001.zip › instT200N20/H0.txt]

1.630569089758360901e+00 2.442140322789298490e-01 -2.652797543289511090e-02 -7.399836828573622127e-02 -1.427168417602806688e-02 6.397998520000508504e-02 -7.399364397040765484e-02 -2.787393287000007602e-02 -5.935015617802239657e-02 7.784679555237609960e-02 -4.007400477445732800e-02 4.355818732926577952e-03 -2.916797008164423999e-01 1.783712495448759941e-02 9.400773342829282786e-02 -2.914548234068032317e-01 -3.078836299618493803e-03 -9.537778487357340129e-02 -4.640694947238382245e-03 2.105202153556843397e-02 7.718113952258287384e-03 -4.661009503151123876e-03 1.882403442662248724e-02 -1.210511316635331722e-02 -4.419545022393434053e-01 1.234869886469354694e-01 -1.333910433017156116e-02 3.582920745175176627e-03 1.199976093452653552e-03 -1.455089121194550828e-04 -5.541243935167286527e-02 1.005357923492884165e-01 -1.115221876458401609e-02 -4.944468422864362923e-03 2.910178242389066961e-04 -1.700753518279355737e-05 -4.535257677735701765e-01 -3.892287810150191207e-01 4.280560389742710248e-02 -1.104072492283007323e-03 -1.342650416374980074e-02 -5.636108186964647673e-04 -1.117300575202966745e-03 -1.299517417425284822e-02 3.478040944881289481e-03 -3.982597821970825652e-03 -1.486411331822871419e-02 1.625164473022496512e-03 -4.138783686732813022e-02 4.914705236294479758e-03 6.088508622826951933e-02 3.148850652787656135e-02 -1.193834483525531417e-03 -3.345051468382494175e-02 3.148708923327799003e-02 6.141137495587043263e-03 3.252124185869842421e-02 -4.136799474294819423e-02 -8.277945318691908028e-03 -6.053217987322655202e-02 2.137752686170573194e-03 -1.034625056953278636e-03 -8.796675141767133516e-04 2.194444470113217707e-03 -1.482490150100166174e-03 -3.605125027219381086e-03 2.199168785441780669e-03 -8.158892572412409843e-04 3.830002436858533608e-03 2.137752686170573194e-03 -9.202966260022716390e-04 7.110094569473418037e-04 -8.976199124252161321e-03 -5.416427524186896714e-03 6.051847935877392899e-04 1.401704357981902252e-02 -4.445580724169058678e-04 5.999880467263098084e-05 4.918012257024492869e-04 5.432962627837161168e-05 -3.571582388386631461e-04 4.724315328553758617e-04 1.804688455507563456e-04 3.084977909545590351e-04
2.442140322789298490e-01 2.042210022692039217e+00 -9.988667142314514025e-02 -4.687418425837763108e-02 -2.703253230998460457e-03 6.424171226920696864e-02 -5.470520934698833160e-02 -2.081627820067361717e-02 -6.765644738868561991e-02 4.014439707285277770e-02 -1.029603109759021917e-01 1.039254885975258828e-02 -1.711666686688317202e-02 -2.703942981036434046e-01 8.544396703222333772e-03 -4.884753077111450570e-02 -2.613699109630399642e-01 -2.943106720229139717e-02 1.488159328494743742e-04 6.191215238069695814e-03 2.845455122387934629e-03 2.169405598871903141e-03 6.529476215594165120e-03 -6.713252081874967157e-04 2.104328155221061314e-01 -6.498380772101619574e-01 5.211061536854660892e-02 2.841203238592251469e-03 7.334499547579718080e-03 -1.156984823962824843e-03 4.685575942859602008e-03 9.477448980611709317e-03 6.716559102604905893e-03 -4.091729506060454505e-03 4.804628689139294915e-04 -8.456524438110103628e-05 -4.125300490785119845e-01 -7.698418281653547357e-01 6.738007494196524005e-02 -1.144559874648722053e-02 -1.104592166969156630e-02 3.007971569690199437e-03 -1.089663330530925983e-02 -1.132938058940479928e-02 1.452254531997412097e-03 -1.067600777946581952e-02 -6.986789939398172292e-03 2.171767756536167708e-03 5.684485175929034073e-02 5.629966577037515997e-03 -8.244638895625606978e-02 1.377374134039849492e-02 -7.808820806566503861e-03 -1.379547319090985297e-02 1.671935194775175850e-03 -5.774058194558425242e-03 2.315859374057060906e-03 5.314665772009845301e-02 1.203424843642501504e-02 7.572605040138831456e-02 5.499103042436626239e-04 -8.664394312567485091e-04 7.124267515459147470e-04 -4.346370102269322359e-04 1.246274383672495156e-03 -6.415620216175847105e-04 -7.048678470202333294e-04 1.025837830442163229e-02 1.318083976666376521e-04 5.102260554838114644e-04 -9.084858376808729093e-04 -4.067635497884879376e-04 -8.098893767739740943e-03 2.152398063689101547e-03 -1.295879694622297396e-03 -6.092004616170106947e-03 4.549988092930126737e-03 -1.833034347478810903e-04 5.584140718350525789e-04 -3.467647451158444071e-04 9.117928584107123317e-05 4.521169769425818644e-04 -3.415679982544355796e-04 1.152732940167195460e-04
-2.652797543289511090e-02 -9.988667142314514025e-02 1.149971105426046414e+00 4.131744456893267359e-02 1.348414081075815889e-02 -3.621329428796317418e-02 -3.012790371325307220e-02 -1.689887593023682230e-02 -1.805019157580535147e-02 -4.341173355408059140e-03 1.038924183902259837e-02 -9.836496945581797019e-03 1.472970654713136041e-01 -6.942192402696617526e-02 -3.550148169740998672e-01 -1.401137440142475876e-01 4.864391278045385181e-02 -3.639045611278395320e-01 -9.263437496228234952e-03 -2.102320321206427312e-03 1.630077760964191574e-02 8.953522410675086168e-03 4.349677122999452347e-03 1.587747895620349875e-02 -2.346614666845941305e-02 5.226510047979031348e-02 -1.817751187390989898e-01 -3.491269027801240988e-04 -1.146118898707143650e-03 -3.001357528230207475e-03 -3.628274172329411500e-04 6.656560297932257592e-03 6.980081411631619548e-02 4.464477985483282551e-04 -8.739983357824323662e-05 -2.929075503703339081e-04 4.536334821630612357e-02 6.739188573028662144e-02 -1.644406609355695270e-01 -1.235880889949667960e-03 2.776952550123904830e-03 8.678094827020418206e-03 3.718036163571815031e-03 1.669573037110900875e-03 8.955412136806511700e-03 1.189582599729837199e-03 2.171295325003307856e-03 1.244668116460775388e-02 1.062167815318743394e-02 7.944408656496013826e-03 -1.811160767507657282e-02 5.410144184799917100e-02 -6.940491649178334374e-03 -5.736830589769410793e-02 -5.568219775693325491e-02 -4.626994432785554515e-03 -5.152952458313449224e-02 -2.276694799983345480e-02 -1.473372221516063008e-02 -3.327051826980703675e-02 1.081868210238794950e-04 -2.291292934348607819e-04 8.168341203069464859e-03 1.303911030680842895e-03 -1.285958632432335474e-03 -7.388829173858050756e-04 -1.159346981627092446e-03 7.020332578230889607e-04 -1.039349372281830539e-03 -2.135390528506294749e-04 5.059741716881077048e-04 3.935354668685285160e-04 8.333692239568838908e-04 -1.260919761191000524e-03 -9.278082873746741621e-03 5.702248601564404665e-04 -1.856655924121621373e-04 2.591759389244596094e-03 2.829864881803703593e-04 1.133835678852900436e-04 5.825080800106777982e-04 -6.968365109616806753e-04 9.543116963678752878e-05 5.853426692078141438e-04
-7.399836828573622127e-02 -4.687418425837763108e-02 4.131744456893267359e-02 1.691449451671302118e+00 -3.545031736240175646e-02 -3.160817343514883415e-01 4.617640288435022333e-02 4.062911182556243339e-03 3.695312206841470937e-02 -7.401065150559044126e-02 5.470709907311974152e-02 3.013404532318019607e-02 -3.256720944684524111e-01 -1.252038048373319001e-01 1.402176789514756727e-03 6.923484113995531479e-03 -2.721205629246968745e-03 -9.150053928342933782e-03 -3.258346109157547188e-01 1.226857447672127510e-01 -2.591475930324882784e-02 6.926318703192690593e-03 6.524279468732759870e-04 -9.538865079882908118e-03 -1.647132539300269483e-02 -4.436132093512011793e-04 -3.777562536711596974e-03 -3.391061575367279035e-01 -1.191566812167830364e-02 -1.087301172866649290e-01 1.014546716806910553e-02 -3.925906038028174850e-04 -3.572054819919501072e-03 -9.505747629429740775e-02 -1.088529494852073440e-02 -9.851614754633168658e-02 -4.368101952780813549e-03 3.042459071588625615e-03 8.743290378554459397e-03 -5.020331478410289261e-01 4.903130663739527217e-02 4.455667137395555866e-01 -4.802738963007756844e-03 1.494300938421555796e-03 1.360650057776770575e-02 -4.358180890590845555e-03 -1.072419579581707517e-03 9.190210608635639156e-03 3.990818130642508066e-02 4.544980318681865472e-02 -7.013246105238066415e-03 -3.988786675051229913e-02 -5.181392836591343365e-02 7.988344789051561590e-03 -1.079033621041681698e-03 2.806243305160957633e-04 -2.907343653191988946e-03 1.593039128788332516e-03 3.014113179617379577e-04 1.522174398860021453e-03 -3.991762993708219964e-02 5.231328849614156479e-02 -3.984487548102242510e-03 3.987794568832234848e-02 -4.558255644755100644e-02 2.978208383120289383e-03 1.591621834189760982e-03 2.999940233631623581e-04 1.549575427765631161e-03 -1.078561189508822713e-03 -8.002990166570110326e-04 -2.287513482085734746e-03 1.079033621041676277e-03 6.377825693547507779e-05 6.864430172388654057e-04 1.048325571406080780e-03 8.739983357824001112e-05 6.916397641002721731e-04 -6.581443684208255346e-03 2.588924800047430258e-04 2.557744318879009819e-03 1.377610349806273823e-03 -1.240132773745362179e-03 -1.097978125509180107e-02
-1.427168417602806688e-02 -2.703253230998460457e-03 1.348414081075815889e-02 -3.545031736240175646e-02 1.343767244518650594e+00 5.965251235904983629e-02 -4.057714435694836572e-03 6.337196581722023651e-03 -1.303202383381559318e-02 2.786779126007295562e-02 -2.080257768622078077e-02 -1.689556890950683413e-02 -1.508223495694804295e-01 -4.366594896191003938e-01 6.442548813548772818e-03 3.777562536711595673e-03 5.359735740244246996e-03 2.218538478288848131e-03 1.525892435023595284e-01 -4.353253429703167754e-01 3.138315429604981999e-02 -3.479930671012710676e-03 2.563413497273273403e-03 8.121098049783928487e-04 2.400897049971014233e-03 7.557487231087459817e-03 4.686520805925339060e-04 -1.472427358450352497e-02 -2.416468393293937367e-01 -3.409491129463967929e-02 -2.806243305160767898e-04 -2.722150492312679342e-03 8.319519293583182117e-04 -3.527646255831117308e-03 2.404582015927295841e-02 -2.193972038580367830e-03 5.707917779958653071e-03 4.135665638615963237e-03 -4.659592208552580314e-03 4.921791709287313965e-02 -1.500144916482977209e-01 -6.080713502534837445e-02 7.232926768015752322e-04 5.745239871054234025e-03 -1.012420774909068974e-03 -3.626856877730724824e-03 4.248576774968397182e-03 8.191962779712227624e-04 -5.978195859905222065e-02 -6.277245020202673609e-02 5.423986428712577156e-03 -1.090702679903208204e-02 -1.950622556006564867e-02 7.223005705825853717e-03 -6.571522622018309253e-04 -8.248654563654843948e-04 -1.368634150682025100e-03 -2.862935089103547937e-04 -1.354933636229221439e-03 -8.078579211827114238e-05 -1.877915343100125100e-03 -3.197416614365188731e-03 -3.654257906636338218e-03 5.949802724780613866e-02 -7.041355781442959483e-02 9.366427570390696566e-03 -4.757385535853617055e-04 6.860650720125779575e-03 -3.051907702245786665e-04 9.590360116964075391e-05 -4.015668029270878922e-05 1.776814995069070802e-03 5.158952338780691937e-04 6.708527766546222267e-05 4.762109851182190099e-04 -5.744767439521373956e-04 3.788900893500124684e-04 -7.275445605972782328e-04 1.448475079734583369e-03 4.654159245924742450e-02 -4.517862748695969030e-03 1.053994749800345231e-03 -2.579759628310069469e-02 3.308910456119060466e-03
6.397998520000508504e-02 6.424171226920696864e-02 -3.621329428796317418e-02 -3.160817343514883415e-01 5.965251235904983629e-02 1.882211635459908994e+00 -3.695453936301325293e-02 -1.304241732753838243e-02 -1.108173197988200076e-01 5.936432912400804729e-02 -6.770416297350405344e-02 -1.805869534339676896e-02 2.382566706496235670e-02 2.575932932893942179e-02 -2.660441485491110702e-01 1.061081222793148690e-03 1.349736889367811679e-02 1.630597435650328955e-02 -9.572880150248503500e-03 1.201913062737362814e-02 -2.672592424516151421e-01 1.847207293464514857e-03 -1.040861153186965413e-02 1.914339814283272379e-02 2.163358475251341700e-02 5.239265699366091626e-04 1.191047137481692289e-02 -1.346368452538552196e-01 -3.414546146865519993e-02 -5.470846912456504008e-01 -2.378692767926785488e-03 8.248654563654971884e-04 4.744157452933699809e-03 -3.128110908495302517e-02 -2.073974429235112861e-03 5.495796021706602502e-03 8.877460933885375494e-03 3.604652595686516463e-04 -1.297202502914292579e-02 4.471658944782710421e-01 -6.090492835264944838e-02 -6.971662681716135346e-01 6.545066456178401035e-03 -1.010058617244802889e-03 -3.323083402104740677e-03 9.889409277261595674e-03 -4.178184476572957898e-03 -1.309674695381676801e-02 5.184463641554911024e-03 7.896220640144762520e-03 -4.085115464600439991e-03 -5.735696754090555821e-02 -7.662319788228066919e-02 1.264935429220270628e-02 -2.543098941360465420e-03 -1.756028007623440914e-03 8.837304253592678793e-03 -3.489379301669791496e-03 -1.111631396808694053e-03 -2.921516599177650074e-03 -5.838356126180030414e-02 8.009604208030055017e-02 3.598983417292257216e-03 -7.968975096204469408e-03 7.031198503486569933e-03 -4.444163429570546775e-03 -3.470954471888453713e-03 7.913228175327580811e-04 -3.096316266334151780e-03 -2.626719322675893399e-03 2.127831623980637726e-03 8.461248753439897484e-04 -1.531623029517149761e-03 -2.177909366463286374e-03 -7.346310335900918835e-04 -1.400287063383327726e-03 1.929410380181362846e-03 -1.088009820165940396e-03 1.124859479728651523e-02 -4.468729869279017101e-03 6.008856666387550963e-03 7.150723681298964615e-03 3.283871584877724650e-03 3.701501059921881963e-03
-7.399364397040765484e-02 -5.470520934698833160e-02 -3.012790371325307220e-02 4.617640288435022333e-02 -4.057714435694836572e-03 -3.695453936301325293e-02 1.691410712285608131e+00 3.560480247364546103e-02 3.160581127748455232e-01 -7.401159636865616009e-02 4.686331833312195466e-02 -4.131744456893267359e-02 6.922539250929856877e-03 -6.547901045375529141e-04 9.539809942948621752e-03 -3.257859504678706219e-01 -1.226725166842927983e-01 2.591381444018311248e-02 6.925373840126945735e-03 2.720260766181255979e-03 9.158085264401479714e-03 -3.257193376217379921e-01 1.252080567211276141e-01 -1.386586548930533605e-03 -1.649022265431691198e-02 4.242435165041218994e-04 3.780869557441582547e-03 -3.391382828809620942e-01 1.187220442065562050e-02 1.087499594110448442e-01 1.014782932573355181e-02 3.940078984013835979e-04 3.556937010868129346e-03 -9.500739855181489224e-02 1.071096771289709731e-02 9.856717015188007358e-02 -4.361487911320842403e-03 1.065333106588874134e-03 -9.192572766299918902e-03 -4.799904373810618546e-03 -1.498080390684402956e-03 -1.360319355703771931e-02 -5.020175576004446416e-01 -4.910878540878355070e-02 -4.455572651088985370e-01 -4.361960342853684475e-03 -3.047655818450036719e-03 -8.745180104685872785e-03 1.593511560321186080e-03 -3.226707369402228740e-04 -1.549102996232783018e-03 -1.078561189508828134e-03 7.998265851241520476e-04 2.285151324421464108e-03 -3.989826024423512307e-02 -5.230761931774730727e-02 3.957558950729491570e-03 3.988975647664372293e-02 4.561042990798948316e-02 -2.981042972317432017e-03 -1.077143894910262021e-03 -2.777897413189689586e-04 2.884194508082077793e-03 1.590676971124048433e-03 -3.018837494945847454e-04 -1.521229535794314325e-03 3.990392942262938752e-02 -4.545074804988436662e-02 7.011356379106646955e-03 -3.989920510730082803e-02 5.181203863978200985e-02 -7.991179378248693815e-03 1.090844409363061346e-03 -8.645497051253288323e-05 -6.888051749031403811e-04 1.061081222793172976e-03 -6.377825693547778830e-05 -6.836084280417331800e-04 1.424853503091817351e-03 1.247691678271053463e-03 1.098072611815751817e-02 -6.569632895886865290e-03 -2.848762143117920418e-04 -2.547350825156185442e-03
-2.787393287000007602e-02 -2.081627820067361717e-02 -1.689887593023682230e-02 4.062911182556243339e-03 6.337196581722023651e-03 -1.304241732753838243e-02 3.560480247364546103e-02 1.343751181846533527e+00 5.968416527175114672e-02 1.426459770303524152e-02 -2.695221894939931005e-03 1.347327488550248593e-02 3.480875534078417804e-03 2.562468634207562372e-03 8.135270995769583111e-04 -1.525731808302424608e-01 -4.353891212272522626e-01 3.136378460320274342e-02 -3.779452262843025108e-03 5.358790877178535098e-03 2.220428204420268024e-03 1.508289636109403919e-01 -4.365787038269820508e-01 6.429320730628821853e-03 -2.395700303109608333e-03 7.552762915758904662e-03 4.714866697896643970e-04 1.470726604932072815e-02 -2.416010134707067269e-01 -3.402310170164565828e-02 2.801518989832665939e-04 -2.718371040049837387e-03 8.286449086283327473e-04 3.479930671012640420e-03 2.406093796832433143e-02 -2.236963308070208031e-03 3.624494720066442043e-03 4.246687048836978590e-03 8.154168257083799394e-04 -7.251824029329989206e-04 5.744767439521378076e-03 -1.016200227171916350e-03 -4.929303370659714190e-02 -1.500263024366191300e-01 -6.089311756432805312e-02 -5.705555622294381998e-03 4.133303480951693032e-03 -4.661009503151145560e-03 4.762109851182166247e-04 6.901752263484198582e-03 -3.047183386917223921e-04 -9.590360116963939866e-05 -4.110154335842404862e-05 1.775870132003359771e-03 1.870356438574431648e-03 -3.204503087358019295e-03 -3.545598654079602612e-03 -5.947676782882764523e-02 -7.042158915048815637e-02 9.367844864989257475e-03 6.576246937346830797e-04 -8.210860041026478602e-04 -1.258557603526725766e-03 2.862935089103547937e-04 -1.355406067762075003e-03 -8.078579211826978712e-05 5.980038342883356450e-02 -6.272190002801122932e-02 5.426348586376850830e-03 1.090560950443351593e-02 -1.949677692940854704e-02 7.223005705825851983e-03 4.988876986952771406e-04 3.803073839485772260e-04 -7.275445605972813770e-04 -4.729039643882321903e-04 6.566798306689610983e-05 4.766834166510749591e-04 -1.017617521770481162e-03 -2.579901357769926254e-02 3.303241277724794714e-03 -1.463592888785955962e-03 4.654112002771457202e-02 -4.518807611761677459e-03
-5.935015617802239657e-02 -6.765644738868561991e-02 -1.805019157580535147e-02 3.695312206841470937e-02 -1.303202383381559318e-02 -1.108173197988200076e-01 3.160581127748455232e-01 5.968416527175114672e-02 1.882233367310420347e+00 -6.396297766482229863e-02 6.426155439358688382e-02 -3.620337322577323047e-02 -1.846262430398818571e-03 -1.041994988865818303e-02 1.915426406808837592e-02 9.549258573605728592e-03 1.199598148226373000e-02 -2.672771948498635641e-01 -1.050215297537489614e-03 1.350351050360522158e-02 1.633432024847464303e-02 -2.384314703167797478e-02 2.576830552806368135e-02 -2.660569042004982121e-01 -2.166618252828044627e-02 4.393613255554905351e-04 1.198133610474520772e-02 1.346273966231981145e-01 -3.401034605025855806e-02 -5.471711462161629180e-01 2.373496021065412548e-03 8.432902861468565469e-04 4.705890498772393078e-03 3.129953391473434127e-02 -2.101847889673543607e-03 5.528866229006493792e-03 -9.901220065582994403e-03 -4.207475231609972971e-03 -1.310997503673671030e-02 -6.527586489462732650e-03 -1.011475911843355124e-03 -3.311745045316162768e-03 -4.471573907106797252e-01 -6.098618657630056061e-02 -6.971596541301535721e-01 -8.849587473446884900e-03 3.425128613201484538e-04 -1.298667040666145675e-02 3.478040944881284277e-03 7.653390832257117755e-04 -3.093954108669867697e-03 2.627191754208751950e-03 2.129248918579182154e-03 8.347865185554309217e-04 5.836702615815038409e-02 8.013997821285610834e-02 3.600400711890839808e-03 7.973226980000195502e-03 7.026001756625184849e-03 -4.438966682709130467e-03 2.549712982820463887e-03 -1.732878862513507860e-03 8.827855622935563279e-03 3.482765260209825554e-03 -1.116355712137254196e-03 -2.921044167644791089e-03 -5.185408504620618586e-03 7.863622864377754068e-03 -4.081808443870453551e-03 5.738011668601548931e-02 -7.661374925162359184e-02 1.264415754534128911e-02 1.413987577836147216e-03 1.931772537845617222e-03 -1.080450915640240005e-03 1.511780905137217242e-03 -2.184050976390406774e-03 -7.247099714001437303e-04 -7.117181042466250336e-03 3.256942987504961133e-03 3.661816811162009119e-03 -1.127410610006071220e-02 -4.498493055848905471e-03 5.979565911350508134e-03
7.784679555237609960e-02 4.014439707285277770e-02 -4.341173355408059140e-03 -7.401065150559044126e-02 2.786779126007295562e-02 5.936432912400804729e-02 -7.401159636865616009e-02 1.426459770303524152e-02 -6.396297766482229863e-02 1.631324980210929754e+00 -2.442102528266670292e-01 2.635364819727147034e-02 -4.659592208552595927e-03 -1.882497928968819567e-02 1.210747532401759696e-02 -4.656285187822588670e-03 -2.108036742753976664e-02 -7.722838267586845142e-03 -2.914916730663659195e-01 3.077419005019929425e-03 9.543778367824604092e-02 -2.916759213641795245e-01 -1.784704601667756046e-02 -9.398505671471577005e-02 -4.420612717657687041e-01 -1.235861992688351008e-01 1.343500793134119568e-02 3.566858073058090401e-03 -1.114465986005831483e-03 1.044073687610414154e-04 -5.533448814875170652e-02 -1.005646106727925981e-01 1.111867612575129227e-02 -4.946830580528705987e-03 -3.358988198601723751e-04 4.440856408840326527e-05 -3.998188062555047689e-03 1.484616091998020720e-02 -1.634140672146745018e-03 -1.112103828341561278e-03 1.299800876344997524e-02 -3.470482040355600366e-03 -1.111158965275854150e-03 1.342839388988122280e-02 5.636108186964647673e-04 -4.536797804532810008e-01 3.892627960853847213e-01 -4.278670663611289227e-02 2.202003374638907690e-03 7.714806931528352119e-04 -3.825750553062846546e-03 2.138697549236291164e-03 9.202966260022662180e-04 -7.190407930058768937e-04 2.138225117703432612e-03 1.053049886734632682e-03 7.568353156343150985e-04 2.204365532303186135e-03 1.483435013165884143e-03 3.608904479482225643e-03 3.149748272700081397e-02 -6.114208898214287119e-03 -3.265777457169360964e-02 -4.135618395462681285e-02 8.266606961903382594e-03 6.051092045424805166e-02 -4.137980553126957561e-02 -4.969979725638560761e-03 -6.087233057688243298e-02 3.149559300086939018e-02 1.200448524985513838e-03 3.344768009462779912e-02 1.397783176259203425e-02 4.379440309569315780e-04 -7.086472992831207944e-05 -9.077299472283202608e-03 5.408396188128351649e-03 -5.905394160692205860e-04 5.248714330023207357e-04 -1.922796338721350718e-04 -3.302296414659042917e-04 5.295957483308780592e-04 -6.566798306690085321e-05 3.358988198601768746e-04
-4.007400477445732800e-02 -1.029603109759021917e-01 1.038924183902259837e-02 5.470709907311974152e-02 -2.080257768622078077e-02 -6.770416297350405344e-02 4.686331833312195466e-02 -2.695221894939931005e-03 6.426155439358688382e-02 -2.442102528266670292e-01 2.042398995305181320e+00 -9.993155241876638950e-02 -2.194444470113223345e-03 6.496878439827115034e-03 -6.250269179676924084e-04 -1.667683310979206461e-04 6.156727736171256626e-03 2.809077894358063404e-03 4.881162597461750213e-02 -2.613576277431857720e-01 -2.937390298681589323e-02 1.709351772177322357e-02 -2.703437479296278978e-01 8.497625981469632966e-03 -2.105027353889686870e-01 -6.499136662554187982e-01 5.219329088679629941e-02 -2.900729611732006524e-03 7.330720095316867885e-03 -1.148481056371428166e-03 -4.736126116875122652e-03 9.464693329224636853e-03 6.725535301729144641e-03 4.083698170001894695e-03 4.880217734395900925e-04 -8.787226511110308893e-05 1.069159802005003636e-02 -6.991041823193842875e-03 2.171767756536178984e-03 1.091458570355777029e-02 -1.132465627407621897e-02 1.465955046450241345e-03 1.146166141860428984e-02 -1.103930762823158301e-02 2.996633212901659259e-03 4.126259526796816068e-01 -7.696774219919211291e-01 6.736968144824241611e-02 7.124267515459228785e-04 1.019129302675617944e-02 1.266116508052376067e-04 -5.007774248266859754e-04 -9.061236800166159316e-04 -4.129051597155924003e-04 -5.395168105208300070e-04 -8.645497051253450953e-04 7.327413074586993117e-04 4.412510516869092361e-04 1.251943562066736623e-03 -6.391998639533331538e-04 -1.648313618132410917e-03 -5.779727372952689693e-03 2.309717764129937470e-03 -5.314618528856560054e-02 1.202668953189933373e-02 7.574353036810396733e-02 -5.684579662235604569e-02 5.540677017327861296e-03 -8.245442029231457581e-02 -1.375720623674857139e-02 -7.814017553427931445e-03 -1.378130024492418490e-02 6.049485778213104480e-03 4.566050765047218601e-03 -1.894450446749903236e-04 8.053540340585592372e-03 2.143894296097691426e-03 -1.297296989220852884e-03 -4.634553337311324512e-04 -3.406231351887351738e-04 1.157457255495703994e-04 -5.702248601564498991e-04 -3.462923135829745801e-04 9.401387503820887986e-05
4.355818732926577952e-03 1.039254885975258828e-02 -9.836496945581797019e-03 3.013404532318019607e-02 -1.689556890950683413e-02 -1.805869534339676896e-02 -4.131744456893267359e-02 1.347327488550248593e-02 -3.620337322577323047e-02 2.635364819727147034e-02 -9.993155241876638950e-02 1.149998506454952052e+00 -8.965333198996491837e-03 4.334086882415225106e-03 1.588928974452488360e-02 9.252571570972560264e-03 -2.111768951863534152e-03 1.629038411591909874e-02 1.401213029187732828e-01 4.865714086337380451e-02 -3.639645599325121439e-01 -1.473306081101463660e-01 -6.947011204331743350e-02 -3.549708808415443784e-01 2.345480831167087721e-02 5.234399654577716332e-02 -1.817944884319460663e-01 3.358988198601782298e-04 -1.146118898707143216e-03 -2.994271055237376911e-03 4.176294750441659868e-04 6.643332215012307494e-03 6.980648329471045299e-02 -4.464477985483431628e-04 -8.787226511109951107e-05 -2.924351188374776337e-04 -1.184858284401287898e-03 2.165153715076191358e-03 1.244715359614061156e-02 -3.717091300506102265e-03 1.669573037110901308e-03 8.957774294470800119e-03 1.236353321482514802e-03 2.778369844722470509e-03 8.676205100888987470e-03 -4.529201105484495504e-02 6.745424669262353734e-02 -1.644420782301680706e-01 1.161236707758524483e-03 6.760495235160412456e-04 -1.042183961478960162e-03 2.159012105149054261e-04 5.069190347538148327e-04 3.907008776713976456e-04 -1.053522318267499799e-04 -2.277119988362906033e-04 8.191490348179378614e-03 -1.301076441483705031e-03 -1.283596474768059631e-03 -7.369931912543827967e-04 5.569259125065607885e-02 -4.613293918332755407e-03 -5.150684786955743444e-02 2.277261717822771925e-02 -1.473372221516063008e-02 -3.327051826980704369e-02 -1.062404031085171022e-02 7.914173038393267773e-03 -1.811444226427370505e-02 -5.406742677763358429e-02 -6.936239765382634301e-03 -5.735129836251130070e-02 -6.165231503762672169e-04 -1.776342563536217347e-04 2.564830791871839082e-03 -9.226587836665503008e-04 -1.258557603526721646e-03 -9.278555305279597570e-03 6.590419883332506020e-04 9.590360116964143154e-05 5.839253746092439110e-04 -2.943248449688979067e-04 1.129111363524361409e-04 5.829805115435326632e-04
-2.916797008164423999e-01 -1.711666686688317202e-02 1.472970654713136041e-01 -3.256720944684524111e-01 -1.508223495694804295e-01 2.382566706496235670e-02 6.922539250929856877e-03 3.480875534078417804e-03 -1.846262430398818571e-03 -4.659592208552595927e-03 -2.194444470113223345e-03 -8.965333198996491837e-03 1.699586612393202856e+00 -2.181783305032700127e-01 3.161034662019996389e-01 2.413794430817972625e-02 -3.352374157141768327e-03 -4.840486242482902601e-02 3.942346655371546660e-02 4.943759775565088888e-02 -4.805101120672035722e-03 2.009251309233899864e-03 -6.198774142595388399e-03 7.812127827296503312e-03 -5.147236036765897443e-02 5.223250270402328421e-02 4.698992998392717557e-02 -7.564904406153290239e-02 -6.815202806665092428e-02 -2.955059238010383088e-02 -9.821379136530399706e-03 8.701243972130354512e-03 -1.424381071558952078e-03 9.276665579148187651e-03 -1.967677334342646592e-03 -5.607289863460467733e-03 -4.065840258059939816e-02 8.762660071401535966e-03 5.319153871571971615e-02 -3.766980070375628570e-02 -5.101551907538785791e-02 1.425798366157542043e-03 -2.672072749830025056e-03 1.153205371699974864e-03 2.342787971429822688e-03 -2.381999788656809225e-03 -2.096651142812177605e-03 -2.107044636534965716e-04 -4.522199670167579288e-01 4.259721434828460662e-01 -6.900051509965918206e-02 -4.284335117690225569e-01 -4.138972659345953320e-02 -4.078553390609080398e-01 -7.781892209193791085e-03 -1.250053835935322367e-03 -1.286809009191475228e-02 1.530678166451407288e-03 -3.699611333790453829e-03 -3.244659767650745485e-03 4.313299894969572883e-04 1.204227977248353192e-03 1.587369950394068065e-03 -9.330050342360840521e-03 1.552835205342337384e-02 -4.336921471612522130e-04 -1.961535724415527059e-03 9.117928584108749620e-05 -1.954921682955571959e-03 -1.350681752433521799e-03 8.220308671683454471e-04 -1.270840823380952364e-04 -5.972479438357659355e-03 -5.494378727107900864e-04 -9.746262522806502845e-04 -4.158814783725873522e-03 7.511661372399042799e-05 -2.026731275949409088e-04 -7.757798201018163697e-03 5.866182343465219107e-03 -1.315249387469360955e-03 -6.320661478072072369e-03 -3.831892162989965645e-03 5.730594493535739933e-04
1.783712495448759941e-02 -2.703942981036434046e-01 -6.942192402696617526e-02 -1.252038048373319001e-01 -4.366594896191003938e-01 2.575932932893942179e-02 -6.547901045375529141e-04 2.562468634207562372e-03 -1.041994988865818303e-02 -1.882497928968819567e-02 6.496878439827115034e-03 4.334086882415225106e-03 -2.181783305032700127e-01 1.814175825550340404e+00 2.651899923377085827e-02 7.284421805097066396e-03 1.248305839263761687e-02 -2.765614193335374626e-03 -4.921224791447887520e-02 -1.445097194274668762e-01 9.278082873746741621e-03 6.202081163325382646e-03 -5.041789318632580036e-03 1.030798361537146185e-02 6.190270375003999181e-02 3.770948495251616288e-03 -6.729456483451839999e-02 -3.261903518599948426e-02 -2.135910203192443318e-02 -3.307209702600778789e-02 8.003462598102887779e-03 -7.783309503792329442e-03 1.094907320545620774e-02 1.497371743385114348e-02 -1.864214828647316018e-03 4.787148722423531337e-03 -5.359594010784390905e-02 1.428066037515232471e-02 6.873264642053017459e-02 3.209227402686568378e-03 4.837698896439056317e-03 1.993188637116833153e-03 -1.826420306018884318e-03 6.727425027860557813e-04 3.210172265752286782e-03 -2.336173929969835930e-03 -1.355878499294939463e-04 4.528728673951640249e-03 4.299405683588312099e-01 -7.705925218710618640e-01 8.526397061820550904e-02 -4.658694588640154011e-02 -1.704499900334899010e-01 -7.783640205865330342e-02 -7.199856560715934542e-04 5.343200636594279017e-04 -1.094151430093049087e-03 -2.904981495527713536e-03 4.488099562126085973e-04 4.599593403879945891e-03 -5.731066925068577234e-03 7.767719263208098732e-03 -1.048798002938955757e-04 1.163409892809650834e-02 -1.113757338706550248e-02 2.387668967051071942e-03 -9.136825845423000598e-04 -1.069443260924715991e-02 -7.705358300871202777e-04 -1.829254895216016544e-03 1.144229172575724190e-03 -1.274147844110951489e-03 1.476348540173052278e-03 -5.588865033679135154e-04 -2.735851006765485822e-03 -7.417175065829378976e-05 6.817187019103080822e-04 1.974763807335473687e-03 -1.568472689079849613e-04 -1.319028839732211585e-03 1.189582599729838500e-03 -1.855238629523063825e-03 8.092752157812597557e-04 1.620440157693914577e-04
9.400773342829282786e-02 8.544396703222333772e-03 -3.550148169740998672e-01 1.402176789514756727e-03 6.442548813548772818e-03 -2.660441485491110702e-01 9.539809942948621752e-03 8.135270995769583111e-04 1.915426406808837592e-02 1.210747532401759696e-02 -6.250269179676924084e-04 1.588928974452488360e-02 3.161034662019996389e-01 2.651899923377085827e-02 1.751881003628030786e+00 4.795085572175501742e-02 -3.182535021080244719e-02 -1.423568489322449282e-01 6.077831670184427604e-03 2.441100973417016651e-02 6.317354457342097204e-03 -7.814489984960773516e-03 1.030136957391148723e-02 -1.865254178019597892e-02 4.978011061697105825e-03 -5.276068115775561090e-02 -1.372460846098154733e-02 -6.491020288819732142e-02 -8.637560201501422175e-02 1.851837122486505588e-02 -4.348259828400818580e-03 2.937106839761876448e-03 -1.375767866828142214e-02 -7.214974369767255744e-03 1.016672658704770131e-03 -1.305895243118831983e-02 1.042420177245388310e-02 -6.510106522747108500e-04 -1.221518971350861807e-02 4.755873754948505144e-02 6.765125064182421488e-02 -1.672880057840889050e-03 4.451722334096212472e-03 2.883249645016363293e-03 -4.530618400083057974e-03 3.661816811162022563e-03 2.933799819031885671e-03 -1.919016886458539770e-03 -6.769991108970833948e-02 8.587954890551607878e-02 -1.635217816041658057e-01 -4.101636395304394389e-01 -7.631847954358896013e-02 -7.698465524806832327e-01 -1.052482968895207885e-02 -2.961200847937502968e-03 -2.259356562727552961e-02 9.827520746457549597e-03 3.189857709839503518e-03 8.473059541761182589e-03 3.621660130869317189e-03 2.282316735224327979e-03 -1.133316004166762953e-02 -1.083757936370232950e-03 1.089899546297355085e-03 7.766774400142440393e-04 2.790180633043857095e-03 -7.436072327143617485e-04 2.987184582244542877e-03 2.106572205002122181e-03 -9.141550160751555753e-04 1.005334301916241012e-03 -6.486484946104328388e-04 1.979488122664030576e-03 4.691245121253890746e-03 1.195724209656957165e-03 -9.793505676091974164e-04 -9.713192315506540865e-04 -2.404204070701011949e-03 8.792423257971415662e-03 -1.805633318573251610e-03 1.064388243523164187e-03 -3.537094886488205067e-03 5.461308519808157893e-04
-2.914548234068032317e-01 -4.884753077111450570e-02 -1.401137440142475876e-01 6.923484113995531479e-03 3.777562536711595673e-03 1.061081222793148690e-03 -3.257859504678706219e-01 -1.525731808302424608e-01 9.549258573605728592e-03 -4.656285187822588670e-03 -1.667683310979206461e-04 9.252571570972560264e-03 2.413794430817972625e-02 7.284421805097066396e-03 4.795085572175501742e-02 1.698771195567494452e+00 -2.800404051414844830e-01 -2.602417444625813037e-01 2.015392919161055826e-03 -7.775750599266649001e-03 -6.293260449166469817e-03 3.943811193123400449e-02 4.923823164878593506e-02 -6.059406840403074208e-03 -5.181723538664342876e-02 4.073540892045485196e-02 -5.757759306674901933e-02 -7.549455895028917007e-02 -6.000683600869136103e-02 4.351188903904588956e-02 -9.784057045434876865e-03 8.781084901182890229e-03 -4.644001967968323691e-04 9.289893662068150759e-03 -7.317964443929742945e-04 5.938464367992092596e-03 -4.064139504541663256e-02 -2.993798623704532671e-03 -5.380144782463597286e-02 -2.687662990414236251e-03 6.103815404491573331e-04 -2.547350825156201488e-03 -3.769153255426764548e-02 -5.009947433318126531e-02 9.707523137112301567e-03 -2.390975987781070525e-03 -2.007834014635352833e-03 6.694354820560792074e-04 1.514143062801472919e-03 -2.889391254943496704e-03 3.950944909269523027e-03 -7.788033819120909751e-03 1.392728158857667884e-03 1.198889500927086474e-02 -4.286272086974933226e-01 4.838502030044910390e-02 4.081595849680669241e-01 -4.518193450768965835e-01 4.309884214987044215e-01 -2.566248086470407364e-02 -1.356823362360639815e-03 8.196687095040884694e-04 7.823466184085186821e-04 -1.961535724415516650e-03 8.730534727167322314e-04 1.813192223098928149e-03 -9.334774657689396543e-03 1.526379039502438056e-02 -2.951279785747549286e-03 4.129051597156086634e-04 6.410895900847690936e-04 -2.662151687640032342e-03 -6.098618657630051204e-03 -3.297572099330453067e-04 1.071002284983139669e-03 -4.279757256136856002e-03 1.204700408781331439e-04 1.653510364993880893e-04 -6.359400863766213365e-03 -3.830474868391370476e-03 2.877108035089181960e-04 -7.699689122476921846e-03 5.974841596021962520e-03 2.173185051133983553e-05
-3.078836299618493803e-03 -2.613699109630399642e-01 4.864391278045385181e-02 -2.721205629246968745e-03 5.359735740244246996e-03 1.349736889367811679e-02 -1.226725166842927983e-01 -4.353891212272522626e-01 1.199598148226373000e-02 -2.108036742753976664e-02 6.156727736171256626e-03 -2.111768951863534152e-03 -3.352374157141768327e-03 1.248305839263761687e-02 -3.182535021080244719e-02 -2.800404051414844830e-01 1.798775502442320651e+00 -3.642541604621524903e-02 7.769136557806687396e-03 -1.010247589857937375e-02 -1.225534639380132344e-02 -4.938657515010252269e-02 -1.445125540166640188e-01 2.442848970088581581e-02 5.970920414299248080e-02 2.835108871818400531e-02 5.797490798588039729e-02 -1.765807340353541671e-02 6.040982010621700864e-03 3.595865369175413329e-02 8.707858013590322188e-03 -1.100151310560315565e-02 -1.156039960897106700e-02 1.618172486336236227e-02 -3.641029823716387254e-03 -6.916397641002713925e-03 -5.455592098260604594e-02 -1.432412407617500178e-03 -7.112173268217980571e-02 -2.763252035671093579e-03 -8.702188835196041257e-04 -4.036455016716340542e-03 -7.221115979694440329e-03 -1.027349611347301919e-02 -8.220308671683149539e-05 -3.084505478012754785e-03 -1.805160887040392192e-03 -4.553767545192976066e-03 -4.968562431039996383e-03 -1.194826589744533117e-02 -2.514753049389171352e-03 1.593039128788331215e-03 8.716361781181665522e-04 -1.455561552727414800e-03 4.386951970941740941e-02 -1.660979507528261845e-01 -5.758467953974184816e-02 4.341811137977410473e-01 -7.675415590318819259e-01 4.976026849259110318e-02 -2.246884370260170821e-03 1.588787244992631142e-03 6.448690423475891484e-04 -1.498552822217252833e-03 1.216038765569739995e-03 1.176354516809889703e-03 1.157268282882530780e-02 -2.246506425033886756e-02 3.014113179617359519e-04 -6.367432199824769705e-03 7.004269906113814656e-03 -1.279817022505215507e-03 1.279817022505214640e-03 -1.525953851122869480e-04 3.837561341384223591e-03 -6.221923287705309093e-04 3.907008776713959651e-04 -2.302631291137105605e-03 -2.199168785441778934e-03 1.576504025138391642e-03 -3.642447118314967461e-04 2.466092601505069952e-04 -3.509693857582593841e-03 -8.002990166570073463e-04
-9.537778487357340129e-02 -2.943106720229139717e-02 -3.639045611278395320e-01 -9.150053928342933782e-03 2.218538478288848131e-03 1.630597435650328955e-02 2.591381444018311248e-02 3.136378460320274342e-02 -2.672771948498635641e-01 -7.722838267586845142e-03 2.809077894358063404e-03 1.629038411591909874e-02 -4.840486242482902601e-02 -2.765614193335374626e-03 -1.423568489322449282e-01 -2.602417444625813037e-01 -3.642541604621524903e-02 1.766771100680566198e+00 6.276252913983699014e-03 -1.223833885861853182e-02 -1.363673619587044833e-02 4.801321668409193333e-03 9.274775853016753446e-03 6.316882025809241255e-03 -1.826514792325455855e-02 4.334134125568510354e-02 -3.832506323982672047e-02 7.036867681880834557e-02 8.907035147842129463e-02 -8.537782661762366096e-03 2.446722908657982323e-03 -3.536622454955349552e-03 -1.048467300865937521e-02 3.766224179922983070e-03 -3.130803768232580993e-03 -1.130670387582772760e-02 1.500914979881535832e-03 -1.742799924703484094e-03 3.520559782838265928e-03 -3.956614087663785743e-03 -3.700083765323309778e-03 -2.994743486770236329e-03 -4.713307673838235817e-02 -6.572278512470856870e-02 1.342414200608552446e-02 -3.068915237428522774e-03 -2.958366258740363804e-03 -2.390503556248205360e-04 -8.952577547609386413e-03 -1.561386216087022518e-03 9.761380331857793038e-03 1.043790228690669696e-02 -5.385719474551432079e-05 -1.299186715352285484e-02 4.105718203748265349e-01 -5.850686589187555076e-02 -7.843572870123362017e-01 -2.765519707028803523e-02 4.942578696732950055e-02 -1.554479267076674109e-01 -1.656344954190946440e-03 7.643942201599998772e-04 -9.855394206896012435e-03 -2.521367090849146834e-03 1.549575427765634630e-03 2.474123937563610896e-03 -1.488631760027289610e-03 1.148953487904274791e-03 9.495873810393029753e-04 -2.290820502815726391e-03 -4.133303480951688695e-03 -5.886496899377985240e-04 9.732089576820686675e-05 -8.962026178266490218e-04 4.294875065188228161e-03 -1.349264457834955036e-03 6.623490090632397527e-04 -7.015608262902343125e-04 -7.662839462914221560e-04 3.376468165317376632e-03 -1.436191859880343489e-04 2.276175125297203242e-03 -8.466917931834058719e-03 3.623549857000706725e-04
-4.640694947238382245e-03 1.488159328494743742e-04 -9.263437496228234952e-03 -3.258346109157547188e-01 1.525892435023595284e-01 -9.572880150248503500e-03 6.925373840126945735e-03 -3.779452262843025108e-03 -1.050215297537489614e-03 -2.914916730663659195e-01 4.881162597461750213e-02 1.401213029187732828e-01 3.942346655371546660e-02 -4.921224791447887520e-02 6.077831670184427604e-03 2.015392919161055826e-03 7.769136557806687396e-03 6.276252913983699014e-03 1.699222840112904365e+00 2.803427613225119019e-01 2.601619035335288044e-01 2.413652701358118269e-02 -7.270248859111382717e-03 -4.797353243533206829e-02 -5.184888829934473919e-02 -4.070328357622068211e-02 5.739806908426399457e-02 -7.552195997919478043e-02 6.006683481336401453e-02 -4.355346301393718533e-02 -9.789253792296271489e-03 -8.790533531839991865e-03 4.899114995710297186e-04 9.279972599878167153e-03 7.256548344658538940e-04 -5.917677380546433434e-03 -2.376330610262544774e-03 2.012085898431061580e-03 -6.609317144646817714e-04 -3.770050875339191199e-02 5.009238786018843648e-02 -9.705160979448016617e-03 -2.676324633625701711e-03 -6.117988350477169407e-04 2.539791920630506735e-03 -4.065273340220515452e-02 3.002774822828783129e-03 5.382223481208162769e-02 -9.326270890097996397e-03 -1.524205854451302425e-02 2.947027901951840105e-03 4.166846119784154909e-04 -6.439241792819013193e-04 2.663096550705778935e-03 -1.353043910097805882e-03 -8.291173401611868533e-04 -8.683291573881790279e-04 -1.962480587481228982e-03 -8.692740204538807348e-04 -1.813664654631803397e-03 -4.286626410624574390e-01 -4.852297030804288147e-02 -4.082176940466081261e-01 -4.516062784555787690e-01 -4.309241708102361512e-01 2.571114131258815660e-02 1.517922515064317694e-03 2.905926358593420231e-03 -3.947637888539515770e-03 -7.786144092989456464e-03 -1.394617884989076718e-03 -1.198369826240947011e-02 -4.524949221688786584e-03 -1.138559994181453016e-04 -1.714926464264861011e-04 -5.937991936459253994e-03 3.255053261373469682e-04 -1.076199031844534294e-03 -7.830080225545012901e-03 -5.975786459087651867e-03 -9.448630657098383914e-06 -6.399557544058934351e-03 3.838033772917092551e-03 -2.707032683261139999e-04
2.105202153556843397e-02 6.191215238069695814e-03 -2.102320321206427312e-03 1.226857447672127510e-01 -4.353253429703167754e-01 1.201913062737362814e-02 2.720260766181255979e-03 5.358790877178535098e-03 1.350351050360522158e-02 3.077419005019929425e-03 -2.613576277431857720e-01 4.865714086337380451e-02 4.943759775565088888e-02 -1.445097194274668762e-01 2.441100973417016651e-02 -7.775750599266649001e-03 -1.010247589857937375e-02 -1.223833885861853182e-02 2.803427613225119019e-01 1.799415174737806877e+00 -3.636305508387834007e-02 3.359933061667439661e-03 1.247691678271049646e-02 -3.183574370452526420e-02 -5.969739335467109248e-02 2.828589316664996411e-02 5.793805832631768182e-02 1.768830902163816277e-02 6.175152565952627369e-03 3.588117492036585476e-02 -8.702188835196073349e-03 -1.099915094793887764e-02 -1.158118659641670274e-02 -1.618125243182946815e-02 -3.690635134666202504e-03 -6.888524180564246750e-03 3.066553079764250834e-03 -1.817444106894636679e-03 -4.565105901981504968e-03 7.219226253562999185e-03 -1.026263018821734624e-02 -8.456524438111693339e-05 2.752386110415425829e-03 -8.697464519867485018e-04 -4.029840975256361590e-03 5.455403125647461521e-02 -1.441388606741752804e-03 -7.112645699750837214e-02 -1.157173796575959764e-02 -2.268238275545234398e-02 3.094426540202756498e-04 6.365542473693336367e-03 7.000490453850974001e-03 -1.279817022505214423e-03 2.242632486464477253e-03 1.604849917109712164e-03 5.829805115435334221e-04 1.503749569078663504e-03 1.212731744839750953e-03 1.176826948342747170e-03 -4.398432057190128364e-02 -1.661343279808560336e-01 -5.776514838529260565e-02 -4.341220598561341681e-01 -7.677636018523239514e-01 4.984719589463650069e-02 4.964782978777148789e-03 -1.215566334036884133e-02 -2.512390891724892474e-03 -1.594928854919754578e-03 8.706913150524610507e-04 -1.465955046450233973e-03 5.910118476020757763e-04 3.836144046785654009e-04 -2.294599955078564443e-03 -1.343595279440692319e-03 -1.530678166451418672e-04 3.844647814377055023e-03 -2.466092601505066699e-04 -3.523866803568253669e-03 -8.154168257083803731e-04 2.170822893470454075e-03 1.567527826014139883e-03 -3.821971100800012938e-04
7.718113952258287384e-03 2.845455122387934629e-03 1.630077760964191574e-02 -2.591475930324882784e-02 3.138315429604981999e-02 -2.672592424516151421e-01 9.158085264401479714e-03 2.220428204420268024e-03 1.633432024847464303e-02 9.543778367824604092e-02 -2.937390298681589323e-02 -3.639645599325121439e-01 -4.805101120672035722e-03 9.278082873746741621e-03 6.317354457342097204e-03 -6.293260449166469817e-03 -1.225534639380132344e-02 -1.363673619587044833e-02 2.601619035335288044e-01 -3.636305508387834007e-02 1.766858972945677175e+00 4.838313057431768704e-02 -2.755220699612556320e-03 -1.423549592061135183e-01 1.825097497726891477e-02 4.327520084108535392e-02 -3.831655947223532033e-02 -7.041828212975816126e-02 8.922152956893500408e-02 -8.642190030523404232e-03 -2.471289348366476069e-03 -3.525756529699675297e-03 -1.051490862676211779e-02 -3.767641474521621608e-03 -3.173322606189564379e-03 -1.128166500458639351e-02 3.057104449107141825e-03 -2.976318656988871224e-03 -2.513335754790606323e-04 4.715811560962369225e-02 -6.571428135711718244e-02 1.343264577367691767e-02 3.952834635400945956e-03 -3.699611333790453829e-03 -2.994271055237379513e-03 -1.482962581633023857e-03 -1.758862596820571188e-03 3.511583583714014169e-03 1.492411212290139155e-03 1.132418384254337603e-03 9.528944017692976554e-04 2.290820502815722488e-03 -4.135193207083114227e-03 -5.957361629306290882e-04 1.656817385723804992e-03 7.828190499413580430e-04 -9.898385476385850035e-03 2.530815721506246736e-03 1.549102996232780199e-03 2.476013663695028188e-03 -4.105656787648993555e-01 -5.864434346793646197e-02 -7.843213822158391357e-01 2.770291265510643058e-02 4.950846248557919105e-02 -1.554635169482516677e-01 8.952105116076532199e-03 -1.584062929664078155e-03 9.759963037259226926e-03 -1.043223310851242730e-02 -5.763664700835570724e-05 -1.299422931118713459e-02 1.365327129952037793e-03 6.670733243917916552e-04 -6.940019217645477991e-04 -5.905394160692249770e-05 -9.009269331552029842e-04 4.303378832779625705e-03 -2.252553548654435273e-03 -8.480618446286863898e-03 3.439301559187152172e-04 7.540007264371814634e-04 3.364184945463137132e-03 -1.648786049665287520e-04
-4.661009503151123876e-03 2.169405598871903141e-03 8.953522410675086168e-03 6.926318703192690593e-03 -3.479930671012710676e-03 1.847207293464514857e-03 -3.257193376217379921e-01 1.508289636109403919e-01 -2.384314703167797478e-02 -2.916759213641795245e-01 1.709351772177322357e-02 -1.473306081101463660e-01 2.009251309233899864e-03 6.202081163325382646e-03 -7.814489984960773516e-03 3.943811193123400449e-02 -4.938657515010252269e-02 4.801321668409193333e-03 2.413652701358118269e-02 3.359933061667439661e-03 4.838313057431768704e-02 1.699834166516419387e+00 2.182406914656069563e-01 -3.160930727082768010e-01 -5.161078280678560448e-02 -5.221455030577480672e-02 -4.703481097954845258e-02 -7.566321700751857393e-02 6.815627995044661047e-02 2.967295214711334131e-02 -9.806733759011913854e-03 -8.701243972130325022e-03 1.449419942800279654e-03 9.280445031410972795e-03 1.996495657846809619e-03 5.593116917474813543e-03 -2.377275473328273585e-03 2.108461931133538605e-03 2.173185051134796705e-04 -2.678686791289964109e-03 -1.153677803232808479e-03 -2.347039855225504547e-03 -3.767830447134772054e-02 5.100796017086214884e-02 -1.426743229223243750e-03 -4.068202415724216092e-02 -8.766911955197232570e-03 -5.319862518871253804e-02 -1.963897882079805937e-03 -2.036179906606748165e-04 1.953031956824114335e-03 -1.351154183966375363e-03 -8.220308671683725522e-04 1.318083976666647571e-04 4.284954002998304836e-04 -1.214621470971169546e-03 -1.511780905137210520e-03 -9.330995205426547215e-03 -1.552835205342334782e-02 4.327472840955288221e-04 -7.783781935325205341e-03 1.238243047613929058e-03 1.294698615790159171e-02 1.531623029517152363e-03 3.701028628389026881e-03 3.240880315387857126e-03 -4.520328841297471256e-01 -4.260075758478101826e-01 6.899012160593637200e-02 -4.284486295780738918e-01 4.133634183024686992e-02 4.078704568699593747e-01 -4.522587064024554543e-03 -7.464418219117210061e-05 1.974763807335530607e-04 -5.937991936459224504e-03 5.532173249736565450e-04 9.684846423535089588e-04 -6.446800697344464218e-03 3.838033772917092551e-03 -5.612486610321996581e-04 -7.773860873135252092e-03 -5.861930459669499084e-03 1.325642881192198776e-03
1.882403442662248724e-02 6.529476215594165120e-03 4.349677122999452347e-03 6.524279468732759870e-04 2.563413497273273403e-03 -1.040861153186965413e-02 1.252080567211276141e-01 -4.365787038269820508e-01 2.576830552806368135e-02 -1.784704601667756046e-02 -2.703437479296278978e-01 -6.947011204331743350e-02 -6.198774142595388399e-03 -5.041789318632580036e-03 1.030136957391148723e-02 4.923823164878593506e-02 -1.445125540166640188e-01 9.274775853016753446e-03 -7.270248859111382717e-03 1.247691678271049646e-02 -2.755220699612556320e-03 2.182406914656069563e-01 1.814438497482607993e+00 2.646986635435390200e-02 -6.196695443850831764e-02 3.700556196856164860e-03 -6.729550969758411882e-02 3.262564922745945367e-02 -2.127878867133901897e-02 -3.310327750717624584e-02 -7.999683145840102635e-03 -7.774805736200932765e-03 1.092828621801057200e-02 -1.498789037983676298e-02 -1.903426645874312095e-03 4.805101120672035722e-03 2.325780436247017625e-03 -1.478710697837336903e-04 4.520697337893098654e-03 1.831144621347437738e-03 6.732149343189117304e-04 3.213006854949411635e-03 -3.221038191007951496e-03 4.843840506366175851e-03 1.996023226313964945e-03 5.359971956010675664e-02 1.427735335442233654e-02 6.870855241235454547e-02 9.150998791408627032e-04 -1.085836635114797652e-02 -7.686461039556986494e-04 1.827365169084594915e-03 1.144229172575724407e-03 -1.277927296373792578e-03 5.727759904338578650e-03 7.783309503792332044e-03 -1.048798002938947354e-04 -1.162748488663652505e-02 -1.114371499699262288e-02 2.391920850846773750e-03 7.199856560716005015e-04 5.475481465793836369e-04 -1.093678998560197041e-03 2.899784748666304167e-03 4.483375246797516181e-04 4.600065835412800973e-03 -4.298715933550343316e-01 -7.709303104170535104e-01 8.529089921557826692e-02 4.653639571238601946e-02 -1.704329824983071007e-01 -7.775703356113358722e-02 4.818801635124883944e-05 6.798289757788893812e-04 1.982795143394015715e-03 -1.529260871852854402e-03 -5.603037979664752914e-04 -2.730654259904076887e-03 1.842955409668824325e-03 8.026611743212849238e-04 1.492883643822998031e-04 1.247219246738189328e-04 -1.328005038856464211e-03 1.177299379875597699e-03
-1.210511316635331722e-02 -6.713252081874967157e-04 1.587747895620349875e-02 -9.538865079882908118e-03 8.121098049783928487e-04 1.914339814283272379e-02 -1.386586548930533605e-03 6.429320730628821853e-03 -2.660569042004982121e-01 -9.398505671471577005e-02 8.497625981469632966e-03 -3.549708808415443784e-01 7.812127827296503312e-03 1.030798361537146185e-02 -1.865254178019597892e-02 -6.059406840403074208e-03 2.442848970088581581e-02 6.316882025809241255e-03 -4.797353243533206829e-02 -3.183574370452526420e-02 -1.423549592061135183e-01 -3.160930727082768010e-01 2.646986635435390200e-02 1.751959427262484548e+00 -4.926988456148721426e-03 -5.270587909994438325e-02 -1.375200948988715768e-02 6.494469039009576061e-02 -8.646819859545387676e-02 1.852262310866074901e-02 4.346370102269426008e-03 2.921989030710504722e-03 -1.372555332404725749e-02 7.221115979694331909e-03 1.066277969654585165e-03 -1.308682589162678787e-02 -3.648588728242071165e-03 2.956476532608948680e-03 -1.904843940472878208e-03 -4.463533122417596456e-03 2.881832350417797613e-03 -4.536760010010184446e-03 -4.756676888554360605e-02 6.763943985350283350e-02 -1.674297352439453861e-03 -1.044687848603094611e-02 -6.358928432233365222e-04 -1.220432378825294338e-02 -2.795377379905263429e-03 -6.599868513989625004e-04 2.983877561514554702e-03 -2.105154910403562139e-03 -9.150998791408627032e-04 1.013365637974784992e-03 -3.623077425467883302e-03 2.257277863982988693e-03 -1.136811997509892987e-02 1.071947148048850483e-03 1.091316840895917729e-03 7.738428508171043326e-04 1.052246753128780951e-02 -2.977735951587433434e-03 -2.262758069764111979e-02 -9.818544547333288297e-03 3.192219867503779361e-03 8.474004404826891018e-03 6.769565920591262553e-02 8.599198761033564897e-02 -1.635231988987643770e-01 4.101726157295636499e-01 -7.623580402533927658e-02 -7.698375762815590218e-01 -1.139977288780023249e-03 -9.784057045434850844e-04 -9.793505676091956817e-04 6.703803451217802637e-04 1.983267574926873833e-03 4.680851627531070272e-03 -1.091789272428776063e-03 -3.524339235101109618e-03 5.692799970907257492e-04 2.396645166175325435e-03 8.809430793154209016e-03 -1.783429036529045851e-03
-4.419545022393434053e-01 2.104328155221061314e-01 -2.346614666845941305e-02 -1.647132539300269483e-02 2.400897049971014233e-03 2.163358475251341700e-02 -1.649022265431691198e-02 -2.395700303109608333e-03 -2.166618252828044627e-02 -4.420612717657687041e-01 -2.105027353889686870e-01 2.345480831167087721e-02 -5.147236036765897443e-02 6.190270375003999181e-02 4.978011061697105825e-03 -5.181723538664342876e-02 5.970920414299248080e-02 -1.826514792325455855e-02 -5.184888829934473919e-02 -5.969739335467109248e-02 1.825097497726891477e-02 -5.161078280678560448e-02 -6.196695443850831764e-02 -4.926988456148721426e-03 2.396320133280720910e+00 -1.903899077407213039e-04 -3.604652595686498031e-04 1.039396615435111970e-02 -4.015668029271379010e-05 3.165291270131711306e-05 -1.308677392415817486e+00 -6.803014073117027213e-05 2.366881979605459671e-04 3.110961643852736946e-03 2.645616583990800103e-05 -1.653510364993076076e-05 3.911685848889232681e-02 -5.696154234790561099e-02 6.331527403327770476e-03 2.224680088215959858e-03 -6.245544864348039332e-04 -5.659729763607412173e-03 2.231766561208796060e-03 6.250269179676631350e-04 5.658312469008840856e-03 3.910079581677523841e-02 5.698232933535125888e-02 -6.320189046539225960e-03 -5.151865865787885225e-03 -1.223597670095338472e-04 8.499043276068218161e-03 1.344067710973550220e-03 -5.007774248267076594e-04 -1.558079195357025236e-03 1.529260871852862859e-03 -3.453474505172779690e-04 1.811302496967513893e-03 -5.149031276590752999e-03 -1.981850280328306419e-03 -8.311487957524631848e-03 1.582645635065510741e-03 3.325917991301883744e-04 -1.812247360033226442e-03 -5.136275625203646708e-03 1.978070828065477908e-03 8.318574430517467616e-03 -5.142417235130775782e-03 7.984092905256401449e-05 -8.512271358988170861e-03 1.447057785136022894e-03 5.636108186964647673e-04 1.603905054043999832e-03 -4.243285541800420613e-02 -1.572015925576265849e-02 1.663903858716633388e-03 -4.275127427114874118e-02 1.571071062510555338e-02 -1.658234680322376309e-03 6.109012151352883821e-03 9.306901197250446248e-05 4.762109851182112037e-04 6.073579786388720592e-03 -7.842363445398875370e-05 -4.502272508111648981e-04
1.234869886469354694e-01 -6.498380772101619574e-01 5.226510047979031348e-02 -4.436132093512011793e-04 7.557487231087459817e-03 5.239265699366091626e-04 4.242435165041218994e-04 7.552762915758904662e-03 4.393613255554905351e-04 -1.235861992688351008e-01 -6.499136662554187982e-01 5.234399654577716332e-02 5.223250270402328421e-02 3.770948495251616288e-03 -5.276068115775561090e-02 4.073540892045485196e-02 2.835108871818400531e-02 4.334134125568510354e-02 -4.070328357622068211e-02 2.828589316664996411e-02 4.327520084108535392e-02 -5.221455030577480672e-02 3.700556196856164860e-03 -5.270587909994438325e-02 -1.903899077407213039e-04 1.785281913000905440e+00 -1.198686355367961504e-01 4.913287941695498477e-05 -8.193852505843651421e-03 1.184858284401284646e-03 -1.303911030679827160e-04 -3.680737694052882425e-01 1.616424489664670949e-02 8.976199124237635438e-06 -3.141669693488254381e-04 -1.927520654049936773e-04 6.230993973136132735e-02 -7.989006193197560612e-02 8.259992920443404510e-03 -2.116493267192074128e-04 -8.208497883362168498e-03 7.195132245387343608e-04 1.903899077407247462e-04 -8.208025451829312549e-03 7.426623696486494165e-04 -6.231277432055846305e-02 -7.991840782394693532e-02 8.257630762779128233e-03 -8.028973900877121178e-03 -1.202054792197219946e-02 1.024089833770599513e-02 5.758940385507024242e-04 -1.407845967909023346e-03 4.279757256136856869e-03 -1.693667045286530864e-03 -8.267551824969123116e-04 -5.368239507835646275e-03 -9.364065412726422025e-03 -1.411625420171864435e-03 -1.248920000256473553e-02 1.678549236235148297e-03 -8.187238464383656206e-04 -5.357373582579971587e-03 9.350837329806471060e-03 -1.401231926449048298e-03 -1.248447568723617951e-02 8.016218249490029632e-03 -1.201157172284795030e-02 1.023570159084458836e-02 -5.933740052663566064e-04 -1.405483810244748371e-03 4.268418899348327099e-03 9.619887087767606260e-02 1.913347708064275232e-02 2.013975624562470632e-03 -9.603446470424240045e-02 1.913725653290559298e-02 2.053187441789466709e-03 1.700753518279262224e-05 9.198241944694182919e-04 -1.176354516809898729e-04 1.384224391266256028e-04 9.207690575351291061e-04 -1.199976093452649432e-04
-1.333910433017156116e-02 5.211061536854660892e-02 -1.817751187390989898e-01 -3.777562536711596974e-03 4.686520805925339060e-04 1.191047137481692289e-02 3.780869557441582547e-03 4.714866697896643970e-04 1.198133610474520772e-02 1.343500793134119568e-02 5.219329088679629941e-02 -1.817944884319460663e-01 4.698992998392717557e-02 -6.729456483451839999e-02 -1.372460846098154733e-02 -5.757759306674901933e-02 5.797490798588039729e-02 -3.832506323982672047e-02 5.739806908426399457e-02 5.793805832631768182e-02 -3.831655947223532033e-02 -4.703481097954845258e-02 -6.729550969758411882e-02 -1.375200948988715768e-02 -3.604652595686498031e-04 -1.198686355367961504e-01 6.826493920300334972e-01 -4.440856408840486446e-05 1.184385852868429130e-03 2.299324270407117864e-03 1.936969284706746759e-04 1.627951819066342232e-02 -2.249501640952190074e-01 -4.251883795669422509e-06 -1.965315176678367171e-04 -2.060273914782297707e-03 -6.794982737058885038e-03 8.164561750806622470e-03 -5.902559571495075152e-03 -1.841065683537398794e-03 7.332137389915443105e-04 -1.644534165869567226e-03 1.862325102515903280e-03 7.327413074586892287e-04 -1.663903858716631870e-03 6.835611848884447228e-03 8.198104389639346290e-03 -5.902087139962220938e-03 7.093087034290627285e-03 -1.994605931715398833e-03 -1.151788077101408014e-02 1.088718467465215126e-02 -8.041257120731363714e-03 -6.618293343770970810e-03 -1.040294235347538968e-02 6.359873295299078855e-03 -1.059616685041324391e-02 -5.130134015276533246e-03 2.872383719760678846e-04 -9.341388699149362485e-03 1.050545999610501269e-02 6.476091452381503577e-03 -1.066183483348013758e-02 5.147141550459332672e-03 2.721205629246951831e-04 -9.334302226156537124e-03 -7.079858951370678055e-03 -2.009723740766770558e-03 -1.151646347641551750e-02 -1.084372097362945597e-02 -7.979368589927308963e-03 -6.611206870778140246e-03 -1.071899904895564151e-02 2.020117234489590165e-03 3.721815615834657420e-02 1.059805657654466424e-02 2.011613466898195222e-03 3.720540050695947398e-02 -4.549515661397262874e-04 -1.185803147466994809e-04 -1.445640490537461931e-04 5.073914662866742514e-04 -1.185803147466994809e-04 -1.431467544551764753e-04
3.582920745175176627e-03 2.841203238592251469e-03 -3.491269027801240988e-04 -3.391061575367279035e-01 -1.472427358450352497e-02 -1.346368452538552196e-01 -3.391382828809620942e-01 1.470726604932072815e-02 1.346273966231981145e-01 3.566858073058090401e-03 -2.900729611732006524e-03 3.358988198601782298e-04 -7.564904406153290239e-02 -3.261903518599948426e-02 -6.491020288819732142e-02 -7.549455895028917007e-02 -1.765807340353541671e-02 7.036867681880834557e-02 -7.552195997919478043e-02 1.768830902163816277e-02 -7.041828212975816126e-02 -7.566321700751857393e-02 3.262564922745945367e-02 6.494469039009576061e-02 1.039396615435111970e-02 4.913287941695498477e-05 -4.440856408840486446e-05 2.677109814833314339e+00 4.086532759199082649e-04 -1.889726131421303086e-06 4.681796490596794313e-03 -1.133835678853612113e-05 1.889726131420760985e-05 -1.662308929861716855e+00 -4.157397489127367149e-04 8.456524438111944061e-05 -1.721068074192125394e-03 2.239797897267347196e-03 -2.329087456976997831e-04 2.817250959876467162e-02 5.338476321265755303e-03 4.859336260643833116e-02 2.818809983934888325e-02 -5.329027690608644993e-03 -4.859997664789830751e-02 -1.744689650834901169e-03 -2.211924436828873082e-03 2.518060070119178826e-04 4.653450598625466852e-03 5.517527872217936266e-03 3.427018339332899011e-03 -7.858898549049192842e-03 -8.078106780294087852e-03 2.692859737275627948e-04 -7.878740673429113217e-03 -7.942991361897458122e-03 1.415877303967557569e-03 4.567940491178646735e-03 4.547153503733003185e-03 -4.441801271906241008e-03 -7.888661735619076007e-03 7.907086565400435474e-03 -1.537292207911397732e-03 4.531563263148775944e-03 -4.564633470448656825e-03 4.413455379934934364e-03 4.649671146362616657e-03 -5.512331125356534703e-03 -3.422294024004346891e-03 -7.868347179706296213e-03 8.078579211826929923e-03 -2.598373430704562794e-04 3.609376911015133417e-04 -2.650340899318650092e-03 3.037734756260155895e-04 2.995215918303047826e-04 2.653175488515792727e-03 -3.136945378159716031e-04 -5.294067757177350897e-02 -3.188912846773693174e-04 -2.646561447055818979e-03 -5.297941695746764823e-02 2.744827205889716765e-04 2.646089015522962162e-03
1.199976093452653552e-03 7.334499547579718080e-03 -1.146118898707143650e-03 -1.191566812167830364e-02 -2.416468393293937367e-01 -3.414546146865519993e-02 1.187220442065562050e-02 -2.416010134707067269e-01 -3.401034605025855806e-02 -1.114465986005831483e-03 7.330720095316867885e-03 -1.146118898707143216e-03 -6.815202806665092428e-02 -2.135910203192443318e-02 -8.637560201501422175e-02 -6.000683600869136103e-02 6.040982010621700864e-03 8.907035147842129463e-02 6.006683481336401453e-02 6.175152565952627369e-03 8.922152956893500408e-02 6.815627995044661047e-02 -2.127878867133901897e-02 -8.646819859545387676e-02 -4.015668029271379010e-05 -8.193852505843651421e-03 1.184385852868429130e-03 4.086532759199082649e-04 7.627303163012827403e-01 9.641193749899384935e-02 -3.259777576697722723e-05 7.095921623487756909e-04 2.040904221935227426e-04 -2.319638826319874781e-04 -1.828409242772207066e-01 -2.050447338898905847e-02 1.590676971124054071e-03 2.957421395674649954e-04 -5.163676654109262271e-04 -5.457056636012452833e-03 -5.625242261708969516e-03 -9.364065412726420290e-03 5.488709548713754591e-03 -5.625714693241825465e-03 -9.396663188493449559e-03 -1.564220805284155177e-03 3.146394008816816041e-04 -5.192022546080591033e-04 4.640222515705510684e-03 -1.137615131115745238e-03 3.023561810274411933e-03 -1.187314928372132372e-02 -1.479372101983325929e-02 2.492076335812112246e-03 -1.316997384140933258e-02 -1.634140672146747880e-02 1.546268407035648624e-03 3.854096445034164466e-03 3.292375352469121760e-03 -3.814412196274312439e-03 1.318320192432928702e-02 -1.634991048905887201e-02 1.539181934042818927e-03 -3.892363399195451247e-03 3.315996929111887995e-03 -3.904174187516825691e-03 -4.624632275121286912e-03 -1.157457255495672552e-03 3.026396399471542424e-03 1.188968438737126286e-02 -1.479655560903039152e-02 2.502942261067786500e-03 -1.341705553309276979e-04 -7.842363445399302274e-05 -3.176373552203626272e-19 5.281784537323112958e-04 -9.921062189963024338e-05 1.889726131421942596e-06 -1.060703277566891513e-02 4.545263777601578521e-03 -3.779452262842995401e-04 1.041286341566535593e-02 4.579278847967166097e-03 -3.869214254085508653e-04
-1.455089121194550828e-04 -1.156984823962824843e-03 -3.001357528230207475e-03 -1.087301172866649290e-01 -3.409491129463967929e-02 -5.470846912456504008e-01 1.087499594110448442e-01 -3.402310170164565828e-02 -5.471711462161629180e-01 1.044073687610414154e-04 -1.148481056371428166e-03 -2.994271055237376911e-03 -2.955059238010383088e-02 -3.307209702600778789e-02 1.851837122486505588e-02 4.351188903904588956e-02 3.595865369175413329e-02 -8.537782661762366096e-03 -4.355346301393718533e-02 3.588117492036585476e-02 -8.642190030523404232e-03 2.967295214711334131e-02 -3.310327750717624584e-02 1.852262310866074901e-02 3.165291270131711306e-05 1.184858284401284646e-03 2.299324270407117864e-03 -1.889726131421303086e-06 9.641193749899384935e-02 1.657287927530529670e+00 2.267671357707225582e-05 2.078698744563657282e-04 2.558689181944719983e-03 8.362038131535783157e-05 -2.060226671629011852e-02 -3.645692722945670372e-01 -1.818861401493170374e-04 -5.121157816152288643e-04 -4.349204691466597265e-03 -4.959869690835456979e-02 -9.355089213602167664e-03 -8.979600631288714441e-02 4.958121694163891702e-02 -9.349420035207904947e-03 -8.977616418850721536e-02 1.625164473022450216e-04 -5.262887276008899927e-04 -4.349204691466597265e-03 3.708115101381844001e-03 4.596758814682812798e-03 2.815691935818060354e-04 7.338278999842563939e-03 8.211332472559298989e-03 9.892716297991591221e-04 -4.584475594828575466e-03 -4.357236027525139728e-03 -1.018420655376335582e-02 -4.453139628694782054e-03 -4.757857967386499784e-03 1.881694795362963586e-03 4.575971827237178789e-03 -4.348732259933743051e-03 -1.017806494383623368e-02 4.471564458476137184e-03 -4.756440672787930202e-03 1.936024421641336377e-03 -3.751106370871689841e-03 4.648726283296909095e-03 3.099150855531282922e-04 -7.354341671959646262e-03 8.209442746427880397e-03 9.793505676091961154e-04 6.141609927119874709e-05 -6.614041459972460160e-06 -8.551010744682303129e-05 -1.842482978136078829e-05 8.976199124249360068e-06 -8.787226511110045974e-05 -9.445229150070974522e-02 -3.892835830728301233e-04 1.051160160603214306e-03 9.446882660435967916e-02 -3.458198820501358697e-04 1.018562384836188940e-03
-5.541243935167286527e-02 4.685575942859602008e-03 -3.628274172329411500e-04 1.014546716806910553e-02 -2.806243305160767898e-04 -2.378692767926785488e-03 1.014782932573355181e-02 2.801518989832665939e-04 2.373496021065412548e-03 -5.533448814875170652e-02 -4.736126116875122652e-03 4.176294750441659868e-04 -9.821379136530399706e-03 8.003462598102887779e-03 -4.348259828400818580e-03 -9.784057045434876865e-03 8.707858013590322188e-03 2.446722908657982323e-03 -9.789253792296271489e-03 -8.702188835196073349e-03 -2.471289348366476069e-03 -9.806733759011913854e-03 -7.999683145840102635e-03 4.346370102269426008e-03 -1.308677392415817486e+00 -1.303911030679827160e-04 1.936969284706746759e-04 4.681796490596794313e-03 -3.259777576697722723e-05 2.267671357707225582e-05 2.263170030060762006e+00 2.428298078876926867e-04 -4.667623544611378648e-04 1.158402118561427385e-03 2.173185051127478340e-05 -1.370051445286358721e-05 5.163676654109186377e-04 -4.094564095257581526e-03 2.957421395674911246e-04 -4.536287578477305946e-03 3.779452262848772572e-05 3.821971100800402709e-04 -4.529673537017307045e-03 -3.873938569422737967e-05 -3.888111515399955871e-04 4.535342715411018986e-04 4.065273340220503136e-03 -3.595203965029380674e-04 -2.085312786023654340e-03 -7.379380543200044894e-04 1.396035179587615726e-03 1.965315176679336990e-04 -1.067695264254150261e-04 -6.991986686259444835e-05 1.927520654049100311e-04 -9.259658043962379348e-05 2.173185051133170401e-05 -2.068305250840741724e-03 -8.206135725698105593e-04 -1.228794416956798148e-03 1.927520654049046100e-04 7.606147678970026638e-05 -1.308635346009657608e-04 -2.062163640913764438e-03 8.234481617669319430e-04 1.229266848489651712e-03 -2.080588470695151227e-03 3.462923135829878074e-04 -1.395562748054789267e-03 1.913347708063493392e-04 1.067695264253391320e-04 7.322688759262631656e-05 -4.137130176367819212e-01 4.250518468568437180e-01 -4.698048135327011210e-02 -4.136034135211594243e-01 -4.248775196212201122e-01 4.717843016553650848e-02 -2.929075503697105461e-05 7.275445605972769047e-05 3.519614919771980486e-04 -2.692859737280894460e-05 -6.047123620553096219e-05 -3.307020729987470136e-04
1.005357923492884165e-01 9.477448980611709317e-03 6.656560297932257592e-03 -3.925906038028174850e-04 -2.722150492312679342e-03 8.248654563654971884e-04 3.940078984013835979e-04 -2.718371040049837387e-03 8.432902861468565469e-04 -1.005646106727925981e-01 9.464693329224636853e-03 6.643332215012307494e-03 8.701243972130354512e-03 -7.783309503792329442e-03 2.937106839761876448e-03 8.781084901182890229e-03 -1.100151310560315565e-02 -3.536622454955349552e-03 -8.790533531839991865e-03 -1.099915094793887764e-02 -3.525756529699675297e-03 -8.701243972130325022e-03 -7.774805736200932765e-03 2.921989030710504722e-03 -6.803014073117027213e-05 -3.680737694052882425e-01 1.627951819066342232e-02 -1.133835678853612113e-05 7.095921623487756909e-04 2.078698744563657282e-04 2.428298078876926867e-04 2.342665139231270288e+00 -2.104365949743690067e-01 -1.889726131378119229e-06 1.077143894910258633e-04 -1.525953851122866499e-04 9.390994010099178169e-03 3.035372598595792448e-03 -5.598313664336209685e-04 -1.700753518279168034e-05 6.358928432233369558e-04 -2.352709033619743248e-04 2.362157664276145032e-05 6.344755486247710598e-04 -2.399952186905298323e-04 -9.372096748784964487e-03 3.055214722975718895e-03 -5.362097897908523489e-04 2.133500802374882661e-03 -1.837144501814702569e-02 -2.947972765017550269e-03 -4.308575579641082780e-04 4.086532759199019223e-04 -7.643942201600000940e-04 -5.031395824909767802e-04 5.286508852651704976e-04 4.232986534384191625e-04 2.565303223404698067e-03 3.033010440931522135e-04 3.793152777295814241e-03 5.045568770895446278e-04 5.267611591337453998e-04 4.190467696427208240e-04 -2.564358360338981398e-03 3.033010440931499909e-04 3.795042503427244543e-03 -2.130193781644896655e-03 -1.837475203887702080e-02 -2.946555470418982421e-03 4.336921471612332395e-04 4.081808443870429373e-04 -7.629769255614348485e-04 4.024592260926339593e-01 -9.449778665732371241e-01 9.046449693187749719e-02 -4.021738774467893407e-01 -9.451399105890064822e-01 9.072669643261221939e-02 -8.551010744682339721e-05 -1.044073687610382712e-04 -8.503767591399438367e-06 -5.196746861408956181e-06 -1.048798002938936376e-04 -8.031336058540453413e-06
-1.115221876458401609e-02 6.716559102604905893e-03 6.980081411631619548e-02 -3.572054819919501072e-03 8.319519293583182117e-04 4.744157452933699809e-03 3.556937010868129346e-03 8.286449086283327473e-04 4.705890498772393078e-03 1.111867612575129227e-02 6.725535301729144641e-03 6.980648329471045299e-02 -1.424381071558952078e-03 1.094907320545620774e-02 -1.375767866828142214e-02 -4.644001967968323691e-04 -1.156039960897106700e-02 -1.048467300865937521e-02 4.899114995710297186e-04 -1.158118659641670274e-02 -1.051490862676211779e-02 1.449419942800279654e-03 1.092828621801057200e-02 -1.372555332404725749e-02 2.366881979605459671e-04 1.616424489664670949e-02 -2.249501640952190074e-01 1.889726131420760985e-05 2.040904221935227426e-04 2.558689181944719983e-03 -4.667623544611378648e-04 -2.104365949743690067e-01 4.027204807303029210e-01 1.889726131464844815e-06 -1.540126797108528440e-04 -1.266116508052409460e-03 -1.069112558851717607e-03 -7.502212741743374477e-04 -3.166236133196734248e-03 -1.932244969378551017e-04 -2.362157664276879850e-04 -1.494300938421557964e-03 1.856655924121601315e-04 -2.352709033619778214e-04 -1.484379876231589970e-03 1.058246633596043786e-03 -7.662839462914226981e-04 -3.156787502539626540e-03 -2.241687623398761452e-03 -1.993661068649690837e-03 4.121492692630308180e-03 3.429852928530082519e-04 -8.173065518397954420e-05 -8.669118627896162761e-04 -2.574751854061782682e-04 -2.305465880334206877e-04 -5.203833334401975451e-03 1.722012937257848351e-03 2.422628900482371415e-03 2.923406325309069534e-03 2.484989862819226062e-04 -2.277119988362884891e-04 -5.198164156007708397e-03 -1.727682115652112802e-03 2.427353215810926137e-03 2.925296051440488994e-03 2.236018445004498735e-03 -1.988936753321136116e-03 4.117713240367463189e-03 -3.529063550429656208e-04 -8.031336058541347202e-05 -8.725810411838807274e-04 -4.475249424432412026e-02 9.072291698034939955e-02 -1.339362292906306762e-01 4.475107694972554895e-02 9.093314901247004367e-02 -1.340458334062531454e-01 -3.221983054073673585e-04 -8.503767591396719391e-06 -1.804688455507545567e-04 3.987322137299379940e-04 -8.031336058541822218e-06 -1.814137086164635277e-04
-4.944468422864362923e-03 -4.091729506060454505e-03 4.464477985483282551e-04 -9.505747629429740775e-02 -3.527646255831117308e-03 -3.128110908495302517e-02 -9.500739855181489224e-02 3.479930671012640420e-03 3.129953391473434127e-02 -4.946830580528705987e-03 4.083698170001894695e-03 -4.464477985483431628e-04 9.276665579148187651e-03 1.497371743385114348e-02 -7.214974369767255744e-03 9.289893662068150759e-03 1.618172486336236227e-02 3.766224179922983070e-03 9.279972599878167153e-03 -1.618125243182946815e-02 -3.767641474521621608e-03 9.280445031410972795e-03 -1.498789037983676298e-02 7.221115979694331909e-03 3.110961643852736946e-03 8.976199124237635438e-06 -4.251883795669422509e-06 -1.662308929861716855e+00 -2.319638826319874781e-04 8.362038131535783157e-05 1.158402118561427385e-03 -1.889726131378119229e-06 1.889726131464844815e-06 2.713140278118062465e+00 7.596699048314567567e-04 -1.941693600035303811e-04 -1.019507247901910380e-03 9.429733395792996289e-04 -1.025176426296014911e-04 5.233596520971941883e-03 5.673902709592601023e-04 5.311075292360208262e-03 5.303516387834470575e-03 -6.278615071647487399e-04 -5.371546528565724656e-03 -1.021869405566183621e-03 -9.406111819150209672e-04 1.034625056952838857e-04 -4.502272508111757401e-04 -2.381999788656779301e-03 2.092871690549311364e-04 -6.283339386976469730e-04 -2.302158859604247921e-03 1.741855061637791928e-03 -6.250269179676015523e-04 -2.622467438880227153e-03 -1.189110168196979515e-03 -4.577861553368707103e-04 -2.450502360920867213e-03 3.330642306629985703e-04 -6.288063702304734319e-04 2.618687986617306701e-03 1.205172840314027794e-03 -4.440856408840414618e-04 2.446722908658022656e-03 -3.278674838015876829e-04 -4.332197156283607020e-04 2.542626509827606435e-03 -2.149563474491955877e-04 -6.321133909604321165e-04 2.301686428071394140e-03 -1.740437767039212155e-03 -1.020452110967316642e-04 -4.393613255555410589e-04 4.866044788407463426e-05 -9.354144350540681552e-05 4.393613255555437695e-04 -4.913287941703085859e-05 -4.458133229997061076e-01 -4.549751877163712988e-02 -4.129949217068417111e-01 -4.457046637471493433e-01 4.532082937834910896e-02 4.130610621214413913e-01
2.910178242389066961e-04 4.804628689139294915e-04 -8.739983357824323662e-05 -1.088529494852073440e-02 2.404582015927295841e-02 -2.073974429235112861e-03 1.071096771289709731e-02 2.406093796832433143e-02 -2.101847889673543607e-03 -3.358988198601723751e-04 4.880217734395900925e-04 -8.787226511109951107e-05 -1.967677334342646592e-03 -1.864214828647316018e-03 1.016672658704770131e-03 -7.317964443929742945e-04 -3.641029823716387254e-03 -3.130803768232580993e-03 7.256548344658538940e-04 -3.690635134666202504e-03 -3.173322606189564379e-03 1.996495657846809619e-03 -1.903426645874312095e-03 1.066277969654585165e-03 2.645616583990800103e-05 -3.141669693488254381e-04 -1.965315176678367171e-04 -4.157397489127367149e-04 -1.828409242772207066e-01 -2.060226671629011852e-02 2.173185051127478340e-05 1.077143894910258633e-04 -1.540126797108528440e-04 7.596699048314567567e-04 4.016338882047356673e-01 1.940016468093961333e-01 -5.055017401552853117e-05 -8.362038131540117255e-05 1.563748373751297710e-04 -2.395227871576736934e-04 -2.603570177565980512e-03 9.675397792878170098e-04 2.976318656988897137e-04 -2.608294492894534366e-03 9.018717962209132563e-04 3.165291270130830392e-05 -9.684846423535075494e-05 1.573197004408403684e-04 1.762642049083411626e-03 -6.924901408594110602e-03 4.790455743153524282e-04 -9.406111819150564206e-04 8.073854896498337905e-04 -5.905394160692217786e-04 -2.319638826319866650e-04 1.781066878864764804e-03 1.403121652580475835e-04 1.585480224262640798e-03 1.723902663389269112e-03 -6.991986686259547834e-04 2.220428204420291877e-04 1.786263625726177426e-03 1.473986382508808311e-04 -1.588314813459778662e-03 1.735241020177799966e-03 -6.954192163631154298e-04 -1.756972870689145223e-03 -6.921594387864122427e-03 4.729039643882289919e-04 9.302176881922398499e-04 8.106925103798267359e-04 -5.999880467263277520e-04 6.141609927120048181e-05 -2.787346043846970929e-05 4.724315328553681232e-06 1.034625056953273351e-04 -1.370051445280231285e-05 2.834589197132564493e-06 -4.552114034827980937e-02 -1.129196401200264072e-01 -8.313944601495490416e-02 4.484887027702661594e-02 -1.127198015816285870e-01 -8.290795456385575968e-02
-1.700753518279355737e-05 -8.456524438110103628e-05 -2.929075503703339081e-04 -9.851614754633168658e-02 -2.193972038580367830e-03 5.495796021706602502e-03 9.856717015188007358e-02 -2.236963308070208031e-03 5.528866229006493792e-03 4.440856408840326527e-05 -8.787226511110308893e-05 -2.924351188374776337e-04 -5.607289863460467733e-03 4.787148722423531337e-03 -1.305895243118831983e-02 5.938464367992092596e-03 -6.916397641002713925e-03 -1.130670387582772760e-02 -5.917677380546433434e-03 -6.888524180564246750e-03 -1.128166500458639351e-02 5.593116917474813543e-03 4.805101120672035722e-03 -1.308682589162678787e-02 -1.653510364993076076e-05 -1.927520654049936773e-04 -2.060273914782297707e-03 8.456524438111944061e-05 -2.050447338898905847e-02 -3.645692722945670372e-01 -1.370051445286358721e-05 -1.525953851122866499e-04 -1.266116508052409460e-03 -1.941693600035303811e-04 1.940016468093961333e-01 2.140900025042461685e+00 9.921062189961011110e-06 1.521229535794321915e-04 1.309107777542248361e-03 -3.155370207941059994e-03 8.154168257083797226e-04 4.652033304026894668e-03 3.216313875679405014e-03 9.973029658576998500e-04 4.597231246215666145e-03 9.448630657089066552e-07 1.596818581051190301e-04 1.307218051410827600e-03 5.376270843894224733e-04 -7.908503859999009393e-04 7.265996975315722976e-04 -3.144976714218245158e-03 -4.034565290584917613e-03 6.571522622018295158e-04 3.279147269549171229e-03 3.785121441237276549e-03 -1.059191496661754557e-02 -8.943128916952242493e-04 3.089702224874163938e-04 7.639217886271484816e-04 -3.273950522687756222e-03 3.781814420507292711e-03 -1.059569441888038970e-02 8.919507340309509001e-04 3.061356332902828129e-04 7.625044940285752131e-04 -5.300681798637329242e-04 -7.960471328613072731e-04 7.299067182615561356e-04 3.151590755678211099e-03 -4.034092859052061664e-03 6.623490090632389938e-04 -5.763664700835643907e-05 8.031336058540419531e-06 1.275565138709496474e-05 -5.905394160692297204e-05 -4.724315328535467906e-07 1.370051445280581957e-05 -4.054757014299155138e-01 -8.326558523422727953e-02 -8.570871766323557850e-01 4.055408969814495723e-01 -8.279315370137189933e-02 -8.571878045488539044e-01
-4.535257677735701765e-01 -4.125300490785119845e-01 4.536334821630612357e-02 -4.368101952780813549e-03 5.707917779958653071e-03 8.877460933885375494e-03 -4.361487911320842403e-03 3.624494720066442043e-03 -9.901220065582994403e-03 -3.998188062555047689e-03 1.069159802005003636e-02 -1.184858284401287898e-03 -4.065840258059939816e-02 -5.359594010784390905e-02 1.042420177245388310e-02 -4.064139504541663256e-02 -5.455592098260604594e-02 1.500914979881535832e-03 -2.376330610262544774e-03 3.066553079764250834e-03 3.057104449107141825e-03 -2.377275473328273585e-03 2.325780436247017625e-03 -3.648588728242071165e-03 3.911685848889232681e-02 6.230993973136132735e-02 -6.794982737058885038e-03 -1.721068074192125394e-03 1.590676971124054071e-03 -1.818861401493170374e-04 5.163676654109186377e-04 9.390994010099178169e-03 -1.069112558851717607e-03 -1.019507247901910380e-03 -5.055017401552853117e-05 9.921062189961011110e-06 5.024696745773872264e-01 4.244324891172703840e-01 -4.689355395122467990e-02 -1.087064957100213969e-03 -3.426073476267188847e-03 7.143164776773317133e-04 -1.088954683231649909e-03 -3.498827932326921755e-03 4.913287941696580646e-05 3.093009245604144523e-03 3.726067499630359228e-03 -4.119602966498862482e-04 5.140055077466508179e-04 3.907008776713962904e-04 -1.977598396532608081e-03 3.468592314224174834e-03 8.338416554897441768e-04 -8.617151159282033287e-04 3.467647451158468140e-03 1.001554849653393635e-03 6.330582540262042965e-04 5.135330762137972540e-04 9.250209413308262520e-04 1.820751127624623119e-03 8.508491906725321099e-04 -3.935354668685203845e-04 -5.593589349007664288e-04 5.858151007406690088e-04 -6.637663036618052150e-04 -3.382609775244582468e-04 5.881772584049368285e-04 -6.836084280417280843e-04 4.747936905196586434e-04 8.499043276068195610e-04 -2.744827205889723270e-04 6.018777728577498140e-04 1.747996671564908643e-04 4.483375246797587739e-04 -5.007774248267157910e-05 5.338476321265465821e-05 -2.237435739603060511e-03 3.628274172329292780e-04 5.980983205949023289e-04 -6.991986686259885292e-05 -2.560578908076209916e-04 5.881772584049409485e-04 8.503767591394644160e-06 2.532233016104860554e-04
-3.892287810150191207e-01 -7.698418281653547357e-01 6.739188573028662144e-02 3.042459071588625615e-03 4.135665638615963237e-03 3.604652595686516463e-04 1.065333106588874134e-03 4.246687048836978590e-03 -4.207475231609972971e-03 1.484616091998020720e-02 -6.991041823193842875e-03 2.165153715076191358e-03 8.762660071401535966e-03 1.428066037515232471e-02 -6.510106522747108500e-04 -2.993798623704532671e-03 -1.432412407617500178e-03 -1.742799924703484094e-03 2.012085898431061580e-03 -1.817444106894636679e-03 -2.976318656988871224e-03 2.108461931133538605e-03 -1.478710697837336903e-04 2.956476532608948680e-03 -5.696154234790561099e-02 -7.989006193197560612e-02 8.164561750806622470e-03 2.239797897267347196e-03 2.957421395674649954e-04 -5.121157816152288643e-04 -4.094564095257581526e-03 3.035372598595792448e-03 -7.502212741743374477e-04 9.429733395792996289e-04 -8.362038131540117255e-05 1.521229535794321915e-04 4.244324891172703840e-01 8.320539745694149891e-01 -7.162487226467079138e-02 -3.495993343129654655e-05 6.193577395734010688e-04 -1.173992359145613860e-03 -6.481760630775725528e-04 1.700753518279403170e-05 1.157929687028527634e-03 -3.735516130287468671e-03 -3.963700560656610236e-03 5.593589349007670793e-04 -4.804628689139230947e-04 1.691777319155101430e-03 1.148953487904274791e-03 -9.524219702364386704e-04 4.733763959210843990e-04 1.610046663971121750e-03 -3.373161144587375664e-04 -4.866044788410140050e-05 -1.194779346591246568e-03 -1.360602814623522536e-04 1.424853503091811930e-03 -8.560459375339348658e-04 -5.607762294993379627e-04 1.696029202950826873e-04 4.856596157753285611e-04 -6.991986686259553255e-04 5.792010592806947191e-04 3.132221062831190691e-04 -5.480205781122402366e-04 6.987262370931017616e-04 -2.650340899318739431e-04 -5.636108186964674778e-04 5.243990014694346457e-05 -5.404616735865520969e-04 2.773173097861059079e-04 4.799904373810586888e-04 -1.984212437992693501e-05 4.537704873075891140e-03 3.543236496415336310e-04 -8.881712817680849565e-05 -6.632938721289462301e-04 -7.747877138828264225e-05 4.582585868696646431e-05 -7.128991830787628900e-04 -1.889726131421675781e-05 1.275565138709772606e-05
4.280560389742710248e-02 6.738007494196524005e-02 -1.644406609355695270e-01 8.743290378554459397e-03 -4.659592208552580314e-03 -1.297202502914292579e-02 -9.192572766299918902e-03 8.154168257083799394e-04 -1.310997503673671030e-02 -1.634140672146745018e-03 2.171767756536178984e-03 1.244715359614061156e-02 5.319153871571971615e-02 6.873264642053017459e-02 -1.221518971350861807e-02 -5.380144782463597286e-02 -7.112173268217980571e-02 3.520559782838265928e-03 -6.609317144646817714e-04 -4.565105901981504968e-03 -2.513335754790606323e-04 2.173185051134796705e-04 4.520697337893098654e-03 -1.904843940472878208e-03 6.331527403327770476e-03 8.259992920443404510e-03 -5.902559571495075152e-03 -2.329087456976997831e-04 -5.163676654109262271e-04 -4.349204691466597265e-03 2.957421395674911246e-04 -5.598313664336209685e-04 -3.166236133196734248e-03 -1.025176426296014911e-04 1.563748373751297710e-04 1.309107777542248361e-03 -4.689355395122467990e-02 -7.162487226467079138e-02 1.889102521798137480e-01 2.827502724139433713e-03 3.860238054961283131e-03 -5.858151007407198308e-05 -2.761834741072523997e-03 -3.875355864012654424e-03 5.522724619079412856e-04 4.072359813213360805e-04 5.555794826379233890e-04 1.043128824544670760e-03 -1.527371145721434509e-03 -9.363592981193564558e-04 2.739630459028336452e-03 -2.733488849101214750e-03 1.114938417538689167e-03 1.737130746309219209e-03 2.872383719760690773e-03 -7.176234984073164187e-04 1.542016523239951803e-03 1.589732108058341739e-03 1.139504857247168601e-03 2.741992616692609259e-03 7.653390832257415911e-05 3.779452262840708818e-06 -1.005334301916239927e-03 -6.297512332962150374e-04 3.765279316857351620e-04 6.533728099389837654e-04 7.634493570942855935e-04 -4.114878651170354490e-04 7.951022697955990610e-04 4.251883795698202994e-05 -7.984092905255825467e-05 -1.752720986893447535e-04 5.196746861409193351e-06 -2.031455591278083777e-05 3.103875170859823982e-04 -6.481760630775773233e-04 3.212534423416669256e-05 2.579476169390358979e-04 4.469202300811872400e-04 -3.307020729987639272e-04 2.215703889091736180e-04 -8.314794978254844886e-05 3.807798154814335005e-04 1.455089121194577391e-04
-1.104072492283007323e-03 -1.144559874648722053e-02 -1.235880889949667960e-03 -5.020331478410289261e-01 4.921791709287313965e-02 4.471658944782710421e-01 -4.799904373810618546e-03 -7.251824029329989206e-04 -6.527586489462732650e-03 -1.112103828341561278e-03 1.091458570355777029e-02 -3.717091300506102265e-03 -3.766980070375628570e-02 3.209227402686568378e-03 4.755873754948505144e-02 -2.687662990414236251e-03 -2.763252035671093579e-03 -3.956614087663785743e-03 -3.770050875339191199e-02 7.219226253562999185e-03 4.715811560962369225e-02 -2.678686791289964109e-03 1.831144621347437738e-03 -4.463533122417596456e-03 2.224680088215959858e-03 -2.116493267192074128e-04 -1.841065683537398794e-03 2.817250959876467162e-02 -5.457056636012452833e-03 -4.959869690835456979e-02 -4.536287578477305946e-03 -1.700753518279168034e-05 -1.932244969378551017e-04 5.233596520971941883e-03 -2.395227871576736934e-04 -3.155370207941059994e-03 -1.087064957100213969e-03 -3.495993343129654655e-05 2.827502724139433713e-03 5.480234127014340650e-01 -5.177518898021929439e-02 -4.704270058614712924e-01 2.842148101657952959e-03 -4.171570435113059719e-04 -3.791735482697248562e-03 -1.081395778705960360e-03 6.434517477490179398e-04 2.757582857276836934e-03 2.296962112742842455e-03 3.798349524157182411e-04 -7.894330914013411148e-04 9.448630657107599633e-04 1.590204539591200290e-03 -1.632723377548184977e-03 7.506937057071916622e-04 4.341645786940949350e-04 1.116828143670105158e-03 5.555794826379216542e-04 5.201471176737688332e-04 2.484989862819287319e-04 9.467527918421633770e-04 -1.901536919742886130e-03 -9.472252233750277830e-04 2.292237797414290769e-03 -4.984152671624208662e-04 -6.996711001588170210e-04 5.551070511050789323e-04 -4.039289605913557119e-04 3.562133757729478867e-04 7.506937057071916622e-04 -2.466092601504982131e-04 8.820296718409933144e-04 3.803073839485731603e-04 8.683291573881844489e-04 -6.944743532974190085e-05 3.916457407371129050e-04 -8.626599789939227081e-04 1.285013769366559282e-04 1.455089121194555165e-03 7.842363445399214183e-05 8.428178546139944178e-04 8.031336058541215742e-05 1.856655924121641702e-04 1.756972870689142621e-03
-1.342650416374980074e-02 -1.104592166969156630e-02 2.776952550123904830e-03 4.903130663739527217e-02 -1.500144916482977209e-01 -6.090492835264944838e-02 -1.498080390684402956e-03 5.744767439521378076e-03 -1.011475911843355124e-03 1.299800876344997524e-02 -1.132465627407621897e-02 1.669573037110901308e-03 -5.101551907538785791e-02 4.837698896439056317e-03 6.765125064182421488e-02 6.103815404491573331e-04 -8.702188835196041257e-04 -3.700083765323309778e-03 5.009238786018843648e-02 -1.026263018821734624e-02 -6.571428135711718244e-02 -1.153677803232808479e-03 6.732149343189117304e-04 2.881832350417797613e-03 -6.245544864348039332e-04 -8.208497883362168498e-03 7.332137389915443105e-04 5.338476321265755303e-03 -5.625242261708969516e-03 -9.355089213602167664e-03 3.779452262848772572e-05 6.358928432233369558e-04 -2.362157664276879850e-04 5.673902709592601023e-04 -2.603570177565980512e-03 8.154168257083797226e-04 -3.426073476267188847e-03 6.193577395734010688e-04 3.860238054961283131e-03 -5.177518898021929439e-02 1.784137683828329601e-01 6.518988235564771028e-02 4.176294750441537896e-04 6.056572251205931791e-04 -5.962085944634836279e-04 3.499772795392632786e-03 1.747996671564759565e-05 -3.875828295545509072e-03 1.920906612589957062e-03 1.249581404402471188e-03 8.139995311098125255e-04 1.425325934624680673e-03 3.200723635095171701e-03 -1.398869768784768552e-03 4.974704040967153646e-04 3.666068694957679269e-04 1.355878499294929434e-04 1.903899077407191355e-04 6.944743532973919034e-05 1.738548040907735720e-04 -1.284541337833768710e-03 3.173795037722420762e-03 1.007696459580518372e-03 -1.763114480616265406e-03 1.541544091707093903e-03 -1.121080027465812820e-03 -1.889726131419676783e-06 -7.941574067298865121e-04 -7.180959299401344751e-05 -3.392058405901623389e-04 2.962145711003192640e-04 -6.614041459974967377e-06 -3.240880315387889869e-04 1.077143894910266087e-04 2.395227871576757804e-04 2.522784385447697660e-04 -6.377825693547643305e-05 -1.955866546021256048e-04 1.724375094922125278e-04 -9.373041611850669447e-04 3.500717658458329072e-04 -1.096041156224473019e-04 1.364854698419183578e-03 6.188853080405370694e-05
-5.636108186964647673e-04 3.007971569690199437e-03 8.678094827020418206e-03 4.455667137395555866e-01 -6.080713502534837445e-02 -6.971662681716135346e-01 -1.360319355703771931e-02 -1.016200227171916350e-03 -3.311745045316162768e-03 -3.470482040355600366e-03 1.465955046450241345e-03 8.957774294470800119e-03 1.425798366157542043e-03 1.993188637116833153e-03 -1.672880057840889050e-03 -2.547350825156201488e-03 -4.036455016716340542e-03 -2.994743486770236329e-03 -9.705160979448016617e-03 -8.456524438111693339e-05 1.343264577367691767e-02 -2.347039855225504547e-03 3.213006854949411635e-03 -4.536760010010184446e-03 -5.659729763607412173e-03 7.195132245387343608e-04 -1.644534165869567226e-03 4.859336260643833116e-02 -9.364065412726420290e-03 -8.979600631288714441e-02 3.821971100800402709e-04 -2.352709033619743248e-04 -1.494300938421557964e-03 5.311075292360208262e-03 9.675397792878170098e-04 4.652033304026894668e-03 7.143164776773317133e-04 -1.173992359145613860e-03 -5.858151007407198308e-05 -4.704270058614712924e-01 6.518988235564771028e-02 7.624893762195265046e-01 3.790318188098688087e-03 -5.957361629306297387e-04 -4.735181253809436774e-03 -4.346370102269593409e-05 1.152732940167119566e-03 5.484930096450907648e-04 4.913287941695875915e-04 7.204580876044551496e-04 1.705477833607816837e-04 4.936909518338716742e-04 1.012893206441922538e-03 9.325798458565130906e-04 6.675457559246445686e-04 3.033010440931535687e-04 6.552625360704031170e-04 8.484870330082534481e-04 7.043954154873635024e-04 3.552685127072461799e-04 7.951022697955947242e-04 -1.506584158275794212e-03 1.226432259292557433e-03 8.947853232280816079e-04 -9.779332730106313036e-04 5.711697232221543165e-04 8.683291573881844489e-04 -5.499103042436626239e-04 5.277060221994583824e-04 7.596699048314473242e-04 -2.839313512460869739e-04 4.492823877454564150e-04 4.062911182556235316e-04 5.697524286235827826e-04 1.308635346009423962e-04 3.562133757729519525e-04 -5.267611591337431230e-04 3.099150855531251480e-04 7.516385687729015006e-04 3.368436829258849782e-04 2.193027175514659834e-03 -2.522311953914858733e-03 3.968424875985522527e-05 1.744217219302050207e-03
-1.117300575202966745e-03 -1.089663330530925983e-02 3.718036163571815031e-03 -4.802738963007756844e-03 7.232926768015752322e-04 6.545066456178401035e-03 -5.020175576004446416e-01 -4.929303370659714190e-02 -4.471573907106797252e-01 -1.111158965275854150e-03 1.146166141860428984e-02 1.236353321482514802e-03 -2.672072749830025056e-03 -1.826420306018884318e-03 4.451722334096212472e-03 -3.769153255426764548e-02 -7.221115979694440329e-03 -4.713307673838235817e-02 -2.676324633625701711e-03 2.752386110415425829e-03 3.952834635400945956e-03 -3.767830447134772054e-02 -3.221038191007951496e-03 -4.756676888554360605e-02 2.231766561208796060e-03 1.903899077407247462e-04 1.862325102515903280e-03 2.818809983934888325e-02 5.488709548713754591e-03 4.958121694163891702e-02 -4.529673537017307045e-03 2.362157664276145032e-05 1.856655924121601315e-04 5.303516387834470575e-03 2.976318656988897137e-04 3.216313875679405014e-03 -1.088954683231649909e-03 -6.481760630775725528e-04 -2.761834741072523997e-03 2.842148101657952959e-03 4.176294750441537896e-04 3.790318188098688087e-03 5.479997911247912468e-01 5.185125045700900159e-02 4.704227539776755229e-01 -1.083285504837369195e-03 2.598373430705172658e-05 -2.832227039467985832e-03 5.551070511050626693e-04 3.873938569414159218e-04 -3.538512181086746460e-04 7.478591165100594365e-04 2.461368286176500702e-04 -8.825021033738334342e-04 9.443906341779009783e-04 1.907678529670004145e-03 9.850197460034566636e-04 2.294599955078547530e-03 4.969979725638601744e-04 6.991986686259580360e-04 7.497488426414845343e-04 -4.256608111027036789e-04 -1.077143894910262021e-03 5.508551673093697518e-04 -5.192022546080589948e-04 -2.475541232162161830e-04 2.294599955078553168e-03 -3.949527614670864974e-04 7.899055229341838368e-04 9.448630657107491213e-04 -1.590676971124053854e-03 1.629888788351054052e-03 3.940078984013861457e-04 8.598253897967823509e-04 -1.270840823380969169e-04 4.143224543141598684e-04 -8.673842943224746105e-04 7.133716146116496576e-05 9.637603270250244937e-05 -1.866104554778712980e-04 -1.759335028353415861e-03 1.465955046450238743e-03 -8.409281284825693200e-05 -8.532113483368080611e-04
-1.299517417425284822e-02 -1.132938058940479928e-02 1.669573037110900875e-03 1.494300938421555796e-03 5.745239871054234025e-03 -1.010058617244802889e-03 -4.910878540878355070e-02 -1.500263024366191300e-01 -6.098618657630056061e-02 1.342839388988122280e-02 -1.103930762823158301e-02 2.778369844722470509e-03 1.153205371699974864e-03 6.727425027860557813e-04 2.883249645016363293e-03 -5.009947433318126531e-02 -1.027349611347301919e-02 -6.572278512470856870e-02 -6.117988350477169407e-04 -8.697464519867485018e-04 -3.699611333790453829e-03 5.100796017086214884e-02 4.843840506366175851e-03 6.763943985350283350e-02 6.250269179676631350e-04 -8.208025451829312549e-03 7.327413074586892287e-04 -5.329027690608644993e-03 -5.625714693241825465e-03 -9.349420035207904947e-03 -3.873938569422737967e-05 6.344755486247710598e-04 -2.352709033619778214e-04 -6.278615071647487399e-04 -2.608294492894534366e-03 9.973029658576998500e-04 -3.498827932326921755e-03 1.700753518279403170e-05 -3.875355864012654424e-03 -4.171570435113059719e-04 6.056572251205931791e-04 -5.957361629306297387e-04 5.185125045700900159e-02 1.784288861918843505e-01 6.527869948382451770e-02 3.425128613201477816e-03 6.207750341719682659e-04 3.858820760362715718e-03 1.889726131425097794e-06 -7.894330914013326581e-04 -7.228202452687412652e-05 3.387334090573030287e-04 2.966870026331728280e-04 -6.614041459975306190e-06 1.284068906300915146e-03 3.173795037722417292e-03 1.101237903085882687e-03 1.761697186017701679e-03 1.541544091707093469e-03 -1.121080027465806966e-03 -4.974704040967107025e-04 3.661344379629181576e-04 2.286568619020011193e-04 -1.903899077407140397e-04 6.944743532974088441e-05 1.743272356236389808e-04 -1.920906612589962483e-03 1.253833288198169960e-03 8.130546680441023619e-04 -1.426270797690378910e-03 3.200723635095176905e-03 -1.398397337251914337e-03 -2.513335754790592771e-04 -6.330582540261812572e-05 -1.951142230692700080e-04 3.136945378159705731e-04 1.081868210238822055e-04 2.395227871576761057e-04 1.114938417538673175e-04 1.365327129952038877e-03 6.236096233690930377e-05 -1.587369950394053157e-04 -9.354144350536456416e-04 3.495993343129766328e-04
3.478040944881289481e-03 1.452254531997412097e-03 8.955412136806511700e-03 1.360650057776770575e-02 -1.012420774909068974e-03 -3.323083402104740677e-03 -4.455572651088985370e-01 -6.089311756432805312e-02 -6.971596541301535721e-01 5.636108186964647673e-04 2.996633212901659259e-03 8.676205100888987470e-03 2.342787971429822688e-03 3.210172265752286782e-03 -4.530618400083057974e-03 9.707523137112301567e-03 -8.220308671683149539e-05 1.342414200608552446e-02 2.539791920630506735e-03 -4.029840975256361590e-03 -2.994271055237379513e-03 -1.426743229223243750e-03 1.996023226313964945e-03 -1.674297352439453861e-03 5.658312469008840856e-03 7.426623696486494165e-04 -1.663903858716631870e-03 -4.859997664789830751e-02 -9.396663188493449559e-03 -8.977616418850721536e-02 -3.888111515399955871e-04 -2.399952186905298323e-04 -1.484379876231589970e-03 -5.371546528565724656e-03 9.018717962209132563e-04 4.597231246215666145e-03 4.913287941696580646e-05 1.157929687028527634e-03 5.522724619079412856e-04 -3.791735482697248562e-03 -5.962085944634836279e-04 -4.735181253809436774e-03 4.704227539776755229e-01 6.527869948382451770e-02 7.624799275888693995e-01 -7.180959299401764879e-04 -1.167850749218490424e-03 -5.432962627836788474e-05 -8.688015889210271708e-04 -5.418789681851168003e-04 5.258162960680332846e-04 -7.573077471671686624e-04 -2.829864881803690040e-04 4.502272508111784506e-04 -7.936849751970286113e-04 -1.513198199735776633e-03 1.198086367321240598e-03 -8.962026178266477208e-04 -9.769884099449215736e-04 5.706972916893007525e-04 -6.670733243917855836e-04 2.962145711003175835e-04 6.254993495005255894e-04 -8.447075807454195156e-04 7.039229839545058185e-04 3.543236496415336310e-04 -4.894390680381733357e-04 7.275445605972857138e-04 1.696029202950853979e-04 -4.941633833667198172e-04 1.012420774909068974e-03 9.354144350536440153e-04 -3.519614919772536140e-04 -5.243990014694671718e-04 3.070804963559908623e-04 -4.322748525626671267e-04 5.688075655578729442e-04 1.289738084695189789e-04 2.512863323257749290e-03 4.960531094982241972e-05 1.753193418426305869e-03 -7.478591165100648575e-04 3.396782721230189386e-04 2.201058511573208368e-03
-3.982597821970825652e-03 -1.067600777946581952e-02 1.189582599729837199e-03 -4.358180890590845555e-03 -3.626856877730724824e-03 9.889409277261595674e-03 -4.361960342853684475e-03 -5.705555622294381998e-03 -8.849587473446884900e-03 -4.536797804532810008e-01 4.126259526796816068e-01 -4.529201105484495504e-02 -2.381999788656809225e-03 -2.336173929969835930e-03 3.661816811162022563e-03 -2.390975987781070525e-03 -3.084505478012754785e-03 -3.068915237428522774e-03 -4.065273340220515452e-02 5.455403125647461521e-02 -1.482962581633023857e-03 -4.068202415724216092e-02 5.359971956010675664e-02 -1.044687848603094611e-02 3.910079581677523841e-02 -6.231277432055846305e-02 6.835611848884447228e-03 -1.744689650834901169e-03 -1.564220805284155177e-03 1.625164473022450216e-04 4.535342715411018986e-04 -9.372096748784964487e-03 1.058246633596043786e-03 -1.021869405566183621e-03 3.165291270130830392e-05 9.448630657089066552e-07 3.093009245604144523e-03 -3.735516130287468671e-03 4.072359813213360805e-04 -1.081395778705960360e-03 3.499772795392632786e-03 -4.346370102269593409e-05 -1.083285504837369195e-03 3.425128613201477816e-03 -7.180959299401764879e-04 5.026482536968065462e-01 -4.245038262787315109e-01 4.689449881429039180e-02 5.919567106677816031e-04 6.784116811803171969e-04 -4.747936905196586434e-04 8.522664852710982227e-04 2.754275836546848759e-04 -6.066020881863058364e-04 8.536837798696643356e-04 4.029840975256458735e-04 6.066020881863017165e-04 5.914842791349280392e-04 6.656560297932276023e-04 3.392058405901545327e-04 3.471899334954155203e-03 -9.954132397262810406e-04 -5.905394160692127798e-04 5.135330762137918330e-04 -9.283279620608201731e-04 -1.819806264558915991e-03 5.163676654109294797e-04 -4.001495083285028058e-04 1.980432985729740306e-03 3.473316629552726954e-03 -8.338416554897333348e-04 8.626599789939199976e-04 5.574692087693467520e-05 2.248301664858735633e-03 -3.618825541672184096e-04 1.941693600035547486e-04 -4.549515661397276426e-04 5.338476321265906278e-05 5.636108186964620568e-04 -1.322808291995027357e-05 -2.626719322675898603e-04 5.579416403021990149e-04 6.566798306689678746e-05 2.480265547490724575e-04
-1.486411331822871419e-02 -6.986789939398172292e-03 2.171295325003307856e-03 -1.072419579581707517e-03 4.248576774968397182e-03 -4.178184476572957898e-03 -3.047655818450036719e-03 4.133303480951693032e-03 3.425128613201484538e-04 3.892627960853847213e-01 -7.696774219919211291e-01 6.745424669262353734e-02 -2.096651142812177605e-03 -1.355878499294939463e-04 2.933799819031885671e-03 -2.007834014635352833e-03 -1.805160887040392192e-03 -2.958366258740363804e-03 3.002774822828783129e-03 -1.441388606741752804e-03 -1.758862596820571188e-03 -8.766911955197232570e-03 1.427735335442233654e-02 -6.358928432233365222e-04 5.698232933535125888e-02 -7.991840782394693532e-02 8.198104389639346290e-03 -2.211924436828873082e-03 3.146394008816816041e-04 -5.262887276008899927e-04 4.065273340220503136e-03 3.055214722975718895e-03 -7.662839462914226981e-04 -9.406111819150209672e-04 -9.684846423535075494e-05 1.596818581051190301e-04 3.726067499630359228e-03 -3.963700560656610236e-03 5.555794826379233890e-04 6.434517477490179398e-04 1.747996671564759565e-05 1.152732940167119566e-03 2.598373430705172658e-05 6.207750341719682659e-04 -1.167850749218490424e-03 -4.245038262787315109e-01 8.318253177075130012e-01 -7.161306147634941000e-02 5.451859889151107214e-04 6.817187019103084075e-04 -2.631443638004407138e-04 5.593589349007664288e-04 5.149503708123904719e-05 -5.390443789879818641e-04 5.560519141707752182e-04 1.724375094922122025e-04 5.225092753380474950e-04 6.977813740273973442e-04 5.763664700835597829e-04 3.122772432174038097e-04 3.344815252616107617e-04 -4.251883795698338520e-05 -1.152732940167119566e-03 1.299186715352288173e-04 1.426743229223235727e-03 -8.546286429353795950e-04 4.757385535853630608e-04 1.679021667768009016e-03 1.148953487904274791e-03 9.491149495064528808e-04 4.743212589867996584e-04 1.605794780175424930e-03 -4.472981753074705032e-03 3.420404297872948899e-04 -8.409281284825557675e-05 -1.766893932879118963e-04 4.842423211767597378e-04 -1.653510364993640200e-05 6.807738388445985691e-04 -2.267671357705983832e-05 6.614041459974289751e-06 6.146334242448448296e-04 -8.125822365112402869e-05 3.921181722699759557e-05
1.625164473022496512e-03 2.171767756536167708e-03 1.244668116460775388e-02 9.190210608635639156e-03 8.191962779712227624e-04 -1.309674695381676801e-02 -8.745180104685872785e-03 -4.661009503151145560e-03 -1.298667040666145675e-02 -4.278670663611289227e-02 6.736968144824241611e-02 -1.644420782301680706e-01 -2.107044636534965716e-04 4.528728673951640249e-03 -1.919016886458539770e-03 6.694354820560792074e-04 -4.553767545192976066e-03 -2.390503556248205360e-04 5.382223481208162769e-02 -7.112645699750837214e-02 3.511583583714014169e-03 -5.319862518871253804e-02 6.870855241235454547e-02 -1.220432378825294338e-02 -6.320189046539225960e-03 8.257630762779128233e-03 -5.902087139962220938e-03 2.518060070119178826e-04 -5.192022546080591033e-04 -4.349204691466597265e-03 -3.595203965029380674e-04 -5.362097897908523489e-04 -3.156787502539626540e-03 1.034625056952838857e-04 1.573197004408403684e-04 1.307218051410827600e-03 -4.119602966498862482e-04 5.593589349007670793e-04 1.043128824544670760e-03 2.757582857276836934e-03 -3.875828295545509072e-03 5.484930096450907648e-04 -2.832227039467985832e-03 3.858820760362715718e-03 -5.432962627836788474e-05 4.689449881429039180e-02 -7.161306147634941000e-02 1.889244251257994056e-01 -7.653390832257104745e-04 -3.807798154814335005e-04 7.960471328613066225e-04 -4.535342715411357800e-05 -8.078579211827046475e-05 -1.724375094922132325e-04 -7.889606598684739984e-05 1.889726131423403728e-06 -9.779332730106300026e-04 6.269166440990808602e-04 3.751106370871687239e-04 6.524279468732766376e-04 -2.875690740490675912e-03 -7.176234984073202134e-04 1.573669435941257681e-03 -1.592094265722614546e-03 1.140922151845733413e-03 2.743409911291173637e-03 1.525953851122864493e-03 -9.023442277537670371e-04 2.738685595962618482e-03 2.731126691436935872e-03 1.116828143670110362e-03 1.735241020177798665e-03 6.160507188434109424e-04 2.976318656988667557e-05 2.541681646761928580e-04 -3.590479649700909544e-05 -1.700753518279267645e-05 3.103875170859820730e-04 1.374775760609143007e-04 3.807798154814331752e-04 1.464537751851665746e-04 -3.902284461385403412e-04 -3.302296414659079780e-04 2.220428204420258267e-04
-4.138783686732813022e-02 5.684485175929034073e-02 1.062167815318743394e-02 3.990818130642508066e-02 -5.978195859905222065e-02 5.184463641554911024e-03 1.593511560321186080e-03 4.762109851182166247e-04 3.478040944881284277e-03 2.202003374638907690e-03 7.124267515459228785e-04 1.161236707758524483e-03 -4.522199670167579288e-01 4.299405683588312099e-01 -6.769991108970833948e-02 1.514143062801472919e-03 -4.968562431039996383e-03 -8.952577547609386413e-03 -9.326270890097996397e-03 -1.157173796575959764e-02 1.492411212290139155e-03 -1.963897882079805937e-03 9.150998791408627032e-04 -2.795377379905263429e-03 -5.151865865787885225e-03 -8.028973900877121178e-03 7.093087034290627285e-03 4.653450598625466852e-03 4.640222515705510684e-03 3.708115101381844001e-03 -2.085312786023654340e-03 2.133500802374882661e-03 -2.241687623398761452e-03 -4.502272508111757401e-04 1.762642049083411626e-03 5.376270843894224733e-04 5.140055077466508179e-04 -4.804628689139230947e-04 -1.527371145721434509e-03 2.296962112742842455e-03 1.920906612589957062e-03 4.913287941695875915e-04 5.551070511050626693e-04 1.889726131425097794e-06 -8.688015889210271708e-04 5.919567106677816031e-04 5.451859889151107214e-04 -7.653390832257104745e-04 4.826086529361471311e-01 -4.576439534454704861e-01 5.336255893061335465e-02 -3.122205514334612519e-02 4.627892052697983594e-02 -5.871379090326623272e-03 -2.929075503702938468e-05 -1.186275578999852710e-03 -5.683351340250193803e-04 2.913485263119112382e-03 5.366822213237153454e-04 2.159012105149070524e-03 2.692859737276156497e-05 5.055017401552649829e-05 -2.839313512460761319e-04 3.239935452322172116e-03 -4.226372492924202265e-03 4.232986534384141752e-04 4.951082464324377871e-04 -3.051907702245705350e-04 5.541621880393555414e-04 2.499162808805002658e-04 -5.669178394269872370e-06 9.306901197250581773e-05 -2.957421395674626643e-04 1.242494931409643660e-04 3.628274172329306333e-04 2.891280981074883746e-04 -1.233046300752491066e-04 -2.022006960620961811e-04 2.154287789820505069e-04 -1.100765471553005271e-04 1.218873354766857042e-04 1.544851112437090100e-04 1.086592525566991776e-05 2.447195340190839574e-04
4.914705236294479758e-03 5.629966577037515997e-03 7.944408656496013826e-03 4.544980318681865472e-02 -6.277245020202673609e-02 7.896220640144762520e-03 -3.226707369402228740e-04 6.901752263484198582e-03 7.653390832257117755e-04 7.714806931528352119e-04 1.019129302675617944e-02 6.760495235160412456e-04 4.259721434828460662e-01 -7.705925218710618640e-01 8.587954890551607878e-02 -2.889391254943496704e-03 -1.194826589744533117e-02 -1.561386216087022518e-03 -1.524205854451302425e-02 -2.268238275545234398e-02 1.132418384254337603e-03 -2.036179906606748165e-04 -1.085836635114797652e-02 -6.599868513989625004e-04 -1.223597670095338472e-04 -1.202054792197219946e-02 -1.994605931715398833e-03 5.517527872217936266e-03 -1.137615131115745238e-03 4.596758814682812798e-03 -7.379380543200044894e-04 -1.837144501814702569e-02 -1.993661068649690837e-03 -2.381999788656779301e-03 -6.924901408594110602e-03 -7.908503859999009393e-04 3.907008776713962904e-04 1.691777319155101430e-03 -9.363592981193564558e-04 3.798349524157182411e-04 1.249581404402471188e-03 7.204580876044551496e-04 3.873938569414159218e-04 -7.894330914013326581e-04 -5.418789681851168003e-04 6.784116811803171969e-04 6.817187019103084075e-04 -3.807798154814335005e-04 -4.576439534454704861e-01 8.227243966585870982e-01 -9.584879911183022405e-02 -9.704688547915141586e-03 1.279817022505216201e-02 -3.729846951893195980e-03 -4.903839311038723321e-04 1.267533802650969285e-03 1.280289454038037195e-04 -2.692859737275614396e-05 7.511661372400669102e-05 -1.914765002662845552e-03 2.319638826319916523e-04 9.713192315506571223e-04 -3.732209109557439513e-04 4.306213421976761400e-03 -3.726539931163209106e-03 -1.700753518279362513e-04 3.958976245328071778e-04 6.472312000118762669e-05 4.001495083285000953e-04 1.388948706594790583e-04 -1.941693600035628801e-04 -1.771618248207654602e-04 1.351154183966383495e-04 4.549515661397276426e-04 1.057301770530334056e-03 4.473926616140435145e-04 -1.733823725579247514e-04 -4.762109851182169500e-04 -2.834589197132496730e-05 -2.036179906606680402e-04 1.653510364993816383e-04 8.834469664395527052e-05 7.251824029330046668e-04 9.023442277537765781e-05
6.088508622826951933e-02 -8.244638895625606978e-02 -1.811160767507657282e-02 -7.013246105238066415e-03 5.423986428712577156e-03 -4.085115464600439991e-03 -1.549102996232783018e-03 -3.047183386917223921e-04 -3.093954108669867697e-03 -3.825750553062846546e-03 1.266116508052376067e-04 -1.042183961478960162e-03 -6.900051509965918206e-02 8.526397061820550904e-02 -1.635217816041658057e-01 3.950944909269523027e-03 -2.514753049389171352e-03 9.761380331857793038e-03 2.947027901951840105e-03 3.094426540202756498e-04 9.528944017692976554e-04 1.953031956824114335e-03 -7.686461039556986494e-04 2.983877561514554702e-03 8.499043276068218161e-03 1.024089833770599513e-02 -1.151788077101408014e-02 3.427018339332899011e-03 3.023561810274411933e-03 2.815691935818060354e-04 1.396035179587615726e-03 -2.947972765017550269e-03 4.121492692630308180e-03 2.092871690549311364e-04 4.790455743153524282e-04 7.265996975315722976e-04 -1.977598396532608081e-03 1.148953487904274791e-03 2.739630459028336452e-03 -7.894330914013411148e-04 8.139995311098125255e-04 1.705477833607816837e-04 -3.538512181086746460e-04 -7.228202452687412652e-05 5.258162960680332846e-04 -4.747936905196586434e-04 -2.631443638004407138e-04 7.960471328613066225e-04 5.336255893061335465e-02 -9.584879911183022405e-02 1.851657598504020119e-01 -4.962846009492444949e-02 7.382309618704688270e-02 -8.794312984102832520e-03 -1.256667877395304788e-04 1.341233121776417994e-03 1.028483447026155200e-03 -2.219955772887413376e-03 1.568945120612704478e-03 -1.438081586011767232e-03 9.207690575351252030e-04 -1.390366001193378380e-03 1.328949901922176543e-03 -5.040844455566880281e-04 1.526426282655722610e-03 2.372078726466846435e-03 -5.536897565065019775e-04 4.488099562126069168e-04 -7.062851416187886002e-04 -1.488159328494364272e-04 1.256667877395358998e-04 -1.303911030680850918e-04 6.850257226402941971e-04 9.921062189962789879e-06 -1.119662732867243455e-03 -1.932244969378435549e-04 0.000000000000000000e+00 4.733763959210864590e-04 2.173185051134390129e-05 2.395227871576706847e-04 -2.976318656988836964e-05 -1.733823725579261067e-04 -1.559024058422697019e-04 -9.684846423535194756e-05
3.148850652787656135e-02 1.377374134039849492e-02 5.410144184799917100e-02 -3.988786675051229913e-02 -1.090702679903208204e-02 -5.735696754090555821e-02 -1.078561189508828134e-03 -9.590360116963939866e-05 2.627191754208751950e-03 2.138697549236291164e-03 -5.007774248266859754e-04 2.159012105149054261e-04 -4.284335117690225569e-01 -4.658694588640154011e-02 -4.101636395304394389e-01 -7.788033819120909751e-03 1.593039128788331215e-03 1.043790228690669696e-02 4.166846119784154909e-04 6.365542473693336367e-03 2.290820502815722488e-03 -1.351154183966375363e-03 1.827365169084594915e-03 -2.105154910403562139e-03 1.344067710973550220e-03 5.758940385507024242e-04 1.088718467465215126e-02 -7.858898549049192842e-03 -1.187314928372132372e-02 7.338278999842563939e-03 1.965315176679336990e-04 -4.308575579641082780e-04 3.429852928530082519e-04 -6.283339386976469730e-04 -9.406111819150564206e-04 -3.144976714218245158e-03 3.468592314224174834e-03 -9.524219702364386704e-04 -2.733488849101214750e-03 9.448630657107599633e-04 1.425325934624680673e-03 4.936909518338716742e-04 7.478591165100594365e-04 3.387334090573030287e-04 -7.573077471671686624e-04 8.522664852710982227e-04 5.593589349007664288e-04 -4.535342715411357800e-05 -3.122205514334612519e-02 -9.704688547915141586e-03 -4.962846009492444949e-02 4.712391156664496039e-01 5.524945047283773281e-02 4.306799237077498788e-01 3.239463020789312697e-03 3.803073839485826470e-04 3.690162703133344820e-03 -3.165291270130804642e-05 -1.062970948924611735e-04 1.530678166451401867e-04 2.793487653773835296e-03 -1.505166863677233520e-03 1.289738084695162684e-04 2.314914510991679039e-05 3.207810108088004868e-04 8.688015889210380129e-04 2.484989862819287319e-04 -1.455089121194533481e-04 1.492883643823008331e-04 6.647111667275177639e-04 -4.015668029270689186e-04 3.935354668685271608e-04 -1.464537751851740285e-05 3.519614919772549692e-04 -1.634613103679595763e-04 -1.384224391266268496e-04 -4.889666365053197718e-04 3.146394008816824715e-04 -6.859705857060094565e-04 2.095233848213595446e-03 -5.173125284766366076e-04 4.866044788410411100e-05 -1.061081222793172976e-03 2.163736420477644111e-04
-1.193834483525531417e-03 -7.808820806566503861e-03 -6.940491649178334374e-03 -5.181392836591343365e-02 -1.950622556006564867e-02 -7.662319788228066919e-02 7.998265851241520476e-04 -4.110154335842404862e-05 2.129248918579182154e-03 9.202966260022662180e-04 -9.061236800166159316e-04 5.069190347538148327e-04 -4.138972659345953320e-02 -1.704499900334899010e-01 -7.631847954358896013e-02 1.392728158857667884e-03 8.716361781181665522e-04 -5.385719474551432079e-05 -6.439241792819013193e-04 7.000490453850974001e-03 -4.135193207083114227e-03 -8.220308671683725522e-04 1.144229172575724407e-03 -9.150998791408627032e-04 -5.007774248267076594e-04 -1.407845967909023346e-03 -8.041257120731363714e-03 -8.078106780294087852e-03 -1.479372101983325929e-02 8.211332472559298989e-03 -1.067695264254150261e-04 4.086532759199019223e-04 -8.173065518397954420e-05 -2.302158859604247921e-03 8.073854896498337905e-04 -4.034565290584917613e-03 8.338416554897441768e-04 4.733763959210843990e-04 1.114938417538689167e-03 1.590204539591200290e-03 3.200723635095171701e-03 1.012893206441922538e-03 2.461368286176500702e-04 2.966870026331728280e-04 -2.829864881803690040e-04 2.754275836546848759e-04 5.149503708123904719e-05 -8.078579211827046475e-05 4.627892052697983594e-02 1.279817022505216201e-02 7.382309618704688270e-02 5.524945047283773281e-02 1.860236955140673887e-01 8.918279018324085095e-02 -4.322748525626752582e-04 1.982795143394018751e-03 3.595203965029418079e-04 -1.072892011114563683e-03 7.062851416187804687e-04 -1.279344590972357172e-03 1.508946315940072874e-03 -1.479183129370184504e-03 2.053187441789471046e-03 -6.755770919831985237e-05 1.088482251698788105e-03 1.433829702216068893e-03 5.196746861410887416e-06 -2.092871690549338469e-04 1.266116508052376067e-04 4.015668029270689186e-04 -3.051907702245732455e-04 2.962145711003230045e-04 -3.165291270131482268e-05 -2.362157664273240726e-06 -1.346429868637817498e-04 5.291233167980244952e-05 8.503767591399387545e-06 1.181078832138416073e-05 -1.010531048777647996e-03 2.083895491425064375e-03 -5.281784537323146568e-04 9.448630657125488969e-07 -1.002499712719108135e-03 2.192082312448939262e-04
-3.345051468382494175e-02 -1.379547319090985297e-02 -5.736830589769410793e-02 7.988344789051561590e-03 7.223005705825853717e-03 1.264935429220270628e-02 2.285151324421464108e-03 1.775870132003359771e-03 8.347865185554309217e-04 -7.190407930058768937e-04 -4.129051597155924003e-04 3.907008776713976456e-04 -4.078553390609080398e-01 -7.783640205865330342e-02 -7.698465524806832327e-01 1.198889500927086474e-02 -1.455561552727414800e-03 -1.299186715352285484e-02 2.663096550705778935e-03 -1.279817022505214423e-03 -5.957361629306290882e-04 1.318083976666647571e-04 -1.277927296373792578e-03 1.013365637974784992e-03 -1.558079195357025236e-03 4.279757256136856869e-03 -6.618293343770970810e-03 2.692859737275627948e-04 2.492076335812112246e-03 9.892716297991591221e-04 -6.991986686259444835e-05 -7.643942201600000940e-04 -8.669118627896162761e-04 1.741855061637791928e-03 -5.905394160692217786e-04 6.571522622018295158e-04 -8.617151159282033287e-04 1.610046663971121750e-03 1.737130746309219209e-03 -1.632723377548184977e-03 -1.398869768784768552e-03 9.325798458565130906e-04 -8.825021033738334342e-04 -6.614041459975306190e-06 4.502272508111784506e-04 -6.066020881863058364e-04 -5.390443789879818641e-04 -1.724375094922132325e-04 -5.871379090326623272e-03 -3.729846951893195980e-03 -8.794312984102832520e-03 4.306799237077498788e-01 8.918279018324085095e-02 8.370863152573904120e-01 -3.693469723863336031e-03 -1.466427477983092090e-03 -2.828447587205139974e-03 6.344755486247717104e-04 -3.009388864288776175e-04 1.349264457834958505e-03 -1.894450446750028461e-04 -1.595873717985468645e-03 7.247099714001493682e-04 -8.503767591396541514e-05 1.752720986893430729e-04 9.349420035207904513e-04 -9.401387503822378764e-05 -1.724375094922122025e-04 -1.313359661337949302e-04 -3.949527614670973394e-04 2.971594341660314877e-04 -7.039229839545072280e-05 3.212534423416432087e-05 -2.390503556248208612e-04 1.459813436523113030e-04 -8.267551824969081916e-05 2.012558329963920890e-04 -3.675517325614842705e-04 -1.062970948924625287e-04 -8.328967924240295679e-04 1.913347708064265886e-04 -3.297572099330520830e-04 4.667623544611121693e-04 -2.409400817562662878e-05
3.148708923327799003e-02 1.671935194775175850e-03 -5.568219775693325491e-02 -1.079033621041681698e-03 -6.571522622018309253e-04 -2.543098941360465420e-03 -3.989826024423512307e-02 1.870356438574431648e-03 5.836702615815038409e-02 2.138225117703432612e-03 -5.395168105208300070e-04 -1.053522318267499799e-04 -7.781892209193791085e-03 -7.199856560715934542e-04 -1.052482968895207885e-02 -4.286272086974933226e-01 4.386951970941740941e-02 4.105718203748265349e-01 -1.353043910097805882e-03 2.242632486464477253e-03 1.656817385723804992e-03 4.284954002998304836e-04 5.727759904338578650e-03 -3.623077425467883302e-03 1.529260871852862859e-03 -1.693667045286530864e-03 -1.040294235347538968e-02 -7.878740673429113217e-03 -1.316997384140933258e-02 -4.584475594828575466e-03 1.927520654049100311e-04 -5.031395824909767802e-04 -2.574751854061782682e-04 -6.250269179676015523e-04 -2.319638826319866650e-04 3.279147269549171229e-03 3.467647451158468140e-03 -3.373161144587375664e-04 2.872383719760690773e-03 7.506937057071916622e-04 4.974704040967153646e-04 6.675457559246445686e-04 9.443906341779009783e-04 1.284068906300915146e-03 -7.936849751970286113e-04 8.536837798696643356e-04 5.560519141707752182e-04 -7.889606598684739984e-05 -2.929075503702938468e-05 -4.903839311038723321e-04 -1.256667877395304788e-04 3.239463020789312697e-03 -4.322748525626752582e-04 -3.693469723863336031e-03 4.715358026690828486e-01 -3.998471521474764034e-02 -4.324978402461773230e-01 -3.123008647940467980e-02 1.498552822217245678e-03 5.050056870457547697e-02 6.670733243917910046e-04 -4.729039643882335456e-04 -3.103875170859868434e-04 2.470816916833571981e-04 -4.960531094981394939e-05 -1.426743229223238329e-04 2.645616583989715900e-05 -2.267671357705753439e-04 -9.198241944694180751e-04 2.792542790708128601e-03 -1.507529021341512182e-03 1.885001816092970735e-04 -1.464537751851198184e-05 3.798349524157209516e-04 8.031336058541723962e-05 -1.384224391266254944e-04 -5.513275988422287367e-04 -1.861380239450170565e-04 3.259777576702059532e-05 -1.095568724691615417e-03 1.653510364994250064e-05 -7.058127100859323258e-04 2.168460735806181702e-03 4.488099562126204693e-05
6.141137495587043263e-03 -5.774058194558425242e-03 -4.626994432785554515e-03 2.806243305160957633e-04 -8.248654563654843948e-04 -1.756028007623440914e-03 -5.230761931774730727e-02 -3.204503087358019295e-03 8.013997821285610834e-02 1.053049886734632682e-03 -8.645497051253450953e-04 -2.277119988362906033e-04 -1.250053835935322367e-03 5.343200636594279017e-04 -2.961200847937502968e-03 4.838502030044910390e-02 -1.660979507528261845e-01 -5.850686589187555076e-02 -8.291173401611868533e-04 1.604849917109712164e-03 7.828190499413580430e-04 -1.214621470971169546e-03 7.783309503792332044e-03 2.257277863982988693e-03 -3.453474505172779690e-04 -8.267551824969123116e-04 6.359873295299078855e-03 -7.942991361897458122e-03 -1.634140672146747880e-02 -4.357236027525139728e-03 -9.259658043962379348e-05 5.286508852651704976e-04 -2.305465880334206877e-04 -2.622467438880227153e-03 1.781066878864764804e-03 3.785121441237276549e-03 1.001554849653393635e-03 -4.866044788410140050e-05 -7.176234984073164187e-04 4.341645786940949350e-04 3.666068694957679269e-04 3.033010440931535687e-04 1.907678529670004145e-03 3.173795037722417292e-03 -1.513198199735776633e-03 4.029840975256458735e-04 1.724375094922122025e-04 1.889726131423403728e-06 -1.186275578999852710e-03 1.267533802650969285e-03 1.341233121776417994e-03 3.803073839485826470e-04 1.982795143394018751e-03 -1.466427477983092090e-03 -3.998471521474764034e-02 1.777892138963981794e-01 5.840954499610734318e-02 4.648915255910048699e-02 -3.014585611150155837e-03 -7.512086560780056876e-02 4.776282797167854480e-04 -4.176294750441551448e-04 -1.048798002938896396e-04 2.409400817562391828e-05 -4.960531094981665990e-05 -1.445640490537435097e-04 -4.724315328554070867e-05 9.363592981193578652e-04 -1.389893569660513974e-03 1.510363610538638986e-03 -1.480127992435897053e-03 -1.592566697255473531e-03 -4.724315328554612968e-06 8.503767591396405989e-05 1.469262067180214938e-04 1.039349372281838670e-04 -5.527448934407840075e-05 -7.842363445399010895e-05 7.086472992830970775e-05 -1.104544923815865658e-03 1.936969284706659480e-05 -9.717916630835106862e-04 2.285623755954316154e-03 6.141609927119641606e-05
3.252124185869842421e-02 2.315859374057060906e-03 -5.152952458313449224e-02 -2.907343653191988946e-03 -1.368634150682025100e-03 8.837304253592678793e-03 3.957558950729491570e-03 -3.545598654079602612e-03 3.600400711890839808e-03 7.568353156343150985e-04 7.327413074586993117e-04 8.191490348179378614e-03 -1.286809009191475228e-02 -1.094151430093049087e-03 -2.259356562727552961e-02 4.081595849680669241e-01 -5.758467953974184816e-02 -7.843572870123362017e-01 -8.683291573881790279e-04 5.829805115435334221e-04 -9.898385476385850035e-03 -1.511780905137210520e-03 -1.048798002938947354e-04 -1.136811997509892987e-02 1.811302496967513893e-03 -5.368239507835646275e-03 -1.059616685041324391e-02 1.415877303967557569e-03 1.546268407035648624e-03 -1.018420655376335582e-02 2.173185051133170401e-05 4.232986534384191625e-04 -5.203833334401975451e-03 -1.189110168196979515e-03 1.403121652580475835e-04 -1.059191496661754557e-02 6.330582540262042965e-04 -1.194779346591246568e-03 1.542016523239951803e-03 1.116828143670105158e-03 1.355878499294929434e-04 6.552625360704031170e-04 9.850197460034566636e-04 1.101237903085882687e-03 1.198086367321240598e-03 6.066020881863017165e-04 5.225092753380474950e-04 -9.779332730106300026e-04 -5.683351340250193803e-04 1.280289454038037195e-04 1.028483447026155200e-03 3.690162703133344820e-03 3.595203965029418079e-04 -2.828447587205139974e-03 -4.324978402461773230e-01 5.840954499610734318e-02 8.445384502566510854e-01 -4.386054351029314465e-03 2.313024784859927380e-03 7.525361886853291701e-03 3.307020729987659871e-04 -8.645497051253830424e-05 9.056512484837542362e-04 2.097596005877819898e-04 2.692859737275478870e-05 2.678686791289980372e-04 1.828310032150339774e-04 -3.297572099330534382e-04 1.338398532579274927e-03 -1.393673021923326222e-04 2.047045831862350212e-03 7.204580876044470181e-04 1.029900741624699629e-04 2.730654259904062141e-04 5.565243457036372389e-04 -8.314794978254573836e-05 -2.617270692018773114e-04 2.022006960621019274e-04 1.228321985423955426e-04 -3.670793010286289718e-04 3.382609775244474048e-04 5.295957483308793602e-04 3.793625208828673876e-04 3.070804963559929223e-04
-4.136799474294819423e-02 5.314665772009845301e-02 -2.276694799983345480e-02 1.593039128788332516e-03 -2.862935089103547937e-04 -3.489379301669791496e-03 3.988975647664372293e-02 -5.947676782882764523e-02 7.973226980000195502e-03 2.204365532303186135e-03 4.412510516869092361e-04 -1.301076441483705031e-03 1.530678166451407288e-03 -2.904981495527713536e-03 9.827520746457549597e-03 -4.518193450768965835e-01 4.341811137977410473e-01 -2.765519707028803523e-02 -1.962480587481228982e-03 1.503749569078663504e-03 2.530815721506246736e-03 -9.330995205426547215e-03 -1.162748488663652505e-02 1.071947148048850483e-03 -5.149031276590752999e-03 -9.364065412726422025e-03 -5.130134015276533246e-03 4.567940491178646735e-03 3.854096445034164466e-03 -4.453139628694782054e-03 -2.068305250840741724e-03 2.565303223404698067e-03 1.722012937257848351e-03 -4.577861553368707103e-04 1.585480224262640798e-03 -8.943128916952242493e-04 5.135330762137972540e-04 -1.360602814623522536e-04 1.589732108058341739e-03 5.555794826379216542e-04 1.903899077407191355e-04 8.484870330082534481e-04 2.294599955078547530e-03 1.761697186017701679e-03 -8.962026178266477208e-04 5.914842791349280392e-04 6.977813740273973442e-04 6.269166440990808602e-04 2.913485263119112382e-03 -2.692859737275614396e-05 -2.219955772887413376e-03 -3.165291270130804642e-05 -1.072892011114563683e-03 6.344755486247717104e-04 -3.123008647940467980e-02 4.648915255910048699e-02 -4.386054351029314465e-03 4.822562190126369885e-01 -4.580686693935075438e-01 4.766314491824608784e-02 2.494438493476358598e-04 -2.078698744563812865e-05 -1.322808291995074791e-04 4.927460887681591253e-04 -4.133775912484540958e-04 -4.771558481839318841e-04 3.240880315387884448e-03 -4.294402633655375681e-03 5.050293086224005770e-04 2.598373430704359506e-05 6.708527766546086742e-05 8.645497051253830424e-05 -2.409400817562432485e-04 4.157397489127354680e-05 -3.864489938756976266e-04 3.406231351887260665e-04 -7.511661372401211203e-05 2.305465880334279247e-04 2.357433348948296506e-04 -3.921181722699624032e-05 -2.470816916833626191e-04 2.673962475961390523e-04 -1.251943562066775925e-04 -1.011003480310448651e-04
-8.277945318691908028e-03 1.203424843642501504e-02 -1.473372221516063008e-02 3.014113179617379577e-04 -1.354933636229221439e-03 -1.111631396808694053e-03 4.561042990798948316e-02 -7.042158915048815637e-02 7.026001756625184849e-03 1.483435013165884143e-03 1.251943562066736623e-03 -1.283596474768059631e-03 -3.699611333790453829e-03 4.488099562126085973e-04 3.189857709839503518e-03 4.309884214987044215e-01 -7.675415590318819259e-01 4.942578696732950055e-02 -8.692740204538807348e-04 1.212731744839750953e-03 1.549102996232780199e-03 -1.552835205342334782e-02 -1.114371499699262288e-02 1.091316840895917729e-03 -1.981850280328306419e-03 -1.411625420171864435e-03 2.872383719760678846e-04 4.547153503733003185e-03 3.292375352469121760e-03 -4.757857967386499784e-03 -8.206135725698105593e-04 3.033010440931522135e-04 2.422628900482371415e-03 -2.450502360920867213e-03 1.723902663389269112e-03 3.089702224874163938e-04 9.250209413308262520e-04 1.424853503091811930e-03 1.139504857247168601e-03 5.201471176737688332e-04 6.944743532973919034e-05 7.043954154873635024e-04 4.969979725638601744e-04 1.541544091707093469e-03 -9.769884099449215736e-04 6.656560297932276023e-04 5.763664700835597829e-04 3.751106370871687239e-04 5.366822213237153454e-04 7.511661372400669102e-05 1.568945120612704478e-03 -1.062970948924611735e-04 7.062851416187804687e-04 -3.009388864288776175e-04 1.498552822217245678e-03 -3.014585611150155837e-03 2.313024784859927380e-03 -4.580686693935075438e-01 8.329638777016944440e-01 -4.877902819885047980e-02 4.913287941696445121e-05 -4.629829021982815977e-05 2.740102890561512891e-05 4.124327281827429022e-04 -1.270840823380979469e-04 -4.327472840955206906e-04 4.228262219055620857e-03 -3.773310652915891697e-03 1.526898714188580078e-03 -3.212534423416567612e-04 1.088009820165927819e-03 1.738548040907796706e-04 3.495993343129790180e-05 2.834589197132496730e-05 -1.262809487322421069e-03 2.314914510991353779e-04 -9.684846423535330281e-05 5.943188683320629754e-04 1.251943562066769149e-04 2.149563474491966177e-04 -1.185803147467026251e-04 -5.055017401552514304e-05 -6.859705857060059871e-04 4.393613255554949804e-05
-6.053217987322655202e-02 7.572605040138831456e-02 -3.327051826980703675e-02 1.522174398860021453e-03 -8.078579211827114238e-05 -2.921516599177650074e-03 -2.981042972317432017e-03 9.367844864989257475e-03 -4.438966682709130467e-03 3.608904479482225643e-03 -6.391998639533331538e-04 -7.369931912543827967e-04 -3.244659767650745485e-03 4.599593403879945891e-03 8.473059541761182589e-03 -2.566248086470407364e-02 4.976026849259110318e-02 -1.554479267076674109e-01 -1.813664654631803397e-03 1.176826948342747170e-03 2.476013663695028188e-03 4.327472840955288221e-04 2.391920850846773750e-03 7.738428508171043326e-04 -8.311487957524631848e-03 -1.248920000256473553e-02 -9.341388699149362485e-03 -4.441801271906241008e-03 -3.814412196274312439e-03 1.881694795362963586e-03 -1.228794416956798148e-03 3.793152777295814241e-03 2.923406325309069534e-03 3.330642306629985703e-04 -6.991986686259547834e-04 7.639217886271484816e-04 1.820751127624623119e-03 -8.560459375339348658e-04 2.741992616692609259e-03 2.484989862819287319e-04 1.738548040907735720e-04 3.552685127072461799e-04 6.991986686259580360e-04 -1.121080027465806966e-03 5.706972916893007525e-04 3.392058405901545327e-04 3.122772432174038097e-04 6.524279468732766376e-04 2.159012105149070524e-03 -1.914765002662845552e-03 -1.438081586011767232e-03 1.530678166451401867e-04 -1.279344590972357172e-03 1.349264457834958505e-03 5.050056870457547697e-02 -7.512086560780056876e-02 7.525361886853291701e-03 4.766314491824608784e-02 -4.877902819885047980e-02 1.737489794274189869e-01 1.431467544551882388e-04 -1.440916175208953667e-04 2.428298078876561491e-04 4.776282797167800270e-04 -4.332197156283823861e-04 -5.451859889151053004e-04 -4.228262219055606112e-04 -1.691304887622264129e-04 2.373023589532553563e-03 -8.683291573881844489e-04 1.433829702216068893e-03 9.349420035207890419e-04 -6.854981541731531821e-04 -2.655065214647220860e-04 -8.399832654168652279e-04 1.686580572293728490e-04 1.275565138709528661e-04 3.439301559187101214e-04 5.999880467262759271e-05 8.125822365112267344e-05 -1.048798002938977712e-04 -9.873819036676891384e-05 -8.739983357824238281e-05 1.181078832138517717e-05
2.137752686170573194e-03 5.499103042436626239e-04 1.081868210238794950e-04 -3.991762993708219964e-02 -1.877915343100125100e-03 -5.838356126180030414e-02 -1.077143894910262021e-03 6.576246937346830797e-04 2.549712982820463887e-03 3.149748272700081397e-02 -1.648313618132410917e-03 5.569259125065607885e-02 4.313299894969572883e-04 -5.731066925068577234e-03 3.621660130869317189e-03 -1.356823362360639815e-03 -2.246884370260170821e-03 -1.656344954190946440e-03 -4.286626410624574390e-01 -4.398432057190128364e-02 -4.105656787648993555e-01 -7.783781935325205341e-03 7.199856560716005015e-04 1.052246753128780951e-02 1.582645635065510741e-03 1.678549236235148297e-03 1.050545999610501269e-02 -7.888661735619076007e-03 1.318320192432928702e-02 4.575971827237178789e-03 1.927520654049046100e-04 5.045568770895446278e-04 2.484989862819226062e-04 -6.288063702304734319e-04 2.220428204420291877e-04 -3.273950522687756222e-03 8.508491906725321099e-04 -5.607762294993379627e-04 7.653390832257415911e-05 9.467527918421633770e-04 -1.284541337833768710e-03 7.951022697955947242e-04 7.497488426414845343e-04 -4.974704040967107025e-04 -6.670733243917855836e-04 3.471899334954155203e-03 3.344815252616107617e-04 -2.875690740490675912e-03 2.692859737276156497e-05 2.319638826319916523e-04 9.207690575351252030e-04 2.793487653773835296e-03 1.508946315940072874e-03 -1.894450446750028461e-04 6.670733243917910046e-04 4.776282797167854480e-04 3.307020729987659871e-04 2.494438493476358598e-04 4.913287941696445121e-05 1.431467544551882388e-04 4.715924944530254792e-01 4.010424039256006712e-02 4.325148477813601788e-01 -3.122300000641183709e-02 -1.509418747472931858e-03 -5.047836442253127165e-02 -3.023561810274735459e-05 4.951082464324350766e-04 1.261392192723786217e-04 3.240880315387890086e-03 4.322748525626698372e-04 3.692524860797619796e-03 -2.381054925591110229e-04 5.503827357765134773e-04 1.899174762078567353e-04 -1.086592525567344142e-04 -3.803073839485772260e-04 -7.795120292113654501e-05 -7.015608262902408177e-04 -2.172240188069017586e-03 -4.818801635124783656e-05 3.118048116845312722e-05 1.092734135494479722e-03 -2.078698744563812865e-05
-1.034625056953278636e-03 -8.664394312567485091e-04 -2.291292934348607819e-04 5.231328849614156479e-02 -3.197416614365188731e-03 8.009604208030055017e-02 -2.777897413189689586e-04 -8.210860041026478602e-04 -1.732878862513507860e-03 -6.114208898214287119e-03 -5.779727372952689693e-03 -4.613293918332755407e-03 1.204227977248353192e-03 7.767719263208098732e-03 2.282316735224327979e-03 8.196687095040884694e-04 1.588787244992631142e-03 7.643942201599998772e-04 -4.852297030804288147e-02 -1.661343279808560336e-01 -5.864434346793646197e-02 1.238243047613929058e-03 5.475481465793836369e-04 -2.977735951587433434e-03 3.325917991301883744e-04 -8.187238464383656206e-04 6.476091452381503577e-03 7.907086565400435474e-03 -1.634991048905887201e-02 -4.348732259933743051e-03 7.606147678970026638e-05 5.267611591337453998e-04 -2.277119988362884891e-04 2.618687986617306701e-03 1.786263625726177426e-03 3.781814420507292711e-03 -3.935354668685203845e-04 1.696029202950826873e-04 3.779452262840708818e-06 -1.901536919742886130e-03 3.173795037722420762e-03 -1.506584158275794212e-03 -4.256608111027036789e-04 3.661344379629181576e-04 2.962145711003175835e-04 -9.954132397262810406e-04 -4.251883795698338520e-05 -7.176234984073202134e-04 5.055017401552649829e-05 9.713192315506571223e-04 -1.390366001193378380e-03 -1.505166863677233520e-03 -1.479183129370184504e-03 -1.595873717985468645e-03 -4.729039643882335456e-04 -4.176294750441551448e-04 -8.645497051253830424e-05 -2.078698744563812865e-05 -4.629829021982815977e-05 -1.440916175208953667e-04 4.010424039256006712e-02 1.777835447180038941e-01 5.858339980019812432e-02 -4.649529416902758311e-02 -3.034427735530085754e-03 -7.512984180692483527e-02 1.189582599729833079e-03 1.295879694622302384e-03 1.342650416374989528e-03 -3.765279316857324515e-04 1.981850280328300781e-03 -1.461230731121674481e-03 -1.195251778124111082e-04 -4.960531094981394939e-05 -7.984092905256503093e-05 -7.086472992827853694e-06 7.984092905255859348e-05 1.464537751851642164e-04 9.699019369520910094e-04 2.286568619020023715e-03 6.047123620548928817e-05 -6.897500379688460996e-05 -1.104072492283017948e-03 2.125941897849169260e-05
-8.796675141767133516e-04 7.124267515459147470e-04 8.168341203069464859e-03 -3.984487548102242510e-03 -3.654257906636338218e-03 3.598983417292257216e-03 2.884194508082077793e-03 -1.258557603526725766e-03 8.827855622935563279e-03 -3.265777457169360964e-02 2.309717764129937470e-03 -5.150684786955743444e-02 1.587369950394068065e-03 -1.048798002938955757e-04 -1.133316004166762953e-02 7.823466184085186821e-04 6.448690423475891484e-04 -9.855394206896012435e-03 -4.082176940466081261e-01 -5.776514838529260565e-02 -7.843213822158391357e-01 1.294698615790159171e-02 -1.093678998560197041e-03 -2.262758069764111979e-02 -1.812247360033226442e-03 -5.357373582579971587e-03 -1.066183483348013758e-02 -1.537292207911397732e-03 1.539181934042818927e-03 -1.017806494383623368e-02 -1.308635346009657608e-04 4.190467696427208240e-04 -5.198164156007708397e-03 1.205172840314027794e-03 1.473986382508808311e-04 -1.059569441888038970e-02 -5.593589349007664288e-04 4.856596157753285611e-04 -1.005334301916239927e-03 -9.472252233750277830e-04 1.007696459580518372e-03 1.226432259292557433e-03 -1.077143894910262021e-03 2.286568619020011193e-04 6.254993495005255894e-04 -5.905394160692127798e-04 -1.152732940167119566e-03 1.573669435941257681e-03 -2.839313512460761319e-04 -3.732209109557439513e-04 1.328949901922176543e-03 1.289738084695162684e-04 2.053187441789471046e-03 7.247099714001493682e-04 -3.103875170859868434e-04 -1.048798002938896396e-04 9.056512484837542362e-04 -1.322808291995074791e-04 2.740102890561512891e-05 2.428298078876561491e-04 4.325148477813601788e-01 5.858339980019812432e-02 8.444524677176713512e-01 4.472981753074698093e-03 2.315386942524199319e-03 7.559376957218884481e-03 4.672347859939663837e-04 1.540126797108527356e-04 1.036987214617551877e-03 -3.701973491454730106e-03 3.538512181086719355e-04 -2.829864881803704785e-03 9.873819036677569010e-05 -2.508611439462073937e-04 1.993661068649680212e-04 -8.645497051253423848e-05 2.621995007347335859e-04 5.574692087693453426e-04 -5.003049932938445545e-04 2.489714178147846811e-04 2.574751854061789729e-04 -8.598253897967931929e-05 -2.319638826319919776e-04 3.968424875985170162e-04
2.194444470113217707e-03 -4.346370102269322359e-04 1.303911030680842895e-03 3.987794568832234848e-02 5.949802724780613866e-02 -7.968975096204469408e-03 1.590676971124048433e-03 2.862935089103547937e-04 3.482765260209825554e-03 -4.135618395462681285e-02 -5.314618528856560054e-02 2.277261717822771925e-02 -9.330050342360840521e-03 1.163409892809650834e-02 -1.083757936370232950e-03 -1.961535724415516650e-03 -1.498552822217252833e-03 -2.521367090849146834e-03 -4.516062784555787690e-01 -4.341220598561341681e-01 2.770291265510643058e-02 1.531623029517152363e-03 2.899784748666304167e-03 -9.818544547333288297e-03 -5.136275625203646708e-03 9.350837329806471060e-03 5.147141550459332672e-03 4.531563263148775944e-03 -3.892363399195451247e-03 4.471564458476137184e-03 -2.062163640913764438e-03 -2.564358360338981398e-03 -1.727682115652112802e-03 -4.440856408840414618e-04 -1.588314813459778662e-03 8.919507340309509001e-04 5.858151007406690088e-04 -6.991986686259553255e-04 -6.297512332962150374e-04 2.292237797414290769e-03 -1.763114480616265406e-03 8.947853232280816079e-04 5.508551673093697518e-04 -1.903899077407140397e-04 -8.447075807454195156e-04 5.135330762137918330e-04 1.299186715352288173e-04 -1.592094265722614546e-03 3.239935452322172116e-03 4.306213421976761400e-03 -5.040844455566880281e-04 2.314914510991679039e-05 -6.755770919831985237e-05 -8.503767591396541514e-05 2.470816916833571981e-04 2.409400817562391828e-05 2.097596005877819898e-04 4.927460887681591253e-04 4.124327281827429022e-04 4.776282797167800270e-04 -3.122300000641183709e-02 -4.649529416902758311e-02 4.472981753074698093e-03 4.820785847562833459e-01 4.579963873689805176e-01 -4.771558481839303922e-02 2.911123105454828299e-03 3.968424875984844901e-05 2.218538478288852901e-03 -3.307020729987415926e-05 1.072419579581704698e-03 -6.363652747561913871e-04 3.831419731457080965e-04 7.180959299402361190e-05 -2.286568619020061879e-04 -2.078698744563636683e-04 -4.015668029270743396e-05 3.878662884742616794e-04 2.102320321206450405e-04 1.223597670095419787e-04 9.732089576821093251e-05 1.667683310979436854e-04 3.921181722699657913e-05 2.399952186905320549e-04
-1.482490150100166174e-03 1.246274383672495156e-03 -1.285958632432335474e-03 -4.558255644755100644e-02 -7.041355781442959483e-02 7.031198503486569933e-03 -3.018837494945847454e-04 -1.355406067762075003e-03 -1.116355712137254196e-03 8.266606961903382594e-03 1.202668953189933373e-02 -1.473372221516063008e-02 1.552835205342337384e-02 -1.113757338706550248e-02 1.089899546297355085e-03 8.730534727167322314e-04 1.216038765569739995e-03 1.549575427765634630e-03 -4.309241708102361512e-01 -7.677636018523239514e-01 4.950846248557919105e-02 3.701028628389026881e-03 4.483375246797516181e-04 3.192219867503779361e-03 1.978070828065477908e-03 -1.401231926449048298e-03 2.721205629246951831e-04 -4.564633470448656825e-03 3.315996929111887995e-03 -4.756440672787930202e-03 8.234481617669319430e-04 3.033010440931499909e-04 2.427353215810926137e-03 2.446722908658022656e-03 1.735241020177799966e-03 3.061356332902828129e-04 -6.637663036618052150e-04 5.792010592806947191e-04 3.765279316857351620e-04 -4.984152671624208662e-04 1.541544091707093903e-03 -9.779332730106313036e-04 -5.192022546080589948e-04 6.944743532974088441e-05 7.039229839545058185e-04 -9.283279620608201731e-04 1.426743229223235727e-03 1.140922151845733413e-03 -4.226372492924202265e-03 -3.726539931163209106e-03 1.526426282655722610e-03 3.207810108088004868e-04 1.088482251698788105e-03 1.752720986893430729e-04 -4.960531094981394939e-05 -4.960531094981665990e-05 2.692859737275478870e-05 -4.133775912484540958e-04 -1.270840823380979469e-04 -4.332197156283823861e-04 -1.509418747472931858e-03 -3.034427735530085754e-03 2.315386942524199319e-03 4.579963873689805176e-01 8.331991486050565054e-01 -4.887540423155299629e-02 -5.357373582579987850e-04 1.214149039438334955e-04 1.568472689079848312e-03 1.044073687610374310e-04 7.062851416187927202e-04 -2.999940233631650686e-04 -2.022006960621032827e-04 -9.590360116963939866e-05 5.924291422006416723e-04 -1.228321985423738586e-05 2.881832350417717599e-05 -1.264226781920987181e-03 3.354263883273314421e-05 -6.826635649760199806e-04 4.771558481839156211e-05 -1.379500075937692199e-04 2.163736420477610229e-04 -1.148008624838551400e-04
-3.605125027219381086e-03 -6.415620216175847105e-04 -7.388829173858050756e-04 2.978208383120289383e-03 9.366427570390696566e-03 -4.444163429570546775e-03 -1.521229535794314325e-03 -8.078579211826978712e-05 -2.921044167644791089e-03 6.051092045424805166e-02 7.574353036810396733e-02 -3.327051826980704369e-02 -4.336921471612522130e-04 2.387668967051071942e-03 7.766774400142440393e-04 1.813192223098928149e-03 1.176354516809889703e-03 2.474123937563610896e-03 2.571114131258815660e-02 4.984719589463650069e-02 -1.554635169482516677e-01 3.240880315387857126e-03 4.600065835412800973e-03 8.474004404826891018e-03 8.318574430517467616e-03 -1.248447568723617951e-02 -9.334302226156537124e-03 4.413455379934934364e-03 -3.904174187516825691e-03 1.936024421641336377e-03 1.229266848489651712e-03 3.795042503427244543e-03 2.925296051440488994e-03 -3.278674838015876829e-04 -6.954192163631154298e-04 7.625044940285752131e-04 -3.382609775244582468e-04 3.132221062831190691e-04 6.533728099389837654e-04 -6.996711001588170210e-04 -1.121080027465812820e-03 5.711697232221543165e-04 -2.475541232162161830e-04 1.743272356236389808e-04 3.543236496415336310e-04 -1.819806264558915991e-03 -8.546286429353795950e-04 2.743409911291173637e-03 4.232986534384141752e-04 -1.700753518279362513e-04 2.372078726466846435e-03 8.688015889210380129e-04 1.433829702216068893e-03 9.349420035207904513e-04 -1.426743229223238329e-04 -1.445640490537435097e-04 2.678686791289980372e-04 -4.771558481839318841e-04 -4.327472840955206906e-04 -5.451859889151053004e-04 -5.047836442253127165e-02 -7.512984180692483527e-02 7.559376957218884481e-03 -4.771558481839303922e-02 -4.887540423155299629e-02 1.737508691535503969e-01 -2.158067242083368600e-03 -1.915237434195696514e-03 -1.437609154478913668e-03 -1.525953851122866228e-04 -1.279344590972357172e-03 1.350209320900668235e-03 -1.417294598566167050e-04 1.280289454038037195e-04 3.425128613201443880e-04 7.133716146116218749e-04 -2.655065214647193755e-04 -8.404556969497116361e-04 8.551010744682168959e-05 -8.692740204539423988e-05 1.322808291995400051e-05 -7.275445605973073979e-05 8.173065518398165839e-05 -1.044073687610360757e-04
2.199168785441780669e-03 -7.048678470202333294e-04 -1.159346981627092446e-03 1.591621834189760982e-03 -4.757385535853617055e-04 -3.470954471888453713e-03 3.990392942262938752e-02 5.980038342883356450e-02 -5.185408504620618586e-03 -4.137980553126957561e-02 -5.684579662235604569e-02 -1.062404031085171022e-02 -1.961535724415527059e-03 -9.136825845423000598e-04 2.790180633043857095e-03 -9.334774657689396543e-03 1.157268282882530780e-02 -1.488631760027289610e-03 1.517922515064317694e-03 4.964782978777148789e-03 8.952105116076532199e-03 -4.520328841297471256e-01 -4.298715933550343316e-01 6.769565920591262553e-02 -5.142417235130775782e-03 8.016218249490029632e-03 -7.079858951370678055e-03 4.649671146362616657e-03 -4.624632275121286912e-03 -3.751106370871689841e-03 -2.080588470695151227e-03 -2.130193781644896655e-03 2.236018445004498735e-03 -4.332197156283607020e-04 -1.756972870689145223e-03 -5.300681798637329242e-04 5.881772584049368285e-04 -5.480205781122402366e-04 7.634493570942855935e-04 5.551070511050789323e-04 -1.889726131419676783e-06 8.683291573881844489e-04 2.294599955078553168e-03 -1.920906612589962483e-03 -4.894390680381733357e-04 5.163676654109294797e-04 4.757385535853630608e-04 1.525953851122864493e-03 4.951082464324377871e-04 3.958976245328071778e-04 -5.536897565065019775e-04 2.484989862819287319e-04 5.196746861410887416e-06 -9.401387503822378764e-05 2.645616583989715900e-05 -4.724315328554070867e-05 1.828310032150339774e-04 3.240880315387884448e-03 4.228262219055620857e-03 -4.228262219055606112e-04 -3.023561810274735459e-05 1.189582599729833079e-03 4.672347859939663837e-04 2.911123105454828299e-03 -5.357373582579987850e-04 -2.158067242083368600e-03 4.824499159411077542e-01 4.576571815283904665e-01 -5.335169300535767822e-02 -3.121260651268902703e-02 -4.628553456843981923e-02 5.871851521859483558e-03 3.921181722699610479e-04 1.223597670095365577e-04 2.040904221935270252e-04 -1.988936753321188483e-04 -1.233046300752599486e-04 -3.618825541672201444e-04 1.431467544551828178e-04 -1.417294598565909552e-05 -2.484989862819260214e-04 1.974763807335459592e-04 1.081868210238808503e-04 -1.275565138709582871e-04
-8.158892572412409843e-04 1.025837830442163229e-02 7.020332578230889607e-04 2.999940233631623581e-04 6.860650720125779575e-03 7.913228175327580811e-04 -4.545074804988436662e-02 -6.272190002801122932e-02 7.863622864377754068e-03 -4.969979725638560761e-03 5.540677017327861296e-03 7.914173038393267773e-03 9.117928584108749620e-05 -1.069443260924715991e-02 -7.436072327143617485e-04 1.526379039502438056e-02 -2.246506425033886756e-02 1.148953487904274791e-03 2.905926358593420231e-03 -1.215566334036884133e-02 -1.584062929664078155e-03 -4.260075758478101826e-01 -7.709303104170535104e-01 8.599198761033564897e-02 7.984092905256401449e-05 -1.201157172284795030e-02 -2.009723740766770558e-03 -5.512331125356534703e-03 -1.157457255495672552e-03 4.648726283296909095e-03 3.462923135829878074e-04 -1.837475203887702080e-02 -1.988936753321136116e-03 2.542626509827606435e-03 -6.921594387864122427e-03 -7.960471328613072731e-04 -6.836084280417280843e-04 6.987262370931017616e-04 -4.114878651170354490e-04 -4.039289605913557119e-04 -7.941574067298865121e-04 -5.499103042436626239e-04 -3.949527614670864974e-04 1.253833288198169960e-03 7.275445605972857138e-04 -4.001495083285028058e-04 1.679021667768009016e-03 -9.023442277537670371e-04 -3.051907702245705350e-04 6.472312000118762669e-05 4.488099562126069168e-04 -1.455089121194533481e-04 -2.092871690549338469e-04 -1.724375094922122025e-04 -2.267671357705753439e-04 9.363592981193578652e-04 -3.297572099330534382e-04 -4.294402633655375681e-03 -3.773310652915891697e-03 -1.691304887622264129e-04 4.951082464324350766e-04 1.295879694622302384e-03 1.540126797108527356e-04 3.968424875984844901e-05 1.214149039438334955e-04 -1.915237434195696514e-03 4.576571815283904665e-01 8.228802990644292770e-01 -9.591919141022568762e-02 9.688153444265212855e-03 1.280667399264354481e-02 -3.733153972623184588e-03 -1.899174762078604758e-04 -8.031336058541215742e-05 -4.091257074527551068e-04 1.247219246738192852e-04 3.618825541672177591e-04 9.892716297991589053e-04 -1.025176426296163989e-04 6.666008928589347302e-04 1.133835678852917377e-04 2.078698744563677340e-05 -1.422018913894689137e-04 1.488159328494445587e-04
3.830002436858533608e-03 1.318083976666376521e-04 -1.039349372281830539e-03 1.549575427765631161e-03 -3.051907702245786665e-04 -3.096316266334151780e-03 7.011356379106646955e-03 5.426348586376850830e-03 -4.081808443870453551e-03 -6.087233057688243298e-02 -8.245442029231457581e-02 -1.811444226427370505e-02 -1.954921682955571959e-03 -7.705358300871202777e-04 2.987184582244542877e-03 -2.951279785747549286e-03 3.014113179617359519e-04 9.495873810393029753e-04 -3.947637888539515770e-03 -2.512390891724892474e-03 9.759963037259226926e-03 6.899012160593637200e-02 8.529089921557826692e-02 -1.635231988987643770e-01 -8.512271358988170861e-03 1.023570159084458836e-02 -1.151646347641551750e-02 -3.422294024004346891e-03 3.026396399471542424e-03 3.099150855531282922e-04 -1.395562748054789267e-03 -2.946555470418982421e-03 4.117713240367463189e-03 -2.149563474491955877e-04 4.729039643882289919e-04 7.299067182615561356e-04 4.747936905196586434e-04 -2.650340899318739431e-04 7.951022697955990610e-04 3.562133757729478867e-04 -7.180959299401344751e-05 5.277060221994583824e-04 7.899055229341838368e-04 8.130546680441023619e-04 1.696029202950853979e-04 1.980432985729740306e-03 1.148953487904274791e-03 2.738685595962618482e-03 5.541621880393555414e-04 4.001495083285000953e-04 -7.062851416187886002e-04 1.492883643823008331e-04 1.266116508052376067e-04 -1.313359661337949302e-04 -9.198241944694180751e-04 -1.389893569660513974e-03 1.338398532579274927e-03 5.050293086224005770e-04 1.526898714188580078e-03 2.373023589532553563e-03 1.261392192723786217e-04 1.342650416374989528e-03 1.036987214617551877e-03 2.218538478288852901e-03 1.568472689079848312e-03 -1.437609154478913668e-03 -5.335169300535767822e-02 -9.591919141022568762e-02 1.851704841657305922e-01 4.961381471740594629e-02 7.383254481770396005e-02 -8.796202710234259786e-03 1.388948706594858346e-04 4.724315328562744484e-07 4.752661220525077621e-04 -7.403002119843725979e-04 8.976199124252951488e-06 -1.117773006735822043e-03 1.795239824850495430e-04 -1.568472689079822508e-04 -9.826575883391534989e-05 -1.700753518278928832e-05 2.381054925591099929e-04 -3.070804963560633954e-05
2.137752686170573194e-03 5.102260554838114644e-04 -2.135390528506294749e-04 -1.078561189508822713e-03 9.590360116964075391e-05 -2.626719322675893399e-03 -3.989920510730082803e-02 1.090560950443351593e-02 5.738011668601548931e-02 3.149559300086939018e-02 -1.375720623674857139e-02 -5.406742677763358429e-02 -1.350681752433521799e-03 -1.829254895216016544e-03 2.106572205002122181e-03 4.129051597156086634e-04 -6.367432199824769705e-03 -2.290820502815726391e-03 -7.786144092989456464e-03 -1.594928854919754578e-03 -1.043223310851242730e-02 -4.284486295780738918e-01 4.653639571238601946e-02 4.101726157295636499e-01 1.447057785136022894e-03 -5.933740052663566064e-04 -1.084372097362945597e-02 -7.868347179706296213e-03 1.188968438737126286e-02 -7.354341671959646262e-03 1.913347708063493392e-04 4.336921471612332395e-04 -3.529063550429656208e-04 -6.321133909604321165e-04 9.302176881922398499e-04 3.151590755678211099e-03 8.499043276068195610e-04 -5.636108186964674778e-04 4.251883795698202994e-05 7.506937057071916622e-04 -3.392058405901623389e-04 7.596699048314473242e-04 9.448630657107491213e-04 -1.426270797690378910e-03 -4.941633833667198172e-04 3.473316629552726954e-03 9.491149495064528808e-04 2.731126691436935872e-03 2.499162808805002658e-04 1.388948706594790583e-04 -1.488159328494364272e-04 6.647111667275177639e-04 4.015668029270689186e-04 -3.949527614670973394e-04 2.792542790708128601e-03 1.510363610538638986e-03 -1.393673021923326222e-04 2.598373430704359506e-05 -3.212534423416567612e-04 -8.683291573881844489e-04 3.240880315387890086e-03 -3.765279316857324515e-04 -3.701973491454730106e-03 -3.307020729987415926e-05 1.044073687610374310e-04 -1.525953851122866228e-04 -3.121260651268902703e-02 9.688153444265212855e-03 4.961381471740594629e-02 4.712740755998810482e-01 -5.518992409969794566e-02 -4.306922069276040710e-01 -1.299186715352233963e-04 4.932185203010153998e-04 -3.122772432174004487e-04 -9.448630657098383914e-07 -3.538512181086773565e-04 1.658234680322345246e-04 5.102260554838277274e-05 1.058719065128905590e-03 -2.210979573763136030e-04 -6.864430172388617194e-04 -2.099013300476442172e-03 5.140055077466453969e-04
-9.202966260022716390e-04 -9.084858376808729093e-04 5.059741716881077048e-04 -8.002990166570110326e-04 -4.015668029270878922e-05 2.127831623980637726e-03 5.181203863978200985e-02 -1.949677692940854704e-02 -7.661374925162359184e-02 1.200448524985513838e-03 -7.814017553427931445e-03 -6.936239765382634301e-03 8.220308671683454471e-04 1.144229172575724190e-03 -9.141550160751555753e-04 6.410895900847690936e-04 7.004269906113814656e-03 -4.133303480951688695e-03 -1.394617884989076718e-03 8.706913150524610507e-04 -5.763664700835570724e-05 4.133634183024686992e-02 -1.704329824983071007e-01 -7.623580402533927658e-02 5.636108186964647673e-04 -1.405483810244748371e-03 -7.979368589927308963e-03 8.078579211826929923e-03 -1.479655560903039152e-02 8.209442746427880397e-03 1.067695264253391320e-04 4.081808443870429373e-04 -8.031336058541347202e-05 2.301686428071394140e-03 8.106925103798267359e-04 -4.034092859052061664e-03 -2.744827205889723270e-04 5.243990014694346457e-05 -7.984092905255825467e-05 -2.466092601504982131e-04 2.962145711003192640e-04 -2.839313512460869739e-04 -1.590676971124053854e-03 3.200723635095176905e-03 1.012420774909068974e-03 -8.338416554897333348e-04 4.743212589867996584e-04 1.116828143670110362e-03 -5.669178394269872370e-06 -1.941693600035628801e-04 1.256667877395358998e-04 -4.015668029270689186e-04 -3.051907702245732455e-04 2.971594341660314877e-04 -1.507529021341512182e-03 -1.480127992435897053e-03 2.047045831862350212e-03 6.708527766546086742e-05 1.088009820165927819e-03 1.433829702216068893e-03 4.322748525626698372e-04 1.981850280328300781e-03 3.538512181086719355e-04 1.072419579581704698e-03 7.062851416187927202e-04 -1.279344590972357172e-03 -4.628553456843981923e-02 1.280667399264354481e-02 7.383254481770396005e-02 -5.518992409969794566e-02 1.859887355806361109e-01 8.909964223345831491e-02 -4.110154335841591710e-05 8.503767591393966534e-06 1.086592525567161183e-05 4.866044788410140050e-05 -2.362157664281372242e-06 -1.351154183966366690e-04 1.417294598560691829e-06 -1.001554849653400140e-03 2.201530943106091856e-04 1.011475911843357726e-03 2.084367922957919891e-03 -5.286508852651682208e-04
7.110094569473418037e-04 -4.067635497884879376e-04 3.935354668685285160e-04 -2.287513482085734746e-03 1.776814995069070802e-03 8.461248753439897484e-04 -7.991179378248693815e-03 7.223005705825851983e-03 1.264415754534128911e-02 3.344768009462779912e-02 -1.378130024492418490e-02 -5.735129836251130070e-02 -1.270840823380952364e-04 -1.274147844110951489e-03 1.005334301916241012e-03 -2.662151687640032342e-03 -1.279817022505215507e-03 -5.886496899377985240e-04 -1.198369826240947011e-02 -1.465955046450233973e-03 -1.299422931118713459e-02 4.078704568699593747e-01 -7.775703356113358722e-02 -7.698375762815590218e-01 1.603905054043999832e-03 4.268418899348327099e-03 -6.611206870778140246e-03 -2.598373430704562794e-04 2.502942261067786500e-03 9.793505676091961154e-04 7.322688759262631656e-05 -7.629769255614348485e-04 -8.725810411838807274e-04 -1.740437767039212155e-03 -5.999880467263277520e-04 6.623490090632389938e-04 6.018777728577498140e-04 -5.404616735865520969e-04 -1.752720986893447535e-04 8.820296718409933144e-04 -6.614041459974967377e-06 4.492823877454564150e-04 1.629888788351054052e-03 -1.398397337251914337e-03 9.354144350536440153e-04 8.626599789939199976e-04 1.605794780175424930e-03 1.735241020177798665e-03 9.306901197250581773e-05 -1.771618248207654602e-04 -1.303911030680850918e-04 3.935354668685271608e-04 2.962145711003230045e-04 -7.039229839545072280e-05 1.885001816092970735e-04 -1.592566697255473531e-03 7.204580876044470181e-04 8.645497051253830424e-05 1.738548040907796706e-04 9.349420035207890419e-04 3.692524860797619796e-03 -1.461230731121674481e-03 -2.829864881803704785e-03 -6.363652747561913871e-04 -2.999940233631650686e-04 1.350209320900668235e-03 5.871851521859483558e-03 -3.733153972623184588e-03 -8.796202710234259786e-03 -4.306922069276040710e-01 8.909964223345831491e-02 8.370825358051275922e-01 8.503767591396677039e-05 1.988936753321120720e-04 -3.666068694957733479e-04 -3.165291270130940167e-05 -2.385779240919645868e-04 1.478710697837336903e-04 3.321193675973280342e-04 4.644001967968355133e-04 -2.787346043846598235e-05 1.029900741624713181e-04 -8.357313816211619020e-04 1.866104554778719757e-04
-8.976199124252161321e-03 -8.098893767739740943e-03 8.333692239568838908e-04 1.079033621041676277e-03 5.158952338780691937e-04 -1.531623029517149761e-03 1.090844409363061346e-03 4.988876986952771406e-04 1.413987577836147216e-03 1.397783176259203425e-02 6.049485778213104480e-03 -6.165231503762672169e-04 -5.972479438357659355e-03 1.476348540173052278e-03 -6.486484946104328388e-04 -6.098618657630051204e-03 1.279817022505214640e-03 9.732089576820686675e-05 -4.524949221688786584e-03 5.910118476020757763e-04 1.365327129952037793e-03 -4.522587064024554543e-03 4.818801635124883944e-05 -1.139977288780023249e-03 -4.243285541800420613e-02 9.619887087767606260e-02 -1.071899904895564151e-02 3.609376911015133417e-04 -1.341705553309276979e-04 6.141609927119874709e-05 -4.137130176367819212e-01 4.024592260926339593e-01 -4.475249424432412026e-02 -1.020452110967316642e-04 6.141609927120048181e-05 -5.763664700835643907e-05 1.747996671564908643e-04 2.773173097861059079e-04 5.196746861409193351e-06 3.803073839485731603e-04 -3.240880315387889869e-04 4.062911182556235316e-04 3.940078984013861457e-04 -2.513335754790592771e-04 -3.519614919772536140e-04 5.574692087693467520e-05 -4.472981753074705032e-03 6.160507188434109424e-04 -2.957421395674626643e-04 1.351154183966383495e-04 6.850257226402941971e-04 -1.464537751851740285e-05 -3.165291270131482268e-05 3.212534423416432087e-05 -1.464537751851198184e-05 -4.724315328554612968e-06 1.029900741624699629e-04 -2.409400817562432485e-04 3.495993343129790180e-05 -6.854981541731531821e-04 -2.381054925591110229e-04 -1.195251778124111082e-04 9.873819036677569010e-05 3.831419731457080965e-04 -2.022006960621032827e-04 -1.417294598566167050e-04 3.921181722699610479e-04 -1.899174762078604758e-04 1.388948706594858346e-04 -1.299186715352233963e-04 -4.110154335841591710e-05 8.503767591396677039e-05 4.268352758933727786e-01 -4.501044186126315072e-01 4.965160924003437365e-02 3.867796959486968777e-02 -4.269127546647610849e-02 4.685575942859624560e-03 9.117928584108885145e-05 -4.535342715411561088e-05 1.096041156224483184e-04 9.023442277537630255e-05 1.157457255495673501e-04 -9.921062189962789879e-05
-5.416427524186896714e-03 2.152398063689101547e-03 -1.260919761191000524e-03 6.377825693547507779e-05 6.708527766546222267e-05 -2.177909366463286374e-03 -8.645497051253288323e-05 3.803073839485772260e-04 1.931772537845617222e-03 4.379440309569315780e-04 4.566050765047218601e-03 -1.776342563536217347e-04 -5.494378727107900864e-04 -5.588865033679135154e-04 1.979488122664030576e-03 -3.297572099330453067e-04 -1.525953851122869480e-04 -8.962026178266490218e-04 -1.138559994181453016e-04 3.836144046785654009e-04 6.670733243917916552e-04 -7.464418219117210061e-05 6.798289757788893812e-04 -9.784057045434850844e-04 -1.572015925576265849e-02 1.913347708064275232e-02 2.020117234489590165e-03 -2.650340899318650092e-03 -7.842363445399302274e-05 -6.614041459972460160e-06 4.250518468568437180e-01 -9.449778665732371241e-01 9.072291698034939955e-02 -4.393613255555410589e-04 -2.787346043846970929e-05 8.031336058540419531e-06 4.483375246797587739e-04 4.799904373810586888e-04 -2.031455591278083777e-05 8.683291573881844489e-04 1.077143894910266087e-04 5.697524286235827826e-04 8.598253897967823509e-04 -6.330582540261812572e-05 -5.243990014694671718e-04 2.248301664858735633e-03 3.420404297872948899e-04 2.976318656988667557e-05 1.242494931409643660e-04 4.549515661397276426e-04 9.921062189962789879e-06 3.519614919772549692e-04 -2.362157664273240726e-06 -2.390503556248208612e-04 3.798349524157209516e-04 8.503767591396405989e-05 2.730654259904062141e-04 4.157397489127354680e-05 2.834589197132496730e-05 -2.655065214647220860e-04 5.503827357765134773e-04 -4.960531094981394939e-05 -2.508611439462073937e-04 7.180959299402361190e-05 -9.590360116963939866e-05 1.280289454038037195e-04 1.223597670095365577e-04 -8.031336058541215742e-05 4.724315328562744484e-07 4.932185203010153998e-04 8.503767591393966534e-06 1.988936753321120720e-04 -4.501044186126315072e-01 9.472828600220386530e-01 -9.948368732561950478e-02 4.274040834589306476e-02 -2.991436466040245379e-02 8.298732306137545506e-03 5.456584204479601654e-04 -1.322808291994891831e-05 -9.023442277538036831e-05 5.376270843894157513e-04 3.543236496415417625e-05 8.173065518397827026e-05
6.051847935877392899e-04 -1.295879694622297396e-03 -9.278082873746741621e-03 6.864430172388654057e-04 4.762109851182190099e-04 -7.346310335900918835e-04 -6.888051749031403811e-04 -7.275445605972813770e-04 -1.080450915640240005e-03 -7.086472992831207944e-05 -1.894450446749903236e-04 2.564830791871839082e-03 -9.746262522806502845e-04 -2.735851006765485822e-03 4.691245121253890746e-03 1.071002284983139669e-03 3.837561341384223591e-03 4.294875065188228161e-03 -1.714926464264861011e-04 -2.294599955078564443e-03 -6.940019217645477991e-04 1.974763807335530607e-04 1.982795143394015715e-03 -9.793505676091956817e-04 1.663903858716633388e-03 2.013975624562470632e-03 3.721815615834657420e-02 3.037734756260155895e-04 -3.176373552203626272e-19 -8.551010744682303129e-05 -4.698048135327011210e-02 9.046449693187749719e-02 -1.339362292906306762e-01 4.866044788407463426e-05 4.724315328553681232e-06 1.275565138709496474e-05 -5.007774248267157910e-05 -1.984212437992693501e-05 3.103875170859823982e-04 -6.944743532974190085e-05 2.395227871576757804e-04 1.308635346009423962e-04 -1.270840823380969169e-04 -1.951142230692700080e-04 3.070804963559908623e-04 -3.618825541672184096e-04 -8.409281284825557675e-05 2.541681646761928580e-04 3.628274172329306333e-04 1.057301770530334056e-03 -1.119662732867243455e-03 -1.634613103679595763e-04 -1.346429868637817498e-04 1.459813436523113030e-04 8.031336058541723962e-05 1.469262067180214938e-04 5.565243457036372389e-04 -3.864489938756976266e-04 -1.262809487322421069e-03 -8.399832654168652279e-04 1.899174762078567353e-04 -7.984092905256503093e-05 1.993661068649680212e-04 -2.286568619020061879e-04 5.924291422006416723e-04 3.425128613201443880e-04 2.040904221935270252e-04 -4.091257074527551068e-04 4.752661220525077621e-04 -3.122772432174004487e-04 1.086592525567161183e-05 -3.666068694957733479e-04 4.965160924003437365e-02 -9.948368732561950478e-02 5.584235204657122392e-02 -4.694079710451022971e-03 8.318101998984616871e-03 4.421911904373039548e-02 6.897500379688460996e-05 -4.818801635124851418e-05 2.173185051134728942e-05 4.251883795698474045e-05 4.724315328553765935e-05 -8.503767591396677039e-06
1.401704357981902252e-02 -6.092004616170106947e-03 5.702248601564404665e-04 1.048325571406080780e-03 -5.744767439521373956e-04 -1.400287063383327726e-03 1.061081222793172976e-03 -4.729039643882321903e-04 1.511780905137217242e-03 -9.077299472283202608e-03 8.053540340585592372e-03 -9.226587836665503008e-04 -4.158814783725873522e-03 -7.417175065829378976e-05 1.195724209656957165e-03 -4.279757256136856002e-03 -6.221923287705309093e-04 -1.349264457834955036e-03 -5.937991936459253994e-03 -1.343595279440692319e-03 -5.905394160692249770e-05 -5.937991936459224504e-03 -1.529260871852854402e-03 6.703803451217802637e-04 -4.275127427114874118e-02 -9.603446470424240045e-02 1.059805657654466424e-02 2.995215918303047826e-04 5.281784537323112958e-04 -1.842482978136078829e-05 -4.136034135211594243e-01 -4.021738774467893407e-01 4.475107694972554895e-02 -9.354144350540681552e-05 1.034625056953273351e-04 -5.905394160692297204e-05 5.338476321265465821e-05 4.537704873075891140e-03 -6.481760630775773233e-04 3.916457407371129050e-04 2.522784385447697660e-04 3.562133757729519525e-04 4.143224543141598684e-04 3.136945378159705731e-04 -4.322748525626671267e-04 1.941693600035547486e-04 -1.766893932879118963e-04 -3.590479649700909544e-05 2.891280981074883746e-04 4.473926616140435145e-04 -1.932244969378435549e-04 -1.384224391266268496e-04 5.291233167980244952e-05 -8.267551824969081916e-05 -1.384224391266254944e-04 1.039349372281838670e-04 -8.314794978254573836e-05 3.406231351887260665e-04 2.314914510991353779e-04 1.686580572293728490e-04 -1.086592525567344142e-04 -7.086472992827853694e-06 -8.645497051253423848e-05 -2.078698744563636683e-04 -1.228321985423738586e-05 7.133716146116218749e-04 -1.988936753321188483e-04 1.247219246738192852e-04 -7.403002119843725979e-04 -9.448630657098383914e-07 4.866044788410140050e-05 -3.165291270130940167e-05 3.867796959486968777e-02 4.274040834589306476e-02 -4.694079710451022971e-03 4.267370101345387967e-01 4.499267843562779756e-01 -4.976168578718967450e-02 1.133835678852917377e-04 -1.199976093452660274e-04 9.023442277537630255e-05 1.110214102210130760e-04 4.110154335841862761e-05 -9.165171737394648115e-05
-4.445580724169058678e-04 4.549988092930126737e-03 -1.856655924121621373e-04 8.739983357824001112e-05 3.788900893500124684e-04 1.929410380181362846e-03 -6.377825693547778830e-05 6.566798306689610983e-05 -2.184050976390406774e-03 5.408396188128351649e-03 2.143894296097691426e-03 -1.258557603526721646e-03 7.511661372399042799e-05 6.817187019103080822e-04 -9.793505676091974164e-04 1.204700408781331439e-04 3.907008776713959651e-04 6.623490090632397527e-04 3.255053261373469682e-04 -1.530678166451418672e-04 -9.009269331552029842e-04 5.532173249736565450e-04 -5.603037979664752914e-04 1.983267574926873833e-03 1.571071062510555338e-02 1.913725653290559298e-02 2.011613466898195222e-03 2.653175488515792727e-03 -9.921062189963024338e-05 8.976199124249360068e-06 -4.248775196212201122e-01 -9.451399105890064822e-01 9.093314901247004367e-02 4.393613255555437695e-04 -1.370051445280231285e-05 -4.724315328535467906e-07 -2.237435739603060511e-03 3.543236496415336310e-04 3.212534423416669256e-05 -8.626599789939227081e-04 -6.377825693547643305e-05 -5.267611591337431230e-04 -8.673842943224746105e-04 1.081868210238822055e-04 5.688075655578729442e-04 -4.549515661397276426e-04 4.842423211767597378e-04 -1.700753518279267645e-05 -1.233046300752491066e-04 -1.733823725579247514e-04 0.000000000000000000e+00 -4.889666365053197718e-04 8.503767591399387545e-06 2.012558329963920890e-04 -5.513275988422287367e-04 -5.527448934407840075e-05 -2.617270692018773114e-04 -7.511661372401211203e-05 -9.684846423535330281e-05 1.275565138709528661e-04 -3.803073839485772260e-04 7.984092905255859348e-05 2.621995007347335859e-04 -4.015668029270743396e-05 2.881832350417717599e-05 -2.655065214647193755e-04 -1.233046300752599486e-04 3.618825541672177591e-04 8.976199124252951488e-06 -3.538512181086773565e-04 -2.362157664281372242e-06 -2.385779240919645868e-04 -4.269127546647610849e-02 -2.991436466040245379e-02 8.318101998984616871e-03 4.499267843562779756e-01 9.475294692821888409e-01 -9.968966747394444883e-02 -5.574692087693440415e-04 3.921181722699657913e-05 8.928955970966510891e-05 -5.541621880393568424e-04 -9.448630657105837804e-06 -8.267551824969352967e-05
5.999880467263098084e-05 -1.833034347478810903e-04 2.591759389244596094e-03 6.916397641002721731e-04 -7.275445605972782328e-04 -1.088009820165940396e-03 -6.836084280417331800e-04 4.766834166510749591e-04 -7.247099714001437303e-04 -5.905394160692205860e-04 -1.297296989220852884e-03 -9.278555305279597570e-03 -2.026731275949409088e-04 1.974763807335473687e-03 -9.713192315506540865e-04 1.653510364993880893e-04 -2.302631291137105605e-03 -7.015608262902343125e-04 -1.076199031844534294e-03 3.844647814377055023e-03 4.303378832779625705e-03 9.684846423535089588e-04 -2.730654259904076887e-03 4.680851627531070272e-03 -1.658234680322376309e-03 2.053187441789466709e-03 3.720540050695947398e-02 -3.136945378159716031e-04 1.889726131421942596e-06 -8.787226511110045974e-05 4.717843016553650848e-02 9.072669643261221939e-02 -1.340458334062531454e-01 -4.913287941703085859e-05 2.834589197132564493e-06 1.370051445280581957e-05 3.628274172329292780e-04 -8.881712817680849565e-05 2.579476169390358979e-04 1.285013769366559282e-04 -1.955866546021256048e-04 3.099150855531251480e-04 7.133716146116496576e-05 2.395227871576761057e-04 1.289738084695189789e-04 5.338476321265906278e-05 -1.653510364993640200e-05 3.103875170859820730e-04 -2.022006960620961811e-04 -4.762109851182169500e-04 4.733763959210864590e-04 3.146394008816824715e-04 1.181078832138416073e-05 -3.675517325614842705e-04 -1.861380239450170565e-04 -7.842363445399010895e-05 2.022006960621019274e-04 2.305465880334279247e-04 5.943188683320629754e-04 3.439301559187101214e-04 -7.795120292113654501e-05 1.464537751851642164e-04 5.574692087693453426e-04 3.878662884742616794e-04 -1.264226781920987181e-03 -8.404556969497116361e-04 -3.618825541672201444e-04 9.892716297991589053e-04 -1.117773006735822043e-03 1.658234680322345246e-04 -1.351154183966366690e-04 1.478710697837336903e-04 4.685575942859624560e-03 8.298732306137545506e-03 4.421911904373039548e-02 -4.976168578718967450e-02 -9.968966747394444883e-02 5.593683835314229580e-02 -6.188853080405438457e-05 4.677072175268206253e-05 -8.976199124251935048e-06 -9.023442277537698018e-05 -4.913287941695903020e-05 2.125941897849203141e-05
4.918012257024492869e-04 5.584140718350525789e-04 2.829864881803703593e-04 -6.581443684208255346e-03 1.448475079734583369e-03 1.124859479728651523e-02 1.424853503091817351e-03 -1.017617521770481162e-03 -7.117181042466250336e-03 5.248714330023207357e-04 -4.634553337311324512e-04 6.590419883332506020e-04 -7.757798201018163697e-03 -1.568472689079849613e-04 -2.404204070701011949e-03 -6.359400863766213365e-03 -2.199168785441778934e-03 -7.662839462914221560e-04 -7.830080225545012901e-03 -2.466092601505066699e-04 -2.252553548654435273e-03 -6.446800697344464218e-03 1.842955409668824325e-03 -1.091789272428776063e-03 6.109012151352883821e-03 1.700753518279262224e-05 -4.549515661397262874e-04 -5.294067757177350897e-02 -1.060703277566891513e-02 -9.445229150070974522e-02 -2.929075503697105461e-05 -8.551010744682339721e-05 -3.221983054073673585e-04 -4.458133229997061076e-01 -4.552114034827980937e-02 -4.054757014299155138e-01 5.980983205949023289e-04 -6.632938721289462301e-04 4.469202300811872400e-04 1.455089121194555165e-03 1.724375094922125278e-04 7.516385687729015006e-04 9.637603270250244937e-05 1.114938417538673175e-04 2.512863323257749290e-03 5.636108186964620568e-04 6.807738388445985691e-04 1.374775760609143007e-04 2.154287789820505069e-04 -2.834589197132496730e-05 2.173185051134390129e-05 -6.859705857060094565e-04 -1.010531048777647996e-03 -1.062970948924625287e-04 3.259777576702059532e-05 7.086472992830970775e-05 1.228321985423955426e-04 2.357433348948296506e-04 1.251943562066769149e-04 5.999880467262759271e-05 -7.015608262902408177e-04 9.699019369520910094e-04 -5.003049932938445545e-04 2.102320321206450405e-04 3.354263883273314421e-05 8.551010744682168959e-05 1.431467544551828178e-04 -1.025176426296163989e-04 1.795239824850495430e-04 5.102260554838277274e-05 1.417294598560691829e-06 3.321193675973280342e-04 9.117928584108885145e-05 5.456584204479601654e-04 6.897500379688460996e-05 1.133835678852917377e-04 -5.574692087693440415e-04 -6.188853080405438457e-05 4.808937264718821658e-01 5.023789677230788842e-02 4.536934809677338754e-01 3.005562168872620912e-02 5.093284355713816047e-03 4.717654043940504999e-02
5.432962627837161168e-05 -3.467647451158444071e-04 1.133835678852900436e-04 2.588924800047430258e-04 4.654159245924742450e-02 -4.468729869279017101e-03 1.247691678271053463e-03 -2.579901357769926254e-02 3.256942987504961133e-03 -1.922796338721350718e-04 -3.406231351887351738e-04 9.590360116964143154e-05 5.866182343465219107e-03 -1.319028839732211585e-03 8.792423257971415662e-03 -3.830474868391370476e-03 1.576504025138391642e-03 3.376468165317376632e-03 -5.975786459087651867e-03 -3.523866803568253669e-03 -8.480618446286863898e-03 3.838033772917092551e-03 8.026611743212849238e-04 -3.524339235101109618e-03 9.306901197250446248e-05 9.198241944694182919e-04 -1.185803147466994809e-04 -3.188912846773693174e-04 4.545263777601578521e-03 -3.892835830728301233e-04 7.275445605972769047e-05 -1.044073687610382712e-04 -8.503767591396719391e-06 -4.549751877163712988e-02 -1.129196401200264072e-01 -8.326558523422727953e-02 -6.991986686259885292e-05 -7.747877138828264225e-05 -3.307020729987639272e-04 7.842363445399214183e-05 -9.373041611850669447e-04 3.368436829258849782e-04 -1.866104554778712980e-04 1.365327129952038877e-03 4.960531094982241972e-05 -1.322808291995027357e-05 -2.267671357705983832e-05 3.807798154814331752e-04 -1.100765471553005271e-04 -2.036179906606680402e-04 2.395227871576706847e-04 2.095233848213595446e-03 2.083895491425064375e-03 -8.328967924240295679e-04 -1.095568724691615417e-03 -1.104544923815865658e-03 -3.670793010286289718e-04 -3.921181722699624032e-05 2.149563474491966177e-04 8.125822365112267344e-05 -2.172240188069017586e-03 2.286568619020023715e-03 2.489714178147846811e-04 1.223597670095419787e-04 -6.826635649760199806e-04 -8.692740204539423988e-05 -1.417294598565909552e-05 6.666008928589347302e-04 -1.568472689079822508e-04 1.058719065128905590e-03 -1.001554849653400140e-03 4.644001967968355133e-04 -4.535342715411561088e-05 -1.322808291994891831e-05 -4.818801635124851418e-05 -1.199976093452660274e-04 3.921181722699657913e-05 4.677072175268206253e-05 5.023789677230788842e-02 8.120814590864210147e-02 9.118684474561336573e-02 -5.072969799801034518e-03 2.428298078876635867e-03 -6.651835982603705039e-03
-3.571582388386631461e-04 9.117928584107123317e-05 5.825080800106777982e-04 2.557744318879009819e-03 -4.517862748695969030e-03 6.008856666387550963e-03 1.098072611815751817e-02 3.303241277724794714e-03 3.661816811162009119e-03 -3.302296414659042917e-04 1.157457255495703994e-04 5.839253746092439110e-04 -1.315249387469360955e-03 1.189582599729838500e-03 -1.805633318573251610e-03 2.877108035089181960e-04 -3.642447118314967461e-04 -1.436191859880343489e-04 -9.448630657098383914e-06 -8.154168257083803731e-04 3.439301559187152172e-04 -5.612486610321996581e-04 1.492883643822998031e-04 5.692799970907257492e-04 4.762109851182112037e-04 -1.176354516809898729e-04 -1.445640490537461931e-04 -2.646561447055818979e-03 -3.779452262842995401e-04 1.051160160603214306e-03 3.519614919771980486e-04 -8.503767591399438367e-06 -1.804688455507545567e-04 -4.129949217068417111e-01 -8.313944601495490416e-02 -8.570871766323557850e-01 -2.560578908076209916e-04 4.582585868696646431e-05 2.215703889091736180e-04 8.428178546139944178e-04 3.500717658458329072e-04 2.193027175514659834e-03 -1.759335028353415861e-03 6.236096233690930377e-05 1.753193418426305869e-03 -2.626719322675898603e-04 6.614041459974289751e-06 1.464537751851665746e-04 1.218873354766857042e-04 1.653510364993816383e-04 -2.976318656988836964e-05 -5.173125284766366076e-04 -5.281784537323146568e-04 1.913347708064265886e-04 1.653510364994250064e-05 1.936969284706659480e-05 3.382609775244474048e-04 -2.470816916833626191e-04 -1.185803147467026251e-04 -1.048798002938977712e-04 -4.818801635124783656e-05 6.047123620548928817e-05 2.574751854061789729e-04 9.732089576821093251e-05 4.771558481839156211e-05 1.322808291995400051e-05 -2.484989862819260214e-04 1.133835678852917377e-04 -9.826575883391534989e-05 -2.210979573763136030e-04 2.201530943106091856e-04 -2.787346043846598235e-05 1.096041156224483184e-04 -9.023442277538036831e-05 2.173185051134728942e-05 9.023442277537630255e-05 8.928955970966510891e-05 -8.976199124251935048e-06 4.536934809677338754e-01 9.118684474561336573e-02 8.979165994278486274e-01 -4.713260430684949875e-02 -6.684433758370723899e-03 -5.722610400630462335e-02
4.724315328553758617e-04 4.521169769425818644e-04 -6.968365109616806753e-04 1.377610349806273823e-03 1.053994749800345231e-03 7.150723681298964615e-03 -6.569632895886865290e-03 -1.463592888785955962e-03 -1.127410610006071220e-02 5.295957483308780592e-04 -5.702248601564498991e-04 -2.943248449688979067e-04 -6.320661478072072369e-03 -1.855238629523063825e-03 1.064388243523164187e-03 -7.699689122476921846e-03 2.466092601505069952e-04 2.276175125297203242e-03 -6.399557544058934351e-03 2.170822893470454075e-03 7.540007264371814634e-04 -7.773860873135252092e-03 1.247219246738189328e-04 2.396645166175325435e-03 6.073579786388720592e-03 1.384224391266256028e-04 5.073914662866742514e-04 -5.297941695746764823e-02 1.041286341566535593e-02 9.446882660435967916e-02 -2.692859737280894460e-05 -5.196746861408956181e-06 3.987322137299379940e-04 -4.457046637471493433e-01 4.484887027702661594e-02 4.055408969814495723e-01 5.881772584049409485e-04 -7.128991830787628900e-04 -8.314794978254844886e-05 8.031336058541215742e-05 -1.096041156224473019e-04 -2.522311953914858733e-03 1.465955046450238743e-03 -1.587369950394053157e-04 -7.478591165100648575e-04 5.579416403021990149e-04 6.146334242448448296e-04 -3.902284461385403412e-04 1.544851112437090100e-04 8.834469664395527052e-05 -1.733823725579261067e-04 4.866044788410411100e-05 9.448630657125488969e-07 -3.297572099330520830e-04 -7.058127100859323258e-04 -9.717916630835106862e-04 5.295957483308793602e-04 2.673962475961390523e-04 -5.055017401552514304e-05 -9.873819036676891384e-05 3.118048116845312722e-05 -6.897500379688460996e-05 -8.598253897967931929e-05 1.667683310979436854e-04 -1.379500075937692199e-04 -7.275445605973073979e-05 1.974763807335459592e-04 2.078698744563677340e-05 -1.700753518278928832e-05 -6.864430172388617194e-04 1.011475911843357726e-03 1.029900741624713181e-04 9.023442277537630255e-05 5.376270843894157513e-04 4.251883795698474045e-05 1.110214102210130760e-04 -5.541621880393568424e-04 -9.023442277537698018e-05 3.005562168872620912e-02 -5.072969799801034518e-03 -4.713260430684949875e-02 4.808767189366993655e-01 -5.000735018427447665e-02 -4.537123782290480856e-01
1.804688455507563456e-04 -3.415679982544355796e-04 9.543116963678752878e-05 -1.240132773745362179e-03 -2.579759628310069469e-02 3.283871584877724650e-03 -2.848762143117920418e-04 4.654112002771457202e-02 -4.498493055848905471e-03 -6.566798306690085321e-05 -3.462923135829745801e-04 1.129111363524361409e-04 -3.831892162989965645e-03 8.092752157812597557e-04 -3.537094886488205067e-03 5.974841596021962520e-03 -3.509693857582593841e-03 -8.466917931834058719e-03 3.838033772917092551e-03 1.567527826014139883e-03 3.364184945463137132e-03 -5.861930459669499084e-03 -1.328005038856464211e-03 8.809430793154209016e-03 -7.842363445398875370e-05 9.207690575351291061e-04 -1.185803147466994809e-04 2.744827205889716765e-04 4.579278847967166097e-03 -3.458198820501358697e-04 -6.047123620553096219e-05 -1.048798002938936376e-04 -8.031336058541822218e-06 4.532082937834910896e-02 -1.127198015816285870e-01 -8.279315370137189933e-02 8.503767591394644160e-06 -1.889726131421675781e-05 3.807798154814335005e-04 1.856655924121641702e-04 1.364854698419183578e-03 3.968424875985522527e-05 -8.409281284825693200e-05 -9.354144350536456416e-04 3.396782721230189386e-04 6.566798306689678746e-05 -8.125822365112402869e-05 -3.302296414659079780e-04 1.086592525566991776e-05 7.251824029330046668e-04 -1.559024058422697019e-04 -1.061081222793172976e-03 -1.002499712719108135e-03 4.667623544611121693e-04 2.168460735806181702e-03 2.285623755954316154e-03 3.793625208828673876e-04 -1.251943562066775925e-04 -6.859705857060059871e-04 -8.739983357824238281e-05 1.092734135494479722e-03 -1.104072492283017948e-03 -2.319638826319919776e-04 3.921181722699657913e-05 2.163736420477610229e-04 8.173065518398165839e-05 1.081868210238808503e-04 -1.422018913894689137e-04 2.381054925591099929e-04 -2.099013300476442172e-03 2.084367922957919891e-03 -8.357313816211619020e-04 1.157457255495673501e-04 3.543236496415417625e-05 4.724315328553765935e-05 4.110154335841862761e-05 -9.448630657105837804e-06 -4.913287941695903020e-05 5.093284355713816047e-03 2.428298078876635867e-03 -6.684433758370723899e-03 -5.000735018427447665e-02 8.106641644878549713e-02 9.085378051495032747e-02
3.084977909545590351e-04 1.152732940167195460e-04 5.853426692078141438e-04 -1.097978125509180107e-02 3.308910456119060466e-03 3.701501059921881963e-03 -2.547350825156185442e-03 -4.518807611761677459e-03 5.979565911350508134e-03 3.358988198601768746e-04 9.401387503820887986e-05 5.829805115435326632e-04 5.730594493535739933e-04 1.620440157693914577e-04 5.461308519808157893e-04 2.173185051133983553e-05 -8.002990166570073463e-04 3.623549857000706725e-04 -2.707032683261139999e-04 -3.821971100800012938e-04 -1.648786049665287520e-04 1.325642881192198776e-03 1.177299379875597699e-03 -1.783429036529045851e-03 -4.502272508111648981e-04 -1.199976093452649432e-04 -1.431467544551764753e-04 2.646089015522962162e-03 -3.869214254085508653e-04 1.018562384836188940e-03 -3.307020729987470136e-04 -8.031336058540453413e-06 -1.814137086164635277e-04 4.130610621214413913e-01 -8.290795456385575968e-02 -8.571878045488539044e-01 2.532233016104860554e-04 1.275565138709772606e-05 1.455089121194577391e-04 1.756972870689142621e-03 6.188853080405370694e-05 1.744217219302050207e-03 -8.532113483368080611e-04 3.495993343129766328e-04 2.201058511573208368e-03 2.480265547490724575e-04 3.921181722699759557e-05 2.220428204420258267e-04 2.447195340190839574e-04 9.023442277537765781e-05 -9.684846423535194756e-05 2.163736420477644111e-04 2.192082312448939262e-04 -2.409400817562662878e-05 4.488099562126204693e-05 6.141609927119641606e-05 3.070804963559929223e-04 -1.011003480310448651e-04 4.393613255554949804e-05 1.181078832138517717e-05 -2.078698744563812865e-05 2.125941897849169260e-05 3.968424875985170162e-04 2.399952186905320549e-04 -1.148008624838551400e-04 -1.044073687610360757e-04 -1.275565138709582871e-04 1.488159328494445587e-04 -3.070804963560633954e-05 5.140055077466453969e-04 -5.286508852651682208e-04 1.866104554778719757e-04 -9.921062189962789879e-05 8.173065518397827026e-05 -8.503767591396677039e-06 -9.165171737394648115e-05 -8.267551824969352967e-05 2.125941897849203141e-05 4.717654043940504999e-02 -6.651835982603705039e-03 -5.722610400630462335e-02 -4.537123782290480856e-01 9.085378051495032747e-02 8.978457346979203946e-01
1.631678358997505685e+00 2.449911821504769383e-01 -2.658608451143630938e-02 -7.398277804515199230e-02 -1.430569924639365879e-02 6.400691379737785680e-02 -7.397663643522485455e-02 -2.791125496109565091e-02 -5.936810857627088100e-02 7.778207243237492130e-02 -4.006266641766880604e-02 4.355346301393715064e-03 -2.919182787405343316e-01 1.788956485463454732e-02 9.425717727764046372e-02 -2.917033223930851626e-01 -3.077419005019925956e-03 -9.563573249051245118e-02 -4.621797685924120859e-03 2.105107667250272208e-02 7.702996143206916960e-03 -4.642584673369792164e-03 1.882875874195103633e-02 -1.209141265190050857e-02 -4.416578152367103272e-01 1.229715658445902637e-01 -1.325359422272473151e-02 3.612211500212211650e-03 1.199031230386942738e-03 -1.492883643822980413e-04 -5.546251709415550568e-02 1.005825630710411034e-01 -1.118056465655534182e-02 -4.932185203010164623e-03 3.023561810274410198e-04 -1.511780905137027222e-05 -4.541753611312463468e-01 -3.894560205823225374e-01 4.281410766501850262e-02 -1.127694068925783099e-03 -1.342414200608552446e-02 -5.730594493535794143e-04 -1.141867014911449648e-03 -1.299186715352285831e-02 3.486072280939821969e-03 -3.968897307518023942e-03 -1.486978249662297691e-02 1.625164473022496728e-03 -4.136232556455393672e-02 4.894863111914556780e-03 6.088555865980238568e-02 3.152535618743928375e-02 -1.199031230386942305e-03 -3.350059242630760992e-02 3.152252159824214806e-02 6.145389379382735530e-03 3.264643621490509462e-02 -4.134106614557543635e-02 -8.301566895334674262e-03 -6.052698312636514005e-02 2.136335391572012719e-03 -1.036987214617546456e-03 -8.012438797227181605e-04 2.188775291718964532e-03 -1.481072855501605482e-03 -3.601818006489389441e-03 2.193499607047516217e-03 -8.135270995769596121e-04 3.826695416128542832e-03 2.136335391572012719e-03 -9.226587836665557218e-04 7.095921623487785098e-04 -9.068323273158953451e-03 -5.422569134114015379e-03 6.061296566534481525e-04 1.398113878332201548e-02 -4.138500227813049492e-04 7.511661372400465814e-05 5.390443789879858756e-04 6.188853080405573982e-05 -3.581031019043756950e-04 4.955806779652886405e-04 1.814137086164709003e-04 3.179464216116682611e-04
2.449911821504769383e-01 2.040528166435074287e+00 -9.956825257000059826e-02 -4.688079829983759356e-02 -2.749079089685440257e-03 6.423273607008272990e-02 -5.470331962085690780e-02 -2.086021433322914065e-02 -6.763140851744428583e-02 4.013305871606422104e-02 -1.029262959055366744e-01 1.040435964807395232e-02 -1.703021189637062699e-02 -2.704259510163447011e-01 8.453217417381253540e-03 -4.882201946834034689e-02 -2.613826666144271060e-01 -2.946035795732843132e-02 1.431467544551557128e-04 6.203026026391101483e-03 2.850651869249340095e-03 2.166571009674760073e-03 6.548373476908378801e-03 -6.821911334431673924e-04 2.099953439226820429e-01 -6.489980939447450581e-01 5.200053882139130806e-02 2.849234574650767477e-03 7.336861705244005633e-03 -1.156039960897114246e-03 4.674710017604040077e-03 9.418867470537641007e-03 6.727425027860558029e-03 -4.093619232191803708e-03 4.832974581110400332e-04 -8.551010744683709881e-05 -4.128446884793937066e-01 -7.690509777793548274e-01 6.728133675159844729e-02 -1.143898470502725459e-02 -1.104450437509300886e-02 3.019782358011549161e-03 -1.089332628457929594e-02 -1.132938058940479928e-02 1.441861038274584901e-03 -1.066325212807868114e-02 -6.987262370931023037e-03 2.171295325003312193e-03 5.684579662235605263e-02 5.680044319520186763e-03 -8.250780505552726685e-02 1.371374253572586049e-02 -7.798427312843687724e-03 -1.376334784667568312e-02 1.614298547766824209e-03 -5.774530626091272517e-03 2.264836768508677808e-03 5.314240583630275294e-02 1.207440511671770307e-02 7.577660057540384908e-02 5.541621880393446994e-04 -8.669118627895858100e-04 7.053402785530950249e-04 -4.332197156283986491e-04 1.242967362942503946e-03 -6.429793162161833494e-04 -7.025056893559438256e-04 1.027255125040732464e-02 1.351154183966451258e-04 5.144779392794772768e-04 -9.089582692137373153e-04 -4.062911182556221763e-04 -8.102673220002545168e-03 2.163263988944793149e-03 -1.307690482943682465e-03 -6.116098624345712650e-03 4.550932955995815217e-03 -1.743272356236403361e-04 5.579416403021894739e-04 -3.448750189844447338e-04 8.928955970967866144e-05 4.431407778183546627e-04 -3.401507036558623111e-04 1.181078832138490612e-04
-2.658608451143630938e-02 -9.956825257000059826e-02 1.151336432555998490e+00 4.128012247783710564e-02 1.349689646214525390e-02 -3.618069651219615879e-02 -3.009152648522320922e-02 -1.689604134103969008e-02 -1.802562513609689415e-02 -4.341173355408057405e-03 1.040246992194254760e-02 -9.697129643389462011e-03 1.475956422000782031e-01 -6.955514971923137946e-02 -3.555623651206792912e-01 -1.404146829006764907e-01 4.865666843184095203e-02 -3.644728962618645207e-01 -9.274303421483916579e-03 -2.135862960039159805e-03 1.629321870511622750e-02 8.968640219726480012e-03 4.375660857306498328e-03 1.586897518861210207e-02 -2.340284084305678525e-02 5.216352770022640584e-02 -1.819286589872769755e-01 -3.458198820501220462e-04 -1.147063761772854030e-03 -3.007499138157328309e-03 -3.689690271600754284e-04 6.671678106983628884e-03 6.984380538580600706e-02 4.473926616140530012e-04 -8.598253897967838416e-05 -2.900729611732007608e-04 4.535248229105044715e-02 6.733046963101542437e-02 -1.645738866278347312e-01 -1.221235512431153268e-03 2.771755803262494593e-03 8.686126163078955464e-03 3.700556196856158789e-03 1.676659510103732089e-03 8.965333198996484898e-03 1.187220442065559838e-03 2.169878030404743044e-03 1.243817739701635547e-02 1.064435486676448828e-02 7.980785884525873342e-03 -1.811963901113511702e-02 5.409435537500634217e-02 -6.937657059981202148e-03 -5.742263552397246229e-02 -5.566519022175046849e-02 -4.642112241836934480e-03 -5.155550831744153822e-02 -2.279009714494336508e-02 -1.476537512786194051e-02 -3.328516364732556077e-02 1.077143894910218653e-04 -2.296017249677157011e-04 8.183931443653686896e-03 1.298714283819433091e-03 -1.282179180169492000e-03 -7.322688759258334963e-04 -1.154150234765686980e-03 7.176234984073147924e-04 -1.033680193887563485e-03 -2.149563474491942325e-04 5.064466032209666898e-04 3.907008776713962904e-04 8.494318960739687075e-04 -1.272730549512384075e-03 -9.372569180317820436e-03 6.122712665805674689e-04 -1.710202148936447344e-04 2.677269496691418813e-03 2.862935089103575042e-04 1.129111363524347856e-04 5.820356484778229332e-04 -7.001435316916692839e-04 9.590360116964109273e-05 5.834529430763903471e-04
-7.398277804515199230e-02 -4.688079829983759356e-02 4.128012247783710564e-02 1.690440337917122671e+00 -3.531142249174226699e-02 -3.153759216414023792e-01 4.627372378011843090e-02 4.066218203286226310e-03 3.697910580272175535e-02 -7.399458883347335980e-02 5.470568177852121183e-02 3.009672323208461772e-02 -3.254273749344334110e-01 -1.248943621833116385e-01 1.355406067762073051e-03 6.903169558082762960e-03 -2.734906143699770455e-03 -9.157612832868613356e-03 -3.255828049087428067e-01 1.223692156401996467e-01 -2.588877556894177839e-02 6.906476578812776289e-03 6.666008928589387417e-04 -9.549731005138579337e-03 -1.647463241373267606e-02 -4.412510516869207287e-04 -3.779924694375864577e-03 -3.394434736511866557e-01 -1.197047017948953476e-02 -1.091236527535334594e-01 1.014263257887208086e-02 -3.907008776714068071e-04 -3.562606189262393797e-03 -9.497196618685066483e-02 -1.086309066647653081e-02 -9.846512494078329958e-02 -4.351566849130879613e-03 3.047183386917169494e-03 8.743290378554452458e-03 -5.012361558451017274e-01 4.901666125987675510e-02 4.454320707526918666e-01 -4.828722697314795018e-03 1.495245801487266827e-03 1.361642163995767721e-02 -4.340700923875210129e-03 -1.078561189508817292e-03 9.190683040168491635e-03 3.987983541445375840e-02 4.535673417484614028e-02 -6.994821275456706948e-03 -3.991196075868792825e-02 -5.183377049029334882e-02 7.974644274598759880e-03 -1.071002284983127743e-03 2.862935089103602147e-04 -2.883249645016356787e-03 1.587842381926921629e-03 3.028286125603000048e-04 1.515560357400049874e-03 -3.994219637679066737e-02 5.233029603132437202e-02 -3.981652958905118958e-03 3.984912736481817375e-02 -4.551027442302414683e-02 2.980570540784567828e-03 1.587369950394073486e-03 2.754275836546902969e-04 1.544851112437079258e-03 -1.071947148048856555e-03 -8.040784689198449652e-04 -2.282789166757182627e-03 1.103127629217298894e-03 6.519555153403848013e-05 6.845532911074420426e-04 1.033207762354704500e-03 8.456524438111320645e-05 6.902224695017084456e-04 -6.640497625815174401e-03 2.588924800047518620e-04 2.554909729681880196e-03 1.341705553309268956e-03 -1.236353321482526295e-03 -1.097694666589467925e-02
-1.430569924639365879e-02 -2.749079089685440257e-03 1.349689646214525390e-02 -3.531142249174226699e-02 1.342284754368550326e+00 6.003423703759699220e-02 -4.061493887957668553e-03 6.290898291502195275e-03 -1.303107897074982403e-02 2.790416848810281514e-02 -2.084651381877633547e-02 -1.689226188877684942e-02 -1.505558981849499933e-01 -4.360217070497456326e-01 6.321133909604939594e-03 3.787483598901538080e-03 5.375798412361331921e-03 2.220428204420268024e-03 1.523341304746176350e-01 -4.346870879694291756e-01 3.136236730860417904e-02 -3.485599849406992475e-03 2.571917264864670948e-03 8.069130581169819613e-04 2.407038659898129429e-03 7.548511031963207191e-03 4.710142382568102909e-04 -1.477529619005191197e-02 -2.415079444587342472e-01 -3.420451541026212072e-02 -2.796794674504103195e-04 -2.720733197714111495e-03 8.314794978254633467e-04 -3.511111152181211129e-03 2.397967974467320532e-02 -2.137752686170578831e-03 5.706972916892953315e-03 4.139445090878813432e-03 -4.657702482421156517e-03 4.919004363243466293e-02 -1.499407923291722899e-01 -6.097154119878206435e-02 7.228202452687202588e-04 5.756578227842764663e-03 -1.012420774909068974e-03 -3.628274172329283998e-03 4.251883795698387092e-03 8.154168257083789636e-04 -5.978432075671648305e-02 -6.270064060903274283e-02 5.405089167398357403e-03 -1.089946789450639206e-02 -1.950339097086850951e-02 7.223950568891563881e-03 -6.595144198661150080e-04 -8.248654563654858043e-04 -1.371468739879159928e-03 -2.877108035089263275e-04 -1.351154183966375363e-03 -8.031336058541757843e-05 -1.888308836822937551e-03 -3.204975518890875244e-03 -3.663706537293442457e-03 5.948763375408332166e-02 -7.031481962406282982e-02 9.363592981193567810e-03 -4.747936905196532224e-04 6.853091815600093929e-03 -3.070804963559956328e-04 9.732089576820822201e-05 -4.015668029271014447e-05 1.777759858134784869e-03 5.092811924180947955e-04 6.708527766546086742e-05 4.799904373810617245e-04 -5.144779392795043819e-04 3.779452262843012748e-04 -7.317964443929783061e-04 1.490521486158716009e-03 4.652647465019606188e-02 -4.518807611761678326e-03 1.015727795639058883e-03 -2.573665261536235010e-02 3.294737510133399338e-03
6.400691379737785680e-02 6.423273607008272990e-02 -3.618069651219615879e-02 -3.153759216414023792e-01 6.003423703759699220e-02 1.883919947882713775e+00 -3.698099552885315139e-02 -1.304005516987410615e-02 -1.108173197988199660e-01 5.938558854298656153e-02 -6.767959653379555796e-02 -1.803271160908971951e-02 2.385401295693369977e-02 2.574751854061799877e-02 -2.660129680679426123e-01 1.060136359727452404e-03 1.351248670272949329e-02 1.628329764292625603e-02 -9.487370042801666903e-03 1.189393627116696814e-02 -2.672256998127823246e-01 1.851931608793104707e-03 -1.043034338238100697e-02 1.912544574458420465e-02 2.166334793908329670e-02 5.196746861409180882e-04 1.190480219642263589e-02 -1.350733719902135754e-01 -3.424845154281767889e-02 -5.478882972830373399e-01 -2.399007323839667631e-03 8.225032987011984690e-04 4.733763959210867192e-03 -3.131890360758141784e-02 -2.077281449965092796e-03 5.590282328277657031e-03 8.874153913155383849e-03 3.590479649700855334e-04 -1.297485961834006669e-02 4.469466862470261592e-01 -6.104051620257892885e-02 -6.983119146387878340e-01 6.549790771506942312e-03 -1.009586185711919618e-03 -3.316469360644730933e-03 9.883740098867331222e-03 -4.173932592777261294e-03 -1.309674695381675934e-02 5.129661583743670358e-03 7.814017553427921037e-03 -4.083698170001884287e-03 -5.736358158236554150e-02 -7.658256877045510613e-02 1.260589059118000579e-02 -2.540736783696203021e-03 -1.752248555360585297e-03 8.848642610381207696e-03 -3.487962007071225383e-03 -1.115883280604408872e-03 -2.922933893776221391e-03 -5.838923044019456166e-02 8.004690920088361472e-02 3.571582388386626040e-03 -8.023777154015716145e-03 7.077024362173566646e-03 -4.456919080957625311e-03 -3.468592314224153150e-03 7.771498715470915317e-04 -3.098678423998430659e-03 -2.624357165011614521e-03 2.125469466316353643e-03 8.522664852711240267e-04 -1.508473884407216491e-03 -2.170822893470480096e-03 -7.341586020572654246e-04 -1.424381071558951644e-03 1.924686064852821786e-03 -1.086120094034489928e-03 1.120465866473094319e-02 -4.478178499936110064e-03 5.998463172664737428e-03 7.094976760422061490e-03 3.273005659622065574e-03 3.688272977001908880e-03
-7.397663643522485455e-02 -5.470331962085690780e-02 -3.009152648522320922e-02 4.627372378011843090e-02 -4.061493887957668553e-03 -3.698099552885315139e-02 1.690398763942231986e+00 3.545976599305886157e-02 3.153546622224238649e-01 -7.399553369653907864e-02 4.687040480611477655e-02 -4.128059490936995812e-02 6.902697126549941706e-03 -6.675457559246428339e-04 9.551148299737157593e-03 -3.255360341869900642e-01 -1.223559875572796940e-01 2.588121666441609708e-02 6.905531715747030563e-03 2.735378575232627271e-03 9.165644168927167962e-03 -3.254713110669888998e-01 1.249000313617059099e-01 -1.344067710973544149e-03 -1.649447453811263287e-02 4.266056741684060363e-04 3.784649009704431008e-03 -3.394718195431579710e-01 1.192369945773684436e-02 1.091444397409790934e-01 1.014357744193784827e-02 3.925906038028210629e-04 3.549850537875293144e-03 -9.498141481750778381e-02 1.071096771289710078e-02 9.856339069961722599e-02 -4.344480376138043845e-03 1.069584990384567051e-03 -9.193990060898486749e-03 -4.825415676584814649e-03 -1.498552822217253267e-03 -1.361405948229339399e-02 -5.012186758783860885e-01 -4.909414003126504056e-02 -4.454235669851004387e-01 -4.344007944605200906e-03 -3.053324996844303772e-03 -8.745180104685876254e-03 1.588787244992634178e-03 -3.401507036558697921e-04 -1.544378680904231116e-03 -1.071947148048845713e-03 8.045509004527093711e-04 2.279954577560044764e-03 -3.992329911547645022e-02 -5.232462685293009369e-02 3.996770767956486781e-03 3.986188301620526009e-02 4.553767545192974331e-02 -2.983405129981700054e-03 -1.069584990384572472e-03 -2.834589197132171470e-04 2.900729611732001320e-03 1.586897518861203659e-03 -3.033010440931481477e-04 -1.515087925867196310e-03 3.987558353065807221e-02 -4.540019787586883210e-02 6.993876412390999386e-03 -3.992282668394360468e-02 5.183140833262907948e-02 -7.977006432263036156e-03 1.106434649947284684e-03 -8.456524438110778544e-05 -6.869154487717223307e-04 1.073364442647419849e-03 -6.614041459975102902e-05 -6.807738388446009543e-04 1.324698018126472783e-03 1.244857089073908660e-03 1.098025368662467090e-02 -6.652780845669406529e-03 -2.853486458446419195e-04 -2.544516235959061456e-03
-2.791125496109565091e-02 -2.086021433322914065e-02 -1.689604134103969008e-02 4.066218203286226310e-03 6.290898291502195275e-03 -1.304005516987410615e-02 3.545976599305886157e-02 1.342268691696433258e+00 6.006352779263400554e-02 1.429814034186797228e-02 -2.741520185159748539e-03 1.348697539995529111e-02 3.487017144005543842e-03 2.571444833331814998e-03 8.064406265841290479e-04 -1.523109813295077108e-01 -4.347551181101603213e-01 3.135291867794706699e-02 -3.788900893500120673e-03 5.374853549295619155e-03 2.222317930551690954e-03 1.505610949318113845e-01 -4.359413936891601837e-01 6.308850689750698792e-03 -2.402786776102459713e-03 7.543786716634654638e-03 4.724315328553755364e-04 1.473513950975920486e-02 -2.414654256207772742e-01 -3.417002790836368153e-02 2.806243305160767898e-04 -2.716481313918416192e-03 8.286449086283300368e-04 3.472844198019853224e-03 2.400377375284882750e-02 -2.137280254637725051e-03 3.625439583132160012e-03 4.249521638034109948e-03 8.111649419126820346e-04 -7.251824029330043416e-04 5.756105796309909581e-03 -1.015727795639054763e-03 -4.926516024615867906e-02 -1.499530755490265377e-01 -6.105516158009745287e-02 -5.704610759228670100e-03 4.136610501681677737e-03 -4.658174913954015069e-03 4.752661220525149178e-04 6.853564247132947276e-03 -3.075529278888464862e-04 -9.826575883392077090e-05 -4.157397489127625731e-05 1.777287426601927185e-03 1.880277500764399859e-03 -3.212061991883701905e-03 -3.544181359481032596e-03 -5.946684676663767377e-02 -7.032237852858852500e-02 9.365482707324988138e-03 6.595144198661095870e-04 -8.210860041026437402e-04 -1.251471130533891082e-03 2.872383719760700531e-04 -1.352099047032092032e-03 -8.031336058541486793e-05 5.980132829189928334e-02 -6.268930225224420005e-02 5.407451325062633679e-03 1.089757816837497520e-02 -1.949346990867854151e-02 7.223005705825851983e-03 4.851871842424736419e-04 3.788900893500138237e-04 -7.308515813272678172e-04 -4.799904373810627545e-04 6.566798306689746508e-05 4.814077319796295721e-04 -1.053522318267492968e-03 -2.573712504689520952e-02 3.288595900206275902e-03 -1.517922515064325933e-03 4.653072653399175501e-02 -4.521169769425953736e-03
-5.936810857627088100e-02 -6.763140851744428583e-02 -1.802562513609689415e-02 3.697910580272175535e-02 -1.303107897074982403e-02 -1.108173197988199660e-01 3.153546622224238649e-01 6.006352779263400554e-02 1.883941679733225349e+00 -6.399226841985933278e-02 6.425399548906120251e-02 -3.617408247073618244e-02 -1.850041882661668767e-03 -1.043931958150528215e-02 1.913725653290558951e-02 9.466583055356046772e-03 1.186606281072848795e-02 -2.672412900533666091e-01 -1.052577455201773697e-03 1.351532129192659082e-02 1.631211596643046546e-02 -2.387054806058362330e-02 2.575980176047225345e-02 -2.660257237193297541e-01 -2.169500085178459672e-02 4.473926616140535975e-04 1.198795014620518927e-02 1.350540022973665266e-01 -3.411475341901960140e-02 -5.479690830751556829e-01 2.391920850846793699e-03 8.423454230811529969e-04 4.704473204173848649e-03 3.131606901838432377e-02 -2.073501997702264718e-03 5.648863838351737485e-03 -9.896968181787296065e-03 -4.208420094675707421e-03 -1.311233719440098658e-02 -6.532783236324148958e-03 -1.010531048777637587e-03 -3.304658572323359526e-03 -4.469362927533033769e-01 -6.112130199469722330e-02 -6.983043557342621943e-01 -8.843918295052648204e-03 3.363712513930331490e-04 -1.299139472199000930e-02 3.476151218749859179e-03 7.936849751970421639e-04 -3.096316266334113616e-03 2.625302028077332490e-03 2.126886760914898072e-03 8.409281284825868841e-04 5.837269533654461384e-02 8.009037290190627878e-02 3.631108761526421862e-03 8.028029037811424892e-03 7.071355183779277909e-03 -4.452194765629084033e-03 2.546878393623337299e-03 -1.729099410250684770e-03 8.897303058265294134e-03 3.479930671012698533e-03 -1.121080027465795256e-03 -2.922461462243351564e-03 -5.129661583743675562e-03 7.821576457953623163e-03 -4.078973854673299641e-03 5.738673072747547260e-02 -7.657264770826516243e-02 1.260116627585145671e-02 1.393673021923366988e-03 1.925158496385664508e-03 -1.077616326443107345e-03 1.511308473604341994e-03 -2.179799092594724916e-03 -7.242375398672955874e-04 -7.046788744070784163e-03 3.258832713636397507e-03 3.659454653497744119e-03 -1.121316243232236068e-02 -4.497075761250340226e-03 5.980038342883338062e-03
7.778207243237492130e-02 4.013305871606422104e-02 -4.341173355408057405e-03 -7.399458883347335980e-02 2.790416848810281514e-02 5.938558854298656153e-02 -7.399553369653907864e-02 1.429814034186797228e-02 -6.399226841985933278e-02 1.632355825815619887e+00 -2.449878751297469293e-01 2.647837012194529868e-02 -4.639750084172665143e-03 -1.882639658428676005e-02 1.209141265190051030e-02 -4.635970631909808876e-03 -2.107942256447405127e-02 -7.706775595469755880e-03 -2.917330855796551048e-01 3.078363868085632650e-03 9.569195184292224321e-02 -2.919149717198043503e-01 -1.789995834835736432e-02 -9.423308326946484847e-02 -4.417768679829898737e-01 -1.230145571140801031e-01 1.334571837163153751e-02 3.593786670430857387e-03 -1.103600060750161349e-03 1.025176426296163176e-04 -5.541999825619844944e-02 -1.006387824234508954e-01 1.114654958618975858e-02 -4.932185203010067479e-03 -3.354263883273187570e-04 4.866044788410160379e-05 -3.985432411167963082e-03 1.485088523530876323e-02 -1.635085535212463421e-03 -1.136670268050044182e-03 1.299422931118713286e-02 -3.479458239479850390e-03 -1.135725404984326212e-03 1.342603173221694653e-02 5.721145862878668654e-04 -4.543232322010301028e-01 3.895060983248052056e-01 -4.281363523348565014e-02 2.196806627777501790e-03 7.237651083344409392e-04 -3.822915963865708682e-03 2.136807823104871704e-03 9.236036467322520076e-04 -7.162062038087500890e-04 2.136807823104871704e-03 1.055884475931764908e-03 8.225032987012125636e-04 2.198223922376062699e-03 1.481072855501601362e-03 3.605125027219381086e-03 3.153244266043211952e-02 -6.118460782009974182e-03 -3.263651515271512316e-02 -4.133020022031976687e-02 8.290228538546148829e-03 6.050572370738665356e-02 -4.135334936542968409e-02 -4.994073733814189883e-03 -6.087280300841528546e-02 3.153055293430069572e-02 1.207062566445485418e-03 3.349634054251190984e-02 1.391594323178797082e-02 4.209364957741436450e-04 -6.897500379687952776e-05 -9.168478758124293249e-03 5.413120503456906804e-03 -5.905394160692212365e-04 5.003049932938486745e-04 -1.866104554778726533e-04 -3.307020729987605661e-04 5.111709185495158817e-04 -6.661284613260933635e-05 3.448750189844244050e-04
-4.006266641766880604e-02 -1.029262959055366744e-01 1.040246992194254760e-02 5.470568177852121183e-02 -2.084651381877633547e-02 -6.767959653379555796e-02 4.687040480611477655e-02 -2.741520185159748539e-03 6.425399548906120251e-02 -2.449878751297469293e-01 2.040708635280624517e+00 -9.960982654489189403e-02 -2.191609880916058593e-03 6.511996248878500204e-03 -6.344755486247595673e-04 -1.634613103679728036e-04 6.169955819091211061e-03 2.813802209686635039e-03 4.879036655563900871e-02 -2.613666039423099829e-01 -2.940224887878723631e-02 1.700706275126069936e-02 -2.703782354315262815e-01 8.405501832562875530e-03 -2.100657362210775481e-01 -6.490802970314618614e-01 5.207376570898387957e-02 -2.914430126184819510e-03 7.333554684514018325e-03 -1.150843214035676253e-03 -4.720063444758177372e-03 9.408946408347683421e-03 6.735928795451948635e-03 4.086532759199016512e-03 4.913287941696029872e-04 -8.834469664394040340e-05 1.067978723172864977e-02 -6.991041823193886243e-03 2.171295325003311759e-03 1.091080625129491402e-02 -1.132512870560907839e-02 1.455561552727408729e-03 1.145457494561145928e-02 -1.103836276516588152e-02 3.008444001223025896e-03 4.129391747859647577e-01 -7.688842094482568612e-01 6.727519514167135117e-02 7.095921623487743898e-04 1.019885193128189024e-02 1.299186715352288173e-04 -5.055017401552758249e-04 -9.070685430823176385e-04 -4.124327281827266391e-04 -5.442411258494198566e-04 -8.645497051253342533e-04 7.275445605972775823e-04 4.403061886211912662e-04 1.248636541336758856e-03 -6.401447270190294397e-04 -1.590676971124043012e-03 -5.780672236018391183e-03 2.261057316245833251e-03 -5.314193340476991434e-02 1.206731864372490026e-02 7.579360811058663550e-02 -5.684674148542176453e-02 5.584140718350525355e-03 -8.251583639158580064e-02 -1.369673500054306714e-02 -7.804096491237973859e-03 -1.374823003762431876e-02 6.071690060257293325e-03 4.560381586652943742e-03 -1.814137086164705750e-04 8.050233319855614605e-03 2.153815358287654216e-03 -1.309580209075117754e-03 -4.700693751910904779e-04 -3.396782721230138429e-04 1.171630201481310913e-04 -5.763664700835489409e-04 -3.462923135829965894e-04 9.070685430823935327e-05
4.355346301393715064e-03 1.040435964807395232e-02 -9.697129643389462011e-03 3.009672323208461772e-02 -1.689226188877684942e-02 -1.803271160908971951e-02 -4.128059490936995812e-02 1.348697539995529111e-02 -3.617408247073618244e-02 2.647837012194529868e-02 -9.960982654489189403e-02 1.151262733236873004e+00 -8.979033713449276199e-03 4.359125753656558321e-03 1.587984111386777503e-02 9.266272085425360239e-03 -2.145784022229120860e-03 1.628424250599197487e-02 1.404283834151293098e-01 4.866989651476089779e-02 -3.645295880458072069e-01 -1.476258778181809561e-01 -6.960192044098406638e-02 -3.555141771043279775e-01 2.340851002145104970e-02 5.223864431395040808e-02 -1.819711778252339762e-01 3.368436829258880682e-04 -1.148008624838564194e-03 -3.005136980493052466e-03 4.147948858470324059e-04 6.650891119537992273e-03 6.984805726960172101e-02 -4.469202300811980820e-04 -8.787226511109951107e-05 -2.900729611732007608e-04 -1.182968558269854777e-03 2.164208852010481195e-03 1.243864982854921142e-02 -3.700083765323308911e-03 1.678076804702297552e-03 8.967222925127898286e-03 1.220763080898290380e-03 2.773173097861061573e-03 8.683764005414675718e-03 -4.536760010010182365e-02 6.731629668502975283e-02 -1.645564066611190646e-01 1.156512392429958919e-03 6.188853080405458786e-04 -1.036514783084695711e-03 2.173185051134756047e-04 5.069190347538161338e-04 3.888111515399725478e-04 -1.058246633596076096e-04 -2.281844303691441672e-04 8.143302331828125573e-03 -1.295879694622300866e-03 -1.280289454038068420e-03 -7.308515813272687929e-04 5.567274912627614980e-02 -4.628411727384129301e-03 -5.159613742926710822e-02 2.279482146027192457e-02 -1.476490269632908456e-02 -3.328563607885841324e-02 -1.064624459289590340e-02 7.878268241896262472e-03 -1.812200116879938983e-02 -5.406175759923930596e-02 -6.933405176185501208e-03 -5.740610042032252835e-02 -6.113264035148563294e-04 -1.724375094922122025e-04 2.653647920048652145e-03 -9.396663188493436548e-04 -1.270840823380963314e-03 -9.373514043383528865e-03 6.713252081874906442e-04 9.637603270249668955e-05 5.829805115435340726e-04 -2.867659404432151339e-04 1.119662732867246084e-04 5.820356484778255353e-04
-2.919182787405343316e-01 -1.703021189637062699e-02 1.475956422000782031e-01 -3.254273749344334110e-01 -1.505558981849499933e-01 2.385401295693369977e-02 6.902697126549941706e-03 3.487017144005543842e-03 -1.850041882661668767e-03 -4.639750084172665143e-03 -2.191609880916058593e-03 -8.979033713449276199e-03 1.700049595295401117e+00 -2.188548524583189547e-01 3.155398553833031472e-01 2.419558095518808960e-02 -3.398672447361558973e-03 -4.843793263212890776e-02 3.936960935896996472e-02 4.942862155652663625e-02 -4.830612423446204069e-03 2.005944288503941179e-03 -6.210112499383902557e-03 7.813545121895065088e-03 -5.143362098196481436e-02 5.217817307774494373e-02 4.700315806684714215e-02 -7.568967317335845157e-02 -6.812982378460671895e-02 -2.968334564083617566e-02 -9.845473144705959440e-03 8.702188835196036920e-03 -1.443278332873181372e-03 9.285641778272388236e-03 -1.984212437992584430e-03 -5.609179589591896734e-03 -4.064659179227803759e-02 8.796202710234245908e-03 5.317547604360262775e-02 -3.768066662901196906e-02 -5.102544013757781549e-02 1.476820971705911263e-03 -2.669710592165751815e-03 1.152260508634249305e-03 2.338063656101259727e-03 -2.382944651722527195e-03 -2.096651142812167197e-03 -2.092871690549304587e-04 -4.518453288112035948e-01 4.259263176241591120e-01 -6.857721644622077894e-02 -4.287590170951599000e-01 -4.102878890235805293e-02 -4.080230522550716832e-01 -7.789451113719448108e-03 -1.256667877395304788e-03 -1.287186954417761028e-02 1.533040324115696792e-03 -3.691579997731890550e-03 -3.212061991883703206e-03 4.308575579641091453e-04 1.221235512431151967e-03 1.604849917109709562e-03 -9.326270890098006805e-03 1.550850992904343958e-02 -4.388888940226359954e-04 -1.960118429816944900e-03 8.314794978255251462e-05 -1.954921682955534229e-03 -1.351626615499245190e-03 8.229757302340688380e-04 -1.266116508052403172e-04 -6.105705130622883503e-03 -5.456584204479724169e-04 -9.628154639592732388e-04 -4.258970268691212452e-03 7.606147678970297688e-05 -2.116493267192362255e-04 -7.865512590509165722e-03 5.856733712808105327e-03 -1.312887229805079475e-03 -6.434989909023085437e-03 -3.825278121529975851e-03 5.688075655578756547e-04
1.788956485463454732e-02 -2.704259510163447011e-01 -6.955514971923137946e-02 -1.248943621833116385e-01 -4.360217070497456326e-01 2.574751854061799877e-02 -6.675457559246428339e-04 2.571444833331814998e-03 -1.043931958150528215e-02 -1.882639658428676005e-02 6.511996248878500204e-03 4.359125753656558321e-03 -2.188548524583189547e-01 1.814136141301580407e+00 2.653647920048650410e-02 7.245682419402890706e-03 1.252699452519316636e-02 -2.721205629246969612e-03 -4.920846846221601373e-02 -1.445895603565194310e-01 9.318239554039448730e-03 6.211529793982491221e-03 -5.044623907829712262e-03 1.032262899288998066e-02 6.192443560055135854e-02 3.769531200653050175e-03 -6.731960370575973407e-02 -3.260675196614523652e-02 -2.134303935980734826e-02 -3.310374993870909832e-02 8.008186913431442067e-03 -7.788033819120883730e-03 1.097033262443470117e-02 1.497088284465409799e-02 -1.873191027771568210e-03 4.789038448554952532e-03 -5.355672829061691731e-02 1.430239222566367062e-02 6.872744967366876956e-02 3.194582025168059541e-03 4.788093585489242368e-03 2.001692404708233300e-03 -1.832089484413153974e-03 6.708527766546353455e-04 3.214896581080836733e-03 -2.339953382232675284e-03 -1.388948706594817688e-04 4.533452989280194537e-03 4.298555306829172085e-01 -7.712076277268395952e-01 8.477027966637165624e-02 -4.625388165573850185e-02 -1.702907806069176300e-01 -7.729310579586959329e-02 -7.180959299401754037e-04 5.423513997179764358e-04 -1.074781737245980324e-03 -2.917737146914805950e-03 4.384164624897912135e-04 4.579751279500020311e-03 -5.745712302587089107e-03 7.768191694740952079e-03 -1.048798002938954130e-04 1.163457135962935735e-02 -1.112954205100696176e-02 2.379637630992533816e-03 -9.132101530094414001e-04 -1.074592764632839592e-02 -7.714806931528291403e-04 -1.830672189814590029e-03 1.146591330239997864e-03 -1.274147844110949971e-03 1.486269602363015719e-03 -5.631383871636088181e-04 -2.768448782532507285e-03 -7.369931912543854530e-05 6.859705857060083723e-04 1.999330247043953554e-03 -1.133835678852900436e-04 -1.334619080316439260e-03 1.193834483525537705e-03 -1.811774928500369843e-03 8.125822365112477137e-04 1.540126797108530609e-04
9.425717727764046372e-02 8.453217417381253540e-03 -3.555623651206792912e-01 1.355406067762073051e-03 6.321133909604939594e-03 -2.660129680679426123e-01 9.551148299737157593e-03 8.064406265841290479e-04 1.913725653290558951e-02 1.209141265190051030e-02 -6.344755486247595673e-04 1.587984111386777503e-02 3.155398553833031472e-01 2.653647920048650410e-02 1.752146510149495073e+00 4.800471291650053318e-02 -3.187590038481797478e-02 -1.423081884843608313e-01 6.050903072811678399e-03 2.438691572599454085e-02 6.306488532086422516e-03 -7.815907279559334425e-03 1.031837710909427885e-02 -1.865112448559741454e-02 4.964782978777154861e-03 -5.274131146490854127e-02 -1.373169493397437615e-02 -6.487477052323317728e-02 -8.630237512742164330e-02 1.850041882661655063e-02 -4.320386367962408651e-03 2.938996565893297643e-03 -1.374775760609146108e-02 -7.184266320131714456e-03 1.019507247901901923e-03 -1.304525191673551465e-02 1.039443858588399473e-02 -6.486484946104302367e-04 -1.216936385482164651e-02 4.760692556583630275e-02 6.766873060853986765e-02 -1.699808655213645844e-03 4.457863944023324199e-03 2.883249645016364160e-03 -4.529201105484497066e-03 3.665123831892018978e-03 2.935217113630451784e-03 -1.918544454925684688e-03 -6.729078538225556627e-02 8.544821891601911412e-02 -1.633866661857691638e-01 -4.103667850895671987e-01 -7.575534115642534871e-02 -7.696509658260811682e-01 -1.052719184661635339e-02 -2.951752217280396995e-03 -2.262143908771399592e-02 9.812875368939023846e-03 3.207810108088004868e-03 8.486287624681131819e-03 3.615046089409338671e-03 2.296017249677135327e-03 -1.134686055612043470e-02 -1.085175230968796894e-03 1.086592525567369079e-03 7.695909670214114151e-04 2.790653064576705238e-03 -7.143164776773283523e-04 2.989074308375966674e-03 2.104210047337849374e-03 -9.150998791408641126e-04 1.003917007317675116e-03 -6.765219550488995801e-04 1.977598396532607647e-03 4.704000772640984027e-03 1.208479861044053482e-03 -9.798229991420524983e-04 -9.840748829377493189e-04 -2.366881979605435331e-03 8.791950826438559713e-03 -1.804688455507538845e-03 1.101237903085881820e-03 -3.527173824298241844e-03 5.536897565065026280e-04
-2.917033223930851626e-01 -4.882201946834034689e-02 -1.404146829006764907e-01 6.903169558082762960e-03 3.787483598901538080e-03 1.060136359727452404e-03 -3.255360341869900642e-01 -1.523109813295077108e-01 9.466583055356046772e-03 -4.635970631909808876e-03 -1.634613103679728036e-04 9.266272085425360239e-03 2.419558095518808960e-02 7.245682419402890706e-03 4.800471291650053318e-02 1.699385356560206839e+00 -2.807736188804760280e-01 -2.595463252462182346e-01 2.011613466898140579e-03 -7.783781935325182789e-03 -6.289953428436476437e-03 3.938283744188990354e-02 4.922736572353025170e-02 -6.033895537628855554e-03 -5.177849600094927562e-02 4.067918956804504604e-02 -5.755680607930339920e-02 -7.551156648547197037e-02 -5.997187607526008324e-02 4.363472123758829757e-02 -9.807206190544783680e-03 8.786281648044291792e-03 -4.521169769426071263e-04 9.296507703528113231e-03 -7.478591165100570513e-04 5.933267621130668482e-03 -4.062816696249664516e-02 -2.959311121806092182e-03 -5.379388892011031237e-02 -2.685300832749957373e-03 6.108539719819911645e-04 -2.541681646761942675e-03 -3.770098118492476447e-02 -5.012120618369263203e-02 9.660752415359599027e-03 -2.391920850846755535e-03 -2.006889151569642669e-03 6.703803451217971773e-04 1.517922515064328536e-03 -2.935689545163313804e-03 3.916929838903942390e-03 -7.795120292113717764e-03 1.389421138127687515e-03 1.200731983905222941e-02 -4.289579107704920569e-01 4.879839789169755637e-02 4.081893481546368108e-01 -4.514513209128022120e-01 4.308660617316948938e-01 -2.607207900368964382e-02 -1.357295793893493379e-03 8.210860041026437402e-04 7.662839462914134824e-04 -1.958701135218406109e-03 8.739983357824353477e-04 1.813664654631803397e-03 -9.330522773893682592e-03 1.519670511735888782e-02 -2.942303586623298828e-03 4.129051597155978214e-04 6.576246937346709367e-04 -2.669710592165724927e-03 -6.243182706683803387e-03 -3.278674838016364720e-04 1.058719065128907108e-03 -4.442273703439127315e-03 1.214149039438158773e-04 1.733823725579152646e-04 -6.421289394570272452e-03 -3.829057573792833419e-03 2.872383719760808951e-04 -7.765357105543805108e-03 5.968699986094821303e-03 1.559024058421368871e-05
-3.077419005019925956e-03 -2.613826666144271060e-01 4.865666843184095203e-02 -2.734906143699770455e-03 5.375798412361331921e-03 1.351248670272949329e-02 -1.223559875572796940e-01 -4.347551181101603213e-01 1.186606281072848795e-02 -2.107942256447405127e-02 6.169955819091211061e-03 -2.145784022229120860e-03 -3.398672447361558973e-03 1.252699452519316636e-02 -3.187590038481797478e-02 -2.807736188804760280e-01 1.798865264433563427e+00 -3.635502374781979240e-02 7.780947346128064442e-03 -1.011097966617077043e-02 -1.226951933978698631e-02 -4.937759895097824231e-02 -1.445938122403151449e-01 2.440723028190732238e-02 5.972810140430671183e-02 2.834919899205258498e-02 5.795270370383619196e-02 -1.765523881433827061e-02 6.046178757483110233e-03 3.597140934314123351e-02 8.706913150524539166e-03 -1.101285146239168455e-02 -1.158402118561383670e-02 1.616566219124526693e-02 -3.649061159774928849e-03 -6.915925209469857976e-03 -5.451387457618191157e-02 -1.409263262507587291e-03 -7.111228405152271448e-02 -2.770810940196785296e-03 -8.739983357824460813e-04 -4.040706900512035411e-03 -7.248044577067191269e-03 -1.032404628748854677e-02 -8.409281284826032013e-05 -3.090174656407023573e-03 -1.809885202368951250e-03 -4.553767545192976066e-03 -4.978483493229955703e-03 -1.201960305890649276e-02 -2.488769315082121902e-03 1.594928854919755012e-03 8.749431988481573292e-04 -1.465482614917378240e-03 4.425124438796457227e-02 -1.661957440801272168e-01 -5.808498453303569120e-02 4.340181249189059010e-01 -7.678665919264864304e-01 5.036167383391600832e-02 -2.248301664858738669e-03 1.590676971124047132e-03 6.094366773834373032e-04 -1.499497685282964949e-03 1.216983628635449509e-03 1.177299379875598349e-03 1.157221039729245185e-02 -2.251561442435439514e-02 3.061356332902857944e-04 -6.383494871941847691e-03 7.001907748449536645e-03 -1.264699213453843131e-03 1.314304524403657731e-03 -1.497607959151577852e-04 3.872521274815521764e-03 -5.966810259963408782e-04 3.892835830728328880e-04 -2.330032320042717264e-03 -2.179799092594707569e-03 1.572724572875549686e-03 -3.609376911015079207e-04 2.640892268661559732e-04 -3.519614919772555764e-03 -8.078579211826945102e-04
-9.563573249051245118e-02 -2.946035795732843132e-02 -3.644728962618645207e-01 -9.157612832868613356e-03 2.220428204420268024e-03 1.628329764292625603e-02 2.588121666441609708e-02 3.135291867794706699e-02 -2.672412900533666091e-01 -7.706775595469755880e-03 2.813802209686635039e-03 1.628424250599197487e-02 -4.843793263212890776e-02 -2.721205629246969612e-03 -1.423081884843608313e-01 -2.595463252462182346e-01 -3.635502374781979240e-02 1.767034717475899352e+00 6.274835619385125962e-03 -1.224920478387420478e-02 -1.362823242827905165e-02 4.826360539650520476e-03 9.313515238710896177e-03 6.306488532086423383e-03 -1.825617172413031980e-02 4.332291642590374581e-02 -3.834159834347665441e-02 7.032663041238419732e-02 8.900893537915008369e-02 -8.559514512273713738e-03 2.420266742818153252e-03 -3.532370571159650779e-03 -1.047664167260083101e-02 3.739295582550240804e-03 -3.125607021371172058e-03 -1.130623144429487338e-02 1.520757104261453389e-03 -1.738548040907789876e-03 3.565440778459528191e-03 -3.960393539926627265e-03 -3.700556196856164860e-03 -2.992381329105954415e-03 -4.717654043940504999e-02 -6.573317861843139265e-02 1.340146529250847013e-02 -3.070804963559940932e-03 -2.957421395674658410e-03 -2.347984718291225227e-04 -8.937459738558015121e-03 -1.602015327912580805e-03 9.767521941784915174e-03 1.044026444457096456e-02 -6.614041459975170665e-05 -1.300037092111425326e-02 4.106866212373103675e-01 -5.902039896808934649e-02 -7.839694207238618873e-01 -2.804448065336087245e-02 4.999506696442024278e-02 -1.555518616448955949e-01 -1.653982796526677970e-03 7.629769255614304033e-04 -9.912558422371514633e-03 -2.521367090849144232e-03 1.553827311561333403e-03 2.475541232162173540e-03 -1.487686896961581831e-03 1.125331911261509207e-03 9.406111819150480722e-04 -2.280899440625758830e-03 -4.147948858470208375e-03 -5.886496899377991745e-04 1.162181570824219034e-04 -8.924231655638070661e-04 4.299599380516782449e-03 -1.347847163236388923e-03 6.599868513989604404e-04 -7.095921623487753656e-04 -8.054957635184164990e-04 3.358988198601728196e-03 -1.422018913894709466e-04 2.232711424274511428e-03 -8.456996869644097664e-03 3.557409442400983886e-04
-4.621797685924120859e-03 1.431467544551557128e-04 -9.274303421483916579e-03 -3.255828049087428067e-01 1.523341304746176350e-01 -9.487370042801666903e-03 6.905531715747030563e-03 -3.788900893500120673e-03 -1.052577455201773697e-03 -2.917330855796551048e-01 4.879036655563900871e-02 1.404283834151293098e-01 3.936960935896996472e-02 -4.920846846221601373e-02 6.050903072811678399e-03 2.011613466898140579e-03 7.780947346128064442e-03 6.274835619385125962e-03 1.699648973355539994e+00 2.809531428629610805e-01 2.594792399685528217e-01 2.419510852365528569e-02 -7.234344062614403437e-03 -4.802455504088046917e-02 -5.180731432445344342e-02 -4.065084367607374460e-02 5.738767559054115674e-02 -7.556825826941462876e-02 6.004463053131978145e-02 -4.361157209247838729e-02 -9.813820232004742683e-03 -8.795257847168558296e-03 4.714866697896628791e-04 9.295090408929524567e-03 7.322688759258437962e-04 -5.920039538210731395e-03 -2.376330610262528294e-03 2.013503193029609045e-03 -6.604592829318343874e-04 -3.771137467864758841e-02 5.011364727916694378e-02 -9.658390257695329689e-03 -2.674434907494276613e-03 -6.117988350477234459e-04 2.535067605301944207e-03 -4.064045018235092066e-02 2.968287320930348278e-03 5.381703806522023653e-02 -9.323436300900867640e-03 -1.528127036173999691e-02 2.937579271294741938e-03 4.157397489127137840e-04 -6.595144198661122975e-04 2.670655455231442897e-03 -1.353516341630659446e-03 -8.305346347597475452e-04 -8.532113483368378767e-04 -1.960590861349825569e-03 -8.702188835196068362e-04 -1.814137086164640698e-03 -4.289824772102004968e-01 -4.891745063797710291e-02 -4.082824171666092905e-01 -4.512406164491487015e-01 -4.308008661801607797e-01 2.611932215697519016e-02 1.521229535794325167e-03 2.846872416986505078e-03 -3.914567681239630552e-03 -7.793230565982271416e-03 -1.390366001193367538e-03 -1.200212309219083652e-02 -4.648253851764038401e-03 -1.162181570824158319e-04 -1.790515509522010748e-04 -6.038619852957434128e-03 3.250328946044961148e-04 -1.065333106588875218e-03 -7.886299577954794526e-03 -5.973896732956245417e-03 -7.558904525692259659e-06 -6.454359601870149864e-03 3.832364594522806416e-03 -2.744827205889641955e-04
2.105107667250272208e-02 6.203026026391101483e-03 -2.135862960039159805e-03 1.223692156401996467e-01 -4.346870879694291756e-01 1.189393627116696814e-02 2.735378575232627271e-03 5.374853549295619155e-03 1.351532129192659082e-02 3.078363868085632650e-03 -2.613666039423099829e-01 4.866989651476089779e-02 4.942862155652663625e-02 -1.445895603565194310e-01 2.438691572599454085e-02 -7.783781935325182789e-03 -1.011097966617077043e-02 -1.224920478387420478e-02 2.809531428629610805e-01 1.799366041858389886e+00 -3.630967032066567679e-02 3.411428098748667866e-03 1.252227020986461381e-02 -3.188629387854079178e-02 -5.972290465744527904e-02 2.829534179730707269e-02 5.796026260836187327e-02 1.768689172703958451e-02 6.193104964201131754e-03 3.592133160065855840e-02 -8.701243972130274715e-03 -1.100765471553027605e-02 -1.160055628926377411e-02 -1.616896921197521347e-02 -3.684965956271937619e-03 -6.887106885965680637e-03 3.069860100494235539e-03 -1.823585716821756863e-03 -4.566995628112926163e-03 7.244265124804335002e-03 -1.031365279376572804e-02 -8.598253897967931929e-05 2.758527720342538424e-03 -8.735259042495905658e-04 -4.032675564453496418e-03 5.451103998698478281e-02 -1.419656756230411451e-03 -7.111606350378554819e-02 -1.157221039729244838e-02 -2.271120107895652218e-02 3.141669693488248418e-04 6.377825693547580638e-03 7.001435316916682430e-03 -1.266588939585265843e-03 2.243577349530181779e-03 1.606739643241134659e-03 5.749491754849939953e-04 1.503277137545804519e-03 1.213204176372607770e-03 1.177299379875600301e-03 -4.436179336665271866e-02 -1.662103894576457686e-01 -5.826356365245503877e-02 -4.339567088196347733e-01 -7.680872174523298845e-01 5.044860123596140583e-02 4.974231609434255630e-03 -1.220243406212152132e-02 -2.485462294352133727e-03 -1.598235875649742319e-03 8.739983357824407688e-04 -1.475876108640195895e-03 5.763664700835594576e-04 3.817246785471481094e-04 -2.320583689385609990e-03 -1.339815827177847762e-03 -1.502332274480099939e-04 3.879607747808352328e-03 -2.900729611732016282e-04 -3.528118687363953308e-03 -8.154168257083799394e-04 2.131611076243459732e-03 1.568472689079849830e-03 -3.708587532914693554e-04
7.702996143206916960e-03 2.850651869249340095e-03 1.629321870511622750e-02 -2.588877556894177839e-02 3.136236730860417904e-02 -2.672256998127823246e-01 9.165644168927167962e-03 2.222317930551690954e-03 1.631211596643046546e-02 9.569195184292224321e-02 -2.940224887878723631e-02 -3.645295880458072069e-01 -4.830612423446204069e-03 9.318239554039448730e-03 6.306488532086422516e-03 -6.289953428436476437e-03 -1.226951933978698631e-02 -1.362823242827905165e-02 2.594792399685528217e-01 -3.630967032066567679e-02 1.767115030836485134e+00 4.842375968614325704e-02 -2.707977546327019515e-03 -1.423157473888864988e-01 1.824199877814466561e-02 4.326197275816540122e-02 -3.832553567135957295e-02 -7.038379462785972207e-02 8.917192425798520228e-02 -8.611481980887803964e-03 -2.439636435665195127e-03 -3.521504645903977826e-03 -1.049790109157932444e-02 -3.739768014083124942e-03 -3.150645892612507007e-03 -1.127174394239643072e-02 3.057576880639993437e-03 -2.979153246186001715e-03 -2.480265547490724575e-04 4.720110687911353159e-02 -6.572514728237285886e-02 1.340996906009986854e-02 3.957086519196625213e-03 -3.700083765323309345e-03 -2.991908897573098032e-03 -1.501859842947240141e-03 -1.757445302222000955e-03 3.555047284736709452e-03 1.492411212290138504e-03 1.136197836517181727e-03 9.439182026450413428e-04 2.280899440625762300e-03 -4.148893721535913334e-03 -5.952637313977747653e-04 1.654455228059532185e-03 7.823466184085024191e-04 -9.918700032298631564e-03 2.530343289973396859e-03 1.552882448495621504e-03 2.477430958293597770e-03 -4.106814244904488653e-01 -5.915504195495312201e-02 -7.838990284254665486e-01 2.808699949131785237e-02 5.008057707186705509e-02 -1.555669794539469852e-01 8.934152717828030416e-03 -1.593039128788329047e-03 9.771773825580610043e-03 -1.043506769770955432e-02 -7.086472992830225386e-05 -1.300320551031138375e-02 1.343595279440690585e-03 6.623490090632378011e-04 -7.020332578230899364e-04 -4.157397489127422443e-05 -8.995096385566348114e-04 4.309520442706745239e-03 -2.203420669237476405e-03 -8.464083342636926494e-03 3.439301559187145666e-04 8.059681950512733156e-04 3.353791451740319261e-03 -1.549575427765632516e-04
-4.642584673369792164e-03 2.166571009674760073e-03 8.968640219726480012e-03 6.906476578812776289e-03 -3.485599849406992475e-03 1.851931608793104707e-03 -3.254713110669888998e-01 1.505610949318113845e-01 -2.387054806058362330e-02 -2.919149717198043503e-01 1.700706275126069936e-02 -1.476258778181809561e-01 2.005944288503941179e-03 6.211529793982491221e-03 -7.815907279559334425e-03 3.938283744188990354e-02 -4.937759895097824231e-02 4.826360539650520476e-03 2.419510852365528569e-02 3.411428098748667866e-03 4.842375968614325704e-02 1.700287700787960210e+00 2.188765843088302798e-01 -3.155275721634488995e-01 -5.157676773642003859e-02 -5.216541742635782963e-02 -4.705276337779693008e-02 -7.563203652635008822e-02 6.814305186752665777e-02 2.972491961572744368e-02 -9.834134787917517273e-03 -8.703606129794608237e-03 1.464537751851644441e-03 9.289421230535280932e-03 2.003582130839662301e-03 5.592172054409088634e-03 -2.378220336393964233e-03 2.109879225732093876e-03 2.173185051134796705e-04 -2.676797065158549854e-03 -1.153677803232822357e-03 -2.341843108364120764e-03 -3.768964282813624944e-02 5.101788123305212030e-02 -1.476348540173046857e-03 -4.066974093738794094e-02 -8.799037299431390277e-03 -5.318161765352973080e-02 -1.962480587481245028e-03 -2.881832350417853125e-04 1.954449251422674810e-03 -1.352099047032098754e-03 -8.234481617669278230e-04 1.318083976666634019e-04 4.280229687669769197e-04 -1.231629006153968321e-03 -1.585007792729778561e-03 -9.327688184696555571e-03 -1.550850992904344132e-02 4.374715994240698826e-04 -7.791813271383732191e-03 1.245329520606759622e-03 1.289501868928751710e-02 1.535402481779970033e-03 3.692524860797630204e-03 3.208282539620879899e-03 -4.516573010611271699e-01 -4.260500946857671556e-01 6.856729538403079360e-02 -4.287746073357441290e-01 4.097445927607968469e-02 4.080381700641231291e-01 -4.607152308405628068e-03 -7.417175065828601060e-05 2.055077167921022996e-04 -6.043816599818842630e-03 5.499103042436572029e-04 9.571462855650017401e-04 -6.532310804791293009e-03 3.829057573792826047e-03 -5.617210925650559326e-04 -7.877795810363404788e-03 -5.856261281275256317e-03 1.318556408199349347e-03
1.882875874195103633e-02 6.548373476908378801e-03 4.375660857306498328e-03 6.666008928589387417e-04 2.571917264864670948e-03 -1.043034338238100697e-02 1.249000313617059099e-01 -4.359413936891601837e-01 2.575980176047225345e-02 -1.789995834835736432e-02 -2.703782354315262815e-01 -6.960192044098406638e-02 -6.210112499383902557e-03 -5.044623907829712262e-03 1.031837710909427885e-02 4.922736572353025170e-02 -1.445938122403151449e-01 9.313515238710896177e-03 -7.234344062614403437e-03 1.252227020986461381e-02 -2.707977546327019515e-03 2.188765843088302798e-01 1.814423379673556491e+00 2.652655813829653958e-02 -6.199577276201249931e-02 3.707642669848996292e-03 -6.731771397962832415e-02 3.263368056351800134e-02 -2.123154551805347956e-02 -3.314107202980466627e-02 -8.006297187300077250e-03 -7.780474914595197217e-03 1.095757697304760442e-02 -1.497985904377827776e-02 -1.901064488210035168e-03 4.807935709869167948e-03 2.330032320042712494e-03 -1.540126797108503504e-04 4.523531927090231747e-03 1.837758662807414522e-03 6.717976397203452923e-04 3.217258738745117346e-03 -3.204030655825166815e-03 4.793762763883505952e-03 2.002637267773944331e-03 5.356145260594546986e-02 1.429955763646654186e-02 6.870335566549315431e-02 9.155723106737221218e-04 -1.089379871611212934e-02 -7.695909670214074036e-04 1.829727326748877263e-03 1.147063761772851428e-03 -1.279344590972359124e-03 5.743822576455665310e-03 7.780474914595198084e-03 -8.078579211826878424e-05 -1.162654002357082356e-02 -1.113473879786837026e-02 2.383417083255371868e-03 7.190407930058842663e-04 5.551070511050663556e-04 -1.052105023668921868e-03 2.912540400053402652e-03 4.369991678912220649e-04 4.577861553368600851e-03 -4.297747448907989765e-01 -7.715539200404225584e-01 8.477547641323304739e-02 4.620191418712442377e-02 -1.702761352293991060e-01 -7.721420972988275733e-02 4.393613255554914567e-05 6.850257226402962571e-04 2.006416720036784552e-03 -1.531150597984276031e-03 -5.669178394264512075e-04 -2.762779604138242834e-03 1.802326297843262135e-03 8.121098049783924151e-04 1.450364805866028199e-04 8.267551824969115797e-05 -1.339343395644992246e-03 1.185803147466992641e-03
-1.209141265190050857e-02 -6.821911334431673924e-04 1.586897518861210207e-02 -9.549731005138579337e-03 8.069130581169819613e-04 1.912544574458420465e-02 -1.344067710973544149e-03 6.308850689750698792e-03 -2.660257237193297541e-01 -9.423308326946484847e-02 8.405501832562875530e-03 -3.555141771043279775e-01 7.813545121895065088e-03 1.032262899288998066e-02 -1.865112448559741454e-02 -6.033895537628855554e-03 2.440723028190732238e-02 6.306488532086423383e-03 -4.802455504088046917e-02 -3.188629387854079178e-02 -1.423157473888864988e-01 -3.155275721634488995e-01 2.652655813829653958e-02 1.752220209468620338e+00 -4.918957120090176362e-03 -5.269784776388584946e-02 -1.377043431966851889e-02 6.489225048994878842e-02 -8.641292410610978969e-02 1.855238629523063912e-02 4.316606915699609630e-03 2.919626873046227578e-03 -1.372224630331726758e-02 7.190880361591645703e-03 1.047380708340369532e-03 -1.308257400783108954e-02 -3.650478454373491492e-03 2.960255984871784998e-03 -1.902481782808601932e-03 -4.469674732344709051e-03 2.881359918884942098e-03 -4.535342715411610527e-03 -4.761542933342770290e-02 6.765644738868563379e-02 -1.701225949812209138e-03 -1.041900502559247460e-02 -6.321133909604936991e-04 -1.215708063496740571e-02 -2.795377379905266899e-03 -6.207750341719634954e-04 2.986712150711696469e-03 -2.103265184272138343e-03 -9.150998791408620527e-04 1.012420774909071793e-03 -3.616935815540758565e-03 2.271450809968650689e-03 -1.137331672196033663e-02 1.072892011114554142e-03 1.087537388633075556e-03 7.667563778242772379e-04 1.052530212048493480e-02 -2.968759752463183410e-03 -2.264647795895533347e-02 -9.803426738281918740e-03 3.211117128817993910e-03 8.487232487746838513e-03 6.728653349845986620e-02 8.557199597762721321e-02 -1.633904456380319836e-01 4.103752888571586266e-01 -7.567172077510994632e-02 -7.696419896269568461e-01 -1.147063761772855114e-03 -9.755711153463541598e-04 -9.925786505291464296e-04 6.510106522747101995e-04 1.983740006459728915e-03 4.693607278918167022e-03 -1.129583795057204727e-03 -3.522449508969688857e-03 5.692799970907271587e-04 2.358850643546896338e-03 8.801399457095664819e-03 -1.791460372587586145e-03
-4.416578152367103272e-01 2.099953439226820429e-01 -2.340284084305678525e-02 -1.647463241373267606e-02 2.407038659898129429e-03 2.166334793908329670e-02 -1.649447453811263287e-02 -2.402786776102459713e-03 -2.169500085178459672e-02 -4.417768679829898737e-01 -2.100657362210775481e-01 2.340851002145104970e-02 -5.143362098196481436e-02 6.192443560055135854e-02 4.964782978777154861e-03 -5.177849600094927562e-02 5.972810140430671183e-02 -1.825617172413031980e-02 -5.180731432445344342e-02 -5.972290465744527904e-02 1.824199877814466561e-02 -5.157676773642003859e-02 -6.199577276201249931e-02 -4.918957120090176362e-03 2.402063955857177024e+00 -2.040904221935377046e-04 -3.510166289115496845e-04 1.035664406325558645e-02 -4.110154335839561542e-05 3.118048116844004904e-05 -1.315099154241920587e+00 -6.708527766544140599e-05 2.229876835077438237e-04 3.078836299618466915e-03 1.653510364994521115e-05 -1.889726131420760985e-05 3.905119050582544354e-02 -5.700169902819834239e-02 6.337196581722041866e-03 2.214759026026007910e-03 -6.269166440990815107e-04 -5.672957846527366607e-03 2.222317930551675775e-03 6.283339386976326615e-04 5.672012983461642566e-03 3.903134838144550062e-02 5.703146221476820821e-02 -6.317354457342100674e-03 -5.141944803597927639e-03 -1.459813436522879385e-04 8.506602180593916818e-03 1.332729354185026738e-03 -4.903839311039075687e-04 -1.551937585429916545e-03 1.522174398860037716e-03 -3.387334090572955477e-04 1.796184687916159081e-03 -5.139110214400795414e-03 -1.991298910985412826e-03 -8.317157135918917116e-03 1.569889983678415726e-03 3.231431684730899905e-04 -1.809885202368936939e-03 -5.126354563013683918e-03 1.989409184854004208e-03 8.323771177378893465e-03 -5.134858330605103147e-03 7.558904525687380749e-05 -8.518412968915312078e-03 1.415877303967568411e-03 5.518000303751094057e-04 1.603432622511144750e-03 -4.243852459639848446e-02 -1.572110411882835651e-02 1.663431427183785678e-03 -4.277773043698865352e-02 1.571260035123695636e-02 -1.658707111855217513e-03 6.059406840403059463e-03 8.456524438110439731e-05 4.771558481839129106e-04 6.025864201570319163e-03 -7.842363445399925690e-05 -4.610931760668375264e-04
1.229715658445902637e-01 -6.489980939447450581e-01 5.216352770022640584e-02 -4.412510516869207287e-04 7.548511031963207191e-03 5.196746861409180882e-04 4.266056741684060363e-04 7.543786716634654638e-03 4.473926616140535975e-04 -1.230145571140801031e-01 -6.490802970314618614e-01 5.223864431395040808e-02 5.217817307774494373e-02 3.769531200653050175e-03 -5.274131146490854127e-02 4.067918956804504604e-02 2.834919899205258498e-02 4.332291642590374581e-02 -4.065084367607374460e-02 2.829534179730707269e-02 4.326197275816540122e-02 -5.216541742635782963e-02 3.707642669848996292e-03 -5.269784776388584946e-02 -2.040904221935377046e-04 1.783379903649629616e+00 -1.197179298778152656e-01 4.535342715411927683e-05 -8.192907642777941257e-03 1.185330715934140161e-03 -8.692740204537477845e-05 -3.675753541381258094e-01 1.616046544438386884e-02 6.614041459946305476e-06 -3.127496747502593252e-04 -1.946417915364151972e-04 6.229954623763851729e-02 -8.008375886044630243e-02 8.279835044823331824e-03 -2.111768951863556649e-04 -8.197159526573641330e-03 7.195132245387415165e-04 1.922796338721299760e-04 -8.196687095040783647e-03 7.384104858529528127e-04 -6.229293219617854094e-02 -8.009037290190629266e-02 8.282197202487608101e-03 -8.028501469344268698e-03 -1.209755426182762897e-02 1.024231563230456991e-02 6.099091089162911924e-04 -1.418239461631837965e-03 4.261804857888353351e-03 -1.655400091125242132e-03 -8.310070662926052291e-04 -5.373908686229911594e-03 -9.362648118127852442e-03 -1.411152988639013690e-03 -1.249392431789328982e-02 1.650675775796684808e-03 -8.225032987012122383e-04 -5.360680603309958894e-03 9.352727055937893122e-03 -1.403594084113323707e-03 -1.248872757103187958e-02 8.017163112555743265e-03 -1.209046778883479840e-02 1.023759131697601042e-02 -6.245544864348113057e-04 -1.416349735500421758e-03 4.251883795698388827e-03 9.615635203971907574e-02 1.913536680677417612e-02 2.016810213759602857e-03 -9.602737823124957162e-02 1.913772896443845239e-02 2.059801483249441758e-03 -4.251883795697545697e-06 9.217139206008399203e-04 -1.181078832138425288e-04 1.233046300752535247e-04 9.221863521336952189e-04 -1.204700408781203097e-04
-1.325359422272473151e-02 5.200053882139130806e-02 -1.819286589872769755e-01 -3.779924694375864577e-03 4.710142382568102909e-04 1.190480219642263589e-02 3.784649009704431008e-03 4.724315328553755364e-04 1.198795014620518927e-02 1.334571837163153751e-02 5.207376570898387957e-02 -1.819711778252339762e-01 4.700315806684714215e-02 -6.731960370575973407e-02 -1.373169493397437615e-02 -5.755680607930339920e-02 5.795270370383619196e-02 -3.834159834347665441e-02 5.738767559054115674e-02 5.796026260836187327e-02 -3.832553567135957295e-02 -4.705276337779693008e-02 -6.731771397962832415e-02 -1.377043431966851889e-02 -3.510166289115496845e-04 -1.197179298778152656e-01 6.825133317485712059e-01 -5.149503708123542189e-05 1.184858284401284646e-03 2.308772901064225572e-03 2.267671357705507867e-04 1.625353445635637981e-02 -2.243945846125811050e-01 -4.724315328539249484e-06 -1.965315176678366629e-04 -2.061691209380863820e-03 -6.796872463190301028e-03 8.200938978836481985e-03 -5.854371555143827316e-03 -1.845317567333097566e-03 7.327413074586890118e-04 -1.646423892000988421e-03 1.870828870107291066e-03 7.308515813272680340e-04 -1.669100605578044492e-03 6.837029143483009871e-03 8.224088123946397474e-03 -5.852481829012406121e-03 7.095921623487756041e-03 -1.963897882079799866e-03 -1.152874669626975657e-02 1.090702679903208377e-02 -8.062516539709860611e-03 -6.638607899683752339e-03 -1.042514663551959153e-02 6.374991104350450147e-03 -1.060089116574179646e-02 -5.132023741407957043e-03 2.862935089103571789e-04 -9.350837329806464121e-03 1.054608910793057228e-02 6.489791966834310491e-03 -1.067222832720295632e-02 5.151393434255028408e-03 2.692859737275646922e-04 -9.342805993747923393e-03 -7.081276245969237229e-03 -1.981850280328302516e-03 -1.152591210707262087e-02 -1.086120094034510875e-02 -8.001100440438661809e-03 -6.629631700559499713e-03 -1.071710932282421945e-02 2.027676139015276244e-03 3.726445444856639477e-02 1.058341119902614716e-02 2.016337782226748209e-03 3.724933663951501828e-02 -4.464477985483308571e-04 -1.195251778124101054e-04 -1.445640490537434826e-04 5.135330762137942182e-04 -1.185803147466994809e-04 -1.426743229223238058e-04
3.612211500212211650e-03 2.849234574650767477e-03 -3.458198820501220462e-04 -3.394434736511866557e-01 -1.477529619005191197e-02 -1.350733719902135754e-01 -3.394718195431579710e-01 1.473513950975920486e-02 1.350540022973665266e-01 3.593786670430857387e-03 -2.914430126184819510e-03 3.368436829258880682e-04 -7.568967317335845157e-02 -3.260675196614523652e-02 -6.487477052323317728e-02 -7.551156648547197037e-02 -1.765523881433827061e-02 7.032663041238419732e-02 -7.556825826941462876e-02 1.768689172703958451e-02 -7.038379462785972207e-02 -7.563203652635008822e-02 3.263368056351800134e-02 6.489225048994878842e-02 1.035664406325558645e-02 4.535342715411927683e-05 -5.149503708123542189e-05 2.669245719537403971e+00 3.845592677442873824e-04 -6.755770919831871396e-05 4.701638614976709485e-03 -1.322808291995400051e-05 1.606267211706454215e-05 -1.654690498962890999e+00 -3.987322137299430355e-04 2.692859737276009791e-05 -1.725792389520688138e-03 2.243577349530173105e-03 -2.333811772305686072e-04 2.825046080168581303e-02 5.336114163601468618e-03 4.857352048205839518e-02 2.826463374767145681e-02 -5.327610396010090156e-03 -4.857918966045266657e-02 -1.751303692294883590e-03 -2.211924436828870480e-03 2.546405962090575893e-04 4.674237586071116474e-03 5.533118112802182589e-03 3.425601044734338102e-03 -7.867402316640577375e-03 -8.071965170366953574e-03 2.640892268661573284e-04 -7.887716872553358904e-03 -7.934960025838915659e-03 1.422963776960393554e-03 4.584003163295711711e-03 4.550932955995852514e-03 -4.441801271906235804e-03 -7.898110366276189787e-03 7.900000092407594501e-03 -1.536819776378555227e-03 4.551405387528685044e-03 -4.570775080375757277e-03 4.409675927672085036e-03 4.576444258770032136e-03 -5.483512801852358232e-03 -3.376940596850247327e-03 -7.883464988757669240e-03 8.062516539709865815e-03 -2.579476169390298263e-04 4.837698896438953318e-04 -2.647033878588688806e-03 3.042459071588860670e-04 3.864489938757033729e-04 2.652703056982934175e-03 -3.146394008816787310e-04 -5.276635033614986842e-02 -3.084977909545695519e-04 -2.609711787493102647e-03 -5.281028646870540577e-02 2.754275836546788044e-04 2.602625314500266445e-03
1.199031230386942738e-03 7.336861705244005633e-03 -1.147063761772854030e-03 -1.197047017948953476e-02 -2.415079444587342472e-01 -3.424845154281767889e-02 1.192369945773684436e-02 -2.414654256207772742e-01 -3.411475341901960140e-02 -1.103600060750161349e-03 7.333554684514018325e-03 -1.148008624838564194e-03 -6.812982378460671895e-02 -2.134303935980734826e-02 -8.630237512742164330e-02 -5.997187607526008324e-02 6.046178757483110233e-03 8.900893537915008369e-02 6.004463053131978145e-02 6.193104964201131754e-03 8.917192425798520228e-02 6.814305186752665777e-02 -2.123154551805347956e-02 -8.641292410610978969e-02 -4.110154335839561542e-05 -8.192907642777941257e-03 1.184858284401284646e-03 3.845592677442873824e-04 7.631082615275670555e-01 9.659807552293886435e-02 -3.448750189845653513e-05 7.091197308159203922e-04 2.045628537263781226e-04 -2.116493267192062744e-04 -1.834451642077427613e-01 -2.051250472504759573e-02 1.589259676525484489e-03 2.947972765017551570e-04 -5.173125284766374749e-04 -5.462725814406719019e-03 -5.663509215870254562e-03 -9.336664383820799523e-03 5.495796021706595563e-03 -5.663981647403110511e-03 -9.371151885719256058e-03 -1.560913784554158763e-03 3.151118324145378785e-04 -5.201471176737694838e-04 4.637387926508377591e-03 -1.149425919437132258e-03 3.023561810274408464e-03 -1.186464551612993225e-02 -1.478379995764330171e-02 2.479793115957871878e-03 -1.316147007381793591e-02 -1.632959593314609395e-02 1.595873717985463007e-03 3.848427266639896545e-03 3.287178605607711090e-03 -3.812522470142891244e-03 1.317611545133645645e-02 -1.633904456380319559e-02 1.586897518861209080e-03 -3.886221789268322173e-03 3.310327750717623543e-03 -3.908898502845386917e-03 -4.623214980522716462e-03 -1.168795612284204057e-03 3.029230988668676385e-03 1.188165305131272560e-02 -1.478663454684043047e-02 2.490659041213547434e-03 -1.563748373751290392e-04 -7.747877138828407882e-05 -9.448630657109554161e-07 4.936909518338688553e-04 -9.968305343248380732e-05 1.889726131421720250e-06 -1.058813551435469971e-02 4.467312574680441448e-03 -3.689690271600474017e-04 1.046577574734515806e-02 4.506051960374582444e-03 -3.944803299342396555e-04
-1.492883643822980413e-04 -1.156039960897114246e-03 -3.007499138157328309e-03 -1.091236527535334594e-01 -3.420451541026212072e-02 -5.478882972830373399e-01 1.091444397409790934e-01 -3.417002790836368153e-02 -5.479690830751556829e-01 1.025176426296163176e-04 -1.150843214035676253e-03 -3.005136980493052466e-03 -2.968334564083617566e-02 -3.310374993870909832e-02 1.850041882661655063e-02 4.363472123758829757e-02 3.597140934314123351e-02 -8.559514512273713738e-03 -4.361157209247838729e-02 3.592133160065855840e-02 -8.611481980887803964e-03 2.972491961572744368e-02 -3.314107202980466627e-02 1.855238629523063912e-02 3.118048116844004904e-05 1.185330715934140161e-03 2.308772901064225572e-03 -6.755770919831871396e-05 9.659807552293886435e-02 1.658999074542532037e+00 2.267671357708670620e-05 2.088147375220764611e-04 2.566720518003261144e-03 1.795239824854722124e-05 -2.059234565410015746e-02 -3.652953995605657811e-01 -1.814137086164562635e-04 -5.135330762137985550e-04 -4.359125753656560055e-03 -4.965255410310008555e-02 -9.325798458565133509e-03 -8.959097102762791920e-02 4.963601899945013773e-02 -9.319656848638014843e-03 -8.957349106091225255e-02 1.625164473022504426e-04 -5.272335906665989638e-04 -4.358653322123704106e-03 3.755830686200245429e-03 4.719118581692357053e-03 3.127496747502550968e-04 7.343475746703973309e-03 8.211332472559305928e-03 9.869094721348821951e-04 -4.590617204755693265e-03 -4.359598185189409066e-03 -1.023097727551603407e-02 -4.492351445921777264e-03 -4.778644954832134660e-03 1.935079558575618624e-03 4.579751279500020311e-03 -4.354401438328007502e-03 -1.022294593945749334e-02 4.487154699060368762e-03 -4.770613618773593065e-03 1.936969284707052395e-03 -3.768113906054485363e-03 4.726205054685187618e-03 3.089702224874156891e-04 -7.355758966558214977e-03 8.213222198690719317e-03 9.765159784120641066e-04 3.873938569414067738e-05 -7.086472992830548106e-06 -8.645497051253399454e-05 -6.472312000118589197e-05 8.503767591393981780e-06 -8.834469664395537894e-05 -9.439796187443136311e-02 -3.864489938756980061e-04 1.059663928194610116e-03 9.445512608990686010e-02 -3.392058405901603874e-04 1.044073687610383742e-03
-5.546251709415550568e-02 4.674710017604040077e-03 -3.689690271600754284e-04 1.014263257887208086e-02 -2.796794674504103195e-04 -2.399007323839667631e-03 1.014357744193784827e-02 2.806243305160767898e-04 2.391920850846793699e-03 -5.541999825619844944e-02 -4.720063444758177372e-03 4.147948858470324059e-04 -9.845473144705959440e-03 8.008186913431442067e-03 -4.320386367962408651e-03 -9.807206190544783680e-03 8.706913150524539166e-03 2.420266742818153252e-03 -9.813820232004742683e-03 -8.701243972130274715e-03 -2.439636435665195127e-03 -9.834134787917517273e-03 -8.006297187300077250e-03 4.316606915699609630e-03 -1.315099154241920587e+00 -8.692740204537477845e-05 2.267671357705507867e-04 4.701638614976709485e-03 -3.448750189845653513e-05 2.267671357708670620e-05 2.268659684472540849e+00 1.563748373751298252e-04 -4.473926616140680174e-04 1.135252973451586489e-03 1.417294598570449649e-05 -1.700753518286564326e-05 5.083363293524026296e-04 -4.112044061973173584e-03 3.018837494945969427e-04 -4.532508126214537282e-03 3.826695416132841476e-05 3.944803299341949863e-04 -4.525894084754511493e-03 -3.921181722698133254e-05 -4.001495083284973848e-04 4.459753670154774016e-04 4.094091663724760272e-03 -3.661344379628137490e-04 -2.085312786023578446e-03 -7.648666516928636326e-04 1.393200590390526869e-03 1.927520654050401353e-04 -1.048798002938760871e-04 -7.180959299403038816e-05 1.894450446750380827e-04 -9.070685430827458984e-05 4.346370102272303915e-05 -2.067832819308056212e-03 -8.154168257084199465e-04 -1.226432259292568275e-03 1.894450446750163986e-04 7.369931912538365756e-05 -1.114938417537853247e-04 -2.061691209380824355e-03 8.191962779711725639e-04 1.226904690825416418e-03 -2.080588470695080537e-03 3.113323801517373394e-04 -1.392255727324754689e-03 1.875553185436075639e-04 1.044073687610225232e-04 7.558904525683043940e-05 -4.140371056683206374e-01 4.253296365981628080e-01 -4.700032347764997176e-02 -4.139648236437937223e-01 -4.251510574787433772e-01 4.720488633137635837e-02 2.399952186904317662e-04 6.519555153408489753e-05 3.543236496415878411e-04 2.329087456977313062e-04 -6.094366773829982284e-05 -3.406231351886257778e-04
1.005825630710411034e-01 9.418867470537641007e-03 6.671678106983628884e-03 -3.907008776714068071e-04 -2.720733197714111495e-03 8.225032987011984690e-04 3.925906038028210629e-04 -2.716481313918416192e-03 8.423454230811529969e-04 -1.006387824234508954e-01 9.408946408347683421e-03 6.650891119537992273e-03 8.702188835196036920e-03 -7.788033819120883730e-03 2.938996565893297643e-03 8.786281648044291792e-03 -1.101285146239168455e-02 -3.532370571159650779e-03 -8.795257847168558296e-03 -1.100765471553027605e-02 -3.521504645903977826e-03 -8.703606129794608237e-03 -7.780474914595197217e-03 2.919626873046227578e-03 -6.708527766544140599e-05 -3.675753541381258094e-01 1.625353445635637981e-02 -1.322808291995400051e-05 7.091197308159203922e-04 2.088147375220764611e-04 1.563748373751298252e-04 2.341337606623946410e+00 -2.104006901778719962e-01 -1.417294598609480927e-06 1.072419579581705511e-04 -1.530678166451420298e-04 9.437292300318997004e-03 3.042931503121478094e-03 -5.673902709593078072e-04 -1.795239824850061071e-05 6.344755486247708430e-04 -2.343260402962653809e-04 2.409400817562764522e-05 6.316409594276384005e-04 -2.399952186905352533e-04 -9.406111819150558134e-03 3.068915237428522340e-03 -5.376270843894187870e-04 2.134445665440591090e-03 -1.825144740880176725e-02 -2.951279785747536275e-03 -4.318024210298118280e-04 4.100705705184698241e-04 -7.667563778242774547e-04 -5.050293086223964570e-04 5.310130429294437383e-04 4.308575579641052422e-04 2.565303223404697634e-03 3.051907702245741671e-04 3.796459798025807186e-03 5.073914662866751187e-04 5.291233167980186405e-04 4.266056741684050605e-04 -2.564358360338988771e-03 3.037734756260052895e-04 3.797877092624376769e-03 -2.129721350112035935e-03 -1.825428199799889947e-02 -2.949862491148968428e-03 4.341645786940940676e-04 4.091257074527572752e-04 -7.648666516928549590e-04 4.029486651606721259e-01 -9.445621268243242774e-01 9.041252946326341910e-02 -4.024356045159911965e-01 -9.447312573130864921e-01 9.067614625859671262e-02 -5.763664700835617480e-05 -1.048798002938936512e-04 -9.448630657108378903e-06 3.212534423416578454e-05 -1.044073687610379459e-04 -8.031336058540444942e-06
-1.118056465655534182e-02 6.727425027860558029e-03 6.984380538580600706e-02 -3.562606189262393797e-03 8.314794978254633467e-04 4.733763959210867192e-03 3.549850537875293144e-03 8.286449086283300368e-04 4.704473204173848649e-03 1.114654958618975858e-02 6.735928795451948635e-03 6.984805726960172101e-02 -1.443278332873181372e-03 1.097033262443470117e-02 -1.374775760609146108e-02 -4.521169769426071263e-04 -1.158402118561383670e-02 -1.047664167260083101e-02 4.714866697896628791e-04 -1.160055628926377411e-02 -1.049790109157932444e-02 1.464537751851644441e-03 1.095757697304760442e-02 -1.372224630331726758e-02 2.229876835077438237e-04 1.616046544438386884e-02 -2.243945846125811050e-01 1.606267211706454215e-05 2.045628537263781226e-04 2.566720518003261144e-03 -4.473926616140680174e-04 -2.104006901778719962e-01 4.021327759034309390e-01 9.448630657541170387e-07 -1.544851112437081969e-04 -1.268006234183831089e-03 -1.074781737245983793e-03 -7.521110003057605940e-04 -3.158204797138192653e-03 -1.946417915364212145e-04 -2.366881979605442324e-04 -1.495245801487263358e-03 1.894450446750049603e-04 -2.357433348948330658e-04 -1.487214465428725665e-03 1.063915811990306503e-03 -7.653390832257074387e-04 -3.172377743123853781e-03 -2.243577349530180912e-03 -1.953031956824129080e-03 4.122437555696018344e-03 3.495993343129798854e-04 -8.409281284826365405e-05 -8.730534727167357009e-04 -2.621995007347338569e-04 -2.291292934348581527e-04 -5.181156620824914176e-03 1.724847526454980576e-03 2.428298078876636734e-03 2.923406325309074738e-03 2.541681646761906896e-04 -2.272395673034330820e-04 -5.177377168562073521e-03 -1.729571841783537900e-03 2.432549962672335073e-03 2.923878756841931555e-03 2.239797897267337655e-03 -1.950197367626996421e-03 4.120075398031740332e-03 -3.576306703715229985e-04 -8.362038131540103702e-05 -8.768329249795791744e-04 -4.485501188695373287e-02 9.066386303874246488e-02 -1.340316604602674877e-01 4.481249304899674601e-02 9.086795346093598513e-02 -1.341483510488827580e-01 -3.529063550429664339e-04 -8.031336058541122569e-06 -1.804688455507546109e-04 3.727484794228932063e-04 -8.031336058541461382e-06 -1.814137086164635819e-04
-4.932185203010164623e-03 -4.093619232191803708e-03 4.473926616140530012e-04 -9.497196618685066483e-02 -3.511111152181211129e-03 -3.131890360758141784e-02 -9.498141481750778381e-02 3.472844198019853224e-03 3.131606901838432377e-02 -4.932185203010067479e-03 4.086532759199016512e-03 -4.469202300811980820e-04 9.285641778272388236e-03 1.497088284465409799e-02 -7.184266320131714456e-03 9.296507703528113231e-03 1.616566219124526693e-02 3.739295582550240804e-03 9.295090408929524567e-03 -1.616896921197521347e-02 -3.739768014083124942e-03 9.289421230535280932e-03 -1.497985904377827776e-02 7.190880361591645703e-03 3.078836299618466915e-03 6.614041459946305476e-06 -4.724315328539249484e-06 -1.654690498962890999e+00 -2.116493267192062744e-04 1.795239824854722124e-05 1.135252973451586489e-03 -1.417294598609480927e-06 9.448630657541170387e-07 2.703026463862694850e+00 6.151058557776963335e-04 1.029900741624576165e-04 -1.006279164981923853e-03 9.344695719879002414e-04 -1.015727795638909751e-04 5.275642927395908857e-03 5.725870178206844338e-04 5.349342246521395297e-03 5.341310910462874519e-03 -6.415620216175687727e-04 -5.385719474551299048e-03 -1.009113754179050658e-03 -9.321074143236270006e-04 1.034625056953702830e-04 -4.516445454097255899e-04 -2.426880784278098377e-03 2.059801483249887148e-04 -6.236096233690462814e-04 -2.303103722670068673e-03 1.736185883243484109e-03 -6.207750341719628449e-04 -2.622467438880146055e-03 -1.138087562648697031e-03 -4.577861553368273422e-04 -2.448140203256604815e-03 3.349539567944453521e-04 -6.236096233690245974e-04 2.619160418150176528e-03 1.244857089073911479e-03 -4.469202300812116346e-04 2.446250477125167574e-03 -3.316469360644704045e-04 -4.355818732926122587e-04 2.494910925009171179e-03 -2.116493267191718510e-04 -6.269166440990645971e-04 2.303103722670063469e-03 -1.735241020177744455e-03 4.629829021989998817e-05 -4.275505372342128024e-04 4.724315328558068862e-05 -4.251883795696983267e-06 4.280229687669986037e-04 -4.818801635130577361e-05 -4.451878236502055941e-01 -4.552350250594403708e-02 -4.128664203299051705e-01 -4.451471945383800310e-01 4.532271910448051888e-02 4.129146083462563732e-01
3.023561810274410198e-04 4.832974581110400332e-04 -8.598253897967838416e-05 -1.086309066647653081e-02 2.397967974467320532e-02 -2.077281449965092796e-03 1.071096771289710078e-02 2.400377375284882750e-02 -2.073501997702264718e-03 -3.354263883273187570e-04 4.913287941696029872e-04 -8.787226511109951107e-05 -1.984212437992584430e-03 -1.873191027771568210e-03 1.019507247901901923e-03 -7.478591165100570513e-04 -3.649061159774928849e-03 -3.125607021371172058e-03 7.322688759258437962e-04 -3.684965956271937619e-03 -3.150645892612507007e-03 2.003582130839662301e-03 -1.901064488210035168e-03 1.047380708340369532e-03 1.653510364994521115e-05 -3.127496747502593252e-04 -1.965315176678366629e-04 -3.987322137299430355e-04 -1.834451642077427613e-01 -2.059234565410015746e-02 1.417294598570449649e-05 1.072419579581705511e-04 -1.544851112437081969e-04 6.151058557776963335e-04 4.019948258958370713e-01 1.941712497296912143e-01 -4.677072175268206253e-05 -8.645497051253881924e-05 1.573197004408403684e-04 -2.688135421947192598e-04 -2.508611439462050084e-03 9.184068998708530464e-04 2.929075503703395460e-04 -2.622939870413051010e-03 9.032890908194811039e-04 3.401507036558687756e-05 -9.448630657107472239e-05 1.582645635065513452e-04 1.766893932879113650e-03 -6.986789939398163618e-03 4.795180058482077811e-04 -9.396663188493454980e-04 8.050233319855605498e-04 -5.914842791349302076e-04 -2.305465880334259189e-04 1.778704721200496768e-03 1.233046300752531181e-04 1.591149402656907418e-03 1.722957800323558081e-03 -7.001435316916636460e-04 2.239325465734488103e-04 1.782484173463332435e-03 1.275565138709486648e-04 -1.589259676525491211e-03 1.731933999447813309e-03 -6.973089424945332635e-04 -1.757445302221997269e-03 -6.984900213266742423e-03 4.752661220525113400e-04 9.321074143236595267e-04 8.078579211826945102e-04 -5.976258890620527765e-04 1.984212437992515285e-05 -2.551130277419104756e-05 4.251883795698338520e-06 9.023442277537719702e-05 -1.606267211708360039e-05 3.307020729987568392e-06 -4.540208760200025589e-02 -1.127443680213370825e-01 -8.321692478634316881e-02 4.471422729016283348e-02 -1.126966524365186628e-01 -8.305346347597519774e-02
-1.511780905137027222e-05 -8.551010744683709881e-05 -2.900729611732007608e-04 -9.846512494078329958e-02 -2.137752686170578831e-03 5.590282328277657031e-03 9.856339069961722599e-02 -2.137280254637725051e-03 5.648863838351737485e-03 4.866044788410160379e-05 -8.834469664394040340e-05 -2.900729611732007608e-04 -5.609179589591896734e-03 4.789038448554952532e-03 -1.304525191673551465e-02 5.933267621130668482e-03 -6.915925209469857976e-03 -1.130623144429487338e-02 -5.920039538210731395e-03 -6.887106885965680637e-03 -1.127174394239643072e-02 5.592172054409088634e-03 4.807935709869167948e-03 -1.308257400783108954e-02 -1.889726131420760985e-05 -1.946417915364151972e-04 -2.061691209380863820e-03 2.692859737276009791e-05 -2.051250472504759573e-02 -3.652953995605657811e-01 -1.700753518286564326e-05 -1.530678166451420298e-04 -1.268006234183831089e-03 1.029900741624576165e-04 1.941712497296912143e-01 2.142092442231388727e+00 1.133835678853796597e-05 1.511780905137196426e-04 1.310997503673669773e-03 -3.101513013195542068e-03 8.328967924240292427e-04 4.671875428406819381e-03 3.220565759475106388e-03 8.768329249795787407e-04 4.553767545192972596e-03 2.362157664280440506e-06 1.610991527036878534e-04 1.309107777542248361e-03 5.362097897908527826e-04 -7.880157968027695810e-04 7.237651083344344340e-04 -3.143086988086823963e-03 -4.031730701387785387e-03 6.543176730046963143e-04 3.279619701082022408e-03 3.783704146638712171e-03 -1.046246872661516815e-02 -8.928955970966598711e-04 3.108599486188369379e-04 7.615596309628697115e-04 -3.272060796556335027e-03 3.778979831310156148e-03 -1.046813790500943780e-02 8.900610078995276455e-04 3.075529278888511483e-04 7.606147678971535847e-04 -5.267611591337471345e-04 -7.936849751970340323e-04 7.289618551958472730e-04 3.151590755678219773e-03 -4.031730701387782785e-03 6.614041459975269870e-04 3.826695416128590049e-05 8.976199124252966734e-06 1.275565138709496135e-05 2.031455591278165431e-05 -2.362157664275935138e-06 1.370051445280547737e-05 -4.053202714556061181e-01 -8.323204259539454530e-02 -8.576498425879863774e-01 4.053382238538545956e-01 -8.286590815743163918e-02 -8.576791333430233699e-01
-4.541753611312463468e-01 -4.128446884793937066e-01 4.535248229105044715e-02 -4.351566849130879613e-03 5.706972916892953315e-03 8.874153913155383849e-03 -4.344480376138043845e-03 3.625439583132160012e-03 -9.896968181787296065e-03 -3.985432411167963082e-03 1.067978723172864977e-02 -1.182968558269854777e-03 -4.064659179227803759e-02 -5.355672829061691731e-02 1.039443858588399473e-02 -4.062816696249664516e-02 -5.451387457618191157e-02 1.520757104261453389e-03 -2.376330610262528294e-03 3.069860100494235539e-03 3.057576880639993437e-03 -2.378220336393964233e-03 2.330032320042712494e-03 -3.650478454373491492e-03 3.905119050582544354e-02 6.229954623763851729e-02 -6.796872463190301028e-03 -1.725792389520688138e-03 1.589259676525484489e-03 -1.814137086164562635e-04 5.083363293524026296e-04 9.437292300318997004e-03 -1.074781737245983793e-03 -1.006279164981923853e-03 -4.677072175268206253e-05 1.133835678853796597e-05 5.032047780425101813e-01 4.246450833070553044e-01 -4.689449881429039180e-02 -1.085647662501658698e-03 -3.423238887070056621e-03 7.143164776773262923e-04 -1.088482251698790924e-03 -3.495993343129783458e-03 4.913287941696580646e-05 3.093481677137014350e-03 3.726067499630364866e-03 -4.124327281827394869e-04 5.177849600094901715e-04 4.157397489127273365e-04 -1.978070828065450586e-03 3.462450704297057036e-03 8.324243608911834850e-04 -8.584080951982270800e-04 3.462923135829910383e-03 9.987202604562722512e-04 5.626659556307522184e-04 5.173125284766311865e-04 9.288003935936737371e-04 1.820278696091769555e-03 8.508491906725321099e-04 -3.930630353356776626e-04 -6.273890756319371346e-04 5.853426692078154449e-04 -6.647111667275123429e-04 -3.382609775244528258e-04 5.886496899378012345e-04 -6.628214405960899556e-04 4.762109851182247562e-04 8.499043276068249820e-04 -2.740102890561187630e-04 6.028226359234528219e-04 1.719650779593586386e-04 4.459753670154746911e-04 -5.007774248267666129e-05 6.283339386976252890e-05 -2.264836768508677808e-03 3.387334090573050345e-04 5.532173249736484135e-04 -6.755770919832222406e-05 -2.570027538733281195e-04 5.499103042436639249e-04 9.448630657103804925e-06 2.574751854061789729e-04
-3.894560205823225374e-01 -7.690509777793548274e-01 6.733046963101542437e-02 3.047183386917169494e-03 4.139445090878813432e-03 3.590479649700855334e-04 1.069584990384567051e-03 4.249521638034109948e-03 -4.208420094675707421e-03 1.485088523530876323e-02 -6.991041823193886243e-03 2.164208852010481195e-03 8.796202710234245908e-03 1.430239222566367062e-02 -6.486484946104302367e-04 -2.959311121806092182e-03 -1.409263262507587291e-03 -1.738548040907789876e-03 2.013503193029609045e-03 -1.823585716821756863e-03 -2.979153246186001715e-03 2.109879225732093876e-03 -1.540126797108503504e-04 2.960255984871784998e-03 -5.700169902819834239e-02 -8.008375886044630243e-02 8.200938978836481985e-03 2.243577349530173105e-03 2.947972765017551570e-04 -5.135330762137985550e-04 -4.112044061973173584e-03 3.042931503121478094e-03 -7.521110003057605940e-04 9.344695719879002414e-04 -8.645497051253881924e-05 1.511780905137196426e-04 4.246450833070553044e-01 8.313273748718834621e-01 -7.157479452218812321e-02 -3.779452262842064071e-05 6.198301711062544159e-04 -1.175409653744171950e-03 -6.514830838075583424e-04 1.700753518279674221e-05 1.159346981627091145e-03 -3.736460993353175799e-03 -3.974566485912288394e-03 5.607762294993318911e-04 -4.809353004467766587e-04 1.694139476819380092e-03 1.153677803232832115e-03 -9.557289909664298810e-04 4.724315328553745606e-04 1.611936390102544029e-03 -3.406231351887260665e-04 -4.913287941695496444e-05 -1.149898350969989942e-03 -1.374775760609183665e-04 1.423436208493251021e-03 -8.602978213296359148e-04 -5.612486610321915266e-04 1.696029202950799768e-04 5.343200636594245406e-04 -6.991986686259580360e-04 5.796734908135428620e-04 3.141669693488234865e-04 -5.489654411779500750e-04 7.020332578230902617e-04 -2.664513845304346349e-04 -5.640832502293074893e-04 5.291233167979973902e-05 -5.414065366522618269e-04 2.347984718291225227e-04 4.809353004467793692e-04 -1.936969284706828887e-05 4.576916690302889820e-03 3.623549857000767441e-04 -7.511661372400838508e-05 -6.018777728577511150e-04 -7.936849751969926971e-05 4.724315328553528766e-05 -6.590419883332520115e-04 -1.889726131421675781e-05 9.448630657103804925e-06
4.281410766501850262e-02 6.728133675159844729e-02 -1.645738866278347312e-01 8.743290378554452458e-03 -4.657702482421156517e-03 -1.297485961834006669e-02 -9.193990060898486749e-03 8.111649419126820346e-04 -1.311233719440098658e-02 -1.635085535212463421e-03 2.171295325003311759e-03 1.243864982854921142e-02 5.317547604360262775e-02 6.872744967366876956e-02 -1.216936385482164651e-02 -5.379388892011031237e-02 -7.111228405152271448e-02 3.565440778459528191e-03 -6.604592829318343874e-04 -4.566995628112926163e-03 -2.480265547490724575e-04 2.173185051134796705e-04 4.523531927090231747e-03 -1.902481782808601932e-03 6.337196581722041866e-03 8.279835044823331824e-03 -5.854371555143827316e-03 -2.333811772305686072e-04 -5.173125284766374749e-04 -4.359125753656560055e-03 3.018837494945969427e-04 -5.673902709593078072e-04 -3.158204797138192653e-03 -1.015727795638909751e-04 1.573197004408403684e-04 1.310997503673669773e-03 -4.689449881429039180e-02 -7.157479452218812321e-02 1.889234802627337007e-01 2.830337313336565505e-03 3.860238054961282264e-03 -5.858151007406622326e-05 -2.764196898736806778e-03 -3.876300727078365455e-03 5.522724619079304436e-04 4.072359813213306595e-04 5.560519141707785792e-04 1.040766666880394917e-03 -1.528788440319998020e-03 -9.562014224992813850e-04 2.741520185159753743e-03 -2.732071554502644301e-03 1.113993554472974884e-03 1.737130746309219426e-03 2.870966425162126828e-03 -7.162062038087520406e-04 1.568945120612705128e-03 1.591149402656905250e-03 1.141394583378591964e-03 2.745299637422591362e-03 7.558904525685618920e-05 3.779452262846807456e-06 -9.784057045434833497e-04 -6.297512332962150374e-04 3.784176578171568987e-04 6.524279468732750113e-04 7.639217886271445785e-04 -4.308575579641016643e-04 7.951022697955940736e-04 4.299126948984304778e-05 -7.984092905255791585e-05 -1.752720986893444282e-04 -1.464537751851740285e-05 -2.078698744563745103e-05 3.094426540202715840e-04 -6.722700712532025426e-04 2.976318656988904726e-05 2.499162808804941942e-04 3.925906038028186777e-04 -3.307020729987639272e-04 2.210979573763176688e-04 -1.346429868637827527e-04 3.821971100799992881e-04 1.455089121194580914e-04
-1.127694068925783099e-03 -1.143898470502725459e-02 -1.221235512431153268e-03 -5.012361558451017274e-01 4.919004363243466293e-02 4.469466862470261592e-01 -4.825415676584814649e-03 -7.251824029330043416e-04 -6.532783236324148958e-03 -1.136670268050044182e-03 1.091080625129491402e-02 -3.700083765323308911e-03 -3.768066662901196906e-02 3.194582025168059541e-03 4.760692556583630275e-02 -2.685300832749957373e-03 -2.770810940196785296e-03 -3.960393539926627265e-03 -3.771137467864758841e-02 7.244265124804335002e-03 4.720110687911353159e-02 -2.676797065158549854e-03 1.837758662807414522e-03 -4.469674732344709051e-03 2.214759026026007910e-03 -2.111768951863556649e-04 -1.845317567333097566e-03 2.825046080168581303e-02 -5.462725814406719019e-03 -4.965255410310008555e-02 -4.532508126214537282e-03 -1.795239824850061071e-05 -1.946417915364212145e-04 5.275642927395908857e-03 -2.688135421947192598e-04 -3.101513013195542068e-03 -1.085647662501658698e-03 -3.779452262842064071e-05 2.830337313336565505e-03 5.471371311457973174e-01 -5.175440199277365344e-02 -4.703731486667257489e-01 2.849707006183626462e-03 -4.181019065770093593e-04 -3.798349524157220575e-03 -1.079506052574529841e-03 6.448690423475867631e-04 2.759472583408249021e-03 2.302158859604242283e-03 3.510166289115559729e-04 -7.917952490655980925e-04 9.415560449807524896e-04 1.592566697255478952e-03 -1.630361219883905014e-03 7.506937057071916622e-04 4.346370102269484989e-04 1.097458450823038563e-03 5.560519141707697972e-04 5.210919807394732506e-04 2.508611439462182357e-04 9.434457711121992714e-04 -1.903426645874311228e-03 -9.618706008935451858e-04 2.296962112742842455e-03 -5.026671509581246257e-04 -7.015608262902366977e-04 5.565243457036342031e-04 -4.365267363583681757e-04 3.581031019043675635e-04 7.506937057071916622e-04 -2.475541232162107620e-04 8.806123772424123480e-04 4.459753670154787569e-04 8.673842943224800315e-04 -6.897500379689172503e-05 4.450305039497716290e-04 -8.621875474610691441e-04 1.299186715352203605e-04 1.461230731121675782e-03 8.173065518397251044e-05 8.385659708182852373e-04 9.732089576820144574e-05 1.833034347478780545e-04 1.770673385141947366e-03
-1.342414200608552446e-02 -1.104450437509300886e-02 2.771755803262494593e-03 4.901666125987675510e-02 -1.499407923291722899e-01 -6.104051620257892885e-02 -1.498552822217253267e-03 5.756105796309909581e-03 -1.010531048777637587e-03 1.299422931118713286e-02 -1.132512870560907839e-02 1.678076804702297552e-03 -5.102544013757781549e-02 4.788093585489242368e-03 6.766873060853986765e-02 6.108539719819911645e-04 -8.739983357824460813e-04 -3.700556196856164860e-03 5.011364727916694378e-02 -1.031365279376572804e-02 -6.572514728237285886e-02 -1.153677803232822357e-03 6.717976397203452923e-04 2.881359918884942098e-03 -6.269166440990815107e-04 -8.197159526573641330e-03 7.327413074586890118e-04 5.336114163601468618e-03 -5.663509215870254562e-03 -9.325798458565133509e-03 3.826695416132841476e-05 6.344755486247708430e-04 -2.366881979605442324e-04 5.725870178206844338e-04 -2.508611439462050084e-03 8.328967924240292427e-04 -3.423238887070056621e-03 6.198301711062544159e-04 3.860238054961282264e-03 -5.175440199277365344e-02 1.783325101591818618e-01 6.527586489462738895e-02 4.185743381098683442e-04 6.080193827848697809e-04 -5.957361629306330997e-04 3.496938206195505765e-03 1.747996671564352989e-05 -3.877245590144076486e-03 1.924213633319948706e-03 1.215093902504027230e-03 8.135270995769589616e-04 1.425798366157528816e-03 3.200251203562321824e-03 -1.396035179587637627e-03 4.984152671624302988e-04 3.666068694957683063e-04 1.459813436523103001e-04 1.894450446750055566e-04 6.944743532973952915e-05 1.747996671564888314e-04 -1.284541337833768710e-03 3.173322606189565680e-03 1.015727795639058450e-03 -1.766893932879109097e-03 1.541544091707095854e-03 -1.122024890531517129e-03 -9.448630657111936441e-07 -8.300622032268936560e-04 -7.180959299402090140e-05 -3.387334090573036792e-04 2.966870026331779237e-04 -6.614041459975645004e-06 -2.763724467203947143e-04 1.091316840895927215e-04 2.404676502233862965e-04 3.037734756260077832e-04 -6.330582540262151385e-05 -1.960590861349812016e-04 1.214149039438307850e-04 -9.410836134479107435e-04 3.491269027801240988e-04 -1.724375094922128801e-04 1.408318399441878211e-03 5.810907854120994881e-05
-5.730594493535794143e-04 3.019782358011549161e-03 8.686126163078955464e-03 4.454320707526918666e-01 -6.097154119878206435e-02 -6.983119146387878340e-01 -1.361405948229339399e-02 -1.015727795639054763e-03 -3.304658572323359526e-03 -3.479458239479850390e-03 1.455561552727408729e-03 8.967222925127898286e-03 1.476820971705911263e-03 2.001692404708233300e-03 -1.699808655213645844e-03 -2.541681646761942675e-03 -4.040706900512035411e-03 -2.992381329105954415e-03 -9.658390257695329689e-03 -8.598253897967931929e-05 1.340996906009986854e-02 -2.341843108364120764e-03 3.217258738745117346e-03 -4.535342715411610527e-03 -5.672957846527366607e-03 7.195132245387415165e-04 -1.646423892000988421e-03 4.857352048205839518e-02 -9.336664383820799523e-03 -8.959097102762791920e-02 3.944803299341949863e-04 -2.343260402962653809e-04 -1.495245801487263358e-03 5.349342246521395297e-03 9.184068998708530464e-04 4.671875428406819381e-03 7.143164776773262923e-04 -1.175409653744171950e-03 -5.858151007406622326e-05 -4.703731486667257489e-01 6.527586489462738895e-02 7.633151865389576907e-01 3.797877092624361156e-03 -5.952637313977741148e-04 -4.730456938480885089e-03 -4.251883795698880621e-05 1.152732940167119566e-03 5.480205781122334061e-04 4.884942049724553658e-04 7.058127100859377468e-04 1.700753518279389618e-04 4.918012257024465764e-04 1.010058617244784891e-03 9.363592981193551547e-04 6.670733243917964257e-04 3.023561810274464409e-04 6.708527766546357792e-04 8.494318960739605760e-04 7.043954154873689234e-04 3.562133757729533078e-04 7.936849751970286113e-04 -1.503277137545803001e-03 1.247219246738192743e-03 8.924231655638083672e-04 -9.769884099449215736e-04 5.711697232221543165e-04 8.697464519867451407e-04 -5.631383871636112034e-04 5.291233167980136532e-04 7.587250417657347753e-04 -2.829864881803690040e-04 4.469202300811885953e-04 4.133775912484500300e-04 5.673902709593095419e-04 1.318083976666563004e-04 3.571582388386617909e-04 -5.248714330023207357e-04 3.099150855531197270e-04 8.026611743212883933e-04 3.396782721230175834e-04 2.187357997120398419e-03 -2.467982327636491363e-03 3.826695416128267498e-05 1.739965335506351869e-03
-1.141867014911449648e-03 -1.089332628457929594e-02 3.700556196856158789e-03 -4.828722697314795018e-03 7.228202452687202588e-04 6.549790771506942312e-03 -5.012186758783860885e-01 -4.926516024615867906e-02 -4.469362927533033769e-01 -1.135725404984326212e-03 1.145457494561145928e-02 1.220763080898290380e-03 -2.669710592165751815e-03 -1.832089484413153974e-03 4.457863944023324199e-03 -3.770098118492476447e-02 -7.248044577067191269e-03 -4.717654043940504999e-02 -2.674434907494276613e-03 2.758527720342538424e-03 3.957086519196625213e-03 -3.768964282813624944e-02 -3.204030655825166815e-03 -4.761542933342770290e-02 2.222317930551675775e-03 1.922796338721299760e-04 1.870828870107291066e-03 2.826463374767145681e-02 5.495796021706595563e-03 4.963601899945013773e-02 -4.525894084754511493e-03 2.409400817562764522e-05 1.894450446750049603e-04 5.341310910462874519e-03 2.929075503703395460e-04 3.220565759475106388e-03 -1.088482251698790924e-03 -6.514830838075583424e-04 -2.764196898736806778e-03 2.849707006183626462e-03 4.185743381098683442e-04 3.797877092624361156e-03 5.471144544322202874e-01 5.183046346956336758e-02 4.703674794883314636e-01 -1.082340641771662067e-03 2.787346043846327184e-05 -2.835534060197971839e-03 5.569967772364769251e-04 4.171570435112988704e-04 -3.562133757729587288e-04 7.473866849772058726e-04 2.466092601504982131e-04 -8.815572403081208853e-04 9.410836134479206097e-04 1.909568255801440085e-03 1.037459646150416283e-03 2.299324270407110057e-03 5.003049932938459640e-04 7.015608262902475398e-04 7.497488426414736923e-04 -4.261332426355464009e-04 -1.019979679434761342e-03 5.522724619079250226e-04 -5.201471176737769648e-04 -2.499162808805002658e-04 2.303576154202824876e-03 -3.684965956272001804e-04 7.927401121313377465e-04 9.420284765136168956e-04 -1.593039128788327095e-03 1.627054199153920525e-03 4.351094417597979971e-04 8.584080951982162380e-04 -1.270840823381026903e-04 4.379440309569329333e-04 -8.664394312567593511e-04 7.039229839546122601e-05 1.072419579581628804e-04 -1.781066878864759763e-04 -1.767366364411966997e-03 1.462648025720246015e-03 -8.409281284825659319e-05 -8.451800122782676585e-04
-1.299186715352285831e-02 -1.132938058940479928e-02 1.676659510103732089e-03 1.495245801487266827e-03 5.756578227842764663e-03 -1.009586185711919618e-03 -4.909414003126504056e-02 -1.499530755490265377e-01 -6.112130199469722330e-02 1.342603173221694653e-02 -1.103836276516588152e-02 2.773173097861061573e-03 1.152260508634249305e-03 6.708527766546353455e-04 2.883249645016364160e-03 -5.012120618369263203e-02 -1.032404628748854677e-02 -6.573317861843139265e-02 -6.117988350477234459e-04 -8.735259042495905658e-04 -3.700083765323309345e-03 5.101788123305212030e-02 4.793762763883505952e-03 6.765644738868563379e-02 6.283339386976326615e-04 -8.196687095040783647e-03 7.308515813272680340e-04 -5.327610396010090156e-03 -5.663981647403110511e-03 -9.319656848638014843e-03 -3.921181722698133254e-05 6.316409594276384005e-04 -2.357433348948330658e-04 -6.415620216175687727e-04 -2.622939870413051010e-03 8.768329249795787407e-04 -3.495993343129783458e-03 1.700753518279674221e-05 -3.876300727078365455e-03 -4.181019065770093593e-04 6.080193827848697809e-04 -5.952637313977741148e-04 5.183046346956336758e-02 1.783495176943646621e-01 6.536468202280419637e-02 3.421821592471487039e-03 6.212474657048183604e-04 3.859765623428428050e-03 9.448630657105160178e-07 -8.220308671683572649e-04 -7.180959299401480276e-05 3.392058405901626642e-04 2.966870026331779237e-04 -6.141609927120048181e-06 1.283596474768059631e-03 3.173322606189563511e-03 1.112103828341556942e-03 1.765949069813405655e-03 1.541544091707094119e-03 -1.121552458998660746e-03 -4.984152671624194567e-04 3.656620064300645937e-04 2.418849448219544422e-04 -1.894450446750042013e-04 6.897500379688528758e-05 1.747996671564881538e-04 -1.916182297261406894e-03 1.222180375496859745e-03 8.135270995769572269e-04 -1.426743229223237678e-03 3.199778772029467609e-03 -1.395562748054781678e-03 -2.829864881803710640e-04 -6.283339386976591703e-05 -1.960590861349812016e-04 2.834589197132252785e-04 1.086592525567357695e-04 2.395227871576761057e-04 1.629888788351050095e-04 1.407373536376167397e-03 5.905394160692249770e-05 -1.204700408781209466e-04 -9.406111819150549027e-04 3.486544712472678244e-04
3.486072280939821969e-03 1.441861038274584901e-03 8.965333198996484898e-03 1.361642163995767721e-02 -1.012420774909068974e-03 -3.316469360644730933e-03 -4.454235669851004387e-01 -6.105516158009745287e-02 -6.983043557342621943e-01 5.721145862878668654e-04 3.008444001223025896e-03 8.683764005414675718e-03 2.338063656101259727e-03 3.214896581080836733e-03 -4.529201105484497066e-03 9.660752415359599027e-03 -8.409281284826032013e-05 1.340146529250847013e-02 2.535067605301944207e-03 -4.032675564453496418e-03 -2.991908897573098032e-03 -1.476348540173046857e-03 2.002637267773944331e-03 -1.701225949812209138e-03 5.672012983461642566e-03 7.384104858529528127e-04 -1.669100605578044492e-03 -4.857918966045266657e-02 -9.371151885719256058e-03 -8.957349106091225255e-02 -4.001495083284973848e-04 -2.399952186905352533e-04 -1.487214465428725665e-03 -5.385719474551299048e-03 9.032890908194811039e-04 4.553767545192972596e-03 4.913287941696580646e-05 1.159346981627091145e-03 5.522724619079304436e-04 -3.798349524157220575e-03 -5.957361629306330997e-04 -4.730456938480885089e-03 4.703674794883314636e-01 6.536468202280419637e-02 7.633038481821691201e-01 -7.185683614730246308e-04 -1.168323180751346807e-03 -5.432962627836923999e-05 -8.697464519867451407e-04 -5.569967772364904776e-04 5.277060221994583824e-04 -7.573077471671740835e-04 -2.834589197132225680e-04 4.483375246797587739e-04 -7.927401121313323255e-04 -1.509418747472931858e-03 1.173519927612757694e-03 -8.947853232280870289e-04 -9.746262522806402014e-04 5.706972916892899105e-04 -6.666008928589428617e-04 2.952697080345996136e-04 5.957361629306263777e-04 -8.461248753439693654e-04 7.043954154873662129e-04 3.557409442400997438e-04 -4.932185203010235313e-04 7.100645938816360853e-04 1.691304887622209919e-04 -4.922736572353001404e-04 1.010058617244795733e-03 9.391938873164887899e-04 -3.203085792759415018e-04 -5.229817068709010589e-04 3.070804963559969881e-04 -4.091257074527557573e-04 5.673902709593041209e-04 1.289738084695135579e-04 2.457116402380810603e-03 4.582585868697222414e-05 1.748469103097754183e-03 -8.083303527155487247e-04 3.392058405901636400e-04 2.193027175514657232e-03
-3.968897307518023942e-03 -1.066325212807868114e-02 1.187220442065559838e-03 -4.340700923875210129e-03 -3.628274172329283998e-03 9.883740098867331222e-03 -4.344007944605200906e-03 -5.704610759228670100e-03 -8.843918295052648204e-03 -4.543232322010301028e-01 4.129391747859647577e-01 -4.536760010010182365e-02 -2.382944651722527195e-03 -2.339953382232675284e-03 3.665123831892018978e-03 -2.391920850846755535e-03 -3.090174656407023573e-03 -3.070804963559940932e-03 -4.064045018235092066e-02 5.451103998698478281e-02 -1.501859842947240141e-03 -4.066974093738794094e-02 5.356145260594546986e-02 -1.041900502559247460e-02 3.903134838144550062e-02 -6.229293219617854094e-02 6.837029143483009871e-03 -1.751303692294883590e-03 -1.560913784554158763e-03 1.625164473022504426e-04 4.459753670154774016e-04 -9.406111819150558134e-03 1.063915811990306503e-03 -1.009113754179050658e-03 3.401507036558687756e-05 2.362157664280440506e-06 3.093481677137014350e-03 -3.736460993353175799e-03 4.072359813213306595e-04 -1.079506052574529841e-03 3.496938206195505765e-03 -4.251883795698880621e-05 -1.082340641771662067e-03 3.421821592471487039e-03 -7.185683614730246308e-04 5.034154825061636362e-01 -4.247646084848676895e-01 4.683544487268347101e-02 5.933740052663531370e-04 6.684906189903679595e-04 -4.762109851182193352e-04 8.527389168039572077e-04 2.749551521218367330e-04 -6.075469512520155664e-04 8.541562114025233205e-04 4.025116659927814675e-04 6.009329097920453966e-04 5.929015737335049940e-04 6.661284613260838768e-04 3.401507036558725026e-04 3.466230156559896389e-03 -9.925786505291433939e-04 -5.943188683320711069e-04 5.173125284766366076e-04 -9.325798458565022486e-04 -1.819333833026057006e-03 5.210919807394813821e-04 -4.143224543141720657e-04 1.981377848795447434e-03 3.468119882691310645e-03 -8.324243608911726430e-04 8.593529582639246669e-04 7.889606598684062357e-05 2.274285399165776409e-03 -3.344815252615992692e-04 2.527508700776284257e-04 -4.525894084754489809e-04 5.385719474551465961e-05 5.659729763607338881e-04 -1.133835678853262966e-05 -2.636167953332915672e-04 5.612486610321874066e-04 6.566798306689339932e-05 2.518060070119226531e-04
-1.486978249662297691e-02 -6.987262370931023037e-03 2.169878030404743044e-03 -1.078561189508817292e-03 4.251883795698387092e-03 -4.173932592777261294e-03 -3.053324996844303772e-03 4.136610501681677737e-03 3.363712513930331490e-04 3.895060983248052056e-01 -7.688842094482568612e-01 6.731629668502975283e-02 -2.096651142812167197e-03 -1.388948706594817688e-04 2.935217113630451784e-03 -2.006889151569642669e-03 -1.809885202368951250e-03 -2.957421395674658410e-03 2.968287320930348278e-03 -1.419656756230411451e-03 -1.757445302222000955e-03 -8.799037299431390277e-03 1.429955763646654186e-02 -6.321133909604936991e-04 5.703146221476820821e-02 -8.009037290190629266e-02 8.224088123946397474e-03 -2.211924436828870480e-03 3.151118324145378785e-04 -5.272335906665989638e-04 4.094091663724760272e-03 3.068915237428522340e-03 -7.653390832257074387e-04 -9.321074143236270006e-04 -9.448630657107472239e-05 1.610991527036878534e-04 3.726067499630364866e-03 -3.974566485912288394e-03 5.560519141707785792e-04 6.448690423475867631e-04 1.747996671564352989e-05 1.152732940167119566e-03 2.787346043846327184e-05 6.212474657048183604e-04 -1.168323180751346807e-03 -4.247646084848676895e-01 8.310618683504187310e-01 -7.159274692043662847e-02 5.456584204479588644e-04 7.223478137358666949e-04 -2.640892268661559732e-04 5.584140718350593009e-04 5.149503708123362618e-05 -5.395168105208395480e-04 5.560519141707860602e-04 1.733823725579247514e-04 5.140055077466426864e-04 6.977813740273973442e-04 5.768389016164160573e-04 3.136945378159699226e-04 3.368436829258867130e-04 -4.204640642412982125e-05 -1.163126433889935920e-03 1.299186715352288173e-04 1.425325934624669614e-03 -8.588805267310698020e-04 4.766834166510783202e-04 1.720595642659285274e-03 1.153677803232832115e-03 9.514771071707207005e-04 4.738488274539460945e-04 1.607212074773989524e-03 -4.533925420813053955e-03 3.392058405901572432e-04 -7.889606598684739984e-05 -1.015727795639079158e-04 4.856596157753258506e-04 -1.700753518279132120e-05 6.831359965088745203e-04 -2.031455591278083777e-05 5.669178394259030349e-06 6.179404449748347392e-04 -8.125822365112436751e-05 4.157397489127625731e-05
1.625164473022496728e-03 2.171295325003312193e-03 1.243817739701635547e-02 9.190683040168491635e-03 8.154168257083789636e-04 -1.309674695381675934e-02 -8.745180104685876254e-03 -4.658174913954015069e-03 -1.299139472199000930e-02 -4.281363523348565014e-02 6.727519514167135117e-02 -1.645564066611190646e-01 -2.092871690549304587e-04 4.533452989280194537e-03 -1.918544454925684688e-03 6.703803451217971773e-04 -4.553767545192976066e-03 -2.347984718291225227e-04 5.381703806522023653e-02 -7.111606350378554819e-02 3.555047284736709452e-03 -5.318161765352973080e-02 6.870335566549315431e-02 -1.215708063496740571e-02 -6.317354457342100674e-03 8.282197202487608101e-03 -5.852481829012406121e-03 2.546405962090575893e-04 -5.201471176737694838e-04 -4.358653322123704106e-03 -3.661344379628137490e-04 -5.376270843894187870e-04 -3.172377743123853781e-03 1.034625056953702830e-04 1.582645635065513452e-04 1.309107777542248361e-03 -4.124327281827394869e-04 5.607762294993318911e-04 1.040766666880394917e-03 2.759472583408249021e-03 -3.877245590144076486e-03 5.480205781122334061e-04 -2.835534060197971839e-03 3.859765623428428050e-03 -5.432962627836923999e-05 4.683544487268347101e-02 -7.159274692043662847e-02 1.888951343707623853e-01 -7.667563778242791894e-04 -3.495993343129776628e-04 7.955747013284567449e-04 -4.629829021982883740e-05 -8.031336058541147980e-05 -1.724375094922128801e-04 -7.936849751970028615e-05 1.889726131419676783e-06 -9.703743684849439229e-04 6.264442125662272962e-04 3.765279316857345114e-04 6.519555153404176526e-04 -2.874273445892108064e-03 -7.157337722758965251e-04 1.581228340466946580e-03 -1.593511560321183261e-03 1.142811877977154391e-03 2.745772068955450781e-03 1.525953851122866661e-03 -8.702188835196014152e-04 2.740575322094040978e-03 2.728292102239798008e-03 1.115883280604396946e-03 1.734768588644944451e-03 5.730594493535733427e-04 1.417294598566383890e-05 2.740102890561181125e-04 -7.558904525685483395e-06 -1.747996671565030615e-05 3.094426540202719093e-04 1.398397337251909296e-04 3.821971100800002638e-04 1.459813436523109778e-04 -3.892835830728308280e-04 -3.307020729987636019e-04 2.210979573763142806e-04
-4.136232556455393672e-02 5.684579662235605263e-02 1.064435486676448828e-02 3.987983541445375840e-02 -5.978432075671648305e-02 5.129661583743670358e-03 1.588787244992634178e-03 4.752661220525149178e-04 3.476151218749859179e-03 2.196806627777501790e-03 7.095921623487743898e-04 1.156512392429958919e-03 -4.518453288112035948e-01 4.298555306829172085e-01 -6.729078538225556627e-02 1.517922515064328536e-03 -4.978483493229955703e-03 -8.937459738558015121e-03 -9.323436300900867640e-03 -1.157221039729244838e-02 1.492411212290138504e-03 -1.962480587481245028e-03 9.155723106737221218e-04 -2.795377379905266899e-03 -5.141944803597927639e-03 -8.028501469344268698e-03 7.095921623487756041e-03 4.674237586071116474e-03 4.637387926508377591e-03 3.755830686200245429e-03 -2.085312786023578446e-03 2.134445665440591090e-03 -2.243577349530180912e-03 -4.516445454097255899e-04 1.766893932879113650e-03 5.362097897908527826e-04 5.177849600094901715e-04 -4.809353004467766587e-04 -1.528788440319998020e-03 2.302158859604242283e-03 1.924213633319948706e-03 4.884942049724553658e-04 5.569967772364769251e-04 9.448630657105160178e-07 -8.697464519867451407e-04 5.933740052663531370e-04 5.456584204479588644e-04 -7.667563778242791894e-04 4.822911789460683218e-01 -4.575952929975863892e-01 5.293217380418211576e-02 -3.122772432174040352e-02 4.632332909106825353e-02 -5.839726177625310238e-03 -3.118048116845990349e-05 -1.182496126737002514e-03 -5.659729763607434291e-04 2.909233379323414043e-03 5.399892420536971235e-04 2.158539673616216743e-03 2.692859737275614396e-05 5.055017401552649829e-05 -2.801518989832421994e-04 3.242770041519304342e-03 -4.224955198325634417e-03 4.232986534384141752e-04 4.941633833667252382e-04 -2.999940233631596476e-04 5.541621880393609624e-04 2.494438493476412808e-04 -5.196746861405466406e-06 9.259658043965225379e-05 -3.080253594217027607e-04 1.237770616081108020e-04 3.675517325614858968e-04 2.702308367932739885e-04 -1.233046300752491066e-04 -2.055077167920893975e-04 2.045628537263765234e-04 -1.096041156224432362e-04 1.209424724109785763e-04 1.478710697837347203e-04 1.039349372281432094e-05 2.466092601505063446e-04
4.894863111914556780e-03 5.680044319520186763e-03 7.980785884525873342e-03 4.535673417484614028e-02 -6.270064060903274283e-02 7.814017553427921037e-03 -3.401507036558697921e-04 6.853564247132947276e-03 7.936849751970421639e-04 7.237651083344409392e-04 1.019885193128189024e-02 6.188853080405458786e-04 4.259263176241591120e-01 -7.712076277268395952e-01 8.544821891601911412e-02 -2.935689545163313804e-03 -1.201960305890649276e-02 -1.602015327912580805e-03 -1.528127036173999691e-02 -2.271120107895652218e-02 1.136197836517181727e-03 -2.881832350417853125e-04 -1.089379871611212934e-02 -6.207750341719634954e-04 -1.459813436522879385e-04 -1.209755426182762897e-02 -1.963897882079799866e-03 5.533118112802182589e-03 -1.149425919437132258e-03 4.719118581692357053e-03 -7.648666516928636326e-04 -1.825144740880176725e-02 -1.953031956824129080e-03 -2.426880784278098377e-03 -6.986789939398163618e-03 -7.880157968027695810e-04 4.157397489127273365e-04 1.694139476819380092e-03 -9.562014224992813850e-04 3.510166289115559729e-04 1.215093902504027230e-03 7.058127100859377468e-04 4.171570435112988704e-04 -8.220308671683572649e-04 -5.569967772364904776e-04 6.684906189903679595e-04 7.223478137358666949e-04 -3.495993343129776628e-04 -4.575952929975863892e-01 8.232204497680850608e-01 -9.534518709780638590e-02 -9.644217311709654683e-03 1.274195087264236304e-02 -3.718981026637523460e-03 -4.884942049724607868e-04 1.285958632432334173e-03 1.289738084695162684e-04 -2.834589197137646691e-06 1.162181570824239634e-04 -1.918544454925684905e-03 2.381054925591150886e-04 9.949408081934274766e-04 -3.803073839485772260e-04 4.305268558911045165e-03 -3.718981026637522159e-03 -1.766893932879051200e-04 4.077084128541923549e-04 6.566798306690017559e-05 3.902284461385454369e-04 1.426743229223238329e-04 -1.828310032150366879e-04 -1.757445302222007026e-04 1.724375094922081368e-04 4.785731427825007074e-04 1.018562384836192627e-03 4.303851264312501604e-04 -1.658234680322379128e-04 -4.648726283296886978e-04 -5.669178394264451359e-06 -1.903899077407157474e-04 1.492883643822981226e-04 7.275445605972802928e-05 7.398277804515183834e-04 9.070685430823122175e-05
6.088555865980238568e-02 -8.250780505552726685e-02 -1.811963901113511702e-02 -6.994821275456706948e-03 5.405089167398357403e-03 -4.083698170001884287e-03 -1.544378680904231116e-03 -3.075529278888464862e-04 -3.096316266334113616e-03 -3.822915963865708682e-03 1.299186715352288173e-04 -1.036514783084695711e-03 -6.857721644622077894e-02 8.477027966637165624e-02 -1.633866661857691638e-01 3.916929838903942390e-03 -2.488769315082121902e-03 9.767521941784915174e-03 2.937579271294741938e-03 3.141669693488248418e-04 9.439182026450413428e-04 1.954449251422674810e-03 -7.695909670214074036e-04 2.986712150711696469e-03 8.506602180593916818e-03 1.024231563230456991e-02 -1.152874669626975657e-02 3.425601044734338102e-03 3.023561810274408464e-03 3.127496747502550968e-04 1.393200590390526869e-03 -2.951279785747536275e-03 4.122437555696018344e-03 2.059801483249887148e-04 4.795180058482077811e-04 7.237651083344344340e-04 -1.978070828065450586e-03 1.153677803232832115e-03 2.741520185159753743e-03 -7.917952490655980925e-04 8.135270995769589616e-04 1.700753518279389618e-04 -3.562133757729587288e-04 -7.180959299401480276e-05 5.277060221994583824e-04 -4.762109851182193352e-04 -2.640892268661559732e-04 7.955747013284567449e-04 5.293217380418211576e-02 -9.534518709780638590e-02 1.849030879181344234e-01 -4.960625581288026498e-02 7.384719019522248407e-02 -8.738093631693047425e-03 -1.247219246738233509e-04 1.345012574039257348e-03 1.045490982208951373e-03 -2.220900635953115300e-03 1.564693236817010259e-03 -1.437136722946054683e-03 9.245485097979808196e-04 -1.388476275061953282e-03 1.347374731703533408e-03 -5.026671509581327572e-04 1.528788440320002356e-03 2.372078726466846435e-03 -5.536897565065019775e-04 4.483375246797506423e-04 -7.058127100859296153e-04 -1.483435013165937053e-04 1.266116508052376067e-04 -1.299186715352301726e-04 6.869154487717165844e-04 8.976199124252951488e-06 -1.125804342794366891e-03 -2.017282645292415872e-04 1.417294598571533851e-06 4.799904373810596645e-04 1.984212437992286925e-05 2.371606294934049250e-04 -2.881832350418124175e-05 -1.743272356236359451e-04 -1.549575427765608935e-04 -9.637603270249838362e-05
3.152535618743928375e-02 1.371374253572586049e-02 5.409435537500634217e-02 -3.991196075868792825e-02 -1.089946789450639206e-02 -5.736358158236554150e-02 -1.071947148048845713e-03 -9.826575883392077090e-05 2.625302028077332490e-03 2.136807823104871704e-03 -5.055017401552758249e-04 2.173185051134756047e-04 -4.287590170951599000e-01 -4.625388165573850185e-02 -4.103667850895671987e-01 -7.795120292113717764e-03 1.594928854919755012e-03 1.044026444457096456e-02 4.157397489127137840e-04 6.377825693547580638e-03 2.280899440625762300e-03 -1.352099047032098754e-03 1.829727326748877263e-03 -2.103265184272138343e-03 1.332729354185026738e-03 6.099091089162911924e-04 1.090702679903208377e-02 -7.867402316640577375e-03 -1.186464551612993225e-02 7.343475746703973309e-03 1.927520654050401353e-04 -4.318024210298118280e-04 3.495993343129798854e-04 -6.236096233690462814e-04 -9.396663188493454980e-04 -3.143086988086823963e-03 3.462450704297057036e-03 -9.557289909664298810e-04 -2.732071554502644301e-03 9.415560449807524896e-04 1.425798366157528816e-03 4.918012257024465764e-04 7.473866849772058726e-04 3.392058405901626642e-04 -7.573077471671740835e-04 8.527389168039572077e-04 5.584140718350593009e-04 -4.629829021982883740e-05 -3.122772432174040352e-02 -9.644217311709654683e-03 -4.960625581288026498e-02 4.716350132909824522e-01 5.485733230056777376e-02 4.308419677235192369e-01 3.238518157723611207e-03 3.826695416128450457e-04 3.703390786053296219e-03 -3.307020729987415926e-05 -1.048798002938896396e-04 1.516505220465740739e-04 2.797267106036685491e-03 -1.504222000611515550e-03 1.407845967909041561e-04 2.362157664277035433e-05 3.226707369402201635e-04 8.711637465853058326e-04 2.484989862819287319e-04 -1.407845967909014456e-04 1.488159328494418482e-04 6.642387351946642000e-04 -4.015668029270743396e-04 3.935354668685312265e-04 -2.503887124133375667e-05 3.514890604443986948e-04 -1.658234680322328170e-04 -1.436191859880350265e-04 -4.894390680381733357e-04 3.170015585459536522e-04 -6.803014073117504262e-04 2.094761416680738196e-03 -5.173125284766366076e-04 5.574692087693331995e-05 -1.058246633596044220e-03 2.177909366463251029e-04
-1.199031230386942305e-03 -7.798427312843687724e-03 -6.937657059981202148e-03 -5.183377049029334882e-02 -1.950339097086850951e-02 -7.658256877045510613e-02 8.045509004527093711e-04 -4.157397489127625731e-05 2.126886760914898072e-03 9.236036467322520076e-04 -9.070685430823176385e-04 5.069190347538161338e-04 -4.102878890235805293e-02 -1.702907806069176300e-01 -7.575534115642534871e-02 1.389421138127687515e-03 8.749431988481573292e-04 -6.614041459975170665e-05 -6.595144198661122975e-04 7.001435316916682430e-03 -4.148893721535913334e-03 -8.234481617669278230e-04 1.147063761772851428e-03 -9.150998791408620527e-04 -4.903839311039075687e-04 -1.418239461631837965e-03 -8.062516539709860611e-03 -8.071965170366953574e-03 -1.478379995764330171e-02 8.211332472559305928e-03 -1.048798002938760871e-04 4.100705705184698241e-04 -8.409281284826365405e-05 -2.303103722670068673e-03 8.050233319855605498e-04 -4.031730701387785387e-03 8.324243608911834850e-04 4.724315328553745606e-04 1.113993554472974884e-03 1.592566697255478952e-03 3.200251203562321824e-03 1.010058617244784891e-03 2.466092601504982131e-04 2.966870026331779237e-04 -2.834589197132225680e-04 2.749551521218367330e-04 5.149503708123362618e-05 -8.031336058541147980e-05 4.632332909106825353e-02 1.274195087264236304e-02 7.384719019522248407e-02 5.485733230056777376e-02 1.858696828343565643e-01 8.860784100775587202e-02 -4.318024210298108522e-04 1.982795143394013547e-03 3.571582388386685672e-04 -1.069584990384572472e-03 7.039229839545099385e-04 -1.282179180169489398e-03 1.508946315940072874e-03 -1.481072855501604181e-03 2.057911757118022732e-03 -6.708527766546628843e-05 1.089427114764495233e-03 1.431467544551779389e-03 5.196746861405466406e-06 -2.022006960621005722e-04 1.266116508052376067e-04 4.025116659927814675e-04 -3.056632017574322305e-04 2.966870026331806342e-04 -3.259777576702601633e-05 -3.307020729985789623e-06 -1.346429868637868184e-04 4.960531094981259414e-05 8.976199124255661993e-06 1.511780905136859510e-05 -1.030845604690435163e-03 2.084367922957925529e-03 -5.272335906665939764e-04 -2.031455591277914370e-05 -1.001082418120541155e-03 2.196806627777502007e-04
-3.350059242630760992e-02 -1.376334784667568312e-02 -5.742263552397246229e-02 7.974644274598759880e-03 7.223950568891563881e-03 1.260589059118000579e-02 2.279954577560044764e-03 1.777287426601927185e-03 8.409281284825868841e-04 -7.162062038087500890e-04 -4.124327281827266391e-04 3.888111515399725478e-04 -4.080230522550716832e-01 -7.729310579586959329e-02 -7.696509658260811682e-01 1.200731983905222941e-02 -1.465482614917378240e-03 -1.300037092111425326e-02 2.670655455231442897e-03 -1.266588939585265843e-03 -5.952637313977747653e-04 1.318083976666634019e-04 -1.279344590972359124e-03 1.012420774909071793e-03 -1.551937585429916545e-03 4.261804857888353351e-03 -6.638607899683752339e-03 2.640892268661573284e-04 2.479793115957871878e-03 9.869094721348821951e-04 -7.180959299403038816e-05 -7.667563778242774547e-04 -8.730534727167357009e-04 1.736185883243484109e-03 -5.914842791349302076e-04 6.543176730046963143e-04 -8.584080951982270800e-04 1.611936390102544029e-03 1.737130746309219426e-03 -1.630361219883905014e-03 -1.396035179587637627e-03 9.363592981193551547e-04 -8.815572403081208853e-04 -6.141609927120048181e-06 4.483375246797587739e-04 -6.075469512520155664e-04 -5.395168105208395480e-04 -1.724375094922128801e-04 -5.839726177625310238e-03 -3.718981026637523460e-03 -8.738093631693047425e-03 4.308419677235192369e-01 8.860784100775587202e-02 8.369634830588480456e-01 -3.697721607659030466e-03 -1.464537751851673932e-03 -2.838841080927960447e-03 6.335306855590632814e-04 -2.976318656988864069e-04 1.350681752433528521e-03 -1.875553185435845246e-04 -1.598708307182591546e-03 7.251824029330043416e-04 -8.362038131540065755e-05 1.766893932879132515e-04 9.382490242507762410e-04 -9.401387503821836663e-05 -1.799964140178990412e-04 -1.313359661337949302e-04 -3.954251929999522586e-04 2.971594341660314877e-04 -6.991986686259580360e-05 3.543236496415553150e-05 -2.395227871576771357e-04 1.488159328494435287e-04 -8.173065518397962552e-05 2.017282645292456530e-04 -3.699138902257595170e-04 -1.176354516809873657e-04 -8.328967924240292427e-04 1.913347708064279439e-04 -3.401507036558711473e-04 4.653450598625467069e-04 -2.551130277419138637e-05
3.152252159824214806e-02 1.614298547766824209e-03 -5.566519022175046849e-02 -1.071002284983127743e-03 -6.595144198661150080e-04 -2.540736783696203021e-03 -3.992329911547645022e-02 1.880277500764399859e-03 5.837269533654461384e-02 2.136807823104871704e-03 -5.442411258494198566e-04 -1.058246633596076096e-04 -7.789451113719448108e-03 -7.180959299401754037e-04 -1.052719184661635339e-02 -4.289579107704920569e-01 4.425124438796457227e-02 4.106866212373103675e-01 -1.353516341630659446e-03 2.243577349530181779e-03 1.654455228059532185e-03 4.280229687669769197e-04 5.743822576455665310e-03 -3.616935815540758565e-03 1.522174398860037716e-03 -1.655400091125242132e-03 -1.042514663551959153e-02 -7.887716872553358904e-03 -1.316147007381793591e-02 -4.590617204755693265e-03 1.894450446750380827e-04 -5.050293086223964570e-04 -2.621995007347338569e-04 -6.207750341719628449e-04 -2.305465880334259189e-04 3.279619701082022408e-03 3.462923135829910383e-03 -3.406231351887260665e-04 2.870966425162126828e-03 7.506937057071916622e-04 4.984152671624302988e-04 6.670733243917964257e-04 9.410836134479206097e-04 1.283596474768059631e-03 -7.927401121313323255e-04 8.541562114025233205e-04 5.560519141707860602e-04 -7.936849751970028615e-05 -3.118048116845990349e-05 -4.884942049724607868e-04 -1.247219246738233509e-04 3.238518157723611207e-03 -4.318024210298108522e-04 -3.697721607659030466e-03 4.719269759782870888e-01 -4.040659657358751378e-02 -4.325611460715799161e-01 -3.123481079473322194e-02 1.547213270101356619e-03 5.046655363420990414e-02 6.670733243917910046e-04 -4.729039643882227036e-04 -3.099150855531224375e-04 2.470816916833626191e-04 -4.960531094981937041e-05 -1.426743229223292539e-04 2.598373430704901607e-05 -2.244049781063048137e-04 -9.226587836665503008e-04 2.796794674503837348e-03 -1.508001452874360325e-03 1.866104554778719757e-04 -3.448750189843756159e-05 3.798349524157236621e-04 8.220308671683488352e-05 -1.577921319737002207e-04 -5.513275988422233157e-04 -1.875553185435865574e-04 4.582585868696917482e-05 -1.091316840895917078e-03 1.653510364993707963e-05 -6.925846271659851557e-04 2.166571009674757037e-03 4.582585868697459583e-05
6.145389379382735530e-03 -5.774530626091272517e-03 -4.642112241836934480e-03 2.862935089103602147e-04 -8.248654563654858043e-04 -1.752248555360585297e-03 -5.232462685293009369e-02 -3.212061991883701905e-03 8.009037290190627878e-02 1.055884475931764908e-03 -8.645497051253342533e-04 -2.281844303691441672e-04 -1.256667877395304788e-03 5.423513997179764358e-04 -2.951752217280396995e-03 4.879839789169755637e-02 -1.661957440801272168e-01 -5.902039896808934649e-02 -8.305346347597475452e-04 1.606739643241134659e-03 7.823466184085024191e-04 -1.231629006153968321e-03 7.780474914595198084e-03 2.271450809968650689e-03 -3.387334090572955477e-04 -8.310070662926052291e-04 6.374991104350450147e-03 -7.934960025838915659e-03 -1.632959593314609395e-02 -4.359598185189409066e-03 -9.070685430827458984e-05 5.310130429294437383e-04 -2.291292934348581527e-04 -2.622467438880146055e-03 1.778704721200496768e-03 3.783704146638712171e-03 9.987202604562722512e-04 -4.913287941695496444e-05 -7.162062038087520406e-04 4.346370102269484989e-04 3.666068694957683063e-04 3.023561810274464409e-04 1.909568255801440085e-03 3.173322606189563511e-03 -1.509418747472931858e-03 4.025116659927814675e-04 1.733823725579247514e-04 1.889726131419676783e-06 -1.182496126737002514e-03 1.285958632432334173e-03 1.345012574039257348e-03 3.826695416128450457e-04 1.982795143394013547e-03 -1.464537751851673932e-03 -4.040659657358751378e-02 1.778562991740636201e-01 5.894008560750393921e-02 4.652458492406463808e-02 -3.082143320348479810e-03 -7.511708615553772117e-02 4.776282797167800270e-04 -4.185743381098622727e-04 -1.020452110967547035e-04 2.409400817562933929e-05 -5.007774248266751334e-05 -1.455089121194614796e-04 -4.724315328554070867e-05 9.595084432292719451e-04 -1.386114117397674620e-03 1.510836042071487129e-03 -1.482017718567316730e-03 -1.594928854919752193e-03 -4.724315328551902463e-06 8.456524438110778544e-05 1.469262067180265624e-04 1.048798002938896396e-04 -5.574692087693196470e-05 -7.889606598685112678e-05 7.039229839545207805e-05 -1.102655197684453353e-03 1.984212437992557976e-05 -9.717916630835092768e-04 2.285623755954316154e-03 6.094366773833743110e-05
3.264643621490509462e-02 2.264836768508677808e-03 -5.155550831744153822e-02 -2.883249645016356787e-03 -1.371468739879159928e-03 8.848642610381207696e-03 3.996770767956486781e-03 -3.544181359481032596e-03 3.631108761526421862e-03 8.225032987012125636e-04 7.275445605972775823e-04 8.143302331828125573e-03 -1.287186954417761028e-02 -1.074781737245980324e-03 -2.262143908771399592e-02 4.081893481546368108e-01 -5.808498453303569120e-02 -7.839694207238618873e-01 -8.532113483368378767e-04 5.749491754849939953e-04 -9.918700032298631564e-03 -1.585007792729778561e-03 -8.078579211826878424e-05 -1.137331672196033663e-02 1.796184687916159081e-03 -5.373908686229911594e-03 -1.060089116574179646e-02 1.422963776960393554e-03 1.595873717985463007e-03 -1.023097727551603407e-02 4.346370102272303915e-05 4.308575579641052422e-04 -5.181156620824914176e-03 -1.138087562648697031e-03 1.233046300752531181e-04 -1.046246872661516815e-02 5.626659556307522184e-04 -1.149898350969989942e-03 1.568945120612705128e-03 1.097458450823038563e-03 1.459813436523103001e-04 6.708527766546357792e-04 1.037459646150416283e-03 1.112103828341556942e-03 1.173519927612757694e-03 6.009329097920453966e-04 5.140055077466426864e-04 -9.703743684849439229e-04 -5.659729763607434291e-04 1.289738084695162684e-04 1.045490982208951373e-03 3.703390786053296219e-03 3.571582388386685672e-04 -2.838841080927960447e-03 -4.325611460715799161e-01 5.894008560750393921e-02 8.441605050303668811e-01 -4.424793736723455460e-03 2.326252867779871839e-03 7.595281753715895853e-03 3.349539567944670362e-04 -8.739983357824272162e-05 9.065961115494667851e-04 2.088147375220748619e-04 2.503887124133375667e-05 2.744827205889831690e-04 1.927520654049940567e-04 -3.623549857000740336e-04 1.339343395644992897e-03 -1.398397337251888967e-04 2.049880421059479835e-03 7.251824029330029321e-04 7.842363445399248064e-05 2.664513845304319244e-04 5.409341051194079377e-04 -1.048798002938950607e-04 -2.664513845304319244e-04 1.733823725579250767e-04 1.303911030680850918e-04 -3.992046452627936179e-04 3.382609775244501153e-04 4.766834166510756097e-04 3.481820397144101947e-04 3.321193675973321000e-04
-4.134106614557543635e-02 5.314240583630275294e-02 -2.279009714494336508e-02 1.587842381926921629e-03 -2.877108035089263275e-04 -3.487962007071225383e-03 3.986188301620526009e-02 -5.946684676663767377e-02 8.028029037811424892e-03 2.198223922376062699e-03 4.403061886211912662e-04 -1.295879694622300866e-03 1.533040324115696792e-03 -2.917737146914805950e-03 9.812875368939023846e-03 -4.514513209128022120e-01 4.340181249189059010e-01 -2.804448065336087245e-02 -1.960590861349825569e-03 1.503277137545804519e-03 2.530343289973396859e-03 -9.327688184696555571e-03 -1.162654002357082356e-02 1.072892011114554142e-03 -5.139110214400795414e-03 -9.362648118127852442e-03 -5.132023741407957043e-03 4.584003163295711711e-03 3.848427266639896545e-03 -4.492351445921777264e-03 -2.067832819308056212e-03 2.565303223404697634e-03 1.724847526454980576e-03 -4.577861553368273422e-04 1.591149402656907418e-03 -8.928955970966598711e-04 5.173125284766311865e-04 -1.374775760609183665e-04 1.591149402656905250e-03 5.560519141707697972e-04 1.894450446750055566e-04 8.494318960739605760e-04 2.299324270407110057e-03 1.765949069813405655e-03 -8.947853232280870289e-04 5.929015737335049940e-04 6.977813740273973442e-04 6.264442125662272962e-04 2.909233379323414043e-03 -2.834589197137646691e-06 -2.220900635953115300e-03 -3.307020729987415926e-05 -1.069584990384572472e-03 6.335306855590632814e-04 -3.123481079473322194e-02 4.652458492406463808e-02 -4.424793736723455460e-03 4.819453590640181972e-01 -4.579373334273736385e-01 4.807793980409311163e-02 2.494438493476412808e-04 -2.078698744563812865e-05 -1.289738084695135579e-04 4.918012257024465764e-04 -4.138500227813076597e-04 -4.771558481839373051e-04 3.243714904585011036e-03 -4.272198351611172090e-03 5.040844455566880281e-04 2.598373430704359506e-05 6.614041459975373953e-05 8.456524438111456170e-05 -2.532233016104819896e-04 4.015668029270743396e-05 -3.911733092042525648e-04 3.311745045316222616e-04 -7.322688759258159322e-05 2.347984718291225227e-04 2.262947042377258457e-04 -3.779452262843046629e-05 -2.466092601505036341e-04 2.593649115376027155e-04 -1.256667877395331893e-04 -9.873819036677704535e-05
-8.301566895334674262e-03 1.207440511671770307e-02 -1.476537512786194051e-02 3.028286125603000048e-04 -1.351154183966375363e-03 -1.115883280604408872e-03 4.553767545192974331e-02 -7.032237852858852500e-02 7.071355183779277909e-03 1.481072855501601362e-03 1.248636541336758856e-03 -1.280289454038068420e-03 -3.691579997731890550e-03 4.384164624897912135e-04 3.207810108088004868e-03 4.308660617316948938e-01 -7.678665919264864304e-01 4.999506696442024278e-02 -8.702188835196068362e-04 1.213204176372607770e-03 1.552882448495621504e-03 -1.550850992904344132e-02 -1.113473879786837026e-02 1.087537388633075556e-03 -1.991298910985412826e-03 -1.411152988639013690e-03 2.862935089103571789e-04 4.550932955995852514e-03 3.287178605607711090e-03 -4.778644954832134660e-03 -8.154168257084199465e-04 3.051907702245741671e-04 2.428298078876636734e-03 -2.448140203256604815e-03 1.722957800323558081e-03 3.108599486188369379e-04 9.288003935936737371e-04 1.423436208493251021e-03 1.141394583378591964e-03 5.210919807394732506e-04 6.944743532973952915e-05 7.043954154873689234e-04 5.003049932938459640e-04 1.541544091707094119e-03 -9.746262522806402014e-04 6.661284613260838768e-04 5.768389016164160573e-04 3.765279316857345114e-04 5.399892420536971235e-04 1.162181570824239634e-04 1.564693236817010259e-03 -1.048798002938896396e-04 7.039229839545099385e-04 -2.976318656988864069e-04 1.547213270101356619e-03 -3.082143320348479810e-03 2.326252867779871839e-03 -4.579373334273736385e-01 8.332076523726478223e-01 -4.939271676002963962e-02 4.913287941695767495e-05 -4.677072175268172372e-05 3.023561810274193358e-05 4.114878651170344190e-04 -1.275565138709528661e-04 -4.327472840955234011e-04 4.225427629858492101e-03 -3.721815615834658288e-03 1.529260871852854836e-03 -3.231431684730764380e-04 1.089427114764500871e-03 1.752720986893417177e-04 3.259777576702059532e-05 2.692859737275885446e-05 -1.270840823380961146e-03 2.300741565005665545e-04 -9.495873810392956027e-05 5.999880467263301372e-04 1.275565138709501556e-04 2.144839159163406685e-04 -1.185803147466999146e-04 -4.771558481839156211e-05 -6.831359965088751708e-04 4.535342715411832138e-05
-6.052698312636514005e-02 7.577660057540384908e-02 -3.328516364732556077e-02 1.515560357400049874e-03 -8.031336058541757843e-05 -2.922933893776221391e-03 -2.983405129981700054e-03 9.365482707324988138e-03 -4.452194765629084033e-03 3.605125027219381086e-03 -6.401447270190294397e-04 -7.308515813272687929e-04 -3.212061991883703206e-03 4.579751279500020311e-03 8.486287624681131819e-03 -2.607207900368964382e-02 5.036167383391600832e-02 -1.555518616448955949e-01 -1.814137086164640698e-03 1.177299379875600301e-03 2.477430958293597770e-03 4.374715994240698826e-04 2.383417083255371868e-03 7.667563778242772379e-04 -8.317157135918917116e-03 -1.249392431789328982e-02 -9.350837329806464121e-03 -4.441801271906235804e-03 -3.812522470142891244e-03 1.935079558575618624e-03 -1.226432259292568275e-03 3.796459798025807186e-03 2.923406325309074738e-03 3.349539567944453521e-04 -7.001435316916636460e-04 7.615596309628697115e-04 1.820278696091769555e-03 -8.602978213296359148e-04 2.745299637422591362e-03 2.508611439462182357e-04 1.747996671564888314e-04 3.562133757729533078e-04 7.015608262902475398e-04 -1.121552458998660746e-03 5.706972916892899105e-04 3.401507036558725026e-04 3.136945378159699226e-04 6.519555153404176526e-04 2.158539673616216743e-03 -1.918544454925684905e-03 -1.437136722946054683e-03 1.516505220465740739e-04 -1.282179180169489398e-03 1.350681752433528521e-03 5.046655363420990414e-02 -7.511708615553772117e-02 7.595281753715895853e-03 4.807793980409311163e-02 -4.939271676002963962e-02 1.737716561409960447e-01 1.426743229223292539e-04 -1.440916175208953667e-04 2.527508700776270704e-04 4.766834166510783202e-04 -4.327472840955234011e-04 -5.442411258493927515e-04 -4.237710849712677391e-04 -1.814137086164597330e-04 2.373496021065401706e-03 -8.716361781181648175e-04 1.430522681486077682e-03 9.382490242507775420e-04 -6.850257226402996181e-04 -2.655065214647302175e-04 -8.447075807454153956e-04 1.700753518279335408e-04 1.270840823380993021e-04 3.486544712472654391e-04 6.047123620549335393e-05 8.078579211826707662e-05 -1.044073687610414967e-04 -9.873819036677026909e-05 -8.598253897967254302e-05 1.228321985424145162e-05
2.136335391572012719e-03 5.541621880393446994e-04 1.077143894910218653e-04 -3.994219637679066737e-02 -1.888308836822937551e-03 -5.838923044019456166e-02 -1.069584990384572472e-03 6.595144198661095870e-04 2.546878393623337299e-03 3.153244266043211952e-02 -1.590676971124043012e-03 5.567274912627614980e-02 4.308575579641091453e-04 -5.745712302587089107e-03 3.615046089409338671e-03 -1.357295793893493379e-03 -2.248301664858738669e-03 -1.653982796526677970e-03 -4.289824772102004968e-01 -4.436179336665271866e-02 -4.106814244904488653e-01 -7.791813271383732191e-03 7.190407930058842663e-04 1.052530212048493480e-02 1.569889983678415726e-03 1.650675775796684808e-03 1.054608910793057228e-02 -7.898110366276189787e-03 1.317611545133645645e-02 4.579751279500020311e-03 1.894450446750163986e-04 5.073914662866751187e-04 2.541681646761906896e-04 -6.236096233690245974e-04 2.239325465734488103e-04 -3.272060796556335027e-03 8.508491906725321099e-04 -5.612486610321915266e-04 7.558904525685618920e-05 9.434457711121992714e-04 -1.284541337833768710e-03 7.936849751970286113e-04 7.497488426414736923e-04 -4.984152671624194567e-04 -6.666008928589428617e-04 3.466230156559896389e-03 3.368436829258867130e-04 -2.874273445892108064e-03 2.692859737275614396e-05 2.381054925591150886e-04 9.245485097979808196e-04 2.797267106036685491e-03 1.508946315940072874e-03 -1.875553185435845246e-04 6.670733243917910046e-04 4.776282797167800270e-04 3.349539567944670362e-04 2.494438493476412808e-04 4.913287941695767495e-05 1.426743229223292539e-04 4.719798883099668441e-01 4.052375959373563652e-02 4.325833503536242186e-01 -3.122772432174038965e-02 -1.558079195357030440e-03 -5.044434935216569882e-02 -3.212534423416161036e-05 5.017222878924093663e-04 1.247219246738179299e-04 3.239935452322166478e-03 4.318024210298162732e-04 3.697249176126181022e-03 -2.484989862819314424e-04 5.499103042436626239e-04 1.913347708064296244e-04 -1.119662732867256249e-04 -3.807798154814362110e-04 -7.984092905255994873e-05 -7.015608262902299757e-04 -2.168933167339033748e-03 -4.866044788410140050e-05 3.259777576702059532e-05 1.090371977830211902e-03 -1.842482978135404591e-05
-1.036987214617546456e-03 -8.669118627895858100e-04 -2.296017249677157011e-04 5.233029603132437202e-02 -3.204975518890875244e-03 8.004690920088361472e-02 -2.834589197132171470e-04 -8.210860041026437402e-04 -1.729099410250684770e-03 -6.118460782009974182e-03 -5.780672236018391183e-03 -4.628411727384129301e-03 1.221235512431151967e-03 7.768191694740952079e-03 2.296017249677135327e-03 8.210860041026437402e-04 1.590676971124047132e-03 7.629769255614304033e-04 -4.891745063797710291e-02 -1.662103894576457686e-01 -5.915504195495312201e-02 1.245329520606759622e-03 5.551070511050663556e-04 -2.968759752463183410e-03 3.231431684730899905e-04 -8.225032987012122383e-04 6.489791966834310491e-03 7.900000092407594501e-03 -1.633904456380319559e-02 -4.354401438328007502e-03 7.369931912538365756e-05 5.291233167980186405e-04 -2.272395673034330820e-04 2.619160418150176528e-03 1.782484173463332435e-03 3.778979831310156148e-03 -3.930630353356776626e-04 1.696029202950799768e-04 3.779452262846807456e-06 -1.903426645874311228e-03 3.173322606189565680e-03 -1.503277137545803001e-03 -4.261332426355464009e-04 3.656620064300645937e-04 2.952697080345996136e-04 -9.925786505291433939e-04 -4.204640642412982125e-05 -7.157337722758965251e-04 5.055017401552649829e-05 9.949408081934274766e-04 -1.388476275061953282e-03 -1.504222000611515550e-03 -1.481072855501604181e-03 -1.598708307182591546e-03 -4.729039643882227036e-04 -4.185743381098622727e-04 -8.739983357824272162e-05 -2.078698744563812865e-05 -4.677072175268172372e-05 -1.440916175208953667e-04 4.052375959373563652e-02 1.778506299956693903e-01 5.910827123320043508e-02 -4.653119896552461443e-02 -3.101513013195545104e-03 -7.512653478619485403e-02 1.185803147466999146e-03 1.315721819002222542e-03 1.346429868637823461e-03 -3.784176578171629703e-04 1.982322711861165404e-03 -1.459813436523107067e-03 -1.181078832138409297e-04 -4.960531094981665990e-05 -8.031336058542096657e-05 -6.614041459974289751e-06 7.936849751970502954e-05 1.464537751851642164e-04 9.713192315506475813e-04 2.287041050552878797e-03 5.952637313977673927e-05 -6.661284613261136923e-05 -1.103127629217309086e-03 2.125941897849169260e-05
-8.012438797227181605e-04 7.053402785530950249e-04 8.183931443653686896e-03 -3.981652958905118958e-03 -3.663706537293442457e-03 3.571582388386626040e-03 2.900729611732001320e-03 -1.251471130533891082e-03 8.897303058265294134e-03 -3.263651515271512316e-02 2.261057316245833251e-03 -5.159613742926710822e-02 1.604849917109709562e-03 -1.048798002938954130e-04 -1.134686055612043470e-02 7.662839462914134824e-04 6.094366773834373032e-04 -9.912558422371514633e-03 -4.082824171666092905e-01 -5.826356365245503877e-02 -7.838990284254665486e-01 1.289501868928751710e-02 -1.052105023668921868e-03 -2.264647795895533347e-02 -1.809885202368936939e-03 -5.360680603309958894e-03 -1.067222832720295632e-02 -1.536819776378555227e-03 1.586897518861209080e-03 -1.022294593945749334e-02 -1.114938417537853247e-04 4.266056741684050605e-04 -5.177377168562073521e-03 1.244857089073911479e-03 1.275565138709486648e-04 -1.046813790500943780e-02 -6.273890756319371346e-04 5.343200636594245406e-04 -9.784057045434833497e-04 -9.618706008935451858e-04 1.015727795639058450e-03 1.247219246738192743e-03 -1.019979679434761342e-03 2.418849448219544422e-04 5.957361629306263777e-04 -5.943188683320711069e-04 -1.163126433889935920e-03 1.581228340466946580e-03 -2.801518989832421994e-04 -3.803073839485772260e-04 1.347374731703533408e-03 1.407845967909041561e-04 2.057911757118022732e-03 7.251824029330043416e-04 -3.099150855531224375e-04 -1.020452110967547035e-04 9.065961115494667851e-04 -1.289738084695135579e-04 3.023561810274193358e-05 2.527508700776270704e-04 4.325833503536242186e-01 5.910827123320043508e-02 8.440660187237957190e-01 4.514083296433120569e-03 2.323418278582746119e-03 7.625989803351485713e-03 4.785731427824952864e-04 1.119662732867256249e-04 1.036514783084690073e-03 -3.704335649119011586e-03 3.477096081815566307e-04 -2.836006491730829523e-03 7.606147678971517416e-05 -2.584200484718915218e-04 1.771618248207661108e-04 -1.138559994181439464e-04 2.593649115376013602e-04 5.333752005937207738e-04 -4.903839311038831741e-04 2.116493267192081176e-04 2.579476169390352474e-04 -1.379500075937678647e-04 -2.607822061361691536e-04 4.185743381098622727e-04
2.188775291718964532e-03 -4.332197156283986491e-04 1.298714283819433091e-03 3.984912736481817375e-02 5.948763375408332166e-02 -8.023777154015716145e-03 1.586897518861203659e-03 2.872383719760700531e-04 3.479930671012698533e-03 -4.133020022031976687e-02 -5.314193340476991434e-02 2.279482146027192457e-02 -9.326270890098006805e-03 1.163457135962935735e-02 -1.085175230968796894e-03 -1.958701135218406109e-03 -1.499497685282964949e-03 -2.521367090849144232e-03 -4.512406164491487015e-01 -4.339567088196347733e-01 2.808699949131785237e-02 1.535402481779970033e-03 2.912540400053402652e-03 -9.803426738281918740e-03 -5.126354563013683918e-03 9.352727055937893122e-03 5.151393434255028408e-03 4.551405387528685044e-03 -3.886221789268322173e-03 4.487154699060368762e-03 -2.061691209380824355e-03 -2.564358360338988771e-03 -1.729571841783537900e-03 -4.469202300812116346e-04 -1.589259676525491211e-03 8.900610078995276455e-04 5.853426692078154449e-04 -6.991986686259580360e-04 -6.297512332962150374e-04 2.296962112742842455e-03 -1.766893932879109097e-03 8.924231655638083672e-04 5.522724619079250226e-04 -1.894450446750042013e-04 -8.461248753439693654e-04 5.173125284766366076e-04 1.299186715352288173e-04 -1.593511560321183261e-03 3.242770041519304342e-03 4.305268558911045165e-03 -5.026671509581327572e-04 2.362157664277035433e-05 -6.708527766546628843e-05 -8.362038131540065755e-05 2.470816916833626191e-04 2.409400817562933929e-05 2.088147375220748619e-04 4.918012257024465764e-04 4.114878651170344190e-04 4.766834166510783202e-04 -3.122772432174038965e-02 -4.653119896552461443e-02 4.514083296433120569e-03 4.817677248076645546e-01 4.578645789713139402e-01 -4.812896240964149863e-02 2.906871221659129961e-03 3.684965956271893384e-05 2.219483341354554391e-03 -3.495993343129383604e-05 1.069112558851718908e-03 -6.354204116904802477e-04 3.680241640943371297e-04 7.133716146116191644e-05 -2.324363141648421805e-04 -2.206255258434600391e-04 -3.873938569414403163e-05 3.925906038028173224e-04 2.499162808804948448e-04 1.247219246738168999e-04 9.637603270249567311e-05 2.078698744563623130e-04 3.968424875985217596e-05 2.376330610262533932e-04
-1.481072855501605482e-03 1.242967362942503946e-03 -1.282179180169492000e-03 -4.551027442302414683e-02 -7.031481962406282982e-02 7.077024362173566646e-03 -3.033010440931481477e-04 -1.352099047032092032e-03 -1.121080027465795256e-03 8.290228538546148829e-03 1.206731864372490026e-02 -1.476490269632908456e-02 1.550850992904343958e-02 -1.112954205100696176e-02 1.086592525567369079e-03 8.739983357824353477e-04 1.216983628635449509e-03 1.553827311561333403e-03 -4.308008661801607797e-01 -7.680872174523298845e-01 5.008057707186705509e-02 3.692524860797630204e-03 4.369991678912220649e-04 3.211117128817993910e-03 1.989409184854004208e-03 -1.403594084113323707e-03 2.692859737275646922e-04 -4.570775080375757277e-03 3.310327750717623543e-03 -4.770613618773593065e-03 8.191962779711725639e-04 3.037734756260052895e-04 2.432549962672335073e-03 2.446250477125167574e-03 1.731933999447813309e-03 3.075529278888511483e-04 -6.647111667275123429e-04 5.796734908135428620e-04 3.784176578171568987e-04 -5.026671509581246257e-04 1.541544091707095854e-03 -9.769884099449215736e-04 -5.201471176737769648e-04 6.897500379688528758e-05 7.043954154873662129e-04 -9.325798458565022486e-04 1.425325934624669614e-03 1.142811877977154391e-03 -4.224955198325634417e-03 -3.718981026637522159e-03 1.528788440320002356e-03 3.226707369402201635e-04 1.089427114764495233e-03 1.766893932879132515e-04 -4.960531094981937041e-05 -5.007774248266751334e-05 2.503887124133375667e-05 -4.138500227813076597e-04 -1.275565138709528661e-04 -4.327472840955234011e-04 -1.558079195357030440e-03 -3.101513013195545104e-03 2.323418278582746119e-03 4.578645789713139402e-01 8.334410335498785294e-01 -4.948767549813355704e-02 -5.404616735865479769e-04 1.199976093452633169e-04 1.564693236817011560e-03 1.039349372281852223e-04 7.043954154873689234e-04 -2.971594341660314877e-04 -2.007834014635344593e-04 -9.543116963678583472e-05 5.980983205949056900e-04 -6.614041459974289751e-06 2.834589197132225680e-05 -1.271785686446671960e-03 4.771558481839427261e-05 -6.812462703774538678e-04 4.724315328553528766e-05 -1.237770616081053810e-04 2.140114843834854241e-04 -1.157457255495649784e-04
-3.601818006489389441e-03 -6.429793162161833494e-04 -7.322688759258334963e-04 2.980570540784567828e-03 9.363592981193567810e-03 -4.456919080957625311e-03 -1.515087925867196310e-03 -8.031336058541486793e-05 -2.922461462243351564e-03 6.050572370738665356e-02 7.579360811058663550e-02 -3.328563607885841324e-02 -4.388888940226359954e-04 2.379637630992533816e-03 7.695909670214114151e-04 1.813664654631803397e-03 1.177299379875598349e-03 2.475541232162173540e-03 2.611932215697519016e-02 5.044860123596140583e-02 -1.555669794539469852e-01 3.208282539620879899e-03 4.577861553368600851e-03 8.487232487746838513e-03 8.323771177378893465e-03 -1.248872757103187958e-02 -9.342805993747923393e-03 4.409675927672085036e-03 -3.908898502845386917e-03 1.936969284707052395e-03 1.226904690825416418e-03 3.797877092624376769e-03 2.923878756841931555e-03 -3.316469360644704045e-04 -6.973089424945332635e-04 7.606147678971535847e-04 -3.382609775244528258e-04 3.141669693488234865e-04 6.524279468732750113e-04 -7.015608262902366977e-04 -1.122024890531517129e-03 5.711697232221543165e-04 -2.499162808805002658e-04 1.747996671564881538e-04 3.557409442400997438e-04 -1.819333833026057006e-03 -8.588805267310698020e-04 2.745772068955450781e-03 4.232986534384141752e-04 -1.766893932879051200e-04 2.372078726466846435e-03 8.711637465853058326e-04 1.431467544551779389e-03 9.382490242507762410e-04 -1.426743229223292539e-04 -1.455089121194614796e-04 2.744827205889831690e-04 -4.771558481839373051e-04 -4.327472840955234011e-04 -5.442411258493927515e-04 -5.044434935216569882e-02 -7.512653478619485403e-02 7.625989803351485713e-03 -4.812896240964149863e-02 -4.948767549813355704e-02 1.737744907301931596e-01 -2.158067242083358192e-03 -1.914292571129983748e-03 -1.437609154478913668e-03 -1.511780905137205099e-04 -1.282179180169489398e-03 1.351154183966375363e-03 -1.407845967908987351e-04 1.275565138709501556e-04 3.477096081815532697e-04 7.043954154873716339e-04 -2.650340899318658116e-04 -8.456524438111229572e-04 9.543116963678718997e-05 -8.692740204538712480e-05 1.370051445280756446e-05 -6.188853080405133525e-05 8.173065518398165839e-05 -1.048798002938923501e-04
2.193499607047516217e-03 -7.025056893559438256e-04 -1.154150234765686980e-03 1.587369950394073486e-03 -4.747936905196532224e-04 -3.468592314224153150e-03 3.987558353065807221e-02 5.980132829189928334e-02 -5.129661583743675562e-03 -4.135334936542968409e-02 -5.684674148542176453e-02 -1.064624459289590340e-02 -1.960118429816944900e-03 -9.132101530094414001e-04 2.790653064576705238e-03 -9.330522773893682592e-03 1.157221039729245185e-02 -1.487686896961581831e-03 1.521229535794325167e-03 4.974231609434255630e-03 8.934152717828030416e-03 -4.516573010611271699e-01 -4.297747448907989765e-01 6.728653349845986620e-02 -5.134858330605103147e-03 8.017163112555743265e-03 -7.081276245969237229e-03 4.576444258770032136e-03 -4.623214980522716462e-03 -3.768113906054485363e-03 -2.080588470695080537e-03 -2.129721350112035935e-03 2.239797897267337655e-03 -4.355818732926122587e-04 -1.757445302221997269e-03 -5.267611591337471345e-04 5.886496899378012345e-04 -5.489654411779500750e-04 7.639217886271445785e-04 5.565243457036342031e-04 -9.448630657111936441e-07 8.697464519867451407e-04 2.303576154202824876e-03 -1.916182297261406894e-03 -4.932185203010235313e-04 5.210919807394813821e-04 4.766834166510783202e-04 1.525953851122866661e-03 4.941633833667252382e-04 4.077084128541923549e-04 -5.536897565065019775e-04 2.484989862819287319e-04 5.196746861405466406e-06 -9.401387503821836663e-05 2.598373430704901607e-05 -4.724315328554070867e-05 1.927520654049940567e-04 3.243714904585011036e-03 4.225427629858492101e-03 -4.237710849712677391e-04 -3.212534423416161036e-05 1.185803147466999146e-03 4.785731427824952864e-04 2.906871221659129961e-03 -5.404616735865479769e-04 -2.158067242083358192e-03 4.821239381834375171e-01 4.576226940264919718e-01 -5.292130787892643240e-02 -3.121827569108328107e-02 -4.632994313252822294e-02 5.839726177625305902e-03 3.713311848243215640e-04 1.218873354766911252e-04 2.073974429235148477e-04 -2.140114843834884598e-04 -1.237770616081026705e-04 -3.666068694957699868e-04 1.398397337251888967e-04 -2.031455591277880489e-05 -2.489714178147795854e-04 1.903899077407113292e-04 1.091316840895896722e-04 -1.251943562066796254e-04
-8.135270995769596121e-04 1.027255125040732464e-02 7.176234984073147924e-04 2.754275836546902969e-04 6.853091815600093929e-03 7.771498715470915317e-04 -4.540019787586883210e-02 -6.268930225224420005e-02 7.821576457953623163e-03 -4.994073733814189883e-03 5.584140718350525355e-03 7.878268241896262472e-03 8.314794978255251462e-05 -1.074592764632839592e-02 -7.143164776773283523e-04 1.519670511735888782e-02 -2.251561442435439514e-02 1.125331911261509207e-03 2.846872416986505078e-03 -1.220243406212152132e-02 -1.593039128788329047e-03 -4.260500946857671556e-01 -7.715539200404225584e-01 8.557199597762721321e-02 7.558904525687380749e-05 -1.209046778883479840e-02 -1.981850280328302516e-03 -5.483512801852358232e-03 -1.168795612284204057e-03 4.726205054685187618e-03 3.113323801517373394e-04 -1.825428199799889947e-02 -1.950197367626996421e-03 2.494910925009171179e-03 -6.984900213266742423e-03 -7.936849751970340323e-04 -6.628214405960899556e-04 7.020332578230902617e-04 -4.308575579641016643e-04 -4.365267363583681757e-04 -8.300622032268936560e-04 -5.631383871636112034e-04 -3.684965956272001804e-04 1.222180375496859745e-03 7.100645938816360853e-04 -4.143224543141720657e-04 1.720595642659285274e-03 -8.702188835196014152e-04 -2.999940233631596476e-04 6.566798306690017559e-05 4.483375246797506423e-04 -1.407845967909014456e-04 -2.022006960621005722e-04 -1.799964140178990412e-04 -2.244049781063048137e-04 9.595084432292719451e-04 -3.623549857000740336e-04 -4.272198351611172090e-03 -3.721815615834658288e-03 -1.814137086164597330e-04 5.017222878924093663e-04 1.315721819002222542e-03 1.119662732867256249e-04 3.684965956271893384e-05 1.199976093452633169e-04 -1.914292571129983748e-03 4.576226940264919718e-01 8.233177706638533655e-01 -9.542455559532608822e-02 9.637130838716825854e-03 1.275423409249660037e-02 -3.713311848243262912e-03 -1.365327129952058176e-04 -5.669178394264722410e-05 -4.592034499354296674e-04 1.289738084695203342e-04 3.694414586929018873e-04 1.011003480310503078e-03 -8.031336058541215742e-05 6.717976397203459429e-04 9.779332730106178595e-05 4.724315328550547210e-06 -1.223597670095433339e-04 1.464537751851658970e-04
3.826695416128542832e-03 1.351154183966451258e-04 -1.033680193887563485e-03 1.544851112437079258e-03 -3.070804963559956328e-04 -3.098678423998430659e-03 6.993876412390999386e-03 5.407451325062633679e-03 -4.078973854673299641e-03 -6.087280300841528546e-02 -8.251583639158580064e-02 -1.812200116879938983e-02 -1.954921682955534229e-03 -7.714806931528291403e-04 2.989074308375966674e-03 -2.942303586623298828e-03 3.061356332902857944e-04 9.406111819150480722e-04 -3.914567681239630552e-03 -2.485462294352133727e-03 9.771773825580610043e-03 6.856729538403079360e-02 8.477547641323304739e-02 -1.633904456380319836e-01 -8.518412968915312078e-03 1.023759131697601042e-02 -1.152591210707262087e-02 -3.376940596850247327e-03 3.029230988668676385e-03 3.089702224874156891e-04 -1.392255727324754689e-03 -2.949862491148968428e-03 4.120075398031740332e-03 -2.116493267191718510e-04 4.752661220525113400e-04 7.289618551958472730e-04 4.762109851182247562e-04 -2.664513845304346349e-04 7.951022697955940736e-04 3.581031019043675635e-04 -7.180959299402090140e-05 5.291233167980136532e-04 7.927401121313377465e-04 8.135270995769572269e-04 1.691304887622209919e-04 1.981377848795447434e-03 1.153677803232832115e-03 2.740575322094040978e-03 5.541621880393609624e-04 3.902284461385454369e-04 -7.058127100859296153e-04 1.488159328494418482e-04 1.266116508052376067e-04 -1.313359661337949302e-04 -9.226587836665503008e-04 -1.386114117397674620e-03 1.339343395644992897e-03 5.040844455566880281e-04 1.529260871852854836e-03 2.373496021065401706e-03 1.247219246738179299e-04 1.346429868637823461e-03 1.036514783084690073e-03 2.219483341354554391e-03 1.564693236817011560e-03 -1.437609154478913668e-03 -5.292130787892643240e-02 -9.542455559532608822e-02 1.849078122334629759e-01 4.959208286689460038e-02 7.385663882587958917e-02 -8.738566063225903374e-03 1.459813436523055567e-04 1.417294598566112840e-06 4.809353004467725929e-04 -7.327413074586870603e-04 7.086472992833274705e-06 -1.124387048195800778e-03 1.790515509521864923e-04 -1.549575427765659621e-04 -9.779332730106178595e-05 -1.795239824850183722e-05 2.362157664276866027e-04 -2.929075503703209519e-05
2.136335391572012719e-03 5.144779392794772768e-04 -2.149563474491942325e-04 -1.071947148048856555e-03 9.732089576820822201e-05 -2.624357165011614521e-03 -3.992282668394360468e-02 1.089757816837497520e-02 5.738673072747547260e-02 3.153055293430069572e-02 -1.369673500054306714e-02 -5.406175759923930596e-02 -1.351626615499245190e-03 -1.830672189814590029e-03 2.104210047337849374e-03 4.129051597155978214e-04 -6.383494871941847691e-03 -2.280899440625758830e-03 -7.793230565982271416e-03 -1.598235875649742319e-03 -1.043506769770955432e-02 -4.287746073357441290e-01 4.620191418712442377e-02 4.103752888571586266e-01 1.415877303967568411e-03 -6.245544864348113057e-04 -1.086120094034510875e-02 -7.883464988757669240e-03 1.188165305131272560e-02 -7.355758966558214977e-03 1.875553185436075639e-04 4.341645786940940676e-04 -3.576306703715229985e-04 -6.269166440990645971e-04 9.321074143236595267e-04 3.151590755678219773e-03 8.499043276068249820e-04 -5.640832502293074893e-04 4.299126948984304778e-05 7.506937057071916622e-04 -3.387334090573036792e-04 7.587250417657347753e-04 9.420284765136168956e-04 -1.426743229223237678e-03 -4.922736572353001404e-04 3.468119882691310645e-03 9.514771071707207005e-04 2.728292102239798008e-03 2.494438493476412808e-04 1.426743229223238329e-04 -1.483435013165937053e-04 6.642387351946642000e-04 4.025116659927814675e-04 -3.954251929999522586e-04 2.796794674503837348e-03 1.510836042071487129e-03 -1.398397337251888967e-04 2.598373430704359506e-05 -3.231431684730764380e-04 -8.716361781181648175e-04 3.239935452322166478e-03 -3.784176578171629703e-04 -3.704335649119011586e-03 -3.495993343129383604e-05 1.039349372281852223e-04 -1.511780905137205099e-04 -3.121827569108328107e-02 9.637130838716825854e-03 4.959208286689460038e-02 4.716680834982823201e-01 -5.479686106436228166e-02 -4.308547233749063787e-01 -1.431467544551787521e-04 4.927460887681564148e-04 -3.132221062831177139e-04 -8.976199124254306740e-06 -3.533787865758156611e-04 1.681856256965114788e-04 5.621935240978959440e-05 1.057301770530328418e-03 -2.206255258434600391e-04 -6.793565442460257342e-04 -2.097123574345018809e-03 5.149503708123606563e-04
-9.226587836665557218e-04 -9.089582692137373153e-04 5.064466032209666898e-04 -8.040784689198449652e-04 -4.015668029271014447e-05 2.125469466316353643e-03 5.183140833262907948e-02 -1.949346990867854151e-02 -7.657264770826516243e-02 1.207062566445485418e-03 -7.804096491237973859e-03 -6.933405176185501208e-03 8.229757302340688380e-04 1.146591330239997864e-03 -9.150998791408641126e-04 6.576246937346709367e-04 7.001907748449536645e-03 -4.147948858470208375e-03 -1.390366001193367538e-03 8.739983357824407688e-04 -7.086472992830225386e-05 4.097445927607968469e-02 -1.702761352293991060e-01 -7.567172077510994632e-02 5.518000303751094057e-04 -1.416349735500421758e-03 -8.001100440438661809e-03 8.062516539709865815e-03 -1.478663454684043047e-02 8.213222198690719317e-03 1.044073687610225232e-04 4.091257074527572752e-04 -8.362038131540103702e-05 2.303103722670063469e-03 8.078579211826945102e-04 -4.031730701387782785e-03 -2.740102890561187630e-04 5.291233167979973902e-05 -7.984092905255791585e-05 -2.475541232162107620e-04 2.966870026331779237e-04 -2.829864881803690040e-04 -1.593039128788327095e-03 3.199778772029467609e-03 1.010058617244795733e-03 -8.324243608911726430e-04 4.738488274539460945e-04 1.115883280604396946e-03 -5.196746861405466406e-06 -1.828310032150366879e-04 1.266116508052376067e-04 -4.015668029270743396e-04 -3.056632017574322305e-04 2.971594341660314877e-04 -1.508001452874360325e-03 -1.482017718567316730e-03 2.049880421059479835e-03 6.614041459975373953e-05 1.089427114764500871e-03 1.430522681486077682e-03 4.318024210298162732e-04 1.982322711861165404e-03 3.477096081815566307e-04 1.069112558851718908e-03 7.043954154873689234e-04 -1.282179180169489398e-03 -4.632994313252822294e-02 1.275423409249660037e-02 7.385663882587958917e-02 -5.479686106436228166e-02 1.858347229009252588e-01 8.852374819490761715e-02 -3.779452262842877223e-05 8.976199124252951488e-06 1.417294598566485534e-05 4.677072175267901321e-05 -2.834589197132225680e-06 -1.351154183966369942e-04 2.173185051135067755e-05 -1.000609986587690844e-03 2.192082312448939262e-04 1.031790467756140989e-03 2.084840354490778876e-03 -5.277060221994610929e-04
7.095921623487785098e-04 -4.062911182556221763e-04 3.907008776713962904e-04 -2.282789166757182627e-03 1.777759858134784869e-03 8.522664852711240267e-04 -7.977006432263036156e-03 7.223005705825851983e-03 1.260116627585145671e-02 3.349634054251190984e-02 -1.374823003762431876e-02 -5.740610042032252835e-02 -1.266116508052403172e-04 -1.274147844110949971e-03 1.003917007317675116e-03 -2.669710592165724927e-03 -1.264699213453843131e-03 -5.886496899377991745e-04 -1.200212309219083652e-02 -1.475876108640195895e-03 -1.300320551031138375e-02 4.080381700641231291e-01 -7.721420972988275733e-02 -7.696419896269568461e-01 1.603432622511144750e-03 4.251883795698388827e-03 -6.629631700559499713e-03 -2.579476169390298263e-04 2.490659041213547434e-03 9.765159784120641066e-04 7.558904525683043940e-05 -7.648666516928549590e-04 -8.768329249795791744e-04 -1.735241020177744455e-03 -5.976258890620527765e-04 6.614041459975269870e-04 6.028226359234528219e-04 -5.414065366522618269e-04 -1.752720986893444282e-04 8.806123772424123480e-04 -6.614041459975645004e-06 4.469202300811885953e-04 1.627054199153920525e-03 -1.395562748054781678e-03 9.391938873164887899e-04 8.593529582639246669e-04 1.607212074773989524e-03 1.734768588644944451e-03 9.259658043965225379e-05 -1.757445302222007026e-04 -1.299186715352301726e-04 3.935354668685312265e-04 2.966870026331806342e-04 -6.991986686259580360e-05 1.866104554778719757e-04 -1.594928854919752193e-03 7.251824029330029321e-04 8.456524438111456170e-05 1.752720986893417177e-04 9.382490242507775420e-04 3.697249176126181022e-03 -1.459813436523107067e-03 -2.836006491730829523e-03 -6.354204116904802477e-04 -2.971594341660314877e-04 1.351154183966375363e-03 5.839726177625305902e-03 -3.713311848243262912e-03 -8.738566063225903374e-03 -4.308547233749063787e-01 8.852374819490761715e-02 8.369606484696510140e-01 8.078579211826978712e-05 1.988936753321120720e-04 -3.689690271600492991e-04 -3.212534423416567612e-05 -2.385779240919645868e-04 1.507056589808659160e-04 3.401507036558697921e-04 4.644001967968355133e-04 -2.787346043846598235e-05 1.143284309510002208e-04 -8.347865185554489195e-04 1.880277500764380885e-04
-9.068323273158953451e-03 -8.102673220002545168e-03 8.494318960739687075e-04 1.103127629217298894e-03 5.092811924180947955e-04 -1.508473884407216491e-03 1.106434649947284684e-03 4.851871842424736419e-04 1.393673021923366988e-03 1.391594323178797082e-02 6.071690060257293325e-03 -6.113264035148563294e-04 -6.105705130622883503e-03 1.486269602363015719e-03 -6.765219550488995801e-04 -6.243182706683803387e-03 1.314304524403657731e-03 1.162181570824219034e-04 -4.648253851764038401e-03 5.763664700835594576e-04 1.343595279440690585e-03 -4.607152308405628068e-03 4.393613255554914567e-05 -1.147063761772855114e-03 -4.243852459639848446e-02 9.615635203971907574e-02 -1.071710932282421945e-02 4.837698896438953318e-04 -1.563748373751290392e-04 3.873938569414067738e-05 -4.140371056683206374e-01 4.029486651606721259e-01 -4.485501188695373287e-02 4.629829021989998817e-05 1.984212437992515285e-05 3.826695416128590049e-05 1.719650779593586386e-04 2.347984718291225227e-04 -1.464537751851740285e-05 4.459753670154787569e-04 -2.763724467203947143e-04 4.133775912484500300e-04 4.351094417597979971e-04 -2.829864881803710640e-04 -3.203085792759415018e-04 7.889606598684062357e-05 -4.533925420813053955e-03 5.730594493535733427e-04 -3.080253594217027607e-04 1.724375094922081368e-04 6.869154487717165844e-04 -2.503887124133375667e-05 -3.259777576702601633e-05 3.543236496415553150e-05 -3.448750189843756159e-05 -4.724315328551902463e-06 7.842363445399248064e-05 -2.532233016104819896e-04 3.259777576702059532e-05 -6.850257226402996181e-04 -2.484989862819314424e-04 -1.181078832138409297e-04 7.606147678971517416e-05 3.680241640943371297e-04 -2.007834014635344593e-04 -1.407845967908987351e-04 3.713311848243215640e-04 -1.365327129952058176e-04 1.459813436523055567e-04 -1.431467544551787521e-04 -3.779452262842877223e-05 8.078579211826978712e-05 4.273190457830167155e-01 -4.503996883206661250e-01 4.968231728966997218e-02 3.888111515399749613e-02 -4.277536827932436336e-02 4.736126116875151275e-03 1.266116508052416724e-04 -1.700753518279335408e-05 9.873819036677297959e-05 1.181078832138449954e-04 6.377825693547541661e-05 -9.590360116964481967e-05
-5.422569134114015379e-03 2.163263988944793149e-03 -1.272730549512384075e-03 6.519555153403848013e-05 6.708527766546086742e-05 -2.170822893470480096e-03 -8.456524438110778544e-05 3.788900893500138237e-04 1.925158496385664508e-03 4.209364957741436450e-04 4.560381586652943742e-03 -1.724375094922122025e-04 -5.456584204479724169e-04 -5.631383871636088181e-04 1.977598396532607647e-03 -3.278674838016364720e-04 -1.497607959151577852e-04 -8.924231655638070661e-04 -1.162181570824158319e-04 3.817246785471481094e-04 6.623490090632378011e-04 -7.417175065828601060e-05 6.850257226402962571e-04 -9.755711153463541598e-04 -1.572110411882835651e-02 1.913536680677417612e-02 2.027676139015276244e-03 -2.647033878588688806e-03 -7.747877138828407882e-05 -7.086472992830548106e-06 4.253296365981628080e-01 -9.445621268243242774e-01 9.066386303874246488e-02 -4.275505372342128024e-04 -2.551130277419104756e-05 8.976199124252966734e-06 4.459753670154746911e-04 4.809353004467793692e-04 -2.078698744563745103e-05 8.673842943224800315e-04 1.091316840895927215e-04 5.673902709593095419e-04 8.584080951982162380e-04 -6.283339386976591703e-05 -5.229817068709010589e-04 2.274285399165776409e-03 3.392058405901572432e-04 1.417294598566383890e-05 1.237770616081108020e-04 4.785731427825007074e-04 8.976199124252951488e-06 3.514890604443986948e-04 -3.307020729985789623e-06 -2.395227871576771357e-04 3.798349524157236621e-04 8.456524438110778544e-05 2.664513845304319244e-04 4.015668029270743396e-05 2.692859737275885446e-05 -2.655065214647302175e-04 5.499103042436626239e-04 -4.960531094981665990e-05 -2.584200484718915218e-04 7.133716146116191644e-05 -9.543116963678583472e-05 1.275565138709501556e-04 1.218873354766911252e-04 -5.669178394264722410e-05 1.417294598566112840e-06 4.927460887681564148e-04 8.976199124252951488e-06 1.988936753321120720e-04 -4.503996883206661250e-01 9.470088497329824939e-01 -9.945817602284529046e-02 4.279332067757286862e-02 -3.007735353923755503e-02 8.334637102634556011e-03 5.527448934407921391e-04 -1.181078832138416073e-05 -9.023442277537765781e-05 5.456584204479588644e-04 3.543236496415112693e-05 8.456524438111049594e-05
6.061296566534481525e-04 -1.307690482943682465e-03 -9.372569180317820436e-03 6.845532911074420426e-04 4.799904373810617245e-04 -7.341586020572654246e-04 -6.869154487717223307e-04 -7.308515813272678172e-04 -1.077616326443107345e-03 -6.897500379687952776e-05 -1.814137086164705750e-04 2.653647920048652145e-03 -9.628154639592732388e-04 -2.768448782532507285e-03 4.704000772640984027e-03 1.058719065128907108e-03 3.872521274815521764e-03 4.299599380516782449e-03 -1.790515509522010748e-04 -2.320583689385609990e-03 -7.020332578230899364e-04 2.055077167921022996e-04 2.006416720036784552e-03 -9.925786505291464296e-04 1.663431427183785678e-03 2.016810213759602857e-03 3.726445444856639477e-02 3.042459071588860670e-04 -9.448630657109554161e-07 -8.645497051253399454e-05 -4.700032347764997176e-02 9.041252946326341910e-02 -1.340316604602674877e-01 4.724315328558068862e-05 4.251883795698338520e-06 1.275565138709496135e-05 -5.007774248267666129e-05 -1.936969284706828887e-05 3.094426540202715840e-04 -6.897500379689172503e-05 2.404676502233862965e-04 1.318083976666563004e-04 -1.270840823381026903e-04 -1.960590861349812016e-04 3.070804963559969881e-04 -3.344815252615992692e-04 -7.889606598684739984e-05 2.740102890561181125e-04 3.675517325614858968e-04 1.018562384836192627e-03 -1.125804342794366891e-03 -1.658234680322328170e-04 -1.346429868637868184e-04 1.488159328494435287e-04 8.220308671683488352e-05 1.469262067180265624e-04 5.409341051194079377e-04 -3.911733092042525648e-04 -1.270840823380961146e-03 -8.447075807454153956e-04 1.913347708064296244e-04 -8.031336058542096657e-05 1.771618248207661108e-04 -2.324363141648421805e-04 5.980983205949056900e-04 3.477096081815532697e-04 2.073974429235148477e-04 -4.592034499354296674e-04 4.809353004467725929e-04 -3.132221062831177139e-04 1.417294598566485534e-05 -3.689690271600492991e-04 4.968231728966997218e-02 -9.945817602284529046e-02 5.574786574000015205e-02 -4.713921834830948551e-03 8.353534363948767957e-03 4.437171442884267625e-02 6.803014073117511038e-05 -4.913287941695903020e-05 2.173185051134695061e-05 4.062911182556099791e-05 4.724315328553867579e-05 -8.976199124254984367e-06
1.398113878332201548e-02 -6.116098624345712650e-03 6.122712665805674689e-04 1.033207762354704500e-03 -5.144779392795043819e-04 -1.424381071558951644e-03 1.073364442647419849e-03 -4.799904373810627545e-04 1.511308473604341994e-03 -9.168478758124293249e-03 8.050233319855614605e-03 -9.396663188493436548e-04 -4.258970268691212452e-03 -7.369931912543854530e-05 1.208479861044053482e-03 -4.442273703439127315e-03 -5.966810259963408782e-04 -1.347847163236388923e-03 -6.038619852957434128e-03 -1.339815827177847762e-03 -4.157397489127422443e-05 -6.043816599818842630e-03 -1.531150597984276031e-03 6.510106522747101995e-04 -4.277773043698865352e-02 -9.602737823124957162e-02 1.058341119902614716e-02 3.864489938757033729e-04 4.936909518338688553e-04 -6.472312000118589197e-05 -4.139648236437937223e-01 -4.024356045159911965e-01 4.481249304899674601e-02 -4.251883795696983267e-06 9.023442277537719702e-05 2.031455591278165431e-05 6.283339386976252890e-05 4.576916690302889820e-03 -6.722700712532025426e-04 4.450305039497716290e-04 3.037734756260077832e-04 3.571582388386617909e-04 4.379440309569329333e-04 2.834589197132252785e-04 -4.091257074527557573e-04 2.527508700776284257e-04 -1.015727795639079158e-04 -7.558904525685483395e-06 2.702308367932739885e-04 4.303851264312501604e-04 -2.017282645292415872e-04 -1.436191859880350265e-04 4.960531094981259414e-05 -8.173065518397962552e-05 -1.577921319737002207e-04 1.048798002938896396e-04 -1.048798002938950607e-04 3.311745045316222616e-04 2.300741565005665545e-04 1.700753518279335408e-04 -1.119662732867256249e-04 -6.614041459974289751e-06 -1.138559994181439464e-04 -2.206255258434600391e-04 -6.614041459974289751e-06 7.043954154873716339e-04 -2.140114843834884598e-04 1.289738084695203342e-04 -7.327413074586870603e-04 -8.976199124254306740e-06 4.677072175267901321e-05 -3.212534423416567612e-05 3.888111515399749613e-02 4.279332067757286862e-02 -4.713921834830948551e-03 4.274740033257932725e-01 4.502220540643124824e-01 -4.977066198631392713e-02 1.237770616081108020e-04 -7.322688759258396492e-05 9.165171737394377065e-05 1.270840823380979469e-04 -3.307020729987144875e-06 -8.739983357824407688e-05
-4.138500227813049492e-04 4.550932955995815217e-03 -1.710202148936447344e-04 8.456524438111320645e-05 3.779452262843012748e-04 1.924686064852821786e-03 -6.614041459975102902e-05 6.566798306689746508e-05 -2.179799092594724916e-03 5.413120503456906804e-03 2.153815358287654216e-03 -1.270840823380963314e-03 7.606147678970297688e-05 6.859705857060083723e-04 -9.798229991420524983e-04 1.214149039438158773e-04 3.892835830728328880e-04 6.599868513989604404e-04 3.250328946044961148e-04 -1.502332274480099939e-04 -8.995096385566348114e-04 5.499103042436572029e-04 -5.669178394264512075e-04 1.983740006459728915e-03 1.571260035123695636e-02 1.913772896443845239e-02 2.016337782226748209e-03 2.652703056982934175e-03 -9.968305343248380732e-05 8.503767591393981780e-06 -4.251510574787433772e-01 -9.447312573130864921e-01 9.086795346093598513e-02 4.280229687669986037e-04 -1.606267211708360039e-05 -2.362157664275935138e-06 -2.264836768508677808e-03 3.623549857000767441e-04 2.976318656988904726e-05 -8.621875474610691441e-04 -6.330582540262151385e-05 -5.248714330023207357e-04 -8.664394312567593511e-04 1.086592525567357695e-04 5.673902709593041209e-04 -4.525894084754489809e-04 4.856596157753258506e-04 -1.747996671565030615e-05 -1.233046300752491066e-04 -1.658234680322379128e-04 1.417294598571533851e-06 -4.894390680381733357e-04 8.976199124255661993e-06 2.017282645292456530e-04 -5.513275988422233157e-04 -5.574692087693196470e-05 -2.664513845304319244e-04 -7.322688759258159322e-05 -9.495873810392956027e-05 1.270840823380993021e-04 -3.807798154814362110e-04 7.936849751970502954e-05 2.593649115376013602e-04 -3.873938569414403163e-05 2.834589197132225680e-05 -2.650340899318658116e-04 -1.237770616081026705e-04 3.694414586929018873e-04 7.086472992833274705e-06 -3.533787865758156611e-04 -2.834589197132225680e-06 -2.385779240919645868e-04 -4.277536827932436336e-02 -3.007735353923755503e-02 8.353534363948767957e-03 4.502220540643124824e-01 9.472233336488985467e-01 -9.966840805496593458e-02 -5.399892420536931120e-04 3.684965956272130553e-05 8.928955970967052992e-05 -5.432962627836815037e-04 -9.921062189963806319e-06 -8.551010744682033433e-05
7.511661372400465814e-05 -1.743272356236403361e-04 2.677269496691418813e-03 6.902224695017084456e-04 -7.317964443929783061e-04 -1.086120094034489928e-03 -6.807738388446009543e-04 4.814077319796295721e-04 -7.242375398672955874e-04 -5.905394160692212365e-04 -1.309580209075117754e-03 -9.373514043383528865e-03 -2.116493267192362255e-04 1.999330247043953554e-03 -9.840748829377493189e-04 1.733823725579152646e-04 -2.330032320042717264e-03 -7.095921623487753656e-04 -1.065333106588875218e-03 3.879607747808352328e-03 4.309520442706745239e-03 9.571462855650017401e-04 -2.762779604138242834e-03 4.693607278918167022e-03 -1.658707111855217513e-03 2.059801483249441758e-03 3.724933663951501828e-02 -3.146394008816787310e-04 1.889726131421720250e-06 -8.834469664395537894e-05 4.720488633137635837e-02 9.067614625859671262e-02 -1.341483510488827580e-01 -4.818801635130577361e-05 3.307020729987568392e-06 1.370051445280547737e-05 3.387334090573050345e-04 -7.511661372400838508e-05 2.499162808804941942e-04 1.299186715352203605e-04 -1.960590861349812016e-04 3.099150855531197270e-04 7.039229839546122601e-05 2.395227871576761057e-04 1.289738084695135579e-04 5.385719474551465961e-05 -1.700753518279132120e-05 3.094426540202719093e-04 -2.055077167920893975e-04 -4.648726283296886978e-04 4.799904373810596645e-04 3.170015585459536522e-04 1.511780905136859510e-05 -3.699138902257595170e-04 -1.875553185435865574e-04 -7.889606598685112678e-05 1.733823725579250767e-04 2.347984718291225227e-04 5.999880467263301372e-04 3.486544712472654391e-04 -7.984092905255994873e-05 1.464537751851642164e-04 5.333752005937207738e-04 3.925906038028173224e-04 -1.271785686446671960e-03 -8.456524438111229572e-04 -3.666068694957699868e-04 1.011003480310503078e-03 -1.124387048195800778e-03 1.681856256965114788e-04 -1.351154183966369942e-04 1.507056589808659160e-04 4.736126116875151275e-03 8.334637102634556011e-03 4.437171442884267625e-02 -4.977066198631392713e-02 -9.966840805496593458e-02 5.583384827897983071e-02 -3.921181722699624032e-05 4.771558481839325617e-05 -9.448630657105498991e-06 -7.180959299401717445e-05 -4.866044788410411100e-05 2.078698744563609578e-05
5.390443789879858756e-04 5.579416403021894739e-04 2.862935089103575042e-04 -6.640497625815174401e-03 1.490521486158716009e-03 1.120465866473094319e-02 1.324698018126472783e-03 -1.053522318267492968e-03 -7.046788744070784163e-03 5.003049932938486745e-04 -4.700693751910904779e-04 6.713252081874906442e-04 -7.865512590509165722e-03 -1.133835678852900436e-04 -2.366881979605435331e-03 -6.421289394570272452e-03 -2.179799092594707569e-03 -8.054957635184164990e-04 -7.886299577954794526e-03 -2.900729611732016282e-04 -2.203420669237476405e-03 -6.532310804791293009e-03 1.802326297843262135e-03 -1.129583795057204727e-03 6.059406840403059463e-03 -4.251883795697545697e-06 -4.464477985483308571e-04 -5.276635033614986842e-02 -1.058813551435469971e-02 -9.439796187443136311e-02 2.399952186904317662e-04 -5.763664700835617480e-05 -3.529063550429664339e-04 -4.451878236502055941e-01 -4.540208760200025589e-02 -4.053202714556061181e-01 5.532173249736484135e-04 -6.018777728577511150e-04 3.925906038028186777e-04 1.461230731121675782e-03 1.214149039438307850e-04 8.026611743212883933e-04 1.072419579581628804e-04 1.629888788351050095e-04 2.457116402380810603e-03 5.659729763607338881e-04 6.831359965088745203e-04 1.398397337251909296e-04 2.045628537263765234e-04 -5.669178394264451359e-06 1.984212437992286925e-05 -6.803014073117504262e-04 -1.030845604690435163e-03 -1.176354516809873657e-04 4.582585868696917482e-05 7.039229839545207805e-05 1.303911030680850918e-04 2.262947042377258457e-04 1.275565138709501556e-04 6.047123620549335393e-05 -7.015608262902299757e-04 9.713192315506475813e-04 -4.903839311038831741e-04 2.499162808804948448e-04 4.771558481839427261e-05 9.543116963678718997e-05 1.398397337251888967e-04 -8.031336058541215742e-05 1.790515509521864923e-04 5.621935240978959440e-05 2.173185051135067755e-05 3.401507036558697921e-04 1.266116508052416724e-04 5.527448934407921391e-04 6.803014073117511038e-05 1.237770616081108020e-04 -5.399892420536931120e-04 -3.921181722699624032e-05 4.804326332958152590e-01 5.018829146135807967e-02 4.535484444871472620e-01 3.001074069310494252e-02 5.140999940532208802e-03 4.716283992495225175e-02
6.188853080405573982e-05 -3.448750189844447338e-04 1.129111363524347856e-04 2.588924800047518620e-04 4.652647465019606188e-02 -4.478178499936110064e-03 1.244857089073908660e-03 -2.573712504689520952e-02 3.258832713636397507e-03 -1.866104554778726533e-04 -3.396782721230138429e-04 9.637603270249668955e-05 5.856733712808105327e-03 -1.334619080316439260e-03 8.791950826438559713e-03 -3.829057573792833419e-03 1.572724572875549686e-03 3.358988198601728196e-03 -5.973896732956245417e-03 -3.528118687363953308e-03 -8.464083342636926494e-03 3.829057573792826047e-03 8.121098049783924151e-04 -3.522449508969688857e-03 8.456524438110439731e-05 9.217139206008399203e-04 -1.195251778124101054e-04 -3.084977909545695519e-04 4.467312574680441448e-03 -3.864489938756980061e-04 6.519555153408489753e-05 -1.048798002938936512e-04 -8.031336058541122569e-06 -4.552350250594403708e-02 -1.127443680213370825e-01 -8.323204259539454530e-02 -6.755770919832222406e-05 -7.936849751969926971e-05 -3.307020729987639272e-04 8.173065518397251044e-05 -9.410836134479107435e-04 3.396782721230175834e-04 -1.781066878864759763e-04 1.407373536376167397e-03 4.582585868697222414e-05 -1.133835678853262966e-05 -2.031455591278083777e-05 3.821971100800002638e-04 -1.096041156224432362e-04 -1.903899077407157474e-04 2.371606294934049250e-04 2.094761416680738196e-03 2.084367922957925529e-03 -8.328967924240292427e-04 -1.091316840895917078e-03 -1.102655197684453353e-03 -3.992046452627936179e-04 -3.779452262843046629e-05 2.144839159163406685e-04 8.078579211826707662e-05 -2.168933167339033748e-03 2.287041050552878797e-03 2.116493267192081176e-04 1.247219246738168999e-04 -6.812462703774538678e-04 -8.692740204538712480e-05 -2.031455591277880489e-05 6.717976397203459429e-04 -1.549575427765659621e-04 1.057301770530328418e-03 -1.000609986587690844e-03 4.644001967968355133e-04 -1.700753518279335408e-05 -1.181078832138416073e-05 -4.913287941695903020e-05 -7.322688759258396492e-05 3.684965956272130553e-05 4.771558481839325617e-05 5.018829146135807967e-02 8.117129624907938601e-02 9.124022950882604288e-02 -5.106984870166621227e-03 2.351764170554065773e-03 -6.627269542895223436e-03
-3.581031019043756950e-04 8.928955970967866144e-05 5.820356484778229332e-04 2.554909729681880196e-03 -4.518807611761678326e-03 5.998463172664737428e-03 1.098025368662467090e-02 3.288595900206275902e-03 3.659454653497744119e-03 -3.307020729987605661e-04 1.171630201481310913e-04 5.829805115435340726e-04 -1.312887229805079475e-03 1.193834483525537705e-03 -1.804688455507538845e-03 2.872383719760808951e-04 -3.609376911015079207e-04 -1.422018913894709466e-04 -7.558904525692259659e-06 -8.154168257083799394e-04 3.439301559187145666e-04 -5.617210925650559326e-04 1.450364805866028199e-04 5.692799970907271587e-04 4.771558481839129106e-04 -1.181078832138425288e-04 -1.445640490537434826e-04 -2.609711787493102647e-03 -3.689690271600474017e-04 1.059663928194610116e-03 3.543236496415878411e-04 -9.448630657108378903e-06 -1.804688455507546109e-04 -4.128664203299051705e-01 -8.321692478634316881e-02 -8.576498425879863774e-01 -2.570027538733281195e-04 4.724315328553528766e-05 2.210979573763176688e-04 8.385659708182852373e-04 3.491269027801240988e-04 2.187357997120398419e-03 -1.767366364411966997e-03 5.905394160692249770e-05 1.748469103097754183e-03 -2.636167953332915672e-04 5.669178394259030349e-06 1.459813436523109778e-04 1.209424724109785763e-04 1.492883643822981226e-04 -2.881832350418124175e-05 -5.173125284766366076e-04 -5.272335906665939764e-04 1.913347708064279439e-04 1.653510364993707963e-05 1.984212437992557976e-05 3.382609775244501153e-04 -2.466092601505036341e-04 -1.185803147466999146e-04 -1.044073687610414967e-04 -4.866044788410140050e-05 5.952637313977673927e-05 2.579476169390352474e-04 9.637603270249567311e-05 4.724315328553528766e-05 1.370051445280756446e-05 -2.489714178147795854e-04 9.779332730106178595e-05 -9.779332730106178595e-05 -2.206255258434600391e-04 2.192082312448939262e-04 -2.787346043846598235e-05 9.873819036677297959e-05 -9.023442277537765781e-05 2.173185051134695061e-05 9.165171737394377065e-05 8.928955970967052992e-05 -9.448630657105498991e-06 4.535484444871472620e-01 9.124022950882604288e-02 8.982340734179274921e-01 -4.711654163473241730e-02 -6.655615434866542224e-03 -5.703854868776104398e-02
4.955806779652886405e-04 4.431407778183546627e-04 -7.001435316916692839e-04 1.341705553309268956e-03 1.015727795639058883e-03 7.094976760422061490e-03 -6.652780845669406529e-03 -1.517922515064325933e-03 -1.121316243232236068e-02 5.111709185495158817e-04 -5.763664700835489409e-04 -2.867659404432151339e-04 -6.434989909023085437e-03 -1.811774928500369843e-03 1.101237903085881820e-03 -7.765357105543805108e-03 2.640892268661559732e-04 2.232711424274511428e-03 -6.454359601870149864e-03 2.131611076243459732e-03 8.059681950512733156e-04 -7.877795810363404788e-03 8.267551824969115797e-05 2.358850643546896338e-03 6.025864201570319163e-03 1.233046300752535247e-04 5.135330762137942182e-04 -5.281028646870540577e-02 1.046577574734515806e-02 9.445512608990686010e-02 2.329087456977313062e-04 3.212534423416578454e-05 3.727484794228932063e-04 -4.451471945383800310e-01 4.471422729016283348e-02 4.053382238538545956e-01 5.499103042436639249e-04 -6.590419883332520115e-04 -1.346429868637827527e-04 9.732089576820144574e-05 -1.724375094922128801e-04 -2.467982327636491363e-03 1.462648025720246015e-03 -1.204700408781209466e-04 -8.083303527155487247e-04 5.612486610321874066e-04 6.179404449748347392e-04 -3.892835830728308280e-04 1.478710697837347203e-04 7.275445605972802928e-05 -1.743272356236359451e-04 5.574692087693331995e-05 -2.031455591277914370e-05 -3.401507036558711473e-04 -6.925846271659851557e-04 -9.717916630835092768e-04 4.766834166510756097e-04 2.593649115376027155e-04 -4.771558481839156211e-05 -9.873819036677026909e-05 3.259777576702059532e-05 -6.661284613261136923e-05 -1.379500075937678647e-04 2.078698744563623130e-04 -1.237770616081053810e-04 -6.188853080405133525e-05 1.903899077407113292e-04 4.724315328550547210e-06 -1.795239824850183722e-05 -6.793565442460257342e-04 1.031790467756140989e-03 1.143284309510002208e-04 1.181078832138449954e-04 5.456584204479588644e-04 4.062911182556099791e-05 1.270840823380979469e-04 -5.432962627836815037e-04 -7.180959299401717445e-05 3.001074069310494252e-02 -5.106984870166621227e-03 -4.711654163473241730e-02 4.804260192543553520e-01 -4.992467466602477921e-02 -4.535238780474387665e-01
1.814137086164709003e-04 -3.401507036558623111e-04 9.590360116964109273e-05 -1.236353321482526295e-03 -2.573665261536235010e-02 3.273005659622065574e-03 -2.853486458446419195e-04 4.653072653399175501e-02 -4.497075761250340226e-03 -6.661284613260933635e-05 -3.462923135829965894e-04 1.119662732867246084e-04 -3.825278121529975851e-03 8.125822365112477137e-04 -3.527173824298241844e-03 5.968699986094821303e-03 -3.519614919772555764e-03 -8.456996869644097664e-03 3.832364594522806416e-03 1.568472689079849830e-03 3.353791451740319261e-03 -5.856261281275256317e-03 -1.339343395644992246e-03 8.801399457095664819e-03 -7.842363445399925690e-05 9.221863521336952189e-04 -1.185803147466994809e-04 2.754275836546788044e-04 4.506051960374582444e-03 -3.392058405901603874e-04 -6.094366773829982284e-05 -1.044073687610379459e-04 -8.031336058541461382e-06 4.532271910448051888e-02 -1.126966524365186628e-01 -8.286590815743163918e-02 9.448630657103804925e-06 -1.889726131421675781e-05 3.821971100799992881e-04 1.833034347478780545e-04 1.408318399441878211e-03 3.826695416128267498e-05 -8.409281284825659319e-05 -9.406111819150549027e-04 3.392058405901636400e-04 6.566798306689339932e-05 -8.125822365112436751e-05 -3.307020729987636019e-04 1.039349372281432094e-05 7.398277804515183834e-04 -1.549575427765608935e-04 -1.058246633596044220e-03 -1.001082418120541155e-03 4.653450598625467069e-04 2.166571009674757037e-03 2.285623755954316154e-03 3.481820397144101947e-04 -1.256667877395331893e-04 -6.831359965088751708e-04 -8.598253897967254302e-05 1.090371977830211902e-03 -1.103127629217309086e-03 -2.607822061361691536e-04 3.968424875985217596e-05 2.140114843834854241e-04 8.173065518398165839e-05 1.091316840895896722e-04 -1.223597670095433339e-04 2.362157664276866027e-04 -2.097123574345018809e-03 2.084840354490778876e-03 -8.347865185554489195e-04 6.377825693547541661e-05 3.543236496415112693e-05 4.724315328553867579e-05 -3.307020729987144875e-06 -9.921062189963806319e-06 -4.866044788410411100e-05 5.140999940532208802e-03 2.351764170554065773e-03 -6.655615434866542224e-03 -4.992467466602477921e-02 8.102767706309135787e-02 9.090433068896586200e-02
3.179464216116682611e-04 1.181078832138490612e-04 5.834529430763903471e-04 -1.097694666589467925e-02 3.294737510133399338e-03 3.688272977001908880e-03 -2.544516235959061456e-03 -4.521169769425953736e-03 5.980038342883338062e-03 3.448750189844244050e-04 9.070685430823935327e-05 5.820356484778255353e-04 5.688075655578756547e-04 1.540126797108530609e-04 5.536897565065026280e-04 1.559024058421368871e-05 -8.078579211826945102e-04 3.557409442400983886e-04 -2.744827205889641955e-04 -3.708587532914693554e-04 -1.549575427765632516e-04 1.318556408199349347e-03 1.185803147466992641e-03 -1.791460372587586145e-03 -4.610931760668375264e-04 -1.204700408781203097e-04 -1.426743229223238058e-04 2.602625314500266445e-03 -3.944803299342396555e-04 1.044073687610383742e-03 -3.406231351886257778e-04 -8.031336058540444942e-06 -1.814137086164635819e-04 4.129146083462563732e-01 -8.305346347597519774e-02 -8.576791333430233699e-01 2.574751854061789729e-04 9.448630657103804925e-06 1.455089121194580914e-04 1.770673385141947366e-03 5.810907854120994881e-05 1.739965335506351869e-03 -8.451800122782676585e-04 3.486544712472678244e-04 2.193027175514657232e-03 2.518060070119226531e-04 4.157397489127625731e-05 2.210979573763142806e-04 2.466092601505063446e-04 9.070685430823122175e-05 -9.637603270249838362e-05 2.177909366463251029e-04 2.196806627777502007e-04 -2.551130277419138637e-05 4.582585868697459583e-05 6.094366773833743110e-05 3.321193675973321000e-04 -9.873819036677704535e-05 4.535342715411832138e-05 1.228321985424145162e-05 -1.842482978135404591e-05 2.125941897849169260e-05 4.185743381098622727e-04 2.376330610262533932e-04 -1.157457255495649784e-04 -1.048798002938923501e-04 -1.251943562066796254e-04 1.464537751851658970e-04 -2.929075503703209519e-05 5.149503708123606563e-04 -5.277060221994610929e-04 1.880277500764380885e-04 -9.590360116964481967e-05 8.456524438111049594e-05 -8.976199124254984367e-06 -8.739983357824407688e-05 -8.551010744682033433e-05 2.078698744563609578e-05 4.716283992495225175e-02 -6.627269542895223436e-03 -5.703854868776104398e-02 -4.535238780474387665e-01 9.090433068896586200e-02 8.981830508123792578e-01
1.634734046152013898e+00 2.475588475315458892e-01 -2.691867631056651250e-02 -7.392797598734075770e-02 -1.441105147822040362e-02 6.401825215416637183e-02 -7.391474790442080500e-02 -2.804117363263087734e-02 -5.935346319875237781e-02 7.756191933806431960e-02 -4.002487189504035092e-02 4.351566849130865736e-03 -2.926595238155844658e-01 1.805066400733822823e-02 9.510755403678014530e-02 -2.924289772275510124e-01 -3.083560614947035081e-03 -9.640815804673100176e-02 -4.559909155120065241e-03 2.104162804184562044e-02 7.647249222329979140e-03 -4.581168574098568209e-03 1.883064846808246706e-02 -1.212590015379895469e-02 -4.407686990918764369e-01 1.210440451905403225e-01 -1.313548633951089166e-02 3.478040944881273435e-03 1.173047496079900878e-03 -1.403121652580459843e-04 -5.576912515897865241e-02 1.009926336415595816e-01 -1.115080146998545692e-02 -4.908091194834525092e-03 3.505441973786798575e-04 -2.125941897849552119e-05 -4.562568944650071123e-01 -3.902723822710966184e-01 4.289158643640678115e-02 -1.209424724109764079e-03 -1.342319714301982991e-02 -6.075469512520088444e-04 -1.224070101628284193e-03 -1.297580448140576818e-02 3.519142488239690707e-03 -3.931575216422440386e-03 -1.488726246333863315e-02 1.627054199153921826e-03 -4.128862624542850579e-02 4.916122530893051942e-03 6.088933811206520552e-02 3.163259814539745585e-02 -1.217928491701166177e-03 -3.364988079068990945e-02 3.163023598773317957e-02 6.158617462302689097e-03 3.287273091914281326e-02 -4.126689439491713907e-02 -8.369597036065849413e-03 -6.051517233804375867e-02 2.132083507776314380e-03 -1.042656393011816328e-03 -7.147889092101879878e-04 2.169878030404740442e-03 -1.475403677107334308e-03 -3.590952081233708681e-03 2.176019640331869516e-03 -7.214029506701622775e-04 3.816301922405731899e-03 2.131138644710590772e-03 -9.316349827908059628e-04 7.010883947573804233e-04 -8.945018643083701634e-03 -5.451859889151053004e-03 6.075469512520149159e-04 1.414979684055138118e-02 -3.547960811743817739e-04 7.511661372401211203e-05 1.488159328494499797e-04 7.464418219114567318e-05 -3.623549857000767441e-04 1.696029202950826873e-04 1.951142230692659422e-04 3.255053261373523892e-04
2.475588475315458892e-01 2.035023394214243275e+00 -9.851661997786453906e-02 -4.690441987648037714e-02 -2.896005296403449201e-03 6.432297049285809476e-02 -5.470190232625837812e-02 -2.100005406695434895e-02 -6.767014790313842509e-02 4.009384689883722930e-02 -1.028360614827612540e-01 1.044735091756380033e-02 -1.675809133344591251e-02 -2.705218546175143235e-01 8.050233319855621544e-03 -4.875682391680630223e-02 -2.614048708964712420e-01 -2.953878159178243562e-02 1.256667877395142158e-04 6.242237843618082815e-03 2.866714541366430224e-03 2.160429399747604111e-03 6.604592829318169968e-03 -6.075469512520257579e-04 2.086366308341899289e-01 -6.461271275195830111e-01 5.160983794371989952e-02 2.907343653192010630e-03 7.340168725973986869e-03 -1.158874550094217415e-03 4.751716357459349893e-03 9.251626707906846631e-03 6.756715782897584378e-03 -4.098343547520415242e-03 4.955806779652796416e-04 -8.645497051253337112e-05 -4.138315979515285736e-01 -7.665626808958055927e-01 6.697614598137388575e-02 -1.141678042298302845e-02 -1.104025249129730185e-02 3.058994175238568224e-03 -1.088387765392215961e-02 -1.132796329480622449e-02 1.409263262507602253e-03 -1.062687490004886673e-02 -6.991986686259580794e-03 2.167988304273310574e-03 5.685099336921746460e-02 5.817521895581110117e-03 -8.269488794253798680e-02 1.352949423791226929e-02 -7.768191694740966824e-03 -1.366177506711179282e-02 1.436664291413195698e-03 -5.775947920689828222e-03 2.118855424856368186e-03 5.313012261644850520e-02 1.219440272606297365e-02 7.593108568664755365e-02 5.678627024921631058e-04 -8.683291573881898699e-04 6.954192163631159719e-04 -4.294402633655376115e-04 1.232101437686808441e-03 -6.472312000118491618e-04 -6.944743532974007125e-04 1.030042471084579442e-02 1.459813436523204645e-04 5.286508852651600893e-04 -9.099031322794444432e-04 -4.048738236570465767e-04 -8.058737087447018221e-03 2.196806627777501790e-03 -1.346902300170677675e-03 -6.110901877484297209e-03 4.533452989280201476e-03 -1.445640490537516412e-04 5.532173249736426672e-04 -3.425128613201470986e-04 8.314794978251998855e-05 4.436132093511811216e-04 -3.363712513930263727e-04 1.218873354766857042e-04
-2.691867631056651250e-02 -9.851661997786453906e-02 1.155235882428186756e+00 4.117004593068179785e-02 1.353941530010223902e-02 -3.609518640474935341e-02 -2.998097750653506630e-02 -1.688706514191543745e-02 -1.793586314485438177e-02 -4.339756060809480884e-03 1.044782334909666321e-02 -9.224698110534085282e-03 1.485485366018475251e-01 -6.997844837266981033e-02 -3.572409143569144074e-01 -1.413543492195258044e-01 4.870721860585647267e-02 -3.662341210163493899e-01 -9.315404964842318239e-03 -2.251608685588722507e-03 1.627148685460488506e-02 9.019662825274860074e-03 4.467312574680442315e-03 1.582740121372082712e-02 -2.327906378144870350e-02 5.178841706313924709e-02 -1.825168362456819349e-01 -3.434577243858447397e-04 -1.153205371699971178e-03 -3.040569345457203553e-03 -3.198361477430012017e-04 6.696716978224961231e-03 6.991986686259574202e-02 4.473926616140082779e-04 -8.739983357824585226e-05 -2.839313512460813361e-04 4.548665284638137019e-02 6.702102697699514888e-02 -1.649560837379147604e-01 -1.173047496079893288e-03 2.754275836546845289e-03 8.711637465853140291e-03 3.644809275979226607e-03 1.700281086746502010e-03 8.998875837829217392e-03 1.181551263671295387e-03 2.166571009674760073e-03 1.241266609424216370e-02 1.071569202822564987e-02 8.017635544088594010e-03 -1.814704004004072738e-02 5.404522249558937896e-02 -6.914035483338430710e-03 -5.757759306674902627e-02 -5.561700220539921719e-02 -4.687465668991043152e-03 -5.181345593438057423e-02 -2.286521375866737427e-02 -1.486127872903158197e-02 -3.333146193754538134e-02 1.058246633596076096e-04 -2.305465880334255395e-04 8.051650614454185922e-03 1.279344590972359991e-03 -1.269423528782397202e-03 -7.114818884801913561e-04 -1.139504857247168167e-03 6.902224695017023740e-04 -1.012420774909074395e-03 -2.187357997120376518e-04 5.069190347538256747e-04 3.817246785471433389e-04 9.410836134479117192e-04 -1.311942366739380587e-03 -9.685318855068073690e-03 6.340031170919138096e-04 -1.275565138709501556e-04 2.942776018156140032e-03 1.856655924121631402e-04 1.124387048195764783e-04 5.801459223464072680e-04 -7.610871994300158223e-04 9.448630657107464107e-05 5.806183538792581214e-04
-7.392797598734075770e-02 -4.690441987648037714e-02 4.117004593068179785e-02 1.687037886017498378e+00 -3.506717538925603617e-02 -3.134616290702724184e-01 4.659639451705865909e-02 4.075666833943327946e-03 3.717374759425814967e-02 -7.393836948106355389e-02 5.470426448392263358e-02 2.998522939033075596e-02 -3.246374694114991799e-01 -1.239433575076737681e-01 1.326115312725043016e-03 6.835139417351579136e-03 -2.790180633043851458e-03 -9.193517629365637739e-03 -3.247952615434728241e-01 1.214172661014960575e-01 -2.581743840748063068e-02 6.837974006548711361e-03 7.124267515459107355e-04 -9.702798821783729932e-03 -1.659037813928221014e-02 -4.488099562126156446e-04 -3.817246785471444231e-03 -3.406812442672677577e-01 -1.216369467642738553e-02 -1.105754348539980392e-01 1.002405226412537639e-02 -3.864489938756922056e-04 -3.538039749553912195e-03 -9.488220419560816632e-02 -1.084324854209660696e-02 -9.843063743888487427e-02 -4.295347496721083243e-03 3.060411469837129132e-03 8.744707673153027244e-03 -4.986656558748356893e-01 4.897319755885405634e-02 4.450196380245091676e-01 -4.907146331768795847e-03 1.498552822217252400e-03 1.364618482652753435e-02 -4.285426434531131729e-03 -1.089899546297362458e-03 9.194934923964196913e-03 3.979101828627695792e-02 4.525421653221652074e-02 -6.939546786112623343e-03 -3.998093576248480663e-02 -5.189187956883457159e-02 7.933542731240344342e-03 -1.046435845274655682e-03 3.042459071588661176e-04 -2.892225844140609847e-03 1.576504025138398147e-03 3.099150855531170165e-04 1.500442548348681618e-03 -4.001211624365325070e-02 5.237990134227416689e-02 -4.058659298760545001e-03 3.975936537357563361e-02 -4.528350728725355490e-02 2.985294856113130356e-03 1.575559162072680177e-03 3.817246785471487599e-04 1.530678166451434393e-03 -1.046435845274655682e-03 -8.191962779712240635e-04 -2.266726494640095100e-03 1.141394583378588711e-03 7.039229839545207805e-05 6.769943865817652871e-04 1.081395778705963829e-03 7.464418219113415354e-05 6.859705857060101070e-04 -6.664591633990801789e-03 2.551130277419050817e-04 2.544516235959058854e-03 1.240605205278228753e-03 -1.231629006153977428e-03 -1.096749803523756547e-02
-1.441105147822040362e-02 -2.896005296403449201e-03 1.353941530010223902e-02 -3.506717538925603617e-02 1.337189107855172310e+00 6.134617940433637062e-02 -4.070942518614772791e-03 6.133578591061353280e-03 -1.300320551031137334e-02 2.802416609744809439e-02 -2.098588112096869129e-02 -1.688328568965259333e-02 -1.497466229691687412e-01 -4.340185973504387951e-01 5.959251355437720533e-03 3.815357059340013929e-03 5.422569134114011043e-03 2.228931972011668171e-03 1.515621773499319369e-01 -4.326877577223852134e-01 3.129717175707013438e-02 -3.510166289115448490e-03 2.604515040631692410e-03 7.681736724228453023e-04 2.390031124715379443e-03 7.513551098531912054e-03 4.851871842424705520e-04 -1.490474243005424776e-02 -2.410548826187259297e-01 -3.456167364910078810e-02 -2.947972765017379182e-04 -2.714591587786994997e-03 8.286449086283309041e-04 -3.522921940502635879e-03 2.390456313094920654e-02 -2.120745150987787646e-03 5.706028053827232743e-03 4.150783447667337131e-03 -4.647308988698341248e-03 4.914091075301772749e-02 -1.495737130281436511e-01 -6.139814687295044870e-02 7.251824029330070521e-04 5.792483024339772565e-03 -1.013365637974784125e-03 -3.630163898460711698e-03 4.261804857888349882e-03 8.012438797227175100e-04 -5.978526561978220188e-02 -6.253717929866475789e-02 5.348397383455718093e-03 -1.087395659173220203e-02 -1.949488720327711977e-02 7.227730021154407138e-03 -6.661284613260811662e-04 -8.243930248326322404e-04 -1.343595279440688416e-03 -2.905453927060585532e-04 -1.336981237980714235e-03 -7.984092905255046196e-05 -1.917599591859974958e-03 -3.230959253197921658e-03 -3.659927085030605706e-03 5.945172895758631115e-02 -7.000773912770683061e-02 9.352727055937889653e-03 -4.710142382568057373e-04 6.767109276620417863e-03 -3.122772432174038097e-04 1.053522318267540456e-04 -4.251883795698338520e-05 1.782956604996189034e-03 5.333752005937213159e-04 6.991986686259309310e-05 4.941633833667252382e-04 -4.932185203010131230e-04 3.741657740214592107e-04 -7.450245273129285119e-04 1.406901104843311882e-03 4.647356231851625108e-02 -4.519752474827385888e-03 9.798229991420516309e-04 -2.559823017623572353e-02 3.283871584877724216e-03
6.401825215416637183e-02 6.432297049285809476e-02 -3.609518640474935341e-02 -3.134616290702724184e-01 6.134617940433637062e-02 1.889234802627336895e+00 -3.718555838257953106e-02 -1.300037092111424805e-02 -1.105863007792537156e-01 5.936810857627090876e-02 -6.771597376182540706e-02 -1.793775287098579169e-02 2.395842032569472230e-02 2.566531545390120239e-02 -2.657285642851636709e-01 1.076199031844549472e-03 1.347658190623248625e-02 1.613684386774109220e-02 -9.209107869949861511e-03 1.157221039729244491e-02 -2.670447585356987563e-01 1.879805069231535453e-03 -1.043128824544671193e-02 1.888734025202509076e-02 2.163783663630912402e-02 5.437686943165565348e-04 1.194023456138680259e-02 -1.360749268398669942e-01 -3.462261731683913962e-02 -5.506746984638183351e-01 -2.468454759169385476e-03 8.154168257083751689e-04 4.718173718626632145e-03 -3.133969059502714899e-02 -2.095706279746445324e-03 5.785396551346933328e-03 8.892578742936758929e-03 3.684965956272001804e-04 -1.298525311206288196e-02 4.463778786814682764e-01 -6.149027102185725818e-02 -7.017318465051278764e-01 6.603647966252443324e-03 -1.013365637974791063e-03 -3.273005659622040854e-03 9.904527086312996456e-03 -4.190467696427190893e-03 -1.310052640607959479e-02 4.947775443594348496e-03 7.616068741161515984e-03 -4.083225738469041348e-03 -5.740421069419111844e-02 -7.646115386651132495e-02 1.243250821862207367e-02 -2.553020003550465940e-03 -1.734768588644943800e-03 9.083441082210312600e-03 -3.491269027801232640e-03 -1.104544923815877150e-03 -2.925768482973364892e-03 -5.842560766822441076e-02 7.989195165810701604e-02 3.606069890285079974e-03 -8.200466547303610423e-03 7.195132245387385675e-03 -4.494241172053208867e-03 -3.474261492618412397e-03 7.521110003057523540e-04 -3.099623287064142991e-03 -2.637585247931546837e-03 2.121690014053470921e-03 9.132101530094383643e-04 -1.462648025720251869e-03 -2.163263988944763225e-03 -7.289618551958633192e-04 -1.385641685864825827e-03 1.925158496385661906e-03 -1.082813073304537965e-03 1.106103947874293933e-02 -4.495658466651780184e-03 5.894055803903652455e-03 6.939074354579781272e-03 3.276312680352024692e-03 3.795514934960088349e-03
-7.391474790442080500e-02 -5.470190232625837812e-02 -2.998097750653506630e-02 4.659639451705865909e-02 -4.070942518614772791e-03 -3.718555838257953106e-02 1.687002926084066878e+00 3.521882591130261891e-02 3.134398972197610655e-01 -7.393128300807073894e-02 4.689213665662611552e-02 -4.117146322528036917e-02 6.829942670490174103e-03 -7.199856560715886837e-04 9.713192315506541732e-03 -3.247617189046401176e-01 -1.214115969231018138e-01 2.579617898850213725e-02 6.832304828154446910e-03 2.799156832168106686e-03 9.208635438416995153e-03 -3.246837677017190282e-01 1.239537510013965921e-01 -1.319028839732208332e-03 -1.662155862045072707e-02 4.223537903727111673e-04 3.812050038610038764e-03 -3.407128971799691097e-01 1.204936624547637246e-02 1.105905526630494018e-01 1.001507606500109948e-02 3.911733092042422649e-04 3.525284098166828022e-03 -9.488834580553533182e-02 1.079600538881107276e-02 9.842969257581915543e-02 -4.284481571465402483e-03 1.079978484107383405e-03 -9.196352218562759556e-03 -4.900059858775954874e-03 -1.501387411414384625e-03 -1.364004321660043824e-02 -4.986505380657842990e-01 -4.904925903564377049e-02 -4.450139688461148824e-01 -4.285426434531120453e-03 -3.063246059034277838e-03 -8.746597399284444102e-03 1.578393751269817824e-03 -3.651895748972089698e-04 -1.531150597984282536e-03 -1.044546119143241426e-03 8.196687095040830484e-04 2.262474610844398062e-03 -3.999085682467477809e-02 -5.237375973234706383e-02 4.069052792483367209e-03 3.977070373036416945e-02 4.531185317922489797e-02 -2.987657013777404030e-03 -1.043128824544675313e-03 -3.014113179617284709e-04 2.903091769396290607e-03 1.576504025138398147e-03 -3.118048116845394038e-04 -1.499970116815822633e-03 3.978865612861268164e-02 -4.521878416725237659e-02 6.940491649178351721e-03 -3.998943953007622065e-02 5.188998984270314085e-02 -7.933542731240346077e-03 1.167850749218500399e-03 -7.417175065829685263e-05 -6.831359965088705088e-04 1.128166500458649239e-03 -7.653390832258093537e-05 -6.732149343189117304e-04 1.284541337833781504e-03 1.246274383672483664e-03 1.096277371990902333e-02 -6.632466289756640612e-03 -2.796794674503811544e-04 -2.536484899900520729e-03
-2.804117363263087734e-02 -2.100005406695434895e-02 -1.688706514191543745e-02 4.075666833943327946e-03 6.133578591061353280e-03 -1.300037092111424805e-02 3.521882591130261891e-02 1.337173045183055020e+00 6.135279344579633309e-02 1.439546123763617638e-02 -2.886556665746356238e-03 1.352713208024799996e-02 3.517252762108270814e-03 2.610656650558811943e-03 7.573077471671706140e-04 -1.515248552588363828e-01 -4.327557878631164145e-01 3.130756525079295138e-02 -3.809687880945740804e-03 5.415482661121182213e-03 2.222790362084545168e-03 1.497532370106287036e-01 -4.339425358736491711e-01 5.966337828430550230e-03 -2.391920850846785459e-03 7.503630036341947529e-03 4.809353004467722134e-04 1.486694790742587244e-02 -2.409944113825204237e-01 -3.459049197260496977e-02 3.080253594216756556e-04 -2.710812135524153475e-03 8.229757302340655854e-04 3.479458239479869472e-03 2.392251552919770485e-02 -2.074919292300813484e-03 3.623549857000734915e-03 4.262277289421209300e-03 7.974644274598781564e-04 -7.322688759258349058e-04 5.792010592806919218e-03 -1.020452110967614689e-03 -4.921649979827456833e-02 -1.495859962479978988e-01 -6.148082239120014614e-02 -5.707445348425798856e-03 4.145114269273069210e-03 -4.649198714829761575e-03 4.695969436582396244e-04 6.919232230199847018e-03 -3.108599486188349864e-04 -1.077143894910272863e-04 -4.393613255554949804e-05 1.784846331127612614e-03 1.907678529670006964e-03 -3.238518157723611207e-03 -3.651423317439205993e-03 -5.942952467554210583e-02 -7.001766018989680207e-02 9.352727055937894857e-03 6.642387351946614895e-04 -8.206135725697874658e-04 -1.331312059586452386e-03 2.886556665746334554e-04 -1.336981237980714235e-03 -7.984092905256130399e-05 5.980132829189928334e-02 -6.237324555676396209e-02 5.351231972652856390e-03 1.086970470793650369e-02 -1.948402127802144335e-02 7.225367863490129994e-03 4.781007112496411804e-04 3.699138902257608722e-04 -7.440796642472200829e-04 -4.729039643882309977e-04 7.086472992830564199e-05 4.951082464324357271e-04 -9.585635801635627572e-04 -2.559161613477575065e-02 3.280092132614879225e-03 -1.434302133748923758e-03 4.647639690771338677e-02 -4.523059495557379267e-03
-5.935346319875237781e-02 -6.767014790313842509e-02 -1.793586314485438177e-02 3.717374759425814967e-02 -1.300320551031137334e-02 -1.105863007792537156e-01 3.134398972197610655e-01 6.135279344579633309e-02 1.889268817697702385e+00 -6.399699273518788534e-02 6.434092289110660001e-02 -3.609424154168359988e-02 -1.877915343100099513e-03 -1.044120930763669033e-02 1.889867860881364048e-02 9.199186807759919537e-03 1.153677803232829903e-02 -2.670598763447501467e-01 -1.078561189508855239e-03 1.347610947469963898e-02 1.616849678044241304e-02 -2.397684515547608003e-02 2.567901596835400063e-02 -2.657484064095436138e-01 -2.166948954901036506e-02 4.294402633655278537e-04 1.193881726678822953e-02 1.360555571470198899e-01 -3.449175378223819088e-02 -5.507209967540381834e-01 2.457116402380834889e-03 8.428178546139938757e-04 4.684631079793923070e-03 3.133969059502721144e-02 -2.050352852592337086e-03 5.820356484778244945e-03 -9.915393011568665940e-03 -4.221175746062764272e-03 -1.311564421513098169e-02 -6.582860978806811050e-03 -1.016672658704757121e-03 -3.263084597432061584e-03 -4.463745716607383507e-01 -6.157719842390266263e-02 -7.017275946213321625e-01 -8.864232850965426264e-03 3.495993343129763075e-04 -1.300178821571279161e-02 3.481347965611259442e-03 7.903779544670672163e-04 -3.096316266334140938e-03 2.639947405595858242e-03 2.123579740184923341e-03 9.028166592866125779e-04 5.840907256457449764e-02 7.993636022219542669e-02 3.586700197438015981e-03 8.205190862632178589e-03 7.189463066993126428e-03 -4.489044425191792559e-03 2.560578908076122963e-03 -1.711147012002173446e-03 9.052733032574715802e-03 3.484182554808386029e-03 -1.110686533742992563e-03 -2.925296051440489428e-03 -4.947303012061478669e-03 7.646776790797107579e-03 -4.077556560074760417e-03 5.742783227083389508e-02 -7.645123280432131185e-02 1.242967362942495706e-02 1.353988773163508890e-03 1.919961749524223913e-03 -1.072892011114554142e-03 1.479655560903045224e-03 -2.178854229529012150e-03 -7.180959299401683564e-04 -6.951357574434005593e-03 3.300879120060511498e-03 3.773310652915900371e-03 -1.106103947874293933e-02 -4.488571993658927936e-03 5.882717447115166920e-03
7.756191933806431960e-02 4.009384689883722930e-02 -4.339756060809480884e-03 -7.393836948106355389e-02 2.802416609744809439e-02 5.936810857627090876e-02 -7.393128300807073894e-02 1.439546123763617638e-02 -6.399699273518788534e-02 1.635214036589395237e+00 -2.476197911992842893e-01 2.681757596253544693e-02 -4.579278847967175638e-03 -1.883064846808244971e-02 1.212873474299608345e-02 -4.568412922711516562e-03 -2.107375338607979376e-02 -7.653863263789957225e-03 -2.924582679825880605e-01 3.095371403268426004e-03 9.647099144060075626e-02 -2.926552719317887519e-01 -1.806011263799533334e-02 -9.508676704933451129e-02 -4.406949997727510060e-01 -1.211092407420743811e-01 1.315249387469367807e-02 3.454419368238519344e-03 -1.098875745421607712e-03 1.105489786881467726e-04 -5.572755118408733582e-02 -1.009349969945512182e-01 1.118150951962104678e-02 -4.913287941695919717e-03 -3.245604630716562118e-04 4.346370102270157872e-05 -3.946220593940960933e-03 1.486789277049156005e-02 -1.636975261343870522e-03 -1.216038765569746501e-03 1.297816663907006007e-02 -3.511583583714012000e-03 -1.216983628635453629e-03 1.342319714301981430e-02 6.066020881863071375e-04 -4.563920098834037264e-01 3.903352156649664284e-01 -4.291331828691813399e-02 2.179326661061849885e-03 7.143164776773344238e-04 -3.811105175544331636e-03 2.133028370842026712e-03 9.330522773893666546e-04 -7.081748677502082770e-04 2.133028370842016304e-03 1.062498517391747329e-03 7.932125436641750474e-04 2.180743955660410360e-03 1.474931245574486165e-03 3.594731533496558877e-03 3.163779489225887476e-02 -6.135940748725631291e-03 -3.280328348381307546e-02 -4.125555603812862404e-02 8.357313816211620755e-03 6.049485778213097714e-02 -4.127870518323852045e-02 -4.933130066075839225e-03 -6.087611002914527364e-02 3.163921218685743220e-02 1.225487396226839464e-03 3.364610133842707573e-02 1.366460965630891811e-02 3.505441973786780144e-04 -5.905394160692588584e-05 -9.307846060316636930e-03 5.437214511632527253e-03 -5.886496899377923440e-04 4.658174913954033066e-04 -1.818861401493193956e-04 -3.340090937287544873e-04 4.979428356295580865e-04 -5.999880467264385574e-05 3.538512181086963301e-04
-4.002487189504035092e-02 -1.028360614827612540e-01 1.044782334909666321e-02 5.470426448392263358e-02 -2.098588112096869129e-02 -6.771597376182540706e-02 4.689213665662611552e-02 -2.886556665746356238e-03 6.434092289110660001e-02 -2.476197911992842893e-01 2.035179296620085676e+00 -9.856055611042006948e-02 -2.184523407923249713e-03 6.570577758952573719e-03 -5.612486610321772151e-04 -1.455089121194397955e-04 6.210112499383925108e-03 2.831754607935139424e-03 4.872469857257213238e-02 -2.613873909297556031e-01 -2.948350710243834161e-02 1.672974544147461107e-02 -2.704731941696302266e-01 8.005352324234368822e-03 -2.086432448756499469e-01 -6.462301175937454900e-01 5.167550592678679666e-02 -2.970177047061789422e-03 7.338751431375420756e-03 -1.156512392429947860e-03 -4.778644954832127721e-03 9.211470027614139522e-03 6.748212015306194640e-03 4.094564095257608415e-03 4.955806779653158540e-04 -8.787226511109948396e-05 1.064246514063307142e-02 -6.995766138522398030e-03 2.168460735806201217e-03 1.090041275757210396e-02 -1.132323897947765112e-02 1.421546482361849125e-03 1.143237066356726610e-02 -1.103363844983731856e-02 3.048128249982877055e-03 4.139256118265667306e-01 -7.663760704403277391e-01 6.695535899392826562e-02 7.015608262902366977e-04 1.022672539172031839e-02 1.412570283237522990e-04 -5.187298230752081414e-04 -9.080134061480193454e-04 -4.114878651170235770e-04 -5.584140718350593009e-04 -8.669118627896183361e-04 7.346310335900945940e-04 4.360543048255254538e-04 1.237770616081072892e-03 -6.448690423475867631e-04 -1.413515146303284328e-03 -5.782561962149810643e-03 2.132083507776322620e-03 -5.313012261644854684e-02 1.218684382153730275e-02 7.594809322183034006e-02 -5.685193823228315568e-02 5.720200999812901678e-03 -8.270244684706365423e-02 -1.351154183966375884e-02 -7.772443578536639142e-03 -1.364901941572466484e-02 6.159562325368392322e-03 4.552350250594408218e-03 -1.355878499294851372e-04 8.100783493871145657e-03 2.189720154784682501e-03 -1.347847163236395645e-03 -5.040844455566977859e-04 -3.377885459915992619e-04 1.218873354766640202e-04 -6.155782873105586795e-04 -3.444025874515464465e-04 8.503767591395050736e-05
4.351566849130865736e-03 1.044735091756380033e-02 -9.224698110534085282e-03 2.998522939033075596e-02 -1.688328568965259333e-02 -1.793775287098579169e-02 -4.117146322528036917e-02 1.352713208024799996e-02 -3.609424154168359988e-02 2.681757596253544693e-02 -9.856055611042006948e-02 1.155249110511106680e+00 -9.027694161333404271e-03 4.455501786359059198e-03 1.583307039211509157e-02 9.309263354915206512e-03 -2.257750295515843775e-03 1.626723497080918499e-02 1.413723016177743097e-01 4.871572237344787282e-02 -3.662955371156205731e-01 -1.485253874567376009e-01 -7.001954991602822587e-02 -3.571917814774974165e-01 2.339150248626829798e-02 5.187676175978318815e-02 -1.825097497726891060e-01 3.425128613201457433e-04 -1.152260508634265785e-03 -3.040569345457204854e-03 4.289678318325946009e-04 6.701441293553515519e-03 6.995766138522416244e-02 -4.483375246797045638e-04 -8.834469664395493171e-05 -2.848762143117939392e-04 -1.179189106007019327e-03 2.162791557411920720e-03 1.241219366270930949e-02 -3.646226570577789684e-03 1.700753518279355791e-03 8.998875837829215657e-03 1.170685338415622650e-03 2.755693131145412703e-03 8.711165034320286077e-03 -4.548429068871710085e-02 6.700260214721379115e-02 -1.649461626757247612e-01 1.140449720312880933e-03 6.618765775303828277e-04 -1.014782932573347635e-03 2.201530943106037646e-04 5.073914662866738177e-04 3.807798154814348557e-04 -1.048798002938923501e-04 -2.296017249677157011e-04 8.145192057959545900e-03 -1.277454864840934894e-03 -1.268006234183828270e-03 -7.095921623487771003e-04 5.561416761620208149e-02 -4.675182449136808423e-03 -5.172416637467090739e-02 2.286852077939736244e-02 -1.485891657136730395e-02 -3.333429652674252397e-02 -1.071994391202134994e-02 7.987872357518709110e-03 -1.814987462923785960e-02 -5.404238790639225021e-02 -6.923011682462686806e-03 -5.757475847755189058e-02 -6.141609927119900730e-04 -1.365327129952085281e-04 2.947027901951843575e-03 -9.202966260022707717e-04 -1.311469935206529625e-03 -9.688625875798065334e-03 6.935294902316901152e-04 9.637603270249635074e-05 5.796734908135482830e-04 -2.560578908076149201e-04 1.119662732867242696e-04 5.801459223464045575e-04
-2.926595238155844658e-01 -1.675809133344591251e-02 1.485485366018475251e-01 -3.246374694114991799e-01 -1.497466229691687412e-01 2.395842032569472230e-02 6.829942670490174103e-03 3.517252762108270814e-03 -1.877915343100099513e-03 -4.579278847967175638e-03 -2.184523407923249713e-03 -9.027694161333404271e-03 1.701239177895131016e+00 -2.209326063398168727e-01 3.137446155584527330e-01 2.436707360161461181e-02 -3.546543517145312775e-03 -4.856926859826271592e-02 3.919480969181345781e-02 4.940122052762101201e-02 -4.903366879505939580e-03 1.995550794781108563e-03 -6.241765412085242479e-03 7.835749403939294699e-03 -5.140716481612495059e-02 5.200762529438411608e-02 4.699512673078860836e-02 -7.576053790328676762e-02 -6.807360443219692692e-02 -2.987042852784688174e-02 -9.908778970108608058e-03 8.708330445123164260e-03 -1.504222000611510346e-03 9.325798458565109222e-03 -2.036179906606668151e-03 -5.604927705796190589e-03 -4.059793134439393381e-02 8.902972236659586341e-03 5.312161884885711199e-02 -3.771798872010756476e-02 -5.105662061874626650e-02 1.642172008205298323e-03 -2.661679256107170755e-03 1.148481056371427949e-03 2.319638826319911102e-03 -2.379165199459676999e-03 -2.099013300476440004e-03 -2.088147375220755395e-04 -4.506685018628608930e-01 4.260217487937958403e-01 -6.728700592999273256e-02 -4.297808865007261003e-01 -3.991337805328648569e-02 -4.085422545096797364e-01 -7.810238101165075178e-03 -1.278872159439503609e-03 -1.290352245687891031e-02 1.542961386305675845e-03 -3.665123831892018978e-03 -3.113796233049814961e-03 4.294402633655430325e-04 1.273675412578119826e-03 1.636502829811003947e-03 -9.314460101776601136e-03 1.544567653517368508e-02 -4.544791346068794997e-04 -1.954921682955571959e-03 3.188912846773916520e-04 -1.957283840619828720e-03 -1.352571478564925213e-03 8.281724770954743044e-04 -1.266116508052552250e-04 -6.398612680993212044e-03 -5.314854744622814729e-04 -9.245485097979808196e-04 -4.556602134390125639e-03 7.322688759256804070e-05 -2.428298078876547938e-04 -8.234481617669224887e-03 5.835001862296771563e-03 -1.303438599147991933e-03 -6.801124346985984621e-03 -3.813467333208620490e-03 5.669178394264668200e-04
1.805066400733822823e-02 -2.705218546175143235e-01 -6.997844837266981033e-02 -1.239433575076737681e-01 -4.340185973504387951e-01 2.566531545390120239e-02 -7.199856560715886837e-04 2.610656650558811943e-03 -1.044120930763669033e-02 -1.883064846808244971e-02 6.570577758952573719e-03 4.455501786359059198e-03 -2.209326063398168727e-01 1.813903704987415599e+00 2.670230266851874104e-02 7.129936693853339280e-03 1.266352723818836915e-02 -2.583255621653198983e-03 -4.918862633783609856e-02 -1.448399490689327718e-01 9.437292300319002208e-03 6.244600001282360827e-03 -5.046513633961133456e-03 1.031790467756142637e-02 6.192396316901853381e-02 3.792207914230107980e-03 -6.736306740678243976e-02 -3.250990350190990918e-02 -2.128398541820042747e-02 -3.324264480936857391e-02 7.978896158394421789e-03 -7.800317038975122796e-03 1.104828382735583737e-02 1.495623746713548030e-02 -1.903899077407167611e-03 4.799431942277770403e-03 -5.343342366054165682e-02 1.437089479792770866e-02 6.870949727542026431e-02 3.142142125021101656e-03 4.633136042712678385e-03 2.030983159745268756e-03 -1.848624588063099185e-03 6.637663036618031550e-04 3.227179800935074498e-03 -2.347039855225511919e-03 -1.563748373751307197e-04 4.543846483003013276e-03 4.295536469334226282e-01 -7.731417624223495544e-01 8.323865663685452165e-02 -4.523484683936945805e-02 -1.698089004434051585e-01 -7.563723327321150713e-02 -7.128991830787642994e-04 5.650281132950288202e-04 -9.269106674622492898e-04 -2.958366258740366839e-03 4.039289605913469298e-04 4.515500591031687549e-03 -5.793900318938338678e-03 7.766301968609532619e-03 -1.322808291995063949e-05 1.163315406503079123e-02 -1.110261345363420561e-02 2.354598759751194096e-03 -9.141550160751495038e-04 -1.099206447494604361e-02 -7.719531246856840053e-04 -1.835868936675993327e-03 1.152260508634262749e-03 -1.276510001775226248e-03 1.527843577254288290e-03 -5.735318808864275572e-04 -2.874273445892111967e-03 -2.929075503703277281e-05 6.991986686259553255e-04 2.078226313030802092e-03 2.645616583990054714e-05 -1.372886034477723873e-03 1.203755545715505049e-03 -1.692722182220814629e-03 8.144719626426691252e-04 1.393673021923414314e-04
9.510755403678014530e-02 8.050233319855621544e-03 -3.572409143569144074e-01 1.326115312725043016e-03 5.959251355437720533e-03 -2.657285642851636709e-01 9.713192315506541732e-03 7.573077471671706140e-04 1.889867860881364048e-02 1.212873474299608345e-02 -5.612486610321772151e-04 1.583307039211509157e-02 3.137446155584527330e-01 2.670230266851874104e-02 1.752696420453738968e+00 4.815163912321854256e-02 -3.195999319766622965e-02 -1.421225228919486550e-01 5.954054608576310297e-03 2.425510732832789063e-02 6.207750341719647097e-03 -7.838583993136390496e-03 1.031223549916716019e-02 -1.849900153201798278e-02 4.995963459945610211e-03 -5.270209964768153565e-02 -1.379830778010698519e-02 -6.523145633053899217e-02 -8.613229977559369588e-02 1.860199160618045480e-02 -4.247159480369838876e-03 2.940886292024719705e-03 -1.372271873485012353e-02 -7.187573340861744264e-03 1.016200227171915266e-03 -1.302871681308557725e-02 1.027585827113728506e-02 -6.647111667275142945e-04 -1.201629603817650632e-02 4.772172642832016309e-02 6.771691862489112590e-02 -1.759807459886280918e-03 4.438494251176259772e-03 2.887029097279206549e-03 -4.552822682127264167e-03 3.643391981380660494e-03 2.967342457864623369e-03 -1.914765002662842082e-03 -6.602561373726886784e-02 8.422036936212798364e-02 -1.629638399638635993e-01 -4.109752769038849673e-01 -7.403285578763464658e-02 -7.690108210990621584e-01 -1.050971187990070929e-02 -2.928603072170475868e-03 -2.282836409910465186e-02 9.775553277843462840e-03 3.247494356847858629e-03 8.523609715776704968e-03 3.624494720066447247e-03 2.343732834495525913e-03 -1.142244960137729116e-02 -1.082340641771674210e-03 1.089899546297350965e-03 7.497488426414851848e-04 2.799156832168104084e-03 -5.347924951922876455e-04 2.992853760638805594e-03 2.124997034783481648e-03 -9.207690575351366955e-04 9.576187170978482568e-04 -6.968365109616805669e-04 1.995550794781107262e-03 4.741795295269414859e-03 1.193834483525536404e-03 -1.002027281186256740e-03 -1.022341837099035016e-03 -2.174602345733299500e-03 8.785336784978583363e-03 -1.714926464265019521e-03 1.304855893746550023e-03 -3.489379301669811445e-03 4.714866697896660775e-04
-2.924289772275510124e-01 -4.875682391680630223e-02 -1.413543492195258044e-01 6.835139417351579136e-03 3.815357059340013929e-03 1.076199031844549472e-03 -3.247617189046401176e-01 -1.515248552588363828e-01 9.199186807759919537e-03 -4.568412922711516562e-03 -1.455089121194397955e-04 9.309263354915206512e-03 2.436707360161461181e-02 7.129936693853339280e-03 4.815163912321854256e-02 1.700476673401102534e+00 -2.825362609295594130e-01 -2.574978621197573370e-01 1.998857815511088931e-03 -7.812127827296497240e-03 -6.282394523910810741e-03 3.920567561706911341e-02 4.922027925053741593e-02 -5.944605977919197384e-03 -5.163345952036268310e-02 4.051147637388141654e-02 -5.717980571608478890e-02 -7.558290364693315277e-02 -5.985140603438193763e-02 4.377172638211636324e-02 -9.883740098867353774e-03 8.806123772424210433e-03 -3.902284461385242950e-04 9.328633047762349001e-03 -7.695909670214183540e-04 5.908228749889355216e-03 -4.057950651461256220e-02 -2.848289711585082033e-03 -5.376837761733611887e-02 -2.675379770560005425e-03 6.155782873105600890e-04 -2.520894659316288283e-03 -3.773594111835604226e-02 -5.019112605055521537e-02 9.506267304115901401e-03 -2.385306809386822120e-03 -2.007834014635355435e-03 6.713252081875001852e-04 1.527843577254285904e-03 -2.853486458446495740e-03 3.816301922405731899e-03 -7.814962416493660691e-03 1.378082781339158612e-03 1.206259432839632342e-02 -4.299764731553282759e-01 5.000309830047877657e-02 4.084406817301158288e-01 -4.502948085203722917e-01 4.304432355097893570e-01 -2.729709396838363167e-02 -1.358713088492037807e-03 8.248654563654885148e-04 7.398277804514973499e-04 -1.952087093758423470e-03 8.773053565124536634e-04 1.814137086164629856e-03 -9.318239554039452199e-03 1.521749210480451142e-02 -2.913957694651944479e-03 4.114878651170208665e-04 7.053402785530760513e-04 -2.691442442677087314e-03 -6.553097792236954773e-03 -3.193637162102235319e-04 1.019979679434774135e-03 -4.758802830452209948e-03 1.237770616081053810e-04 2.003109699307005465e-04 -6.632938721289487020e-03 -3.815357059340006123e-03 2.773173097860991317e-04 -7.994958830511531001e-03 5.950747587846324724e-03 6.141609927123436313e-06
-3.083560614947035081e-03 -2.614048708964712420e-01 4.870721860585647267e-02 -2.790180633043851458e-03 5.422569134114011043e-03 1.347658190623248625e-02 -1.214115969231018138e-01 -4.327557878631164145e-01 1.153677803232829903e-02 -2.107375338607979376e-02 6.210112499383925108e-03 -2.257750295515843775e-03 -3.546543517145312775e-03 1.266352723818836915e-02 -3.195999319766622965e-02 -2.825362609295594130e-01 1.798621489762609826e+00 -3.620573538343749287e-02 7.815434848026506232e-03 -1.013271151668211807e-02 -1.230825872548112904e-02 -4.934736333287551013e-02 -1.448493976995899046e-01 2.427683917883923653e-02 5.969361390240819631e-02 2.837896217862247161e-02 5.778593537273824660e-02 -1.755791791857003875e-02 6.099091089162911490e-03 3.609376911015077516e-02 8.633686262931941635e-03 -1.104403194356013904e-02 -1.165063403174644227e-02 1.613873359387248130e-02 -3.682131367074805393e-03 -6.913090620272725750e-03 -5.437167268479243393e-02 -1.335091511849293908e-03 -7.107826898115712777e-02 -2.791125496109569427e-03 -8.782502195781458293e-04 -4.048738236570576139e-03 -7.328830369185470976e-03 -1.050120811230931088e-02 -9.354144350536819081e-05 -3.097261129399852837e-03 -1.830199758281729743e-03 -4.558019428988674404e-03 -5.010136405931266135e-03 -1.217172601248591758e-02 -2.409400817562426522e-03 1.602015327912584058e-03 8.853366925709778030e-04 -1.494773369954412396e-03 4.539594599207313896e-02 -1.664277079627592415e-01 -5.960432434269859886e-02 4.334460103326180924e-01 -7.688501943778912606e-01 5.218573198227061116e-02 -2.252553548654438742e-03 1.595873717985466910e-03 5.740043124192865422e-04 -1.498080390684396017e-03 1.218400923234014320e-03 1.177771811408457985e-03 1.157126553422674342e-02 -2.260773857326119074e-02 3.174739900788146971e-04 -6.424596415300267566e-03 7.003325043048106227e-03 -1.225014964693992622e-03 1.375720623674856966e-03 -1.327532607323617206e-04 3.987794568832234154e-03 -5.163676654109268776e-04 3.821971100800009686e-04 -2.422156468949516334e-03 -2.124524603250628734e-03 1.567527826014139449e-03 -3.514890604444034653e-04 3.113323801516936461e-04 -3.556937010868131514e-03 -8.135270995769623226e-04
-9.640815804673100176e-02 -2.953878159178243562e-02 -3.662341210163493899e-01 -9.193517629365637739e-03 2.228931972011668171e-03 1.613684386774109220e-02 2.579617898850213725e-02 3.130756525079295138e-02 -2.670598763447501467e-01 -7.653863263789957225e-03 2.831754607935139424e-03 1.626723497080918499e-02 -4.856926859826271592e-02 -2.583255621653198983e-03 -1.421225228919486550e-01 -2.574978621197573370e-01 -3.620573538343749287e-02 1.767808560326716405e+00 6.272001030188000675e-03 -1.228747173803549156e-02 -1.360272112550485815e-02 4.900059858775965282e-03 9.432095553457593706e-03 6.208695204785360730e-03 -1.831144621347439300e-02 4.327331111495393012e-02 -3.841765982026637549e-02 7.034505524216555505e-02 8.883130112279646884e-02 -8.459831458841229890e-03 2.266254063107215298e-03 -3.512528446779725200e-03 -1.043931958150525613e-02 3.679296777877667096e-03 -3.114268664582642721e-03 -1.128638931991494780e-02 1.588314813459773024e-03 -1.730044273316389946e-03 3.706697806783284827e-03 -3.972676759780855923e-03 -3.695359449994756358e-03 -2.981515403850283630e-03 -4.731023856320311360e-02 -6.577144557259267943e-02 1.332304165805447277e-02 -3.067497942829952758e-03 -2.962618142536068647e-03 -2.253498411720160073e-04 -8.884074975345358782e-03 -1.719178348060713089e-03 9.801064580617642463e-03 1.044782334909665107e-02 -1.062970948924584630e-04 -1.303013410768414163e-02 4.110796842726459621e-01 -6.055958090213217626e-02 -7.827557441159564977e-01 -2.919815845659369524e-02 5.172511123773661929e-02 -1.558759496764343944e-01 -1.647368755066696416e-03 7.606147678971571626e-04 -1.001129661273828311e-02 -2.520422227783436671e-03 1.568000257546996049e-03 2.477903389826450684e-03 -1.484379876231594741e-03 1.048325571406082731e-03 9.132101530094430264e-04 -2.252081117121582359e-03 -4.189995264894340148e-03 -5.872323953392344711e-04 1.459813436523114928e-04 -8.749431988481573292e-04 4.318024210298141916e-03 -1.309580209075104093e-03 6.439241792818796353e-04 -7.365207597215324854e-04 -9.330522773893683893e-04 3.315524497579033780e-03 -1.412570283237583977e-04 2.079643607629368639e-03 -8.433847724534183909e-03 3.543236496415356910e-04
[truncated: 681,061 more chars]
