# Supplementary material for: Competing quantum effects in heavy-atom tunnelling through conical intersections
Source: Chem Sci. 2023 Sep 27;14(39):10777–85. doi: 10.1039/d3sc03706a (PMC10566476; doi:10.1039/d3sc03706a)
Supplement: SC-014-D3SC03706A-s001 [file SC-014-D3SC03706A-s001.zip › instT250N20/x0.xyz]

28
t = 0
C 9.1017466997 4.7552304267 6.1368806396
C 10.9056252843 5.8653377253 4.7457607491
C 10.9055715651 6.1395527302 7.2555962275
C 9.1011786850 7.2487898124 5.8644704191
C 10.0104306760 4.6107370250 4.8833185503
C 10.0099499966 4.8853518960 7.3925917999
C 10.0093358739 7.1190764229 4.6087392742
C 10.0098234504 7.3937774376 7.1180571257
C 8.2965041600 6.0018824324 6.0009578225
C 11.7365244266 6.0028527945 6.0006545365
C 6.8882177701 6.0017131896 6.0019689101
C 13.0862197931 6.0038865506 6.0006041185
H 8.4775016967 3.8547571586 6.2351770202
H 11.5874426340 5.7718221657 3.8876586641
H 11.5873410170 6.2334149194 8.1137007556
H 8.4764667377 8.1489429180 5.7662342425
H 10.6290156208 3.7091250046 4.9933330405
H 9.4109205604 4.4913615899 3.9676750166
H 9.4100611027 4.9669516894 8.3120903657
H 10.6280584026 3.9809476602 7.4805107988
H 9.4094059550 7.0370199525 3.6893002955
H 10.6269539654 8.0237938730 4.5206859048
H 10.6279989205 8.2956592666 7.0079517621
H 9.4102554976 7.5128920059 8.0336995175
H 6.3430405323 6.9449559791 5.8992719267
H 6.3435203179 5.0582988327 6.1057986203
H 13.6729174297 6.1047115833 6.9174973423
H 13.6730303748 5.9043253274 5.0836491859
28
t = 1
C 9.1018106885 4.7551008014 6.1368955742
C 10.9057006532 5.8653528714 4.7459013206
C 10.9056470556 6.1395373895 7.2554557501
C 9.1012424610 7.2489196580 5.8644560946
C 10.0102797842 4.6107283156 4.8833301488
C 10.0097992185 4.8853415297 7.3925828734
C 10.0091851948 7.1190868462 4.6087481840
C 10.0096729427 7.3937864401 7.1180452116
C 8.2962801956 6.0018822622 6.0009582373
C 11.7363101683 6.0028521473 6.0006545612
C 6.8888237483 6.0017133307 6.0019676830
C 13.0868028048 6.0038873981 6.0006040984
H 8.4767163715 3.8552129182 6.2351332793
H 11.5866062328 5.7717578383 3.8871068416
H 11.5865049642 6.2334785219 8.1142521833
H 8.4756838551 8.1484889593 5.7662778684
H 10.6285265435 3.7088060744 4.9927900669
H 9.4104588434 4.4919440882 3.9678296557
H 9.4095972069 4.9675015179 8.3118142134
H 10.6275723043 3.9807610160 7.4811191069
H 9.4089448220 7.0364718984 3.6895754645
H 10.6264686356 8.0239804679 4.5200780669
H 10.6275105119 8.2959792270 7.0084967393
H 9.4097944590 7.5123086791 8.0335443118
H 6.3430691815 6.9445892970 5.8993079505
H 6.3435478840 5.0586675440 6.1057555503
H 13.6729655095 6.1047520110 6.9178500921
H 13.6730777344 5.9042784071 5.0832963547
28
t = 2
C 9.1020214591 4.7546988409 6.1369410982
C 10.9059430359 5.8654000928 4.7463332553
C 10.9058898171 6.1394895637 7.2550239189
C 9.1014523246 7.2493218220 5.8644123396
C 10.0098292393 4.6107016741 4.8833648791
C 10.0093490804 4.8853084381 7.3925548828
C 10.0087350478 7.1191197609 4.6087760957
C 10.0092233027 7.3938136868 7.1180095135
C 8.2955286937 6.0018815655 6.0009595624
C 11.7355814970 6.0028501204 6.0006546933
C 6.8907105481 6.0017134438 6.0019644062
C 13.0886299042 6.0038904674 6.0006039290
H 8.4742604334 3.8566606328 6.2349811890
H 11.5840014082 5.7715693747 3.8853813208
H 11.5839013089 6.2336659676 8.1159776136
H 8.4732298434 8.1470412675 5.7664283195
H 10.6270448146 3.7078326767 4.9911410007
H 9.4090546604 4.4937148956 3.9683123950
H 9.4081838604 4.9691441564 8.3109521548
H 10.6260981774 3.9801750518 7.4829442496
H 9.4075373290 7.0348300866 3.6904348844
H 10.6249924983 8.0245669214 4.5182529750
H 10.6260262633 8.2969561746 7.0101512101
H 9.4083890022 7.5105326739 8.0330588548
H 6.3431082528 6.9434140513 5.8994394217
H 6.3435867810 5.0598430410 6.1056197670
H 13.6730620975 6.1048823274 6.9189831721
H 13.6731733164 5.9041414041 5.0821638114
28
t = 3
C 9.1024370888 4.7539828352 6.1370217517
C 10.9064048045 5.8654833272 4.7470926330
C 10.9063521402 6.1394052329 7.2542647803
C 9.1018666186 7.2500380245 5.8643342480
C 10.0090872961 4.6106573568 4.8834213237
C 10.0086078187 4.8852527694 7.3925091078
C 10.0079937314 7.1191749949 4.6088216312
C 10.0084827692 7.3938589250 7.1179513099
C 8.2939944710 6.0018808158 6.0009622193
C 11.7340641986 6.0028465714 6.0006549653
C 6.8941001622 6.0017133604 6.0019588252
C 13.0919483559 6.0038959090 6.0006037102
H 8.4697944465 3.8593735087 6.2346930380
H 11.5793142864 5.7712320834 3.8822543771
H 11.5792169434 6.2340009524 8.1191034390
H 8.4687634716 8.1443251850 5.7667161170
H 10.6245187037 3.7061304164 4.9883726434
H 9.4066423687 4.4967106229 3.9692181647
H 9.4057536452 4.9718952949 8.3094035801
H 10.6235854503 3.9791218779 7.4860141035
H 9.4051154042 7.0320787524 3.6919791498
H 10.6224746126 8.0256213576 4.5151826884
H 10.6234941925 8.2986647536 7.0129287289
H 9.4059729063 7.5075273792 8.0321486780
H 6.3430082386 6.9411959148 5.8996928821
H 6.3434859063 5.0620594454 6.1053650388
H 13.6730509299 6.1051295851 6.9211356070
H 13.6731600779 5.9038871648 5.0800116441
28
t = 4
C 9.1031683247 4.7528740242 6.1371462341
C 10.9071840260 5.8656098532 4.7482448326
C 10.9071322645 6.1392772957 7.2531130051
C 9.1025965553 7.2511470785 5.8642132825
C 10.0080690269 4.6105977819 4.8834957408
C 10.0075905814 4.8851773241 7.3924487172
C 10.0069761441 7.1192496483 4.6088815216
C 10.0074663186 7.3939198357 7.1178742587
C 8.2911849392 6.0018805233 6.0009665857
C 11.7312409441 6.0028410706 6.0006551647
C 6.8994108192 6.0017131925 6.0019504176
C 13.0972161701 6.0039043703 6.0006035143
H 8.4627054203 3.8638677596 6.2342102668
H 11.5719884966 5.7706989203 3.8773190699
H 11.5718934686 6.2345299348 8.1240373299
H 8.4616720806 8.1398242564 5.7671985511
H 10.6208689315 3.7035512233 4.9844708936
H 9.4031161735 4.5009933814 3.9707313235
H 9.4021979480 4.9757761453 8.3069734413
H 10.6199571254 3.9774610681 7.4903725764
H 9.4015716779 7.0281974669 3.6944022512
H 10.6188369284 8.0272837249 4.5108229723
H 10.6198347913 8.3012531448 7.0168440166
H 9.4024404300 7.5032305261 8.0306286388
H 6.3424832711 6.9375052880 5.9001139723
H 6.3429603933 5.0657471781 6.1049472315
H 13.6726264251 6.1055404909 6.9247528528
H 13.6727361387 5.9034698744 5.0763950614
28
t = 5
C 9.1043937763 4.7512404806 6.1373288774
C 10.9084403266 5.8657928394 4.7499089249
C 10.9083897184 6.1390924711 7.2514496045
C 9.1038198158 7.2527810435 5.8640349638
C 10.0068035394 4.6105400070 4.8835656468
C 10.0063265771 4.8851031343 7.3923923867
C 10.0057111925 7.1193225445 4.6089370073
C 10.0062028191 7.3939791833 7.1178010313
C 8.2862595182 6.0018793703 6.0009740181
C 11.7262760340 6.0028339746 6.0006554043
C 6.9073604365 6.0017130896 6.0019390239
C 13.1051717536 6.0039163890 6.0006032694
H 8.4519729353 3.8710415260 6.2334351921
H 11.5611055298 5.7698900663 3.8698712798
H 11.5610125142 6.2353315308 8.1314830756
H 8.4509387093 8.1326401003 5.7679729980
H 10.6159818163 3.6997988158 4.9794430343
H 9.3983175485 4.5066437811 3.9732077609
H 9.3973518702 4.9807925104 8.3032925099
H 10.6151043199 3.9749047031 7.4960706553
H 9.3967452024 7.0231817612 3.6980710391
H 10.6139701634 8.0298422259 4.5051233643
H 10.6149348501 8.3050153092 7.0218863538
H 9.3976324074 7.4975610852 8.0281415892
H 6.3410307546 6.9316171071 5.9007804703
H 6.3415073845 5.0716308012 6.1042885892
H 13.6712230668 6.1061925778 6.9305704378
H 13.6713353012 5.9028110322 5.0705790119
