# Supplementary material for: Competing quantum effects in heavy-atom tunnelling through conical intersections
Source: Chem Sci. 2023 Sep 27;14(39):10777–85. doi: 10.1039/d3sc03706a (PMC10566476; doi:10.1039/d3sc03706a)
Supplement: SC-014-D3SC03706A-s001 [file SC-014-D3SC03706A-s001.zip › instT250N20/x1.xyz]

28
t = 0
C 9.1043937763 4.7512404806 6.1373288774
C 10.9084403266 5.8657928394 4.7499089249
C 10.9083897184 6.1390924711 7.2514496045
C 9.1038198158 7.2527810435 5.8640349638
C 10.0068035394 4.6105400070 4.8835656468
C 10.0063265771 4.8851031343 7.3923923867
C 10.0057111925 7.1193225445 4.6089370073
C 10.0062028191 7.3939791833 7.1178010313
C 8.2862595182 6.0018793703 6.0009740181
C 11.7262760340 6.0028339746 6.0006554043
C 6.9073604365 6.0017130896 6.0019390239
C 13.1051717536 6.0039163890 6.0006032694
H 8.4519729353 3.8710415260 6.2334351921
H 11.5611055298 5.7698900663 3.8698712798
H 11.5610125142 6.2353315308 8.1314830756
H 8.4509387093 8.1326401003 5.7679729980
H 10.6159818163 3.6997988158 4.9794430343
H 9.3983175485 4.5066437811 3.9732077609
H 9.3973518702 4.9807925104 8.3032925099
H 10.6151043199 3.9749047031 7.4960706553
H 9.3967452024 7.0231817612 3.6980710391
H 10.6139701634 8.0298422259 4.5051233643
H 10.6149348501 8.3050153092 7.0218863538
H 9.3976324074 7.4975610852 8.0281415892
H 6.3410307546 6.9316171071 5.9007804703
H 6.3415073845 5.0716308012 6.1042885892
H 13.6712230668 6.1061925778 6.9305704378
H 13.6713353012 5.9028110322 5.0705790119
28
t = 1
C 9.1056488619 4.7495811110 6.1375142470
C 10.9096642805 5.8659722569 4.7515428049
C 10.9096148235 6.1389110240 7.2498166482
C 9.1050727017 7.2544408732 5.8638543056
C 10.0055399510 4.6104849206 4.8836374075
C 10.0050646114 4.8850306876 7.3923332064
C 10.0044480147 7.1193933894 4.6089951031
C 10.0049412025 7.3940358100 7.1177258257
C 8.2812980209 6.0018782815 6.0009820847
C 11.7213556317 6.0028269316 6.0006556340
C 6.9153098179 6.0017132827 6.0019264568
C 13.1131087069 6.0039284614 6.0006031314
H 8.4411097936 3.8784663239 6.2326317679
H 11.5503802850 5.7691130162 3.8626921907
H 11.5502891391 6.2361008809 8.1386593432
H 8.4400749794 8.1252050029 5.7687755749
H 10.6111585371 3.6961354855 4.9744407149
H 9.3934707017 4.5123254369 3.9757579750
H 9.3924522802 4.9858237669 8.2995336131
H 10.6103165227 3.9724263253 7.5017213846
H 9.3918682496 7.0181531855 3.7018162099
H 10.6091686634 8.0323231637 4.4994722084
H 10.6101002849 8.3086875871 7.0269017694
H 9.3927739950 7.4918588188 8.0255799269
H 6.3396265461 6.9258002143 5.9014382195
H 6.3401039753 5.0774422237 6.1036406303
H 13.6697740537 6.1068495167 6.9364458604
H 13.6698882867 5.9021465969 5.0647047809
28
t = 2
C 9.1064278950 4.7484310714 6.1376426907
C 10.9103951881 5.8660939723 4.7526516375
C 10.9103464144 6.1387875773 7.2487085348
C 9.1058501950 7.2555908650 5.8637291080
C 10.0045235995 4.6104257707 4.8837110277
C 10.0040496420 4.8849546418 7.3922726412
C 10.0034315536 7.1194679060 4.6090547207
C 10.0039258031 7.3940958799 7.1176498362
C 8.2784748494 6.0018773780 6.0009877717
C 11.7185466775 6.0028235114 6.0006557509
C 6.9205751461 6.0017135510 6.0019177667
C 13.1184134947 6.0039368863 6.0006029781
H 8.4337932049 3.8833926367 6.2320999180
H 11.5432893149 5.7686277110 3.8581931508
H 11.5432008463 6.2365791529 8.1431558578
H 8.4327548207 8.1202681844 5.7693064483
H 10.6076160309 3.6937144493 4.9705694442
H 9.3898457130 4.5166721222 3.9774151977
H 9.3887926663 4.9897304589 8.2969459719
H 10.6067952110 3.9709100206 7.5060066902
H 9.3882252894 7.0142499523 3.7043925078
H 10.6056403457 8.0338391431 4.4951902461
H 10.6065512237 8.3111132165 7.0307817909
H 9.3891428296 7.4874975622 8.0239143981
H 6.3391963230 6.9221813733 5.9018538545
H 6.3396781606 5.0810564222 6.1032324267
H 13.6692480873 6.1072682608 6.9401309842
H 13.6693615284 5.9017275184 5.0610196475
28
t = 3
C 9.1068900330 4.7476727385 6.1377272866
C 10.9108106758 5.8661726743 4.7533678817
C 10.9107624373 6.1387074391 7.2479926970
C 9.1063110518 7.2563489358 5.8636465367
C 10.0037831678 4.6103808226 4.8837655782
C 10.0033103737 4.8848971022 7.3922274966
C 10.0026909099 7.1195242378 4.6090990132
C 10.0031857395 7.3941412590 7.1175938738
C 8.2769562547 6.0018765290 6.0009912704
C 11.7170114284 6.0028220242 6.0006556738
C 6.9238932115 6.0017136198 6.0019124670
C 13.1217998454 6.0039423088 6.0006027507
H 8.4291126204 3.8865129023 6.2317628964
H 11.5388183303 5.7683360160 3.8554740504
H 11.5387317967 6.2368669381 8.1458735562
H 8.4280710306 8.1171407014 5.7696432649
H 10.6051935494 3.6921698239 4.9678240679
H 9.3873347135 4.5197340840 3.9784654874
H 9.3862607794 4.9925015176 8.2952375770
H 10.6043838962 3.9700009923 7.5090072011
H 9.3857033414 7.0114798216 3.7060941083
H 10.6032250518 8.0347471695 4.4921939008
H 10.6041239981 8.3126605846 7.0335325071
H 9.3866273596 7.4844259969 8.0228583952
H 6.3391792912 6.9200266299 5.9021059836
H 6.3396639981 5.0832075562 6.1029857466
H 13.6691471438 6.1075222680 6.9423470699
H 13.6692615257 5.9014753713 5.0588038627
28
t = 4
C 9.1071326168 4.7472409860 6.1377753238
C 10.9110214727 5.8662170852 4.7537703376
C 10.9109733703 6.1386621319 7.2475903422
C 9.1065529245 7.2567803538 5.8635995056
C 10.0033338185 4.6103536081 4.8837976673
C 10.0028616554 4.8848622663 7.3922007616
C 10.0022413513 7.1195583967 4.6091253485
C 10.0027364442 7.3941685192 7.1175610344
C 8.2762271674 6.0018759729 6.0009929027
C 11.7162593297 6.0028210233 6.0006556041
C 6.9257209133 6.0017134399 6.0019100497
C 13.1236854424 6.0039452187 6.0006027676
H 8.4265087105 3.8882353999 6.2315742744
H 11.5363563530 5.7681823703 3.8540201999
H 11.5362707255 6.2370197862 8.1473272674
H 8.4254642143 8.1154133853 5.7698314899
H 10.6037844215 3.6913077395 4.9661847861
H 9.3858609801 4.5215546235 3.9790495155
H 9.3847765554 4.9941505666 8.2942598840
H 10.6029791802 3.9695157134 7.5107809445
H 9.3842230457 7.0098291226 3.7070681628
H 10.6018174525 8.0352314386 4.4904221123
H 10.6027109946 8.3135238313 7.0351742254
H 9.3851506343 7.4826006764 8.0222716186
H 6.3392707152 6.9188910995 5.9022430772
H 6.3397561633 5.0843405719 6.1028538298
H 13.6691851886 6.1076579346 6.9435228825
H 13.6693000704 5.9013433851 5.0576281025
28
t = 5
C 9.1072084988 4.7470999082 6.1377907832
C 10.9110853217 5.8662317047 4.7538995182
C 10.9110372188 6.1386472411 7.2474610953
C 9.1066286149 7.2569209871 5.8635839381
C 10.0031832184 4.6103447622 4.8838080719
C 10.0027112745 4.8848505154 7.3921917673
C 10.0020905663 7.1195698957 4.6091342913
C 10.0025856505 7.3941771813 7.1175505673
C 8.2760130857 6.0018757148 6.0009930784
C 11.7160350904 6.0028209652 6.0006555836
C 6.9263030829 6.0017132069 6.0019101015
C 13.1242914777 6.0039459213 6.0006027529
H 8.4256736256 3.8887879472 6.2315086335
H 11.5355724298 5.7681387166 3.8535675137
H 11.5354861788 6.2370655266 8.1477805685
H 8.4246258936 8.1148583601 5.7698964933
H 10.6033230369 3.6910299769 4.9656356456
H 9.3853751926 4.5221622076 3.9792340292
H 9.3842888072 4.9946928586 8.2939385577
H 10.6025171335 3.9693620408 7.5113646214
H 9.3837348952 7.0092842494 3.7073882934
H 10.6013541934 8.0353846736 4.4898387411
H 10.6022476929 8.3138005975 7.0357226428
H 9.3846633927 7.4819916616 8.0220863827
H 6.3393177046 6.9185379637 5.9022918010
H 6.3398049561 5.0846919108 6.1028111409
H 13.6692122930 6.1077014715 6.9438915011
H 13.6693278712 5.9013056711 5.0572599062
