# Supplementary material for: Competing quantum effects in heavy-atom tunnelling through conical intersections
Source: Chem Sci. 2023 Sep 27;14(39):10777–85. doi: 10.1039/d3sc03706a (PMC10566476; doi:10.1039/d3sc03706a)
Supplement: SC-014-D3SC03706A-s001 [file SC-014-D3SC03706A-s001.zip › instT250N20/V1.txt]

-7.744489729171520764e+01
-7.744745611771105587e+01
-7.744861293042241357e+01
-7.744915916584672289e+01
-7.744940809308937446e+01
-7.744948331018134979e+01
