# Supplementary material for: Competing quantum effects in heavy-atom tunnelling through conical intersections
Source: Chem Sci. 2023 Sep 27;14(39):10777–85. doi: 10.1039/d3sc03706a (PMC10566476; doi:10.1039/d3sc03706a)
Supplement: SC-014-D3SC03706A-s001 [file SC-014-D3SC03706A-s001.zip › instT250N20/V0.txt]

-7.744947900017311326e+01
-7.744941214761757919e+01
-7.744915845109359509e+01
-7.744861516481157082e+01
-7.744745669189279624e+01
-7.744489221152068126e+01
