# Supplementary material for: Competing quantum effects in heavy-atom tunnelling through conical intersections
Source: Chem Sci. 2023 Sep 27;14(39):10777–85. doi: 10.1039/d3sc03706a (PMC10566476; doi:10.1039/d3sc03706a)
Supplement: SC-014-D3SC03706A-s001 [file SC-014-D3SC03706A-s001.zip › instT250N20/H1.txt]

1.665879567387037685e+00 2.823397294118916712e-01 -3.191369490744640214e-02 -7.483787911962024031e-02 -2.942870504462708620e-02 5.493197648275896516e-02 -7.481142295378034879e-02 -4.063147398322668191e-02 -4.743921237167265936e-02 4.954200512441186283e-02 -3.618258623832763810e-02 3.923543880363908332e-03 -3.166755807882876139e-01 2.731362907203360724e-02 1.121954025801591426e-01 -3.164365304326627326e-01 2.416959722088108699e-03 -1.151192813370010282e-01 6.944743532974061336e-03 8.458414164242710614e-03 3.141669693487801184e-04 7.031670935019442362e-03 8.303929052998948804e-03 -2.035235043540954518e-03 -3.514300065027932685e-01 1.300079610949382292e-01 -1.403405111500180200e-02 -1.528032549867430583e-02 4.271725920078331754e-03 -4.634553337311212839e-04 -9.360663905689886599e-02 9.739176049813588754e-02 -1.052105023668928850e-02 1.186795253685988920e-02 3.457726388968494942e-03 -4.421959147526726341e-04 -4.727041258498341225e-01 -4.375722273405769913e-01 4.780818139883270812e-02 -4.253773521829774459e-03 -9.236981330388313940e-03 -1.660596837986614421e-03 -4.339756060809480884e-03 -8.724393117240275206e-03 3.625439583132181696e-03 -6.142554790185663152e-03 -1.432979325456927057e-02 1.598708307182599569e-03 -4.079068340979898066e-02 2.643254426325854656e-03 5.287784417790367814e-02 3.848852455019471236e-02 -3.068442805895666824e-03 -4.296008900867084868e-02 3.851687044216596523e-02 6.268694009458025511e-03 4.221459204982501434e-02 -4.069052792483361658e-02 -8.096531610075506299e-03 -5.240021589818692760e-02 1.180606400605604522e-03 -1.270840823380965916e-03 -1.370051445280539605e-04 -1.226904690825427260e-03 2.384361946321039098e-03 -9.165171737394268645e-04 -1.215093902504017689e-03 1.654927659592404180e-03 3.576306703714977366e-04 1.170212906882761063e-03 -1.301548873016583098e-03 1.837758662807248422e-04 -9.742483070543546397e-03 -2.209089847631765142e-03 2.305465880334526445e-04 -1.987047027189668517e-03 1.081679237625670330e-02 -1.189582599729830260e-03 5.584140718350159328e-04 -6.425068846833108119e-04 4.771558481838885160e-04 6.306960963619744238e-04 -6.803014073117802417e-04 -3.042459071588661176e-04
2.823397294118916712e-01 1.943716551859284714e+00 -7.213698804628607131e-02 -6.656276839012545410e-02 -1.786027409959754092e-02 6.764841605262708613e-02 -7.140755375955733231e-02 -3.585141173379596813e-02 -6.464186177753553086e-02 3.622699480241597242e-02 -1.002135940438810963e-01 1.153347101159832473e-02 1.152402238094117279e-02 -2.581389517098420239e-01 -1.486742033895867114e-02 -2.004999425438216618e-02 -2.555722311918388057e-01 -2.004952182284937962e-02 2.551602708951872939e-03 9.700909095652302666e-03 5.369184370901397205e-03 3.376940596850263807e-03 7.962833486277371559e-03 -6.412313195446064928e-03 1.688366363487888433e-01 -5.890640123921134785e-01 3.912583468801661413e-02 -1.487167222275426540e-02 1.217550546474875303e-02 -5.839253746092276480e-04 3.248391976760291178e-02 7.116236179400534968e-03 1.714454032732151863e-03 1.154669909451833815e-02 4.662899229282583234e-03 -7.270721290644354025e-04 -4.408929485850173746e-01 -7.306696951871183288e-01 6.457808352060001589e-02 -1.294556886330304815e-02 -1.335280484462438716e-02 1.823585716821717398e-03 -1.186133849539992846e-02 -1.272777792665669844e-02 2.033817748942393609e-03 -9.805788895946174200e-03 -5.600203390467646709e-03 1.291627810826593203e-03 5.646312708074320563e-02 2.264836768508691686e-03 -7.803009898712401360e-02 7.981730747591630343e-03 -5.344617931192865296e-03 -7.053875217063608656e-03 -5.036592571771181942e-03 -4.811715162132018143e-03 -6.917342504068413681e-03 5.542047068773137131e-02 1.011428668690078116e-02 7.500086799845528951e-02 1.972401649671213456e-03 -2.421684037416676864e-03 1.138559994181480121e-04 6.018777728577389720e-04 2.661206824574333454e-03 -1.592566697255484373e-03 5.050293086224276820e-04 1.124198075582655970e-02 8.418729915482764479e-04 1.980905417262610133e-03 -2.452864518585147393e-03 1.511780905133573022e-05 -1.274573032490521410e-02 5.151865865787863541e-03 4.518807611761678326e-03 -8.807068635489955291e-03 4.493768740520382408e-03 -3.112851369984088751e-03 7.998265851241466266e-04 -6.991986686259390625e-04 5.810907854120845803e-04 8.380935392854533574e-04 -1.086592525567387510e-03 -3.552685127072678639e-04
-3.191369490744640214e-02 -7.213698804628607131e-02 1.290861526880308308e+00 2.986192476025550935e-02 1.697304768089511959e-02 -2.244663942055752370e-02 -1.485702684523585240e-02 -1.398680796171628167e-02 -4.382747330299301136e-03 -3.945748162408096310e-03 1.152166022327692600e-02 4.238183281245585382e-03 1.450652989101048340e-01 -3.152913563970212441e-02 -4.136690815042263214e-01 -1.437675294893510924e-01 -3.386861659040194070e-03 -4.161436778733227371e-01 -4.309048011173885820e-03 5.801459223463964259e-04 3.590479649700866176e-03 3.642447118314969846e-03 -1.653982796526668429e-03 5.124464836882270530e-03 -1.811160767507628833e-02 3.921039993239769372e-02 -2.344956432165618831e-01 1.739492903973457755e-03 -5.650281132950345665e-04 6.891831201294237527e-03 -3.732681541090666910e-03 1.915237434195702151e-03 2.278395553501624121e-02 -1.249581404402447119e-03 -7.941574067298923668e-04 -2.661679256107186801e-03 4.822959032613970826e-02 6.440517357957492584e-02 -1.458670152213603632e-01 -3.349067136411746325e-03 -5.834529430763930576e-04 4.592979362419972143e-03 6.059406840403055994e-03 4.408731064606371403e-03 3.992046452627929023e-03 1.057301770530341863e-03 1.323753155060792761e-03 6.219088698508173398e-03 -1.873191027771569294e-03 4.483375246797517699e-03 -3.722760478900362813e-03 5.913094794677748595e-02 -9.050370874910434321e-03 -6.758180320649447015e-02 -5.943897330619921093e-02 -4.897697701111681200e-03 -6.099610763849051820e-02 -1.049553893391504296e-02 -7.311350402469808663e-03 -1.945047863918871606e-02 -2.305465880334174079e-04 2.721205629246936653e-04 5.933740052663531370e-03 4.095981389856120317e-04 -2.002637267773939127e-03 -1.459813436523096225e-04 -5.050293086224005770e-04 1.509891179005780001e-03 -7.785671661456549340e-04 -8.739983357825627415e-05 2.456643970848290323e-05 -1.170685338415630890e-03 1.546268407035650792e-03 4.489989288257494049e-03 4.581404789865014399e-02 1.157457255495676889e-03 -3.170488016992442995e-03 -2.372173212773417278e-02 -6.037674989891586488e-04 9.675397792878096372e-04 5.905394160691775432e-05 3.425128613201403223e-04 -7.714806931528352119e-04 3.807798154814470530e-04
-7.483787911962024031e-02 -6.656276839012545410e-02 2.986192476025550935e-02 1.642840971255812077e+00 -2.971877800580035450e-02 -2.802955181692263764e-01 7.126913132043066756e-02 3.971259465182286341e-03 3.880930556100342654e-02 -7.494512107757843322e-02 7.145952122817145202e-02 1.489009705253574456e-02 -2.947188528673010399e-01 -9.747443601638559885e-02 -1.373830897543454853e-03 -1.273202981045260841e-03 -5.807600833391169011e-03 -1.527607361487862830e-02 -2.950972705251181938e-01 9.511416807824008002e-02 -2.274521614932209848e-02 -1.337926101046367153e-03 2.578531306324627782e-03 -1.637400449723448725e-02 1.266399966972165184e-02 -5.905394160687843166e-05 -8.829745349066508943e-04 -4.220637174115334789e-01 -1.049412163931652195e-02 -9.603588199884094401e-02 -4.513610864900546513e-03 -1.889726131418628495e-05 -4.667623544611815582e-04 -5.162826277350113929e-02 -1.148103111145136641e-02 -1.032045580783884364e-01 -4.081808443870491715e-03 5.642249796891825320e-03 1.264982672373551539e-02 -4.806334166972788813e-01 4.332575101510083293e-02 3.981166354426273202e-01 -5.518472735283703676e-03 1.780122015799032306e-03 1.652896204001105124e-02 -4.056297141096258316e-03 -2.783094160051019159e-03 1.354886393075932331e-02 3.118331575765200328e-02 3.335177649345815593e-02 -5.803348949595443784e-03 -4.191932234179043815e-02 -6.093988828608080943e-02 9.382490242507743328e-03 1.032735330821869801e-03 3.226707369402234162e-03 -5.659729763607271660e-04 8.796675141766754046e-04 -4.436132093511391088e-04 7.662839462913755353e-04 -4.206246909624553054e-02 6.149924722098157326e-02 -4.512193570301720191e-03 3.120268545049901740e-02 -3.387475820032898044e-02 1.605322348642536021e-03 8.735259042496170204e-04 3.113323801517075239e-04 6.755770919831280506e-04 9.930510820620836940e-04 -3.195526888233779679e-03 6.089642458506129043e-04 -5.645556817621502112e-04 1.710202148936298266e-04 -1.946417915364137335e-04 -4.658174913953812973e-04 -2.300741565005584230e-04 -1.544851112437062995e-04 -7.322688759258419097e-03 8.116373734455318038e-04 7.214029506701579407e-03 1.486080629749876938e-02 -1.166905886153344479e-04 -1.862325102515915640e-03
-2.942870504462708620e-02 -1.786027409959754092e-02 1.697304768089511959e-02 -2.971877800580035450e-02 1.188777576397852753e+00 8.700724297444181743e-02 -4.214561704602814811e-03 -3.105764896991244743e-03 -1.099820608487318829e-02 4.059698648132822191e-02 -3.586747440591307040e-02 -1.402460248434471424e-02 -1.488079015133851046e-01 -3.812465778358946622e-01 -4.974467825200688809e-02 9.669728614483853388e-03 1.548866780466352094e-02 -6.180349312814040208e-03 1.557809909383304492e-01 -3.711190630660740064e-01 7.431206282355216908e-02 -1.007460243814090745e-02 1.635463480438742109e-02 4.071887381680488159e-03 -5.258162960680766527e-04 -3.425128613201477816e-03 1.184858284401282911e-03 -2.082478196826507977e-02 -1.882318404986334515e-01 -4.626427514946132580e-02 4.582585868697568003e-04 -1.644061734336736431e-04 8.787226511109747819e-05 -4.129051597155219272e-04 7.100834911429451668e-02 -6.914980346404149547e-03 3.080253594217059916e-03 9.485952748203102525e-03 -1.889726131421506482e-03 4.626191299179703564e-02 -1.686476637356466302e-01 -6.313197059852967974e-02 1.155567529364257212e-03 1.230400684168542896e-02 -2.173185051134737290e-03 -6.132161296462624537e-04 9.176037662649971088e-03 -2.605932335230252452e-03 -5.510961073911253838e-02 -5.277532653527412798e-02 4.925098730017301099e-03 -2.380535250904957517e-02 -3.385538850748199408e-02 1.571590737196696189e-02 -9.061236800166050896e-04 -6.552625360704085380e-04 -5.603037979664789777e-04 -1.908623392735662484e-04 2.546405962090467472e-04 -5.314854744623085780e-04 1.163220920196508801e-02 -1.869411575508725387e-02 -8.660614860304765433e-03 5.394790159982117139e-02 -5.895567584808816819e-02 6.873878803045728805e-03 1.440916175208899457e-04 8.156530414748088681e-03 2.711756998589865374e-04 9.595084432292692346e-04 -3.736933424886110678e-04 1.114938417538693504e-03 -4.634553337311351617e-04 5.385719474551283002e-04 -8.125822365112741683e-05 4.714866697896620117e-04 5.773113331492669108e-04 -1.152732940167141250e-04 8.801399457095614946e-04 -1.401279169602333112e-02 1.789570646456168637e-03 6.151058557777038145e-04 7.022222304362311235e-03 -2.763724467204028458e-04
5.493197648275896516e-02 6.764841605262708613e-02 -2.244663942055752370e-02 -2.802955181692263764e-01 8.700724297444181743e-02 1.969835401584726808e+00 -3.877056617530927340e-02 -1.117206088896396596e-02 -1.028507068602798058e-01 4.731071099473602160e-02 -6.456154841695008195e-02 -4.357708459058035576e-03 4.783416513313969859e-02 2.918351307907517816e-02 -2.599228531779039786e-01 -2.516170343987720118e-03 2.248774096391719301e-04 6.651363551070835212e-03 1.448616809194441281e-02 -4.550932955995845575e-03 -2.700560371261189196e-01 -3.736933424886273308e-04 -2.230821698143104978e-03 5.735318808864280776e-03 -4.241962733508766042e-03 1.193834483525543994e-03 7.288201257359880163e-03 -1.889352910510553596e-01 -4.644946831034059420e-02 -6.069620810143394607e-01 4.063856045621871971e-03 1.289738084694878894e-04 5.631383871636487168e-04 -5.016750447390996154e-03 -7.016080694435184763e-03 7.719531246856869110e-03 1.109552698064137852e-02 -1.231629006153952058e-03 -1.124292561889224384e-02 4.252753069718844259e-01 -6.302567350363724730e-02 -7.399992730979463307e-01 1.058530092515760045e-02 -2.196334196244648443e-03 -7.434182601012196724e-03 1.151173916108703260e-02 -3.247966788380769222e-03 -1.095663210998193068e-02 5.669178394259030349e-05 -8.858091241037879988e-04 -5.847285082150976802e-03 -5.298461370432903939e-02 -7.706633866009901523e-02 1.270462878154674305e-02 7.899055229341838368e-04 -2.262947042377353325e-04 1.061978842705605698e-02 -4.554239976725812065e-04 3.826695416128396247e-04 -8.584080951982053960e-04 -5.698752608221262228e-02 8.394399691540752051e-02 6.683016463772168195e-03 -1.186417308459708150e-02 1.259360737132576152e-02 -7.523472160721893925e-03 -5.111709185495511183e-04 -8.480146014754161472e-04 -8.069130581170205589e-04 5.291233167979648641e-04 6.486484946104532218e-04 1.215093902504028531e-03 -2.225152519748688738e-04 -2.073974429234572495e-04 -2.914902557717385760e-04 -3.193637162102560580e-04 -2.362157664219030617e-06 -3.127496747502871892e-04 8.288338812414780543e-03 1.885474247625827009e-03 2.402786776102474459e-03 6.693409957494967852e-03 -2.943248449688545387e-04 4.585892889427114691e-03
-7.481142295378034879e-02 -7.140755375955733231e-02 -1.485702684523585240e-02 7.126913132043066756e-02 -4.214561704602814811e-03 -3.877056617530927340e-02 1.642626487339895913e+00 3.015105285836302412e-02 2.801674892238226189e-01 -7.491441302794279999e-02 6.649615554399292139e-02 -2.987704256930689625e-02 -1.367216856083472432e-03 -2.420739174350947619e-03 1.632865107008038552e-02 -2.950712867908111825e-01 -9.513164804495574667e-02 2.255955055690999494e-02 -1.348319594769264822e-03 5.887441762443724677e-03 1.528221522480567585e-02 -2.947779068089080301e-01 9.747160142718841458e-02 1.424853503091821471e-03 1.257518254154455298e-02 8.314794978261816306e-05 8.040784689198182938e-04 -4.219834040509479189e-01 1.024515022150166918e-02 9.619934330920890120e-02 -4.536287578477430846e-03 9.448630657107449200e-05 4.941633833667785809e-04 -5.161692441671282550e-02 1.125095695495090253e-02 1.031757397548842131e-01 -4.066218203286221106e-03 2.777897413189602850e-03 -1.359327249484778427e-02 -5.526976502874926880e-03 -1.830199758281716082e-03 -1.652423772468250562e-02 -4.805455444321676817e-01 -4.356763595992285687e-02 -3.980561642064218142e-01 -4.075194402410444242e-03 -5.638470344628931756e-03 -1.269895960315251676e-02 9.042339538852450440e-04 -5.725870178207204293e-04 -6.680181874574981325e-04 1.039349372281841381e-03 3.213479286482312687e-03 -6.165231503763024534e-04 -4.194294391843322867e-02 -6.154176605893844909e-02 4.632663611179742638e-03 3.118284332611912651e-02 3.389507275624193544e-02 -1.596818581051193554e-03 9.651776216235336860e-04 -3.277729974950641112e-03 7.114818884801669616e-04 9.226587836665394587e-04 3.349539567943965630e-04 -7.469142534443523086e-04 3.117433955852769514e-02 -3.354169396966600464e-02 5.803821381128297131e-03 -4.204309940339849561e-02 6.095878554739486699e-02 -9.377293495646379928e-03 -3.307020729987632766e-04 1.814137086163757073e-04 1.667683310979043831e-04 -3.401507036558887656e-04 -1.559024058422507283e-04 2.026731275949839517e-04 1.484663335151309785e-02 2.423573763548080061e-04 1.806578181639032464e-03 -7.107732411809142628e-03 -8.286449086283251579e-04 -7.231037041884394445e-03
-4.063147398322668191e-02 -3.585141173379596813e-02 -1.398680796171628167e-02 3.971259465182286341e-03 -3.105764896991244743e-03 -1.117206088896396596e-02 3.015105285836302412e-02 1.188803087700627037e+00 8.726188357065091383e-02 2.937673757601298730e-02 -1.785791194193324383e-02 1.696643363943514324e-02 9.994761509088352647e-03 1.635463480438743150e-02 3.927323332626744649e-03 -1.556378441838752735e-01 -3.714138603425757301e-01 7.427096128019375354e-02 -9.768939236383476082e-03 1.548583321546639045e-02 -6.271056167122261889e-03 1.487658551069609703e-01 -3.809914648081527688e-01 -4.986987260821355850e-02 3.113323801514039472e-04 -3.350484431010332820e-03 1.135252973451468961e-03 2.086588351162352306e-02 -1.881699519678293742e-01 -4.596191896843388608e-02 -3.680241640943845635e-04 -1.936969284707066869e-04 9.495873810393007527e-05 4.582585868697405373e-04 7.093937411049763830e-02 -6.696244546692107884e-03 5.456584204479534433e-04 9.078716766881766986e-03 -2.658844666910060214e-03 -1.135725404984277423e-03 1.223077995409284358e-02 -2.263419473910109093e-03 -4.638663491647085357e-02 -1.686972690465964320e-01 -6.337243824875307685e-02 -3.089702224874147675e-03 9.430205827326180318e-03 -1.923268770254242229e-03 -2.692859737276156497e-05 7.924094100583239236e-03 2.839313512460815529e-04 -1.040766666880396651e-03 -3.179464216116736821e-04 1.119190301334375580e-03 -1.173472684459471102e-02 -1.873427243537996445e-02 -8.546286429353774916e-03 -5.383735262113299724e-02 -5.897693526706664080e-02 6.894193358958507732e-03 8.820296718410028554e-04 -6.854981541731504716e-04 -4.332197156283769651e-04 3.051907702245786665e-04 3.755830686200253236e-04 -5.253438645351851417e-04 5.516630252305517595e-02 -5.291611113206503431e-02 4.957696505784316490e-03 2.375102288277119306e-02 -3.387475820032907758e-02 1.581181097313658773e-02 -2.163736420477671216e-04 5.050293086224005770e-04 -1.034625056953262373e-04 7.100645938816279538e-04 5.834529430764011891e-04 -7.700633985542907831e-05 -7.544731579700364368e-04 7.007104495310948616e-03 -4.653450598625331544e-04 -9.656500531563926709e-04 -1.388145572988952470e-02 1.867521849377315685e-03
-4.743921237167265936e-02 -6.464186177753553086e-02 -4.382747330299301136e-03 3.880930556100342654e-02 -1.099820608487318829e-02 -1.028507068602798058e-01 2.801674892238226189e-01 8.726188357065091383e-02 1.970018705019475069e+00 -5.496504669005872201e-02 6.760022803627582788e-02 -2.240601030873198146e-02 3.869214254085054372e-04 -2.298851838874263649e-03 5.825553231639631763e-03 -1.452018316231002207e-02 -4.506051960374569433e-03 -2.700380847278703866e-01 2.499162808804948448e-03 2.083423059891914824e-04 6.716559102604879004e-03 -4.790172284233810973e-02 2.900587882272157025e-02 -2.597527778260759757e-01 4.180074202704249856e-03 1.185803147466973993e-03 7.316547149331203287e-03 1.887203347036057466e-01 -4.619766230332870982e-02 -6.071723130464601326e-01 -3.904646619049814346e-03 4.866044788406048542e-05 5.239265699366094878e-04 4.994546165346808175e-03 -6.962695931222542302e-03 7.784254366858024861e-03 -1.140733179232596844e-02 -3.222455485606557507e-03 -1.092923108107626134e-02 -1.059144253508469136e-02 -2.163736420477611368e-03 -7.440324210939331002e-03 -4.252616064574314403e-01 -6.321511854831217414e-02 -7.400342330313776085e-01 -1.101568605158878555e-02 -1.352571478564963160e-03 -1.119851705480383840e-02 5.031395824909809002e-04 -8.380935392854533574e-04 -8.187238464384192886e-04 -5.754216070178309710e-04 6.080193827849166184e-04 1.240605205278229404e-03 5.692610998294147379e-02 8.400257842548164433e-02 6.676402422312196182e-03 1.186511794766277952e-02 1.274431303030663931e-02 -7.529141339116147968e-03 -6.443966108147874093e-04 -1.752720986893444282e-04 1.065947267581587518e-02 3.921181722699867978e-04 4.861320473082200722e-04 -8.782502195781201337e-04 -6.141609927121267909e-05 -9.288003935936737371e-04 -5.860513165070973737e-03 5.322224676535534243e-02 -7.705594516637616354e-02 1.257801713074153255e-02 3.212534423416703137e-04 -1.700753518279335408e-05 -3.179464216116953661e-04 1.965315176677764897e-04 -1.700753518279552248e-04 -3.047183386916708925e-04 -6.432627751358803089e-03 -2.929075503703914250e-04 4.790455743153548135e-03 -8.375266214460105191e-03 1.797601982514711750e-03 2.352709033619725630e-03
4.954200512441186283e-02 3.622699480241597242e-02 -3.945748162408096310e-03 -7.494512107757843322e-02 4.059698648132822191e-02 4.731071099473602160e-02 -7.491441302794279999e-02 2.937673757601298730e-02 -5.496504669005872201e-02 1.667667248307362238e+00 -2.820883958364125421e-01 3.149228598013941588e-02 7.011828810639495098e-03 -8.250544289786318486e-03 1.959645998284148365e-03 6.939546786112601659e-03 -8.647386777384849163e-03 -1.941693600036279322e-04 -3.165541658843437078e-01 -2.568137812601769578e-03 1.152709318590476872e-01 -3.166259754773377288e-01 -2.734717171086634147e-02 -1.121391832277493228e-01 -3.513468585530107879e-01 -1.300150475679310580e-01 1.419703999383690497e-02 -1.533701728261677687e-02 -4.264639447085457821e-03 4.719591013225326519e-04 -9.368647998595100446e-02 -9.774702901084311724e-02 1.058246633596044567e-02 1.197661178941647996e-02 -3.395837858164484427e-03 2.754275836547124146e-04 -6.180349312814078372e-03 1.438979205924191714e-02 -1.539181934042806784e-03 -4.281646982268313625e-03 8.750849283080164992e-03 -3.657564927366310781e-03 -4.305740990443937544e-03 9.293200682798118117e-03 1.654455228059545195e-03 -4.731642741628353521e-01 4.377999393394133021e-01 -4.772125399678724122e-02 -1.221235512431151967e-03 -1.956811409086932005e-03 -3.642447118315018419e-04 1.219345786299726869e-03 1.395562748054773004e-03 -1.681856256964650749e-04 1.227377122358253719e-03 1.311469935206491678e-03 -2.570027538733362510e-04 -1.113048691407268406e-03 -2.450029929388015167e-03 9.009269331552429913e-04 3.841104577880644078e-02 -6.201608731792521492e-03 -4.267001604749758037e-02 -4.068344145184073224e-02 8.039839826132775050e-03 5.233454791512009291e-02 -4.068438631490649271e-02 -2.938051702827638653e-03 -5.286225393731956712e-02 3.833640159661522162e-02 3.113323801516890924e-03 4.302528456020483782e-02 -1.738548040907783154e-03 -1.092167217655061820e-02 1.152260508634241499e-03 -9.216666774475528942e-03 2.326725299312730824e-03 -2.366881979605706598e-04 6.084918143176997092e-04 6.675457559246445686e-04 3.609376911014889472e-04 7.549455895029008427e-04 5.853426692078371289e-04 -4.662899229282944924e-04
-3.618258623832763810e-02 -1.002135940438810963e-01 1.152166022327692600e-02 7.145952122817145202e-02 -3.586747440591307040e-02 -6.456154841695008195e-02 6.649615554399292139e-02 -1.785791194193324383e-02 6.760022803627582788e-02 -2.820883958364125421e-01 1.943667418979867501e+00 -7.221068736541144673e-02 -3.387806522105922882e-03 8.094641883943990562e-03 -6.371211652087587808e-03 -2.585145347784654872e-03 9.587525527766996292e-03 5.418789681851211154e-03 1.990873722605842472e-02 -2.556676623614755339e-01 -1.998479870284815274e-02 -1.162701245510367257e-02 -2.580510794447309353e-01 -1.497655202304831908e-02 -1.692278096579930557e-01 -5.892458985322628351e-01 3.930583110203449138e-02 1.491135647151429003e-02 1.219487515759585042e-02 -6.434517477490484059e-04 -3.255194990833404356e-02 7.101118370349163676e-03 1.758862596820585499e-03 -1.163409892809656732e-02 4.696441868115285370e-03 -9.793505676092327614e-04 9.829882904121775566e-03 -5.490126843312359735e-03 1.312887229805055189e-03 1.190669192255400070e-02 -1.270179419234965246e-02 2.004999425438244894e-03 1.293092348578451720e-02 -1.331312059586453253e-02 1.812719791566058322e-03 4.410592444845825577e-01 -7.302298614300299917e-01 6.458328026746140704e-02 -4.969979725638574639e-04 1.112245557801410344e-02 8.305346347597800712e-04 -1.945473052298403102e-03 -2.393338145445316444e-03 5.196746861459676514e-06 -1.893978015217218265e-03 -2.416014859022412413e-03 1.733823725579572775e-04 -4.984152671623802086e-04 2.546878393623315615e-03 -1.590676971124037591e-03 4.961948389580014829e-03 -4.793762763883512024e-03 -6.920649524798448693e-03 -5.548661110233110011e-02 1.005476031376097146e-02 7.502874145889376623e-02 -5.642533255811481296e-02 2.130193781644867598e-03 -7.805938974216097836e-02 -8.016690681022901194e-03 -5.304933682433036687e-03 -7.031198503486594219e-03 8.962498609799324917e-03 4.315662052633878649e-03 -3.119937842976900667e-03 1.288320790096610623e-02 5.324775806812907623e-03 4.467312574680428437e-03 -9.089582692137589993e-04 -9.670673477549208367e-04 -2.777897413189364326e-04 -7.426623696486864962e-04 -7.388829173857468539e-04 5.749491754849719860e-04
3.923543880363908332e-03 1.153347101159832473e-02 4.238183281245585382e-03 1.489009705253574456e-02 -1.402460248434471424e-02 -4.357708459058035576e-03 -2.987704256930689625e-02 1.696643363943514324e-02 -2.240601030873198146e-02 3.149228598013941588e-02 -7.221068736541144673e-02 1.290588461454317937e+00 -3.654257906636357300e-03 -1.593511560321179358e-03 5.076749252063878642e-03 4.371881405043669816e-03 6.099091089162902166e-04 3.521032214371121009e-03 1.437429630496425970e-01 -3.446860463712832397e-03 -4.163222569927420569e-01 -1.450251422298121096e-01 -3.158771714977619272e-02 -4.135760124922538417e-01 1.832561915946016168e-02 3.946645782320530593e-02 -2.345206820878031895e-01 -1.781539310397761049e-03 -5.801459223464062922e-04 6.954664595164001574e-03 3.752051233937386994e-03 1.881222363830108721e-03 2.284348190815602142e-02 1.237770616081335703e-03 -8.366762446868704394e-04 -2.664513845304324231e-03 -1.079978484107340037e-03 1.239660342212527697e-03 6.194994690332560755e-03 -6.108067288287184933e-03 4.377550583437925594e-03 4.008109124745005275e-03 3.337728779623277270e-03 -5.943188683320656859e-04 4.536287578477327630e-03 -4.819037850891269570e-02 6.434659206950088528e-02 -1.458367796032576380e-01 5.555794826379216542e-04 1.317611545133642219e-03 -7.771498715470834002e-04 1.507056589808615250e-04 -3.212534423415618935e-05 -1.070529853450290442e-03 2.844037827789459589e-04 2.555854592747647171e-04 5.674375141125932720e-03 -4.464477985483309656e-04 -2.027203707482416392e-03 -1.322808291995020580e-04 5.950889317306180121e-02 -4.890611228118855840e-03 -6.134192752054065667e-02 1.043459526617670011e-02 -7.296705024951295054e-03 -1.945047863918871606e-02 1.857128355654488489e-03 4.303378832779626573e-03 -3.718981026637518256e-03 -5.904402054473212313e-02 -8.976671555785013801e-03 -6.762148745525431437e-02 -1.074781737245983360e-03 -3.145921577283970934e-03 -2.376472339722401211e-02 -1.419184324697548780e-03 4.475343910738990849e-03 4.580318197339446756e-02 -2.574751854061735519e-04 -7.232926768015738228e-04 3.444025874515545781e-04 6.807738388445877271e-04 1.033680193887568689e-03 3.779452262842064071e-05
-3.166755807882876139e-01 1.152402238094117279e-02 1.450652989101048340e-01 -2.947188528673010399e-01 -1.488079015133851046e-01 4.783416513313969859e-02 -1.367216856083472432e-03 9.994761509088352647e-03 3.869214254085054372e-04 7.011828810639495098e-03 -3.387806522105922882e-03 -3.654257906636357300e-03 1.698324275337413702e+00 -2.509107492571548415e-01 2.942454764713799409e-01 3.570684768474220727e-02 -9.327688184696550366e-03 -5.148133656678323400e-02 2.346661909999227941e-02 5.345373821645443835e-02 -3.900867166786863537e-03 1.270840823380586446e-04 -3.110489212319803368e-03 5.125409699947979826e-03 -8.336763044532433109e-02 4.605782256960352233e-02 5.942999710707495831e-02 -5.260430632038050336e-02 -5.698799851374551639e-02 -3.857308979457579889e-02 9.484063022071404642e-03 5.940354094123512924e-03 1.178716674474157523e-03 -1.456128470566822250e-02 -1.133835678852178764e-05 -9.092889712867445462e-03 -3.691910699804912266e-02 6.614041459975287217e-03 5.108969082604615519e-02 -3.854805092333443012e-02 -5.325153752039234883e-02 2.493021198877835853e-03 -1.007224028047701454e-03 5.574692087693684361e-04 1.059663928194625945e-03 -1.285958632432377541e-03 -1.139504857247176407e-03 -8.021887427884171569e-04 -4.394638431981298110e-01 4.135042028992598206e-01 -5.941629659262215313e-02 -4.381462316529962653e-01 -3.510119045962165063e-02 -4.241783209525941123e-01 -8.485815193148251584e-03 -2.332866909239854260e-03 -1.474080868815348666e-02 1.197141504255528049e-03 -2.265781631574398814e-03 -9.311625512579469778e-04 2.189247723251807037e-03 2.715064019319834900e-03 1.931300106312763658e-03 -7.076551930640688146e-03 1.177630081948600506e-02 -1.449419942800296134e-03 -5.395168105208300070e-04 -5.546346195722307894e-04 -5.758940385507007979e-04 -1.335091511849289137e-03 1.653037933460968240e-03 -4.110154335841835656e-04 -7.402057256778024272e-03 4.818801635122615251e-05 -5.795790045069775485e-03 -5.518000303750790481e-03 1.450364805866133366e-04 3.652840612037780779e-03 -6.781754654138914991e-03 4.502272508111865822e-04 -7.322688759258538793e-04 -5.339421184331460263e-03 7.223478137358666949e-04 8.451800122782513955e-04
2.731362907203360724e-02 -2.581389517098420239e-01 -3.152913563970212441e-02 -9.747443601638559885e-02 -3.812465778358946622e-01 2.918351307907517816e-02 -2.420739174350947619e-03 1.635463480438743150e-02 -2.298851838874263649e-03 -8.250544289786318486e-03 8.094641883943990562e-03 -1.593511560321179358e-03 -2.509107492571548415e-01 1.770369139234792444e+00 4.043872191782167669e-02 2.028148570548126556e-03 -9.316349827908018428e-04 -1.425184205164814824e-02 -5.288445821936371694e-02 -1.347672363569233089e-01 5.546346195722123146e-03 3.127024315969733834e-03 -7.897165503210477888e-03 7.196077108453094104e-03 6.022793396606765381e-02 -7.453079862326422549e-03 -8.729589864101650054e-02 -2.330977183108389958e-02 -3.839073122289361067e-02 -4.233411722763744112e-02 2.924351188374432753e-03 -1.116213982677398409e-02 2.682938675085683265e-03 -4.740850432204182612e-03 -1.032782573975138743e-02 3.255525692906401959e-03 -4.638710734800372687e-02 1.017948223843479633e-02 6.616498103946119591e-02 4.573137238040002328e-03 5.226982479511890073e-03 3.279147269549191179e-03 -6.897500379688596521e-04 -3.590479649700841782e-04 1.308635346009383738e-03 -1.769256090543389493e-03 -8.598253897968027339e-04 3.505441973786895503e-03 4.188148057600871166e-01 -7.736557679300961610e-01 7.125212378524790890e-02 -3.546543517145311908e-02 -1.586250287661198077e-01 -6.485209380965611947e-02 -2.338536087634099738e-04 1.269895960315260090e-03 -9.684846423534381604e-05 -5.952637313977701032e-04 5.036120140238249231e-04 4.840533485636183339e-03 -7.422371812690804066e-03 9.424064217399058183e-03 1.392728158857650320e-03 1.202196521657076037e-02 -1.448758538654298586e-02 9.968305343247875223e-05 -1.431467544551841731e-04 -1.121788674765090456e-02 -2.272395673034356841e-04 -1.453671826595993172e-03 2.154287789820511900e-03 -7.558904525686012486e-04 3.327335285900423836e-03 5.631383871636207444e-04 8.040784689198512969e-03 4.558964292054388362e-04 -3.377885459915924856e-04 -2.842620533190802837e-03 1.743272356236264583e-04 4.439439114241973405e-03 -9.798229991420659424e-04 -1.202810682649791199e-03 -8.503767591396772449e-04 1.237298184548238193e-03
1.121954025801591426e-01 -1.486742033895867114e-02 -4.136690815042263214e-01 -1.373830897543454853e-03 -4.974467825200688809e-02 -2.599228531779039786e-01 1.632865107008038552e-02 3.927323332626744649e-03 5.825553231639631763e-03 1.959645998284148365e-03 -6.371211652087587808e-03 5.076749252063878642e-03 2.942454764713799409e-01 4.043872191782167669e-02 1.781400415526965819e+00 5.244651418840680368e-02 -1.736516585316508210e-02 -1.436895782864299476e-01 7.785199229923768852e-03 2.649773981479236484e-02 1.008499593186372618e-02 -5.098481102575231488e-03 7.334499547579723285e-03 -4.738488274539428419e-03 2.747850767700014962e-02 -3.801373085967502119e-02 5.639415207694634981e-03 -5.367672589996227983e-02 -5.848938592515989798e-02 2.845738581307646897e-02 -1.565354640962973720e-02 7.005687200712379034e-03 -3.670793010286275190e-03 -2.887973960344984367e-03 1.225770855146559972e-02 -1.129205849830921399e-02 5.937047073393511738e-03 2.298851838874240230e-03 -1.247124760431623201e-02 5.052985945961253195e-02 7.046174583078085307e-02 -2.208617416098903122e-03 8.848642610381432126e-04 4.865572356877522625e-03 -3.897560146056810310e-04 7.039229839545234910e-04 2.165626146609061185e-03 -6.991986686259580360e-04 -5.540062856335144226e-02 6.943609697295183292e-02 -1.671661184486121776e-01 -4.266458308486978379e-01 -6.560609453609331232e-02 -7.724104384094894193e-01 -1.261911867409996890e-02 -8.130546680440952061e-04 -2.258411699661842797e-02 5.357373582579984597e-03 -1.280289454038010090e-04 6.735456363919105696e-03 4.175822318908681621e-03 2.334284203838417338e-03 -1.118906842414674543e-02 -3.017420200347289364e-03 2.829864881803706086e-03 1.294934831556581595e-03 9.207690575351360450e-04 3.907008776713935799e-04 1.153677803232824092e-03 3.444025874515762621e-04 -7.625044940285822604e-04 3.273950522687747765e-04 -2.556799455813297053e-03 7.261272659987060485e-04 -3.735988561820316814e-03 -3.543236496415011049e-05 3.751106370871609176e-04 1.486742033895871451e-03 -2.104210047337845904e-03 -5.443356121559651123e-03 1.592094265722609125e-03 -1.747996671564854432e-04 3.664651400359160427e-03 -1.310525072140827918e-03
-3.164365304326627326e-01 -2.004999425438216618e-02 -1.437675294893510924e-01 -1.273202981045260841e-03 9.669728614483853388e-03 -2.516170343987720118e-03 -2.950712867908111825e-01 -1.556378441838752735e-01 -1.452018316231002207e-02 6.939546786112601659e-03 -2.585145347784654872e-03 4.371881405043669816e-03 3.570684768474220727e-02 2.028148570548126556e-03 5.244651418840680368e-02 1.698555766788512722e+00 -3.084552721166039513e-01 -2.336788090962549358e-01 1.053522318267621771e-04 -4.124799713360291151e-03 -4.212671978471397953e-03 2.340803758991820069e-02 5.291658356359788679e-02 -7.740790665835344322e-03 -8.333172564882701527e-02 3.224817643270801171e-02 -6.808824980971545093e-02 -5.260619604651217696e-02 -4.728236510276466464e-02 4.996199675712034716e-02 9.545951552875835827e-03 5.585558012949105346e-03 -2.448140203256582697e-03 -1.470017957632791666e-02 1.929410380181368267e-03 8.765022229065801834e-03 -3.684635254198941057e-02 -4.535342715411604456e-03 -5.132496172940811952e-02 -1.051160160603207584e-03 3.018837494945847454e-04 -1.085647662501664119e-03 -3.858631787749570996e-02 -5.253958320037927648e-02 9.042339538851886654e-03 -1.234936026883975795e-03 -1.032262899288978290e-03 1.006751596514793680e-03 1.215093902504028531e-03 -1.966260039744090020e-03 1.391310864259080087e-03 -8.494318960739670812e-03 7.695909670214209561e-04 1.438176072318337814e-02 -4.385695303064346406e-01 5.749869700076218337e-02 4.221714318010245659e-01 -4.390381823870271871e-01 4.161814723959512130e-01 -3.139590994743690633e-02 -1.318083976666506625e-03 1.700281086746503528e-03 2.149563474491901667e-04 -5.409341051194178039e-04 -4.875493419067753430e-04 6.925846271660027198e-04 -7.068520594582161296e-03 1.178905647087307926e-02 -1.122024890531529489e-03 2.266726494640073416e-03 2.146256453761975509e-03 -3.050017976114318199e-03 -7.387884310792352735e-03 1.295407263089427136e-03 5.673430278060226026e-03 -5.468867424333856767e-03 -6.557349676032621019e-04 -3.585282902839452470e-03 -5.300209367104478930e-03 5.484930096450802480e-04 -8.777777880452936748e-04 -7.024584462026590113e-03 4.809353004467902112e-04 5.617210925650505116e-04
2.416959722088108699e-03 -2.555722311918388057e-01 -3.386861659040194070e-03 -5.807600833391169011e-03 1.548866780466352094e-02 2.248774096391719301e-04 -9.513164804495574667e-02 -3.714138603425757301e-01 -4.506051960374569433e-03 -8.647386777384849163e-03 9.587525527766996292e-03 6.099091089162902166e-04 -9.327688184696550366e-03 -9.316349827908018428e-04 -1.736516585316508210e-02 -3.084552721166039513e-01 1.751255504278529829e+00 -3.446529761639829242e-02 4.213616841537115923e-03 -1.084230367903089159e-02 -5.798624634266891231e-03 -5.338476321265755997e-02 -1.347388904649519936e-01 2.651333005537659382e-02 5.313437450024434405e-02 1.965693121904651258e-02 8.416698459891533424e-02 -1.099442663261020192e-02 -1.404964135558604485e-02 5.176243332883219417e-02 6.331999834860834592e-03 -1.283549231614772648e-02 -6.056572251205930707e-04 -4.015668029270546072e-03 -1.368256205455741815e-02 -2.817581661949465719e-03 -4.652741951326177378e-02 -5.369656802434215857e-03 -6.778542119715515180e-02 -9.198241944693991015e-04 -1.695556771417946204e-03 -1.024231563230443200e-03 -6.490736829900008512e-03 -1.067506291640009375e-02 -1.470206930245937082e-03 -1.872246164705848506e-03 -2.073974429235114596e-03 -3.242297609986450127e-03 -1.755555576090587350e-03 -9.599336316088405430e-03 -3.317886655243308322e-03 2.493493630410681394e-03 9.996651235219793791e-04 -2.062163640913721070e-03 5.775522732310263418e-02 -1.599072079462893203e-01 -7.146613526963138674e-02 4.206279979831859528e-01 -7.647395676105166462e-01 6.131121947090506508e-02 -1.442333469807468172e-03 2.372078726466846435e-03 -2.097596005877847003e-04 -3.340090937287626188e-04 -3.255053261373415472e-04 5.584140718350565904e-04 1.236022619409521753e-02 -2.380299035138529543e-02 3.374578439185949800e-03 -8.111176987593952253e-03 8.308180936794647142e-03 -2.632860932603008595e-03 3.485599849406970790e-03 -1.352099047032074251e-03 -8.553372902346591602e-03 9.117928584108478569e-05 1.341705553309244453e-04 3.142614556553968881e-03 -8.536837798696589145e-04 -1.899647193611469272e-03 -1.218400923234011501e-03 8.683291573881898699e-04 5.663509215870257164e-03 1.535402481779964612e-04
-1.151192813370010282e-01 -2.004952182284937962e-02 -4.161436778733227371e-01 -1.527607361487862830e-02 -6.180349312814040208e-03 6.651363551070835212e-03 2.255955055690999494e-02 7.427096128019375354e-02 -2.700380847278703866e-01 -1.941693600036279322e-04 5.418789681851211154e-03 3.521032214371121009e-03 -5.148133656678323400e-02 -1.425184205164814824e-02 -1.436895782864299476e-01 -2.336788090962549358e-01 -3.446529761639829242e-02 1.800792785087613312e+00 4.289205886793968046e-03 -5.816577032515397351e-03 -1.792405235653298044e-03 3.833309457588525253e-03 5.636108186964642469e-03 1.013082179055069774e-02 -3.970976006262590119e-02 3.508748994516882463e-02 -2.161941180652774547e-02 5.724216667842198930e-02 6.793565442460315629e-02 3.894253125326869840e-03 1.475781622333573184e-02 -5.005884522135571266e-03 -1.988464321788279733e-03 3.822443532332597295e-03 -1.166811399846209157e-02 -7.985037768321573415e-03 4.236293555114152044e-03 -3.868269391019824293e-03 3.035372598595792448e-03 -7.573077471672066095e-04 -4.553767545192974331e-03 9.292728251265056170e-04 -5.033521766807612374e-02 -6.855973647950511229e-02 1.378744185485131397e-02 -2.650340899318224435e-04 -1.867994280910158407e-03 4.795180058482051248e-04 -5.165566380240684333e-03 8.862815556366903519e-04 7.420954518092253566e-03 1.237912345540942427e-02 -1.978070828065464463e-03 -1.144748847261863565e-02 4.244145367190218510e-01 -7.025718297705449422e-02 -7.825814168803328919e-01 -3.652557153118059230e-02 6.375558022189878327e-02 -1.655126080836183677e-01 -1.275565138710043657e-05 3.094426540202742945e-04 -1.183677205569147114e-02 -9.240760782651245451e-04 4.450305039497648527e-04 9.939959451277066878e-04 3.363712513930250175e-04 -1.625164473022521231e-04 1.177299379875594229e-03 -2.475068800629324529e-03 -4.268891330881175242e-03 7.620320624957205649e-04 1.422018913894689245e-03 -1.097930882355891910e-03 -1.688470298425115640e-03 -3.831419731457067412e-04 -2.201530943106118961e-04 8.947853232280843184e-04 6.165231503762861904e-04 -3.467175019625606119e-03 -2.508611439462046832e-04 2.219010909821708850e-03 4.525421653221649472e-03 4.195192011755856636e-04
6.944743532974061336e-03 2.551602708951872939e-03 -4.309048011173885820e-03 -2.950972705251181938e-01 1.557809909383304492e-01 1.448616809194441281e-02 -1.348319594769264822e-03 -9.768939236383476082e-03 2.499162808804948448e-03 -3.165541658843437078e-01 1.990873722605842472e-02 1.437429630496425970e-01 2.346661909999227941e-02 -5.288445821936371694e-02 7.785199229923768852e-03 1.053522318267621771e-04 4.213616841537115923e-03 4.289205886793968046e-03 1.698611513709389342e+00 3.088842399484366119e-01 2.334643251803386055e-01 3.566858073058092049e-02 -2.015392919161054525e-03 -5.238037377380701243e-02 -8.311865902750911750e-02 -3.219762625869249106e-02 6.798620459861867693e-02 -5.267233646111160739e-02 4.710803786714103103e-02 -5.012026132062692707e-02 9.537447785284439150e-03 -5.542094311926440420e-03 2.437274278000880253e-03 -1.461939378420964997e-02 -1.960118429816946201e-03 -8.872736618556819471e-03 -1.282179180169505661e-03 9.491149495064474598e-04 -1.030845604690439283e-03 -3.866048962815406276e-02 5.251312703453937109e-02 -9.030056318997684017e-03 -1.026121289361930748e-03 -3.151118324145441669e-04 1.123914616662905798e-03 -3.686997411863215945e-02 4.523059495557357583e-03 5.134811087451803674e-02 -7.060489258523591077e-03 -1.200165066065797363e-02 1.117773006735825730e-03 2.224207656683133399e-03 -2.146728885294834493e-03 2.960255984871794106e-03 -1.285486200899496872e-03 -1.709729717403612754e-03 -5.286508852651817733e-04 -5.343200636594353826e-04 4.658174913953921394e-04 -6.883327433702718552e-04 -4.386205529119829860e-01 -5.776420352222688681e-02 -4.223188304392754278e-01 -4.386049626713988125e-01 -4.160751753010587528e-01 3.145260173137956472e-02 1.187220442065597785e-03 1.735713451710640086e-03 -1.380917370536274575e-03 -8.522664852711015621e-03 -7.870709337370407691e-04 -1.439357151150475606e-02 -6.085390574710083759e-03 6.864430172388467574e-04 3.598983417292257216e-03 -7.090252445093512407e-03 -1.356350930827791672e-03 -5.640360070760365094e-03 -6.785061674868917043e-03 -5.569967772365067406e-04 -6.269166440990917022e-04 -5.303988819367340402e-03 -5.513275988422206052e-04 9.977753973905868073e-04
8.458414164242710614e-03 9.700909095652302666e-03 5.801459223463964259e-04 9.511416807824008002e-02 -3.711190630660740064e-01 -4.550932955995845575e-03 5.887441762443724677e-03 1.548583321546639045e-02 2.083423059891914824e-04 -2.568137812601769578e-03 -2.556676623614755339e-01 -3.446860463712832397e-03 5.345373821645443835e-02 -1.347672363569233089e-01 2.649773981479236484e-02 -4.124799713360291151e-03 -1.084230367903089159e-02 -5.816577032515397351e-03 3.088842399484366119e-01 1.752281625567891910e+00 -3.437081130982721361e-02 9.358396234332148900e-03 -8.763604934467234420e-04 -1.744311705608621310e-02 -5.275406711629551659e-02 1.965976580824364828e-02 8.423359744504793634e-02 1.111962098881713948e-02 -1.405531053398030930e-02 5.168164753671392747e-02 -6.209640067851118599e-03 -1.288179060636755399e-02 -6.387274324204670131e-04 3.966062718320732122e-03 -1.365563345718466375e-02 -2.799156832168105385e-03 1.878387774632953077e-03 -2.055549599453730843e-03 -3.216313875679404147e-03 6.443021245081614889e-03 -1.065096890822446463e-02 -1.406428673310448343e-03 8.725810411838611034e-04 -1.667683310979477512e-03 -1.019507247901899538e-03 4.650899468348040217e-02 -5.324775806812939716e-03 -6.772731211861393597e-02 -1.238384777073799244e-02 -2.408219738730283180e-02 3.370798986923105242e-03 8.138578016499573020e-03 8.311015525991786307e-03 -2.605932335230244212e-03 1.433357270683193645e-03 2.394755440043906843e-03 -2.754275836546794549e-04 3.510166289115369993e-04 -3.453474505172779690e-04 5.593589349007664288e-04 -5.796167990296045847e-02 -1.599681516140276372e-01 -7.183226970759429286e-02 -4.204971344485850526e-01 -7.653655393915500538e-01 6.141987872346180155e-02 1.776342563536206613e-03 -9.905944380911534813e-03 -3.305603435389066654e-03 -2.525618974644834765e-03 1.000609986587683905e-03 -2.036652338139533641e-03 -2.111768951863481026e-04 3.179464216116574191e-04 3.104820033925534579e-03 -3.685910819337646482e-03 -1.529260871852865678e-03 -8.538255093295220310e-03 -9.406111819150534932e-04 5.585558012949118356e-03 8.220308671681286067e-05 8.843918295052679646e-04 -1.835396505143137812e-03 -1.099348176954477105e-03
3.141669693487801184e-04 5.369184370901397205e-03 3.590479649700866176e-03 -2.274521614932209848e-02 7.431206282355216908e-02 -2.700560371261189196e-01 1.528221522480567585e-02 -6.271056167122261889e-03 6.716559102604879004e-03 1.152709318590476872e-01 -1.998479870284815274e-02 -4.163222569927420569e-01 -3.900867166786863537e-03 5.546346195722123146e-03 1.008499593186372618e-02 -4.212671978471397953e-03 -5.798624634266891231e-03 -1.792405235653298044e-03 2.334643251803386055e-01 -3.437081130982721361e-02 1.800910892970827071e+00 5.155267372824440253e-02 -1.415074170361709655e-02 -1.437037512324156052e-01 3.955905440364478054e-02 3.500623172151769158e-02 -2.164303338317051517e-02 -5.733381839579536343e-02 6.774573694839530758e-02 4.096926252921828313e-03 -1.487119979122139904e-02 -4.971397020237126006e-03 -1.960590861349816028e-03 -3.618353110139410980e-03 -1.173803386532468532e-02 -7.931653005108917076e-03 2.225152519748797159e-04 -1.915709865728552680e-03 4.549515661397249321e-04 5.044434935216567800e-02 -6.856540565789936981e-02 1.370901822039733743e-02 7.691185354885050505e-04 -4.570775080375771154e-03 9.099031322794661272e-04 -4.305740990443947952e-03 -3.798821955690068718e-03 3.001357528230208342e-03 -3.113323801517048134e-04 -1.582645635065510741e-04 1.191472325861255357e-03 2.487824452016416943e-03 -4.308575579641026401e-03 7.695909670214019825e-04 -9.448630657109225936e-06 3.033010440931535687e-04 -1.203708302562214207e-02 8.324243608911753535e-04 4.884942049724553658e-04 9.906889243977182961e-04 -4.242671380807709891e-01 -7.058363316625754225e-02 -7.827240912032551456e-01 3.660777461789742337e-02 6.393085232058812184e-02 -1.655367020917939691e-01 5.146196687393612967e-03 9.377765927179185571e-04 7.430403148749367345e-03 -1.236825753015376866e-02 -1.995078363248252180e-03 -1.141441826531874870e-02 3.907008776713854483e-04 -2.499162808805002658e-04 8.905334394323832694e-04 -1.384224391266254944e-03 -1.066277969654578443e-03 -1.695556771417943386e-03 -2.237435739603060511e-03 4.480540657600390678e-03 3.382609775244555363e-04 -6.443966108147440412e-04 -3.382609775244495298e-03 -3.099150855531197270e-04
7.031670935019442362e-03 3.376940596850263807e-03 3.642447118314969846e-03 -1.337926101046367153e-03 -1.007460243814090745e-02 -3.736933424886273308e-04 -2.947779068089080301e-01 1.487658551069609703e-01 -4.790172284233810973e-02 -3.166259754773377288e-01 -1.162701245510367257e-02 -1.450251422298121096e-01 1.270840823380586446e-04 3.127024315969733834e-03 -5.098481102575231488e-03 2.340803758991820069e-02 -5.338476321265755997e-02 3.833309457588525253e-03 3.566858073058092049e-02 9.358396234332148900e-03 5.155267372824440253e-02 1.698120184915220099e+00 2.510439749494200457e-01 -2.939582380994038013e-01 -8.331660783977584694e-02 -4.615845048610170420e-02 -5.936527398707378000e-02 -5.262225871862907800e-02 5.689115004951014742e-02 3.866426908041688260e-02 9.463748466158827810e-03 -5.906811455290775226e-03 -1.185330715934139944e-03 -1.456742631559563780e-02 -9.448630657035703476e-07 9.019190393741990247e-03 -1.282651611702332120e-03 1.129111363524322106e-03 7.899055229341757052e-04 -1.026121289361865696e-03 -5.607762294993352522e-04 -1.052577455201773697e-03 -3.858820760362721702e-02 5.324445104739952001e-02 -2.498690377272121989e-03 -3.695170477381617968e-02 -6.593254472529665351e-03 -5.112276103334600919e-02 -5.428238312508212177e-04 6.925846271659810358e-04 5.697524286235936247e-04 -1.295879694622296963e-03 -1.648313618132421759e-03 4.181019065769924457e-04 2.227987108945951068e-03 -2.707977546327004336e-03 -1.953031956824114335e-03 -7.085055698232074414e-03 -1.171016040488622421e-02 1.451782100464569375e-03 -8.544869134755203599e-03 2.322000983984189547e-03 1.465010183384521207e-02 1.205645271846924726e-03 2.251136254055857017e-03 9.273830989950859402e-04 -4.390268440302386166e-01 -4.131862564776481728e-01 5.939928905743935283e-02 -4.382426076856987263e-01 3.496890963042212364e-02 4.242109187283611416e-01 -5.773113331492690792e-03 -1.285013769366898095e-04 -3.650950885906328360e-03 -6.726007733261998855e-03 -5.621935240979637066e-05 5.805238675726890132e-03 -5.069190347538192129e-03 -7.020332578230902617e-04 -8.461248753439910494e-04 -6.780809791073229981e-03 -4.946358148995977757e-04 7.379380543200966466e-04
8.303929052998948804e-03 7.962833486277371559e-03 -1.653982796526668429e-03 2.578531306324627782e-03 1.635463480438742109e-02 -2.230821698143104978e-03 9.747160142718841458e-02 -3.809914648081527688e-01 2.900587882272157025e-02 -2.734717171086634147e-02 -2.580510794447309353e-01 -3.158771714977619272e-02 -3.110489212319803368e-03 -7.897165503210477888e-03 7.334499547579723285e-03 5.291658356359788679e-02 -1.347388904649519936e-01 5.636108186964642469e-03 -2.015392919161054525e-03 -8.763604934467234420e-04 -1.415074170361709655e-02 2.510439749494200457e-01 1.770569450204723339e+00 4.041132088891606633e-02 -6.054777011381087815e-02 -7.462528492983528522e-03 -8.731385103926499192e-02 2.329181943283580025e-02 -3.832553567135957295e-02 -4.241065113596001468e-02 -2.985767287646163247e-03 -1.114654958618975511e-02 2.641364700194411344e-03 4.579278847967502633e-03 -1.031176306763430597e-02 3.236156000059329726e-03 1.775870132003378636e-03 -8.234481617669020190e-04 3.509693857582593841e-03 6.590419883332465905e-04 -3.533787865758183716e-04 1.347374731703548153e-03 -4.568412922711478398e-03 5.231234363307586677e-03 3.290013194804831172e-03 4.639372138946367546e-02 1.010247589857939284e-02 6.612340706456992789e-02 1.525953851122812018e-04 -1.120560352779668284e-02 -2.371606294933971187e-04 1.388948706594806846e-03 2.171295325003317397e-03 -8.139995311098118750e-04 7.360010850353908111e-03 9.414143155209086719e-03 1.343595279440678875e-03 -1.197141504255524666e-02 -1.461892135267677667e-02 1.133835678852944482e-04 1.544851112437062995e-04 1.277927296373793879e-03 -1.993661068649588597e-04 6.425068846833039814e-04 5.484930096450856690e-04 4.824943245051964771e-03 -4.186329196199377600e-01 -7.740270991149205138e-01 7.130361882232913451e-02 3.529583225115805190e-02 -1.586051866417398926e-01 -6.463194071534550389e-02 -2.182633681791827326e-04 -4.870769103738906082e-04 -2.837423786329391732e-03 -3.193637162102339402e-03 6.892776064359748631e-04 8.036532805402812896e-03 1.199503661919791749e-03 -7.809293238099377157e-04 1.315249387469360955e-03 -1.851931608793112838e-04 4.293457770589663783e-03 -1.002027281186241778e-03
-2.035235043540954518e-03 -6.412313195446064928e-03 5.124464836882270530e-03 -1.637400449723448725e-02 4.071887381680488159e-03 5.735318808864280776e-03 1.424853503091821471e-03 -4.986987260821355850e-02 -2.597527778260759757e-01 -1.121391832277493228e-01 -1.497655202304831908e-02 -4.135760124922538417e-01 5.125409699947979826e-03 7.196077108453094104e-03 -4.738488274539428419e-03 -7.740790665835344322e-03 2.651333005537659382e-02 1.013082179055069774e-02 -5.238037377380701243e-02 -1.744311705608621310e-02 -1.437037512324156052e-01 -2.939582380994038013e-01 4.041132088891606633e-02 1.781188766200246576e+00 -2.724654379436807633e-02 -3.809971339865469986e-02 5.658784900541702009e-03 5.381562077062183869e-02 -5.835852239055895618e-02 2.835959248577540545e-02 1.565354640962970945e-02 6.992459117792426335e-03 -3.671265441819133307e-03 2.900729611732301861e-03 1.226148800372844384e-02 -1.124434291349081863e-02 -7.110094569473513447e-04 2.079171176096522664e-03 -7.232926768015819543e-04 -9.297452566594188120e-04 4.855651294687559835e-03 -4.280229687669904722e-04 -5.056387452997807008e-02 7.041686483515960382e-02 -2.190192586317527609e-03 -5.967282691496313303e-03 2.330977183108407479e-03 -1.249108972869615586e-02 -9.061236800166132211e-04 3.330642306630310964e-04 1.160764276225662679e-03 -3.434577243858555817e-04 -7.544731579700283053e-04 3.136945378159590805e-04 -4.172515298178682171e-03 2.337118793035546961e-03 -1.115505335378115873e-02 3.015058042683018726e-03 2.902146906330575239e-03 1.297769420753716639e-03 1.260872518037715016e-02 -8.149443941755230144e-04 -2.253876356946430196e-02 -5.376743275427035146e-03 -1.507056589808750775e-04 6.756243351364732766e-03 5.538031400743866767e-02 6.943845913061609532e-02 -1.671755670792692827e-01 4.266368546495735159e-01 -6.539586250397264044e-02 -7.723093380614582948e-01 -1.927520654049913462e-04 4.766834166510566361e-04 1.494773369954414347e-03 2.279954577560046498e-03 6.292788017633513904e-04 -3.717091300506104000e-03 1.984212437992557976e-05 3.571582388386650327e-03 -1.425325934624677637e-03 1.987047027189711886e-03 -5.392333516011267591e-03 1.702170812877934047e-03
-3.514300065027932685e-01 1.688366363487888433e-01 -1.811160767507628833e-02 1.266399966972165184e-02 -5.258162960680766527e-04 -4.241962733508766042e-03 1.257518254154455298e-02 3.113323801514039472e-04 4.180074202704249856e-03 -3.513468585530107879e-01 -1.692278096579930557e-01 1.832561915946016168e-02 -8.336763044532433109e-02 6.022793396606765381e-02 2.747850767700014962e-02 -8.333172564882701527e-02 5.313437450024434405e-02 -3.970976006262590119e-02 -8.311865902750911750e-02 -5.275406711629551659e-02 3.955905440364478054e-02 -8.331660783977584694e-02 -6.054777011381087815e-02 -2.724654379436807633e-02 2.349289574184967755e+00 3.396782721226979606e-04 -1.312414798271910842e-03 -8.376211077527895288e-04 -1.842482978176400985e-05 8.928955970952065252e-05 -1.350674665960528875e+00 1.464537751850778055e-04 1.014310501040500577e-03 -4.817856772059564419e-03 -7.653390832226651674e-05 1.842482978134355083e-04 3.498072041874349114e-02 -5.161078280678568775e-02 5.482095507253943907e-03 1.923741201786998214e-03 -3.921181722700843759e-05 6.623490090631794711e-04 2.056966894052256190e-03 -5.716421547570136544e-05 -5.834529430763252950e-04 3.492591836093240920e-02 5.157487801028849683e-02 -5.688075655579003312e-03 -5.679571887987457449e-03 3.375050870719077233e-03 6.777975201875858363e-03 7.197966834584687904e-03 -4.029368543723784064e-03 -6.354676548438003419e-03 7.202218718380158993e-03 -2.405148933766319656e-03 7.426151264953355022e-03 -5.972951869890436374e-03 1.949252504561676137e-03 -7.309933107871736946e-03 7.244737556337489323e-03 2.334756635371246832e-03 -7.121432926262031074e-03 -5.721618294411387126e-03 -1.799019277112920076e-03 7.363317871083989094e-03 -5.797679771201379693e-03 -3.170015585459329439e-03 -6.753408762167277882e-03 7.244737556336817118e-03 3.901339598319508717e-03 6.211529793982652550e-03 -4.399282433949232296e-02 1.241550068343828112e-03 -5.763664700832724693e-05 -4.468446410359271093e-02 -1.258557603526946726e-03 2.536957331434236450e-04 4.515500591031613824e-03 1.039349372258596086e-05 -4.204640642410488460e-04 4.509831412637577489e-03 -9.306901197237706872e-05 3.325917991297763776e-04
1.300079610949382292e-01 -5.890640123921134785e-01 3.921039993239769372e-02 -5.905394160687843166e-05 -3.425128613201477816e-03 1.193834483525543994e-03 8.314794978261816306e-05 -3.350484431010332820e-03 1.185803147466973993e-03 -1.300150475679310580e-01 -5.892458985322628351e-01 3.946645782320530593e-02 4.605782256960352233e-02 -7.453079862326422549e-03 -3.801373085967502119e-02 3.224817643270801171e-02 1.965693121904651258e-02 3.508748994516882463e-02 -3.219762625869249106e-02 1.965976580824364828e-02 3.500623172151769158e-02 -4.615845048610170420e-02 -7.462528492983528522e-03 -3.809971339865469986e-02 3.396782721226979606e-04 1.750996611798525171e+00 -1.043639050600155410e-01 -6.047123620545898472e-05 2.505776850264917859e-03 -1.164071296955648035e-03 -1.719650779593841444e-04 -3.924791099610641099e-01 2.046809616095919548e-02 -6.614041459989621047e-06 2.848289711585065553e-03 -2.655065214647216523e-04 5.083835725056709554e-02 -8.191537591332662127e-02 8.244402679859180738e-03 -1.615715842365088913e-04 -4.775810365635003302e-03 6.032950674563124574e-04 1.710202148936309108e-04 -4.763527145780762501e-03 5.447135573822386176e-04 -5.078686221348581442e-02 -8.196072934048072300e-02 8.206135725697892222e-03 -4.721953170889482340e-03 -8.661559723370477332e-03 4.708725087969540049e-03 -5.161314496444996403e-03 2.102792752739291067e-03 5.377688138492747044e-03 -4.355346301393716799e-03 2.012558329963885654e-04 -4.908563626367361959e-03 -7.384577290062397520e-03 7.388829173858115808e-04 -8.417785052417095515e-03 4.392195960956428794e-03 2.135390528506300712e-04 -4.868879377607503861e-03 7.389301605390948338e-03 8.064406265841304574e-04 -8.421092073147087159e-03 4.702583478042408373e-03 -8.669118627896151702e-03 4.733763959210868927e-03 5.198164156007708397e-03 2.111296520330669963e-03 5.351704404185702799e-03 9.258713180899671991e-02 1.128638931991487191e-03 -2.173185051134849559e-05 -9.248792118709708854e-02 1.034152625420412712e-03 1.261392192723843951e-04 1.563748373751365202e-04 -1.039349372281802485e-04 1.889726131421286145e-06 4.110154335842515993e-05 -1.086592525567385206e-04 -1.700753518276457529e-05
-1.403405111500180200e-02 3.912583468801661413e-02 -2.344956432165618831e-01 -8.829745349066508943e-04 1.184858284401282911e-03 7.288201257359880163e-03 8.040784689198182938e-04 1.135252973451468961e-03 7.316547149331203287e-03 1.419703999383690497e-02 3.930583110203449138e-02 -2.345206820878031895e-01 5.942999710707495831e-02 -8.729589864101650054e-02 5.639415207694634981e-03 -6.808824980971545093e-02 8.416698459891533424e-02 -2.161941180652774547e-02 6.798620459861867693e-02 8.423359744504793634e-02 -2.164303338317051517e-02 -5.936527398707378000e-02 -8.731385103926499192e-02 5.658784900541702009e-03 -1.312414798271910842e-03 -1.043639050600155410e-01 7.811787676592852891e-01 5.291233167981600205e-05 -1.186275578999850758e-03 -8.016690681022887316e-03 8.569908005997788200e-04 2.039486927336661010e-02 -2.050787489602561298e-01 1.747996671567775002e-05 -2.239325465734485392e-04 6.888051749031388633e-04 -5.599258527401918331e-03 8.329440355773138835e-03 -7.123322652393369869e-03 -1.477765834771638340e-03 5.655005448278870462e-04 2.631443638004286791e-04 1.505639295210119393e-03 5.640832502293171387e-04 3.084977909545373511e-04 5.605872568861894681e-03 8.382352687452961776e-03 -7.120960494729088389e-03 1.284399608373911969e-02 -1.790987941054733015e-03 -1.593558803474471805e-02 -3.602290438022249294e-03 3.846065108975621136e-03 3.027341262537248251e-03 4.427628325920587686e-03 -2.950334922681823509e-03 1.603905054044008288e-03 -1.154150234765685332e-02 -2.015392919161035877e-03 -1.441908281427894609e-02 -4.433297504314863413e-03 -2.987657013777403163e-03 1.616660705431085523e-03 1.155945474590536551e-02 -2.027203707482416392e-03 -1.441057904668754074e-02 -1.282982313775346203e-02 -1.783901468061895295e-03 -1.594456423386896374e-02 3.549378106342444134e-03 3.822443532332848830e-03 3.073167121224222847e-03 -1.018609627989477615e-02 -1.606267211706132342e-05 1.494773369954408709e-03 1.037790348223405559e-02 9.590360116966921422e-05 1.508001452874362059e-03 1.370051445280756446e-05 4.251883795700032585e-06 -8.692740204538881887e-05 -6.793565442460329984e-04 1.889726131421540255e-06 -5.763664700835570724e-05
-1.528032549867430583e-02 -1.487167222275426540e-02 1.739492903973457755e-03 -4.220637174115334789e-01 -2.082478196826507977e-02 -1.889352910510553596e-01 -4.219834040509479189e-01 2.086588351162352306e-02 1.887203347036057466e-01 -1.533701728261677687e-02 1.491135647151429003e-02 -1.781539310397761049e-03 -5.260430632038050336e-02 -2.330977183108389958e-02 -5.367672589996227983e-02 -5.260619604651217696e-02 -1.099442663261020192e-02 5.724216667842198930e-02 -5.267233646111160739e-02 1.111962098881713948e-02 -5.733381839579536343e-02 -5.262225871862907800e-02 2.329181943283580025e-02 5.381562077062183869e-02 -8.376211077527895288e-04 -6.047123620545898472e-05 5.291233167981600205e-05 2.652495187108483865e+00 1.333201785717965954e-03 -1.086592525555585970e-05 2.023424255219452572e-03 4.157397489121467463e-05 -8.976199124309702695e-06 -1.598555239365949898e+00 -1.165016160021352994e-03 9.968305343264326635e-05 4.481957952198788522e-03 3.967480012919463034e-03 -3.992046452628905456e-04 3.906441858874550033e-02 6.618765775304059212e-03 5.984715415058659144e-02 3.896945985064144413e-02 -6.550263203039874589e-03 -5.980463531262958377e-02 4.496130898184753227e-03 -3.942441141677795885e-03 4.729039643882308351e-04 2.254915706318728896e-03 2.214286594493246503e-03 -6.699079135891400708e-04 -3.503079816122235852e-03 -8.162672024675222959e-03 1.343595279440534026e-03 -3.530953276561176173e-03 -8.037950100001273190e-03 4.360543048254712437e-04 2.181216387193204292e-03 2.514753049388763692e-03 1.459813436523529906e-04 -3.294737510133635260e-03 8.131019111973853547e-03 -3.977873506643163012e-04 2.337591224568248954e-03 -2.369244137269703367e-03 -1.492883643824200954e-04 2.376803041795306180e-03 -2.256333000917132379e-03 6.231371918361222444e-04 -3.378357891449014234e-03 7.986455062919752684e-03 -1.427215660756043104e-03 6.514830838075691410e-03 -1.573197004407951571e-04 -1.889726131463044870e-06 6.010746392518949606e-03 1.970039492006463167e-04 -3.779452262859140255e-05 -4.378448203350338019e-02 1.311469935206288281e-03 1.380964613689572400e-02 -4.377172638211630773e-02 -1.491466349224661661e-03 -1.379263860171264788e-02
4.271725920078331754e-03 1.217550546474875303e-02 -5.650281132950345665e-04 -1.049412163931652195e-02 -1.882318404986334515e-01 -4.644946831034059420e-02 1.024515022150166918e-02 -1.881699519678293742e-01 -4.619766230332870982e-02 -4.264639447085457821e-03 1.219487515759585042e-02 -5.801459223464062922e-04 -5.698799851374551639e-02 -3.839073122289361067e-02 -5.848938592515989798e-02 -4.728236510276466464e-02 -1.404964135558604485e-02 6.793565442460315629e-02 4.710803786714103103e-02 -1.405531053398030930e-02 6.774573694839530758e-02 5.689115004951014742e-02 -3.832553567135957295e-02 -5.835852239055895618e-02 -1.842482978176400985e-05 2.505776850264917859e-03 -1.186275578999850758e-03 1.333201785717965954e-03 6.651108438043106252e-01 1.100784368814341774e-01 -6.991986686252261995e-05 -2.150508337557674281e-03 2.069250113906548599e-04 -9.826575883393790130e-04 -1.989031239627706560e-01 -1.625495175095494071e-02 2.059801483249444360e-03 -1.841065683537384482e-03 -6.585695568003936771e-04 -6.682544032239320919e-03 -3.854096445034162731e-03 -9.148636633744378077e-03 6.709472629612076196e-03 -3.839451067515645653e-03 -9.124542625568747220e-03 -2.105627341936415486e-03 -1.770200953609071468e-03 -6.680181874575038788e-04 -1.109788913830564959e-02 -1.106576379407148494e-02 -6.916397641002707854e-03 -5.229344637176160278e-03 -9.658390257695308873e-03 -2.650340899318654863e-04 -7.202218718380219709e-03 -1.177960784021596027e-02 2.179326661061848584e-03 -1.126560233246930685e-02 -7.038284976479397895e-03 8.457469301176950144e-03 7.199384129183080544e-03 -1.178574945014308067e-02 2.145311590696279656e-03 1.137189942736177226e-02 -7.083165972100654954e-03 8.580301499719351216e-03 1.116969873129965499e-02 -1.108088160312286838e-02 -6.951357574434002123e-03 5.218006280387625304e-03 -9.625320050395451410e-03 -2.494438493476277283e-04 -9.023442277536578579e-05 -1.218873354766938357e-04 1.176354516809900762e-04 -9.032890908194809955e-04 -1.256667877395077648e-04 1.190527462795521233e-04 -1.047427951493655127e-02 3.875355864012654250e-02 -2.145311590696274452e-03 1.053994749800345014e-02 3.879229802582068870e-02 -2.187830428653257837e-03
-4.634553337311212839e-04 -5.839253746092276480e-04 6.891831201294237527e-03 -9.603588199884094401e-02 -4.626427514946132580e-02 -6.069620810143394607e-01 9.619934330920890120e-02 -4.596191896843388608e-02 -6.071723130464601326e-01 4.719591013225326519e-04 -6.434517477490484059e-04 6.954664595164001574e-03 -3.857308979457579889e-02 -4.233411722763744112e-02 2.845738581307646897e-02 4.996199675712034716e-02 5.176243332883219417e-02 3.894253125326869840e-03 -5.012026132062692707e-02 5.168164753671392747e-02 4.096926252921828313e-03 3.866426908041688260e-02 -4.241065113596001468e-02 2.835959248577540545e-02 8.928955970952065252e-05 -1.164071296955648035e-03 -8.016690681022887316e-03 -1.086592525555585970e-05 1.100784368814341774e-01 1.687078515129324163e+00 -2.125941897857872354e-05 2.362157664276883103e-04 -3.297572099330528961e-04 3.307020730060314970e-06 -1.612881253168255841e-02 -3.430108041557776155e-01 -2.310190195662922222e-04 -7.615596309628629894e-04 -7.804096491237967788e-03 -6.183278388317740848e-02 -9.274775853016753446e-03 -8.711165034320286771e-02 6.177939911996468969e-02 -9.250209413308275314e-03 -8.717117671634266873e-02 2.329087456976558458e-04 -7.114818884801858267e-04 -7.803151628172255022e-03 8.423454230811462749e-04 5.058796853815383798e-03 -9.425009080464786995e-04 9.437292300319005678e-03 1.243723253395065051e-02 -1.333201785717861220e-03 -8.095586747009728482e-03 -1.020452110967614082e-02 -1.103694547056730674e-02 1.456033984260270532e-03 -3.619297973205043949e-03 -1.662958995650927127e-03 8.180151991390851446e-03 -1.020310381507757644e-02 -1.116402955290541135e-02 -1.443278332873172698e-03 -3.688745408534788248e-03 -1.648786049665266215e-03 -8.815572403081377989e-04 5.101788123305216194e-03 -8.825021033738429752e-04 -9.348002740609345773e-03 1.251045942154323590e-02 -1.440916175208890784e-03 -5.007774248265133162e-05 1.403121652580674515e-04 9.727365261492199825e-04 1.138559994181420761e-04 9.448630657107493923e-05 9.826575883391845071e-04 -9.612895101081347926e-02 -2.225624951281679562e-03 1.924733308006090077e-02 9.608501487825793497e-02 -2.205310395368895431e-03 1.919347588531539889e-02
-9.360663905689886599e-02 3.248391976760291178e-02 -3.732681541090666910e-03 -4.513610864900546513e-03 4.582585868697568003e-04 4.063856045621871971e-03 -4.536287578477430846e-03 -3.680241640943845635e-04 -3.904646619049814346e-03 -9.368647998595100446e-02 -3.255194990833404356e-02 3.752051233937386994e-03 9.484063022071404642e-03 2.924351188374432753e-03 -1.565354640962973720e-02 9.545951552875835827e-03 6.331999834860834592e-03 1.475781622333573184e-02 9.537447785284439150e-03 -6.209640067851118599e-03 -1.487119979122139904e-02 9.463748466158827810e-03 -2.985767287646163247e-03 1.565354640962970945e-02 -1.350674665960528875e+00 -1.719650779593841444e-04 8.569908005997788200e-04 2.023424255219452572e-03 -6.991986686252261995e-05 -2.125941897857872354e-05 2.311429856005004169e+00 -7.218753822032262851e-04 -1.718233484995123923e-03 2.470816916833734611e-04 -3.023561810255592514e-05 1.875553185435100399e-04 6.210584930916532992e-03 -5.669650825797104346e-03 6.477036315450523810e-04 -5.773113331488874400e-04 -9.212414890669704589e-05 -5.518000303748925653e-04 -5.017222878924039453e-04 5.669178394224064828e-05 6.018777728575329736e-04 6.127436981133915425e-03 5.508551673093892674e-03 -7.110094569476820264e-04 -4.091257074524332071e-04 -1.090844409362939482e-03 2.632860932602837725e-03 -4.360543048252869293e-04 3.316469360641993540e-04 2.406093796832151251e-03 -4.284954002997274844e-04 -1.511780905134765644e-04 -2.480265547490675786e-03 -5.140055077465532397e-04 -1.506584158275702055e-03 -2.343732834495654282e-03 -2.692859737277565960e-04 1.181078832138300876e-04 2.133500802374988913e-03 -4.355818732928833092e-04 1.591621834189766403e-03 2.356960917415575757e-03 -4.388888940222565246e-04 1.122969753597046882e-03 -2.623884733478918166e-03 -2.957421395676212289e-04 -3.765279316857053464e-04 -2.397590029240993098e-03 -4.207385469618740159e-01 4.074419614696594416e-01 -4.442462676052252174e-02 -4.206166596263974933e-01 -4.071145664173912992e-01 4.491170367089629412e-02 5.694689697038901599e-03 6.047123620563023445e-05 5.102260554824995797e-05 5.669650825797581395e-03 -5.669178394164162658e-06 -9.921062189975800305e-05
9.739176049813588754e-02 7.116236179400534968e-03 1.915237434195702151e-03 -1.889726131418628495e-05 -1.644061734336736431e-04 1.289738084694878894e-04 9.448630657107449200e-05 -1.936969284707066869e-04 4.866044788406048542e-05 -9.774702901084311724e-02 7.101118370349163676e-03 1.881222363830108721e-03 5.940354094123512924e-03 -1.116213982677398409e-02 7.005687200712379034e-03 5.585558012949105346e-03 -1.283549231614772648e-02 -5.005884522135571266e-03 -5.542094311926440420e-03 -1.288179060636755399e-02 -4.971397020237126006e-03 -5.906811455290775226e-03 -1.114654958618975511e-02 6.992459117792426335e-03 1.464537751850778055e-04 -3.924791099610641099e-01 2.039486927336661010e-02 4.157397489121467463e-05 -2.150508337557674281e-03 2.362157664276883103e-04 -7.218753822032262851e-04 2.209571727795253793e+00 -1.990009172900716883e-01 -6.897500379673959792e-05 -1.353516341630654025e-03 1.681856256965140808e-04 1.291155379293755902e-03 5.681934045651601019e-03 -8.551010744682308821e-04 -8.031336058541207272e-06 1.403121652580468408e-03 -1.606267211708054497e-04 -2.787346043845242982e-05 1.401231926449047864e-03 -1.847207293464582620e-04 -1.522646830392858537e-03 5.463198245939564560e-03 -8.489594645411113489e-04 3.218676033343679556e-03 -7.119543200130531817e-03 -3.695831881527614476e-03 -8.551010744682369536e-04 7.015608262902300841e-04 -3.680241640943435807e-04 -4.828250265781880955e-04 6.741597973846202678e-04 1.227377122358272368e-03 3.068442805895674631e-03 6.203026026391201229e-04 3.924961174962477914e-03 4.799904373810631340e-04 6.760495235160416793e-04 1.245801952139631835e-03 -3.097261129399837658e-03 6.004604782591872790e-04 3.926850901093899109e-03 -3.255525692906402393e-03 -7.148361523634705686e-03 -3.684965956271931548e-03 8.484870330082583271e-04 7.147889092101841930e-04 -3.576306703715289616e-04 3.994767658257178944e-01 -8.826702889995401424e-01 8.547420265032615316e-02 -3.981586818490514545e-01 -8.830515412465542724e-01 8.621355799924482199e-02 1.469262067180151783e-04 2.834589197133242119e-06 -4.771558481839969362e-05 1.747996671564859582e-04 5.621935240979122070e-05 2.173185051132539531e-05
-1.052105023668928850e-02 1.714454032732151863e-03 2.278395553501624121e-02 -4.667623544611815582e-04 8.787226511109747819e-05 5.631383871636487168e-04 4.941633833667785809e-04 9.495873810393007527e-05 5.239265699366094878e-04 1.058246633596044567e-02 1.758862596820585499e-03 2.284348190815602142e-02 1.178716674474157523e-03 2.682938675085683265e-03 -3.670793010286275190e-03 -2.448140203256582697e-03 -6.056572251205930707e-04 -1.988464321788279733e-03 2.437274278000880253e-03 -6.387274324204670131e-04 -1.960590861349816028e-03 -1.185330715934139944e-03 2.641364700194411344e-03 -3.671265441819133307e-03 1.014310501040500577e-03 2.046809616095919548e-02 -2.050787489602561298e-01 -8.976199124309702695e-06 2.069250113906548599e-04 -3.297572099330528961e-04 -1.718233484995123923e-03 -1.990009172900716883e-01 4.087383135958147506e-01 -1.275565138708061600e-05 1.540126797108527356e-04 1.081868210238810671e-04 -3.056632017574843806e-04 -7.506937057071820128e-04 -2.792070359175275254e-03 2.267671357704357528e-05 -1.639337419008175584e-04 -7.039229839543615383e-05 -3.212534423415093775e-05 -1.639337419008138450e-04 -7.936849751972434189e-05 9.921062189964382301e-05 -9.684846423535372565e-04 -2.975373793923158892e-03 2.905453927060583906e-04 6.850257226402088162e-05 1.662958995650924525e-03 -1.719178348060719161e-03 7.289618551958414183e-04 1.673352489373740879e-03 1.867994280910158190e-03 -5.154228023452179066e-04 -3.963700560656598960e-03 -9.916337874634364828e-04 5.588865033679035407e-04 7.214029506701483997e-04 -1.884056953027237261e-03 -5.135330762137967119e-04 -3.978818369707978059e-03 9.788781360763453704e-04 5.664454078935930899e-04 7.228202452687292577e-04 -3.122772432174054902e-04 6.472312000119237007e-05 1.661541701052356677e-03 1.709729717403611670e-03 7.360483281886899803e-04 1.674297352439451693e-03 -4.376605720372209185e-02 8.552144580361169257e-02 -1.052156991137537800e-01 4.396873033131705466e-02 8.646347428012529646e-02 -1.054963234442698738e-01 3.401507036559043510e-05 -1.417294598566112840e-06 -1.275565138710230004e-05 3.779452262835965434e-06 -1.653510364993640200e-05 -3.023561810274379705e-05
1.186795253685988920e-02 1.154669909451833815e-02 -1.249581404402447119e-03 -5.162826277350113929e-02 -4.129051597155219272e-04 -5.016750447390996154e-03 -5.161692441671282550e-02 4.582585868697405373e-04 4.994546165346808175e-03 1.197661178941647996e-02 -1.163409892809656732e-02 1.237770616081335703e-03 -1.456128470566822250e-02 -4.740850432204182612e-03 -2.887973960344984367e-03 -1.470017957632791666e-02 -4.015668029270546072e-03 3.822443532332597295e-03 -1.461939378420964997e-02 3.966062718320732122e-03 -3.618353110139410980e-03 -1.456742631559563780e-02 4.579278847967502633e-03 2.900729611732301861e-03 -4.817856772059564419e-03 -6.614041459989621047e-06 1.747996671567775002e-05 -1.598555239365949898e+00 -9.826575883393790130e-04 3.307020730060314970e-06 2.470816916833734611e-04 -6.897500379673959792e-05 -1.275565138708061600e-05 2.549214095121772328e+00 1.933662263977146837e-03 -2.267671357704784433e-04 -1.973818944269855463e-03 -3.266864049694564835e-03 3.661344379629865708e-04 2.975846225455880401e-03 6.760495235160520876e-04 6.670260812385322112e-03 2.932854955966417501e-03 -6.727425027858928257e-04 -6.717503965670396614e-03 -1.982795143394208703e-03 3.200723635095152619e-03 -3.231431684734098302e-04 1.667683310979618458e-03 1.009586185712267430e-03 -5.584140718349508807e-04 -9.259658043968125619e-04 -7.412450750498384908e-04 -3.793625208828809402e-04 -9.391938873163979337e-04 -6.429793162160207191e-04 5.503827357765866610e-04 1.673352489373763647e-03 1.584535361197109311e-03 2.536957331433125143e-04 -8.206135725699853327e-04 6.793565442459728251e-04 -4.733763959210816885e-04 1.634140672146673894e-03 -1.419184324697765620e-03 -2.716481313919647846e-04 1.653982796526404318e-03 -1.627999062219366144e-03 5.551070511047048826e-04 -8.163616887744062564e-04 7.162062038088327053e-04 3.921181722701711121e-04 8.688015889210434772e-03 -1.941693600034924069e-04 1.275565138667759772e-05 7.861260706713455240e-03 2.116493267191555880e-04 -2.740102890559886588e-05 -4.301267063827762249e-01 -4.798581565518589276e-02 -4.372901857154622429e-01 -4.301640284738719178e-01 4.723228736028210750e-02 4.374838826439331196e-01
3.457726388968494942e-03 4.662899229282583234e-03 -7.941574067298923668e-04 -1.148103111145136641e-02 7.100834911429451668e-02 -7.016080694435184763e-03 1.125095695495090253e-02 7.093937411049763830e-02 -6.962695931222542302e-03 -3.395837858164484427e-03 4.696441868115285370e-03 -8.366762446868704394e-04 -1.133835678852178764e-05 -1.032782573975138743e-02 1.225770855146559972e-02 1.929410380181368267e-03 -1.368256205455741815e-02 -1.166811399846209157e-02 -1.960118429816946201e-03 -1.365563345718466375e-02 -1.173803386532468532e-02 -9.448630657035703476e-07 -1.031176306763430597e-02 1.226148800372844384e-02 -7.653390832226651674e-05 2.848289711585065553e-03 -2.239325465734485392e-04 -1.165016160021352994e-03 -1.989031239627706560e-01 -1.612881253168255841e-02 -3.023561810255592514e-05 -1.353516341630654025e-03 1.540126797108527356e-04 1.933662263977146837e-03 3.801552609949987449e-01 2.038135773152694452e-01 3.113323801516914235e-04 -1.583590498131234783e-03 2.418849448219540898e-04 -1.191472325861252322e-03 -2.807188168226646546e-03 7.232926768015702449e-04 1.155095097831388470e-03 -2.887973960344915846e-03 8.054957635184191011e-04 -3.099150855531105655e-04 -1.566110531415578757e-03 2.399952186905318923e-04 -4.436132093512063293e-04 -5.860040733538095237e-03 2.050352852592324726e-04 1.823113285288898312e-03 2.942303586623293190e-03 -2.616798260485926272e-03 2.355071191284063489e-03 4.177239613507240795e-03 1.715871327330735756e-03 -5.357373582580006281e-04 -1.067695264253144989e-03 1.544851112437071398e-04 -2.372078726466846435e-03 4.179601771171522276e-03 1.728154547184968101e-03 5.239265699366164267e-04 -1.080450915640232632e-03 1.601542896379751419e-04 4.540067030740102148e-04 -5.843978061421009444e-03 1.960590861349784911e-04 -1.863269965581612359e-03 2.930020366769046317e-03 -2.581838327054643278e-03 1.625164473022433140e-04 -2.045628537263692321e-04 9.448630657105837804e-06 -5.409341051194080461e-04 -1.351154183966444481e-04 1.417294598564418774e-06 -4.574979721018181122e-02 -1.383071658326086584e-01 -8.748912313795434437e-02 4.484603568782948024e-02 -1.381304764393207207e-01 -8.664016367341320635e-02
-4.421959147526726341e-04 -7.270721290644354025e-04 -2.661679256107186801e-03 -1.032045580783884364e-01 -6.914980346404149547e-03 7.719531246856869110e-03 1.031757397548842131e-01 -6.696244546692107884e-03 7.784254366858024861e-03 2.754275836547124146e-04 -9.793505676092327614e-04 -2.664513845304324231e-03 -9.092889712867445462e-03 3.255525692906401959e-03 -1.129205849830921399e-02 8.765022229065801834e-03 -2.817581661949465719e-03 -7.985037768321573415e-03 -8.872736618556819471e-03 -2.799156832168105385e-03 -7.931653005108917076e-03 9.019190393741990247e-03 3.236156000059329726e-03 -1.124434291349081863e-02 1.842482978134355083e-04 -2.655065214647216523e-04 6.888051749031388633e-04 9.968305343264326635e-05 -1.625495175095494071e-02 -3.430108041557776155e-01 1.875553185435100399e-04 1.681856256965140808e-04 1.081868210238810671e-04 -2.267671357704784433e-04 2.038135773152694452e-01 2.273735488861539533e+00 4.251883795712568673e-06 2.815691935817951934e-04 5.366822213237081897e-04 -1.088387765392211277e-02 7.152613407430397086e-04 3.441663716851418690e-03 1.105348057421726322e-02 7.554180210357500699e-04 3.274895385753451207e-03 3.873938569409722120e-05 2.234601150405773028e-04 5.447135573822494596e-04 5.177849600095044830e-04 -6.425068846833026804e-04 5.735318808864291835e-04 -2.554437298149027716e-03 -3.890473673064025282e-03 3.708587532914789505e-04 2.208144984566031126e-03 3.038207187792934215e-03 -1.895395309815771021e-02 -4.686520805925309787e-04 8.499043276068134894e-04 4.511721138768855785e-04 -2.113658677994967490e-03 3.039624482391496858e-03 -1.887552946370372325e-02 4.407786201540675984e-04 8.069130581169819613e-04 4.473926616140390150e-04 -5.192022546080632232e-04 -6.647111667275160292e-04 5.900669845363690821e-04 2.624829596544471337e-03 -3.882442337005487156e-03 2.872383719760744983e-04 -4.266056741684002358e-04 1.204700408781123679e-04 -1.237770616081069260e-04 -3.547960811743835628e-04 -9.543116963679931948e-05 -9.968305343248750716e-05 -4.161191114336142971e-01 -8.754628735342984136e-02 -9.241989104636590957e-01 4.166231958791709600e-01 -8.670724895107870256e-02 -9.242409568700832301e-01
-4.727041258498341225e-01 -4.408929485850173746e-01 4.822959032613970826e-02 -4.081808443870491715e-03 3.080253594217059916e-03 1.109552698064137852e-02 -4.066218203286221106e-03 5.456584204479534433e-04 -1.140733179232596844e-02 -6.180349312814078372e-03 9.829882904121775566e-03 -1.079978484107340037e-03 -3.691910699804912266e-02 -4.638710734800372687e-02 5.937047073393511738e-03 -3.684635254198941057e-02 -4.652741951326177378e-02 4.236293555114152044e-03 -1.282179180169505661e-03 1.878387774632953077e-03 2.225152519748797159e-04 -1.282651611702332120e-03 1.775870132003378636e-03 -7.110094569473513447e-04 3.498072041874349114e-02 5.083835725056709554e-02 -5.599258527401918331e-03 4.481957952198788522e-03 2.059801483249444360e-03 -2.310190195662922222e-04 6.210584930916532992e-03 1.291155379293755902e-03 -3.056632017574843806e-04 -1.973818944269855463e-03 3.113323801516914235e-04 4.251883795712568673e-06 5.171840270997006828e-01 4.663844092348279347e-01 -5.117945281728869533e-02 -2.022951823686712849e-03 -2.921516599177647472e-03 1.275565138709501556e-05 -2.022479392153843022e-03 -2.857738342242185838e-03 6.127436981134739419e-04 2.113186246462117612e-03 3.158677228670995693e-03 -3.420404297873057319e-04 2.749551521218475750e-04 8.555735060010840123e-04 -1.725319957987867100e-03 1.977125964999759938e-03 6.056572251205891676e-04 -2.494438493476358598e-04 1.962953019014066283e-03 6.576246937346763577e-04 3.368436829259409231e-04 2.617270692018827324e-04 1.108796807611591752e-03 1.528316008787128626e-03 1.662958995650833452e-04 -1.922796338721432033e-04 6.991986686256598804e-05 1.535402481779774876e-04 -3.727484794229093609e-04 -1.237770616080999600e-04 1.672407626308338412e-04 -1.710202148936298266e-04 2.003109699306483693e-04 1.592094265722744650e-04 -1.525953851123245698e-04 1.856655924121933081e-04 7.771498715470888212e-04 -7.818741868756461447e-04 8.456524438109965392e-05 -2.792070359175133874e-04 -1.953504388356995004e-03 3.018837494946118504e-04 4.724315328555155069e-05 -4.724315328556781372e-05 -1.152732940167466510e-04 3.590479649700096393e-05 4.724315328524797408e-06 1.214149039439026134e-04
-4.375722273405769913e-01 -7.306696951871183288e-01 6.440517357957492584e-02 5.642249796891825320e-03 9.485952748203102525e-03 -1.231629006153952058e-03 2.777897413189602850e-03 9.078716766881766986e-03 -3.222455485606557507e-03 1.438979205924191714e-02 -5.490126843312359735e-03 1.239660342212527697e-03 6.614041459975287217e-03 1.017948223843479633e-02 2.298851838874240230e-03 -4.535342715411604456e-03 -5.369656802434215857e-03 -3.868269391019824293e-03 9.491149495064474598e-04 -2.055549599453730843e-03 -1.915709865728552680e-03 1.129111363524322106e-03 -8.234481617669020190e-04 2.079171176096522664e-03 -5.161078280678568775e-02 -8.191537591332662127e-02 8.329440355773138835e-03 3.967480012919463034e-03 -1.841065683537384482e-03 -7.615596309628629894e-04 -5.669650825797104346e-03 5.681934045651601019e-03 -7.506937057071820128e-04 -3.266864049694564835e-03 -1.583590498131234783e-03 2.815691935817951934e-04 4.663844092348279347e-01 7.892847479000177913e-01 -6.758983454255300394e-02 8.735259042495519682e-04 5.962085944634880732e-04 -5.064466032209504268e-04 1.979488122663642866e-04 -1.455089121194425060e-04 6.198301711062394539e-04 -3.128914042101129007e-03 -3.760555001528832243e-03 5.040844455566907386e-04 -2.371606294933781452e-04 1.728154547184972221e-03 1.179189106007022146e-03 -3.656620064300462707e-04 6.732149343189252830e-04 5.546346195722307894e-04 7.133716146117546897e-05 3.869214254085596473e-04 -4.450305039497811158e-04 6.708527766547713045e-05 1.499497685282947385e-03 -8.021887427884415514e-04 -4.393613255555166644e-04 3.798349524157345041e-04 1.247219246738070879e-04 -2.314914510991353779e-04 -7.322688759257888272e-05 1.677131941636819841e-04 -9.732089576821364302e-05 2.229876835077603849e-04 -7.511661372400940152e-05 -4.582585868697025902e-04 2.655065214647329280e-04 -3.722760478900178499e-04 -2.966870026331548844e-04 2.030038296679521730e-03 -3.349539567944616152e-04 2.959311121806076136e-03 1.448002648201740863e-03 -8.739983357823730061e-05 9.401387503823327441e-05 2.503887124133619612e-04 -1.407845967909149981e-04 -2.740102890562597093e-05 2.612546376690156160e-04 1.199976093452931325e-04
4.780818139883270812e-02 6.457808352060001589e-02 -1.458670152213603632e-01 1.264982672373551539e-02 -1.889726131421506482e-03 -1.124292561889224384e-02 -1.359327249484778427e-02 -2.658844666910060214e-03 -1.092923108107626134e-02 -1.539181934042806784e-03 1.312887229805055189e-03 6.194994690332560755e-03 5.108969082604615519e-02 6.616498103946119591e-02 -1.247124760431623201e-02 -5.132496172940811952e-02 -6.778542119715515180e-02 3.035372598595792448e-03 -1.030845604690439283e-03 -3.216313875679404147e-03 4.549515661397249321e-04 7.899055229341757052e-04 3.509693857582593841e-03 -7.232926768015819543e-04 5.482095507253943907e-03 8.244402679859180738e-03 -7.123322652393369869e-03 -3.992046452628905456e-04 -6.585695568003936771e-04 -7.804096491237967788e-03 6.477036315450523810e-04 -8.551010744682308821e-04 -2.792070359175275254e-03 3.661344379629865708e-04 2.418849448219540898e-04 5.366822213237081897e-04 -5.117945281728869533e-02 -6.758983454255300394e-02 1.788540745714542191e-01 3.320721244440421466e-03 3.873466137881229759e-03 -5.149503708123362618e-05 -3.413790256412941974e-03 -3.838978635982792306e-03 7.058127100859269048e-04 3.316469360644568520e-04 5.097536239509551899e-04 7.001435316916651639e-04 -1.330367196520742656e-03 -7.591974732985910497e-04 3.155370207941058693e-03 -1.922323907188540522e-03 1.128166500458644902e-03 1.612408821635399111e-03 1.996495657846826532e-03 -8.385659708182960793e-04 1.522646830392869596e-03 1.349264457834950266e-03 1.252415993599598210e-03 3.141197261955392360e-03 -2.409400817562120777e-05 9.401387503821972188e-05 -4.714866697896620117e-04 -3.987322137299285614e-04 6.188853080406353253e-05 3.363712513930331490e-04 4.648726283296904325e-04 1.710202148936406687e-04 3.566858073058068717e-04 8.645497051253017273e-05 -1.677131941636657211e-04 4.535342715412374239e-05 1.644061734336717999e-04 -3.925906038028159671e-04 -1.070529853450279600e-03 -2.135390528506348959e-04 3.684965956271893384e-05 1.302493736082276782e-03 3.009388864288721965e-04 2.159012105149135576e-04 1.747996671564149701e-05 -2.272395673034234868e-04 -2.574751854061816834e-04 6.188853080406353253e-05
-4.253773521829774459e-03 -1.294556886330304815e-02 -3.349067136411746325e-03 -4.806334166972788813e-01 4.626191299179703564e-02 4.252753069718844259e-01 -5.526976502874926880e-03 -1.135725404984277423e-03 -1.059144253508469136e-02 -4.281646982268313625e-03 1.190669192255400070e-02 -6.108067288287184933e-03 -3.854805092333443012e-02 4.573137238040002328e-03 5.052985945961253195e-02 -1.051160160603207584e-03 -9.198241944693991015e-04 -7.573077471672066095e-04 -3.866048962815406276e-02 6.443021245081614889e-03 5.044434935216567800e-02 -1.026121289361865696e-03 6.590419883332465905e-04 -9.297452566594188120e-04 1.923741201786998214e-03 -1.615715842365088913e-04 -1.477765834771638340e-03 3.906441858874550033e-02 -6.682544032239320919e-03 -6.183278388317740848e-02 -5.773113331488874400e-04 -8.031336058541207272e-06 2.267671357704357528e-05 2.975846225455880401e-03 -1.191472325861252322e-03 -1.088387765392211277e-02 -2.022951823686712849e-03 8.735259042495519682e-04 3.320721244440421466e-03 5.244538035272792165e-01 -4.717606800787220445e-02 -4.342448920546766455e-01 2.099013300476499852e-03 -3.198361477431014904e-04 -2.993798623704521829e-03 -2.030038296679586782e-03 -1.478710697837455623e-04 3.441663716851426930e-03 2.708922409392700622e-03 -2.173185051137236160e-05 -6.680181874574927115e-04 1.497607959151272920e-04 1.636975261343903698e-03 -6.760495235159816145e-04 1.256667877395684259e-04 2.659789529975864920e-04 4.280229687669660776e-04 2.536957331433233563e-04 1.899174762078482785e-04 1.318083976666159680e-04 1.922796338721432033e-04 -1.748469103097713417e-03 -1.374775760608804194e-04 2.701835936399859216e-03 -2.437746709534147765e-04 -6.325858224933453115e-04 2.947972765017948388e-04 -2.300741565005475810e-04 1.592094265722419390e-04 1.473986382508540513e-04 -1.899174762078699626e-04 3.311745045315788935e-04 2.598373430704793187e-04 1.582645635065564951e-04 -5.669178394250898832e-06 2.617270692018718904e-04 -1.521229535794439008e-04 2.740102890558260285e-05 2.125941897848085058e-05 4.110154335846064044e-05 3.765279316857378725e-04 -4.960531094979226535e-05 1.653510364993680858e-04 1.876025616968663573e-03
-9.236981330388313940e-03 -1.335280484462438716e-02 -5.834529430763930576e-04 4.332575101510083293e-02 -1.686476637356466302e-01 -6.302567350363724730e-02 -1.830199758281716082e-03 1.223077995409284358e-02 -2.163736420477611368e-03 8.750849283080164992e-03 -1.270179419234965246e-02 4.377550583437925594e-03 -5.325153752039234883e-02 5.226982479511890073e-03 7.046174583078085307e-02 3.018837494945847454e-04 -1.695556771417946204e-03 -4.553767545192974331e-03 5.251312703453937109e-02 -1.065096890822446463e-02 -6.856540565789936981e-02 -5.607762294993352522e-04 -3.533787865758183716e-04 4.855651294687559835e-03 -3.921181722700843759e-05 -4.775810365635003302e-03 5.655005448278870462e-04 6.618765775304059212e-03 -3.854096445034162731e-03 -9.274775853016753446e-03 -9.212414890669704589e-05 1.403121652580468408e-03 -1.639337419008175584e-04 6.760495235160520876e-04 -2.807188168226646546e-03 7.152613407430397086e-04 -2.921516599177647472e-03 5.962085944634880732e-04 3.873466137881229759e-03 -4.717606800787220445e-02 1.877905894469465153e-01 6.862209744184202820e-02 3.477096081815999988e-04 9.836024514048931529e-04 -5.140055077466616600e-04 2.850651869249339228e-03 -1.275565138709582871e-04 -3.842285656712780481e-03 2.720260766181259449e-03 1.823113285288901781e-03 7.086472992830726830e-04 1.610991527036838419e-03 2.820888682679445220e-03 -1.180606400605588259e-03 7.625044940285768394e-04 7.903779544670482427e-04 3.883387200071257601e-04 1.417294598566383890e-05 -2.026731275949487151e-04 5.763664700835164148e-05 -1.618550431562522547e-03 2.817109230416616709e-03 9.552565594335708961e-04 -2.658372235377206433e-03 1.733823725579220409e-03 -1.069112558851713487e-03 3.590479649700909544e-05 -6.136885611791431227e-04 -1.606267211708622619e-05 -6.996711001588170210e-04 6.618765775303882487e-04 -4.303851264312528709e-04 -1.960590861349825569e-04 8.645497051252475171e-05 -4.015668029270716291e-04 3.576306703715221311e-04 2.631443638004352928e-04 3.505441973786888564e-04 -1.289738084695298210e-04 2.503887124133511192e-04 8.456524438111320645e-05 -6.297512332962239279e-04 4.577861553368598683e-04 -2.598373430705985809e-05
-1.660596837986614421e-03 1.823585716821717398e-03 4.592979362419972143e-03 3.981166354426273202e-01 -6.313197059852967974e-02 -7.399992730979463307e-01 -1.652423772468250562e-02 -2.263419473910109093e-03 -7.440324210939331002e-03 -3.657564927366310781e-03 2.004999425438244894e-03 4.008109124745005275e-03 2.493021198877835853e-03 3.279147269549191179e-03 -2.208617416098903122e-03 -1.085647662501664119e-03 -1.024231563230443200e-03 9.292728251265056170e-04 -9.030056318997684017e-03 -1.406428673310448343e-03 1.370901822039733743e-02 -1.052577455201773697e-03 1.347374731703548153e-03 -4.280229687669904722e-04 6.623490090631794711e-04 6.032950674563124574e-04 2.631443638004286791e-04 5.984715415058659144e-02 -9.148636633744378077e-03 -8.711165034320286771e-02 -5.518000303748925653e-04 -1.606267211708054497e-04 -7.039229839543615383e-05 6.670260812385322112e-03 7.232926768015702449e-04 3.441663716851418690e-03 1.275565138709501556e-05 -5.064466032209504268e-04 -5.149503708123362618e-05 -4.342448920546766455e-01 6.862209744184202820e-02 8.061987416393060490e-01 3.014113179617273867e-03 -5.380995159222801572e-04 -3.887166652334042745e-03 -5.995156151934874153e-04 5.362097897908821645e-04 6.845532911074297911e-04 5.669178394264451359e-05 8.130546680441439952e-04 1.152732940167141250e-04 -1.620440157693958487e-04 9.108479953451624131e-04 1.643589302803831909e-03 2.154287789820383096e-04 1.105489786881459595e-04 5.768389016164079258e-04 1.398397337251970282e-04 2.381054925590961151e-04 -3.590479649702264797e-05 1.521229535794547429e-04 -1.153677803232859220e-03 2.029093433613825444e-03 6.481760630775942368e-04 -1.334619080316440994e-03 5.697524286235882036e-04 1.138559994181154861e-04 -3.462923135830013599e-04 2.976318656989379065e-05 3.259777576702059532e-04 -2.192082312448993472e-04 3.529063550429729391e-04 1.289738084695054264e-04 3.354263883271688118e-05 -2.078698744563812865e-05 5.574692087695906975e-05 -9.401387503821159036e-05 -9.259658043965089853e-05 -5.569967772364931881e-04 7.558904525686567597e-05 1.004389438850547545e-03 -5.369656802434208051e-03 -1.228321985424687263e-05 1.587369950394046381e-04
-4.339756060809480884e-03 -1.186133849539992846e-02 6.059406840403055994e-03 -5.518472735283703676e-03 1.155567529364257212e-03 1.058530092515760045e-02 -4.805455444321676817e-01 -4.638663491647085357e-02 -4.252616064574314403e-01 -4.305740990443937544e-03 1.293092348578451720e-02 3.337728779623277270e-03 -1.007224028047701454e-03 -6.897500379688596521e-04 8.848642610381432126e-04 -3.858631787749570996e-02 -6.490736829900008512e-03 -5.033521766807612374e-02 -1.026121289361930748e-03 8.725810411838611034e-04 7.691185354885050505e-04 -3.858820760362721702e-02 -4.568412922711478398e-03 -5.056387452997807008e-02 2.056966894052256190e-03 1.710202148936309108e-04 1.505639295210119393e-03 3.896945985064144413e-02 6.709472629612076196e-03 6.177939911996468969e-02 -5.017222878924039453e-04 -2.787346043845242982e-05 -3.212534423415093775e-05 2.932854955966417501e-03 1.155095097831388470e-03 1.105348057421726322e-02 -2.022479392153843022e-03 1.979488122663642866e-04 -3.413790256412941974e-03 2.099013300476499852e-03 3.477096081815999988e-04 3.014113179617273867e-03 5.244188435938480497e-01 4.738488274539429113e-02 4.341976489013910090e-01 -2.019172371423884338e-03 -8.976199124252192546e-04 -3.296154804731930323e-03 2.395227871576839120e-04 2.929075503703588990e-04 -1.686580572293674279e-04 1.256667877395250578e-04 2.253498411720661516e-04 -3.146394008817095765e-04 1.516505220465957579e-04 1.762642049083374546e-03 5.432962627838211489e-05 2.742465048225471713e-03 1.799964140179071727e-04 6.302236648290829128e-04 1.053522318267513351e-04 -2.451919655519483633e-04 -4.525894084754598229e-04 2.513335754790717996e-04 -1.639337419008534726e-04 -1.445640490537651937e-04 2.705615388662741937e-03 4.629829021981189674e-05 6.680181874574927115e-04 1.422018913894702689e-04 -1.656817385723818436e-03 6.968365109617119003e-04 2.669238160633207249e-04 2.300741565005801070e-04 -4.251883795701320076e-05 2.952697080345887716e-04 -2.277119988363177083e-04 9.448630657106515431e-06 -8.503767591393424433e-05 -1.818861401493051654e-04 -1.836341368208834098e-03 1.795239824848963994e-05 -2.976318656990463267e-05 -3.798349524157399251e-04
-8.724393117240275206e-03 -1.272777792665669844e-02 4.408731064606371403e-03 1.780122015799032306e-03 1.230400684168542896e-02 -2.196334196244648443e-03 -4.356763595992285687e-02 -1.686972690465964320e-01 -6.321511854831217414e-02 9.293200682798118117e-03 -1.331312059586453253e-02 -5.943188683320656859e-04 5.574692087693684361e-04 -3.590479649700841782e-04 4.865572356877522625e-03 -5.253958320037927648e-02 -1.067506291640009375e-02 -6.855973647950511229e-02 -3.151118324145441669e-04 -1.667683310979477512e-03 -4.570775080375771154e-03 5.324445104739952001e-02 5.231234363307586677e-03 7.041686483515960382e-02 -5.716421547570136544e-05 -4.763527145780762501e-03 5.640832502293171387e-04 -6.550263203039874589e-03 -3.839451067515645653e-03 -9.250209413308275314e-03 5.669178394224064828e-05 1.401231926449047864e-03 -1.639337419008138450e-04 -6.727425027858928257e-04 -2.887973960344915846e-03 7.554180210357500699e-04 -2.857738342242185838e-03 -1.455089121194425060e-04 -3.838978635982792306e-03 -3.198361477431014904e-04 9.836024514048931529e-04 -5.380995159222801572e-04 4.738488274539429113e-02 1.878312185587720506e-01 6.886445481819683523e-02 2.920571736111937308e-03 5.995156151934765733e-04 3.872048843282666249e-03 -1.795239824850319247e-05 -7.469142534443495981e-04 -7.558904525689549153e-06 6.840808595745924902e-04 6.562073991361129554e-04 -4.582585868697324058e-04 1.611463958569689381e-03 2.819471388080889949e-03 1.035097488486132200e-03 2.666403571435747161e-03 1.740437767039208251e-03 -1.073836874180273630e-03 -7.488039795757692749e-04 7.908503859998990962e-04 4.880217734396099334e-04 -1.936969284706930531e-05 -2.187357997120349413e-04 6.188853080405540101e-05 -2.717898608516977968e-03 1.720123211126426289e-03 7.058127100859296153e-04 -1.619495294628229675e-03 2.812857346620918370e-03 -1.165016160021374678e-03 -3.718036163571832595e-04 2.154287789820437306e-04 3.566858073058122927e-04 1.913347708064198124e-04 1.336981237980627499e-04 -4.091257074527557573e-04 6.089642458505722467e-04 4.483375246797479318e-04 -3.637722802987892242e-05 8.976199124252409386e-05 2.357433348948310059e-04 1.015727795639038500e-04
3.625439583132181696e-03 2.033817748942393609e-03 3.992046452627929023e-03 1.652896204001105124e-02 -2.173185051134737290e-03 -7.434182601012196724e-03 -3.980561642064218142e-01 -6.337243824875307685e-02 -7.400342330313776085e-01 1.654455228059545195e-03 1.812719791566058322e-03 4.536287578477327630e-03 1.059663928194625945e-03 1.308635346009383738e-03 -3.897560146056810310e-04 9.042339538851886654e-03 -1.470206930245937082e-03 1.378744185485131397e-02 1.123914616662905798e-03 -1.019507247901899538e-03 9.099031322794661272e-04 -2.498690377272121989e-03 3.290013194804831172e-03 -2.190192586317527609e-03 -5.834529430763252950e-04 5.447135573822386176e-04 3.084977909545373511e-04 -5.980463531262958377e-02 -9.124542625568747220e-03 -8.717117671634266873e-02 6.018777728575329736e-04 -1.847207293464582620e-04 -7.936849751972434189e-05 -6.717503965670396614e-03 8.054957635184191011e-04 3.274895385753451207e-03 6.127436981134739419e-04 6.198301711062394539e-04 7.058127100859269048e-04 -2.993798623704521829e-03 -5.140055077466616600e-04 -3.887166652334042745e-03 4.341976489013910090e-01 6.886445481819683523e-02 8.062119697222258630e-01 -2.881832350414871569e-05 -5.059741716881239679e-04 -3.070804963559007651e-05 -1.696029202950853979e-04 -3.240880315387808554e-04 1.464537751851469234e-05 -3.784176578171521282e-04 -1.700753518279443828e-04 3.033010440931589898e-04 -1.747996671564800222e-04 -1.142811877977156776e-03 2.081533333760782461e-03 -6.037674989891857538e-04 -1.385169254331972914e-03 5.650281132950308802e-04 -2.697584052604204245e-04 1.341705553309271558e-04 7.299067182615589545e-04 -1.355878499294878477e-04 2.343260402962567615e-04 -4.015668029272098649e-05 -4.960531094981394939e-05 8.234481617669332440e-04 1.086592525567317037e-04 1.058246633596103201e-04 8.881712817681154497e-04 1.696501634483669595e-03 -1.228321985423928321e-04 -4.582585868696375381e-05 -1.001554849653377372e-04 -2.144839159163528658e-04 3.779452262850195587e-06 -1.842482978135133540e-05 5.297847209440162755e-03 -6.330582540262964537e-05 1.436191859880255398e-04 5.659729763607380081e-04 9.779332730108346999e-05 1.064388243523172427e-03
-6.142554790185663152e-03 -9.805788895946174200e-03 1.057301770530341863e-03 -4.056297141096258316e-03 -6.132161296462624537e-04 1.151173916108703260e-02 -4.075194402410444242e-03 -3.089702224874147675e-03 -1.101568605158878555e-02 -4.731642741628353521e-01 4.410592444845825577e-01 -4.819037850891269570e-02 -1.285958632432377541e-03 -1.769256090543389493e-03 7.039229839545234910e-04 -1.234936026883975795e-03 -1.872246164705848506e-03 -2.650340899318224435e-04 -3.686997411863215945e-02 4.650899468348040217e-02 -4.305740990443947952e-03 -3.695170477381617968e-02 4.639372138946367546e-02 -5.967282691496313303e-03 3.492591836093240920e-02 -5.078686221348581442e-02 5.605872568861894681e-03 4.496130898184753227e-03 -2.105627341936415486e-03 2.329087456976558458e-04 6.127436981133915425e-03 -1.522646830392858537e-03 9.921062189964382301e-05 -1.982795143394208703e-03 -3.099150855531105655e-04 3.873938569409722120e-05 2.113186246462117612e-03 -3.128914042101129007e-03 3.316469360644568520e-04 -2.030038296679586782e-03 2.850651869249339228e-03 -5.995156151934874153e-04 -2.019172371423884338e-03 2.920571736111937308e-03 -2.881832350414871569e-05 5.174929973221881196e-01 -4.665620434911814107e-01 5.115299665144873442e-02 1.549575427765978106e-04 1.927520654049696622e-04 -2.073974429235114596e-04 1.336981237981169600e-04 1.644061734337016155e-04 -1.785791194193302178e-04 1.313359661337678251e-04 1.833034347478387522e-04 -6.047123620547302514e-05 1.563748373751097133e-04 3.519614919772224432e-04 1.313359661337678251e-04 1.970984355072625659e-03 -6.618765775304018013e-04 -3.259777576701625851e-04 2.862935089103764777e-04 -1.069112558851751434e-03 -1.525481419590007243e-03 2.853486458446042977e-04 -8.428178546139564707e-04 1.731461567914990536e-03 1.990826479452583765e-03 -6.070745197191335964e-04 2.692859737275831236e-04 -3.240880315387808554e-04 1.933662263977091109e-03 -2.499162808804812922e-04 6.429793162161887704e-04 7.903779544670211377e-04 -8.078579211822506378e-05 3.637722802985994888e-05 4.251883795698338520e-05 -1.426743229223292539e-04 7.558904525657023088e-06 1.011003480310367336e-04 1.138559994181588542e-04
-1.432979325456927057e-02 -5.600203390467646709e-03 1.323753155060792761e-03 -2.783094160051019159e-03 9.176037662649971088e-03 -3.247966788380769222e-03 -5.638470344628931756e-03 9.430205827326180318e-03 -1.352571478564963160e-03 4.377999393394133021e-01 -7.302298614300299917e-01 6.434659206950088528e-02 -1.139504857247176407e-03 -8.598253897968027339e-04 2.165626146609061185e-03 -1.032262899288978290e-03 -2.073974429235114596e-03 -1.867994280910158407e-03 4.523059495557357583e-03 -5.324775806812939716e-03 -3.798821955690068718e-03 -6.593254472529665351e-03 1.010247589857939284e-02 2.330977183108407479e-03 5.157487801028849683e-02 -8.196072934048072300e-02 8.382352687452961776e-03 -3.942441141677795885e-03 -1.770200953609071468e-03 -7.114818884801858267e-04 5.508551673093892674e-03 5.463198245939564560e-03 -9.684846423535372565e-04 3.200723635095152619e-03 -1.566110531415578757e-03 2.234601150405773028e-04 3.158677228670995693e-03 -3.760555001528832243e-03 5.097536239509551899e-04 -1.478710697837455623e-04 -1.275565138709582871e-04 5.362097897908821645e-04 -8.976199124252192546e-04 5.995156151934765733e-04 -5.059741716881239679e-04 -4.665620434911814107e-01 7.888576697943164850e-01 -6.750196227744192923e-02 1.053522318267513351e-04 1.894450446750001356e-04 -7.322688759260598777e-05 4.662899229282511243e-04 2.480265547490914310e-04 -4.223537903727124683e-04 5.050293086224059980e-04 3.855041308099881135e-04 1.110214102210157865e-04 1.918072023392842183e-04 8.031336058548534107e-06 1.525953851123028858e-04 -7.936849751971316105e-05 3.958976245328098883e-04 -4.667623544610992672e-04 -9.306901197251530450e-05 1.460758299588835879e-03 -8.012438797227127395e-04 2.423573763547944536e-04 1.723902663389252198e-03 1.162654002357066093e-03 3.514890604444176683e-04 6.911673325674149229e-04 5.574692087693304890e-04 -2.935689545163311202e-03 1.373358466010606710e-03 -5.574692087692925419e-05 1.502332274479971190e-04 2.137752686170589674e-03 -3.642447118315153944e-04 -2.314914510991679039e-05 2.088147375220775724e-04 1.469262067180059084e-04 -8.503767591396677039e-05 1.705477833607843942e-04 -1.473986382508974194e-04
1.598708307182599569e-03 1.291627810826593203e-03 6.219088698508173398e-03 1.354886393075932331e-02 -2.605932335230252452e-03 -1.095663210998193068e-02 -1.269895960315251676e-02 -1.923268770254242229e-03 -1.119851705480383840e-02 -4.772125399678724122e-02 6.458328026746140704e-02 -1.458367796032576380e-01 -8.021887427884171569e-04 3.505441973786895503e-03 -6.991986686259580360e-04 1.006751596514793680e-03 -3.242297609986450127e-03 4.795180058482051248e-04 5.134811087451803674e-02 -6.772731211861393597e-02 3.001357528230208342e-03 -5.112276103334600919e-02 6.612340706456992789e-02 -1.249108972869615586e-02 -5.688075655579003312e-03 8.206135725697892222e-03 -7.120960494729088389e-03 4.729039643882308351e-04 -6.680181874575038788e-04 -7.803151628172255022e-03 -7.110094569476820264e-04 -8.489594645411113489e-04 -2.975373793923158892e-03 -3.231431684734098302e-04 2.399952186905318923e-04 5.447135573822494596e-04 -3.420404297873057319e-04 5.040844455566907386e-04 7.001435316916651639e-04 3.441663716851426930e-03 -3.842285656712780481e-03 6.845532911074297911e-04 -3.296154804731930323e-03 3.872048843282666249e-03 -3.070804963559007651e-05 5.115299665144873442e-02 -6.750196227744192923e-02 1.789825759483908429e-01 -4.407786201540692247e-04 1.747996671564989958e-04 3.618825541672177591e-04 -1.138559994181371701e-04 -1.615715842365341532e-04 7.558904525681417637e-06 1.653510364993707963e-05 9.165171737394106014e-05 -4.261332426355491114e-04 4.062911182556126896e-04 6.566798306690830710e-05 3.330642306630419384e-04 -1.986574595656849865e-03 -8.399832654168621921e-04 1.593983991854037042e-03 -1.335563943382139882e-03 1.250526267468181352e-03 3.148283734948219888e-03 1.347374731703544250e-03 -7.133716146116056119e-04 3.153008050276785452e-03 1.905788803538584469e-03 1.113048691407271008e-03 1.616660705431108291e-03 3.954251929999454823e-04 -3.873938569414945264e-05 1.228321985423977110e-03 -4.724315328508534376e-07 -3.165291270131075693e-04 -1.074309305713126977e-03 3.127496747502600842e-04 -2.347984718291184570e-04 3.921181722699488507e-05 -2.343260402962676035e-04 1.960590861349852674e-04 3.448750189844840362e-05
-4.079068340979898066e-02 5.646312708074320563e-02 -1.873191027771569294e-03 3.118331575765200328e-02 -5.510961073911253838e-02 5.669178394259030349e-05 9.042339538852450440e-04 -2.692859737276156497e-05 5.031395824909809002e-04 -1.221235512431151967e-03 -4.969979725638574639e-04 5.555794826379216542e-04 -4.394638431981298110e-01 4.188148057600871166e-01 -5.540062856335144226e-02 1.215093902504028531e-03 -1.755555576090587350e-03 -5.165566380240684333e-03 -7.060489258523591077e-03 -1.238384777073799244e-02 -3.113323801517048134e-04 -5.428238312508212177e-04 1.525953851122812018e-04 -9.061236800166132211e-04 -5.679571887987457449e-03 -4.721953170889482340e-03 1.284399608373911969e-02 2.254915706318728896e-03 -1.109788913830564959e-02 8.423454230811462749e-04 -4.091257074524332071e-04 3.218676033343679556e-03 2.905453927060583906e-04 1.667683310979618458e-03 -4.436132093512063293e-04 5.177849600095044830e-04 2.749551521218475750e-04 -2.371606294933781452e-04 -1.330367196520742656e-03 2.708922409392700622e-03 2.720260766181259449e-03 5.669178394264451359e-05 2.395227871576839120e-04 -1.795239824850319247e-05 -1.696029202950853979e-04 1.549575427765978106e-04 1.053522318267513351e-04 -4.407786201540692247e-04 4.834212351726584478e-01 -4.378211987583917608e-01 5.155928776970437888e-02 -3.160000036963043352e-02 4.935681196353262218e-02 -2.601208019901708572e-03 -2.607822061361647625e-04 -1.147536193305719520e-03 -5.716421547550349855e-05 2.560106476543291300e-03 -1.559024058422832544e-04 1.438081586011756390e-03 -3.736933424886056468e-04 4.960531094981937041e-05 5.910118476020798962e-04 2.818526525015171980e-03 -3.531425708093948422e-03 4.823525950453373505e-04 2.792070359175133874e-04 -1.653510364994521115e-05 3.505441973786942774e-04 -3.023561810271482853e-05 -4.960531094982479142e-05 -1.842482978135946692e-04 -8.116373734455345143e-04 4.818801635123699453e-05 -2.095233848213595446e-03 -6.566798306688933357e-05 1.275565138708417354e-05 9.741538207477920585e-04 -2.022006960621059932e-04 2.111768951863508131e-04 6.566798306687849154e-05 -3.122772432173929677e-04 -2.678686791289980372e-04 1.195251778124016215e-04
2.643254426325854656e-03 2.264836768508691686e-03 4.483375246797517699e-03 3.335177649345815593e-02 -5.277532653527412798e-02 -8.858091241037879988e-04 -5.725870178207204293e-04 7.924094100583239236e-03 -8.380935392854533574e-04 -1.956811409086932005e-03 1.112245557801410344e-02 1.317611545133642219e-03 4.135042028992598206e-01 -7.736557679300961610e-01 6.943609697295183292e-02 -1.966260039744090020e-03 -9.599336316088405430e-03 8.862815556366903519e-04 -1.200165066065797363e-02 -2.408219738730283180e-02 -1.582645635065510741e-04 6.925846271659810358e-04 -1.120560352779668284e-02 3.330642306630310964e-04 3.375050870719077233e-03 -8.661559723370477332e-03 -1.790987941054733015e-03 2.214286594493246503e-03 -1.106576379407148494e-02 5.058796853815383798e-03 -1.090844409362939482e-03 -7.119543200130531817e-03 6.850257226402088162e-05 1.009586185712267430e-03 -5.860040733538095237e-03 -6.425068846833026804e-04 8.555735060010840123e-04 1.728154547184972221e-03 -7.591974732985910497e-04 -2.173185051137236160e-05 1.823113285288901781e-03 8.130546680441439952e-04 2.929075503703588990e-04 -7.469142534443495981e-04 -3.240880315387808554e-04 1.927520654049696622e-04 1.894450446750001356e-04 1.747996671564989958e-04 -4.378211987583917608e-01 8.363937306302245966e-01 -7.207179249475197114e-02 -5.667288668133102156e-03 8.790533531839988396e-03 -2.560578908076128601e-03 -2.456643970847206121e-05 1.535402481779975454e-03 2.154287789820383096e-04 -3.873938569414186323e-04 6.051847935877410246e-04 -2.270033515370086311e-03 -8.305346347597529662e-04 1.384224391266254944e-03 9.306901197251530450e-05 3.538039749553930843e-03 -2.891280981074902719e-03 -2.107044636535026702e-04 -2.692859737275614396e-05 9.354144350536561583e-04 3.448750189843485109e-05 -2.362157664276927013e-04 -2.551130277416834707e-05 -2.999940233631569371e-04 3.127496747502519527e-04 4.568412922711364774e-04 -2.267671357705807649e-04 3.288123468673273368e-04 5.404616735865371349e-04 2.442471024862385249e-04 -6.472312000118220568e-05 5.612486610321833951e-04 1.124387048195818993e-04 1.247219246738287719e-04 -2.645616583989986951e-05 1.936969284707743683e-05
5.287784417790367814e-02 -7.803009898712401360e-02 -3.722760478900362813e-03 -5.803348949595443784e-03 4.925098730017301099e-03 -5.847285082150976802e-03 -6.680181874574981325e-04 2.839313512460815529e-04 -8.187238464384192886e-04 -3.642447118315018419e-04 8.305346347597800712e-04 -7.771498715470834002e-04 -5.941629659262215313e-02 7.125212378524790890e-02 -1.671661184486121776e-01 1.391310864259080087e-03 -3.317886655243308322e-03 7.420954518092253566e-03 1.117773006735825730e-03 3.370798986923105242e-03 1.191472325861255357e-03 5.697524286235936247e-04 -2.371606294933971187e-04 1.160764276225662679e-03 6.777975201875858363e-03 4.708725087969540049e-03 -1.593558803474471805e-02 -6.699079135891400708e-04 -6.916397641002707854e-03 -9.425009080464786995e-04 2.632860932602837725e-03 -3.695831881527614476e-03 1.662958995650924525e-03 -5.584140718349508807e-04 2.050352852592324726e-04 5.735318808864291835e-04 -1.725319957987867100e-03 1.179189106007022146e-03 3.155370207941058693e-03 -6.680181874574927115e-04 7.086472992830726830e-04 1.152732940167141250e-04 -1.686580572293674279e-04 -7.558904525689549153e-06 1.464537751851469234e-05 -2.073974429235114596e-04 -7.322688759260598777e-05 3.618825541672177591e-04 5.155928776970437888e-02 -7.207179249475197114e-02 1.797923235957049615e-01 -4.737543411473715826e-02 7.497724642181255450e-02 -4.905729037170234938e-03 1.577921319736975102e-04 1.351154183966375363e-03 1.347374731703536010e-03 -1.363437403820605973e-03 1.791460372587577472e-03 -1.506584158275794212e-03 1.205172840314071162e-03 -1.502804706012954858e-03 1.433357270683209908e-03 -2.872383719760673425e-04 1.308635346009391978e-03 1.971929218138337991e-03 -3.425128613201457433e-04 1.559024058422182023e-05 -3.888111515399684821e-04 6.944743532974495016e-05 1.157457255495731099e-04 2.692859737275072295e-05 1.317139113600794076e-03 -8.976199124244819971e-06 2.277592419895770222e-03 2.782621728518225226e-04 -5.055017401552649829e-05 -1.010058617244798552e-03 5.716421547549265653e-05 -1.988936753321174930e-04 -9.590360116964210917e-05 -4.913287941695496444e-05 1.237770616081108020e-04 1.152732940166924409e-04
3.848852455019471236e-02 7.981730747591630343e-03 5.913094794677748595e-02 -4.191932234179043815e-02 -2.380535250904957517e-02 -5.298461370432903939e-02 1.039349372281841381e-03 -1.040766666880396651e-03 -5.754216070178309710e-04 1.219345786299726869e-03 -1.945473052298403102e-03 1.507056589808615250e-04 -4.381462316529962653e-01 -3.546543517145311908e-02 -4.266458308486978379e-01 -8.494318960739670812e-03 2.493493630410681394e-03 1.237912345540942427e-02 2.224207656683133399e-03 8.138578016499573020e-03 2.487824452016416943e-03 -1.295879694622296963e-03 1.388948706594806846e-03 -3.434577243858555817e-04 7.197966834584687904e-03 -5.161314496444996403e-03 -3.602290438022249294e-03 -3.503079816122235852e-03 -5.229344637176160278e-03 9.437292300319005678e-03 -4.360543048252869293e-04 -8.551010744682369536e-04 -1.719178348060719161e-03 -9.259658043968125619e-04 1.823113285288898312e-03 -2.554437298149027716e-03 1.977125964999759938e-03 -3.656620064300462707e-04 -1.922323907188540522e-03 1.497607959151272920e-04 1.610991527036838419e-03 -1.620440157693958487e-04 1.256667877395250578e-04 6.840808595745924902e-04 -3.784176578171521282e-04 1.336981237981169600e-04 4.662899229282511243e-04 -1.138559994181371701e-04 -3.160000036963043352e-02 -5.667288668133102156e-03 -4.737543411473715826e-02 4.703244882188416520e-01 5.757286875142048066e-02 4.506831472403793892e-01 3.075529278888486547e-03 3.585755334372373905e-04 4.107319746644638378e-03 -2.442471024862303934e-04 -1.776342563536230899e-04 -1.129111363524300422e-04 2.613018808223085618e-03 -2.124997034783472974e-03 1.044073687610550492e-04 -3.751106370871609176e-04 8.494318960739605760e-04 1.050687729070370283e-03 -6.236096233690896495e-05 2.210979573763244450e-04 -7.511661372400398051e-05 2.659789529975702289e-04 -3.907008776713990009e-04 2.182633681791813773e-04 -3.311745045316114196e-04 -1.048798002938815081e-04 1.355878499294905582e-04 -2.754275836546957179e-04 -2.040904221935310910e-04 3.590479649700367443e-05 -6.259717810333737323e-04 -5.673902709593068314e-04 3.562133757729858338e-04 -7.369931912542702565e-05 3.765279316857351620e-04 -3.226707369402364266e-04
-3.068442805895666824e-03 -5.344617931192865296e-03 -9.050370874910434321e-03 -6.093988828608080943e-02 -3.385538850748199408e-02 -7.706633866009901523e-02 3.213479286482312687e-03 -3.179464216116736821e-04 6.080193827849166184e-04 1.395562748054773004e-03 -2.393338145445316444e-03 -3.212534423415618935e-05 -3.510119045962165063e-02 -1.586250287661198077e-01 -6.560609453609331232e-02 7.695909670214209561e-04 9.996651235219793791e-04 -1.978070828065464463e-03 -2.146728885294834493e-03 8.311015525991786307e-03 -4.308575579641026401e-03 -1.648313618132421759e-03 2.171295325003317397e-03 -7.544731579700283053e-04 -4.029368543723784064e-03 2.102792752739291067e-03 3.846065108975621136e-03 -8.162672024675222959e-03 -9.658390257695308873e-03 1.243723253395065051e-02 3.316469360641993540e-04 7.015608262902300841e-04 7.289618551958414183e-04 -7.412450750498384908e-04 2.942303586623293190e-03 -3.890473673064025282e-03 6.056572251205891676e-04 6.732149343189252830e-04 1.128166500458644902e-03 1.636975261343903698e-03 2.820888682679445220e-03 9.108479953451624131e-04 2.253498411720661516e-04 6.562073991361129554e-04 -1.700753518279443828e-04 1.644061734337016155e-04 2.480265547490914310e-04 -1.615715842365341532e-04 4.935681196353262218e-02 8.790533531839988396e-03 7.497724642181255450e-02 5.757286875142048066e-02 1.767309672628021022e-01 6.454879276556296785e-02 -5.428238312508320597e-04 2.381054925591096459e-03 2.097596005877955423e-04 -1.000609986587686507e-03 8.829745349066991413e-04 -1.366744424550591763e-03 2.117910561790653252e-03 -1.411152988639016509e-03 1.814137086164646119e-03 -2.929075503704022670e-05 1.422963776960388133e-03 1.397452474186208944e-03 4.015668029271014447e-05 -1.039349372282177483e-05 1.138559994181425911e-04 4.001495083285028058e-04 -5.045568770895578550e-04 3.670793010286123835e-04 -9.212414890679733459e-05 -6.991986686262019815e-05 8.787226511109357506e-05 -6.047123620548386716e-05 -3.779452262850195587e-06 -5.196746861409532164e-05 -5.267611591337458335e-04 -1.104072492283012744e-03 4.927460887681591253e-04 3.018837494945820349e-04 5.801459223463964259e-04 -3.203085792759306598e-04
-4.296008900867084868e-02 -7.053875217063608656e-03 -6.758180320649447015e-02 9.382490242507743328e-03 1.571590737196696189e-02 1.270462878154674305e-02 -6.165231503763024534e-04 1.119190301334375580e-03 1.240605205278229404e-03 -1.681856256964650749e-04 5.196746861459676514e-06 -1.070529853450290442e-03 -4.241783209525941123e-01 -6.485209380965611947e-02 -7.724104384094894193e-01 1.438176072318337814e-02 -2.062163640913721070e-03 -1.144748847261863565e-02 2.960255984871794106e-03 -2.605932335230244212e-03 7.695909670214019825e-04 4.181019065769924457e-04 -8.139995311098118750e-04 3.136945378159590805e-04 -6.354676548438003419e-03 5.377688138492747044e-03 3.027341262537248251e-03 1.343595279440534026e-03 -2.650340899318654863e-04 -1.333201785717861220e-03 2.406093796832151251e-03 -3.680241640943435807e-04 1.673352489373740879e-03 -3.793625208828809402e-04 -2.616798260485926272e-03 3.708587532914789505e-04 -2.494438493476358598e-04 5.546346195722307894e-04 1.612408821635399111e-03 -6.760495235159816145e-04 -1.180606400605588259e-03 1.643589302803831909e-03 -3.146394008817095765e-04 -4.582585868697324058e-04 3.033010440931589898e-04 -1.785791194193302178e-04 -4.223537903727124683e-04 7.558904525681417637e-06 -2.601208019901708572e-03 -2.560578908076128601e-03 -4.905729037170234938e-03 4.506831472403793892e-01 6.454879276556296785e-02 8.361216100672999030e-01 -3.976928643576555997e-03 -1.520284672728590934e-03 -3.219620896409392755e-03 6.146334242448556716e-04 -2.551130277421171516e-05 1.167850749218487822e-03 -4.587310184025615752e-04 -1.541071660174229063e-03 1.053522318267513351e-04 3.070804963559766593e-04 2.409400817562391828e-05 5.943188683320602649e-04 1.384224391266309154e-04 -2.366881979605408443e-04 2.929075503702396367e-05 -2.159012105149189786e-04 3.618825541672177591e-04 1.795239824851132399e-05 2.858210773774958087e-04 1.511780905137909831e-05 -5.952637313977755243e-04 6.330582540261609284e-05 4.062911182556912942e-05 1.554299743094188484e-04 1.965315176678306998e-04 1.598235875649735380e-03 -2.981042972317426813e-04 -2.031455591279540673e-05 -8.754156303810231446e-04 2.036179906606829480e-04
3.851687044216596523e-02 -5.036592571771181942e-03 -5.943897330619921093e-02 1.032735330821869801e-03 -9.061236800166050896e-04 7.899055229341838368e-04 -4.194294391843322867e-02 -1.173472684459471102e-02 5.692610998294147379e-02 1.227377122358253719e-03 -1.893978015217218265e-03 2.844037827789459589e-04 -8.485815193148251584e-03 -2.338536087634099738e-04 -1.261911867409996890e-02 -4.385695303064346406e-01 5.775522732310263418e-02 4.244145367190218510e-01 -1.285486200899496872e-03 1.433357270683193645e-03 -9.448630657109225936e-06 2.227987108945951068e-03 7.360010850353908111e-03 -4.172515298178682171e-03 7.202218718380158993e-03 -4.355346301393716799e-03 4.427628325920587686e-03 -3.530953276561176173e-03 -7.202218718380219709e-03 -8.095586747009728482e-03 -4.284954002997274844e-04 -4.828250265781880955e-04 1.867994280910158190e-03 -9.391938873163979337e-04 2.355071191284063489e-03 2.208144984566031126e-03 1.962953019014066283e-03 7.133716146117546897e-05 1.996495657846826532e-03 1.256667877395684259e-04 7.625044940285768394e-04 2.154287789820383096e-04 1.516505220465957579e-04 1.611463958569689381e-03 -1.747996671564800222e-04 1.313359661337678251e-04 5.050293086224059980e-04 1.653510364993707963e-05 -2.607822061361647625e-04 -2.456643970847206121e-05 1.577921319736975102e-04 3.075529278888486547e-03 -5.428238312508320597e-04 -3.976928643576555997e-03 4.707723533119885229e-01 -4.131980672659693599e-02 -4.529333386313695309e-01 -3.162456680933890818e-02 4.656285187822593874e-03 4.744960586539546943e-02 2.933799819031961999e-04 -4.223537903727124683e-04 -2.872383719760619215e-04 -5.385719474552312994e-05 1.455089121194506376e-04 4.866044788410682151e-05 -3.760555001528897295e-04 7.653390832257009335e-04 -1.216983628635448208e-03 2.645144152457279754e-03 -2.081060902227934318e-03 4.313299894969572883e-04 -2.385779240919767841e-04 -1.327532607323664640e-04 -1.058246633596130306e-04 -2.626719322675790183e-04 -1.988936753321147825e-04 -2.031455591277914370e-05 1.029900741624780944e-04 4.336921471612413710e-04 2.343260402962892876e-04 -5.036120140238398851e-04 -6.198301711062557170e-04 -2.277119988363068663e-04
6.268694009458025511e-03 -4.811715162132018143e-03 -4.897697701111681200e-03 3.226707369402234162e-03 -6.552625360704085380e-04 -2.262947042377353325e-04 -6.154176605893844909e-02 -1.873427243537996445e-02 8.400257842548164433e-02 1.311469935206491678e-03 -2.416014859022412413e-03 2.555854592747647171e-04 -2.332866909239854260e-03 1.269895960315260090e-03 -8.130546680440952061e-04 5.749869700076218337e-02 -1.599072079462893203e-01 -7.025718297705449422e-02 -1.709729717403612754e-03 2.394755440043906843e-03 3.033010440931535687e-04 -2.707977546327004336e-03 9.414143155209086719e-03 2.337118793035546961e-03 -2.405148933766319656e-03 2.012558329963885654e-04 -2.950334922681823509e-03 -8.037950100001273190e-03 -1.177960784021596027e-02 -1.020452110967614082e-02 -1.511780905134765644e-04 6.741597973846202678e-04 -5.154228023452179066e-04 -6.429793162160207191e-04 4.177239613507240795e-03 3.038207187792934215e-03 6.576246937346763577e-04 3.869214254085596473e-04 -8.385659708182960793e-04 2.659789529975864920e-04 7.903779544670482427e-04 1.105489786881459595e-04 1.762642049083374546e-03 2.819471388080889949e-03 -1.142811877977156776e-03 1.833034347478387522e-04 3.855041308099881135e-04 9.165171737394106014e-05 -1.147536193305719520e-03 1.535402481779975454e-03 1.351154183966375363e-03 3.585755334372373905e-04 2.381054925591096459e-03 -1.520284672728590934e-03 -4.131980672659693599e-02 1.797460253054851409e-01 8.093177346192172161e-02 4.879556330250043455e-02 -7.193242519255968817e-03 -7.445898903027019233e-02 4.185743381098622727e-04 -6.207750341719682659e-04 -3.037734756259962907e-04 1.181078832138788767e-05 -1.747996671564691802e-05 -1.039349372281798013e-04 -3.873938569413861062e-05 1.442805901340319134e-03 -1.509891179005790843e-03 2.113658677994960551e-03 -1.421074050828963035e-03 -1.521701967327157047e-03 -2.815691935818028912e-04 -6.236096233691438596e-05 -2.022006960621005722e-04 -8.220308671682912370e-05 -4.299126948986405419e-05 1.138559994181425911e-04 1.322808291995129001e-04 8.248654563654830938e-04 1.034625056953208163e-04 -7.379380543200912256e-04 -1.514615494334334723e-03 -1.048798002939086132e-04
4.221459204982501434e-02 -6.917342504068413681e-03 -6.099610763849051820e-02 -5.659729763607271660e-04 -5.603037979664789777e-04 1.061978842705605698e-02 4.632663611179742638e-03 -8.546286429353774916e-03 6.676402422312196182e-03 -2.570027538733362510e-04 1.733823725579572775e-04 5.674375141125932720e-03 -1.474080868815348666e-02 -9.684846423534381604e-05 -2.258411699661842797e-02 4.221714318010245659e-01 -7.146613526963138674e-02 -7.825814168803328919e-01 -5.286508852651817733e-04 -2.754275836546794549e-04 -1.203708302562214207e-02 -1.953031956824114335e-03 1.343595279440678875e-03 -1.115505335378115873e-02 7.426151264953355022e-03 -4.908563626367361959e-03 1.603905054044008288e-03 4.360543048254712437e-04 2.179326661061848584e-03 -1.103694547056730674e-02 -2.480265547490675786e-03 1.227377122358272368e-03 -3.963700560656598960e-03 5.503827357765866610e-04 1.715871327330735756e-03 -1.895395309815771021e-02 3.368436829259409231e-04 -4.450305039497811158e-04 1.522646830392869596e-03 4.280229687669660776e-04 3.883387200071257601e-04 5.768389016164079258e-04 5.432962627838211489e-05 1.035097488486132200e-03 2.081533333760782461e-03 -6.047123620547302514e-05 1.110214102210157865e-04 -4.261332426355491114e-04 -5.716421547550349855e-05 2.154287789820383096e-04 1.347374731703536010e-03 4.107319746644638378e-03 2.097596005877955423e-04 -3.219620896409392755e-03 -4.529333386313695309e-01 8.093177346192172161e-02 8.326171129565784756e-01 -8.122987775915349248e-03 3.153008050276785452e-03 1.129867253976919207e-02 2.801518989832421994e-04 -3.004664548960159220e-04 6.288063702305059580e-04 -6.047123620547302514e-05 2.825140566475045981e-04 3.647171433643499848e-04 -5.305406113965851871e-04 3.779452262828511544e-06 1.385169254331978335e-03 -1.913347708064252334e-04 1.751776123827726312e-03 1.072419579581655909e-04 -2.711756998589865374e-04 -1.129111363524517263e-04 -1.294462400023806744e-04 9.023442277538307882e-05 -7.795120292113620619e-05 4.573137238040008833e-04 8.314794978254167260e-05 8.168341203069345597e-04 2.418849448219354686e-04 -1.214149039438158773e-04 -1.246746815205347419e-03 3.051907702245624035e-04
-4.069052792483361658e-02 5.542047068773137131e-02 -1.049553893391504296e-02 8.796675141766754046e-04 -1.908623392735662484e-04 -4.554239976725812065e-04 3.118284332611912651e-02 -5.383735262113299724e-02 1.186511794766277952e-02 -1.113048691407268406e-03 -4.984152671623802086e-04 -4.464477985483309656e-04 1.197141504255528049e-03 -5.952637313977701032e-04 5.357373582579984597e-03 -4.390381823870271871e-01 4.206279979831859528e-01 -3.652557153118059230e-02 -5.343200636594353826e-04 3.510166289115369993e-04 8.324243608911753535e-04 -7.085055698232074414e-03 -1.197141504255524666e-02 3.015058042683018726e-03 -5.972951869890436374e-03 -7.384577290062397520e-03 -1.154150234765685332e-02 2.181216387193204292e-03 -1.126560233246930685e-02 1.456033984260270532e-03 -5.140055077465532397e-04 3.068442805895674631e-03 -9.916337874634364828e-04 1.673352489373763647e-03 -5.357373582580006281e-04 -4.686520805925309787e-04 2.617270692018827324e-04 6.708527766547713045e-05 1.349264457834950266e-03 2.536957331433233563e-04 1.417294598566383890e-05 1.398397337251970282e-04 2.742465048225471713e-03 2.666403571435747161e-03 -6.037674989891857538e-04 1.563748373751097133e-04 1.918072023392842183e-04 4.062911182556126896e-04 2.560106476543291300e-03 -3.873938569414186323e-04 -1.363437403820605973e-03 -2.442471024862303934e-04 -1.000609986587686507e-03 6.146334242448556716e-04 -3.162456680933890818e-02 4.879556330250043455e-02 -8.122987775915349248e-03 4.830527385770312376e-01 -4.384637056430750190e-01 4.449879851118077045e-02 -4.251883795696170115e-05 -4.724315328481429321e-07 2.423573763548161376e-04 2.792070359175133874e-04 -1.573197004408385252e-04 -3.198361477430825169e-04 2.825140566475154401e-03 -3.519142488239701549e-03 2.891280981074870193e-04 -3.869214254085488053e-04 -1.842482978137030894e-05 -2.688135421947132966e-04 -8.513216222053965158e-04 3.477096081815349467e-04 2.049407989526620850e-03 -1.119662732867120723e-04 -6.141609927121267909e-05 -9.680122108206550696e-04 -2.125941897849386100e-04 -2.801518989832530414e-04 3.448750189843485109e-05 -8.173065518398640178e-05 2.111768951863481026e-04 -1.870828870107160528e-04
-8.096531610075506299e-03 1.011428668690078116e-02 -7.311350402469808663e-03 -4.436132093511391088e-04 2.546405962090467472e-04 3.826695416128396247e-04 3.389507275624193544e-02 -5.897693526706664080e-02 1.274431303030663931e-02 -2.450029929388015167e-03 2.546878393623315615e-03 -2.027203707482416392e-03 -2.265781631574398814e-03 5.036120140238249231e-04 -1.280289454038010090e-04 4.161814723959512130e-01 -7.647395676105166462e-01 6.375558022189878327e-02 4.658174913953921394e-04 -3.453474505172779690e-04 4.884942049724553658e-04 -1.171016040488622421e-02 -1.461892135267677667e-02 2.902146906330575239e-03 1.949252504561676137e-03 7.388829173858115808e-04 -2.015392919161035877e-03 2.514753049388763692e-03 -7.038284976479397895e-03 -3.619297973205043949e-03 -1.506584158275702055e-03 6.203026026391201229e-04 5.588865033679035407e-04 1.584535361197109311e-03 -1.067695264253144989e-03 8.499043276068134894e-04 1.108796807611591752e-03 1.499497685282947385e-03 1.252415993599598210e-03 1.899174762078482785e-04 -2.026731275949487151e-04 2.381054925590961151e-04 1.799964140179071727e-04 1.740437767039208251e-03 -1.385169254331972914e-03 3.519614919772224432e-04 8.031336058548534107e-06 6.566798306690830710e-05 -1.559024058422832544e-04 6.051847935877410246e-04 1.791460372587577472e-03 -1.776342563536230899e-04 8.829745349066991413e-04 -2.551130277421171516e-05 4.656285187822593874e-03 -7.193242519255968817e-03 3.153008050276785452e-03 -4.384637056430750190e-01 8.354583161951707471e-01 -7.339743537594416167e-02 -1.058246633596103201e-04 -2.456643970848832424e-05 3.358988198601687430e-04 1.398397337251861862e-04 1.814137086164624435e-04 -2.480265547490805890e-04 3.544181359481032596e-03 -2.787346043846717497e-03 1.293045105425159316e-03 -8.239205932997705449e-04 1.478238266304477376e-03 -3.448750189843485109e-05 -2.343260402962567615e-04 2.059801483249453467e-04 7.851812076056400658e-04 -1.747996671566318105e-05 -2.881832350417039973e-05 -4.209364957741436450e-04 -1.067695264253066059e-04 -4.719591013225291282e-04 6.141609927120183707e-05 -2.107044636535026702e-04 2.187357997120403623e-04 -3.873938569413318961e-05
-5.240021589818692760e-02 7.500086799845528951e-02 -1.945047863918871606e-02 7.662839462913755353e-04 -5.314854744623085780e-04 -8.584080951982053960e-04 -1.596818581051193554e-03 6.894193358958507732e-03 -7.529141339116147968e-03 9.009269331552429913e-04 -1.590676971124037591e-03 -1.322808291995020580e-04 -9.311625512579469778e-04 4.840533485636183339e-03 6.735456363919105696e-03 -3.139590994743690633e-02 6.131121947090506508e-02 -1.655126080836183677e-01 -6.883327433702718552e-04 5.593589349007664288e-04 9.906889243977182961e-04 1.451782100464569375e-03 1.133835678852944482e-04 1.297769420753716639e-03 -7.309933107871736946e-03 -8.417785052417095515e-03 -1.441908281427894609e-02 1.459813436523529906e-04 8.457469301176950144e-03 -1.662958995650927127e-03 -2.343732834495654282e-03 3.924961174962477914e-03 7.214029506701483997e-04 2.536957331433125143e-04 1.544851112437071398e-04 4.511721138768855785e-04 1.528316008787128626e-03 -8.021887427884415514e-04 3.141197261955392360e-03 1.318083976666159680e-04 5.763664700835164148e-05 -3.590479649702264797e-05 6.302236648290829128e-04 -1.073836874180273630e-03 5.650281132950308802e-04 1.313359661337678251e-04 1.525953851123028858e-04 3.330642306630419384e-04 1.438081586011756390e-03 -2.270033515370086311e-03 -1.506584158275794212e-03 -1.129111363524300422e-04 -1.366744424550591763e-03 1.167850749218487822e-03 4.744960586539546943e-02 -7.445898903027019233e-02 1.129867253976919207e-02 4.449879851118077045e-02 -7.339743537594416167e-02 1.806644322053559681e-01 -4.913287941696580646e-05 -1.081868210238889818e-04 2.281844303691441672e-04 3.292847784001971638e-04 -2.484989862819287319e-04 -3.075529278888573283e-04 -4.946358148995842231e-04 -2.593649115375986497e-04 1.977598396532602443e-03 -1.048325571406086201e-03 1.385641685864810214e-03 5.919567106677870241e-04 -1.169740475349912920e-03 4.918012257024519975e-04 2.101375458140716281e-03 -1.795239824850373457e-04 -1.885001816093038497e-04 -9.302176881922290079e-04 -1.370051445280214344e-05 -1.700753518278522256e-05 1.138559994181371701e-04 -1.058246633595994780e-04 1.398397337251916072e-04 -1.237770616080999600e-04
1.180606400605604522e-03 1.972401649671213456e-03 -2.305465880334174079e-04 -4.206246909624553054e-02 1.163220920196508801e-02 -5.698752608221262228e-02 9.651776216235336860e-04 8.820296718410028554e-04 -6.443966108147874093e-04 3.841104577880644078e-02 4.961948389580014829e-03 5.950889317306180121e-02 2.189247723251807037e-03 -7.422371812690804066e-03 4.175822318908681621e-03 -1.318083976666506625e-03 -1.442333469807468172e-03 -1.275565138710043657e-05 -4.386205529119829860e-01 -5.796167990296045847e-02 -4.242671380807709891e-01 -8.544869134755203599e-03 1.544851112437062995e-04 1.260872518037715016e-02 7.244737556337489323e-03 4.392195960956428794e-03 -4.433297504314863413e-03 -3.294737510133635260e-03 7.199384129183080544e-03 8.180151991390851446e-03 -2.692859737277565960e-04 4.799904373810631340e-04 -1.884056953027237261e-03 -8.206135725699853327e-04 -2.372078726466846435e-03 -2.113658677994967490e-03 1.662958995650833452e-04 -4.393613255555166644e-04 -2.409400817562120777e-05 1.922796338721432033e-04 -1.618550431562522547e-03 1.521229535794547429e-04 1.053522318267513351e-04 -7.488039795757692749e-04 -2.697584052604204245e-04 1.970984355072625659e-03 -7.936849751971316105e-05 -1.986574595656849865e-03 -3.736933424886056468e-04 -8.305346347597529662e-04 1.205172840314071162e-03 2.613018808223085618e-03 2.117910561790653252e-03 -4.587310184025615752e-04 2.933799819031961999e-04 4.185743381098622727e-04 2.801518989832421994e-04 -4.251883795696170115e-05 -1.058246633596103201e-04 -4.913287941696580646e-05 4.706561351549061190e-01 4.154090468397327041e-02 4.529007408556025016e-01 -3.150504163152649528e-02 -4.582585868697156006e-03 -4.742787401488411658e-02 -2.296017249677211221e-04 -2.220428204419882048e-05 -1.540126797108581566e-04 3.059939038304259305e-03 5.116433500823667352e-04 3.982125390437972305e-03 -3.736933424886056468e-04 2.347984718290940624e-04 1.133835678853703424e-05 -3.094426540202824261e-04 1.020452110967492824e-04 1.129111363524381738e-04 -8.031336058541378373e-04 6.094366773834393632e-04 1.171630201481283808e-04 -2.144839159163420238e-04 -4.327472840955206906e-04 -1.355878499294770057e-04
-1.270840823380965916e-03 -2.421684037416676864e-03 2.721205629246936653e-04 6.149924722098157326e-02 -1.869411575508725387e-02 8.394399691540752051e-02 -3.277729974950641112e-03 -6.854981541731504716e-04 -1.752720986893444282e-04 -6.201608731792521492e-03 -4.793762763883512024e-03 -4.890611228118855840e-03 2.715064019319834900e-03 9.424064217399058183e-03 2.334284203838417338e-03 1.700281086746503528e-03 2.372078726466846435e-03 3.094426540202742945e-04 -5.776420352222688681e-02 -1.599681516140276372e-01 -7.058363316625754225e-02 2.322000983984189547e-03 1.277927296373793879e-03 -8.149443941755230144e-04 2.334756635371246832e-03 2.135390528506300712e-04 -2.987657013777403163e-03 8.131019111973853547e-03 -1.178574945014308067e-02 -1.020310381507757644e-02 1.181078832138300876e-04 6.760495235160416793e-04 -5.135330762137967119e-04 6.793565442459728251e-04 4.179601771171522276e-03 3.039624482391496858e-03 -1.922796338721432033e-04 3.798349524157345041e-04 9.401387503821972188e-05 -1.748469103097713417e-03 2.817109230416616709e-03 -1.153677803232859220e-03 -2.451919655519483633e-04 7.908503859998990962e-04 1.341705553309271558e-04 -6.618765775304018013e-04 3.958976245328098883e-04 -8.399832654168621921e-04 4.960531094981937041e-05 1.384224391266254944e-03 -1.502804706012954858e-03 -2.124997034783472974e-03 -1.411152988639016509e-03 -1.541071660174229063e-03 -4.223537903727124683e-04 -6.207750341719682659e-04 -3.004664548960159220e-04 -4.724315328481429321e-07 -2.456643970848832424e-05 -1.081868210238889818e-04 4.154090468397327041e-02 1.798027170894277993e-01 8.128467981696466116e-02 -4.880926381695324667e-02 -7.238123514877235418e-03 -7.447694142851869759e-02 1.162654002357093198e-03 1.508946315940067453e-03 1.346902300170677025e-03 -3.793625208828809402e-04 2.376803041795398121e-03 -1.492411212290143925e-03 8.173065518398640178e-05 -8.645497051252204121e-05 1.199976093452633169e-04 2.929075503703317939e-04 -1.936969284708827885e-05 -2.059801483249453467e-04 5.612486610321915266e-04 -1.496190664552983279e-03 -1.303911030680932233e-04 -3.151118324145360354e-04 8.243930248326322404e-04 1.289738084695108474e-04
-1.370051445280539605e-04 1.138559994181480121e-04 5.933740052663531370e-03 -4.512193570301720191e-03 -8.660614860304765433e-03 6.683016463772168195e-03 7.114818884801669616e-04 -4.332197156283769651e-04 1.065947267581587518e-02 -4.267001604749758037e-02 -6.920649524798448693e-03 -6.134192752054065667e-02 1.931300106312763658e-03 1.392728158857650320e-03 -1.118906842414674543e-02 2.149563474491901667e-04 -2.097596005877847003e-04 -1.183677205569147114e-02 -4.223188304392754278e-01 -7.183226970759429286e-02 -7.827240912032551456e-01 1.465010183384521207e-02 -1.993661068649588597e-04 -2.253876356946430196e-02 -7.121432926262031074e-03 -4.868879377607503861e-03 1.616660705431085523e-03 -3.977873506643163012e-04 2.145311590696279656e-03 -1.116402955290541135e-02 2.133500802374988913e-03 1.245801952139631835e-03 -3.978818369707978059e-03 -4.733763959210816885e-04 1.728154547184968101e-03 -1.887552946370372325e-02 6.991986686256598804e-05 1.247219246738070879e-04 -4.714866697896620117e-04 -1.374775760608804194e-04 9.552565594335708961e-04 2.029093433613825444e-03 -4.525894084754598229e-04 4.880217734396099334e-04 7.299067182615589545e-04 -3.259777576701625851e-04 -4.667623544610992672e-04 1.593983991854037042e-03 5.910118476020798962e-04 9.306901197251530450e-05 1.433357270683209908e-03 1.044073687610550492e-04 1.814137086164646119e-03 1.053522318267513351e-04 -2.872383719760619215e-04 -3.037734756259962907e-04 6.288063702305059580e-04 2.423573763548161376e-04 3.358988198601687430e-04 2.281844303691441672e-04 4.529007408556025016e-01 8.128467981696466116e-02 8.324375889740935897e-01 8.261882646574838715e-03 3.092064382538431758e-03 1.144796090415149334e-02 1.625164473022656757e-04 2.995215918303087942e-04 1.298714283819423767e-03 -4.199443895551446121e-03 1.445640490537326676e-04 -3.189385278306645401e-03 1.100765471552978166e-04 -2.154287789820383096e-04 5.773113331492750423e-04 4.469202300811953715e-04 1.653510364993436912e-05 -2.428298078876588596e-04 1.629888788350921346e-04 -1.232573869219670028e-03 3.661344379629269397e-04 -8.881712817680612396e-05 7.747877138828210015e-04 2.343260402962567615e-04
-1.226904690825427260e-03 6.018777728577389720e-04 4.095981389856120317e-04 3.120268545049901740e-02 5.394790159982117139e-02 -1.186417308459708150e-02 9.226587836665394587e-04 3.051907702245786665e-04 3.921181722699867978e-04 -4.068344145184073224e-02 -5.548661110233110011e-02 1.043459526617670011e-02 -7.076551930640688146e-03 1.202196521657076037e-02 -3.017420200347289364e-03 -5.409341051194178039e-04 -3.340090937287626188e-04 -9.240760782651245451e-04 -4.386049626713988125e-01 -4.204971344485850526e-01 3.660777461789742337e-02 1.205645271846924726e-03 6.425068846833039814e-04 -5.376743275427035146e-03 -5.721618294411387126e-03 7.389301605390948338e-03 1.155945474590536551e-02 2.337591224568248954e-03 1.137189942736177226e-02 -1.443278332873172698e-03 -4.355818732928833092e-04 -3.097261129399837658e-03 9.788781360763453704e-04 1.634140672146673894e-03 5.239265699366164267e-04 4.407786201540675984e-04 1.535402481779774876e-04 -2.314914510991353779e-04 -3.987322137299285614e-04 2.701835936399859216e-03 -2.658372235377206433e-03 6.481760630775942368e-04 2.513335754790717996e-04 -1.936969284706930531e-05 -1.355878499294878477e-04 2.862935089103764777e-04 -9.306901197251530450e-05 -1.335563943382139882e-03 2.818526525015171980e-03 3.538039749553930843e-03 -2.872383719760673425e-04 -3.751106370871609176e-04 -2.929075503704022670e-05 3.070804963559766593e-04 -5.385719474552312994e-05 1.181078832138788767e-05 -6.047123620547302514e-05 2.792070359175133874e-04 1.398397337251861862e-04 3.292847784001971638e-04 -3.150504163152649528e-02 -4.880926381695324667e-02 8.261882646574838715e-03 4.825358984800874329e-01 4.382359936442387638e-01 -4.454415193833489994e-02 2.530343289973392088e-03 4.077084128541815129e-04 1.369106582214886687e-03 -1.795239824850373457e-04 1.039821803814700366e-03 -6.264442125662435593e-04 -3.179464216116574191e-04 1.596818581051117659e-04 9.566738540321424299e-04 -1.049742866004652313e-03 -4.587310184025724172e-04 -2.040431790402362153e-03 -1.422018913894811110e-04 -2.201530943106010541e-04 1.275565138709718396e-04 -3.349539567944616152e-04 3.198361477430987799e-04 5.149503708122820517e-05
2.384361946321039098e-03 2.661206824574333454e-03 -2.002637267773939127e-03 -3.387475820032898044e-02 -5.895567584808816819e-02 1.259360737132576152e-02 3.349539567943965630e-04 3.755830686200253236e-04 4.861320473082200722e-04 8.039839826132775050e-03 1.005476031376097146e-02 -7.296705024951295054e-03 1.177630081948600506e-02 -1.448758538654298586e-02 2.829864881803706086e-03 -4.875493419067753430e-04 -3.255053261373415472e-04 4.450305039497648527e-04 -4.160751753010587528e-01 -7.653655393915500538e-01 6.393085232058812184e-02 2.251136254055857017e-03 5.484930096450856690e-04 -1.507056589808750775e-04 -1.799019277112920076e-03 8.064406265841304574e-04 -2.027203707482416392e-03 -2.369244137269703367e-03 -7.083165972100654954e-03 -3.688745408534788248e-03 1.591621834189766403e-03 6.004604782591872790e-04 5.664454078935930899e-04 -1.419184324697765620e-03 -1.080450915640232632e-03 8.069130581169819613e-04 -3.727484794229093609e-04 -7.322688759257888272e-05 6.188853080406353253e-05 -2.437746709534147765e-04 1.733823725579220409e-03 -1.334619080316440994e-03 -1.639337419008534726e-04 -2.187357997120349413e-04 2.343260402962567615e-04 -1.069112558851751434e-03 1.460758299588835879e-03 1.250526267468181352e-03 -3.531425708093948422e-03 -2.891280981074902719e-03 1.308635346009391978e-03 8.494318960739605760e-04 1.422963776960388133e-03 2.409400817562391828e-05 1.455089121194506376e-04 -1.747996671564691802e-05 2.825140566475045981e-04 -1.573197004408385252e-04 1.814137086164624435e-04 -2.484989862819287319e-04 -4.582585868697156006e-03 -7.238123514877235418e-03 3.092064382538431758e-03 4.382359936442387638e-01 8.359638179353260368e-01 -7.351365353302659333e-02 1.285013769366681255e-04 5.494378727107927969e-04 1.790043077989016780e-03 2.810967620489276432e-04 9.292728251265218800e-04 -7.606147678971110840e-05 -7.842363445398434912e-05 4.015668029271014447e-05 -4.237710849712758706e-04 1.110214102210049444e-04 1.119662732867012303e-04 7.922676805984706300e-04 1.795239824850373457e-04 2.267671357705780544e-04 -1.143284309509853131e-04 9.448630657114646947e-06 -4.237710849712704496e-04 1.455089121194723216e-04
-9.165171737394268645e-04 -1.592566697255484373e-03 -1.459813436523096225e-04 1.605322348642536021e-03 6.873878803045728805e-03 -7.523472160721893925e-03 -7.469142534443523086e-04 -5.253438645351851417e-04 -8.782502195781201337e-04 5.233454791512009291e-02 7.502874145889376623e-02 -1.945047863918871606e-02 -1.449419942800296134e-03 9.968305343247875223e-05 1.294934831556581595e-03 6.925846271660027198e-04 5.584140718350565904e-04 9.939959451277066878e-04 3.145260173137956472e-02 6.141987872346180155e-02 -1.655367020917939691e-01 9.273830989950859402e-04 4.824943245051964771e-03 6.756243351364732766e-03 7.363317871083989094e-03 -8.421092073147087159e-03 -1.441057904668754074e-02 -1.492883643824200954e-04 8.580301499719351216e-03 -1.648786049665266215e-03 2.356960917415575757e-03 3.926850901093899109e-03 7.228202452687292577e-04 -2.716481313919647846e-04 1.601542896379751419e-04 4.473926616140390150e-04 -1.237770616080999600e-04 1.677131941636819841e-04 3.363712513930331490e-04 -6.325858224933453115e-04 -1.069112558851713487e-03 5.697524286235882036e-04 -1.445640490537651937e-04 6.188853080405540101e-05 -4.015668029272098649e-05 -1.525481419590007243e-03 -8.012438797227127395e-04 3.148283734948219888e-03 4.823525950453373505e-04 -2.107044636535026702e-04 1.971929218138337991e-03 1.050687729070370283e-03 1.397452474186208944e-03 5.943188683320602649e-04 4.866044788410682151e-05 -1.039349372281798013e-04 3.647171433643499848e-04 -3.198361477430825169e-04 -2.480265547490805890e-04 -3.075529278888573283e-04 -4.742787401488411658e-02 -7.447694142851869759e-02 1.144796090415149334e-02 -4.454415193833489994e-02 -7.351365353302659333e-02 1.806946678234587489e-01 -1.436191859880342134e-03 -2.239325465734490813e-03 -1.508001452874360325e-03 9.921062189963874081e-05 -1.371468739879138244e-03 1.168795612284205792e-03 8.456524438111862746e-05 -1.662958995651050292e-04 -9.297452566593673124e-04 1.083285504837380037e-03 4.776282797167800270e-04 2.099958163542136290e-03 1.053522318267404931e-04 1.181078832138409297e-04 -1.105489786881459595e-04 7.086472992830564199e-06 1.889726131427808299e-06 1.086592525567425457e-04
-1.215093902504017689e-03 5.050293086224276820e-04 -5.050293086224005770e-04 8.735259042496170204e-04 1.440916175208899457e-04 -5.111709185495511183e-04 3.117433955852769514e-02 5.516630252305517595e-02 -6.141609927121267909e-05 -4.068438631490649271e-02 -5.642533255811481296e-02 1.857128355654488489e-03 -5.395168105208300070e-04 -1.431467544551841731e-04 9.207690575351360450e-04 -7.068520594582161296e-03 1.236022619409521753e-02 3.363712513930250175e-04 1.187220442065597785e-03 1.776342563536206613e-03 5.146196687393612967e-03 -4.390268440302386166e-01 -4.186329196199377600e-01 5.538031400743866767e-02 -5.797679771201379693e-03 4.702583478042408373e-03 -1.282982313775346203e-02 2.376803041795306180e-03 1.116969873129965499e-02 -8.815572403081377989e-04 -4.388888940222565246e-04 -3.255525692906402393e-03 -3.122772432174054902e-04 1.653982796526404318e-03 4.540067030740102148e-04 -5.192022546080632232e-04 1.672407626308338412e-04 -9.732089576821364302e-05 4.648726283296904325e-04 2.947972765017948388e-04 3.590479649700909544e-05 1.138559994181154861e-04 2.705615388662741937e-03 -2.717898608516977968e-03 -4.960531094981394939e-05 2.853486458446042977e-04 2.423573763547944536e-04 1.347374731703544250e-03 2.792070359175133874e-04 -2.692859737275614396e-05 -3.425128613201457433e-04 -6.236096233690896495e-05 4.015668029271014447e-05 1.384224391266309154e-04 -3.760555001528897295e-04 -3.873938569413861062e-05 -5.305406113965851871e-04 2.825140566475154401e-03 3.544181359481032596e-03 -4.946358148995842231e-04 -2.296017249677211221e-04 1.162654002357093198e-03 1.625164473022656757e-04 2.530343289973392088e-03 1.285013769366681255e-04 -1.436191859880342134e-03 4.830177786435999043e-01 4.376289191245195664e-01 -5.155220129671155005e-02 -3.154803290101634849e-02 -4.938090597170823742e-02 2.601680451434545873e-03 -3.127496747502627947e-04 -6.236096233691980698e-05 -9.741538207477920585e-04 -1.026593720894735523e-03 1.700753518274998599e-05 2.078698744563655873e-03 -3.774727947514341583e-04 2.536957331433206458e-04 -1.119662732867554404e-04 -2.683411106618543117e-04 -2.102320321206463958e-04 -4.913287941694412242e-05
1.654927659592404180e-03 1.124198075582655970e-02 1.509891179005780001e-03 3.113323801517075239e-04 8.156530414748088681e-03 -8.480146014754161472e-04 -3.354169396966600464e-02 -5.291611113206503431e-02 -9.288003935936737371e-04 -2.938051702827638653e-03 2.130193781644867598e-03 4.303378832779626573e-03 -5.546346195722307894e-04 -1.121788674765090456e-02 3.907008776713935799e-04 1.178905647087307926e-02 -2.380299035138529543e-02 -1.625164473022521231e-04 1.735713451710640086e-03 -9.905944380911534813e-03 9.377765927179185571e-04 -4.131862564776481728e-01 -7.740270991149205138e-01 6.943845913061609532e-02 -3.170015585459329439e-03 -8.669118627896151702e-03 -1.783901468061895295e-03 -2.256333000917132379e-03 -1.108088160312286838e-02 5.101788123305216194e-03 1.122969753597046882e-03 -7.148361523634705686e-03 6.472312000119237007e-05 -1.627999062219366144e-03 -5.843978061421009444e-03 -6.647111667275160292e-04 -1.710202148936298266e-04 2.229876835077603849e-04 1.710202148936406687e-04 -2.300741565005475810e-04 -6.136885611791431227e-04 -3.462923135830013599e-04 4.629829021981189674e-05 1.720123211126426289e-03 8.234481617669332440e-04 -8.428178546139564707e-04 1.723902663389252198e-03 -7.133716146116056119e-04 -1.653510364994521115e-05 9.354144350536561583e-04 1.559024058422182023e-05 2.210979573763244450e-04 -1.039349372282177483e-05 -2.366881979605408443e-04 7.653390832257009335e-04 1.442805901340319134e-03 3.779452262828511544e-06 -3.519142488239701549e-03 -2.787346043846717497e-03 -2.593649115375986497e-04 -2.220428204419882048e-05 1.508946315940067453e-03 2.995215918303087942e-04 4.077084128541815129e-04 5.494378727107927969e-04 -2.239325465734490813e-03 4.376289191245195664e-01 8.367112046203033504e-01 -7.210202811285469637e-02 5.645556817621740636e-03 8.744707673153023775e-03 -2.625774459610180633e-03 7.086472992830564199e-06 7.407726435172397143e-04 2.626719322675871498e-04 2.834589197132225680e-05 2.749551521218367330e-04 -2.588924800047450858e-04 1.974763807335595117e-04 -1.157457255495676889e-04 3.354263883271688118e-05 3.576306703715085786e-04 6.288063702305113790e-04 1.261392192723840427e-04
3.576306703714977366e-04 8.418729915482764479e-04 -7.785671661456549340e-04 6.755770919831280506e-04 2.711756998589865374e-04 -8.069130581170205589e-04 5.803821381128297131e-03 4.957696505784316490e-03 -5.860513165070973737e-03 -5.286225393731956712e-02 -7.805938974216097836e-02 -3.718981026637518256e-03 -5.758940385507007979e-04 -2.272395673034356841e-04 1.153677803232824092e-03 -1.122024890531529489e-03 3.374578439185949800e-03 1.177299379875594229e-03 -1.380917370536274575e-03 -3.305603435389066654e-03 7.430403148749367345e-03 5.939928905743935283e-02 7.130361882232913451e-02 -1.671755670792692827e-01 -6.753408762167277882e-03 4.733763959210868927e-03 -1.594456423386896374e-02 6.231371918361222444e-04 -6.951357574434002123e-03 -8.825021033738429752e-04 -2.623884733478918166e-03 -3.684965956271931548e-03 1.661541701052356677e-03 5.551070511047048826e-04 1.960590861349784911e-04 5.900669845363690821e-04 2.003109699306483693e-04 -7.511661372400940152e-05 3.566858073058068717e-04 1.592094265722419390e-04 -1.606267211708622619e-05 2.976318656989379065e-05 6.680181874574927115e-04 7.058127100859296153e-04 1.086592525567317037e-04 1.731461567914990536e-03 1.162654002357066093e-03 3.153008050276785452e-03 3.505441973786942774e-04 3.448750189843485109e-05 -3.888111515399684821e-04 -7.511661372400398051e-05 1.138559994181425911e-04 2.929075503702396367e-05 -1.216983628635448208e-03 -1.509891179005790843e-03 1.385169254331978335e-03 2.891280981074870193e-04 1.293045105425159316e-03 1.977598396532602443e-03 -1.540126797108581566e-04 1.346902300170677025e-03 1.298714283819423767e-03 1.369106582214886687e-03 1.790043077989016780e-03 -1.508001452874360325e-03 -5.155220129671155005e-02 -7.210202811285469637e-02 1.797942133218363991e-01 4.733763959210873784e-02 7.499236423086391712e-02 -4.909036057900215307e-03 -7.464418219115583758e-05 -4.488099562125662592e-05 -1.013838069507640507e-03 -1.091789272428782135e-03 -2.362157664277035433e-05 2.279482146027195753e-03 9.495873810392413926e-05 1.332256922652200280e-04 1.077143894910245758e-04 -1.842482978135946692e-05 -1.965315176678388313e-04 -1.015727795639065605e-04
1.170212906882761063e-03 1.980905417262610133e-03 -8.739983357825627415e-05 9.930510820620836940e-04 9.595084432292692346e-04 5.291233167979648641e-04 -4.204309940339849561e-02 2.375102288277119306e-02 5.322224676535534243e-02 3.833640159661522162e-02 -8.016690681022901194e-03 -5.904402054473212313e-02 -1.335091511849289137e-03 -1.453671826595993172e-03 3.444025874515762621e-04 2.266726494640073416e-03 -8.111176987593952253e-03 -2.475068800629324529e-03 -8.522664852711015621e-03 -2.525618974644834765e-03 -1.236825753015376866e-02 -4.382426076856987263e-01 3.529583225115805190e-02 4.266368546495735159e-01 7.244737556336817118e-03 5.198164156007708397e-03 3.549378106342444134e-03 -3.378357891449014234e-03 5.218006280387625304e-03 -9.348002740609345773e-03 -2.957421395676212289e-04 8.484870330082583271e-04 1.709729717403611670e-03 -8.163616887744062564e-04 -1.863269965581612359e-03 2.624829596544471337e-03 1.592094265722744650e-04 -4.582585868697025902e-04 8.645497051253017273e-05 1.473986382508540513e-04 -6.996711001588170210e-04 3.259777576702059532e-04 1.422018913894702689e-04 -1.619495294628229675e-03 1.058246633596103201e-04 1.990826479452583765e-03 3.514890604444176683e-04 1.905788803538584469e-03 -3.023561810271482853e-05 -2.362157664276927013e-04 6.944743532974495016e-05 2.659789529975702289e-04 4.001495083285028058e-04 -2.159012105149189786e-04 2.645144152457279754e-03 2.113658677994960551e-03 -1.913347708064252334e-04 -3.869214254085488053e-04 -8.239205932997705449e-04 -1.048325571406086201e-03 3.059939038304259305e-03 -3.793625208828809402e-04 -4.199443895551446121e-03 -1.795239824850373457e-04 2.810967620489276432e-04 9.921062189963874081e-05 -3.154803290101634849e-02 5.645556817621740636e-03 4.733763959210873784e-02 4.703698416459957676e-01 -5.744153278528668638e-02 -4.507266109414020394e-01 -3.944803299342383544e-04 2.272395673034478814e-04 -4.015668029270201295e-05 -3.595203965029336764e-04 7.558904525684128142e-05 -1.270840823380884601e-04 -1.450364805866133366e-04 -3.935354668685258055e-04 1.927520654050021882e-04 -7.072300046845011491e-04 6.316409594276463152e-04 -2.754275836547065599e-04
-1.301548873016583098e-03 -2.452864518585147393e-03 2.456643970848290323e-05 -3.195526888233779679e-03 -3.736933424886110678e-04 6.486484946104532218e-04 6.095878554739486699e-02 -3.387475820032907758e-02 -7.705594516637616354e-02 3.113323801516890924e-03 -5.304933682433036687e-03 -8.976671555785013801e-03 1.653037933460968240e-03 2.154287789820511900e-03 -7.625044940285822604e-04 2.146256453761975509e-03 8.308180936794647142e-03 -4.268891330881175242e-03 -7.870709337370407691e-04 1.000609986587683905e-03 -1.995078363248252180e-03 3.496890963042212364e-02 -1.586051866417398926e-01 -6.539586250397264044e-02 3.901339598319508717e-03 2.111296520330669963e-03 3.822443532332848830e-03 7.986455062919752684e-03 -9.625320050395451410e-03 1.251045942154323590e-02 -3.765279316857053464e-04 7.147889092101841930e-04 7.360483281886899803e-04 7.162062038088327053e-04 2.930020366769046317e-03 -3.882442337005487156e-03 -1.525953851123245698e-04 2.655065214647329280e-04 -1.677131941636657211e-04 -1.899174762078699626e-04 6.618765775303882487e-04 -2.192082312448993472e-04 -1.656817385723818436e-03 2.812857346620918370e-03 8.881712817681154497e-04 -6.070745197191335964e-04 6.911673325674149229e-04 1.113048691407271008e-03 -4.960531094982479142e-05 -2.551130277416834707e-05 1.157457255495731099e-04 -3.907008776713990009e-04 -5.045568770895578550e-04 3.618825541672177591e-04 -2.081060902227934318e-03 -1.421074050828963035e-03 1.751776123827726312e-03 -1.842482978137030894e-05 1.478238266304477376e-03 1.385641685864810214e-03 5.116433500823667352e-04 2.376803041795398121e-03 1.445640490537326676e-04 1.039821803814700366e-03 9.292728251265218800e-04 -1.371468739879138244e-03 -4.938090597170823742e-02 8.744707673153023775e-03 7.499236423086391712e-02 -5.744153278528668638e-02 1.766090799273254963e-01 6.427572733957256923e-02 -6.661284613258561943e-05 -6.519555153406287468e-05 -7.606147678970839789e-05 1.133835678852890272e-04 -9.448630657092962903e-06 8.125822365112199581e-05 -2.329087456977014907e-04 6.018777728577498140e-04 -2.362157664277035433e-04 6.349479801576185523e-04 -1.128638931991498250e-03 3.774727947514233163e-04
1.837758662807248422e-04 1.511780905133573022e-05 -1.170685338415630890e-03 6.089642458506129043e-04 1.114938417538693504e-03 1.215093902504028531e-03 -9.377293495646379928e-03 1.581181097313658773e-02 1.257801713074153255e-02 4.302528456020483782e-02 -7.031198503486594219e-03 -6.762148745525431437e-02 -4.110154335841835656e-04 -7.558904525686012486e-04 3.273950522687747765e-04 -3.050017976114318199e-03 -2.632860932603008595e-03 7.620320624957205649e-04 -1.439357151150475606e-02 -2.036652338139533641e-03 -1.141441826531874870e-02 4.242109187283611416e-01 -6.463194071534550389e-02 -7.723093380614582948e-01 6.211529793982652550e-03 5.351704404185702799e-03 3.073167121224222847e-03 -1.427215660756043104e-03 -2.494438493476277283e-04 -1.440916175208890784e-03 -2.397590029240993098e-03 -3.576306703715289616e-04 1.674297352439451693e-03 3.921181722701711121e-04 -2.581838327054643278e-03 2.872383719760744983e-04 1.856655924121933081e-04 -3.722760478900178499e-04 4.535342715412374239e-05 3.311745045315788935e-04 -4.303851264312528709e-04 3.529063550429729391e-04 6.968365109617119003e-04 -1.165016160021374678e-03 1.696501634483669595e-03 2.692859737275831236e-04 5.574692087693304890e-04 1.616660705431108291e-03 -1.842482978135946692e-04 -2.999940233631569371e-04 2.692859737275072295e-05 2.182633681791813773e-04 3.670793010286123835e-04 1.795239824851132399e-05 4.313299894969572883e-04 -1.521701967327157047e-03 1.072419579581655909e-04 -2.688135421947132966e-04 -3.448750189843485109e-05 5.919567106677870241e-04 3.982125390437972305e-03 -1.492411212290143925e-03 -3.189385278306645401e-03 -6.264442125662435593e-04 -7.606147678971110840e-05 1.168795612284205792e-03 2.601680451434545873e-03 -2.625774459610180633e-03 -4.909036057900215307e-03 -4.507266109414020394e-01 6.427572733957256923e-02 8.360469658851087393e-01 -7.653390832257009335e-05 3.307020730002052655e-06 1.658234680322406233e-04 -2.650340899318847851e-04 6.519555153407371670e-05 -6.056572251205972991e-04 8.267551824969352967e-05 -8.617151159282128697e-04 3.382609775244311417e-04 -1.105489786881676435e-04 1.532095461049984243e-03 -3.599928280357818193e-04
-9.742483070543546397e-03 -1.274573032490521410e-02 1.546268407035650792e-03 -5.645556817621502112e-04 -4.634553337311351617e-04 -2.225152519748688738e-04 -3.307020729987632766e-04 -2.163736420477671216e-04 3.212534423416703137e-04 -1.738548040907783154e-03 8.962498609799324917e-03 -1.074781737245983360e-03 -7.402057256778024272e-03 3.327335285900423836e-03 -2.556799455813297053e-03 -7.387884310792352735e-03 3.485599849406970790e-03 1.422018913894689245e-03 -6.085390574710083759e-03 -2.111768951863481026e-04 3.907008776713854483e-04 -5.773113331492690792e-03 -2.182633681791827326e-04 -1.927520654049913462e-04 -4.399282433949232296e-02 9.258713180899671991e-02 -1.018609627989477615e-02 6.514830838075691410e-03 -9.023442277536578579e-05 -5.007774248265133162e-05 -4.207385469618740159e-01 3.994767658257178944e-01 -4.376605720372209185e-02 8.688015889210434772e-03 1.625164473022433140e-04 -4.266056741684002358e-04 7.771498715470888212e-04 -2.966870026331548844e-04 1.644061734336717999e-04 2.598373430704793187e-04 -1.960590861349825569e-04 1.289738084695054264e-04 2.669238160633207249e-04 -3.718036163571832595e-04 -1.228321985423928321e-04 -3.240880315387808554e-04 -2.935689545163311202e-03 3.954251929999454823e-04 -8.116373734455345143e-04 3.127496747502519527e-04 1.317139113600794076e-03 -3.311745045316114196e-04 -9.212414890679733459e-05 2.858210773774958087e-04 -2.385779240919767841e-04 -2.815691935818028912e-04 -2.711756998589865374e-04 -8.513216222053965158e-04 -2.343260402962567615e-04 -1.169740475349912920e-03 -3.736933424886056468e-04 8.173065518398640178e-05 1.100765471552978166e-04 -3.179464216116574191e-04 -7.842363445398434912e-05 8.456524438111862746e-05 -3.127496747502627947e-04 7.086472992830564199e-06 -7.464418219115583758e-05 -3.944803299342383544e-04 -6.661284613258561943e-05 -7.653390832257009335e-05 4.617063921964938422e-01 -4.463646505985483515e-01 4.838076841665341771e-02 2.945090932667133315e-02 -4.633797446858677060e-02 4.919429551623036648e-03 -4.299126948983803334e-04 3.968424875985387002e-05 4.960531094983563344e-05 -2.503887124133321457e-04 1.417294598565570739e-05 5.055017401551023526e-05
-2.209089847631765142e-03 5.151865865787863541e-03 4.489989288257494049e-03 1.710202148936298266e-04 5.385719474551283002e-04 -2.073974429234572495e-04 1.814137086163757073e-04 5.050293086224005770e-04 -1.700753518279335408e-05 -1.092167217655061820e-02 4.315662052633878649e-03 -3.145921577283970934e-03 4.818801635122615251e-05 5.631383871636207444e-04 7.261272659987060485e-04 1.295407263089427136e-03 -1.352099047032074251e-03 -1.097930882355891910e-03 6.864430172388467574e-04 3.179464216116574191e-04 -2.499162808805002658e-04 -1.285013769366898095e-04 -4.870769103738906082e-04 4.766834166510566361e-04 1.241550068343828112e-03 1.128638931991487191e-03 -1.606267211706132342e-05 -1.573197004407951571e-04 -1.218873354766938357e-04 1.403121652580674515e-04 4.074419614696594416e-01 -8.826702889995401424e-01 8.552144580361169257e-02 -1.941693600034924069e-04 -2.045628537263692321e-04 1.204700408781123679e-04 -7.818741868756461447e-04 2.030038296679521730e-03 -3.925906038028159671e-04 1.582645635065564951e-04 8.645497051252475171e-05 3.354263883271688118e-05 2.300741565005801070e-04 2.154287789820437306e-04 -4.582585868696375381e-05 1.933662263977091109e-03 1.373358466010606710e-03 -3.873938569414945264e-05 4.818801635123699453e-05 4.568412922711364774e-04 -8.976199124244819971e-06 -1.048798002938815081e-04 -6.991986686262019815e-05 1.511780905137909831e-05 -1.327532607323664640e-04 -6.236096233691438596e-05 -1.129111363524517263e-04 3.477096081815349467e-04 2.059801483249453467e-04 4.918012257024519975e-04 2.347984718290940624e-04 -8.645497051252204121e-05 -2.154287789820383096e-04 1.596818581051117659e-04 4.015668029271014447e-05 -1.662958995651050292e-04 -6.236096233691980698e-05 7.407726435172397143e-04 -4.488099562125662592e-05 2.272395673034478814e-04 -6.519555153406287468e-05 3.307020730002052655e-06 -4.463646505985483515e-01 9.149392524196938714e-01 -9.216714017628829803e-02 4.629829021982692638e-02 -4.860233880556256991e-02 5.217061417321913405e-03 -4.771558481838885160e-05 3.023561810275277560e-05 -7.086472992828395795e-05 -1.166905886153019219e-04 -6.991986686260393512e-05 3.448750189843485109e-05
2.305465880334526445e-04 4.518807611761678326e-03 4.581404789865014399e-02 -1.946417915364137335e-04 -8.125822365112741683e-05 -2.914902557717385760e-04 1.667683310979043831e-04 -1.034625056953262373e-04 -3.179464216116953661e-04 1.152260508634241499e-03 -3.119937842976900667e-03 -2.376472339722401211e-02 -5.795790045069775485e-03 8.040784689198512969e-03 -3.735988561820316814e-03 5.673430278060226026e-03 -8.553372902346591602e-03 -1.688470298425115640e-03 3.598983417292257216e-03 3.104820033925534579e-03 8.905334394323832694e-04 -3.650950885906328360e-03 -2.837423786329391732e-03 1.494773369954414347e-03 -5.763664700832724693e-05 -2.173185051134849559e-05 1.494773369954408709e-03 -1.889726131463044870e-06 1.176354516809900762e-04 9.727365261492199825e-04 -4.442462676052252174e-02 8.547420265032615316e-02 -1.052156991137537800e-01 1.275565138667759772e-05 9.448630657105837804e-06 -1.237770616081069260e-04 8.456524438109965392e-05 -3.349539567944616152e-04 -1.070529853450279600e-03 -5.669178394250898832e-06 -4.015668029270716291e-04 -2.078698744563812865e-05 -4.251883795701320076e-05 3.566858073058122927e-04 -1.001554849653377372e-04 -2.499162808804812922e-04 -5.574692087692925419e-05 1.228321985423977110e-03 -2.095233848213595446e-03 -2.267671357705807649e-04 2.277592419895770222e-03 1.355878499294905582e-04 8.787226511109357506e-05 -5.952637313977755243e-04 -1.058246633596130306e-04 -2.022006960621005722e-04 -1.294462400023806744e-04 2.049407989526620850e-03 7.851812076056400658e-04 2.101375458140716281e-03 1.133835678853703424e-05 1.199976093452633169e-04 5.773113331492750423e-04 9.566738540321424299e-04 -4.237710849712758706e-04 -9.297452566593673124e-04 -9.741538207477920585e-04 2.626719322675871498e-04 -1.013838069507640507e-03 -4.015668029270201295e-05 -7.606147678970839789e-05 1.658234680322406233e-04 4.838076841665341771e-02 -9.216714017628829803e-02 7.856441905078341559e-02 -5.076276820531027897e-03 5.304461250900166860e-03 -9.543116963678610577e-04 -8.976199124250240982e-06 -6.283339386976523940e-05 3.448750189846466665e-05 7.889606598685146559e-05 7.275445605973073979e-05 -2.362157664284082748e-06
-1.987047027189668517e-03 -8.807068635489955291e-03 1.157457255495676889e-03 -4.658174913953812973e-04 4.714866697896620117e-04 -3.193637162102560580e-04 -3.401507036558887656e-04 7.100645938816279538e-04 1.965315176677764897e-04 -9.216666774475528942e-03 1.288320790096610623e-02 -1.419184324697548780e-03 -5.518000303750790481e-03 4.558964292054388362e-04 -3.543236496415011049e-05 -5.468867424333856767e-03 9.117928584108478569e-05 -3.831419731457067412e-04 -7.090252445093512407e-03 -3.685910819337646482e-03 -1.384224391266254944e-03 -6.726007733261998855e-03 -3.193637162102339402e-03 2.279954577560046498e-03 -4.468446410359271093e-02 -9.248792118709708854e-02 1.037790348223405559e-02 6.010746392518949606e-03 -9.032890908194809955e-04 1.138559994181420761e-04 -4.206166596263974933e-01 -3.981586818490514545e-01 4.396873033131705466e-02 7.861260706713455240e-03 -5.409341051194080461e-04 -3.547960811743835628e-04 -2.792070359175133874e-04 2.959311121806076136e-03 -2.135390528506348959e-04 2.617270692018718904e-04 3.576306703715221311e-04 5.574692087695906975e-05 2.952697080345887716e-04 1.913347708064198124e-04 -2.144839159163528658e-04 6.429793162161887704e-04 1.502332274479971190e-04 -4.724315328508534376e-07 -6.566798306688933357e-05 3.288123468673273368e-04 2.782621728518225226e-04 -2.754275836546957179e-04 -6.047123620548386716e-05 6.330582540261609284e-05 -2.626719322675790183e-04 -8.220308671682912370e-05 9.023442277538307882e-05 -1.119662732867120723e-04 -1.747996671566318105e-05 -1.795239824850373457e-04 -3.094426540202824261e-04 2.929075503703317939e-04 4.469202300811953715e-04 -1.049742866004652313e-03 1.110214102210049444e-04 1.083285504837380037e-03 -1.026593720894735523e-03 2.834589197132225680e-05 -1.091789272428782135e-03 -3.595203965029336764e-04 1.133835678852890272e-04 -2.650340899318847851e-04 2.945090932667133315e-02 4.629829021982692638e-02 -5.076276820531027897e-03 4.615004120481688843e-01 4.459970988659869295e-01 -4.908752598980505033e-02 -4.256608111026928369e-04 6.236096233690354394e-05 4.204640642413524226e-05 -2.848762143117995228e-04 6.283339386977879193e-05 3.873938569415487365e-05
1.081679237625670330e-02 4.493768740520382408e-03 -3.170488016992442995e-03 -2.300741565005584230e-04 5.773113331492669108e-04 -2.362157664219030617e-06 -1.559024058422507283e-04 5.834529430764011891e-04 -1.700753518279552248e-04 2.326725299312730824e-03 5.324775806812907623e-03 4.475343910738990849e-03 1.450364805866133366e-04 -3.377885459915924856e-04 3.751106370871609176e-04 -6.557349676032621019e-04 1.341705553309244453e-04 -2.201530943106118961e-04 -1.356350930827791672e-03 -1.529260871852865678e-03 -1.066277969654578443e-03 -5.621935240979637066e-05 6.892776064359748631e-04 6.292788017633513904e-04 -1.258557603526946726e-03 1.034152625420412712e-03 9.590360116966921422e-05 1.970039492006463167e-04 -1.256667877395077648e-04 9.448630657107493923e-05 -4.071145664173912992e-01 -8.830515412465542724e-01 8.646347428012529646e-02 2.116493267191555880e-04 -1.351154183966444481e-04 -9.543116963679931948e-05 -1.953504388356995004e-03 1.448002648201740863e-03 3.684965956271893384e-05 -1.521229535794439008e-04 2.631443638004352928e-04 -9.401387503821159036e-05 -2.277119988363177083e-04 1.336981237980627499e-04 3.779452262850195587e-06 7.903779544670211377e-04 2.137752686170589674e-03 -3.165291270131075693e-04 1.275565138708417354e-05 5.404616735865371349e-04 -5.055017401552649829e-05 -2.040904221935310910e-04 -3.779452262850195587e-06 4.062911182556912942e-05 -1.988936753321147825e-04 -4.299126948986405419e-05 -7.795120292113620619e-05 -6.141609927121267909e-05 -2.881832350417039973e-05 -1.885001816093038497e-04 1.020452110967492824e-04 -1.936969284708827885e-05 1.653510364993436912e-05 -4.587310184025724172e-04 1.119662732867012303e-04 4.776282797167800270e-04 1.700753518274998599e-05 2.749551521218367330e-04 -2.362157664277035433e-05 7.558904525684128142e-05 -9.448630657092962903e-06 6.519555153407371670e-05 -4.633797446858677060e-02 -4.860233880556256991e-02 5.304461250900166860e-03 4.459970988659869295e-01 9.151612952401356749e-01 -9.311105837893332571e-02 4.960531094982479142e-05 -1.700753518282316964e-05 6.991986686260935613e-05 1.185803147467161776e-04 6.803014073118696884e-05 -2.362157664279745939e-05
-1.189582599729830260e-03 -3.112851369984088751e-03 -2.372173212773417278e-02 -1.544851112437062995e-04 -1.152732940167141250e-04 -3.127496747502871892e-04 2.026731275949839517e-04 -7.700633985542907831e-05 -3.047183386916708925e-04 -2.366881979605706598e-04 4.467312574680428437e-03 4.580318197339446756e-02 3.652840612037780779e-03 -2.842620533190802837e-03 1.486742033895871451e-03 -3.585282902839452470e-03 3.142614556553968881e-03 8.947853232280843184e-04 -5.640360070760365094e-03 -8.538255093295220310e-03 -1.695556771417943386e-03 5.805238675726890132e-03 8.036532805402812896e-03 -3.717091300506104000e-03 2.536957331434236450e-04 1.261392192723843951e-04 1.508001452874362059e-03 -3.779452262859140255e-05 1.190527462795521233e-04 9.826575883391845071e-04 4.491170367089629412e-02 8.621355799924482199e-02 -1.054963234442698738e-01 -2.740102890559886588e-05 1.417294598564418774e-06 -9.968305343248750716e-05 3.018837494946118504e-04 -8.739983357823730061e-05 1.302493736082276782e-03 2.740102890558260285e-05 3.505441973786888564e-04 -9.259658043965089853e-05 9.448630657106515431e-06 -4.091257074527557573e-04 -1.842482978135133540e-05 -8.078579211822506378e-05 -3.642447118315153944e-04 -1.074309305713126977e-03 9.741538207477920585e-04 2.442471024862385249e-04 -1.010058617244798552e-03 3.590479649700367443e-05 -5.196746861409532164e-05 1.554299743094188484e-04 -2.031455591277914370e-05 1.138559994181425911e-04 4.573137238040008833e-04 -9.680122108206550696e-04 -4.209364957741436450e-04 -9.302176881922290079e-04 1.129111363524381738e-04 -2.059801483249453467e-04 -2.428298078876588596e-04 -2.040431790402362153e-03 7.922676805984706300e-04 2.099958163542136290e-03 2.078698744563655873e-03 -2.588924800047450858e-04 2.279482146027195753e-03 -1.270840823380884601e-04 8.125822365112199581e-05 -6.056572251205972991e-04 4.919429551623036648e-03 5.217061417321913405e-03 -9.543116963678610577e-04 -4.908752598980505033e-02 -9.311105837893332571e-02 7.913039202714416964e-02 -1.417294598566085735e-04 5.669178394264451359e-05 1.417294598571533851e-06 -7.133716146116733745e-05 -5.291233167979973902e-05 1.842482978134591439e-05
5.584140718350159328e-04 7.998265851241466266e-04 -6.037674989891586488e-04 -7.322688759258419097e-03 8.801399457095614946e-04 8.288338812414780543e-03 1.484663335151309785e-02 -7.544731579700364368e-04 -6.432627751358803089e-03 6.084918143176997092e-04 -9.089582692137589993e-04 -2.574751854061735519e-04 -6.781754654138914991e-03 1.743272356236264583e-04 -2.104210047337845904e-03 -5.300209367104478930e-03 -8.536837798696589145e-04 6.165231503762861904e-04 -6.785061674868917043e-03 -9.406111819150534932e-04 -2.237435739603060511e-03 -5.069190347538192129e-03 1.199503661919791749e-03 1.984212437992557976e-05 4.515500591031613824e-03 1.563748373751365202e-04 1.370051445280756446e-05 -4.378448203350338019e-02 -1.047427951493655127e-02 -9.612895101081347926e-02 5.694689697038901599e-03 1.469262067180151783e-04 3.401507036559043510e-05 -4.301267063827762249e-01 -4.574979721018181122e-02 -4.161191114336142971e-01 4.724315328555155069e-05 9.401387503823327441e-05 3.009388864288721965e-04 2.125941897848085058e-05 -1.289738084695298210e-04 -5.569967772364931881e-04 -8.503767591393424433e-05 6.089642458505722467e-04 5.297847209440162755e-03 3.637722802985994888e-05 -2.314914510991679039e-05 3.127496747502600842e-04 -2.022006960621059932e-04 -6.472312000118220568e-05 5.716421547549265653e-05 -6.259717810333737323e-04 -5.267611591337458335e-04 1.965315176678306998e-04 1.029900741624780944e-04 1.322808291995129001e-04 8.314794978254167260e-05 -2.125941897849386100e-04 -1.067695264253066059e-04 -1.370051445280214344e-05 -8.031336058541378373e-04 5.612486610321915266e-04 1.629888788350921346e-04 -1.422018913894811110e-04 1.795239824850373457e-04 1.053522318267404931e-04 -3.774727947514341583e-04 1.974763807335595117e-04 9.495873810392413926e-05 -1.450364805866133366e-04 -2.329087456977014907e-04 8.267551824969352967e-05 -4.299126948983803334e-04 -4.771558481838885160e-05 -8.976199124250240982e-06 -4.256608111026928369e-04 4.960531094982479142e-05 -1.417294598566085735e-04 4.473057342119963198e-01 5.080339731713577611e-02 4.616421415080255164e-01 3.924583229736185869e-02 4.978011061697096284e-03 4.445202778942809740e-02
-6.425068846833108119e-04 -6.991986686259390625e-04 9.675397792878096372e-04 8.116373734455318038e-04 -1.401279169602333112e-02 1.885474247625827009e-03 2.423573763548080061e-04 7.007104495310948616e-03 -2.929075503703914250e-04 6.675457559246445686e-04 -9.670673477549208367e-04 -7.232926768015738228e-04 4.502272508111865822e-04 4.439439114241973405e-03 -5.443356121559651123e-03 5.484930096450802480e-04 -1.899647193611469272e-03 -3.467175019625606119e-03 -5.569967772365067406e-04 5.585558012949118356e-03 4.480540657600390678e-03 -7.020332578230902617e-04 -7.809293238099377157e-04 3.571582388386650327e-03 1.039349372258596086e-05 -1.039349372281802485e-04 4.251883795700032585e-06 1.311469935206288281e-03 3.875355864012654250e-02 -2.225624951281679562e-03 6.047123620563023445e-05 2.834589197133242119e-06 -1.417294598566112840e-06 -4.798581565518589276e-02 -1.383071658326086584e-01 -8.754628735342984136e-02 -4.724315328556781372e-05 2.503887124133619612e-04 2.159012105149135576e-04 4.110154335846064044e-05 2.503887124133511192e-04 7.558904525686567597e-05 -1.818861401493051654e-04 4.483375246797479318e-04 -6.330582540262964537e-05 4.251883795698338520e-05 2.088147375220775724e-04 -2.347984718291184570e-04 2.111768951863508131e-04 5.612486610321833951e-04 -1.988936753321174930e-04 -5.673902709593068314e-04 -1.104072492283012744e-03 1.598235875649735380e-03 4.336921471612413710e-04 8.248654563654830938e-04 8.168341203069345597e-04 -2.801518989832530414e-04 -4.719591013225291282e-04 -1.700753518278522256e-05 6.094366773834393632e-04 -1.496190664552983279e-03 -1.232573869219670028e-03 -2.201530943106010541e-04 2.267671357705780544e-04 1.181078832138409297e-04 2.536957331433206458e-04 -1.157457255495676889e-04 1.332256922652200280e-04 -3.935354668685258055e-04 6.018777728577498140e-04 -8.617151159282128697e-04 3.968424875985387002e-05 3.023561810275277560e-05 -6.283339386976523940e-05 6.236096233690354394e-05 -1.700753518282316964e-05 5.669178394264451359e-05 5.080339731713577611e-02 5.125787645174265106e-02 9.794733998077383152e-02 -5.008246679799851012e-03 5.133960710692664353e-02 -9.736341460616441609e-03
4.771558481838885160e-04 5.810907854120845803e-04 5.905394160691775432e-05 7.214029506701579407e-03 1.789570646456168637e-03 2.402786776102474459e-03 1.806578181639032464e-03 -4.653450598625331544e-04 4.790455743153548135e-03 3.609376911014889472e-04 -2.777897413189364326e-04 3.444025874515545781e-04 -7.322688759258538793e-04 -9.798229991420659424e-04 1.592094265722609125e-03 -8.777777880452936748e-04 -1.218400923234011501e-03 -2.508611439462046832e-04 -6.269166440990917022e-04 8.220308671681286067e-05 3.382609775244555363e-04 -8.461248753439910494e-04 1.315249387469360955e-03 -1.425325934624677637e-03 -4.204640642410488460e-04 1.889726131421286145e-06 -8.692740204538881887e-05 1.380964613689572400e-02 -2.145311590696274452e-03 1.924733308006090077e-02 5.102260554824995797e-05 -4.771558481839969362e-05 -1.275565138710230004e-05 -4.372901857154622429e-01 -8.748912313795434437e-02 -9.241989104636590957e-01 -1.152732940167466510e-04 -1.407845967909149981e-04 1.747996671564149701e-05 3.765279316857378725e-04 8.456524438111320645e-05 1.004389438850547545e-03 -1.836341368208834098e-03 -3.637722802987892242e-05 1.436191859880255398e-04 -1.426743229223292539e-04 1.469262067180059084e-04 3.921181722699488507e-05 6.566798306687849154e-05 1.124387048195818993e-04 -9.590360116964210917e-05 3.562133757729858338e-04 4.927460887681591253e-04 -2.981042972317426813e-04 2.343260402962892876e-04 1.034625056953208163e-04 2.418849448219354686e-04 3.448750189843485109e-05 6.141609927120183707e-05 1.138559994181371701e-04 1.171630201481283808e-04 -1.303911030680932233e-04 3.661344379629269397e-04 1.275565138709718396e-04 -1.143284309509853131e-04 -1.105489786881459595e-04 -1.119662732867554404e-04 3.354263883271688118e-05 1.077143894910245758e-04 1.927520654050021882e-04 -2.362157664277035433e-04 3.382609775244311417e-04 4.960531094983563344e-05 -7.086472992828395795e-05 3.448750189846466665e-05 4.204640642413524226e-05 6.991986686260935613e-05 1.417294598571533851e-06 4.616421415080255164e-01 9.794733998077383152e-02 9.317814365659877751e-01 -4.442084730825962557e-02 -9.740120912879313489e-03 -3.691154809352344829e-02
6.306960963619744238e-04 8.380935392854533574e-04 3.425128613201403223e-04 1.486080629749876938e-02 6.151058557777038145e-04 6.693409957494967852e-03 -7.107732411809142628e-03 -9.656500531563926709e-04 -8.375266214460105191e-03 7.549455895029008427e-04 -7.426623696486864962e-04 6.807738388445877271e-04 -5.339421184331460263e-03 -1.202810682649791199e-03 -1.747996671564854432e-04 -7.024584462026590113e-03 8.683291573881898699e-04 2.219010909821708850e-03 -5.303988819367340402e-03 8.843918295052679646e-04 -6.443966108147440412e-04 -6.780809791073229981e-03 -1.851931608793112838e-04 1.987047027189711886e-03 4.509831412637577489e-03 4.110154335842515993e-05 -6.793565442460329984e-04 -4.377172638211630773e-02 1.053994749800345014e-02 9.608501487825793497e-02 5.669650825797581395e-03 1.747996671564859582e-04 3.779452262835965434e-06 -4.301640284738719178e-01 4.484603568782948024e-02 4.166231958791709600e-01 3.590479649700096393e-05 -2.740102890562597093e-05 -2.272395673034234868e-04 -4.960531094979226535e-05 -6.297512332962239279e-04 -5.369656802434208051e-03 1.795239824848963994e-05 8.976199124252409386e-05 5.659729763607380081e-04 7.558904525657023088e-06 -8.503767591396677039e-05 -2.343260402962676035e-04 -3.122772432173929677e-04 1.247219246738287719e-04 -4.913287941695496444e-05 -7.369931912542702565e-05 3.018837494945820349e-04 -2.031455591279540673e-05 -5.036120140238398851e-04 -7.379380543200912256e-04 -1.214149039438158773e-04 -8.173065518398640178e-05 -2.107044636535026702e-04 -1.058246633595994780e-04 -2.144839159163420238e-04 -3.151118324145360354e-04 -8.881712817680612396e-05 -3.349539567944616152e-04 9.448630657114646947e-06 7.086472992830564199e-06 -2.683411106618543117e-04 3.576306703715085786e-04 -1.842482978135946692e-05 -7.072300046845011491e-04 6.349479801576185523e-04 -1.105489786881676435e-04 -2.503887124133321457e-04 -1.166905886153019219e-04 7.889606598685146559e-05 -2.848762143117995228e-04 1.185803147467161776e-04 -7.133716146116733745e-05 3.924583229736185869e-02 -5.008246679799851012e-03 -4.442084730825962557e-02 4.474342355889329159e-01 -5.001916097259585803e-02 -4.620134726928498692e-01
-6.803014073117802417e-04 -1.086592525567387510e-03 -7.714806931528352119e-04 -1.166905886153344479e-04 7.022222304362311235e-03 -2.943248449688545387e-04 -8.286449086283251579e-04 -1.388145572988952470e-02 1.797601982514711750e-03 5.853426692078371289e-04 -7.388829173857468539e-04 1.033680193887568689e-03 7.223478137358666949e-04 -8.503767591396772449e-04 3.664651400359160427e-03 4.809353004467902112e-04 5.663509215870257164e-03 4.525421653221649472e-03 -5.513275988422206052e-04 -1.835396505143137812e-03 -3.382609775244495298e-03 -4.946358148995977757e-04 4.293457770589663783e-03 -5.392333516011267591e-03 -9.306901197237706872e-05 -1.086592525567385206e-04 1.889726131421540255e-06 -1.491466349224661661e-03 3.879229802582068870e-02 -2.205310395368895431e-03 -5.669178394164162658e-06 5.621935240979122070e-05 -1.653510364993640200e-05 4.723228736028210750e-02 -1.381304764393207207e-01 -8.670724895107870256e-02 4.724315328524797408e-06 2.612546376690156160e-04 -2.574751854061816834e-04 1.653510364993680858e-04 4.577861553368598683e-04 -1.228321985424687263e-05 -2.976318656990463267e-05 2.357433348948310059e-04 9.779332730108346999e-05 1.011003480310367336e-04 1.705477833607843942e-04 1.960590861349852674e-04 -2.678686791289980372e-04 -2.645616583989986951e-05 1.237770616081108020e-04 3.765279316857351620e-04 5.801459223463964259e-04 -8.754156303810231446e-04 -6.198301711062557170e-04 -1.514615494334334723e-03 -1.246746815205347419e-03 2.111768951863481026e-04 2.187357997120403623e-04 1.398397337251916072e-04 -4.327472840955206906e-04 8.243930248326322404e-04 7.747877138828210015e-04 3.198361477430987799e-04 -4.237710849712704496e-04 1.889726131427808299e-06 -2.102320321206463958e-04 6.288063702305113790e-04 -1.965315176678388313e-04 6.316409594276463152e-04 -1.128638931991498250e-03 1.532095461049984243e-03 1.417294598565570739e-05 -6.991986686260393512e-05 7.275445605973073979e-05 6.283339386977879193e-05 6.803014073118696884e-05 -5.291233167979973902e-05 4.978011061697096284e-03 5.133960710692664353e-02 -9.740120912879313489e-03 -5.001916097259585803e-02 5.077032710983590130e-02 9.696043050863892288e-02
-3.042459071588661176e-04 -3.552685127072678639e-04 3.807798154814470530e-04 -1.862325102515915640e-03 -2.763724467204028458e-04 4.585892889427114691e-03 -7.231037041884394445e-03 1.867521849377315685e-03 2.352709033619725630e-03 -4.662899229282944924e-04 5.749491754849719860e-04 3.779452262842064071e-05 8.451800122782513955e-04 1.237298184548238193e-03 -1.310525072140827918e-03 5.617210925650505116e-04 1.535402481779964612e-04 4.195192011755856636e-04 9.977753973905868073e-04 -1.099348176954477105e-03 -3.099150855531197270e-04 7.379380543200966466e-04 -1.002027281186241778e-03 1.702170812877934047e-03 3.325917991297763776e-04 -1.700753518276457529e-05 -5.763664700835570724e-05 -1.379263860171264788e-02 -2.187830428653257837e-03 1.919347588531539889e-02 -9.921062189975800305e-05 2.173185051132539531e-05 -3.023561810274379705e-05 4.374838826439331196e-01 -8.664016367341320635e-02 -9.242409568700832301e-01 1.214149039439026134e-04 1.199976093452931325e-04 6.188853080406353253e-05 1.876025616968663573e-03 -2.598373430705985809e-05 1.587369950394046381e-04 -3.798349524157399251e-04 1.015727795639038500e-04 1.064388243523172427e-03 1.138559994181588542e-04 -1.473986382508974194e-04 3.448750189844840362e-05 1.195251778124016215e-04 1.936969284707743683e-05 1.152732940166924409e-04 -3.226707369402364266e-04 -3.203085792759306598e-04 2.036179906606829480e-04 -2.277119988363068663e-04 -1.048798002939086132e-04 3.051907702245624035e-04 -1.870828870107160528e-04 -3.873938569413318961e-05 -1.237770616080999600e-04 -1.355878499294770057e-04 1.289738084695108474e-04 2.343260402962567615e-04 5.149503708122820517e-05 1.455089121194723216e-04 1.086592525567425457e-04 -4.913287941694412242e-05 1.261392192723840427e-04 -1.015727795639065605e-04 -2.754275836547065599e-04 3.774727947514233163e-04 -3.599928280357818193e-04 5.055017401551023526e-05 3.448750189843485109e-05 -2.362157664284082748e-06 3.873938569415487365e-05 -2.362157664279745939e-05 1.842482978134591439e-05 4.445202778942809740e-02 -9.736341460616441609e-03 -3.691154809352344829e-02 -4.620134726928498692e-01 9.696043050863892288e-02 9.319373389718301759e-01
1.669399182306810170e+00 2.978954824942205981e-01 -3.323177888411288361e-02 -7.344231637156548032e-02 -2.945846823119695895e-02 5.485874959516635202e-02 -7.340971859579842329e-02 -4.063761559315378497e-02 -4.736976493634292851e-02 4.850076602599868308e-02 -3.739768014083162673e-02 3.866852096421274226e-03 -3.195111148484854890e-01 2.523020601214136238e-02 1.165105922012601714e-01 -3.191558463357783149e-01 -1.322808291995108401e-04 -1.191358942293374162e-01 7.137968029911857457e-03 9.831772630253218445e-03 1.381862233602002736e-03 7.227257589621587618e-03 9.634296249519672811e-03 -3.265919186629175595e-03 -3.471379660268021361e-01 1.205678342054221086e-01 -1.311847880432810177e-02 -1.658518139242087103e-02 4.000550220219304884e-03 -3.576306703715465257e-04 -9.437245057165713491e-02 9.796576481055521701e-02 -1.050215297537501757e-02 1.000846202354106242e-02 3.401034605025879051e-03 -2.829864881804123721e-04 -4.832275382441877376e-01 -4.412869564834187575e-01 4.820218929723406320e-02 -4.479595794534721280e-03 -9.293200682798086892e-03 -1.600125601781184764e-03 -4.480068226067569423e-03 -8.733841747897364699e-03 3.546543517145305836e-03 -6.033895537628877238e-03 -1.421074050828973964e-02 1.554772174627048770e-03 -4.064800908687658809e-02 3.521977077436822933e-03 5.275879143162421486e-02 3.894111395867019820e-02 -3.057104449107159606e-03 -4.365456336196821968e-02 3.894631070553149221e-02 6.465697958658660552e-03 4.353078630036017610e-02 -4.068911063023503832e-02 -7.901417387006198778e-03 -5.228683233030166633e-02 1.235408458416791411e-03 -1.334619080316419310e-03 3.033010440931264637e-04 -1.191472325861296123e-03 2.486407157417864274e-03 -8.371486762197245454e-04 -1.213204176372603433e-03 2.583255621653208090e-03 2.829864881803798460e-04 1.190527462795567312e-03 -1.315249387469352715e-03 1.615715842365260217e-04 -7.575439629335970274e-03 -2.519477364717754696e-03 2.792070359174835719e-04 -1.332256922652254490e-04 1.104592166969154375e-02 -1.271785686446666105e-03 1.048798002938890975e-03 -5.839253746092140955e-04 4.549515661397222216e-04 1.078561189508860660e-03 -7.535282949043211774e-04 -3.746382055543019327e-04
2.978954824942205981e-01 1.931406875839204673e+00 -6.796966949496874300e-02 -5.481386859954510971e-02 -1.759146055740277992e-02 6.720149582254589249e-02 -5.956652982007024089e-02 -3.553110315452002316e-02 -6.405037749840054861e-02 3.745342706170853159e-02 -1.154651012190512083e-01 1.245707465833054486e-02 8.814155108482785855e-03 -2.713495546630769750e-01 -4.021809639197834740e-03 -2.326536326699584975e-02 -2.702072152166326013e-01 -3.051104568639877862e-02 -7.365207597215739019e-04 2.381999788656808878e-02 1.576173323065395426e-02 6.377825693551844588e-05 2.088667049906905299e-02 -1.864592773873598869e-02 1.413963956259501054e-01 -5.709646879368910355e-01 3.681942394461661106e-02 -2.704623282443756327e-02 1.197613935788382697e-02 -5.848702376749963586e-04 3.235258380146904811e-02 6.806321093847439094e-03 1.878387774632980615e-03 -1.854293766457258685e-03 4.608097171471373793e-03 -8.721086096510198993e-04 -4.425318135724926050e-01 -7.210722485971612361e-01 6.342393328583428858e-02 -1.060561548107035248e-02 -1.319643000724918594e-02 3.594731533496553673e-03 -9.611147104409767730e-03 -1.295548992549300574e-02 2.423573763547619275e-04 -7.384104858529534632e-03 -3.873466137881208075e-03 1.105962218414441962e-03 5.789128760456500183e-02 3.291902920936264510e-03 -7.891449081662924026e-02 8.640772735924839854e-03 -4.808408141402016091e-03 -7.663311894447080545e-03 -4.351566849130890022e-03 -4.229679513654215593e-03 -6.654198140267964835e-03 5.695067642264994845e-02 1.135914377597469806e-02 7.563770570474437349e-02 3.042459071588617808e-03 -2.922933893776276035e-03 -5.314854744622489469e-04 2.009251309233899864e-03 1.307218051410825865e-03 -1.939803873904138651e-03 1.958701135218367945e-03 9.939487019744269042e-03 1.464065320318767459e-03 3.069387668961341426e-03 -2.829864881803711724e-03 8.565183690668128243e-04 -1.152449481247408078e-02 5.747602028718490352e-03 4.487627130593223844e-03 -7.514968393130508524e-03 3.919291996568182238e-03 -3.192219867503789769e-03 1.132418384254389211e-03 -9.552565594335681856e-04 -1.201393388051193861e-03 1.229266848489689659e-03 -7.804568922770759119e-04 1.492411212290160188e-03
-3.323177888411288361e-02 -6.796966949496874300e-02 1.307615838761491345e+00 2.872761664986976660e-02 1.692155264381387664e-02 -2.188917021178813510e-02 -1.507340048728367764e-02 -1.379169373864700537e-02 -3.774255515981580177e-03 -3.884804494669802030e-03 1.248636541336765535e-02 5.068717916005327506e-03 1.471241555302885140e-01 -3.087954228202598184e-02 -4.212884572661178550e-01 -1.458032369644249038e-01 -3.864962370289836118e-03 -4.222583592030698663e-01 -4.203223347814302388e-03 -3.817246785471501151e-04 2.793960085306697316e-03 3.502607384589783227e-03 -2.194444470113229850e-03 5.672012983461647770e-03 -1.625258959329076852e-02 3.683217959600372515e-02 -2.375078666700477514e-01 2.358850643546854704e-03 -4.544791346068754339e-04 7.189463066993123826e-03 -3.719453458170588443e-03 1.883112089961534470e-03 2.338961276013683949e-02 -4.483375246797506423e-04 -7.899055229341903420e-04 -2.696166758005634663e-03 4.863162956059960407e-02 6.304929508027999618e-02 -1.472824200937950800e-01 -3.313634771447604346e-03 -6.982538055602454871e-04 4.581641005631443241e-03 6.012636118650358658e-03 4.515028159498838539e-03 3.976928643576561201e-03 1.087537388633089217e-03 1.305800756812248910e-03 6.058934408870201779e-03 -1.799019277113272442e-03 4.155507762995881010e-03 -3.584338039773742740e-03 5.936102210327805911e-02 -9.160447422065759460e-03 -6.846950205672973355e-02 -5.961235567875713959e-02 -4.926516024615867212e-03 -6.127484224287520209e-02 -1.049270434471792288e-02 -7.183793888598848099e-03 -1.942260517875024628e-02 -2.825140566475045981e-04 2.598373430704413716e-04 6.357038706101945762e-03 3.510166289115315783e-04 -2.013503193029619887e-03 -1.242494931409697870e-04 -5.102260554838060434e-04 1.394145453456206891e-03 -7.563628841014561136e-04 -1.181078832138409297e-04 1.322808291995942152e-05 -1.131001089655768888e-03 1.857128355654483068e-03 4.493296308987485693e-03 4.615136401310888925e-02 1.284541337833768060e-03 -3.226234937869364335e-03 -2.461557258789654271e-02 -4.691245121253941920e-04 8.158892572412355633e-04 7.936849751968605600e-05 4.960531094981449150e-04 -5.985707521277573023e-04 3.599928280357926613e-04
-7.344231637156548032e-02 -5.481386859954510971e-02 2.872761664986976660e-02 1.652229130676714508e+00 -2.826652347380288408e-02 -2.655580165018028849e-01 8.093271832498744045e-02 4.348732259933730908e-03 3.989495322350511408e-02 -7.339223862908279827e-02 5.953582177043460766e-02 1.509749449545925819e-02 -2.960714243458659745e-01 -1.053257756609090878e-01 7.848032623793512949e-03 -4.112516493506054686e-03 -1.665935314307913709e-02 -2.319166394787043617e-02 -2.965027543353628836e-01 1.040289511032210790e-01 -1.441010661515473162e-02 -4.052990120366299631e-03 1.218684382153730969e-02 -2.569224405127400884e-02 -2.375385747196935224e-03 -5.669178394261590421e-05 -1.038404509216097824e-03 -4.382293796027786348e-01 -1.182732342503432961e-02 -1.077876163786184727e-01 -4.802266531474816760e-03 -4.251883795699807614e-05 -4.318024210297969744e-04 -6.117468675790978250e-02 -1.132182168487913532e-02 -1.025436263639238066e-01 -1.779177152733341441e-03 3.645754139044912051e-03 1.290730190914172668e-02 -4.693101777178011469e-01 4.301300134035063866e-02 3.955513322192225623e-01 -3.731736678024596791e-03 1.607212074773993644e-03 1.498600065370538081e-02 -1.769728522076226794e-03 -7.842363445399302274e-04 1.338587505192423074e-02 3.220046084788961982e-02 3.363570784470423791e-02 -6.203026026391087605e-03 -4.105099318440225131e-02 -6.051186531731377050e-02 8.502822728331062285e-03 2.013503193029641571e-03 3.736460993353186641e-03 3.368436829258921340e-04 2.120272719454948177e-03 6.051847935877735507e-04 9.750986838135073179e-04 -4.111902332513341085e-02 6.094036071761362028e-02 -4.968562431039954749e-03 3.217494954511544714e-02 -3.448372244617963628e-02 1.299186715352255647e-03 2.109879225732104718e-03 -7.988817220584178147e-04 1.070057421917447720e-03 2.024369118285300646e-03 -3.531898139626774881e-03 1.448002648201681232e-03 3.288123468673273368e-04 2.825140566474829140e-04 -1.814137086164787065e-04 4.984152671623802086e-04 -3.264501892030324121e-04 -1.280289454038050748e-04 -8.873209050089659808e-03 6.221923287704828791e-04 5.668705962731689953e-03 1.376618243587283269e-02 2.787346043845378507e-05 -4.582585868696375381e-05
-2.945846823119695895e-02 -1.759146055740277992e-02 1.692155264381387664e-02 -2.826652347380288408e-02 1.177742520653416891e+00 9.143865075262531950e-02 -4.285426434531125657e-03 -5.651698427548869710e-03 -1.061222952253034618e-02 4.057430976775117104e-02 -3.545267952006601192e-02 -1.389751840200662350e-02 -1.462969279162587566e-01 -3.762487246498176230e-01 -4.916642205579190017e-02 9.358868665865037809e-03 1.555764280846040973e-02 -5.249659193088946144e-03 1.533668658054394840e-01 -3.667103320014675760e-01 7.237131408658228904e-02 -9.657445394629622995e-03 1.616235517051528570e-02 3.155370207941059560e-03 -3.557409442400780598e-04 -3.230959253197919490e-03 1.207062566445490839e-03 -2.203326182930907123e-02 -1.858814936226779180e-01 -4.864816466424955188e-02 4.932185203010506364e-04 -3.221983054073680091e-04 7.369931912544023936e-05 -4.266056741684541749e-04 7.037529086026833580e-02 -7.019387715165184213e-03 3.361822787798863024e-03 9.214304616811261339e-03 -1.779649584266199125e-03 4.583814190682576617e-02 -1.671070645070052429e-01 -6.443682649227623627e-02 1.139032425714312001e-03 1.223455940635568596e-02 -2.100903026607859898e-03 -8.456524438111320645e-04 8.956356999872239211e-03 -2.564358360338988337e-03 -5.530094550991897229e-02 -5.232273712679866989e-02 4.892973385783134718e-03 -2.335890471050124095e-02 -3.352279670835181524e-02 1.520237429575316095e-02 -1.000137555054843785e-03 -7.946298382627411602e-04 -6.703803451217876363e-04 -1.530678166451456077e-04 2.480265547490697470e-04 -5.366822213236977814e-04 1.118198195115390620e-02 -1.833223320092003741e-02 -8.276055592560484231e-03 5.395215348361687147e-02 -5.854418798297113258e-02 6.812935135307380749e-03 1.426743229223184119e-04 8.217001650953566910e-03 2.357433348948228743e-04 1.096041156224469631e-03 -5.513275988422287367e-04 1.233046300752534434e-03 -4.072359813213387910e-04 5.773113331492614898e-04 -9.070685430823122175e-05 4.918012257024465764e-04 5.673902709593149629e-04 -1.261392192723826875e-04 8.702188835195987047e-04 -1.195771452810243628e-02 1.553827311561345762e-03 6.311685278947846197e-04 5.141944803597919833e-03 -8.031336058537692085e-06
5.485874959516635202e-02 6.720149582254589249e-02 -2.188917021178813510e-02 -2.655580165018028849e-01 9.143865075262531950e-02 1.998948522365406877e+00 -3.982786794583963869e-02 -1.052577455201779769e-02 -1.026348056497648764e-01 4.733952931824016164e-02 -6.408486500029897392e-02 -3.739768014083167010e-03 4.776566256087569351e-02 2.981279188083856002e-02 -2.613321164404115438e-01 -2.578058874791759256e-03 9.566738540321708360e-04 7.041591997209399947e-03 1.487875869574722607e-02 -6.357511137634788700e-03 -2.708237383670089038e-01 -4.681796490596870641e-04 -3.009861295821625402e-03 6.432155319825938466e-03 -3.193164730569452228e-03 1.314776955936534930e-03 7.322688759258321953e-03 -1.975855124176371658e-01 -4.868643161841086642e-02 -6.254917905959929136e-01 4.074249539344747956e-03 1.384224391266531957e-04 5.527448934408015716e-04 -4.573137238040106411e-03 -6.857343699395822625e-03 8.249599426720613526e-03 1.105678759494722538e-02 -1.527843577254269641e-03 -1.130008983436774257e-02 4.204626469466866689e-01 -6.442832272468487775e-02 -7.508316557147871606e-01 1.067884236866289971e-02 -2.208144984566015948e-03 -7.304263929476984170e-03 1.160291844692802610e-02 -3.128914042101194060e-03 -1.102655197684446718e-02 -3.113323801517183659e-04 -1.327532607323621272e-03 -5.854371555143844663e-03 -5.302099093235888849e-02 -7.680697374856143567e-02 1.260683545424569341e-02 7.691185354885619711e-04 -1.752720986893552702e-04 1.063207164691028737e-02 -4.275505372340637246e-04 4.918012257024736815e-04 -8.664394312567756141e-04 -5.680516751053046876e-02 8.355140631160479225e-02 6.513413543477071521e-03 -1.234936026883957233e-02 1.284730310446912174e-02 -7.633076276344257297e-03 -5.201471176737850963e-04 -8.980923439580457135e-04 -8.069130581170097169e-04 6.349479801576077102e-04 6.288063702304842739e-04 1.210842018708341034e-03 -3.240880315387591713e-04 -1.573197004407951571e-04 -3.066080648231380031e-04 -4.464477985483418076e-04 -8.787226511109899607e-05 -3.188912846773767442e-04 8.243457816793463636e-03 1.617605568496800457e-03 2.186885565587533796e-03 6.437824498220235878e-03 -1.294462400023725429e-04 4.686520805925330387e-03
-7.340971859579842329e-02 -5.956652982007024089e-02 -1.507340048728367764e-02 8.093271832498744045e-02 -4.285426434531125657e-03 -3.982786794583963869e-02 1.652042992652769327e+00 2.894351786038464741e-02 2.655386468089558916e-01 -7.339885267054271911e-02 5.476804274085812080e-02 -2.871769558767973962e-02 -4.009526419343663328e-03 -1.217125358095303908e-02 2.566956733769692328e-02 -2.965329899534656644e-01 -1.039765112030741068e-01 1.440538229982616346e-02 -4.062438751023305858e-03 1.670943088556180872e-02 2.322756874436744667e-02 -2.962112640795911966e-01 1.052199509975494385e-01 -7.728979877513987226e-03 -2.360267938145447705e-03 1.639337419007860894e-04 1.019034816369085222e-03 -4.382449698433630303e-01 1.143284309510012205e-02 1.077767504533627962e-01 -4.783841701693587398e-03 6.283339386976467020e-05 4.327472840955080054e-04 -6.109342853425855230e-02 1.113899068166404951e-02 1.025535474261137364e-01 -1.770673385141944764e-03 7.601423363642846251e-04 -1.336461563294578242e-02 -3.725595068097505881e-03 -1.633668240613925932e-03 -1.494867856260981287e-02 -4.692676588798441184e-01 -4.322512309860269963e-02 -3.955168447173241786e-01 -1.768311227477682365e-03 -3.667485989556316939e-03 -1.288557005863045363e-02 2.111296520330670830e-03 7.804568922770908738e-04 -1.078561189508790187e-03 1.965315176678350366e-03 3.509221426049738760e-03 -1.507056589808620671e-03 -4.104012725914654020e-02 -6.093988828608074004e-02 5.097536239509508314e-03 3.222549971913097472e-02 3.448513974077821453e-02 -1.308162914476565519e-03 1.999330247043980442e-03 -3.741185308681738327e-03 -2.740102890561187630e-04 2.081060902227956002e-03 -6.732149343189252830e-04 -9.793505676092164984e-04 3.220990947854678044e-02 -3.353319020207464612e-02 6.197829279529708593e-03 -4.103540294381799458e-02 6.051942422183947956e-02 -8.585498246580749310e-03 3.585755334372590745e-04 3.179464216116791031e-04 1.289738084694729003e-04 5.324303375280102849e-04 -2.952697080346104556e-04 1.837758662807112897e-04 1.377893808725992250e-02 -2.645616583990122476e-05 4.960531094985731748e-05 -8.801399457095652676e-03 -6.727425027860798505e-04 -5.608234726526184835e-03
-4.063761559315378497e-02 -3.553110315452002316e-02 -1.379169373864700537e-02 4.348732259933730908e-03 -5.651698427548869710e-03 -1.052577455201779769e-02 2.894351786038464741e-02 1.177527091874434939e+00 9.143345400576391446e-02 2.942398072929853711e-02 -1.755083144557731401e-02 1.684785332468843877e-02 9.685791286600929639e-03 1.607023102160849704e-02 3.181826373780964091e-03 -1.532024596320057941e-01 -3.669871768797208222e-01 7.231981904950104956e-02 -9.182651704109942234e-03 1.554110770481046712e-02 -5.323358512214382277e-03 1.464027525796183782e-01 -3.760219575140471004e-01 -4.926374295156010774e-02 3.198361477430716748e-04 -3.367491966193119669e-03 1.206590134912631854e-03 2.132225237236170384e-02 -1.858158256396110208e-01 -4.849462441607155228e-02 -4.606207445340354621e-04 -3.259777576702110489e-04 7.558904525686161021e-05 1.077143894911438381e-04 7.042064428742243754e-02 -6.857343699395794002e-03 9.089582692137427363e-04 9.011159057683449519e-03 -2.593649115376017722e-03 -1.128166500458631242e-03 1.228416471730550338e-02 -2.266254063107219635e-03 -4.601766588931081869e-02 -1.672034405397077594e-01 -6.451147067446738603e-02 -3.379775186047357868e-03 9.282334757542445164e-03 -1.813664654631787134e-03 -2.144839159163311818e-04 8.208970314895022713e-03 2.522784385447626645e-04 -1.140922151845742520e-03 -4.795180058482105458e-04 1.166905886152786115e-03 -1.121599702151950331e-02 -1.836010666135850372e-02 -8.415422894752822708e-03 -5.393987026376263066e-02 -5.850592102880984580e-02 6.808210819978822992e-03 9.240760782651109926e-04 -7.965195643941716790e-04 -4.799904373810695308e-04 2.272395673034316183e-04 3.708587532914625791e-04 -5.135330762138080960e-04 5.530094550991897229e-02 -5.248714330023235286e-02 4.867462083008944687e-03 2.324126925882024491e-02 -3.357003986163734771e-02 1.535591454393116229e-02 -4.417234832197736421e-04 5.962085944634799416e-04 -1.162181570824212529e-04 4.974704040967110278e-04 5.810907854121171064e-04 -9.732089576821093251e-05 -6.869154487717165844e-04 5.021002331186944292e-03 3.779452262839353566e-06 -9.377765927179239781e-04 -1.176307273656601940e-02 1.511780905137205099e-03
-4.736976493634292851e-02 -6.405037749840054861e-02 -3.774255515981580177e-03 3.989495322350511408e-02 -1.061222952253034618e-02 -1.026348056497648764e-01 2.655386468089558916e-01 9.143345400576391446e-02 1.999060016207160340e+00 -5.495512562786876443e-02 6.714244188093898558e-02 -2.186932808740821299e-02 4.752661220525393124e-04 -2.961673279470319019e-03 6.492154124498585033e-03 -1.479230372523467063e-02 -6.349007370043391156e-03 -2.710046796440925831e-01 2.560578908076117759e-03 9.500598125721810422e-04 7.185211183197419416e-03 -4.776377283474424196e-02 2.982601996375849537e-02 -2.613203056520901901e-01 3.215841444146510034e-03 1.296352126155117567e-03 7.340641157506826338e-03 1.977239348567636501e-01 -4.851068708818860598e-02 -6.256235989936596020e-01 -4.070942518614789271e-03 5.810907854122563586e-05 5.220368438051734396e-04 4.536287578477170637e-03 -6.908366304944144574e-03 8.163616887740919245e-03 -1.158591091174527611e-02 -3.069387668961373952e-03 -1.102844170297587537e-02 -1.067600777946578830e-02 -2.187357997120364592e-03 -7.294815298819847839e-03 -4.205165041414320459e-01 -6.459509105578280230e-02 -7.509162209591683235e-01 -1.103222115523877500e-02 -1.514615494334326483e-03 -1.129158606677634590e-02 5.102260554837897803e-04 -8.999820700895141794e-04 -8.064406265841236269e-04 -6.136885611791485437e-04 6.250269179676557624e-04 1.224070101628251667e-03 5.673052332833931899e-02 8.360668080094885157e-02 6.559711833696899898e-03 1.237581643467947079e-02 1.279344590972355047e-02 -7.620320624957249017e-03 -7.865985022042034681e-04 -1.497607959151218710e-04 1.056451393771195776e-02 3.873938569413861062e-04 4.776282797168017111e-04 -8.744707673152590961e-04 3.136945378159916066e-04 -1.377137918273402695e-03 -5.840198609158173126e-03 5.304886439279735133e-02 -7.673658145016595822e-02 1.259360737132579275e-02 4.124327281827713625e-04 -7.180959299408866403e-05 -3.278674838016446035e-04 2.929075503703317939e-04 -1.507056589808994720e-04 -3.122772432173889019e-04 -6.511996248878532297e-03 -1.067695264253431977e-04 4.668095976143959644e-03 -8.279835044823323151e-03 1.640282282073871924e-03 2.267671357705845596e-03
4.850076602599868308e-02 3.745342706170853159e-02 -3.884804494669802030e-03 -7.339223862908279827e-02 4.057430976775117104e-02 4.733952931824016164e-02 -7.339885267054271911e-02 2.942398072929853711e-02 -5.495512562786876443e-02 1.670678526897782401e+00 -2.982087046005036934e-01 3.273430848001621096e-02 7.210250054438772579e-03 -9.582801212438464555e-03 3.310800182250450436e-03 7.193714950788784000e-03 -9.814292663537612510e-03 -1.440443743676040472e-03 -3.192290732233708517e-01 6.519555153403240860e-05 1.192294356728427901e-01 -3.193755269985559808e-01 -2.538610841798366255e-02 -1.164860257615516342e-01 -3.468776562521990181e-01 -1.207308230842571856e-01 1.319784730184777460e-02 -1.664234560789638190e-02 -3.973621622846605118e-03 4.469202300811977568e-04 -9.440126889516134434e-02 -9.792749785639388860e-02 1.064813431902735669e-02 9.896023318721556411e-03 -3.385916795974521637e-03 3.878662884742473680e-04 -5.984762658211954800e-03 1.426459770303525193e-02 -1.552410016962744305e-03 -4.539122167674498019e-03 8.747069830817287908e-03 -3.530953276561100279e-03 -4.515973022564548703e-03 9.265799653892518167e-03 1.561386216087008207e-03 -4.836801276526632165e-01 4.414215994702825885e-01 -4.818376446745270547e-02 -1.231629006153919532e-03 -2.347512286758352690e-03 -2.924351188375053350e-04 1.211786881774069846e-03 1.314304524403645587e-03 -1.422018913894431639e-04 1.227377122358264561e-03 1.310525072140822497e-03 -4.190467696427483627e-04 -1.225014964694002163e-03 -2.453336950117989898e-03 8.456524438111103804e-04 3.896048365151719151e-02 -6.428848299095958098e-03 -4.364936661510675220e-02 -4.062674966789811548e-02 7.930235710510335351e-03 5.223817188241754172e-02 -4.063903288775236322e-02 -3.347177410280353753e-03 -5.273658714957997484e-02 3.888914649005605073e-02 3.076474141954258727e-03 4.371267244050945633e-02 -4.908563626367177645e-04 -1.097930882355899022e-02 1.230211711555350817e-03 -8.268496688034842820e-03 2.477430958293565244e-03 -2.475541232162595511e-04 1.110686533742968060e-03 6.831359965088989149e-04 3.221983054073449156e-04 1.148481056371367017e-03 6.056572251205891676e-04 -4.648726283297392216e-04
-3.739768014083162673e-02 -1.154651012190512083e-01 1.248636541336765535e-02 5.953582177043460766e-02 -3.545267952006601192e-02 -6.408486500029897392e-02 5.476804274085812080e-02 -1.755083144557731401e-02 6.714244188093898558e-02 -2.982087046005036934e-01 1.930910822729706711e+00 -6.820021608300219640e-02 -9.684846423538718413e-05 2.092068556943465357e-02 -1.867899794603584962e-02 7.870709337370624531e-04 2.383180867488947363e-02 1.574236353780683606e-02 2.325355247867443020e-02 -2.703201263529850795e-01 -3.050112462420882797e-02 -8.783919490380027659e-03 -2.713495546630769750e-01 -4.077556560074767356e-03 -1.413047439085759194e-01 -5.712490917196701989e-01 3.705989159483998041e-02 2.705615388662756943e-02 1.189677086036407955e-02 -4.724315328554168445e-04 -3.235730811679765617e-02 6.605065260851035458e-03 1.859018081785896240e-03 1.868466712443049918e-03 4.648253851764080902e-03 -8.026611743212943564e-04 7.402057256778024272e-03 -3.843230519778449879e-03 1.115410849071534925e-03 9.599336316088391552e-03 -1.293375807498164248e-02 2.107044636534809862e-04 1.061364681712892270e-02 -1.320446134330778218e-02 3.609376911015062944e-03 4.427415731730804938e-01 -7.205563533632832751e-01 6.339936684612582085e-02 -1.945473052298457312e-03 9.705633410980837872e-03 1.465010183384501691e-03 -3.067970374362829523e-03 -2.802936284430912212e-03 8.541562114025287415e-04 -3.065608216698523757e-03 -2.930965229834802885e-03 -5.546346195721928423e-04 -2.007361583102507292e-03 1.293517536958018301e-03 -1.945945483831305455e-03 4.361487911320799035e-03 -4.232986534384201166e-03 -6.659867318662207603e-03 -5.695634560104422678e-02 1.137473401655891489e-02 7.567266563817567904e-02 -5.794845182004049883e-02 3.015530474215829138e-03 -7.894756102392914976e-02 -8.665339175633317986e-03 -4.818801635124859983e-03 -7.599533637511610672e-03 7.521110003057567342e-03 3.950944909269485730e-03 -3.196944182832357935e-03 1.156181690356961403e-02 5.767916584631263208e-03 4.445108292636255204e-03 -1.246746815205347419e-03 -8.031336058541337173e-04 1.461703162654575533e-03 -1.095096293158757082e-03 -9.094307007466098528e-04 -1.236353321482531065e-03
3.866852096421274226e-03 1.245707465833054486e-02 5.068717916005327506e-03 1.509749449545925819e-02 -1.389751840200662350e-02 -3.739768014083167010e-03 -2.871769558767973962e-02 1.684785332468843877e-02 -2.186932808740821299e-02 3.273430848001621096e-02 -6.820021608300219640e-02 1.307741505549230743e+00 -3.542291633349596656e-03 -2.227514677413101191e-03 5.678154593388776844e-03 4.155980194528761246e-03 -3.958976245328054973e-04 2.775062823992486237e-03 1.458674876528932296e-01 -3.896142851458290601e-03 -4.223873330115394120e-01 -1.470154962777317775e-01 -3.104961763385391885e-02 -4.211131851674284610e-01 1.648030159212689888e-02 3.689879244213633419e-02 -2.374530646122365307e-01 -2.395227871576757588e-03 -5.508551673093688844e-04 7.240958104074358970e-03 3.671265441819069556e-03 1.894922878282918237e-03 2.348268177210935392e-02 4.303851264314182117e-04 -8.064406265841230848e-04 -2.687190558881384205e-03 -1.045963413741812960e-03 1.344067710973539378e-03 6.045706325950256886e-03 -6.017832865511780170e-03 4.523531927090232614e-03 3.948582751605233740e-03 3.300406688527650345e-03 -6.968365109616766638e-04 4.560381586652973232e-03 -4.859761449023402430e-02 6.311023874801832689e-02 -1.472928135875178901e-01 4.851871842424641552e-04 1.379972507470540342e-03 -7.695909670214155351e-04 1.592094265722582020e-04 2.031455591277372269e-05 -1.099348176954455421e-03 3.089702224874125991e-04 2.621995007347362964e-04 6.277197777049384024e-03 -3.892835830728274670e-04 -1.945473052298446470e-03 -1.157457255495676889e-04 5.956700225160301010e-02 -4.910453352498775348e-03 -6.135326587732919945e-02 1.054278208720059451e-02 -7.093559465823481500e-03 -1.942543976794737851e-02 1.807523044704674540e-03 4.141807248543078433e-03 -3.602762869555113049e-03 -5.938133665919084758e-02 -9.173675504985708690e-03 -6.846430530986832852e-02 -1.324698018126478204e-03 -3.185133394510941858e-03 -2.462360392395508690e-02 -1.670990331709468722e-03 4.526838947820212983e-03 4.615230887617459421e-02 -2.551130277418948902e-04 -5.735318808864288583e-04 3.661344379629160976e-04 7.332137389915393232e-04 8.480146014754011852e-04 4.440856408839764097e-05
-3.195111148484854890e-01 8.814155108482785855e-03 1.471241555302885140e-01 -2.960714243458659745e-01 -1.462969279162587566e-01 4.776566256087569351e-02 -4.009526419343663328e-03 9.685791286600929639e-03 4.752661220525393124e-04 7.210250054438772579e-03 -9.684846423538718413e-05 -3.542291633349596656e-03 1.699434489439623830e+00 -2.489955118229590925e-01 2.904589377355440982e-01 3.628652117555577344e-02 -6.332472266393477170e-03 -4.893682033082420724e-02 2.351055523254780982e-02 4.983538510631512625e-02 -6.721755849466314395e-03 4.771558481839969362e-05 -5.840671040691034280e-03 7.646776790797135334e-03 -7.887953088319799022e-02 4.521453228345665570e-02 5.936858100780378900e-02 -5.090827711742974826e-02 -5.710374423929506782e-02 -3.932236620568442531e-02 9.330522773893677388e-03 5.887441762443696922e-03 1.005334301916235157e-03 -1.093206567027342827e-02 -8.598253897967118777e-05 -8.954467273740811945e-03 -3.668241880008858702e-02 7.277335332104228026e-03 5.081190108472716932e-02 -3.888489460626035066e-02 -5.342680961908168047e-02 3.002774822828788333e-03 -1.037932077683264426e-03 5.466032835136741238e-04 1.086592525567382089e-03 -1.267533802650974706e-03 -1.209897155642633906e-03 -7.332137389915326011e-04 -4.354269157498806830e-01 4.108250436764369629e-01 -5.641021474906338096e-02 -4.424515002119072671e-01 -3.285430608936144165e-02 -4.274976249024360353e-01 -8.568963142930810170e-03 -2.399007323839597375e-03 -1.500300818888820019e-02 1.256667877395304788e-03 -2.239797897267371482e-03 -7.823466184085159716e-04 2.225152519748818843e-03 2.977263520054571413e-03 1.857600787187314948e-03 -7.151196112831822299e-03 1.168134208138204254e-02 -1.492411212290127662e-03 -5.593589349007664288e-04 -4.814077319796410646e-04 -5.565243457036233611e-04 -1.271785686446683886e-03 1.598708307182564441e-03 -3.581031019043621425e-04 -7.265524543782850980e-03 1.025176426296299514e-04 -5.868544501129510996e-03 -5.322886080681515052e-03 1.143284309510178391e-04 3.723705341966077748e-03 -6.794982737058891109e-03 6.198301711062367434e-04 -7.303791497944070975e-04 -5.312020155425850772e-03 5.560519141707969022e-04 9.023442277537657361e-04
2.523020601214136238e-02 -2.713495546630769750e-01 -3.087954228202598184e-02 -1.053257756609090878e-01 -3.762487246498176230e-01 2.981279188083856002e-02 -1.217125358095303908e-02 1.607023102160849704e-02 -2.961673279470319019e-03 -9.582801212438464555e-03 2.092068556943465357e-02 -2.227514677413101191e-03 -2.489955118229590925e-01 1.777155145772727485e+00 3.087292824056600896e-02 4.853289137023288763e-03 1.107521242472859352e-02 -5.446663142289637563e-03 -4.959350016149313700e-02 -1.467320373580185688e-01 -2.774117960926771737e-03 5.886969330910853115e-03 -1.835302018836567489e-02 1.718705916527860089e-02 7.642902852227713428e-02 -7.811655395763651699e-03 -8.772297674671776513e-02 -1.310052640607966244e-02 -3.835577128946231901e-02 -4.271914892691457827e-02 3.306075866921830662e-03 -1.124434291349082037e-02 2.844982690855078246e-03 6.492154124498546869e-03 -1.023428429624602398e-02 3.364657376995992214e-03 -4.794187952263077174e-02 1.263659864081561300e-02 6.600057486602753376e-02 2.184523407923260989e-03 4.576444258770033871e-03 1.710202148936440514e-03 -2.838368649395087151e-03 -2.031455591278151539e-04 2.930020366769025934e-03 -3.794570071894378619e-03 -2.769393645598217449e-03 3.730791814958908312e-03 4.143101710943110083e-01 -7.765083095254770029e-01 6.809344655657685597e-02 -3.441049555858707865e-02 -1.577505579988044970e-01 -6.025391770037473449e-02 -1.299186715352286222e-03 8.324243608911715588e-04 -9.732089576820707275e-04 -1.936969284707049793e-03 -5.291233167980255794e-04 4.443690998037687356e-03 -8.484397898549708023e-03 9.900747634050122842e-03 2.086730080622194432e-03 1.061222952253033057e-02 -1.332634867878445747e-02 2.636167953333003492e-04 -1.495245801487264659e-03 -1.045490982208947817e-02 -7.176234984073208640e-04 -2.416014859022401137e-03 2.450029929387980906e-03 -1.561858647619872829e-03 1.897757467480046993e-03 4.469202300811770485e-04 8.187238464383678541e-03 -1.086592525567365609e-03 -2.239325465734515750e-04 -3.052380133778588838e-03 -2.990491602974558807e-04 4.389833803292159456e-03 6.495933576761295583e-04 -1.632723377548184543e-03 -8.007714481898641629e-04 -3.817246785471538556e-04
1.165105922012601714e-01 -4.021809639197834740e-03 -4.212884572661178550e-01 7.848032623793512949e-03 -4.916642205579190017e-02 -2.613321164404115438e-01 2.566956733769692328e-02 3.181826373780964091e-03 6.492154124498585033e-03 3.310800182250450436e-03 -1.867899794603584962e-02 5.678154593388776844e-03 2.904589377355440982e-01 3.087292824056600896e-02 1.797478205453099998e+00 4.956609913258756828e-02 -2.886651152052922137e-02 -1.508043971712319242e-01 4.619435528259861930e-03 3.761641594054365711e-02 1.782767632383049083e-02 -7.705830732404064798e-03 1.724705796995123358e-02 -1.470254173399217733e-02 1.129961740283477734e-02 -3.714965358608254137e-02 5.919094675145014292e-03 -6.436265474161786959e-02 -5.837269533654462772e-02 2.827455480986143521e-02 -1.599700413401579369e-02 6.949940279835446419e-03 -3.682603798607660475e-03 -1.326115312725019597e-02 1.199361932459944852e-02 -1.122213863144661677e-02 7.666618915177066118e-03 2.829864881803661851e-04 -1.150701484575840719e-02 5.330114283134214370e-02 7.086236777064221226e-02 -9.231312151994097194e-04 2.991908897573098466e-03 4.606207445339922241e-03 -1.883112089961539457e-03 2.728292102239800176e-03 4.051572825767688416e-03 -9.193517629365637522e-04 -5.125220727334837967e-02 6.690244666224845482e-02 -1.673678467131414216e-01 -4.292673534245122768e-01 -6.122287477426111707e-02 -7.731526283476051198e-01 -1.166055509393640333e-02 -3.760555001528878322e-04 -2.199782946434489933e-02 6.574829642748282466e-03 9.311625512579447010e-04 7.002852611515253747e-03 5.037065003304025748e-03 2.039959358869525285e-03 -1.188307034591128998e-02 -1.715398895797859207e-03 1.720595642659280937e-03 9.850197460034414848e-04 2.213814162960295144e-03 -4.969979725638555123e-04 1.599180738715444677e-03 1.353516341630654242e-03 -1.141867014911440107e-03 1.211786881774037537e-03 -9.269106674622438688e-04 7.884882283356326859e-04 -3.680241640943384632e-03 1.587369950394070016e-03 3.533787865758203231e-04 1.539654365575671841e-03 -1.632250946015318402e-03 -4.783369270160687213e-03 6.991986686260480248e-05 2.900729611731995682e-04 3.062773627501405842e-03 2.319638826319863397e-04
-3.191558463357783149e-01 -2.326536326699584975e-02 -1.458032369644249038e-01 -4.112516493506054686e-03 9.358868665865037809e-03 -2.578058874791759256e-03 -2.965329899534656644e-01 -1.532024596320057941e-01 -1.479230372523467063e-02 7.193714950788784000e-03 7.870709337370624531e-04 4.155980194528761246e-03 3.628652117555577344e-02 4.853289137023288763e-03 4.956609913258756828e-02 1.699906920972479085e+00 -3.060846106847356918e-01 -2.298497515224621479e-01 5.716421547547097248e-05 -7.134188577649053231e-03 -6.719866123334878455e-03 2.344535968101376516e-02 4.972767071682410167e-02 -4.645891694099783809e-03 -7.887527899940213749e-02 3.143937364845961896e-02 -6.790967069029610337e-02 -5.072450125114884995e-02 -4.727197160904184070e-02 5.072402881961607379e-02 9.338554109952486998e-03 5.553432668714946771e-03 -2.279482146027193151e-03 -1.082057182851961855e-02 1.829727326748862518e-03 8.747069830817282704e-03 -3.665171075045296073e-02 -3.864017507224136797e-03 -5.115441394604731962e-02 -1.017617521770490703e-03 3.259777576702005322e-04 -1.160764276225668100e-03 -3.891985453969160763e-02 -5.285233287512956790e-02 8.591639856507862771e-03 -1.255250582796727833e-03 -1.042183961478962764e-03 1.028011015493300335e-03 1.253360856665302735e-03 -1.954921682955561117e-03 1.259974898125274315e-03 -8.602033350230700592e-03 7.497488426414736923e-04 1.449419942800295527e-02 -4.429423565745440605e-01 6.046178757483107458e-02 4.252275913870660062e-01 -4.349757436360037754e-01 4.127010692934056646e-01 -3.371224175302682535e-02 -1.275565138709534082e-03 1.649258481198112624e-03 5.588865033679020228e-04 -5.598313664336254138e-04 -5.390443789879981271e-04 6.713252081874676591e-04 -7.110567001006274854e-03 1.179614294386590462e-02 -1.083285504837374616e-03 2.262002179311548618e-03 2.387668967051073676e-03 -2.999467802098781076e-03 -7.418119928895121340e-03 1.344067710973533957e-03 5.726342609740007333e-03 -5.515165714553674735e-03 -6.755770919831876817e-04 -3.675044894081983503e-03 -5.354538993382839361e-03 3.070804963560078301e-04 -1.015255364106195778e-03 -7.043954154873662346e-03 7.932125436641804684e-04 6.302236648290612288e-04
-1.322808291995108401e-04 -2.702072152166326013e-01 -3.864962370289836118e-03 -1.665935314307913709e-02 1.555764280846040973e-02 9.566738540321708360e-04 -1.039765112030741068e-01 -3.669871768797208222e-01 -6.349007370043391156e-03 -9.814292663537612510e-03 2.383180867488947363e-02 -3.958976245328054973e-04 -6.332472266393477170e-03 1.107521242472859352e-02 -2.886651152052922137e-02 -3.060846106847356918e-01 1.760576578421766403e+00 -2.328520539137580309e-02 7.140330187576158019e-03 -2.383322596948804148e-02 -1.548016403707212427e-02 -4.971963938076552625e-02 -1.466271575577246800e-01 3.754885823134533618e-02 7.030206397267568796e-02 1.910324146254000974e-02 8.487893891892839271e-02 1.483435013166462077e-04 -1.396365881660636618e-02 5.211250509467802577e-02 6.494043850630168424e-03 -1.293139591731736968e-02 -8.021887427884291915e-04 8.426288820008466171e-03 -1.354933636229220181e-02 -2.915374989250529240e-03 -4.819652011883983345e-02 -2.803881147496633652e-03 -6.790258421730328842e-02 -3.128441610568293441e-03 -1.803271160908971864e-03 -2.719788334648384417e-03 -9.139660434620113308e-03 -1.107521242472859178e-02 2.877108035089199307e-04 -4.120075398031743802e-03 -3.912677955108230174e-03 -2.964980300200343623e-03 -3.194582025168046964e-03 -1.051065674296641772e-02 -2.684828401217110531e-03 1.380917370536264167e-03 7.384104858529519453e-04 -1.201393388051224436e-03 5.944369762152776349e-02 -1.609186838581326828e-01 -7.598352558679449809e-02 4.156107751042619203e-01 -7.661190676864544358e-01 6.474296212556651664e-02 -2.565303223404701970e-03 2.898367454067741524e-03 4.814077319796248016e-04 -1.712091875067899439e-03 7.965195643941621381e-04 8.489594645411121078e-04 1.093253810180626687e-02 -2.254301545326001591e-02 2.870021562096418399e-03 -9.335247089222245553e-03 8.599671192566427785e-03 -3.277729974950604683e-03 2.193027175514655064e-03 -1.771145816674805484e-03 -8.645969482786248356e-03 -1.196196641189814416e-03 5.692799970907346397e-04 3.285761311009142809e-03 -1.435719428347485751e-03 -1.418239461631841869e-03 5.867599638063748357e-04 4.124327281827472932e-04 5.156590181116435176e-03 -1.611936390102542728e-03
-1.191358942293374162e-01 -3.051104568639877862e-02 -4.222583592030698663e-01 -2.319166394787043617e-02 -5.249659193088946144e-03 7.041591997209399947e-03 1.440538229982616346e-02 7.231981904950104956e-02 -2.710046796440925831e-01 -1.440443743676040472e-03 1.574236353780683606e-02 2.775062823992486237e-03 -4.893682033082420724e-02 -5.446663142289637563e-03 -1.508043971712319242e-01 -2.298497515224621479e-01 -2.328520539137580309e-02 1.813435997769888841e+00 6.721755849466307456e-03 -1.545040085050223590e-02 -8.864705282498287417e-03 6.742542836911929321e-03 -2.708449977859874597e-03 1.778137803361066679e-02 -2.605932335230260258e-02 3.427254555099329414e-02 -2.126461572535335784e-02 6.651741496297119971e-02 6.776794123043951290e-02 3.926850901093890435e-03 1.503229894392532281e-02 -4.918957120090181566e-03 -1.957283840619825251e-03 1.248116866650609766e-02 -1.143945713656008972e-02 -7.882992557224813290e-03 2.510973597126338070e-03 -1.916654728794269565e-03 3.550795400941009379e-03 -2.687662990414231481e-03 -4.634553337311242763e-03 -5.187298230752061898e-04 -5.289957602841510731e-02 -6.859564127600212280e-02 1.494064722655127561e-02 -2.223262793617413694e-03 -3.614101226343634579e-03 6.585695568003951950e-04 -6.221923287705309093e-03 -3.590479649700765888e-05 7.850867212990646909e-03 1.153299858006545490e-02 -2.276175125297196303e-03 -1.076057302384691300e-02 4.265796904340980467e-01 -7.465882756866801251e-02 -7.815760825784165977e-01 -3.985526897474528374e-02 6.647489612501433776e-02 -1.670933639925524516e-01 -9.831300198720380711e-04 8.111649419126794325e-04 -1.121410729538807431e-02 -2.029565865146693102e-03 1.453199395063142210e-03 1.223597670095427376e-03 -8.688015889210323750e-04 7.530558633714740102e-04 6.514830838075631129e-04 -3.296627236264828772e-03 -4.115351082703184310e-03 6.708527766546959524e-05 6.425068846833189434e-05 -1.231156574621118226e-03 -1.592566697255473748e-03 -1.707839991272182669e-03 -1.001554849653434157e-04 8.867539871695430485e-04 1.951142230692688153e-04 -2.680104085888552340e-03 9.689570738863774848e-04 1.794294961784716202e-03 3.636305508387834267e-03 -8.839193979724064860e-04
7.137968029911857457e-03 -7.365207597215739019e-04 -4.203223347814302388e-03 -2.965027543353628836e-01 1.533668658054394840e-01 1.487875869574722607e-02 -4.062438751023305858e-03 -9.182651704109942234e-03 2.560578908076117759e-03 -3.192290732233708517e-01 2.325355247867443020e-02 1.458674876528932296e-01 2.351055523254780982e-02 -4.959350016149313700e-02 4.619435528259861930e-03 5.716421547547097248e-05 7.140330187576158019e-03 6.721755849466307456e-03 1.699723617537731268e+00 3.065452314292697045e-01 2.296706999715099062e-01 3.619581432124753528e-02 -4.764472008846470930e-03 -4.963460170485158029e-02 -7.888283790392809636e-02 -3.121307894422187257e-02 6.786762428387198287e-02 -5.100843260239495969e-02 4.718787879619358583e-02 -5.083410536677137465e-02 9.295562840462200105e-03 -5.543984038057853808e-03 2.272395673034354781e-03 -1.089757816837499255e-02 -1.813664654631808818e-03 -8.741873083955908896e-03 -1.321863428929356821e-03 9.519495387035796855e-04 -9.916337874634362660e-04 -3.897087714524002933e-02 5.282634914082250804e-02 -8.556679923076602329e-03 -1.013838069507640507e-03 -3.373161144587673820e-04 1.187220442065532733e-03 -3.661297136475882841e-02 3.763862022258769244e-03 5.121771977144995436e-02 -7.069465457647867990e-03 -1.190999894328402878e-02 1.091316840895917729e-03 2.202948237704620022e-03 -2.416487290555244076e-03 2.957893827207499181e-03 -1.312887229805090317e-03 -1.648313618132400075e-03 -3.377885459916101039e-04 -4.927460887681482833e-04 4.190467696427320997e-04 -6.722700712532073131e-04 -4.428757437284114307e-01 -6.069564118359448146e-02 -4.249630297286669522e-01 -4.345959086835881058e-01 -4.126443775094630340e-01 3.372358010981534732e-02 1.213676607905440734e-03 1.787680920324748960e-03 -1.234463595351111389e-03 -8.523137284243857692e-03 -7.554180210357381436e-04 -1.456789874712840355e-02 -6.084918143177246025e-03 6.387274324204579058e-04 3.676462188680541376e-03 -7.048206038669360685e-03 -1.360130383090631025e-03 -5.707917779958670418e-03 -6.710889924210614553e-03 -7.695909670214263771e-04 -5.905394160692209113e-04 -5.271863475133156673e-03 -3.406231351887396190e-04 1.012893206441933380e-03
9.831772630253218445e-03 2.381999788656808878e-02 -3.817246785471501151e-04 1.040289511032210790e-01 -3.667103320014675760e-01 -6.357511137634788700e-03 1.670943088556180872e-02 1.554110770481046712e-02 9.500598125721810422e-04 6.519555153403240860e-05 -2.703201263529850795e-01 -3.896142851458290601e-03 4.983538510631512625e-02 -1.467320373580185688e-01 3.761641594054365711e-02 -7.134188577649053231e-03 -2.383322596948804148e-02 -1.545040085050223590e-02 3.065452314292697045e-01 1.761770885336825021e+00 -2.318504990641046676e-02 6.327275519532068668e-03 1.115269119611687551e-02 -2.890572333775622005e-02 -7.048300524975950609e-02 1.911032793553284204e-02 8.494271717586387993e-02 -3.505441973786890190e-04 -1.389373894974377244e-02 5.204305765934828798e-02 -6.502075186688448943e-03 -1.292430944432453738e-02 -8.059681950512726650e-04 -8.471642247162524536e-03 -1.359043790565062082e-02 -2.924351188374780999e-03 4.117713240367452780e-03 -3.943858436276699402e-03 -2.978208383120293720e-03 9.154305812138635590e-03 -1.105159084808582555e-02 2.447195340190592375e-04 3.149701029546785134e-03 -1.816971675361777044e-03 -2.661679256107202414e-03 4.817242611066419739e-02 -2.788290906912442406e-03 -6.789785990197472199e-02 -1.095238022618619592e-02 -2.273057077180358834e-02 2.890336118009188653e-03 9.294145545863830016e-03 8.608647391690676942e-03 -3.325445559769000040e-03 2.547823256689041825e-03 2.904036632461999036e-03 4.596758814682902245e-04 1.734768588644942499e-03 7.643942201600005277e-04 8.508491906725225689e-04 -5.967424420956119607e-02 -1.610098631439737527e-01 -7.619611977657941848e-02 -4.154203851965212468e-01 -7.666245694266096145e-01 6.487146350250319604e-02 3.197416614365193935e-03 -1.075726600311692656e-02 -2.686245695815667536e-03 -1.376665486740569731e-03 6.958916478959644401e-04 -1.207534997978338982e-03 1.195724209656955214e-03 5.489654411779497497e-04 3.284816447943434813e-03 -2.260112453180123521e-03 -1.757917733754848014e-03 -8.643607325121970344e-03 -4.445580724169079278e-04 5.086197882720983748e-03 -1.559496489955592867e-03 1.347847163236396946e-03 -1.392728158857650536e-03 5.839253746092462963e-04
1.381862233602002736e-03 1.576173323065395426e-02 2.793960085306697316e-03 -1.441010661515473162e-02 7.237131408658228904e-02 -2.708237383670089038e-01 2.322756874436744667e-02 -5.323358512214382277e-03 7.185211183197419416e-03 1.192294356728427901e-01 -3.050112462420882797e-02 -4.223873330115394120e-01 -6.721755849466314395e-03 -2.774117960926771737e-03 1.782767632383049083e-02 -6.719866123334878455e-03 -1.548016403707212427e-02 -8.864705282498287417e-03 2.296706999715099062e-01 -2.318504990641046676e-02 1.813694890249893721e+00 4.889288419826863519e-02 -5.382412453821304801e-03 -1.508360500839332485e-01 2.588783070587615670e-02 3.420451541026212072e-02 -2.122587633965921858e-02 -6.660386993348380025e-02 6.767156519773701029e-02 3.855986171165583926e-03 -1.500773250421664172e-02 -4.959113800382887807e-03 -1.967677334342643556e-03 -1.248589298183463807e-02 -1.141961501218016414e-02 -7.981258316058732760e-03 2.249718959457307384e-03 -3.563551052328116538e-03 6.831359965088744119e-04 5.299642449265042077e-02 -6.852524897760667311e-02 1.488867975793721141e-02 2.666403571435739354e-03 -4.622742548989861380e-03 -4.809353004467687440e-04 -2.531288153039104420e-03 -1.830672189814584608e-03 3.572527251452357454e-03 8.182514149055073946e-04 8.371486762197341948e-04 6.491209261432845596e-04 3.264029460497796901e-03 -4.084170601534719419e-03 9.921062189958724121e-06 1.000609986587686724e-03 8.432902861468522101e-04 -1.136953726969749424e-02 2.082005765293643181e-03 1.407845967909020744e-03 1.214149039438320102e-03 -4.265763834133680654e-01 -7.493283785772414385e-02 -7.816223808686364460e-01 3.986471760540238884e-02 6.660953911187811327e-02 -1.671524179341593586e-01 6.263497262596588386e-03 -2.834589197132598374e-05 7.831025088610726534e-03 -1.155331313597823817e-02 -2.300741565005683109e-03 -1.073600658413843487e-02 1.682801120030853140e-03 -8.456524438110862569e-05 8.725810411838808359e-04 -6.991986686260003199e-05 -1.223125238562573162e-03 -1.599653170248304963e-03 -1.673824920906600514e-03 3.609376911015077689e-03 -8.626599789939145765e-04 -6.188853080405580759e-05 -2.650813330851517751e-03 1.036042351551836726e-03
7.227257589621587618e-03 6.377825693551844588e-05 3.502607384589783227e-03 -4.052990120366299631e-03 -9.657445394629622995e-03 -4.681796490596870641e-04 -2.962112640795911966e-01 1.464027525796183782e-01 -4.776377283474424196e-02 -3.193755269985559808e-01 -8.783919490380027659e-03 -1.470154962777317775e-01 4.771558481839969362e-05 5.886969330910853115e-03 -7.705830732404064798e-03 2.344535968101376516e-02 -4.971963938076552625e-02 6.742542836911929321e-03 3.619581432124753528e-02 6.327275519532068668e-03 4.889288419826863519e-02 1.699212446619181804e+00 2.491230683368300114e-01 -2.902420916619634639e-01 -7.885590930655525521e-02 -4.518760368608393252e-02 -5.943377655933779896e-02 -5.122386138137705741e-02 5.706642214819948600e-02 3.933134240480865018e-02 9.307846060316728870e-03 -5.888859057042277780e-03 -1.026593720894748750e-03 -1.085836635114805632e-02 6.330582540260558963e-05 8.942656485419427093e-03 -1.290210516228054195e-03 1.192889620459818868e-03 7.525834318386180610e-04 -1.037932077683264426e-03 -5.735318808864085837e-04 -1.043601256077507193e-03 -3.891229563516597489e-02 5.342586475601597551e-02 -3.037262324727223184e-03 -3.670084362986994475e-02 -7.330247663784000660e-03 -5.082229457844999326e-02 -5.324303375280102849e-04 3.585755334372265485e-04 5.466032835136551502e-04 -1.261392192723862112e-03 -1.625636904555353111e-03 3.751106370871609176e-04 2.244049781063048137e-03 -2.972066773193171151e-03 -1.827365169084600120e-03 -7.116236179400528897e-03 -1.172055389860902387e-02 1.493356075355823948e-03 -8.541562114025205016e-03 2.395700303109627415e-03 1.488064842187864986e-02 1.226904690825427260e-03 2.181216387193291029e-03 7.828190499413424305e-04 -4.350064516856394503e-01 -4.106658342498646919e-01 5.640549043373484228e-02 -4.424467758965787700e-01 3.271399392410340168e-02 4.274721135996618626e-01 -5.927126011203548948e-03 -1.379500075937719304e-04 -3.724650205031787911e-03 -6.853564247132949011e-03 -9.306901197251530450e-05 5.877048268720893795e-03 -5.008246679799854481e-03 -5.196746861409098483e-04 -8.905334394323778484e-04 -6.707110471947802521e-03 -6.656560297932290118e-04 7.190407930058673527e-04
9.634296249519672811e-03 2.088667049906905299e-02 -2.194444470113229850e-03 1.218684382153730969e-02 1.616235517051528570e-02 -3.009861295821625402e-03 1.052199509975494385e-01 -3.760219575140471004e-01 2.982601996375849537e-02 -2.538610841798366255e-02 -2.713495546630769750e-01 -3.104961763385391885e-02 -5.840671040691034280e-03 -1.835302018836567489e-02 1.724705796995123358e-02 4.972767071682410167e-02 -1.466271575577246800e-01 -2.708449977859874597e-03 -4.764472008846470930e-03 1.115269119611687551e-02 -5.382412453821304801e-03 2.491230683368300114e-01 1.777357346468789290e+00 3.087198337750029706e-02 -7.650745215673104838e-02 -7.812600258829363598e-03 -8.780517983343459620e-02 1.312178582505816801e-02 -3.830994543077534398e-02 -4.283158763173414846e-02 -3.237573294657946146e-03 -1.117489547816107910e-02 2.848289711585065553e-03 -6.430738025227348935e-03 -1.027255125040730903e-02 3.365129808528847730e-03 3.796459798025807186e-03 -2.847344848519368834e-03 3.711422122111838681e-03 2.854431321512169908e-03 -1.903899077407167502e-04 2.912540400053398749e-03 -2.177909366463292879e-03 4.550460524462987891e-03 1.755083144557722944e-03 4.797683945606204259e-02 1.260919761191000958e-02 6.594293821901917041e-02 1.498552822217241341e-03 -1.047711410413368176e-02 -7.029781208888007506e-04 2.321528552451318853e-03 2.463258012307931438e-03 -1.678076804702296684e-03 8.428650977672775407e-03 9.900275202517263423e-03 2.032872885876688216e-03 -1.057868688369759114e-02 -1.338256803119425298e-02 2.740102890561150225e-04 1.280289454038074709e-03 8.225032987012110457e-04 -9.510046756378674618e-04 1.951614662225559281e-03 -5.470757150465216162e-04 4.455501786359060933e-03 -4.141613551614615751e-01 -7.769179076644625592e-01 6.813691025759954778e-02 3.426923853026331290e-02 -1.577198499491689054e-01 -5.995959285540583550e-02 1.036514783084697229e-03 -2.173185051134796705e-04 -3.058994175238562586e-03 -1.958228703685533246e-03 4.119602966498974697e-04 8.198104389639349759e-03 1.613353684701114479e-03 -8.957301862937956747e-04 -4.431407778183375865e-04 1.880277500764414766e-04 4.428100757453446237e-03 7.478591165100466429e-04
-3.265919186629175595e-03 -1.864592773873598869e-02 5.672012983461647770e-03 -2.569224405127400884e-02 3.155370207941059560e-03 6.432155319825938466e-03 -7.728979877513987226e-03 -4.926374295156010774e-02 -2.613203056520901901e-01 -1.164860257615516342e-01 -4.077556560074767356e-03 -4.211131851674284610e-01 7.646776790797135334e-03 1.718705916527860089e-02 -1.470254173399217733e-02 -4.645891694099783809e-03 3.754885823134533618e-02 1.778137803361066679e-02 -4.963460170485158029e-02 -2.890572333775622005e-02 -1.508360500839332485e-01 -2.902420916619634639e-01 3.087198337750029706e-02 1.797216478383897753e+00 -1.136150593363897607e-02 -3.725169879717930843e-02 5.951220019379179806e-03 6.445430645899201394e-02 -5.825931176865933869e-02 2.837848974708961913e-02 1.595920961138756755e-02 7.003797474580958707e-03 -3.677879483279107055e-03 1.319926459644634419e-02 1.199220203000088067e-02 -1.111017235815989213e-02 -2.735851006765493629e-03 4.039762037446339993e-03 -9.458079287764647059e-04 -3.021672084142980330e-03 4.579751279500022913e-03 -1.878387774632978230e-03 -5.330870173586782501e-02 7.082315595341522052e-02 -9.283279620608262447e-04 -7.697326964812657712e-03 2.645616583989917562e-04 -1.154575423145255166e-02 -2.184995839456117372e-03 -4.355818732926600720e-04 1.595873717985458670e-03 -1.296824557688002573e-03 -1.163598865422783846e-03 1.284541337833775649e-03 -5.029978530311202123e-03 2.019644802956743757e-03 -1.191708541627687842e-02 1.644534165869571130e-03 1.807523044704667818e-03 9.921062189962902636e-04 1.169929447963054259e-02 -3.855041308099846440e-04 -2.201058511573199955e-02 -6.518137858805627544e-03 9.996651235219774275e-04 7.011356379106644353e-03 5.120496412006285414e-02 6.695394169932968043e-02 -1.673498943148929163e-01 4.293353835652434780e-01 -6.099421791235910828e-02 -7.731044403312539171e-01 -1.612881253168252892e-03 3.524339235101057143e-04 1.548630564699922949e-03 8.414005600154278713e-04 7.809293238099321863e-04 -3.673155167950552767e-03 -3.562133757729577530e-04 3.104820033925535447e-03 2.272395673034431109e-04 1.572724572875545783e-03 -4.806990846803458652e-03 -2.220428204419643524e-05
-3.471379660268021361e-01 1.413963956259501054e-01 -1.625258959329076852e-02 -2.375385747196935224e-03 -3.557409442400780598e-04 -3.193164730569452228e-03 -2.360267938145447705e-03 3.198361477430716748e-04 3.215841444146510034e-03 -3.468776562521990181e-01 -1.413047439085759194e-01 1.648030159212689888e-02 -7.887953088319799022e-02 7.642902852227713428e-02 1.129961740283477734e-02 -7.887527899940213749e-02 7.030206397267568796e-02 -2.605932335230260258e-02 -7.888283790392809636e-02 -7.048300524975950609e-02 2.588783070587615670e-02 -7.885590930655525521e-02 -7.650745215673104838e-02 -1.136150593363897607e-02 2.484902935417235614e+00 1.738548040906030812e-04 -1.006751596514930507e-03 1.556898116524887965e-02 1.606267211716923542e-05 4.677072175269682123e-05 -1.467321790874783982e+00 -6.566798306673732842e-05 9.557289909665950050e-04 1.134638812458742957e-02 2.220428204427471464e-05 -5.810907854113807976e-05 3.137134350772857738e-02 -4.938988217083258025e-02 5.369656802434190704e-03 -5.040844455565145557e-04 -1.261392192721970179e-04 -1.378082781339109823e-03 -5.314854744621188426e-04 1.620440157692792970e-04 1.405483810244670742e-03 3.134677706801993619e-02 4.952688731536078470e-02 -5.356901151046965584e-03 -7.267414269914243552e-03 1.937441716239941304e-03 7.466307945246298920e-03 5.726342609739819116e-03 -4.320858799495414654e-03 -5.302099093235838542e-03 5.663509215870089764e-03 -2.998995370565965025e-03 6.077359238651627166e-03 -7.240485672541541184e-03 4.894390680380594945e-04 -7.743152823499652691e-03 5.753743638645451158e-03 3.092064382538393594e-03 -6.166648798361265386e-03 -7.227257589621489606e-03 -4.752661220524579972e-04 7.742207960434010182e-03 -7.258438070790042100e-03 -2.089092238286439484e-03 -7.462056061450779258e-03 5.643194659957348133e-03 4.310937737305440588e-03 5.339893615864400346e-03 -4.810014408613730308e-02 1.613826116234084486e-03 -1.483435013165733765e-04 -4.853430866483127160e-02 -1.679966530833681016e-03 2.900729611730830165e-04 3.056159586041485004e-03 1.530678166451578050e-04 1.610991527036941418e-03 3.153952913342590158e-03 -1.516505220465334163e-04 -1.607212074773939434e-03
1.205678342054221086e-01 -5.709646879368910355e-01 3.683217959600372515e-02 -5.669178394261590421e-05 -3.230959253197919490e-03 1.314776955936534930e-03 1.639337419007860894e-04 -3.367491966193119669e-03 1.296352126155117567e-03 -1.207308230842571856e-01 -5.712490917196701989e-01 3.689879244213633419e-02 4.521453228345665570e-02 -7.811655395763651699e-03 -3.714965358608254137e-02 3.143937364845961896e-02 1.910324146254000974e-02 3.427254555099329414e-02 -3.121307894422187257e-02 1.911032793553284204e-02 3.420451541026212072e-02 -4.518760368608393252e-02 -7.812600258829363598e-03 -3.725169879717930843e-02 1.738548040906030812e-04 1.710426081483036542e+00 -9.999438581263617176e-02 -8.692740204536004685e-05 2.400897049971024207e-03 -1.246274383672483447e-03 5.858151007405261652e-05 -3.822580537477380247e-01 2.049691448446337022e-02 -5.149503708107693186e-05 2.822305977278020007e-03 -3.505441973786894527e-04 5.058749610662088142e-02 -8.471122572476473545e-02 8.709275308188867484e-03 -1.133835678852965488e-04 -4.534870283878760649e-03 4.606207445339815772e-04 1.388948706594580790e-04 -4.609986897602766365e-03 6.155782873105596553e-04 -5.046371904501276151e-02 -8.471547760856043552e-02 8.697464519867482632e-03 -4.748881768262250627e-03 -9.461386308494622657e-03 4.581168574098577750e-03 -4.979428356295671071e-03 2.197751490843211086e-03 5.101788123305210990e-03 -4.233458965917037166e-03 3.387334090573059561e-04 -4.901477153374540069e-03 -7.283949373564206110e-03 7.861260706713505547e-04 -8.347865185554501771e-03 4.134248344017404930e-03 3.344815252616130385e-04 -4.676127312202522923e-03 7.313240128601232459e-03 8.253378878983379588e-04 -8.326133335043162803e-03 4.686048374392481376e-03 -9.566266108788516742e-03 4.545736209134437072e-03 4.882579892060304703e-03 2.098540868943581886e-03 5.265721865206028467e-03 9.283610322681150329e-02 1.107379513013003088e-03 8.551010744682357339e-05 -9.364868546332275057e-02 1.049270434471791811e-03 2.428298078876640366e-04 1.908623392735736481e-04 -1.587369950394049091e-04 4.913287941695899632e-05 1.880277500764418832e-04 8.976199124251514920e-06 3.070804963560315470e-05
-1.311847880432810177e-02 3.681942394461661106e-02 -2.375078666700477514e-01 -1.038404509216097824e-03 1.207062566445490839e-03 7.322688759258321953e-03 1.019034816369085222e-03 1.206590134912631854e-03 7.340641157506826338e-03 1.319784730184777460e-02 3.705989159483998041e-02 -2.374530646122365307e-01 5.936858100780378900e-02 -8.772297674671776513e-02 5.919094675145014292e-03 -6.790967069029610337e-02 8.487893891892839271e-02 -2.126461572535335784e-02 6.786762428387198287e-02 8.494271717586387993e-02 -2.122587633965921858e-02 -5.943377655933779896e-02 -8.780517983343459620e-02 5.951220019379179806e-03 -1.006751596514930507e-03 -9.999438581263617176e-02 7.745042549631043771e-01 5.385719474551236923e-05 -1.199976093452656371e-03 -8.153223394018090098e-03 1.158402118561319832e-03 2.035612988767246390e-02 -1.972670935644925128e-01 1.228321985425398770e-05 -2.296017249677128279e-04 7.247099714001477419e-04 -5.574219656160591188e-03 8.655890544976216350e-03 -6.579553958076830682e-03 -1.532567892582846914e-03 5.281784537323115127e-04 3.170015585459485565e-04 1.525953851122871649e-03 5.371546528565608863e-04 2.999940233631479382e-04 5.591227191343384542e-03 8.688015889210365383e-03 -6.604120397785309682e-03 1.298619797512860254e-02 -2.194916901646083631e-03 -1.606739643241136134e-02 -3.646699002110662113e-03 3.733153972623188058e-03 3.108599486188378270e-03 4.549043229864429584e-03 -3.017892631880152686e-03 4.936909518338688553e-04 -1.165346862094357450e-02 -2.196334196244647576e-03 -1.455939497953699126e-02 -4.506524391907446199e-03 -3.013640748084440036e-03 4.587310184025641772e-04 1.165535834707501391e-02 -2.200586080040342445e-03 -1.456033984260271356e-02 -1.296304883001869052e-02 -2.200586080040355455e-03 -1.607259317927277331e-02 3.741657740214573893e-03 3.831892162989963910e-03 3.137417809692556042e-03 -1.017428549157338782e-02 1.653510364993660529e-04 2.656954940778638585e-03 1.037884834529977443e-02 1.700753518279305592e-04 2.602152882967414399e-03 -1.601542896379707509e-04 3.307020729989008348e-06 -1.143284309510146949e-04 -8.376211077525859156e-04 -6.614041459974797971e-06 -5.385719474551287745e-05
-1.658518139242087103e-02 -2.704623282443756327e-02 2.358850643546854704e-03 -4.382293796027786348e-01 -2.203326182930907123e-02 -1.975855124176371658e-01 -4.382449698433630303e-01 2.132225237236170384e-02 1.977239348567636501e-01 -1.664234560789638190e-02 2.705615388662756943e-02 -2.395227871576757588e-03 -5.090827711742974826e-02 -1.310052640607966244e-02 -6.436265474161786959e-02 -5.072450125114884995e-02 1.483435013166462077e-04 6.651741496297119971e-02 -5.100843260239495969e-02 -3.505441973786890190e-04 -6.660386993348380025e-02 -5.122386138137705741e-02 1.312178582505816801e-02 6.445430645899201394e-02 1.556898116524887965e-02 -8.692740204536004685e-05 5.385719474551236923e-05 2.557121654118705401e+00 2.452392087052438028e-03 -1.851931608793203369e-04 2.588452368514765345e-03 -7.086472992837790407e-05 -2.125941897849186200e-05 -1.474477238871411799e+00 -1.013838069507675419e-03 -4.724315328726757168e-06 2.486407157417810064e-03 5.754688501711266273e-03 -5.777837646819348593e-04 3.802554164799619441e-02 6.459556348731626887e-03 5.805096946267002123e-02 3.792680345762967919e-02 -6.335779287123647491e-03 -5.808214994383865959e-02 2.488296883549159268e-03 -5.624769830176162139e-03 6.391998639533507179e-04 1.216038765569735659e-03 1.613826116233943540e-03 -1.700753518279606458e-04 -4.657230050888317048e-03 -8.248182132121983229e-03 2.083895491425158918e-03 -4.658647345486910049e-03 -8.521719989645286375e-03 -3.165291270131563584e-04 1.290682947760858970e-03 1.538709502509858244e-03 -1.299186715351583442e-04 -4.679906764465294189e-03 8.624710063807720234e-03 3.188912846775542823e-04 1.404538947179158771e-03 -1.576031593605587951e-03 2.707032683260191322e-04 1.516032788932914280e-03 -1.723430231856479949e-03 -5.621935240974216055e-05 -4.762109851182204194e-03 8.333219808036133880e-03 -1.984212437992574456e-03 5.871851521859578968e-03 -3.637722802985669628e-04 1.700753518277844630e-05 5.270446180534465661e-03 3.973149191313814221e-04 -4.818801635120446847e-05 -4.293930202122508977e-02 1.494773369954606902e-03 1.544851112437070628e-02 -4.272765269450604086e-02 -1.609574232438288569e-03 -1.542677927385937599e-02
4.000550220219304884e-03 1.197613935788382697e-02 -4.544791346068754339e-04 -1.182732342503432961e-02 -1.858814936226779180e-01 -4.868643161841086642e-02 1.143284309510012205e-02 -1.858158256396110208e-01 -4.851068708818860598e-02 -3.973621622846605118e-03 1.189677086036407955e-02 -5.508551673093688844e-04 -5.710374423929506782e-02 -3.835577128946231901e-02 -5.837269533654462772e-02 -4.727197160904184070e-02 -1.396365881660636618e-02 6.776794123043951290e-02 4.718787879619358583e-02 -1.389373894974377244e-02 6.767156519773701029e-02 5.706642214819948600e-02 -3.830994543077534398e-02 -5.825931176865933869e-02 1.606267211716923542e-05 2.400897049971024207e-03 -1.199976093452656371e-03 2.452392087052438028e-03 6.737969699673894697e-01 1.138049768125973804e-01 1.700753518269204894e-05 -2.082478196826499997e-03 2.040904221935227968e-04 -1.118245438268828914e-03 -2.096660591442818522e-01 -1.623416476350930671e-02 2.001219973175356100e-03 -1.710202148936482147e-03 -7.105370254144872640e-04 -6.692937525962109301e-03 -4.570302648842911736e-03 -8.697936951400322969e-03 6.703803451217797867e-03 -4.540067030740170886e-03 -8.762660071401532497e-03 -2.023896686752421278e-03 -1.704532970542196229e-03 -6.968365109616811090e-04 -1.104025249129728971e-02 -1.159535954240236560e-02 -6.931043018521232738e-03 -5.199109019073416826e-03 -9.572880150248500031e-03 -1.795239824850464801e-04 -7.124267515459086972e-03 -1.173897872839039375e-02 2.171767756536169443e-03 -1.126843692166643908e-02 -6.850729657935815051e-03 8.488177350812545208e-03 7.202691149913079995e-03 -1.173330954999613623e-02 2.203893100770326283e-03 1.123914616662940492e-02 -6.952302437499729634e-03 8.475894130958302672e-03 1.102513468224592882e-02 -1.153866775845971415e-02 -6.901752263484194246e-03 5.205250629000547635e-03 -9.546423984408584223e-03 -2.177909366463339120e-04 4.360543048255152623e-04 -1.086592525567469503e-04 1.199976093452655124e-04 -5.125882131480825367e-04 -1.516505220465639095e-04 1.251943562066758849e-04 -1.076529733917546208e-02 3.825750553062839954e-02 -2.096178711279311681e-03 1.024892967376454106e-02 3.821167967194143145e-02 -2.133028370842020207e-03
-3.576306703715465257e-04 -5.848702376749963586e-04 7.189463066993123826e-03 -1.077876163786184727e-01 -4.864816466424955188e-02 -6.254917905959929136e-01 1.077767504533627962e-01 -4.849462441607155228e-02 -6.256235989936596020e-01 4.469202300811977568e-04 -4.724315328554168445e-04 7.240958104074358970e-03 -3.932236620568442531e-02 -4.271914892691457827e-02 2.827455480986143521e-02 5.072402881961607379e-02 5.211250509467802577e-02 3.926850901093890435e-03 -5.083410536677137465e-02 5.204305765934828798e-02 3.855986171165583926e-03 3.933134240480865018e-02 -4.283158763173414846e-02 2.837848974708961913e-02 4.677072175269682123e-05 -1.246274383672483447e-03 -8.153223394018090098e-03 -1.851931608793203369e-04 1.138049768125973804e-01 1.729723019874047196e+00 -4.724315328553740185e-05 2.286568619020022848e-04 -3.047183386917179469e-04 9.732089576819331423e-05 -1.615668599212102818e-02 -3.532928040368420453e-01 -1.998385383978232386e-04 -6.779392496474688371e-04 -7.936849751970329048e-03 -6.196270255471264532e-02 -8.872736618556826410e-03 -8.438099608329882595e-02 6.196175769164691260e-02 -8.869902029359695919e-03 -8.439989334461300841e-02 1.856655924121619746e-04 -6.850257226402849814e-04 -7.947715677226002001e-03 1.044073687610383525e-03 5.089977334983826138e-03 -8.928955970966575943e-04 9.425481511997622561e-03 1.250573510621467120e-02 -1.355406067762076521e-03 -8.029918763942833076e-03 -1.022814268631889664e-02 -1.164874430561501847e-02 1.215566334036892937e-03 -3.827167847661407454e-03 -1.584062929664083359e-03 8.058737087447018221e-03 -1.023853618004172406e-02 -1.172858523466758542e-02 -1.253833288198181670e-03 -3.828112710727121955e-03 -1.632250946015334882e-03 -1.043128824544661652e-03 5.148558845057892713e-03 -8.820296718409911460e-04 -9.393356167763454445e-03 1.252746695672601884e-02 -1.407373536376166096e-03 4.724315328554030209e-06 1.114938417538717763e-04 9.599808747621244248e-04 9.448630657107488502e-05 1.370051445280655615e-04 9.599808747621235575e-04 -9.625178320935585952e-02 -2.172240188069021489e-03 1.926434061524370106e-02 9.622816163271311063e-02 -2.062163640913717601e-03 1.917977537086257289e-02
-9.437245057165713491e-02 3.235258380146904811e-02 -3.719453458170588443e-03 -4.802266531474816760e-03 4.932185203010506364e-04 4.074249539344747956e-03 -4.783841701693587398e-03 -4.606207445340354621e-04 -4.070942518614789271e-03 -9.440126889516134434e-02 -3.235730811679765617e-02 3.671265441819069556e-03 9.330522773893677388e-03 3.306075866921830662e-03 -1.599700413401579369e-02 9.338554109952486998e-03 6.494043850630168424e-03 1.503229894392532281e-02 9.295562840462200105e-03 -6.502075186688448943e-03 -1.500773250421664172e-02 9.307846060316728870e-03 -3.237573294657946146e-03 1.595920961138756755e-02 -1.467321790874783982e+00 5.858151007405261652e-05 1.158402118561319832e-03 2.588452368514765345e-03 1.700753518269204894e-05 -4.724315328553740185e-05 2.457963944550756619e+00 -4.610931760669498497e-04 -6.902224695017987596e-04 6.949467848304385909e-04 -3.070804963575812785e-05 -1.511780905134287918e-05 6.122240234272824377e-03 -5.742877713389932595e-03 7.237651083345343975e-04 -5.792010592806486405e-04 -8.787226511086860311e-05 -5.801459223464750306e-04 -5.659729763606404299e-04 7.700633985548328841e-05 6.198301711062828220e-04 6.135940748725463890e-03 5.597368801270427748e-03 -6.897500379687458109e-04 -4.044013921242878805e-04 -7.195132245385962334e-04 2.593649115376138285e-03 -3.963700560659128187e-04 3.864489938757548725e-04 2.351291739021294826e-03 -4.379440309568963414e-04 -1.105489786883194318e-04 -2.440108867198084903e-03 -4.247159480369206569e-04 -1.569417552145594688e-03 -2.315859374057093432e-03 -3.538512181088752234e-04 1.199976093452985535e-04 2.280427009092967500e-03 -4.398337570883539653e-04 1.541071660174158590e-03 2.320111257852585773e-03 -4.251883795699531142e-04 1.449419942800209398e-03 -2.571444833331923419e-03 -4.062911182556912942e-04 -4.086532759198452727e-04 -2.333339340772881514e-03 -4.304474873935851820e-01 4.098041191339363287e-01 -4.448084611293232765e-02 -4.304262279746064457e-01 -4.093586161984537064e-01 4.498965487381753614e-02 4.170153140514477018e-03 7.086472992845471979e-06 4.346370102266882904e-05 4.262749720954219640e-03 1.275565138716684395e-05 -3.968424875989452760e-05
9.796576481055521701e-02 6.806321093847439094e-03 1.883112089961534470e-03 -4.251883795699807614e-05 -3.221983054073680091e-04 1.384224391266531957e-04 6.283339386976467020e-05 -3.259777576702110489e-04 5.810907854122563586e-05 -9.792749785639388860e-02 6.605065260851035458e-03 1.894922878282918237e-03 5.887441762443696922e-03 -1.124434291349082037e-02 6.949940279835446419e-03 5.553432668714946771e-03 -1.293139591731736968e-02 -4.918957120090181566e-03 -5.543984038057853808e-03 -1.292430944432453738e-02 -4.959113800382887807e-03 -5.888859057042277780e-03 -1.117489547816107910e-02 7.003797474580958707e-03 -6.566798306673732842e-05 -3.822580537477380247e-01 2.035612988767246390e-02 -7.086472992837790407e-05 -2.082478196826499997e-03 2.286568619020022848e-04 -4.610931760669498497e-04 2.179324771335720889e+00 -1.963845914611186683e-01 -2.976318656987397008e-05 -1.317139113600789956e-03 1.577921319736958026e-04 2.217593615223134064e-03 5.108874596298027676e-03 -8.182514149055121651e-04 1.511780905135745661e-05 1.380444939003412121e-03 -1.837758662807475562e-04 -4.251883795720043739e-06 1.384224391266252342e-03 -1.596818581051235295e-04 -2.024841549818164402e-03 5.300209367104482400e-03 -7.204580876044499455e-04 3.221038191007960169e-03 -8.332274944970281469e-03 -3.734571267221753303e-03 -8.272276140297630566e-04 7.355758966558205870e-04 -3.080253594217022728e-04 -4.464477985483247314e-04 6.921121956331298571e-04 7.714806931528360792e-04 3.086867635677041470e-03 6.751046604503378040e-04 3.964172992189466185e-03 4.946358148995833558e-04 6.902224695017011814e-04 8.210860041026448244e-04 -3.093954108669865095e-03 6.576246937346817787e-04 3.966062718320881308e-03 -3.237100863125050298e-03 -8.369597036065859821e-03 -3.728429657294637239e-03 8.451800122782635385e-04 7.232926768015808701e-04 -3.387334090573014024e-04 4.018238056809435021e-01 -8.721284517754051002e-01 8.379423611949243789e-02 -4.014335772348048836e-01 -8.723060860317587428e-01 8.480949148359864798e-02 3.779452262846234861e-06 2.220428204420386880e-05 3.779452262842965992e-05 5.196746861412371418e-06 1.653510364993809607e-05 -5.385719474551230824e-05
-1.050215297537501757e-02 1.878387774632980615e-03 2.338961276013683949e-02 -4.318024210297969744e-04 7.369931912544023936e-05 5.527448934408015716e-04 4.327472840955080054e-04 7.558904525686161021e-05 5.220368438051734396e-04 1.064813431902735669e-02 1.859018081785896240e-03 2.348268177210935392e-02 1.005334301916235157e-03 2.844982690855078246e-03 -3.682603798607660475e-03 -2.279482146027193151e-03 -8.021887427884291915e-04 -1.957283840619825251e-03 2.272395673034354781e-03 -8.059681950512726650e-04 -1.967677334342643556e-03 -1.026593720894748750e-03 2.848289711585065553e-03 -3.677879483279107055e-03 9.557289909665950050e-04 2.049691448446337022e-02 -1.972670935644925128e-01 -2.125941897849186200e-05 2.040904221935227968e-04 -3.047183386917179469e-04 -6.902224695017987596e-04 -1.963845914611186683e-01 4.051998014147280003e-01 -6.614041460018674277e-06 1.530678166451420298e-04 1.044073687610382848e-04 -1.747996671565032242e-04 -8.796675141767057622e-04 -2.608766924427389014e-03 3.212534423417990627e-05 -1.582645635065512368e-04 -8.645497051254049975e-05 -3.212534423417262179e-05 -1.573197004408378476e-04 -8.551010744683711236e-05 7.228202452686581883e-05 -8.943128916952437649e-04 -2.804353579029517356e-03 2.513335754790624755e-04 -1.700753518279337034e-04 1.706422696673624579e-03 -1.673824920906607019e-03 7.265996975315680692e-04 1.693667045286527395e-03 1.864687260180166763e-03 -5.102260554837980203e-04 -5.625714693241822863e-03 -9.665949162221055451e-04 5.867599638063830756e-04 7.667563778242787557e-04 -1.850514314194509537e-03 -5.040844455566854260e-04 -5.635635755431794326e-03 9.604533062949712667e-04 5.867599638063778714e-04 7.606147678971479469e-04 -2.607822061361698583e-04 -1.658234680322353649e-04 1.711619443535026359e-03 1.686580572293687290e-03 7.317964443929807997e-04 1.694139476819381176e-03 -4.411093222270651149e-02 8.409942688971699942e-02 -1.080408396802289284e-01 4.456824594651052907e-02 8.487515946666554512e-02 -1.084159503173161010e-01 -3.850316992771268517e-04 -4.724315328549191957e-07 -8.031336058534134547e-06 -4.705418067239533660e-04 -8.976199124252612674e-06 -3.307020729987263460e-05
1.000846202354106242e-02 -1.854293766457258685e-03 -4.483375246797506423e-04 -6.117468675790978250e-02 -4.266056741684541749e-04 -4.573137238040106411e-03 -6.109342853425855230e-02 1.077143894911438381e-04 4.536287578477170637e-03 9.896023318721556411e-03 1.868466712443049918e-03 4.303851264314182117e-04 -1.093206567027342827e-02 6.492154124498546869e-03 -1.326115312725019597e-02 -1.082057182851961855e-02 8.426288820008466171e-03 1.248116866650609766e-02 -1.089757816837499255e-02 -8.471642247162524536e-03 -1.248589298183463807e-02 -1.085836635114805632e-02 -6.430738025227348935e-03 1.319926459644634419e-02 1.134638812458742957e-02 -5.149503708107693186e-05 1.228321985425398770e-05 -1.474477238871411799e+00 -1.118245438268828914e-03 9.732089576819331423e-05 6.949467848304385909e-04 -2.976318656987397008e-05 -6.614041460018674277e-06 2.431122274580045595e+00 1.582645635065399719e-03 -2.314914510990900853e-04 -4.138027796280114613e-03 -8.206135725697142821e-04 9.732089576823532706e-05 8.555735060010623283e-04 4.606207445339324628e-04 4.840061054103405452e-03 7.993541535913310098e-04 -4.327472840955071381e-04 -4.826360539650462363e-03 -4.148421290003033966e-03 8.806123772423608484e-04 -1.129111363522443726e-04 2.617270692019044165e-04 5.026671509583062296e-04 -3.826695416118746848e-05 -1.869884007041496769e-03 -1.110214102210298811e-03 6.760495235160466666e-04 -1.931772537845785273e-03 -1.250998699001002390e-03 -4.960531094981937041e-04 2.754275836546740339e-04 2.716481313919159955e-04 -2.645616583978873879e-05 -1.909095824268629889e-03 1.260447329658062826e-03 2.125941897850145042e-04 2.853486458446476658e-04 -1.979488122665377589e-04 1.747996671567402308e-05 2.532233016102908990e-04 1.370051445270456525e-05 5.196746861416850528e-05 -1.938859010838268893e-03 1.130528658122768957e-03 -5.914842791349063551e-04 6.119878076608572387e-03 -3.037734756260721848e-04 2.125941897847814007e-05 5.466977698202377459e-03 3.264501892030757801e-04 -2.929075503700363488e-05 -4.224506388369420051e-01 -4.749637658714815636e-02 -4.319058835355095161e-01 -4.222375722156243572e-01 4.685103511326777631e-02 4.321813111191643575e-01
3.401034605025879051e-03 4.608097171471373793e-03 -7.899055229341903420e-04 -1.132182168487913532e-02 7.037529086026833580e-02 -6.857343699395822625e-03 1.113899068166404951e-02 7.042064428742243754e-02 -6.908366304944144574e-03 -3.385916795974521637e-03 4.648253851764080902e-03 -8.064406265841230848e-04 -8.598253897967118777e-05 -1.023428429624602398e-02 1.199361932459944852e-02 1.829727326748862518e-03 -1.354933636229220181e-02 -1.143945713656008972e-02 -1.813664654631808818e-03 -1.359043790565062082e-02 -1.141961501218016414e-02 6.330582540260558963e-05 -1.027255125040730903e-02 1.199220203000088067e-02 2.220428204427471464e-05 2.822305977278020007e-03 -2.296017249677128279e-04 -1.013838069507675419e-03 -2.096660591442818522e-01 -1.615668599212102818e-02 -3.070804963575812785e-05 -1.317139113600789956e-03 1.530678166451420298e-04 1.582645635065399719e-03 3.896331824071433414e-01 2.061677036434877985e-01 2.414125132891105276e-04 -1.560913784554176544e-03 2.385779240919640718e-04 -1.202810682649802475e-03 -2.746244500488304995e-03 7.020332578230930806e-04 1.124387048195796008e-03 -2.795849811438118511e-03 7.209305191372790064e-04 -2.423573763548068135e-04 -1.559496489955595902e-03 2.385779240919657794e-04 -3.495993343129763075e-04 -5.408868619661210200e-03 2.144839159163452222e-04 1.756028007623424651e-03 2.907816084724836655e-03 -2.555382161214729206e-03 2.277592419895768053e-03 4.131886186353121715e-03 1.768311227477675210e-03 -4.549515661397317084e-04 -1.030373173157577262e-03 1.351154183966332537e-04 -2.300269133472829762e-03 4.135193207083113359e-03 1.770200953609095320e-03 4.450305039497692437e-04 -1.042656393011816979e-03 1.365327129951921024e-04 3.340090937287563304e-04 -5.433435059369686598e-03 2.168460735806201705e-04 -1.781066878864766539e-03 2.910178242389109896e-03 -2.529870858440546547e-03 3.193637162102322055e-04 -1.885001816093048797e-04 7.558904525686838648e-06 -3.302296414659097127e-04 -1.785791194193275073e-04 7.558904525686330428e-06 -4.465564578008876517e-02 -1.368114475995885204e-01 -8.865980847636996398e-02 4.507988929659289407e-02 -1.365761766962265422e-01 -8.785761973358152677e-02
-2.829864881804123721e-04 -8.721086096510198993e-04 -2.696166758005634663e-03 -1.025436263639238066e-01 -7.019387715165184213e-03 8.249599426720613526e-03 1.025535474261137364e-01 -6.857343699395794002e-03 8.163616887740919245e-03 3.878662884742473680e-04 -8.026611743212943564e-04 -2.687190558881384205e-03 -8.954467273740811945e-03 3.364657376995992214e-03 -1.122213863144661677e-02 8.747069830817282704e-03 -2.915374989250529240e-03 -7.882992557224813290e-03 -8.741873083955908896e-03 -2.924351188374780999e-03 -7.981258316058732760e-03 8.942656485419427093e-03 3.365129808528847730e-03 -1.111017235815989213e-02 -5.810907854113807976e-05 -3.505441973786894527e-04 7.247099714001477419e-04 -4.724315328726757168e-06 -1.623416476350930671e-02 -3.532928040368420453e-01 -1.511780905134287918e-05 1.577921319736958026e-04 1.044073687610382848e-04 -2.314914510990900853e-04 2.061677036434877985e-01 2.303723552841067335e+00 9.448630657107277760e-06 2.919626873046206545e-04 5.829805115435337474e-04 -1.051018431143356177e-02 7.001435316916688502e-04 3.149701029546785134e-03 1.040813910033679297e-02 6.888051749031381043e-04 3.293792647067694812e-03 -2.362157664273943763e-05 3.047183386917228258e-04 5.782561962149823870e-04 4.969979725638571386e-04 -7.620320624957278291e-04 5.603037979664769177e-04 -2.550185414353315499e-03 -3.845592677442764319e-03 3.529063550429675181e-04 2.181216387193274982e-03 3.028758557135829976e-03 -1.878718476705976137e-02 -4.554239976725840797e-04 8.579356636653620236e-04 4.351094417598028760e-04 -2.161374262813353306e-03 3.017892631880145747e-03 -1.879852312384829374e-02 4.525894084754482219e-04 8.551010744682297979e-04 4.360543048255172138e-04 -4.903839311038782952e-04 -7.237651083344277120e-04 5.555794826379177511e-04 2.558689181944712177e-03 -3.853624013501309384e-03 3.321193675973276548e-04 -1.299186715352320157e-04 1.417294598569771599e-06 -1.081868210238810400e-04 -2.220428204420688424e-05 4.535342715411566509e-05 -1.110214102210118833e-04 -4.109592142317678443e-01 -8.862673826907008223e-02 -9.332747926413438311e-01 4.112960579146937024e-01 -8.781415603255884883e-02 -9.335242364906912726e-01
-4.832275382441877376e-01 -4.425318135724926050e-01 4.863162956059960407e-02 -1.779177152733341441e-03 3.361822787798863024e-03 1.105678759494722538e-02 -1.770673385141944764e-03 9.089582692137427363e-04 -1.158591091174527611e-02 -5.984762658211954800e-03 7.402057256778024272e-03 -1.045963413741812960e-03 -3.668241880008858702e-02 -4.794187952263077174e-02 7.666618915177066118e-03 -3.665171075045296073e-02 -4.819652011883983345e-02 2.510973597126338070e-03 -1.321863428929356821e-03 4.117713240367452780e-03 2.249718959457307384e-03 -1.290210516228054195e-03 3.796459798025807186e-03 -2.735851006765493629e-03 3.137134350772857738e-02 5.058749610662088142e-02 -5.574219656160591188e-03 2.486407157417810064e-03 2.001219973175356100e-03 -1.998385383978232386e-04 6.122240234272824377e-03 2.217593615223134064e-03 -1.747996671565032242e-04 -4.138027796280114613e-03 2.414125132891105276e-04 9.448630657107277760e-06 5.270918612067436726e-01 4.686643638123878519e-01 -5.092056033728391273e-02 -2.046100968796640482e-03 -2.930020366769041547e-03 5.149503708124988921e-05 -2.019644802956732481e-03 -2.836006491730828222e-03 5.834529430764120311e-04 2.080116039162248874e-03 3.029703420201544477e-03 -3.566858073057919639e-04 3.368436829258975550e-04 6.741597973846324109e-04 -1.711619443535021589e-03 1.930827674779926357e-03 5.664454078936295191e-04 -2.012558329963826022e-04 1.907678529670020409e-03 6.155782873105356944e-04 1.488159328494635322e-04 2.768448782532509887e-04 1.115883280604411474e-03 1.518867378130035663e-03 1.393673021922946752e-04 -1.889726131421682557e-04 -1.332256922651875019e-04 1.629888788351138186e-04 -3.883387200071149181e-04 -1.228321985423928321e-04 1.403121652580451711e-04 -3.869214254085813313e-04 2.206255258434708811e-04 1.412570283237522990e-04 -1.336981237980844339e-04 1.384224391266525994e-04 9.009269331551942022e-04 -8.234481617669224020e-04 9.306901197250175197e-05 -1.469262067180330134e-04 -1.941221168502737290e-03 -4.251883795699693772e-06 2.475541232162107620e-04 -3.495993343130467806e-05 -1.464537751851794495e-04 2.229876835077441218e-04 -6.141609927118286353e-05 1.266116508052321857e-04
-4.412869564834187575e-01 -7.210722485971612361e-01 6.304929508027999618e-02 3.645754139044912051e-03 9.214304616811261339e-03 -1.527843577254269641e-03 7.601423363642846251e-04 9.011159057683449519e-03 -3.069387668961373952e-03 1.426459770303525193e-02 -3.843230519778449879e-03 1.344067710973539378e-03 7.277335332104228026e-03 1.263659864081561300e-02 2.829864881803661851e-04 -3.864017507224136797e-03 -2.803881147496633652e-03 -1.916654728794269565e-03 9.519495387035796855e-04 -3.943858436276699402e-03 -3.563551052328116538e-03 1.192889620459818868e-03 -2.847344848519368834e-03 4.039762037446339993e-03 -4.938988217083258025e-02 -8.471122572476473545e-02 8.655890544976216350e-03 5.754688501711266273e-03 -1.710202148936482147e-03 -6.779392496474688371e-04 -5.742877713389932595e-03 5.108874596298027676e-03 -8.796675141767057622e-04 -8.206135725697142821e-04 -1.560913784554176544e-03 2.919626873046206545e-04 4.686643638123878519e-01 7.803633508335767743e-01 -6.698559461203099086e-02 8.584080951981945540e-04 5.621935240978959440e-04 -4.809353004468037637e-04 1.662958995650833452e-04 -1.388948706594790583e-04 5.267611591337675175e-04 -3.055214722975734508e-03 -3.908426071312556122e-03 4.714866697896769195e-04 -1.691304887622372549e-04 1.728626978717831206e-03 1.221707943963983847e-03 -4.110154335841944076e-04 6.429793162161670864e-04 6.061296566534373105e-04 3.779452262828511544e-06 3.538512181087071721e-04 -2.428298078876805436e-04 3.921181722699217456e-05 1.448002648201740863e-03 -8.182514149055169356e-04 -4.152673173798819041e-04 3.288123468673381788e-04 2.645616583990149581e-04 -2.125941897849169260e-04 -1.700753518278793307e-05 1.629888788351355026e-04 -1.521229535794005328e-04 3.377885459915938408e-04 -6.094366773834285211e-05 -3.944803299342275124e-04 2.536957331433233563e-04 -4.327472840955125591e-04 -3.642447118314801578e-04 2.134445665440565937e-03 -3.392058405901721510e-04 2.794904948372396204e-03 1.521229535794308904e-03 7.842363445398434912e-05 4.677072175268714473e-05 2.546405962090467472e-04 -2.210979573763136030e-04 -4.535342715412103189e-05 1.507056589808520382e-04 1.412570283237739831e-04
4.820218929723406320e-02 6.342393328583428858e-02 -1.472824200937950800e-01 1.290730190914172668e-02 -1.779649584266199125e-03 -1.130008983436774257e-02 -1.336461563294578242e-02 -2.593649115376017722e-03 -1.102844170297587537e-02 -1.552410016962744305e-03 1.115410849071534925e-03 6.045706325950256886e-03 5.081190108472716932e-02 6.600057486602753376e-02 -1.150701484575840719e-02 -5.115441394604731962e-02 -6.790258421730328842e-02 3.550795400941009379e-03 -9.916337874634362660e-04 -2.978208383120293720e-03 6.831359965088744119e-04 7.525834318386180610e-04 3.711422122111838681e-03 -9.458079287764647059e-04 5.369656802434190704e-03 8.709275308188867484e-03 -6.579553958076830682e-03 -5.777837646819348593e-04 -7.105370254144872640e-04 -7.936849751970329048e-03 7.237651083345343975e-04 -8.182514149055121651e-04 -2.608766924427389014e-03 9.732089576823532706e-05 2.385779240919640718e-04 5.829805115435337474e-04 -5.092056033728391273e-02 -6.698559461203099086e-02 1.787444704558317499e-01 3.334421758893241390e-03 3.881969905472631641e-03 -3.968424875985251477e-05 -3.461978272764208893e-03 -3.870631548684098835e-03 6.897500379688460996e-04 3.557409442400956781e-04 4.705418067239372656e-04 6.769943865817550956e-04 -1.323753155060764138e-03 -7.814017553427844492e-04 3.182771236846670786e-03 -1.912875276531412431e-03 1.116355712137251377e-03 1.561386216087017748e-03 1.929410380181361545e-03 -8.456524438111199214e-04 1.338398532579284468e-03 1.378555212871986372e-03 1.242494931409639540e-03 3.164346407065314355e-03 -2.031455591278591996e-05 9.543116963678718997e-05 -6.751046604503272873e-04 -4.242435165041240136e-04 2.551130277419003112e-05 3.255053261373483235e-04 4.308575579641159216e-04 1.388948706594871898e-04 3.632998487657838720e-04 1.251943562066809806e-04 -1.696029202950786216e-04 1.936969284707201581e-05 -1.110214102210157865e-04 -3.533787865758237926e-04 -1.018562384836192410e-03 -2.262947042377312667e-04 -9.401387503822514289e-05 1.286903495498045204e-03 2.385779240919645868e-04 2.026731275949568466e-04 -6.141609927127502071e-06 -3.174739900788146971e-04 -2.423573763548080061e-04 7.700633985543314406e-05
-4.479595794534721280e-03 -1.060561548107035248e-02 -3.313634771447604346e-03 -4.693101777178011469e-01 4.583814190682576617e-02 4.204626469466866689e-01 -3.725595068097505881e-03 -1.128166500458631242e-03 -1.067600777946578830e-02 -4.539122167674498019e-03 9.599336316088391552e-03 -6.017832865511780170e-03 -3.888489460626035066e-02 2.184523407923260989e-03 5.330114283134214370e-02 -1.017617521770490703e-03 -3.128441610568293441e-03 -2.687662990414231481e-03 -3.897087714524002933e-02 9.154305812138635590e-03 5.299642449265042077e-02 -1.037932077683264426e-03 2.854431321512169908e-03 -3.021672084142980330e-03 -5.040844455565145557e-04 -1.133835678852965488e-04 -1.532567892582846914e-03 3.802554164799619441e-02 -6.692937525962109301e-03 -6.196270255471264532e-02 -5.792010592806486405e-04 1.511780905135745661e-05 3.212534423417990627e-05 8.555735060010623283e-04 -1.202810682649802475e-03 -1.051018431143356177e-02 -2.046100968796640482e-03 8.584080951981945540e-04 3.334421758893241390e-03 5.162145975942814546e-01 -4.685245240786627130e-02 -4.307659062467295019e-01 2.116493267192076297e-03 -3.358988198601795851e-04 -3.065135785165675614e-03 -2.001692404708221157e-03 -2.007834014635615644e-04 3.449222621377099132e-03 2.793487653773830091e-03 -9.448630656962858643e-07 -7.029781208888028106e-04 1.011003480310529966e-04 1.641227145139580353e-03 -6.481760630775996578e-04 1.020452110967492824e-04 2.522784385447518225e-04 4.440856408840739879e-04 2.749551521218367330e-04 1.384224391266200734e-04 1.440916175209170508e-04 1.351154183966505468e-04 -1.768783659010519666e-03 -1.507056589808398409e-04 2.775535255525362135e-03 -3.184188531445435091e-04 -6.552625360703814329e-04 2.560578908076291231e-04 -2.428298078876642806e-04 1.842482978135892482e-04 1.388948706594790583e-04 -1.908623392735770904e-04 2.962145711003175835e-04 5.527448934410008480e-05 1.988936753321147825e-04 -3.307020729980368612e-06 3.873938569415487365e-05 -2.125941897849277680e-04 4.488099562125391542e-05 9.684846423532755301e-05 3.921181722698268779e-05 2.834589197132334100e-04 -4.629829021984442280e-05 1.658234680322352023e-04 1.737130746309195357e-03
-9.293200682798086892e-03 -1.319643000724918594e-02 -6.982538055602454871e-04 4.301300134035063866e-02 -1.671070645070052429e-01 -6.442832272468487775e-02 -1.633668240613925932e-03 1.228416471730550338e-02 -2.187357997120364592e-03 8.747069830817287908e-03 -1.293375807498164248e-02 4.523531927090232614e-03 -5.342680961908168047e-02 4.576444258770033871e-03 7.086236777064221226e-02 3.259777576702005322e-04 -1.803271160908971864e-03 -4.634553337311242763e-03 5.282634914082250804e-02 -1.105159084808582555e-02 -6.852524897760667311e-02 -5.735318808864085837e-04 -1.903899077407167502e-04 4.579751279500022913e-03 -1.261392192721970179e-04 -4.534870283878760649e-03 5.281784537323115127e-04 6.459556348731626887e-03 -4.570302648842911736e-03 -8.872736618556826410e-03 -8.787226511086860311e-05 1.380444939003412121e-03 -1.582645635065512368e-04 4.606207445339324628e-04 -2.746244500488304995e-03 7.001435316916688502e-04 -2.930020366769041547e-03 5.621935240978959440e-04 3.881969905472631641e-03 -4.685245240786627130e-02 1.882809733780503869e-01 6.950696170288014897e-02 3.325917991301910849e-04 9.798229991420511972e-04 -5.300681798637289126e-04 2.852541595380756086e-03 -1.719650779593830331e-04 -3.862127781092703459e-03 2.810967620489485033e-03 1.545323543969924582e-03 7.228202452687175483e-04 1.559968921488455538e-03 2.777424981656765549e-03 -1.172102633014188763e-03 7.124267515459011945e-04 7.667563778242860199e-04 4.516445454097364320e-04 2.409400817561578676e-05 -2.371606294934025397e-04 6.708527766546357792e-05 -1.575559162072682779e-03 2.798684400635250737e-03 9.916337874634308450e-04 -2.715536450852701691e-03 1.702643244410776769e-03 -1.082813073304526473e-03 -5.669178394253609338e-06 -9.188793314037109472e-04 -3.307020729988500128e-06 -6.562073991361183764e-04 6.524279468732817333e-04 -4.393613255555004014e-04 -2.966870026331765685e-04 1.242494931409535239e-04 -3.968424875985143057e-04 2.409400817562418933e-04 2.107044636534972492e-04 3.505441973786902117e-04 6.519555153404390114e-05 2.896005296403473595e-04 5.574692087694009621e-05 -3.722760478900422445e-04 3.798349524157263726e-04 -4.251883795706470036e-06
-1.600125601781184764e-03 3.594731533496553673e-03 4.581641005631443241e-03 3.955513322192225623e-01 -6.443682649227623627e-02 -7.508316557147871606e-01 -1.494867856260981287e-02 -2.266254063107219635e-03 -7.294815298819847839e-03 -3.530953276561100279e-03 2.107044636534809862e-04 3.948582751605233740e-03 3.002774822828788333e-03 1.710202148936440514e-03 -9.231312151994097194e-04 -1.160764276225668100e-03 -2.719788334648384417e-03 -5.187298230752061898e-04 -8.556679923076602329e-03 2.447195340190592375e-04 1.488867975793721141e-02 -1.043601256077507193e-03 2.912540400053398749e-03 -1.878387774632978230e-03 -1.378082781339109823e-03 4.606207445339815772e-04 3.170015585459485565e-04 5.805096946267002123e-02 -8.697936951400322969e-03 -8.438099608329882595e-02 -5.801459223464750306e-04 -1.837758662807475562e-04 -8.645497051254049975e-05 4.840061054103405452e-03 7.020332578230930806e-04 3.149701029546785134e-03 5.149503708124988921e-05 -4.809353004468037637e-04 -3.968424875985251477e-05 -4.307659062467295019e-01 6.950696170288014897e-02 8.150464393866213575e-01 3.052852565311450425e-03 -5.050293086224005770e-04 -3.706225375250428444e-03 -6.453414738804728532e-04 6.335306855590741235e-04 7.020332578230848407e-04 -3.684965956270809181e-05 9.387214557836473690e-04 1.081868210238944028e-04 -1.507056589808777880e-04 8.706913150524305846e-04 1.684690846162292550e-03 2.418849448219463107e-04 1.318083976666484941e-04 5.484930096450802480e-04 1.308635346009413662e-04 2.659789529975810710e-04 -4.629829021984442280e-05 1.511780905137259309e-04 -1.088482251698801766e-03 2.092399259016452379e-03 6.264442125662327172e-04 -1.306273188345118737e-03 5.645556817621827372e-04 1.648786049665389164e-04 -2.272395673034370393e-04 9.448630656962858643e-07 3.321193675973402315e-04 -2.258222727048600845e-04 3.533787865758048190e-04 1.752720986893498492e-04 -8.031336058548534107e-06 -1.653510364993843488e-05 7.842363445399519115e-05 -1.370051445279130142e-05 -1.034625056953343688e-04 -2.707032683260950263e-04 7.039229839545749906e-05 1.075726600311701329e-03 -4.956279211185755582e-03 5.196746861409532164e-06 -3.590479649700096393e-05
-4.480068226067569423e-03 -9.611147104409767730e-03 6.012636118650358658e-03 -3.731736678024596791e-03 1.139032425714312001e-03 1.067884236866289971e-02 -4.692676588798441184e-01 -4.601766588931081869e-02 -4.205165041414320459e-01 -4.515973022564548703e-03 1.061364681712892270e-02 3.300406688527650345e-03 -1.037932077683264426e-03 -2.838368649395087151e-03 2.991908897573098466e-03 -3.891985453969160763e-02 -9.139660434620113308e-03 -5.289957602841510731e-02 -1.013838069507640507e-03 3.149701029546785134e-03 2.666403571435739354e-03 -3.891229563516597489e-02 -2.177909366463292879e-03 -5.330870173586782501e-02 -5.314854744621188426e-04 1.388948706594580790e-04 1.525953851122871649e-03 3.792680345762967919e-02 6.703803451217797867e-03 6.196175769164691260e-02 -5.659729763606404299e-04 -4.251883795720043739e-06 -3.212534423417262179e-05 7.993541535913310098e-04 1.124387048195796008e-03 1.040813910033679297e-02 -2.019644802956732481e-03 1.662958995650833452e-04 -3.461978272764208893e-03 2.116493267192076297e-03 3.325917991301910849e-04 3.052852565311450425e-03 5.161399534120904020e-01 4.699229214159145185e-02 4.307942521387008172e-01 -2.028148570548129158e-03 -8.919507340309331192e-04 -3.348122273346047437e-03 2.645616583989932741e-04 1.039349372281960643e-04 -1.738548040907837364e-04 1.360602814623359906e-04 1.960590861349608728e-04 -2.896005296403460043e-04 1.237770616081216440e-04 1.755083144557722944e-03 2.310190195662709719e-04 2.767031487933943774e-03 3.221983054073882836e-04 6.580971252675461847e-04 1.308635346009305242e-04 -2.541681646762094463e-04 -2.886556665746497184e-04 2.730654259904007931e-04 -1.502332274480242241e-04 -1.379500075937502464e-04 2.767976350999683428e-03 -1.757445302221979921e-04 7.067575731516367431e-04 1.195251778124016215e-04 -1.659179543388091677e-03 6.358928432233256801e-04 9.921062189963331980e-05 2.003109699306917374e-04 -4.251883795696170115e-05 8.787226511109357506e-05 -1.984212437992557976e-04 3.779452262865103367e-06 -8.456524438111320645e-05 -1.360602814623251486e-04 -1.688470298425131903e-03 5.196746861409803214e-05 -4.157397489127896782e-05 -3.510166289115261573e-04
-8.733841747897364699e-03 -1.295548992549300574e-02 4.515028159498838539e-03 1.607212074773993644e-03 1.223455940635568596e-02 -2.208144984566015948e-03 -4.322512309860269963e-02 -1.672034405397077594e-01 -6.459509105578280230e-02 9.265799653892518167e-03 -1.320446134330778218e-02 -6.968365109616766638e-04 5.466032835136741238e-04 -2.031455591278151539e-04 4.606207445339922241e-03 -5.285233287512956790e-02 -1.107521242472859178e-02 -6.859564127600212280e-02 -3.373161144587673820e-04 -1.816971675361777044e-03 -4.622742548989861380e-03 5.342586475601597551e-02 4.550460524462987891e-03 7.082315595341522052e-02 1.620440157692792970e-04 -4.609986897602766365e-03 5.371546528565608863e-04 -6.335779287123647491e-03 -4.540067030740170886e-03 -8.869902029359695919e-03 7.700633985548328841e-05 1.384224391266252342e-03 -1.573197004408378476e-04 -4.327472840955071381e-04 -2.795849811438118511e-03 6.888051749031381043e-04 -2.836006491730828222e-03 -1.388948706594790583e-04 -3.870631548684098835e-03 -3.358988198601795851e-04 9.798229991420511972e-04 -5.050293086224005770e-04 4.699229214159145185e-02 1.883253819421387698e-01 6.968223380156948754e-02 2.898839885600574921e-03 5.990431836606202988e-04 3.876300727078364587e-03 -1.417294598560691829e-06 -7.728979877514040352e-04 -1.322808291995671102e-05 6.798289757788887307e-04 6.415620216176063945e-04 -4.176294750441524343e-04 1.581700771999801011e-03 2.801046558299523544e-03 1.041711529946112019e-03 2.696166758005638132e-03 1.737603177842077327e-03 -1.078561189508830953e-03 -7.237651083344382287e-04 7.691185354885538396e-04 4.365267363583654652e-04 -8.503767591402098050e-06 -2.088147375220748619e-04 6.566798306688933357e-05 -2.784983886182453797e-03 1.723430231856410777e-03 7.195132245387398902e-04 -1.585007792729787885e-03 2.795377379905264730e-03 -1.151315645568558874e-03 -3.425128613201484538e-04 2.258222727048655055e-04 3.477096081815552755e-04 2.116493267192043771e-04 1.256667877395331893e-04 -3.973149191313705801e-04 5.395168105208435596e-04 3.963700560656593865e-04 -5.952637313978487079e-05 8.173065518398098077e-05 2.669238160632909094e-04 9.968305343247604172e-05
3.546543517145305836e-03 2.423573763547619275e-04 3.976928643576561201e-03 1.498600065370538081e-02 -2.100903026607859898e-03 -7.304263929476984170e-03 -3.955168447173241786e-01 -6.451147067446738603e-02 -7.509162209591683235e-01 1.561386216087008207e-03 3.609376911015062944e-03 4.560381586652973232e-03 1.086592525567382089e-03 2.930020366769025934e-03 -1.883112089961539457e-03 8.591639856507862771e-03 2.877108035089199307e-04 1.494064722655127561e-02 1.187220442065532733e-03 -2.661679256107202414e-03 -4.809353004467687440e-04 -3.037262324727223184e-03 1.755083144557722944e-03 -9.283279620608262447e-04 1.405483810244670742e-03 6.155782873105596553e-04 2.999940233631479382e-04 -5.808214994383865959e-02 -8.762660071401532497e-03 -8.439989334461300841e-02 6.198301711062828220e-04 -1.596818581051235295e-04 -8.551010744683711236e-05 -4.826360539650462363e-03 7.209305191372790064e-04 3.293792647067694812e-03 5.834529430764120311e-04 5.267611591337675175e-04 6.897500379688460996e-04 -3.065135785165675614e-03 -5.300681798637289126e-04 -3.706225375250428444e-03 4.307942521387008172e-01 6.968223380156948754e-02 8.150577777434098170e-01 1.700753518281503812e-05 -5.867599638063707157e-04 -4.251883795698474045e-05 -1.242494931409589450e-04 -2.470816916833734611e-04 2.125941897849711361e-05 -3.977873506642187230e-04 -2.300741565005584230e-04 2.952697080345941926e-04 -1.870828870107268949e-04 -1.105962218414454105e-03 1.958701135218411313e-03 -6.042399305220555808e-04 -1.353988773163513010e-03 5.650281132950200381e-04 -2.012558329964097073e-04 1.261392192723732007e-04 4.951082464324323661e-04 -1.653510364993762173e-04 1.899174762078591205e-04 -4.110154335842811438e-05 -2.645616583989715900e-05 8.787226511109899607e-04 1.256667877395304788e-04 1.979488122664076546e-04 8.456524438111212225e-04 1.647841186599562774e-03 -1.861380239450197670e-04 -1.653510364994521115e-05 -9.968305343249094950e-05 -2.144839159163474448e-04 -5.149503708122820517e-05 -1.039349372281770907e-05 5.025726646515506386e-03 -7.558904525678707131e-06 -1.984212437992557976e-05 3.297572099330290437e-04 8.267551824969217441e-05 1.051160160603207584e-03
-6.033895537628877238e-03 -7.384104858529534632e-03 1.087537388633089217e-03 -1.769728522076226794e-03 -8.456524438111320645e-04 1.160291844692802610e-02 -1.768311227477682365e-03 -3.379775186047357868e-03 -1.103222115523877500e-02 -4.836801276526632165e-01 4.427415731730804938e-01 -4.859761449023402430e-02 -1.267533802650974706e-03 -3.794570071894378619e-03 2.728292102239800176e-03 -1.255250582796727833e-03 -4.120075398031743802e-03 -2.223262793617413694e-03 -3.661297136475882841e-02 4.817242611066419739e-02 -2.531288153039104420e-03 -3.670084362986994475e-02 4.797683945606204259e-02 -7.697326964812657712e-03 3.134677706801993619e-02 -5.046371904501276151e-02 5.591227191343384542e-03 2.488296883549159268e-03 -2.023896686752421278e-03 1.856655924121619746e-04 6.135940748725463890e-03 -2.024841549818164402e-03 7.228202452686581883e-05 -4.148421290003033966e-03 -2.423573763548068135e-04 -2.362157664273943763e-05 2.080116039162248874e-03 -3.055214722975734508e-03 3.557409442400956781e-04 -2.001692404708221157e-03 2.852541595380756086e-03 -6.453414738804728532e-04 -2.028148570548129158e-03 2.898839885600574921e-03 1.700753518281503812e-05 5.275264982169706185e-01 -4.688471948156028857e-01 5.082796375684425078e-02 1.355878499294878477e-04 4.979428356295862758e-04 -2.026731275949595571e-04 9.448630657107057532e-05 1.700753518279660668e-04 -1.951142230692483239e-04 9.968305343249772577e-05 1.889726131421248876e-04 1.847207293464428121e-04 1.922796338721432033e-04 3.514890604444014053e-04 1.185803147466836516e-04 1.893033152151478611e-03 -6.160507188434217844e-04 5.385719474552855095e-05 2.877108035089209065e-04 -1.115410849071563331e-03 -1.511780905137205099e-03 3.070804963560308694e-04 -6.368377062890436500e-04 1.709729717403629017e-03 1.901536919742886130e-03 -6.056572251205783256e-04 2.456643970848073483e-04 -2.022006960621005722e-04 1.959645998284129283e-03 6.425068846832457598e-05 7.899055229341946788e-04 8.121098049783934993e-04 -9.826575883391806040e-05 2.603097746033057776e-04 3.779452262842064071e-06 -1.313359661337895092e-04 2.881832350417853125e-04 1.072419579581926959e-04 1.478710697837347203e-04
-1.421074050828973964e-02 -3.873466137881208075e-03 1.305800756812248910e-03 -7.842363445399302274e-04 8.956356999872239211e-03 -3.128914042101194060e-03 -3.667485989556316939e-03 9.282334757542445164e-03 -1.514615494334326483e-03 4.414215994702825885e-01 -7.205563533632832751e-01 6.311023874801832689e-02 -1.209897155642633906e-03 -2.769393645598217449e-03 4.051572825767688416e-03 -1.042183961478962764e-03 -3.912677955108230174e-03 -3.614101226343634579e-03 3.763862022258769244e-03 -2.788290906912442406e-03 -1.830672189814584608e-03 -7.330247663784000660e-03 1.260919761191000958e-02 2.645616583989917562e-04 4.952688731536078470e-02 -8.471547760856043552e-02 8.688015889210365383e-03 -5.624769830176162139e-03 -1.704532970542196229e-03 -6.850257226402849814e-04 5.597368801270427748e-03 5.300209367104482400e-03 -8.943128916952437649e-04 8.806123772423608484e-04 -1.559496489955595902e-03 3.047183386917228258e-04 3.029703420201544477e-03 -3.908426071312556122e-03 4.705418067239372656e-04 -2.007834014635615644e-04 -1.719650779593830331e-04 6.335306855590741235e-04 -8.919507340309331192e-04 5.990431836606202988e-04 -5.867599638063707157e-04 -4.688471948156028857e-01 7.799334381386784365e-01 -6.694780008940257043e-02 1.880277500764448648e-04 5.111709185495077502e-04 -7.700633985542907831e-05 4.346370102269268149e-04 1.899174762078699626e-04 -3.784176578171467072e-04 4.393613255555166644e-04 3.288123468673435999e-04 4.251883795698338520e-04 1.984212437992666396e-04 -7.558904525700391175e-06 1.729099410250766085e-04 2.834589197133309882e-05 3.571582388386712777e-04 -3.552685127072461799e-04 -7.133716146116462695e-05 1.417294598566139945e-03 -8.295897716940349963e-04 2.055077167920646777e-04 2.031455591278131211e-03 1.240605205278218562e-03 4.568412922711581614e-04 7.062851416187723372e-04 5.456584204479642854e-04 -2.879470192753493148e-03 1.501387411414405008e-03 9.401387503821159036e-05 2.135390528506403169e-04 2.140114843834884598e-03 -3.453474505172793242e-04 1.393673021923163592e-04 2.310190195662926559e-04 7.936849751970231903e-05 2.740102890558802386e-05 1.568472689079836060e-04 -1.488159328494526902e-04
1.554772174627048770e-03 1.105962218414441962e-03 6.058934408870201779e-03 1.338587505192423074e-02 -2.564358360338988337e-03 -1.102655197684446718e-02 -1.288557005863045363e-02 -1.813664654631787134e-03 -1.129158606677634590e-02 -4.818376446745270547e-02 6.339936684612582085e-02 -1.472928135875178901e-01 -7.332137389915326011e-04 3.730791814958908312e-03 -9.193517629365637522e-04 1.028011015493300335e-03 -2.964980300200343623e-03 6.585695568003951950e-04 5.121771977144995436e-02 -6.789785990197472199e-02 3.572527251452357454e-03 -5.082229457844999326e-02 6.594293821901917041e-02 -1.154575423145255166e-02 -5.356901151046965584e-03 8.697464519867482632e-03 -6.604120397785309682e-03 6.391998639533507179e-04 -6.968365109616811090e-04 -7.947715677226002001e-03 -6.897500379687458109e-04 -7.204580876044499455e-04 -2.804353579029517356e-03 -1.129111363522443726e-04 2.385779240919657794e-04 5.782561962149823870e-04 -3.566858073057919639e-04 4.714866697896769195e-04 6.769943865817550956e-04 3.449222621377099132e-03 -3.862127781092703459e-03 7.020332578230848407e-04 -3.348122273346047437e-03 3.876300727078364587e-03 -4.251883795698474045e-05 5.082796375684425078e-02 -6.694780008940257043e-02 1.787643125802116650e-01 -4.369991678912325817e-04 7.795120292114027195e-05 3.632998487657838720e-04 -1.469262067180248819e-04 -1.710202148936488002e-04 -6.614041459974289751e-06 1.889726131422387288e-06 9.306901197250988349e-05 -6.793565442460310468e-04 4.209364957741355134e-04 2.551130277418867586e-05 3.245604630716317088e-04 -1.940748736969882425e-03 -8.414005600154215829e-04 1.324225586593620520e-03 -1.382807096667698372e-03 1.241550068343931111e-03 3.165763701663870926e-03 1.326115312725044317e-03 -8.328967924240370489e-04 3.182771236846670786e-03 1.887836405290074446e-03 1.118717869801539580e-03 1.594928854919752193e-03 1.195251778124083977e-04 -9.448630657107464107e-05 1.295879694622298264e-03 -2.598373430704901607e-05 -3.604652595686570673e-04 -1.017145090237624779e-03 3.165291270131035035e-04 -2.551130277419030217e-04 2.976318656988430388e-05 -2.362157664276913461e-04 2.144839159163406685e-04 4.251883795697660893e-05
-4.064800908687658809e-02 5.789128760456500183e-02 -1.799019277113272442e-03 3.220046084788961982e-02 -5.530094550991897229e-02 -3.113323801517183659e-04 2.111296520330670830e-03 -2.144839159163311818e-04 5.102260554837897803e-04 -1.231629006153919532e-03 -1.945473052298457312e-03 4.851871842424641552e-04 -4.354269157498806830e-01 4.143101710943110083e-01 -5.125220727334837967e-02 1.253360856665302735e-03 -3.194582025168046964e-03 -6.221923287705309093e-03 -7.069465457647867990e-03 -1.095238022618619592e-02 8.182514149055073946e-04 -5.324303375280102849e-04 1.498552822217241341e-03 -2.184995839456117372e-03 -7.267414269914243552e-03 -4.748881768262250627e-03 1.298619797512860254e-02 1.216038765569735659e-03 -1.104025249129728971e-02 1.044073687610383525e-03 -4.044013921242878805e-04 3.221038191007960169e-03 2.513335754790624755e-04 2.617270692019044165e-04 -3.495993343129763075e-04 4.969979725638571386e-04 3.368436829258975550e-04 -1.691304887622372549e-04 -1.323753155060764138e-03 2.793487653773830091e-03 2.810967620489485033e-03 -3.684965956270809181e-05 2.645616583989932741e-04 -1.417294598560691829e-06 -1.242494931409589450e-04 1.355878499294878477e-04 1.880277500764448648e-04 -4.369991678912325817e-04 4.792846246709767111e-01 -4.352053453609715516e-01 4.834439118862354084e-02 -3.158488256057906396e-02 4.970924588704273006e-02 -2.223262793617404587e-03 -2.423573763548052956e-04 -1.111158965275843308e-03 -3.684965956272435485e-05 2.522311953914854396e-03 -1.223597670095392682e-04 1.423436208493247118e-03 -3.902284461385291739e-04 4.488099562126746794e-05 6.888051749031471032e-04 2.858683205307882124e-03 -3.480403102545563156e-03 4.922736572353001404e-04 3.311745045316222616e-04 3.873938569414403163e-05 3.316469360644649835e-04 -8.976199124252409386e-05 -5.055017401553191930e-05 -1.336981237980735919e-04 -9.812402937406090701e-04 1.370051445279130142e-05 -2.120745150987789381e-03 -2.182633681791922194e-04 7.511661372401482253e-05 1.009586185711940868e-03 -2.815691935817974702e-04 1.714926464265077851e-04 1.105489786881568015e-04 -4.228262219055606112e-04 -2.546405962090467472e-04 9.259658043962379348e-05
3.521977077436822933e-03 3.291902920936264510e-03 4.155507762995881010e-03 3.363570784470423791e-02 -5.232273712679866989e-02 -1.327532607323621272e-03 7.804568922770908738e-04 8.208970314895022713e-03 -8.999820700895141794e-04 -2.347512286758352690e-03 9.705633410980837872e-03 1.379972507470540342e-03 4.108250436764369629e-01 -7.765083095254770029e-01 6.690244666224845482e-02 -1.954921682955561117e-03 -1.051065674296641772e-02 -3.590479649700765888e-05 -1.190999894328402878e-02 -2.273057077180358834e-02 8.371486762197341948e-04 3.585755334372265485e-04 -1.047711410413368176e-02 -4.355818732926600720e-04 1.937441716239941304e-03 -9.461386308494622657e-03 -2.194916901646083631e-03 1.613826116233943540e-03 -1.159535954240236560e-02 5.089977334983826138e-03 -7.195132245385962334e-04 -8.332274944970281469e-03 -1.700753518279337034e-04 5.026671509583062296e-04 -5.408868619661210200e-03 -7.620320624957278291e-04 6.741597973846324109e-04 1.728626978717831206e-03 -7.814017553427844492e-04 -9.448630656962858643e-07 1.545323543969924582e-03 9.387214557836473690e-04 1.039349372281960643e-04 -7.728979877514040352e-04 -2.470816916833734611e-04 4.979428356295862758e-04 5.111709185495077502e-04 7.795120292114027195e-05 -4.352053453609715516e-01 8.375974861759399870e-01 -6.825454570928053688e-02 -5.364460055572790875e-03 8.477783857089724734e-03 -2.324835573181316568e-03 -3.165291270131346743e-05 1.496190664552977858e-03 2.560578908076074391e-04 -3.982597821970885500e-04 6.562073991361102449e-04 -2.236490876537347745e-03 -8.220308671683671312e-04 1.294462400023736271e-03 6.944743532975037117e-05 3.509693857582586902e-03 -2.783566591583878144e-03 -2.395227871576730699e-04 -2.220428204420966251e-05 1.111631396808691451e-03 2.551130277418461011e-05 -8.125822365111657480e-05 2.395227871576730699e-04 -2.787346043846706655e-04 6.425068846832864174e-05 4.861320473081983881e-04 -2.990491602974565855e-04 -1.162181570824158319e-04 6.316409594276381836e-04 1.814137086164624435e-04 -3.836144046785575946e-04 5.801459223464167005e-04 1.020452110967709665e-04 -7.606147678970568739e-05 -6.141609927119912656e-05 -2.787346043847411386e-05
5.275879143162421486e-02 -7.891449081662924026e-02 -3.584338039773742740e-03 -6.203026026391087605e-03 4.892973385783134718e-03 -5.854371555143844663e-03 -1.078561189508790187e-03 2.522784385447626645e-04 -8.064406265841236269e-04 -2.924351188375053350e-04 1.465010183384501691e-03 -7.695909670214155351e-04 -5.641021474906338096e-02 6.809344655657685597e-02 -1.673678467131414216e-01 1.259974898125274315e-03 -2.684828401217110531e-03 7.850867212990646909e-03 1.091316840895917729e-03 2.890336118009188653e-03 6.491209261432845596e-04 5.466032835136551502e-04 -7.029781208888007506e-04 1.595873717985458670e-03 7.466307945246298920e-03 4.581168574098577750e-03 -1.606739643241136134e-02 -1.700753518279606458e-04 -6.931043018521232738e-03 -8.928955970966575943e-04 2.593649115376138285e-03 -3.734571267221753303e-03 1.706422696673624579e-03 -3.826695416118746848e-05 2.144839159163452222e-04 5.603037979664769177e-04 -1.711619443535021589e-03 1.221707943963983847e-03 3.182771236846670786e-03 -7.029781208888028106e-04 7.228202452687175483e-04 1.081868210238944028e-04 -1.738548040907837364e-04 -1.322808291995671102e-05 2.125941897849711361e-05 -2.026731275949595571e-04 -7.700633985542907831e-05 3.632998487657838720e-04 4.834439118862354084e-02 -6.825454570928053688e-02 1.792811526771554420e-01 -4.711890379239670745e-02 7.506086680312794301e-02 -4.432825072782001392e-03 1.549575427765598635e-04 1.377137918273424379e-03 1.298714283819429188e-03 -1.353043910097795040e-03 1.751303692294878169e-03 -1.495245801487265309e-03 1.231156574621125599e-03 -1.467372341048796616e-03 1.407845967909025298e-03 -2.858210773775120717e-04 1.307218051410825865e-03 1.964842745145518703e-03 -3.425128613201403223e-04 2.834589197148488712e-06 -3.807798154814416320e-04 7.842363445399519115e-05 1.110214102210157865e-04 3.732209109557249778e-05 1.124387048195791888e-03 -2.503887124134188819e-05 2.282789166757174387e-03 9.212414890680275560e-05 -4.724315328553528766e-05 -1.050687729070364862e-03 2.692859737275072295e-05 -1.866104554778746862e-04 -9.306901197250988349e-05 -8.173065518398098077e-05 1.280289454038050748e-04 1.251943562066714939e-04
3.894111395867019820e-02 8.640772735924839854e-03 5.936102210327805911e-02 -4.105099318440225131e-02 -2.335890471050124095e-02 -5.302099093235888849e-02 1.965315176678350366e-03 -1.140922151845742520e-03 -6.136885611791485437e-04 1.211786881774069846e-03 -3.067970374362829523e-03 1.592094265722582020e-04 -4.424515002119072671e-01 -3.441049555858707865e-02 -4.292673534245122768e-01 -8.602033350230700592e-03 1.380917370536264167e-03 1.153299858006545490e-02 2.202948237704620022e-03 9.294145545863830016e-03 3.264029460497796901e-03 -1.261392192723862112e-03 2.321528552451318853e-03 -1.296824557688002573e-03 5.726342609739819116e-03 -4.979428356295671071e-03 -3.646699002110662113e-03 -4.657230050888317048e-03 -5.199109019073416826e-03 9.425481511997622561e-03 -3.963700560659128187e-04 -8.272276140297630566e-04 -1.673824920906607019e-03 -1.869884007041496769e-03 1.756028007623424651e-03 -2.550185414353315499e-03 1.930827674779926357e-03 -4.110154335841944076e-04 -1.912875276531412431e-03 1.011003480310529966e-04 1.559968921488455538e-03 -1.507056589808777880e-04 1.360602814623359906e-04 6.798289757788887307e-04 -3.977873506642187230e-04 9.448630657107057532e-05 4.346370102269268149e-04 -1.469262067180248819e-04 -3.158488256057906396e-02 -5.364460055572790875e-03 -4.711890379239670745e-02 4.744166901564349503e-01 5.515968848159521348e-02 4.540482770489082109e-01 3.074584415822801103e-03 3.491269027801335856e-04 4.225900061391337642e-03 -3.103875170859895539e-04 -1.242494931409589450e-04 -1.133835678852890272e-04 2.633333364135870183e-03 -2.125469466316337597e-03 1.776342563536176689e-04 -3.316469360644812465e-04 8.867539871695384948e-04 1.075254168778842345e-03 -4.960531094981394939e-05 2.272395673034261973e-04 -7.842363445398977014e-05 2.763724467203920038e-04 -3.840868362114165796e-04 1.814137086164516015e-04 -3.694414586929018873e-04 -1.332256922652146069e-04 1.445640490537448649e-04 -3.571582388386550146e-04 -1.837758662807248422e-04 2.881832350418124175e-05 -4.672347859939636732e-04 -4.445580724169031573e-04 3.571582388386604356e-04 7.653390832255925133e-05 2.508611439462114594e-04 -3.467647451158386608e-04
-3.057104449107159606e-03 -4.808408141402016091e-03 -9.160447422065759460e-03 -6.051186531731377050e-02 -3.352279670835181524e-02 -7.680697374856143567e-02 3.509221426049738760e-03 -4.795180058482105458e-04 6.250269179676557624e-04 1.314304524403645587e-03 -2.802936284430912212e-03 2.031455591277372269e-05 -3.285430608936144165e-02 -1.577505579988044970e-01 -6.122287477426111707e-02 7.497488426414736923e-04 7.384104858529519453e-04 -2.276175125297196303e-03 -2.416487290555244076e-03 8.608647391690676942e-03 -4.084170601534719419e-03 -1.625636904555353111e-03 2.463258012307931438e-03 -1.163598865422783846e-03 -4.320858799495414654e-03 2.197751490843211086e-03 3.733153972623188058e-03 -8.248182132121983229e-03 -9.572880150248500031e-03 1.250573510621467120e-02 3.864489938757548725e-04 7.355758966558205870e-04 7.265996975315680692e-04 -1.110214102210298811e-03 2.907816084724836655e-03 -3.845592677442764319e-03 5.664454078936295191e-04 6.429793162161670864e-04 1.116355712137251377e-03 1.641227145139580353e-03 2.777424981656765549e-03 8.706913150524305846e-04 1.960590861349608728e-04 6.415620216176063945e-04 -2.300741565005584230e-04 1.700753518279660668e-04 1.899174762078699626e-04 -1.710202148936488002e-04 4.970924588704273006e-02 8.477783857089724734e-03 7.506086680312794301e-02 5.515968848159521348e-02 1.753476877346015483e-01 6.042021359993982044e-02 -5.357373582579906535e-04 2.343732834495513336e-03 1.743272356236318793e-04 -1.009586185711931327e-03 8.881712817681208707e-04 -1.388003843529094297e-03 2.095706279746454431e-03 -1.410208125573303960e-03 1.791460372587582893e-03 2.125941897850253462e-05 1.426743229223232908e-03 1.362492540754915108e-03 2.787346043847411386e-05 1.795239824850373457e-04 1.251943562066660728e-04 4.162121804455998740e-04 -5.017222878924256294e-04 3.557409442400943228e-04 -1.285013769366681255e-04 -7.086472992841406221e-06 8.267551824968268764e-05 1.842482978134862490e-05 -9.448630657108141734e-05 -7.180959299401412513e-05 -6.807738388446039901e-04 -9.779332730106232805e-04 3.363712513930277280e-04 1.596818581051117659e-04 4.615656075996938008e-04 -1.998385383978110684e-04
-4.365456336196821968e-02 -7.663311894447080545e-03 -6.846950205672973355e-02 8.502822728331062285e-03 1.520237429575316095e-02 1.260683545424569341e-02 -1.507056589808620671e-03 1.166905886152786115e-03 1.224070101628251667e-03 -1.422018913894431639e-04 8.541562114025287415e-04 -1.099348176954455421e-03 -4.274976249024360353e-01 -6.025391770037473449e-02 -7.731526283476051198e-01 1.449419942800295527e-02 -1.201393388051224436e-03 -1.076057302384691300e-02 2.957893827207499181e-03 -3.325445559769000040e-03 9.921062189958724121e-06 3.751106370871609176e-04 -1.678076804702296684e-03 1.284541337833775649e-03 -5.302099093235838542e-03 5.101788123305210990e-03 3.108599486188378270e-03 2.083895491425158918e-03 -1.795239824850464801e-04 -1.355406067762076521e-03 2.351291739021294826e-03 -3.080253594217022728e-04 1.693667045286527395e-03 6.760495235160466666e-04 -2.555382161214729206e-03 3.529063550429675181e-04 -2.012558329963826022e-04 6.061296566534373105e-04 1.561386216087017748e-03 -6.481760630775996578e-04 -1.172102633014188763e-03 1.684690846162292550e-03 -2.896005296403460043e-04 -4.176294750441524343e-04 2.952697080345941926e-04 -1.951142230692483239e-04 -3.784176578171467072e-04 -6.614041459974289751e-06 -2.223262793617404587e-03 -2.324835573181316568e-03 -4.432825072782001392e-03 4.540482770489082109e-01 6.042021359993982044e-02 8.366129388614693685e-01 -3.967007581386598411e-03 -1.499970116815817212e-03 -3.294265078600537751e-03 5.286508852651763523e-04 5.102260554838548325e-05 1.166905886152775273e-03 -3.907008776713935799e-04 -1.586425087328360937e-03 4.488099562125662592e-05 3.486544712472583376e-04 1.001554849653404477e-04 6.075469512520142654e-04 1.790515509521892028e-04 -7.747877138829348427e-05 3.165291270130804642e-05 -1.941693600035628801e-04 3.784176578171575493e-04 -2.220428204419882048e-05 2.929075503703426359e-04 -2.740102890560970790e-05 -6.273890756319425556e-04 1.360602814623522536e-04 9.968305343248688374e-05 1.719650779593545728e-04 2.220428204420207309e-04 1.455561552727414150e-03 -2.574751854061735519e-04 -1.039349372282177483e-05 -7.686461039556988662e-04 1.592094265722582020e-04
3.894631070553149221e-02 -4.351566849130890022e-03 -5.961235567875713959e-02 2.013503193029641571e-03 -1.000137555054843785e-03 7.691185354885619711e-04 -4.104012725914654020e-02 -1.121599702151950331e-02 5.673052332833931899e-02 1.227377122358264561e-03 -3.065608216698523757e-03 3.089702224874125991e-04 -8.568963142930810170e-03 -1.299186715352286222e-03 -1.166055509393640333e-02 -4.429423565745440605e-01 5.944369762152776349e-02 4.265796904340980467e-01 -1.312887229805090317e-03 2.547823256689041825e-03 1.000609986587686724e-03 2.244049781063048137e-03 8.428650977672775407e-03 -5.029978530311202123e-03 5.663509215870089764e-03 -4.233458965917037166e-03 4.549043229864429584e-03 -4.658647345486910049e-03 -7.124267515459086972e-03 -8.029918763942833076e-03 -4.379440309568963414e-04 -4.464477985483247314e-04 1.864687260180166763e-03 -1.931772537845785273e-03 2.277592419895768053e-03 2.181216387193274982e-03 1.907678529670020409e-03 3.779452262828511544e-06 1.929410380181361545e-03 1.020452110967492824e-04 7.124267515459011945e-04 2.418849448219463107e-04 1.237770616081216440e-04 1.581700771999801011e-03 -1.870828870107268949e-04 9.968305343249772577e-05 4.393613255555166644e-04 1.889726131422387288e-06 -2.423573763548052956e-04 -3.165291270131346743e-05 1.549575427765598635e-04 3.074584415822801103e-03 -5.357373582579906535e-04 -3.967007581386598411e-03 4.748787281955674788e-01 -4.442462676052247317e-02 -4.555024213070369976e-01 -3.163259814539744197e-02 4.960058663448590165e-03 4.711795892933098862e-02 2.678686791289953267e-04 -4.445580724169167098e-04 -2.281844303691604302e-04 -3.732209109556707677e-05 1.667683310979423301e-04 5.763664700837332552e-05 -3.718036163572022330e-04 7.601423363643063091e-04 -1.229266848489684238e-03 2.629081480340161002e-03 -2.069250113906546430e-03 3.883387200071203391e-04 -2.012558329963934443e-04 -1.601542896379599089e-04 -1.044073687610442072e-04 -2.225152519748797159e-04 -1.936969284706876321e-04 2.362157664280016989e-06 2.881832350417039973e-05 3.774727947514409346e-04 2.376330610262588142e-04 -5.730594493535739933e-04 -5.768389016164106363e-04 -2.669238160632990409e-04
6.465697958658660552e-03 -4.229679513654215593e-03 -4.926516024615867212e-03 3.736460993353186641e-03 -7.946298382627411602e-04 -1.752720986893552702e-04 -6.093988828608074004e-02 -1.836010666135850372e-02 8.360668080094885157e-02 1.310525072140822497e-03 -2.930965229834802885e-03 2.621995007347362964e-04 -2.399007323839597375e-03 8.324243608911715588e-04 -3.760555001528878322e-04 6.046178757483107458e-02 -1.609186838581326828e-01 -7.465882756866801251e-02 -1.648313618132400075e-03 2.904036632461999036e-03 8.432902861468522101e-04 -2.972066773193171151e-03 9.900275202517263423e-03 2.019644802956743757e-03 -2.998995370565965025e-03 3.387334090573059561e-04 -3.017892631880152686e-03 -8.521719989645286375e-03 -1.173897872839039375e-02 -1.022814268631889664e-02 -1.105489786883194318e-04 6.921121956331298571e-04 -5.102260554837980203e-04 -1.250998699001002390e-03 4.131886186353121715e-03 3.028758557135829976e-03 6.155782873105356944e-04 3.538512181087071721e-04 -8.456524438111199214e-04 2.522784385447518225e-04 7.667563778242860199e-04 1.318083976666484941e-04 1.755083144557722944e-03 2.801046558299523544e-03 -1.105962218414454105e-03 1.889726131421248876e-04 3.288123468673435999e-04 9.306901197250988349e-05 -1.111158965275843308e-03 1.496190664552977858e-03 1.377137918273424379e-03 3.491269027801335856e-04 2.343732834495513336e-03 -1.499970116815817212e-03 -4.442462676052247317e-02 1.805491589113392692e-01 8.492051289381966073e-02 4.902705475359956516e-02 -7.685988608024116667e-03 -7.432340118034069798e-02 4.351094417597912208e-04 -6.321133909605025896e-04 -3.283399153344846149e-04 9.448630657125488969e-07 -3.354263883273856522e-05 -1.029900741624726734e-04 -4.346370102269593409e-05 1.392728158857646200e-03 -1.466427477983094909e-03 2.124052171717793168e-03 -1.404538947179028666e-03 -1.579811045868367674e-03 -2.740102890561187630e-04 -3.873938569413318961e-05 -2.135390528506281196e-04 -9.354144350535260541e-05 -8.314794978254167260e-05 1.270840823380993021e-04 2.735378575232651991e-04 6.661284613260757452e-04 1.152732940167141250e-04 -6.080193827848678293e-04 -1.331784491119301830e-03 -1.237770616080999600e-04
4.353078630036017610e-02 -6.654198140267964835e-03 -6.127484224287520209e-02 3.368436829258921340e-04 -6.703803451217876363e-04 1.063207164691028737e-02 5.097536239509508314e-03 -8.415422894752822708e-03 6.559711833696899898e-03 -4.190467696427483627e-04 -5.546346195721928423e-04 6.277197777049384024e-03 -1.500300818888820019e-02 -9.732089576820707275e-04 -2.199782946434489933e-02 4.252275913870660062e-01 -7.598352558679449809e-02 -7.815760825784165977e-01 -3.377885459916101039e-04 4.596758814682902245e-04 -1.136953726969749424e-02 -1.827365169084600120e-03 2.032872885876688216e-03 -1.191708541627687842e-02 6.077359238651627166e-03 -4.901477153374540069e-03 4.936909518338688553e-04 -3.165291270131563584e-04 2.171767756536169443e-03 -1.164874430561501847e-02 -2.440108867198084903e-03 7.714806931528360792e-04 -5.625714693241822863e-03 -4.960531094981937041e-04 1.768311227477675210e-03 -1.878718476705976137e-02 1.488159328494635322e-04 -2.428298078876805436e-04 1.338398532579284468e-03 4.440856408840739879e-04 4.516445454097364320e-04 5.484930096450802480e-04 2.310190195662709719e-04 1.041711529946112019e-03 1.958701135218411313e-03 1.847207293464428121e-04 4.251883795698338520e-04 -6.793565442460310468e-04 -3.684965956272435485e-05 2.560578908076074391e-04 1.298714283819429188e-03 4.225900061391337642e-03 1.743272356236318793e-04 -3.294265078600537751e-03 -4.555024213070369976e-01 8.492051289381966073e-02 8.312026529472096303e-01 -8.712109897386003179e-03 3.208282539620863853e-03 1.180370184839157552e-02 2.707032683261329734e-04 -2.782621728518116806e-04 5.262887276008814275e-04 -4.393613255555491905e-05 3.108599486188268549e-04 2.584200484718915218e-04 -6.221923287705235367e-04 3.543236496415282100e-05 1.387531411996235312e-03 -1.984212437992666396e-04 1.815081949230353247e-03 1.162181570824212529e-04 3.968424875985115952e-05 -2.031455591277914370e-05 -2.929075503703887145e-05 -7.795120292114162720e-05 3.543236496414739999e-05 6.547901045375508541e-04 1.677131941636548790e-04 6.155782873105573785e-04 2.418849448219571527e-04 -8.362038131539523654e-05 -1.055884475931767510e-03 3.037734756260071327e-04
-4.068911063023503832e-02 5.695067642264994845e-02 -1.049270434471792288e-02 2.120272719454948177e-03 -1.530678166451456077e-04 -4.275505372340637246e-04 3.222549971913097472e-02 -5.393987026376263066e-02 1.237581643467947079e-02 -1.225014964694002163e-03 -2.007361583102507292e-03 -3.892835830728274670e-04 1.256667877395304788e-03 -1.936969284707049793e-03 6.574829642748282466e-03 -4.349757436360037754e-01 4.156107751042619203e-01 -3.985526897474528374e-02 -4.927460887681482833e-04 1.734768588644942499e-03 2.082005765293643181e-03 -7.116236179400528897e-03 -1.057868688369759114e-02 1.644534165869571130e-03 -7.240485672541541184e-03 -7.283949373564206110e-03 -1.165346862094357450e-02 1.290682947760858970e-03 -1.126843692166643908e-02 1.215566334036892937e-03 -4.247159480369206569e-04 3.086867635677041470e-03 -9.665949162221055451e-04 2.754275836546740339e-04 -4.549515661397317084e-04 -4.554239976725840797e-04 2.768448782532509887e-04 3.921181722699217456e-05 1.378555212871986372e-03 2.749551521218367330e-04 2.409400817561578676e-05 1.308635346009413662e-04 2.767031487933943774e-03 2.696166758005638132e-03 -6.042399305220555808e-04 1.922796338721432033e-04 1.984212437992666396e-04 4.209364957741355134e-04 2.522311953914854396e-03 -3.982597821970885500e-04 -1.353043910097795040e-03 -3.103875170859895539e-04 -1.009586185711931327e-03 5.286508852651763523e-04 -3.163259814539744197e-02 4.902705475359956516e-02 -8.712109897386003179e-03 4.789822684899492922e-01 -4.352403052944028294e-01 4.704378717867270521e-02 -6.236096233690896495e-05 2.834589197126804669e-06 1.081868210238835608e-04 2.768448782532401467e-04 -1.644061734336799314e-04 -3.273950522687720660e-04 2.839313512460826371e-03 -3.538512181086768144e-03 2.829864881803690040e-04 -3.703863217586252782e-04 -4.015668029269930245e-05 -2.919626873046300870e-04 -9.009269331551942022e-04 4.506996823440347251e-04 2.066415524709419409e-03 -1.681856256965192850e-04 -1.644061734336690894e-04 -1.008168891113374755e-03 -4.147948858470283402e-04 -3.160566954802418080e-04 -8.031336058540944692e-05 -2.588924800047396647e-04 2.206255258434641048e-04 -4.771558481838885160e-05
-7.901417387006198778e-03 1.135914377597469806e-02 -7.183793888598848099e-03 6.051847935877735507e-04 2.480265547490697470e-04 4.918012257024736815e-04 3.448513974077821453e-02 -5.850592102880984580e-02 1.279344590972355047e-02 -2.453336950117989898e-03 1.293517536958018301e-03 -1.945473052298446470e-03 -2.239797897267371482e-03 -5.291233167980255794e-04 9.311625512579447010e-04 4.127010692934056646e-01 -7.661190676864544358e-01 6.647489612501433776e-02 4.190467696427320997e-04 7.643942201600005277e-04 1.407845967909020744e-03 -1.172055389860902387e-02 -1.338256803119425298e-02 1.807523044704667818e-03 4.894390680380594945e-04 7.861260706713505547e-04 -2.196334196244647576e-03 1.538709502509858244e-03 -6.850729657935815051e-03 -3.827167847661407454e-03 -1.569417552145594688e-03 6.751046604503378040e-04 5.867599638063830756e-04 2.716481313919159955e-04 -1.030373173157577262e-03 8.579356636653620236e-04 1.115883280604411474e-03 1.448002648201740863e-03 1.242494931409639540e-03 1.384224391266200734e-04 -2.371606294934025397e-04 2.659789529975810710e-04 3.221983054073882836e-04 1.737603177842077327e-03 -1.353988773163513010e-03 3.514890604444014053e-04 -7.558904525700391175e-06 2.551130277418867586e-05 -1.223597670095392682e-04 6.562073991361102449e-04 1.751303692294878169e-03 -1.242494931409589450e-04 8.881712817681208707e-04 5.102260554838548325e-05 4.960058663448590165e-03 -7.685988608024116667e-03 3.208282539620863853e-03 -4.352403052944028294e-01 8.350227343218781240e-01 -7.725861829397118186e-02 -1.223597670095392682e-04 -3.779452262842606172e-05 2.083423059892240085e-04 1.648786049665226534e-04 2.125941897849169260e-04 -2.414125132891144308e-04 3.516307899042558482e-03 -2.646561447055824183e-03 1.316194250535070685e-03 -8.253378878983529208e-04 1.464537751851669812e-03 1.370051445280756446e-05 -1.615715842365368637e-04 1.407845967909204191e-04 8.187238464383623680e-04 5.905394160691775432e-05 2.787346043846327184e-05 -4.393613255555004014e-04 4.913287941696580646e-05 -3.538512181086760013e-04 1.667683310979531722e-04 -1.020452110967709665e-04 8.787226511110035132e-05 -1.804688455507553156e-04
-5.228683233030166633e-02 7.563770570474437349e-02 -1.942260517875024628e-02 9.750986838135073179e-04 -5.366822213236977814e-04 -8.664394312567756141e-04 -1.308162914476565519e-03 6.808210819978822992e-03 -7.620320624957249017e-03 8.456524438111103804e-04 -1.945945483831305455e-03 -1.157457255495676889e-04 -7.823466184085159716e-04 4.443690998037687356e-03 7.002852611515253747e-03 -3.371224175302682535e-02 6.474296212556651664e-02 -1.670933639925524516e-01 -6.722700712532073131e-04 8.508491906725225689e-04 1.214149039438320102e-03 1.493356075355823948e-03 2.740102890561150225e-04 9.921062189962902636e-04 -7.743152823499652691e-03 -8.347865185554501771e-03 -1.455939497953699126e-02 -1.299186715351583442e-04 8.488177350812545208e-03 -1.584062929664083359e-03 -2.315859374057093432e-03 3.964172992189466185e-03 7.667563778242787557e-04 -2.645616583978873879e-05 1.351154183966332537e-04 4.351094417598028760e-04 1.518867378130035663e-03 -8.182514149055169356e-04 3.164346407065314355e-03 1.440916175209170508e-04 6.708527766546357792e-05 -4.629829021984442280e-05 6.580971252675461847e-04 -1.078561189508830953e-03 5.650281132950200381e-04 1.185803147466836516e-04 1.729099410250766085e-04 3.245604630716317088e-04 1.423436208493247118e-03 -2.236490876537347745e-03 -1.495245801487265309e-03 -1.133835678852890272e-04 -1.388003843529094297e-03 1.166905886152775273e-03 4.711795892933098862e-02 -7.432340118034069798e-02 1.180370184839157552e-02 4.704378717867270521e-02 -7.725861829397118186e-02 1.821714887951646766e-01 -5.810907854122146846e-05 -1.020452110967601245e-04 2.673962475961309208e-04 3.340090937287436453e-04 -2.314914510991407989e-04 -3.009388864288640650e-04 -4.861320473081658620e-04 -2.759000151875438608e-04 1.963897882079800733e-03 -1.077143894910267442e-03 1.361075246156338153e-03 6.051847935877356036e-04 -1.191472325861263597e-03 4.993601302281307046e-04 2.101847889673572230e-03 -1.913347708064198124e-04 -1.842482978135838272e-04 -9.661224846892529569e-04 -1.322808291994315849e-05 -6.141609927115304797e-06 1.251943562066769149e-04 -1.006279164982048537e-04 1.251943562066782701e-04 -1.266116508052430277e-04
1.235408458416791411e-03 3.042459071588617808e-03 -2.825140566475045981e-04 -4.111902332513341085e-02 1.118198195115390620e-02 -5.680516751053046876e-02 1.999330247043980442e-03 9.240760782651109926e-04 -7.865985022042034681e-04 3.896048365151719151e-02 4.361487911320799035e-03 5.956700225160301010e-02 2.225152519748818843e-03 -8.484397898549708023e-03 5.037065003304025748e-03 -1.275565138709534082e-03 -2.565303223404701970e-03 -9.831300198720380711e-04 -4.428757437284114307e-01 -5.967424420956119607e-02 -4.265763834133680654e-01 -8.541562114025205016e-03 1.280289454038074709e-03 1.169929447963054259e-02 5.753743638645451158e-03 4.134248344017404930e-03 -4.506524391907446199e-03 -4.679906764465294189e-03 7.202691149913079995e-03 8.058737087447018221e-03 -3.538512181088752234e-04 4.946358148995833558e-04 -1.850514314194509537e-03 -1.909095824268629889e-03 -2.300269133472829762e-03 -2.161374262813353306e-03 1.393673021922946752e-04 -4.152673173798819041e-04 -2.031455591278591996e-05 1.351154183966505468e-04 -1.575559162072682779e-03 1.511780905137259309e-04 1.308635346009305242e-04 -7.237651083344382287e-04 -2.012558329964097073e-04 1.893033152151478611e-03 2.834589197133309882e-05 -1.940748736969882425e-03 -3.902284461385291739e-04 -8.220308671683671312e-04 1.231156574621125599e-03 2.633333364135870183e-03 2.095706279746454431e-03 -3.907008776713935799e-04 2.678686791289953267e-04 4.351094417597912208e-04 2.707032683261329734e-04 -6.236096233690896495e-05 -1.223597670095392682e-04 -5.810907854122146846e-05 4.747492819555651500e-01 4.463674851877456884e-02 4.556110805595937618e-01 -3.156456800466626855e-02 -4.934547360674388858e-03 -4.706173957692119658e-02 -2.404676502233801978e-04 -3.779452262843690374e-05 -1.681856256965247060e-04 3.037262324727223184e-03 5.040844455566988701e-04 4.012833440073562165e-03 -3.845592677442755646e-04 2.116493267192097981e-04 2.503887124133104616e-05 -2.976318656988999594e-04 1.587369950394046381e-04 1.044073687610279442e-04 -5.825080800106777982e-04 5.253438645351824312e-04 2.782621728518279436e-04 4.724315328644059647e-07 -3.415679982544372602e-04 -2.692859737275722816e-04
-1.334619080316419310e-03 -2.922933893776276035e-03 2.598373430704413716e-04 6.094036071761362028e-02 -1.833223320092003741e-02 8.355140631160479225e-02 -3.741185308681738327e-03 -7.965195643941716790e-04 -1.497607959151218710e-04 -6.428848299095958098e-03 -4.232986534384201166e-03 -4.910453352498775348e-03 2.977263520054571413e-03 9.900747634050122842e-03 2.039959358869525285e-03 1.649258481198112624e-03 2.898367454067741524e-03 8.111649419126794325e-04 -6.069564118359448146e-02 -1.610098631439737527e-01 -7.493283785772414385e-02 2.395700303109627415e-03 8.225032987012110457e-04 -3.855041308099846440e-04 3.092064382538393594e-03 3.344815252616130385e-04 -3.013640748084440036e-03 8.624710063807720234e-03 -1.173330954999613623e-02 -1.023853618004172406e-02 1.199976093452985535e-04 6.902224695017011814e-04 -5.040844455566854260e-04 1.260447329658062826e-03 4.135193207083113359e-03 3.017892631880145747e-03 -1.889726131421682557e-04 3.288123468673381788e-04 9.543116963678718997e-05 -1.768783659010519666e-03 2.798684400635250737e-03 -1.088482251698801766e-03 -2.541681646762094463e-04 7.691185354885538396e-04 1.261392192723732007e-04 -6.160507188434217844e-04 3.571582388386712777e-04 -8.414005600154215829e-04 4.488099562126746794e-05 1.294462400023736271e-03 -1.467372341048796616e-03 -2.125469466316337597e-03 -1.410208125573303960e-03 -1.586425087328360937e-03 -4.445580724169167098e-04 -6.321133909605025896e-04 -2.782621728518116806e-04 2.834589197126804669e-06 -3.779452262842606172e-05 -1.020452110967601245e-04 4.463674851877456884e-02 1.806266376827275755e-01 8.526349818667267044e-02 -4.904642444644663479e-02 -7.727090151382544347e-03 -7.434560546238491718e-02 1.121552458998659662e-03 1.423436208493247118e-03 1.377610349806277943e-03 -3.628274172329411500e-04 2.351291739021213727e-03 -1.478238266304477376e-03 2.881832350418666276e-05 -7.653390832256467234e-05 1.266116508052416724e-04 2.107044636534972492e-04 -4.724315328554612968e-05 -2.130666213177786214e-04 5.820356484778242342e-04 -1.328477470389313438e-03 -1.724375094922230445e-04 -3.004664548960159220e-04 6.699079135889232303e-04 1.639337419008155255e-04
3.033010440931264637e-04 -5.314854744622489469e-04 6.357038706101945762e-03 -4.968562431039954749e-03 -8.276055592560484231e-03 6.513413543477071521e-03 -2.740102890561187630e-04 -4.799904373810695308e-04 1.056451393771195776e-02 -4.364936661510675220e-02 -6.659867318662207603e-03 -6.135326587732919945e-02 1.857600787187314948e-03 2.086730080622194432e-03 -1.188307034591128998e-02 5.588865033679020228e-04 4.814077319796248016e-04 -1.121410729538807431e-02 -4.249630297286669522e-01 -7.619611977657941848e-02 -7.816223808686364460e-01 1.488064842187864986e-02 -9.510046756378674618e-04 -2.201058511573199955e-02 -6.166648798361265386e-03 -4.676127312202522923e-03 4.587310184025641772e-04 3.188912846775542823e-04 2.203893100770326283e-03 -1.172858523466758542e-02 2.280427009092967500e-03 8.210860041026448244e-04 -5.635635755431794326e-03 2.125941897850145042e-04 1.770200953609095320e-03 -1.879852312384829374e-02 -1.332256922651875019e-04 2.645616583990149581e-04 -6.751046604503272873e-04 -1.507056589808398409e-04 9.916337874634308450e-04 2.092399259016452379e-03 -2.886556665746497184e-04 4.365267363583654652e-04 4.951082464324323661e-04 5.385719474552855095e-05 -3.552685127072461799e-04 1.324225586593620520e-03 6.888051749031471032e-04 6.944743532975037117e-05 1.407845967909025298e-03 1.776342563536176689e-04 1.791460372587582893e-03 4.488099562125662592e-05 -2.281844303691604302e-04 -3.283399153344846149e-04 5.262887276008814275e-04 1.081868210238835608e-04 2.083423059892240085e-04 2.673962475961309208e-04 4.556110805595937618e-01 8.526349818667267044e-02 8.311554097939242158e-01 8.697936951400331643e-03 3.135528083561143955e-03 1.181598506824582326e-02 -9.921062189951947857e-06 3.174739900788038551e-04 1.319501271265067317e-03 -4.078028991607609427e-03 1.417294598566004420e-04 -3.367491966193127476e-03 3.264501892030649381e-04 -3.307020730002052655e-06 7.317964443929826429e-04 1.601542896379707509e-04 -5.055017401552649829e-05 -8.220308671683589996e-05 2.555854592747592961e-04 -1.194306915058386282e-03 2.570027538733362510e-04 -4.110154335841185134e-05 7.218753822030185520e-04 3.084977909545644562e-04
-1.191472325861296123e-03 2.009251309233899864e-03 3.510166289115315783e-04 3.217494954511544714e-02 5.395215348361687147e-02 -1.234936026883957233e-02 2.081060902227956002e-03 2.272395673034316183e-04 3.873938569413861062e-04 -4.062674966789811548e-02 -5.695634560104422678e-02 1.054278208720059451e-02 -7.151196112831822299e-03 1.061222952253033057e-02 -1.715398895797859207e-03 -5.598313664336254138e-04 -1.712091875067899439e-03 -2.029565865146693102e-03 -4.345959086835881058e-01 -4.154203851965212468e-01 3.986471760540238884e-02 1.226904690825427260e-03 1.951614662225559281e-03 -6.518137858805627544e-03 -7.227257589621489606e-03 7.313240128601232459e-03 1.165535834707501391e-02 1.404538947179158771e-03 1.123914616662940492e-02 -1.253833288198181670e-03 -4.398337570883539653e-04 -3.093954108669865095e-03 9.604533062949712667e-04 2.853486458446476658e-04 4.450305039497692437e-04 4.525894084754482219e-04 1.629888788351138186e-04 -2.125941897849169260e-04 -4.242435165041240136e-04 2.775535255525362135e-03 -2.715536450852701691e-03 6.264442125662327172e-04 2.730654259904007931e-04 -8.503767591402098050e-06 -1.653510364993762173e-04 2.877108035089209065e-04 -7.133716146116462695e-05 -1.382807096667698372e-03 2.858683205307882124e-03 3.509693857582586902e-03 -2.858210773775120717e-04 -3.316469360644812465e-04 2.125941897850253462e-05 3.486544712472583376e-04 -3.732209109556707677e-05 9.448630657125488969e-07 -4.393613255555491905e-05 2.768448782532401467e-04 1.648786049665226534e-04 3.340090937287436453e-04 -3.156456800466626855e-02 -4.904642444644663479e-02 8.697936951400331643e-03 4.784994434633710880e-01 4.350097587063693760e-01 -4.706977091297974425e-02 2.513335754790620418e-03 3.996770767956655049e-04 1.367216856083461590e-03 -2.513335754790609576e-04 1.030373173157574877e-03 -6.023502043905979569e-04 -2.461368286176554912e-04 1.530678166451293447e-04 1.004389438850534100e-03 -9.528944017692868133e-04 -4.459753670154665596e-04 -2.061218777848014376e-03 -1.988936753321093615e-04 -1.516505220465632318e-04 1.218873354766857042e-04 -3.718036163571805490e-04 2.621995007347403621e-04 1.039349372281093281e-05
2.486407157417864274e-03 1.307218051410825865e-03 -2.013503193029619887e-03 -3.448372244617963628e-02 -5.854418798297113258e-02 1.284730310446912174e-02 -6.732149343189252830e-04 3.708587532914625791e-04 4.776282797168017111e-04 7.930235710510335351e-03 1.137473401655891489e-02 -7.093559465823481500e-03 1.168134208138204254e-02 -1.332634867878445747e-02 1.720595642659280937e-03 -5.390443789879981271e-04 7.965195643941621381e-04 1.453199395063142210e-03 -4.126443775094630340e-01 -7.666245694266096145e-01 6.660953911187811327e-02 2.181216387193291029e-03 -5.470757150465216162e-04 9.996651235219774275e-04 -4.752661220524579972e-04 8.253378878983379588e-04 -2.200586080040342445e-03 -1.576031593605587951e-03 -6.952302437499729634e-03 -3.828112710727121955e-03 1.541071660174158590e-03 6.576246937346817787e-04 5.867599638063778714e-04 -1.979488122665377589e-04 -1.042656393011816979e-03 8.551010744682297979e-04 -3.883387200071149181e-04 -1.700753518278793307e-05 2.551130277419003112e-05 -3.184188531445435091e-04 1.702643244410776769e-03 -1.306273188345118737e-03 -1.502332274480242241e-04 -2.088147375220748619e-04 1.899174762078591205e-04 -1.115410849071563331e-03 1.417294598566139945e-03 1.241550068343931111e-03 -3.480403102545563156e-03 -2.783566591583878144e-03 1.307218051410825865e-03 8.867539871695384948e-04 1.426743229223232908e-03 1.001554849653404477e-04 1.667683310979423301e-04 -3.354263883273856522e-05 3.108599486188268549e-04 -1.644061734336799314e-04 2.125941897849169260e-04 -2.314914510991407989e-04 -4.934547360674388858e-03 -7.727090151382544347e-03 3.135528083561143955e-03 4.350097587063693760e-01 8.355244566097705938e-01 -7.741782772054342510e-02 1.270840823380965916e-04 5.957361629306372197e-04 1.773507974339087832e-03 2.125941897849277680e-04 9.325798458565130906e-04 -6.330582540262151385e-05 -7.936849751970774004e-05 6.614041459971579245e-06 -4.426683462854848357e-04 1.417294598566112840e-04 1.511780905137096679e-04 8.239205932997813869e-04 2.144839159163366028e-04 2.107044636534986044e-04 -1.133835678852998692e-04 4.677072175267630270e-05 -4.218813588398494176e-04 1.034625056953316583e-04
-8.371486762197245454e-04 -1.939803873904138651e-03 -1.242494931409697870e-04 1.299186715352255647e-03 6.812935135307380749e-03 -7.633076276344257297e-03 -9.793505676092164984e-04 -5.135330762138080960e-04 -8.744707673152590961e-04 5.223817188241754172e-02 7.567266563817567904e-02 -1.942543976794737851e-02 -1.492411212290127662e-03 2.636167953333003492e-04 9.850197460034414848e-04 6.713252081874676591e-04 8.489594645411121078e-04 1.223597670095427376e-03 3.372358010981534732e-02 6.487146350250319604e-02 -1.671524179341593586e-01 7.828190499413424305e-04 4.455501786359060933e-03 7.011356379106644353e-03 7.742207960434010182e-03 -8.326133335043162803e-03 -1.456033984260271356e-02 2.707032683260191322e-04 8.475894130958302672e-03 -1.632250946015334882e-03 2.320111257852585773e-03 3.966062718320881308e-03 7.606147678971479469e-04 1.747996671567402308e-05 1.365327129951921024e-04 4.360543048255172138e-04 -1.228321985423928321e-04 1.629888788351355026e-04 3.255053261373483235e-04 -6.552625360703814329e-04 -1.082813073304526473e-03 5.645556817621827372e-04 -1.379500075937502464e-04 6.566798306688933357e-05 -4.110154335842811438e-05 -1.511780905137205099e-03 -8.295897716940349963e-04 3.165763701663870926e-03 4.922736572353001404e-04 -2.395227871576730699e-04 1.964842745145518703e-03 1.075254168778842345e-03 1.362492540754915108e-03 6.075469512520142654e-04 5.763664700837332552e-05 -1.029900741624726734e-04 2.584200484718915218e-04 -3.273950522687720660e-04 -2.414125132891144308e-04 -3.009388864288640650e-04 -4.706173957692119658e-02 -7.434560546238491718e-02 1.181598506824582326e-02 -4.706977091297974425e-02 -7.741782772054342510e-02 1.822262908529758696e-01 -1.427688092288956299e-03 -2.202948237704630864e-03 -1.492883643822992068e-03 1.256667877395358998e-04 -1.391310864259074666e-03 1.155095097831403649e-03 1.899174762078591205e-04 -1.899174762078482785e-04 -9.613981693606930314e-04 1.199031230386958568e-03 4.993601302281198626e-04 2.099485732009280341e-03 2.503887124133646717e-05 1.171630201481405780e-04 -1.096041156224496736e-04 -6.944743532972326612e-05 -7.086472992830564199e-06 1.119662732867229143e-04
-1.213204176372603433e-03 1.958701135218367945e-03 -5.102260554838060434e-04 2.109879225732104718e-03 1.426743229223184119e-04 -5.201471176737850963e-04 3.220990947854678044e-02 5.530094550991897229e-02 3.136945378159916066e-04 -4.063903288775236322e-02 -5.794845182004049883e-02 1.807523044704674540e-03 -5.593589349007664288e-04 -1.495245801487264659e-03 2.213814162960295144e-03 -7.110567001006274854e-03 1.093253810180626687e-02 -8.688015889210323750e-04 1.213676607905440734e-03 3.197416614365193935e-03 6.263497262596588386e-03 -4.350064516856394503e-01 -4.141613551614615751e-01 5.120496412006285414e-02 -7.258438070790042100e-03 4.686048374392481376e-03 -1.296304883001869052e-02 1.516032788932914280e-03 1.102513468224592882e-02 -1.043128824544661652e-03 -4.251883795699531142e-04 -3.237100863125050298e-03 -2.607822061361698583e-04 2.532233016102908990e-04 3.340090937287563304e-04 -4.903839311038782952e-04 1.403121652580451711e-04 -1.521229535794005328e-04 4.308575579641159216e-04 2.560578908076291231e-04 -5.669178394253609338e-06 1.648786049665389164e-04 2.767976350999683428e-03 -2.784983886182453797e-03 -2.645616583989715900e-05 3.070804963560308694e-04 2.055077167920646777e-04 1.326115312725044317e-03 3.311745045316222616e-04 -2.220428204420966251e-05 -3.425128613201403223e-04 -4.960531094981394939e-05 2.787346043847411386e-05 1.790515509521892028e-04 -3.718036163572022330e-04 -4.346370102269593409e-05 -6.221923287705235367e-04 2.839313512460826371e-03 3.516307899042558482e-03 -4.861320473081658620e-04 -2.404676502233801978e-04 1.121552458998659662e-03 -9.921062189951947857e-06 2.513335754790620418e-03 1.270840823380965916e-04 -1.427688092288956299e-03 4.788981756771009679e-01 4.350801510047648812e-01 -4.831557286511937999e-02 -3.155748153167344666e-02 -4.968704160499851780e-02 2.208617416098878836e-03 -3.018837494945874559e-04 -6.472312000118220568e-05 -1.015727795639068207e-03 -1.020924542500481914e-03 -3.307020729991210634e-06 2.120272719454923890e-03 -4.048738236570547083e-04 3.118048116845488905e-04 -1.247219246738179299e-04 -2.683411106618543117e-04 -2.210979573763176688e-04 -6.755770919832527338e-05
2.583255621653208090e-03 9.939487019744269042e-03 1.394145453456206891e-03 -7.988817220584178147e-04 8.217001650953566910e-03 -8.980923439580457135e-04 -3.353319020207464612e-02 -5.248714330023235286e-02 -1.377137918273402695e-03 -3.347177410280353753e-03 3.015530474215829138e-03 4.141807248543078433e-03 -4.814077319796410646e-04 -1.045490982208947817e-02 -4.969979725638555123e-04 1.179614294386590462e-02 -2.254301545326001591e-02 7.530558633714740102e-04 1.787680920324748960e-03 -1.075726600311692656e-02 -2.834589197132598374e-05 -4.106658342498646919e-01 -7.769179076644625592e-01 6.695394169932968043e-02 -2.089092238286439484e-03 -9.566266108788516742e-03 -2.200586080040355455e-03 -1.723430231856479949e-03 -1.153866775845971415e-02 5.148558845057892713e-03 1.449419942800209398e-03 -8.369597036065859821e-03 -1.658234680322353649e-04 1.370051445270456525e-05 -5.433435059369686598e-03 -7.237651083344277120e-04 -3.869214254085813313e-04 3.377885459915938408e-04 1.388948706594871898e-04 -2.428298078876642806e-04 -9.188793314037109472e-04 -2.272395673034370393e-04 -1.757445302221979921e-04 1.723430231856410777e-03 8.787226511109899607e-04 -6.368377062890436500e-04 2.031455591278131211e-03 -8.328967924240370489e-04 3.873938569414403163e-05 1.111631396808691451e-03 2.834589197148488712e-06 2.272395673034261973e-04 1.795239824850373457e-04 -7.747877138829348427e-05 7.601423363643063091e-04 1.392728158857646200e-03 3.543236496415282100e-05 -3.538512181086768144e-03 -2.646561447055824183e-03 -2.759000151875438608e-04 -3.779452262843690374e-05 1.423436208493247118e-03 3.174739900788038551e-04 3.996770767956655049e-04 5.957361629306372197e-04 -2.202948237704630864e-03 4.350801510047648812e-01 8.379527546886472722e-01 -6.826682892913478462e-02 5.374853549295613084e-03 8.540617250959513934e-03 -2.409873249095272497e-03 -1.993661068649683465e-04 7.790395976785356030e-04 2.267671357705821201e-04 -3.623549857000767441e-04 3.755830686200307446e-04 -3.614101226343601294e-04 -4.818801635124241554e-05 -5.810907854122011320e-05 1.181078832138788767e-05 2.971594341660301324e-04 5.777837646821217758e-04 2.929075503704022670e-05
2.829864881803798460e-04 1.464065320318767459e-03 -7.563628841014561136e-04 1.070057421917447720e-03 2.357433348948228743e-04 -8.069130581170097169e-04 6.197829279529708593e-03 4.867462083008944687e-03 -5.840198609158173126e-03 -5.273658714957997484e-02 -7.894756102392914976e-02 -3.602762869555113049e-03 -5.565243457036233611e-04 -7.176234984073208640e-04 1.599180738715444677e-03 -1.083285504837374616e-03 2.870021562096418399e-03 6.514830838075631129e-04 -1.234463595351111389e-03 -2.686245695815667536e-03 7.831025088610726534e-03 5.640549043373484228e-02 6.813691025759954778e-02 -1.673498943148929163e-01 -7.462056061450779258e-03 4.545736209134437072e-03 -1.607259317927277331e-02 -5.621935240974216055e-05 -6.901752263484194246e-03 -8.820296718409911460e-04 -2.571444833331923419e-03 -3.728429657294637239e-03 1.711619443535026359e-03 5.196746861416850528e-05 2.168460735806201705e-04 5.555794826379177511e-04 2.206255258434708811e-04 -6.094366773834285211e-05 3.632998487657838720e-04 1.842482978135892482e-04 -3.307020729988500128e-06 9.448630656962858643e-07 7.067575731516367431e-04 7.195132245387398902e-04 1.256667877395304788e-04 1.709729717403629017e-03 1.240605205278218562e-03 3.182771236846670786e-03 3.316469360644649835e-04 2.551130277418461011e-05 -3.807798154814416320e-04 -7.842363445398977014e-05 1.251943562066660728e-04 3.165291270130804642e-05 -1.229266848489684238e-03 -1.466427477983094909e-03 1.387531411996235312e-03 2.829864881803690040e-04 1.316194250535070685e-03 1.963897882079800733e-03 -1.681856256965247060e-04 1.377610349806277943e-03 1.319501271265067317e-03 1.367216856083461590e-03 1.773507974339087832e-03 -1.492883643822992068e-03 -4.831557286511937999e-02 -6.826682892913478462e-02 1.792518619221184217e-01 4.705323580932981031e-02 7.507031543378506200e-02 -4.404006749277820584e-03 -6.897500379688054420e-05 -3.732209109557791879e-05 -1.055412044398909826e-03 -1.094151430093055375e-03 -2.362157664276493332e-05 2.283734029822894092e-03 7.228202452687717584e-05 1.081868210238781398e-04 1.223597670095501102e-04 -2.787346043845785083e-05 -1.644061734336663789e-04 -9.354144350535802642e-05
1.190527462795567312e-03 3.069387668961341426e-03 -1.181078832138409297e-04 2.024369118285300646e-03 1.096041156224469631e-03 6.349479801576077102e-04 -4.103540294381799458e-02 2.324126925882024491e-02 5.304886439279735133e-02 3.888914649005605073e-02 -8.665339175633317986e-03 -5.938133665919084758e-02 -1.271785686446683886e-03 -2.416014859022401137e-03 1.353516341630654242e-03 2.262002179311548618e-03 -9.335247089222245553e-03 -3.296627236264828772e-03 -8.523137284243857692e-03 -1.376665486740569731e-03 -1.155331313597823817e-02 -4.424467758965787700e-01 3.426923853026331290e-02 4.293353835652434780e-01 5.643194659957348133e-03 4.882579892060304703e-03 3.741657740214573893e-03 -4.762109851182204194e-03 5.205250629000547635e-03 -9.393356167763454445e-03 -4.062911182556912942e-04 8.451800122782635385e-04 1.686580572293687290e-03 -1.938859010838268893e-03 -1.781066878864766539e-03 2.558689181944712177e-03 1.412570283237522990e-04 -3.944803299342275124e-04 1.251943562066809806e-04 1.388948706594790583e-04 -6.562073991361183764e-04 3.321193675973402315e-04 1.195251778124016215e-04 -1.585007792729787885e-03 1.979488122664076546e-04 1.901536919742886130e-03 4.568412922711581614e-04 1.887836405290074446e-03 -8.976199124252409386e-05 -8.125822365111657480e-05 7.842363445399519115e-05 2.763724467203920038e-04 4.162121804455998740e-04 -1.941693600035628801e-04 2.629081480340161002e-03 2.124052171717793168e-03 -1.984212437992666396e-04 -3.703863217586252782e-04 -8.253378878983529208e-04 -1.077143894910267442e-03 3.037262324727223184e-03 -3.628274172329411500e-04 -4.078028991607609427e-03 -2.513335754790609576e-04 2.125941897849277680e-04 1.256667877395358998e-04 -3.155748153167344666e-02 5.374853549295613084e-03 4.705323580932981031e-02 4.743855096752664924e-01 -5.503354926232281036e-02 -4.540208760200026283e-01 -3.647171433643554058e-04 2.055077167920863618e-04 -2.787346043847140336e-05 -3.240880315387971184e-04 1.327532607323556220e-04 -1.431467544551828178e-04 1.157457255495622679e-04 -2.966870026331792790e-04 3.590479649700963755e-04 -4.492823877454577702e-04 5.130606446809247165e-04 -3.958976245328044673e-04
-1.315249387469352715e-03 -2.829864881803711724e-03 1.322808291995942152e-05 -3.531898139626774881e-03 -5.513275988422287367e-04 6.288063702304842739e-04 6.051942422183947956e-02 -3.357003986163734771e-02 -7.673658145016595822e-02 3.076474141954258727e-03 -4.818801635124859983e-03 -9.173675504985708690e-03 1.598708307182564441e-03 2.450029929387980906e-03 -1.141867014911440107e-03 2.387668967051073676e-03 8.599671192566427785e-03 -4.115351082703184310e-03 -7.554180210357381436e-04 6.958916478959644401e-04 -2.300741565005683109e-03 3.271399392410340168e-02 -1.577198499491689054e-01 -6.099421791235910828e-02 4.310937737305440588e-03 2.098540868943581886e-03 3.831892162989963910e-03 8.333219808036133880e-03 -9.546423984408584223e-03 1.252746695672601884e-02 -4.086532759198452727e-04 7.232926768015808701e-04 7.317964443929807997e-04 1.130528658122768957e-03 2.910178242389109896e-03 -3.853624013501309384e-03 -1.336981237980844339e-04 2.536957331433233563e-04 -1.696029202950786216e-04 -1.908623392735770904e-04 6.524279468732817333e-04 -2.258222727048600845e-04 -1.659179543388091677e-03 2.795377379905264730e-03 8.456524438111212225e-04 -6.056572251205783256e-04 7.062851416187723372e-04 1.118717869801539580e-03 -5.055017401553191930e-05 2.395227871576730699e-04 1.110214102210157865e-04 -3.840868362114165796e-04 -5.017222878924256294e-04 3.784176578171575493e-04 -2.069250113906546430e-03 -1.404538947179028666e-03 1.815081949230353247e-03 -4.015668029269930245e-05 1.464537751851669812e-03 1.361075246156338153e-03 5.040844455566988701e-04 2.351291739021213727e-03 1.417294598566004420e-04 1.030373173157574877e-03 9.325798458565130906e-04 -1.391310864259074666e-03 -4.968704160499851780e-02 8.540617250959513934e-03 7.507031543378506200e-02 -5.503354926232281036e-02 1.752664295109504500e-01 6.019817077949780187e-02 -2.031455591277914370e-05 -8.645497051254372525e-05 -7.511661372400669102e-05 1.417294598566275470e-04 1.039349372282177483e-05 8.173065518398775703e-05 -1.785791194193356388e-04 4.804628689139176737e-04 -2.305465880334174079e-04 6.732149343189090199e-04 -9.873819036677312054e-04 3.666068694957642406e-04
1.615715842365260217e-04 8.565183690668128243e-04 -1.131001089655768888e-03 1.448002648201681232e-03 1.233046300752534434e-03 1.210842018708341034e-03 -8.585498246580749310e-03 1.535591454393116229e-02 1.259360737132579275e-02 4.371267244050945633e-02 -7.599533637511610672e-03 -6.846430530986832852e-02 -3.581031019043621425e-04 -1.561858647619872829e-03 1.211786881774037537e-03 -2.999467802098781076e-03 -3.277729974950604683e-03 6.708527766546959524e-05 -1.456789874712840355e-02 -1.207534997978338982e-03 -1.073600658413843487e-02 4.274721135996618626e-01 -5.995959285540583550e-02 -7.731044403312539171e-01 5.339893615864400346e-03 5.265721865206028467e-03 3.137417809692556042e-03 -1.984212437992574456e-03 -2.177909366463339120e-04 -1.407373536376166096e-03 -2.333339340772881514e-03 -3.387334090573014024e-04 1.694139476819381176e-03 -5.914842791349063551e-04 -2.529870858440546547e-03 3.321193675973276548e-04 1.384224391266525994e-04 -4.327472840955125591e-04 1.936969284707201581e-05 2.962145711003175835e-04 -4.393613255555004014e-04 3.533787865758048190e-04 6.358928432233256801e-04 -1.151315645568558874e-03 1.647841186599562774e-03 2.456643970848073483e-04 5.456584204479642854e-04 1.594928854919752193e-03 -1.336981237980735919e-04 -2.787346043846706655e-04 3.732209109557249778e-05 1.814137086164516015e-04 3.557409442400943228e-04 -2.220428204419882048e-05 3.883387200071203391e-04 -1.579811045868367674e-03 1.162181570824212529e-04 -2.919626873046300870e-04 1.370051445280756446e-05 6.051847935877356036e-04 4.012833440073562165e-03 -1.478238266304477376e-03 -3.367491966193127476e-03 -6.023502043905979569e-04 -6.330582540262151385e-05 1.155095097831403649e-03 2.208617416098878836e-03 -2.409873249095272497e-03 -4.404006749277820584e-03 -4.540208760200026283e-01 6.019817077949780187e-02 8.364910515259927903e-01 -1.129111363524300422e-04 7.275445605973616080e-05 1.648786049665294296e-04 -2.862935089103656357e-04 -2.409400817562933929e-05 -6.302236648290761908e-04 1.275565138709501556e-05 -7.346310335901081465e-04 1.691304887622101499e-04 -2.073974429235168806e-04 1.393673021923361351e-03 -2.277119988362960243e-04
-7.575439629335970274e-03 -1.152449481247408078e-02 1.857128355654483068e-03 3.288123468673273368e-04 -4.072359813213387910e-04 -3.240880315387591713e-04 3.585755334372590745e-04 -4.417234832197736421e-04 4.124327281827713625e-04 -4.908563626367177645e-04 7.521110003057567342e-03 -1.324698018126478204e-03 -7.265524543782850980e-03 1.897757467480046993e-03 -9.269106674622438688e-04 -7.418119928895121340e-03 2.193027175514655064e-03 6.425068846833189434e-05 -6.084918143177246025e-03 1.195724209656955214e-03 1.682801120030853140e-03 -5.927126011203548948e-03 1.036514783084697229e-03 -1.612881253168252892e-03 -4.810014408613730308e-02 9.283610322681150329e-02 -1.017428549157338782e-02 5.871851521859578968e-03 4.360543048255152623e-04 4.724315328554030209e-06 -4.304474873935851820e-01 4.018238056809435021e-01 -4.411093222270651149e-02 6.119878076608572387e-03 3.193637162102322055e-04 -1.299186715352320157e-04 9.009269331551942022e-04 -3.642447118314801578e-04 -1.110214102210157865e-04 5.527448934410008480e-05 -2.966870026331765685e-04 1.752720986893498492e-04 9.921062189963331980e-05 -3.425128613201484538e-04 -1.861380239450197670e-04 -2.022006960621005722e-04 -2.879470192753493148e-03 1.195251778124083977e-04 -9.812402937406090701e-04 6.425068846832864174e-05 1.124387048195791888e-03 -3.694414586929018873e-04 -1.285013769366681255e-04 2.929075503703426359e-04 -2.012558329963934443e-04 -2.740102890561187630e-04 3.968424875985115952e-05 -9.009269331551942022e-04 -1.615715842365368637e-04 -1.191472325861263597e-03 -3.845592677442755646e-04 2.881832350418666276e-05 3.264501892030649381e-04 -2.461368286176554912e-04 -7.936849751970774004e-05 1.899174762078591205e-04 -3.018837494945874559e-04 -1.993661068649683465e-04 -6.897500379688054420e-05 -3.647171433643554058e-04 -2.031455591277914370e-05 -1.129111363524300422e-04 4.699607159385429944e-01 -4.494000231971441717e-01 4.873320234016351865e-02 2.995593863529372181e-02 -4.667434571997979009e-02 5.170290695569243825e-03 -1.327532607323610430e-04 1.171630201481338018e-04 -9.212414890680817661e-05 -1.672407626308067361e-04 1.653510364993572438e-05 8.267551824969352967e-05
-2.519477364717754696e-03 5.747602028718490352e-03 4.493296308987485693e-03 2.825140566474829140e-04 5.773113331492614898e-04 -1.573197004407951571e-04 3.179464216116791031e-04 5.962085944634799416e-04 -7.180959299408866403e-05 -1.097930882355899022e-02 3.950944909269485730e-03 -3.185133394510941858e-03 1.025176426296299514e-04 4.469202300811770485e-04 7.884882283356326859e-04 1.344067710973533957e-03 -1.771145816674805484e-03 -1.231156574621118226e-03 6.387274324204579058e-04 5.489654411779497497e-04 -8.456524438110862569e-05 -1.379500075937719304e-04 -2.173185051134796705e-04 3.524339235101057143e-04 1.613826116234084486e-03 1.107379513013003088e-03 1.653510364993660529e-04 -3.637722802985669628e-04 -1.086592525567469503e-04 1.114938417538717763e-04 4.098041191339363287e-01 -8.721284517754051002e-01 8.409942688971699942e-02 -3.037734756260721848e-04 -1.885001816093048797e-04 1.417294598569771599e-06 -8.234481617669224020e-04 2.134445665440565937e-03 -3.533787865758237926e-04 1.988936753321147825e-04 1.242494931409535239e-04 -8.031336058548534107e-06 2.003109699306917374e-04 2.258222727048655055e-04 -1.653510364994521115e-05 1.959645998284129283e-03 1.501387411414405008e-03 -9.448630657107464107e-05 1.370051445279130142e-05 4.861320473081983881e-04 -2.503887124134188819e-05 -1.332256922652146069e-04 -7.086472992841406221e-06 -2.740102890560970790e-05 -1.601542896379599089e-04 -3.873938569413318961e-05 -2.031455591277914370e-05 4.506996823440347251e-04 1.407845967909204191e-04 4.993601302281307046e-04 2.116493267192097981e-04 -7.653390832256467234e-05 -3.307020730002052655e-06 1.530678166451293447e-04 6.614041459971579245e-06 -1.899174762078482785e-04 -6.472312000118220568e-05 7.790395976785356030e-04 -3.732209109557791879e-05 2.055077167920863618e-04 -8.645497051254372525e-05 7.275445605973616080e-05 -4.494000231971441717e-01 9.074606612545929041e-01 -9.114479833918923135e-02 4.673859640844811592e-02 -5.212951262986081913e-02 5.769806310762709556e-03 -9.779332730106720696e-05 -6.614041459982421267e-06 -6.236096233691980698e-05 -1.044073687610333652e-04 4.724315328553257715e-06 6.566798306690017559e-05
2.792070359174835719e-04 4.487627130593223844e-03 4.615136401310888925e-02 -1.814137086164787065e-04 -9.070685430823122175e-05 -3.066080648231380031e-04 1.289738084694729003e-04 -1.162181570824212529e-04 -3.278674838016446035e-04 1.230211711555350817e-03 -3.196944182832357935e-03 -2.462360392395508690e-02 -5.868544501129510996e-03 8.187238464383678541e-03 -3.680241640943384632e-03 5.726342609740007333e-03 -8.645969482786248356e-03 -1.592566697255473748e-03 3.676462188680541376e-03 3.284816447943434813e-03 8.725810411838808359e-04 -3.724650205031787911e-03 -3.058994175238562586e-03 1.548630564699922949e-03 -1.483435013165733765e-04 8.551010744682357339e-05 2.656954940778638585e-03 1.700753518277844630e-05 1.199976093452655124e-04 9.599808747621244248e-04 -4.448084611293232765e-02 8.379423611949243789e-02 -1.080408396802289284e-01 2.125941897847814007e-05 7.558904525686838648e-06 -1.081868210238810400e-04 9.306901197250175197e-05 -3.392058405901721510e-04 -1.018562384836192410e-03 -3.307020729980368612e-06 -3.968424875985143057e-04 -1.653510364993843488e-05 -4.251883795696170115e-05 3.477096081815552755e-04 -9.968305343249094950e-05 6.425068846832457598e-05 9.401387503821159036e-05 1.295879694622298264e-03 -2.120745150987789381e-03 -2.990491602974565855e-04 2.282789166757174387e-03 1.445640490537448649e-04 8.267551824968268764e-05 -6.273890756319425556e-04 -1.044073687610442072e-04 -2.135390528506281196e-04 -2.929075503703887145e-05 2.066415524709419409e-03 8.187238464383623680e-04 2.101847889673572230e-03 2.503887124133104616e-05 1.266116508052416724e-04 7.317964443929826429e-04 1.004389438850534100e-03 -4.426683462854848357e-04 -9.613981693606930314e-04 -1.015727795639068207e-03 2.267671357705821201e-04 -1.055412044398909826e-03 -2.787346043847140336e-05 -7.511661372400669102e-05 1.648786049665294296e-04 4.873320234016351865e-02 -9.114479833918923135e-02 7.942140985138307352e-02 -5.069190347538191262e-03 5.863347754268079942e-03 3.821971100799996133e-04 -8.787226511110035132e-05 -5.196746861408990063e-05 3.732209109557520828e-05 -1.039349372281364332e-05 5.574692087693331995e-05 -1.181078832137297989e-05
-1.332256922652254490e-04 -7.514968393130508524e-03 1.284541337833768060e-03 4.984152671623802086e-04 4.918012257024465764e-04 -4.464477985483418076e-04 5.324303375280102849e-04 4.974704040967110278e-04 2.929075503703317939e-04 -8.268496688034842820e-03 1.156181690356961403e-02 -1.670990331709468722e-03 -5.322886080681515052e-03 -1.086592525567365609e-03 1.587369950394070016e-03 -5.515165714553674735e-03 -1.196196641189814416e-03 -1.707839991272182669e-03 -7.048206038669360685e-03 -2.260112453180123521e-03 -6.991986686260003199e-05 -6.853564247132949011e-03 -1.958228703685533246e-03 8.414005600154278713e-04 -4.853430866483127160e-02 -9.364868546332275057e-02 1.037884834529977443e-02 5.270446180534465661e-03 -5.125882131480825367e-04 9.448630657107488502e-05 -4.304262279746064457e-01 -4.014335772348048836e-01 4.456824594651052907e-02 5.466977698202377459e-03 -3.302296414659097127e-04 -2.220428204420688424e-05 -1.469262067180330134e-04 2.794904948372396204e-03 -2.262947042377312667e-04 3.873938569415487365e-05 2.409400817562418933e-04 7.842363445399519115e-05 8.787226511109357506e-05 2.116493267192043771e-04 -2.144839159163474448e-04 7.899055229341946788e-04 2.135390528506403169e-04 -2.598373430704901607e-05 -2.182633681791922194e-04 -1.162181570824158319e-04 9.212414890680275560e-05 -3.571582388386550146e-04 1.842482978134862490e-05 1.360602814623522536e-04 -2.225152519748797159e-04 -9.354144350535260541e-05 -7.795120292114162720e-05 -1.681856256965192850e-04 5.905394160691775432e-05 -1.913347708064198124e-04 -2.976318656988999594e-04 2.107044636534972492e-04 1.601542896379707509e-04 -9.528944017692868133e-04 1.417294598566112840e-04 1.199031230386958568e-03 -1.020924542500481914e-03 -3.623549857000767441e-04 -1.094151430093055375e-03 -3.240880315387971184e-04 1.417294598566275470e-04 -2.862935089103656357e-04 2.995593863529372181e-02 4.673859640844811592e-02 -5.069190347538191262e-03 4.696130063303614599e-01 4.489951493734871679e-01 -4.923397976499020723e-02 -1.511780905137096679e-04 1.422018913894648479e-04 -8.787226511109357506e-05 -2.036179906606775270e-04 1.606267211708893670e-05 4.251883795698338520e-05
1.104592166969154375e-02 3.919291996568182238e-03 -3.226234937869364335e-03 -3.264501892030324121e-04 5.673902709593149629e-04 -8.787226511109899607e-05 -2.952697080346104556e-04 5.810907854121171064e-04 -1.507056589808994720e-04 2.477430958293565244e-03 5.767916584631263208e-03 4.526838947820212983e-03 1.143284309510178391e-04 -2.239325465734515750e-04 3.533787865758203231e-04 -6.755770919831876817e-04 5.692799970907346397e-04 -1.001554849653434157e-04 -1.360130383090631025e-03 -1.757917733754848014e-03 -1.223125238562573162e-03 -9.306901197251530450e-05 4.119602966498974697e-04 7.809293238099321863e-04 -1.679966530833681016e-03 1.049270434471791811e-03 1.700753518279305592e-04 3.973149191313814221e-04 -1.516505220465639095e-04 1.370051445280655615e-04 -4.093586161984537064e-01 -8.723060860317587428e-01 8.487515946666554512e-02 3.264501892030757801e-04 -1.785791194193275073e-04 4.535342715411566509e-05 -1.941221168502737290e-03 1.521229535794308904e-03 -9.401387503822514289e-05 -2.125941897849277680e-04 2.107044636534972492e-04 -1.370051445279130142e-05 -1.984212437992557976e-04 1.256667877395331893e-04 -5.149503708122820517e-05 8.121098049783934993e-04 2.140114843834884598e-03 -3.604652595686570673e-04 7.511661372401482253e-05 6.316409594276381836e-04 -4.724315328553528766e-05 -1.837758662807248422e-04 -9.448630657108141734e-05 9.968305343248688374e-05 -1.936969284706876321e-04 -8.314794978254167260e-05 3.543236496414739999e-05 -1.644061734336690894e-04 2.787346043846327184e-05 -1.842482978135838272e-04 1.587369950394046381e-04 -4.724315328554612968e-05 -5.055017401552649829e-05 -4.459753670154665596e-04 1.511780905137096679e-04 4.993601302281198626e-04 -3.307020729991210634e-06 3.755830686200307446e-04 -2.362157664276493332e-05 1.327532607323556220e-04 1.039349372282177483e-05 -2.409400817562933929e-05 -4.667434571997979009e-02 -5.212951262986081913e-02 5.863347754268079942e-03 4.489951493734871679e-01 9.077242780499262809e-01 -9.209013383643285811e-02 1.086592525567425457e-04 2.929075503703751620e-05 4.110154335842811438e-05 1.072419579581872749e-04 -2.267671357705373968e-05 -5.669178394264451359e-05
-1.271785686446666105e-03 -3.192219867503789769e-03 -2.461557258789654271e-02 -1.280289454038050748e-04 -1.261392192723826875e-04 -3.188912846773767442e-04 1.837758662807112897e-04 -9.732089576821093251e-05 -3.122772432173889019e-04 -2.475541232162595511e-04 4.445108292636255204e-03 4.615230887617459421e-02 3.723705341966077748e-03 -3.052380133778588838e-03 1.539654365575671841e-03 -3.675044894081983503e-03 3.285761311009142809e-03 8.867539871695430485e-04 -5.707917779958670418e-03 -8.643607325121970344e-03 -1.599653170248304963e-03 5.877048268720893795e-03 8.198104389639349759e-03 -3.673155167950552767e-03 2.900729611730830165e-04 2.428298078876640366e-04 2.602152882967414399e-03 -4.818801635120446847e-05 1.251943562066758849e-04 9.599808747621235575e-04 4.498965487381753614e-02 8.480949148359864798e-02 -1.084159503173161010e-01 -2.929075503700363488e-05 7.558904525686330428e-06 -1.110214102210118833e-04 -4.251883795699693772e-06 7.842363445398434912e-05 1.286903495498045204e-03 4.488099562125391542e-05 3.505441973786902117e-04 -1.034625056953343688e-04 3.779452262865103367e-06 -3.973149191313705801e-04 -1.039349372281770907e-05 -9.826575883391806040e-05 -3.453474505172793242e-04 -1.017145090237624779e-03 1.009586185711940868e-03 1.814137086164624435e-04 -1.050687729070364862e-03 2.881832350418124175e-05 -7.180959299401412513e-05 1.719650779593545728e-04 2.362157664280016989e-06 1.270840823380993021e-04 6.547901045375508541e-04 -1.008168891113374755e-03 -4.393613255555004014e-04 -9.661224846892529569e-04 1.044073687610279442e-04 -2.130666213177786214e-04 -8.220308671683589996e-05 -2.061218777848014376e-03 8.239205932997813869e-04 2.099485732009280341e-03 2.120272719454923890e-03 -3.614101226343601294e-04 2.283734029822894092e-03 -1.431467544551828178e-04 8.173065518398775703e-05 -6.302236648290761908e-04 5.170290695569243825e-03 5.769806310762709556e-03 3.821971100799996133e-04 -4.923397976499020723e-02 -9.209013383643285811e-02 7.989195165810702992e-02 -7.133716146115514018e-05 5.385719474551228791e-05 6.614041459975645004e-06 8.976199124252951488e-06 -4.913287941696038545e-05 1.889726131421438611e-05
1.048798002938890975e-03 1.132418384254389211e-03 -4.691245121253941920e-04 -8.873209050089659808e-03 8.702188835195987047e-04 8.243457816793463636e-03 1.377893808725992250e-02 -6.869154487717165844e-04 -6.511996248878532297e-03 1.110686533742968060e-03 -1.246746815205347419e-03 -2.551130277418948902e-04 -6.794982737058891109e-03 -2.990491602974558807e-04 -1.632250946015318402e-03 -5.354538993382839361e-03 -1.435719428347485751e-03 1.951142230692688153e-04 -6.710889924210614553e-03 -4.445580724169079278e-04 -1.673824920906600514e-03 -5.008246679799854481e-03 1.613353684701114479e-03 -3.562133757729577530e-04 3.056159586041485004e-03 1.908623392735736481e-04 -1.601542896379707509e-04 -4.293930202122508977e-02 -1.076529733917546208e-02 -9.625178320935585952e-02 4.170153140514477018e-03 3.779452262846234861e-06 -3.850316992771268517e-04 -4.224506388369420051e-01 -4.465564578008876517e-02 -4.109592142317678443e-01 2.475541232162107620e-04 4.677072175268714473e-05 2.385779240919645868e-04 9.684846423532755301e-05 6.519555153404390114e-05 -2.707032683260950263e-04 -8.456524438111320645e-05 5.395168105208435596e-04 5.025726646515506386e-03 2.603097746033057776e-04 1.393673021923163592e-04 3.165291270131035035e-04 -2.815691935817974702e-04 -3.836144046785575946e-04 2.692859737275072295e-05 -4.672347859939636732e-04 -6.807738388446039901e-04 2.220428204420207309e-04 2.881832350417039973e-05 2.735378575232651991e-04 1.677131941636548790e-04 -4.147948858470283402e-04 4.913287941696580646e-05 -1.322808291994315849e-05 -5.825080800106777982e-04 5.820356484778242342e-04 2.555854592747592961e-04 -1.988936753321093615e-04 2.144839159163366028e-04 2.503887124133646717e-05 -4.048738236570547083e-04 -4.818801635124241554e-05 7.228202452687717584e-05 1.157457255495622679e-04 -1.785791194193356388e-04 1.275565138709501556e-05 -1.327532607323610430e-04 -9.779332730106720696e-05 -8.787226511110035132e-05 -1.511780905137096679e-04 1.086592525567425457e-04 -7.133716146115514018e-05 4.394010098042601120e-01 5.040183051420870503e-02 4.577271013952530776e-01 3.923307664597475153e-02 4.745102315999399564e-03 4.366920873948672288e-02
-5.839253746092140955e-04 -9.552565594335681856e-04 8.158892572412355633e-04 6.221923287704828791e-04 -1.195771452810243628e-02 1.617605568496800457e-03 -2.645616583990122476e-05 5.021002331186944292e-03 -1.067695264253431977e-04 6.831359965088989149e-04 -8.031336058541337173e-04 -5.735318808864288583e-04 6.198301711062367434e-04 4.389833803292159456e-03 -4.783369270160687213e-03 3.070804963560078301e-04 -1.418239461631841869e-03 -2.680104085888552340e-03 -7.695909670214263771e-04 5.086197882720983748e-03 3.609376911015077689e-03 -5.196746861409098483e-04 -8.957301862937956747e-04 3.104820033925535447e-03 1.530678166451578050e-04 -1.587369950394049091e-04 3.307020729989008348e-06 1.494773369954606902e-03 3.825750553062839954e-02 -2.172240188069021489e-03 7.086472992845471979e-06 2.220428204420386880e-05 -4.724315328549191957e-07 -4.749637658714815636e-02 -1.368114475995885204e-01 -8.862673826907008223e-02 -3.495993343130467806e-05 2.546405962090467472e-04 2.026731275949568466e-04 3.921181722698268779e-05 2.896005296403473595e-04 7.039229839545749906e-05 -1.360602814623251486e-04 3.963700560656593865e-04 -7.558904525678707131e-06 3.779452262842064071e-06 2.310190195662926559e-04 -2.551130277419030217e-04 1.714926464265077851e-04 5.801459223464167005e-04 -1.866104554778746862e-04 -4.445580724169031573e-04 -9.779332730106232805e-04 1.455561552727414150e-03 3.774727947514409346e-04 6.661284613260757452e-04 6.155782873105573785e-04 -3.160566954802418080e-04 -3.538512181086760013e-04 -6.141609927115304797e-06 5.253438645351824312e-04 -1.328477470389313438e-03 -1.194306915058386282e-03 -1.516505220465632318e-04 2.107044636534986044e-04 1.171630201481405780e-04 3.118048116845488905e-04 -5.810907854122011320e-05 1.081868210238781398e-04 -2.966870026331792790e-04 4.804628689139176737e-04 -7.346310335901081465e-04 1.171630201481338018e-04 -6.614041459982421267e-06 -5.196746861408990063e-05 1.422018913894648479e-04 2.929075503703751620e-05 5.385719474551228791e-05 5.040183051420870503e-02 5.313248477411278148e-02 9.841032288297209274e-02 -4.847619958629019107e-03 4.844454667358888411e-02 -9.117928584108779544e-03
4.549515661397222216e-04 -1.201393388051193861e-03 7.936849751968605600e-05 5.668705962731689953e-03 1.553827311561345762e-03 2.186885565587533796e-03 4.960531094985731748e-05 3.779452262839353566e-06 4.668095976143959644e-03 3.221983054073449156e-04 1.461703162654575533e-03 3.661344379629160976e-04 -7.303791497944070975e-04 6.495933576761295583e-04 6.991986686260480248e-05 -1.015255364106195778e-03 5.867599638063748357e-04 9.689570738863774848e-04 -5.905394160692209113e-04 -1.559496489955592867e-03 -8.626599789939145765e-04 -8.905334394323778484e-04 -4.431407778183375865e-04 2.272395673034431109e-04 1.610991527036941418e-03 4.913287941695899632e-05 -1.143284309510146949e-04 1.544851112437070628e-02 -2.096178711279311681e-03 1.926434061524370106e-02 4.346370102266882904e-05 3.779452262842965992e-05 -8.031336058534134547e-06 -4.319058835355095161e-01 -8.865980847636996398e-02 -9.332747926413438311e-01 -1.464537751851794495e-04 -2.210979573763136030e-04 -6.141609927127502071e-06 2.834589197132334100e-04 5.574692087694009621e-05 1.075726600311701329e-03 -1.688470298425131903e-03 -5.952637313978487079e-05 -1.984212437992557976e-05 -1.313359661337895092e-04 7.936849751970231903e-05 2.976318656988430388e-05 1.105489786881568015e-04 1.020452110967709665e-04 -9.306901197250988349e-05 3.571582388386604356e-04 3.363712513930277280e-04 -2.574751854061735519e-04 2.376330610262588142e-04 1.152732940167141250e-04 2.418849448219571527e-04 -8.031336058540944692e-05 1.667683310979531722e-04 1.251943562066769149e-04 2.782621728518279436e-04 -1.724375094922230445e-04 2.570027538733362510e-04 1.218873354766857042e-04 -1.133835678852998692e-04 -1.096041156224496736e-04 -1.247219246738179299e-04 1.181078832138788767e-05 1.223597670095501102e-04 3.590479649700963755e-04 -2.305465880334174079e-04 1.691304887622101499e-04 -9.212414890680817661e-05 -6.236096233691980698e-05 3.732209109557520828e-05 -8.787226511109357506e-05 4.110154335842811438e-05 6.614041459975645004e-06 4.577271013952530776e-01 9.841032288297209274e-02 9.384502800837742909e-01 -4.372117620810081484e-02 -9.177454957248542405e-03 -3.383460152003636701e-02
1.078561189508860660e-03 1.229266848489689659e-03 4.960531094981449150e-04 1.376618243587283269e-02 6.311685278947846197e-04 6.437824498220235878e-03 -8.801399457095652676e-03 -9.377765927179239781e-04 -8.279835044823323151e-03 1.148481056371367017e-03 -1.095096293158757082e-03 7.332137389915393232e-04 -5.312020155425850772e-03 -1.632723377548184543e-03 2.900729611731995682e-04 -7.043954154873662346e-03 4.124327281827472932e-04 1.794294961784716202e-03 -5.271863475133156673e-03 1.347847163236396946e-03 -6.188853080405580759e-05 -6.707110471947802521e-03 1.880277500764414766e-04 1.572724572875545783e-03 3.153952913342590158e-03 1.880277500764418832e-04 -8.376211077525859156e-04 -4.272765269450604086e-02 1.024892967376454106e-02 9.622816163271311063e-02 4.262749720954219640e-03 5.196746861412371418e-06 -4.705418067239533660e-04 -4.222375722156243572e-01 4.507988929659289407e-02 4.112960579146937024e-01 2.229876835077441218e-04 -4.535342715412103189e-05 -3.174739900788146971e-04 -4.629829021984442280e-05 -3.722760478900422445e-04 -4.956279211185755582e-03 5.196746861409803214e-05 8.173065518398098077e-05 3.297572099330290437e-04 2.881832350417853125e-04 2.740102890558802386e-05 -2.362157664276913461e-04 -4.228262219055606112e-04 -7.606147678970568739e-05 -8.173065518398098077e-05 7.653390832255925133e-05 1.596818581051117659e-04 -1.039349372282177483e-05 -5.730594493535739933e-04 -6.080193827848678293e-04 -8.362038131539523654e-05 -2.588924800047396647e-04 -1.020452110967709665e-04 -1.006279164982048537e-04 4.724315328644059647e-07 -3.004664548960159220e-04 -4.110154335841185134e-05 -3.718036163571805490e-04 4.677072175267630270e-05 -6.944743532972326612e-05 -2.683411106618543117e-04 2.971594341660301324e-04 -2.787346043845785083e-05 -4.492823877454577702e-04 6.732149343189090199e-04 -2.073974429235168806e-04 -1.672407626308067361e-04 -1.044073687610333652e-04 -1.039349372281364332e-05 -2.036179906606775270e-04 1.072419579581872749e-04 8.976199124252951488e-06 3.923307664597475153e-02 -4.847619958629019107e-03 -4.372117620810081484e-02 4.393263656220690039e-01 -4.975932362952539822e-02 -4.579037907885409320e-01
-7.535282949043211774e-04 -7.804568922770759119e-04 -5.985707521277573023e-04 2.787346043845378507e-05 5.141944803597919833e-03 -1.294462400023725429e-04 -6.727425027860798505e-04 -1.176307273656601940e-02 1.640282282073871924e-03 6.056572251205891676e-04 -9.094307007466098528e-04 8.480146014754011852e-04 5.560519141707969022e-04 -8.007714481898641629e-04 3.062773627501405842e-03 7.932125436641804684e-04 5.156590181116435176e-03 3.636305508387834267e-03 -3.406231351887396190e-04 -1.392728158857650536e-03 -2.650813330851517751e-03 -6.656560297932290118e-04 4.428100757453446237e-03 -4.806990846803458652e-03 -1.516505220465334163e-04 8.976199124251514920e-06 -6.614041459974797971e-06 -1.609574232438288569e-03 3.821167967194143145e-02 -2.062163640913717601e-03 1.275565138716684395e-05 1.653510364993809607e-05 -8.976199124252612674e-06 4.685103511326777631e-02 -1.365761766962265422e-01 -8.781415603255884883e-02 -6.141609927118286353e-05 1.507056589808520382e-04 -2.423573763548080061e-04 1.658234680322352023e-04 3.798349524157263726e-04 5.196746861409532164e-06 -4.157397489127896782e-05 2.669238160632909094e-04 8.267551824969217441e-05 1.072419579581926959e-04 1.568472689079836060e-04 2.144839159163406685e-04 -2.546405962090467472e-04 -6.141609927119912656e-05 1.280289454038050748e-04 2.508611439462114594e-04 4.615656075996938008e-04 -7.686461039556988662e-04 -5.768389016164106363e-04 -1.331784491119301830e-03 -1.055884475931767510e-03 2.206255258434641048e-04 8.787226511110035132e-05 1.251943562066782701e-04 -3.415679982544372602e-04 6.699079135889232303e-04 7.218753822030185520e-04 2.621995007347403621e-04 -4.218813588398494176e-04 -7.086472992830564199e-06 -2.210979573763176688e-04 5.777837646821217758e-04 -1.644061734336663789e-04 5.130606446809247165e-04 -9.873819036677312054e-04 1.393673021923361351e-03 1.653510364993572438e-05 4.724315328553257715e-06 5.574692087693331995e-05 1.606267211708893670e-05 -2.267671357705373968e-05 -4.913287941696038545e-05 4.745102315999399564e-03 4.844454667358888411e-02 -9.177454957248542405e-03 -4.975932362952539822e-02 5.269312344855728997e-02 9.751837214894114314e-02
-3.746382055543019327e-04 1.492411212290160188e-03 3.599928280357926613e-04 -4.582585868696375381e-05 -8.031336058537692085e-06 4.686520805925330387e-03 -5.608234726526184835e-03 1.511780905137205099e-03 2.267671357705845596e-03 -4.648726283297392216e-04 -1.236353321482531065e-03 4.440856408839764097e-05 9.023442277537657361e-04 -3.817246785471538556e-04 2.319638826319863397e-04 6.302236648290612288e-04 -1.611936390102542728e-03 -8.839193979724064860e-04 1.012893206441933380e-03 5.839253746092462963e-04 1.036042351551836726e-03 7.190407930058673527e-04 7.478591165100466429e-04 -2.220428204419643524e-05 -1.607212074773939434e-03 3.070804963560315470e-05 -5.385719474551287745e-05 -1.542677927385937599e-02 -2.133028370842020207e-03 1.917977537086257289e-02 -3.968424875989452760e-05 -5.385719474551230824e-05 -3.307020729987263460e-05 4.321813111191643575e-01 -8.785761973358152677e-02 -9.335242364906912726e-01 1.266116508052321857e-04 1.412570283237739831e-04 7.700633985543314406e-05 1.737130746309195357e-03 -4.251883795706470036e-06 -3.590479649700096393e-05 -3.510166289115261573e-04 9.968305343247604172e-05 1.051160160603207584e-03 1.478710697837347203e-04 -1.488159328494526902e-04 4.251883795697660893e-05 9.259658043962379348e-05 -2.787346043847411386e-05 1.251943562066714939e-04 -3.467647451158386608e-04 -1.998385383978110684e-04 1.592094265722582020e-04 -2.669238160632990409e-04 -1.237770616080999600e-04 3.037734756260071327e-04 -4.771558481838885160e-05 -1.804688455507553156e-04 -1.266116508052430277e-04 -2.692859737275722816e-04 1.639337419008155255e-04 3.084977909545644562e-04 1.039349372281093281e-05 1.034625056953316583e-04 1.119662732867229143e-04 -6.755770919832527338e-05 2.929075503704022670e-05 -9.354144350535802642e-05 -3.958976245328044673e-04 3.666068694957642406e-04 -2.277119988362960243e-04 8.267551824969352967e-05 6.566798306690017559e-05 -1.181078832137297989e-05 4.251883795698338520e-05 -5.669178394264451359e-05 1.889726131421438611e-05 4.366920873948672288e-02 -9.117928584108779544e-03 -3.383460152003636701e-02 -4.579037907885409320e-01 9.751837214894114314e-02 9.386827163979393207e-01
1.675319694276553584e+00 3.058729613580164486e-01 -3.432073356734455238e-02 -7.374656227872428138e-02 -2.968476293543473310e-02 5.461497492421298061e-02 -7.374986929945429037e-02 -4.079351799899607472e-02 -4.694599385137161740e-02 4.768771135795458332e-02 -3.722099074754370990e-02 4.066690634819088331e-03 -3.221316925612341953e-01 2.558311236718433662e-02 1.182826828810006614e-01 -3.218288639486739378e-01 -4.969979725638520428e-04 -1.205810622883420613e-01 6.611679302310981450e-03 9.651776216235358544e-03 8.754156303810068816e-04 6.619710638369529984e-03 9.209580301482700113e-03 -2.959311121806067896e-03 -3.439972411963795329e-01 1.155260448867895251e-01 -1.245754708986342683e-02 -1.645951460468133426e-02 3.861655349559845775e-03 -4.407786201540563227e-04 -9.442678019793539212e-02 9.787694768237836795e-02 -1.061317438559604073e-02 1.021396974033314878e-02 3.489851733202667394e-03 -3.694414586929023209e-04 -4.897045745596348976e-01 -4.430349531549836462e-01 4.846108177723883192e-02 -4.093146800658998934e-03 -9.200604102358470038e-03 -1.135252973451467227e-03 -4.104957588980375979e-03 -8.747069830817275765e-03 3.099623287064121307e-03 -5.166511243306394496e-03 -1.373641924930292871e-02 1.503277137545785437e-03 -4.026770170292803819e-02 4.027478817592087916e-03 5.255422857789783520e-02 3.943244275283974698e-02 -2.956948964141802895e-03 -4.450494012110790126e-02 3.945228487721962052e-02 6.728369890926261254e-03 4.432163668636000808e-02 -4.025022173621241317e-02 -7.752601454156726572e-03 -5.212431588299942797e-02 1.529260871852857438e-03 -1.484379876231611654e-03 1.710202148936189846e-04 -9.665949162220835358e-04 2.215703889091739324e-03 -8.669118627896237571e-04 -9.675397792877852426e-04 2.694749463407072020e-03 3.661344379629052556e-04 1.528316008787144889e-03 -1.446585353603174751e-03 3.363712513930331490e-04 -6.591837177931053268e-03 -2.508139007929214952e-03 2.782621728518225226e-04 8.730534727167688774e-04 1.097883639202607703e-02 -1.244384657541047073e-03 1.464065320318821669e-03 -6.708527766546384897e-04 5.574692087693738571e-05 1.517450083531464130e-03 -6.614041459975089892e-04 9.401387503821159036e-05
3.058729613580164486e-01 1.909059919472080091e+00 -6.464847581899543782e-02 -5.988589353628041845e-02 -1.778562991740635646e-02 6.718023640356741988e-02 -6.453650954570870624e-02 -3.584338039773742046e-02 -6.390959290160960760e-02 3.729138304593914571e-02 -1.107781079815930020e-01 1.287423170184189176e-02 8.124877502046764371e-03 -2.667310639978828224e-01 -1.001082418120544278e-02 -2.420691931197666014e-02 -2.655221117053059299e-01 -2.552405842557740195e-02 -1.975236238868291472e-03 1.893978015217205602e-02 1.070246394530571105e-02 -1.138087562648588610e-03 1.604802673956429865e-02 -1.364051564813326470e-02 1.417644197900443381e-01 -5.604639522561146725e-01 3.531661923860369978e-02 -2.176633801324577219e-02 1.198322583087664886e-02 -4.908563626367333770e-04 3.183574370452516011e-02 6.318771751940649439e-03 1.928937948648484129e-03 2.747189363553888090e-03 4.725260191619454903e-03 -7.884882283355900768e-04 -4.439377698142703554e-01 -7.130881556919055342e-01 6.239828442800528230e-02 -9.837914240180368336e-03 -1.314162794943801726e-02 4.167790982850111403e-03 -8.819351855344223848e-03 -1.300934712023850935e-02 -3.354263883273314421e-04 -6.509161659681416551e-03 -3.363240082397396611e-03 1.033207762354746350e-03 5.841615903756729178e-02 3.710004827513273436e-03 -7.940251259006889106e-02 8.802816751694256953e-03 -4.602900424609908045e-03 -7.561266683350317819e-03 -4.256608111026955257e-03 -4.060076593359113716e-03 -6.930098155455524309e-03 5.742216309243962369e-02 1.203472086795785885e-02 7.602651685628436518e-02 3.516780330575384941e-03 -3.114268664582646624e-03 -7.974644274598733859e-04 2.557271887346164278e-03 8.995096385566335104e-04 -2.090037101352189980e-03 2.464202875373632928e-03 9.342805993747881760e-03 1.703115675943635754e-03 3.525756529699716497e-03 -2.950807354214636091e-03 1.094623861625892676e-03 -1.110592047436417817e-02 5.990904268139045710e-03 4.466367711614739958e-03 -7.057654669326483138e-03 3.740712877148863295e-03 -3.175684763853831114e-03 1.122024890531499782e-03 -1.050215297537496336e-03 -1.825475442953164180e-03 1.267533802650966466e-03 -7.643942201600087676e-04 2.089564669819352679e-03
-3.432073356734455238e-02 -6.464847581899543782e-02 1.319967088756462292e+00 2.839691457687097687e-02 1.687005760673264410e-02 -2.137752686170582561e-02 -1.483246040552737774e-02 -1.369201068521453193e-02 -3.487017144005526495e-03 -4.075666833943316671e-03 1.286809009191475228e-02 5.613903904920440613e-03 1.489883703589358621e-01 -3.089513252261020734e-02 -4.259707261882474949e-01 -1.468643181872180681e-01 -4.585420457894283028e-03 -4.270266106641792403e-01 -3.606542321817952403e-03 -6.736873658517638849e-04 2.724985081509815471e-03 3.902756892918259144e-03 -2.244994644128748759e-03 5.568550477766326737e-03 -1.510741555764909608e-02 3.541724715510188859e-02 -2.393697193410308233e-01 2.412235406759599948e-03 -4.979428356295693622e-04 7.373238933273863413e-03 -3.464812861961368007e-03 1.893033152151494657e-03 2.355449136510336799e-02 -3.009388864288288284e-04 -8.177789833726564327e-04 -2.699946210268479221e-03 4.854186756935708474e-02 6.233592346566838721e-02 -1.483949963536694838e-01 -3.641974686782088744e-03 -7.667563778242765873e-04 4.294402633655375681e-03 5.691855107841576819e-03 4.591089636288550949e-03 4.199443895551444386e-03 7.270721290644348604e-04 1.023759131697608718e-03 5.931850326532105838e-03 -1.969567060474070389e-03 3.725595068097500677e-03 -3.378357891448799995e-03 5.931094436079540483e-02 -9.232257015059775265e-03 -6.894665790491366630e-02 -5.979282452430789707e-02 -5.121630247685132233e-03 -6.190081402390858190e-02 -1.075726600311692482e-02 -7.224423000424425034e-03 -1.942402247334881760e-02 -4.544791346068740787e-04 3.264501892030622276e-04 6.550263203039795659e-03 1.379500075937637989e-04 -1.801381434777553706e-03 -5.574692087693738571e-05 -6.840808595745816482e-04 1.326115312725041715e-03 -8.196687095040749169e-04 -2.985767287645962453e-04 7.889606598684875509e-05 -1.289265653162319962e-03 1.535402481779978272e-03 4.469202300811861775e-03 4.632143936493682279e-02 9.821851568063296421e-04 -3.208282539620855613e-03 -2.508139007929194655e-02 -6.925846271659783253e-04 7.936849751970313218e-04 3.543236496415390520e-04 3.042459071588606966e-04 -5.437686943165391876e-04 7.795120292113078518e-05
-7.374656227872428138e-02 -5.988589353628041845e-02 2.839691457687097687e-02 1.644757153553073836e+00 -2.723331571144819302e-02 -2.565506368963823003e-01 7.676681706826871121e-02 4.221648177595658386e-03 4.004849347168309981e-02 -7.381175783025836767e-02 6.454123386103727267e-02 1.485230252990733107e-02 -2.947694030413164912e-01 -9.894369808356577589e-02 3.072222258158523525e-03 -4.346370102269484989e-03 -1.173472684459468673e-02 -1.880797175450537803e-02 -2.951615212135865196e-01 9.752120673813827190e-02 -1.855569331596062382e-02 -4.314244758035312537e-03 7.388356742325262461e-03 -2.101469944447286603e-02 3.904174187516792731e-03 -1.360602814623331717e-04 -1.092261703961624857e-03 -4.369972781650919846e-01 -1.250101079088613426e-02 -1.145197657218075815e-01 -4.871713966804643026e-03 -3.023561810274400712e-05 -4.020392344599157063e-04 -5.609840993737898185e-02 -1.125757099641077480e-02 -1.019814328398258862e-01 -1.494300938421552760e-03 3.621660130869309817e-03 1.293092348578449985e-02 -4.632044725871782842e-01 4.281883198034702742e-02 3.931990956171357299e-01 -3.815357059340040817e-03 1.622802315358237149e-03 1.492505698596702582e-02 -1.473513950975887526e-03 -7.535282949043347299e-04 1.340099286097561418e-02 3.200062230949180658e-02 3.352326913988467466e-02 -6.175624997485472042e-03 -4.100847434644527834e-02 -6.046320486942965283e-02 8.513688653586759525e-03 2.100903026607854260e-03 3.771420926784453155e-03 5.130606446809491111e-04 2.108461931133549447e-03 6.897500379688488101e-04 9.609257378278353474e-04 -4.108311852863641422e-02 6.088981054359809270e-02 -4.887776638921740094e-03 3.197936289051329928e-02 -3.411617071361817272e-02 1.256667877395304788e-03 2.107044636534983334e-03 -5.607762294993216996e-04 1.078561189508811871e-03 2.110824088797811846e-03 -3.565440778459524288e-03 1.456506415793115856e-03 3.557409442401078753e-04 3.358988198601795851e-04 -1.922796338721513348e-04 4.478650931468835259e-04 -3.708587532914842631e-04 -8.834469664395527052e-05 -9.097141596663114310e-03 5.895945530034839678e-04 5.547763490320678850e-03 1.380303209543551693e-02 -5.196746861393269131e-06 1.422018913894377429e-04
-2.968476293543473310e-02 -1.778562991740635646e-02 1.687005760673264410e-02 -2.723331571144819302e-02 1.168417667057917608e+00 9.441213482041704852e-02 -4.284481571465416361e-03 -7.554652641890321520e-03 -1.050640485917068295e-02 4.076989642235329114e-02 -3.570873741087367270e-02 -1.369106582214881657e-02 -1.444884600084883619e-01 -3.722604576494525919e-01 -4.897555971651832568e-02 9.194462492431330555e-03 1.573480463328117557e-02 -4.810770299066300174e-03 1.515739881382533183e-01 -3.628274172329292169e-01 7.137920786758600311e-02 -9.475559254480290725e-03 1.622755072204933036e-02 2.662624119172902169e-03 -3.495993343129627550e-04 -3.178046921518119534e-03 1.158402118561383150e-03 -2.273482265559931617e-02 -1.839265719397223942e-01 -4.992136764529479104e-02 4.440856408840523038e-04 -2.584200484718939071e-04 8.834469664395407790e-05 -4.284954002999578774e-04 7.027938725909868567e-02 -6.897027948155640825e-03 3.452057210574243501e-03 9.108007521918794203e-03 -1.755555576090579110e-03 4.544035455616153574e-02 -1.660700772923877078e-01 -6.527350273696311267e-02 1.152260508634271423e-03 1.233188030212389874e-02 -2.134445665440598463e-03 -1.000137555054835762e-03 8.816044834614185366e-03 -2.680576517421406554e-03 -5.536850321911729322e-02 -5.217959037234348729e-02 4.779117386364989742e-03 -2.310993329268645757e-02 -3.348830920645337605e-02 1.514379278567909957e-02 -1.082813073304521052e-03 -9.349420035207917524e-04 -5.357373582579960745e-04 -2.253498411720173625e-04 3.510166289115451308e-04 -5.102260554838033329e-04 1.103930762823158648e-02 -1.829680083595587939e-02 -8.111649419126815141e-03 5.400884526755951598e-02 -5.812561364486126120e-02 6.850257226402960836e-03 1.034625056953235268e-04 8.109759692995389610e-03 2.395227871576784909e-04 1.217456060168307192e-03 -6.358928432233338117e-04 1.221235512431141125e-03 -5.801459223463991365e-04 5.706972916892980420e-04 -9.070685430823257700e-05 3.429852928530047283e-04 5.740043124192757001e-04 -1.100765471553032376e-04 9.590360116964129602e-04 -1.083568963757091524e-02 1.437609154478902826e-03 7.332137389915420337e-04 3.994881041825066453e-03 2.031455591278727522e-05
5.461497492421298061e-02 6.718023640356741988e-02 -2.137752686170582561e-02 -2.565506368963823003e-01 9.441213482041704852e-02 2.016536203470546518e+00 -3.998518764628049976e-02 -1.051301890063071134e-02 -1.026126013677207127e-01 4.697717433254008923e-02 -6.395116687650094500e-02 -3.501190089991173746e-03 4.844596396818742767e-02 2.980995729164141045e-02 -2.615343171364736818e-01 -2.092399259016452379e-03 9.325798458564859856e-04 6.826163218227338653e-03 1.602204300525720757e-02 -7.368042186412446237e-03 -2.707070477783936613e-01 -2.976318656988836964e-05 -3.017420200347293267e-03 6.434989909023118397e-03 -2.827502724139460168e-03 1.167850749218476763e-03 7.359538418821040887e-03 -2.032584702641644092e-01 -5.014293803420399182e-02 -6.363992898265579123e-01 4.106374883579223985e-03 8.692740204535983001e-05 5.239265699366311719e-04 -4.486682267527573528e-03 -6.795927600124588262e-03 8.637938146727693750e-03 1.083143775377521170e-02 -1.265644076519549608e-03 -1.132418384254333873e-02 4.172118455691087857e-01 -6.533019452090572943e-02 -7.581415888226585853e-01 1.048183841946225339e-02 -2.137280254637726785e-03 -6.991041823193861957e-03 1.131379034882055989e-02 -3.189857709839515228e-03 -1.101474118852309794e-02 -8.815572403081276074e-04 -1.758862596820551455e-03 -5.780199804485536969e-03 -5.311594967046286836e-02 -7.651170404052681784e-02 1.254211233424455674e-02 6.566798306689746508e-04 -1.885001816093092707e-04 1.042183961478961550e-02 -5.867599638063707157e-04 3.907008776713773168e-04 -9.155723106736980525e-04 -5.691240946848867555e-02 8.328401006400867890e-02 6.363180316029106928e-03 -1.287328683877617640e-02 1.327296391557182889e-02 -7.650083811527137387e-03 -6.259717810333574693e-04 -7.516385687729042111e-04 -8.806123772424204795e-04 4.044013921242336704e-04 6.637663036617997940e-04 1.193362051992656169e-03 -5.040844455567042911e-04 -1.407845967909258401e-04 -3.236156000059381335e-04 -5.872323953392242796e-04 -5.952637313976589725e-05 -3.325917991301978612e-04 8.101728356936871434e-03 1.481545287034465985e-03 2.334756635371290200e-03 6.231844349895295301e-03 5.243990014692584628e-05 4.482430383731810138e-03
-7.374986929945429037e-02 -6.453650954570870624e-02 -1.483246040552737774e-02 7.676681706826871121e-02 -4.284481571465416361e-03 -3.998518764628049976e-02 1.644674005603291134e+00 2.784369725189732997e-02 2.565185115521481096e-01 -7.380750594646262597e-02 5.982872932080490758e-02 -2.839360755614099216e-02 -4.331252293218084207e-03 -7.404891845975172110e-03 2.100430595075006290e-02 -2.951114434711038514e-01 -9.755900126076672008e-02 1.851506420413506077e-02 -4.355346301393729809e-03 1.176968677802600616e-02 1.884907329786381092e-02 -2.948157013315363395e-01 9.886716417524323008e-02 -2.979153246186008221e-03 3.854568876567000466e-03 1.058246633596183296e-04 1.103600060750161132e-03 -4.371073547122473757e-01 1.220337892518721414e-02 1.145618121282316881e-01 -4.879745302863256612e-03 4.724315328550844010e-05 3.921181722699459775e-04 -5.614896011139432208e-02 1.103269358677161013e-02 1.020863126401197613e-01 -1.478710697837347203e-03 7.398277804515217444e-04 -1.340288258710702757e-02 -3.805435997150034659e-03 -1.633195809081026397e-03 -1.491749808144134798e-02 -4.631813234420683600e-01 -4.301536349801492187e-02 -3.931707497251644146e-01 -1.478238266304477376e-03 -3.629219035394988524e-03 -1.293753752724449702e-02 2.116965698724962604e-03 5.404616735865750820e-04 -1.078561189508828134e-03 2.105154910403530914e-03 3.560716463130956123e-03 -1.452726963530303608e-03 -4.103540294381801540e-02 -6.088461379673668072e-02 4.666678681545404807e-03 3.199022881576897570e-02 3.418325599128362036e-02 -1.260447329658133300e-03 2.110824088797817050e-03 -3.778507399777311041e-03 -7.317964443929677893e-04 2.114131109527792214e-03 -6.812462703774683961e-04 -9.595084432292909186e-04 3.199070124730185594e-02 -3.350248215243902677e-02 6.174207702886922410e-03 -4.105052075286939883e-02 6.048068483614534030e-02 -8.521719989645267293e-03 3.193637162102208214e-04 3.670793010286340675e-04 8.881712817682509750e-05 5.055017401552378779e-04 -3.396782721230514647e-04 1.960590861349784911e-04 1.380397695850123403e-02 -2.125941897848491633e-05 -1.209424724109785763e-04 -9.050843306443304148e-03 -6.429793162161575454e-04 -5.521307324480782125e-03
-4.079351799899607472e-02 -3.584338039773742046e-02 -1.369201068521453193e-02 4.221648177595658386e-03 -7.554652641890321520e-03 -1.051301890063071134e-02 2.784369725189732997e-02 1.168377982809157611e+00 9.438426135997855793e-02 2.965263759120057019e-02 -1.767791552791532841e-02 1.683557010483419797e-02 9.518550523970121385e-03 1.629605329431336319e-02 2.585145347784622346e-03 -1.515272174165006591e-01 -3.629885163856328978e-01 7.136692464773176925e-02 -9.150053928342952864e-03 1.565071182043291376e-02 -4.868879377607513402e-03 1.445215302157882853e-01 -3.721031379490116753e-01 -4.895949704440123729e-02 4.610931760668429474e-04 -3.161984249401035042e-03 1.164071296955649336e-03 2.238853034201629399e-02 -1.838207472763627726e-01 -4.976971712324822217e-02 -4.403061886212373448e-04 -2.570027538733223732e-04 9.070685430823105912e-05 3.028286125602945838e-04 7.029072561588720069e-02 -6.698134272823529078e-03 9.736813892149249420e-04 8.840611274322670438e-03 -2.684355969684249811e-03 -1.190527462795545627e-03 1.232857328139391057e-02 -2.166571009674754869e-03 -4.564775199908504416e-02 -1.661073993834832896e-01 -6.542940514280537467e-02 -3.478985807946991405e-03 9.084858376808890856e-03 -1.753193418426300665e-03 -1.204700408781168809e-04 7.885354714889089567e-03 2.470816916833626191e-04 -1.232101437686821885e-03 -6.458139054132857595e-04 1.234463595351097728e-03 -1.105017355348725944e-02 -1.832561915946005066e-02 -8.154640688616654476e-03 -5.398002694405533430e-02 -5.815821142062826965e-02 6.854509110198678257e-03 1.067695264253147374e-03 -9.240760782651082821e-04 -5.617210925650423800e-04 2.083423059892185875e-04 3.651895748972008382e-04 -5.050293086223870244e-04 5.539023506962863913e-02 -5.235108301876999215e-02 4.780534680963557589e-03 2.310709870348932188e-02 -3.345712872528492504e-02 1.513954090188339603e-02 -3.311745045316195511e-04 5.711697232221516060e-04 -1.081868210238794950e-04 5.773113331492696213e-04 5.721145862878587339e-04 -9.401387503821836663e-05 -6.009329097920426861e-04 4.012833440073568236e-03 4.251883795698609570e-05 -9.028166592866247210e-04 -1.084655556282659514e-02 1.423436208493241697e-03
-4.694599385137161740e-02 -6.390959290160960760e-02 -3.487017144005526495e-03 4.004849347168309981e-02 -1.050640485917068295e-02 -1.026126013677207127e-01 2.565185115521481096e-01 9.438426135997855793e-02 2.016587226076094641e+00 -5.461828194494300348e-02 6.703189290225082531e-02 -2.138744792389575544e-02 -1.417294598587796883e-06 -3.080726025749950560e-03 6.484595219972889846e-03 -1.601117708000159359e-02 -7.400639962179472904e-03 -2.708416907652574368e-01 2.051770147190883249e-03 1.016200227171916350e-03 6.886162022899993025e-03 -4.849745900526870879e-02 2.987042852784689562e-02 -2.614988847715095099e-01 2.733961280634009984e-03 1.158402118561376645e-03 7.336389273711128867e-03 2.032901231768657335e-01 -4.988262825960065178e-02 -6.364370843491863328e-01 -4.122437555696212633e-03 9.070685430820280210e-05 5.258162960680092153e-04 4.467312574680452723e-03 -6.877658255308567725e-03 8.629434379136290134e-03 -1.129253092984206994e-02 -3.213006854949399492e-03 -1.101946550385168172e-02 -1.045585468515521435e-02 -2.146256453761985050e-03 -6.972144561879611846e-03 -4.171731061834146881e-01 -6.552483631244218620e-02 -7.581595412209070073e-01 -1.080214699873817234e-02 -1.244384657541047073e-03 -1.131804223261625476e-02 6.420344531504816425e-04 -6.373101378219026350e-04 -8.862815556366903519e-04 -3.916457407371007077e-04 6.670733243917801626e-04 1.183440989802736747e-03 5.687603224045882644e-02 8.332936349116276675e-02 6.358928432233343538e-03 1.287045224957901121e-02 1.328524713542602806e-02 -7.642052475468556760e-03 -6.425068846832972594e-04 -1.979488122664130757e-04 1.038687968135829608e-02 6.009329097920210021e-04 3.812522470142951959e-04 -9.188793314037217892e-04 8.980923439580945026e-04 -1.670517900176604316e-03 -5.779727372952661937e-03 5.316083066608408292e-02 -7.648477544315408772e-02 1.254730908110594789e-02 5.688075655578593917e-04 -5.763664700836248350e-05 -3.344815252616324458e-04 4.530618400083323604e-04 -1.445640490537651937e-04 -3.250328946045042463e-04 -6.212002225515329823e-03 4.535342715412374239e-05 4.463533122417612936e-03 -8.067240855038394082e-03 1.471151793311648113e-03 2.353181465152627983e-03
4.768771135795458332e-02 3.729138304593914571e-02 -4.075666833943316671e-03 -7.381175783025836767e-02 4.076989642235329114e-02 4.697717433254008923e-02 -7.380750594646262597e-02 2.965263759120057019e-02 -5.461828194494300348e-02 1.676572582701686409e+00 -3.060142183863401866e-01 3.377129569463372533e-02 6.617348480705289269e-03 -9.203911123088449539e-03 2.963563005601787918e-03 6.629159269026622947e-03 -9.653193510833910779e-03 -8.669118627896183361e-04 -3.218732725127623207e-01 4.913287941696025535e-04 1.206486199975403961e-01 -3.220669694412330863e-01 -2.567759867375542238e-02 -1.182118181510723315e-01 -3.438276382760845351e-01 -1.155090373516067109e-01 1.272305361132815282e-02 -1.648975022278404562e-02 -3.860710486494120432e-03 4.322748525626741198e-04 -9.447638550888542985e-02 -9.798041018807368552e-02 1.074309305713127757e-02 1.024798481069888814e-02 -3.442608579917144900e-03 3.826695416128527978e-04 -5.183991210022057677e-03 1.373641924930292871e-02 -1.498552822217238956e-03 -4.114406219637490626e-03 8.748959556948723848e-03 -3.096788697866989081e-03 -4.105902452046072265e-03 9.203438691555588386e-03 1.136670268050055024e-03 -4.901349596860661850e-01 4.432106976852058233e-01 -4.846627852410023696e-02 -9.656500531563980919e-04 -2.313969647925641013e-03 -3.642447118315018419e-04 1.527371145721432340e-03 1.448475079734567322e-03 -3.344815252616188932e-04 1.525953851122871649e-03 1.484852307764454376e-03 -3.028286125603000048e-04 -9.670673477549479417e-04 -2.214286594493129843e-03 8.702188835196258097e-04 3.946456809707389601e-02 -6.705220745816371786e-03 -4.445864183088807375e-02 -4.021904125504392052e-02 7.732286898243925961e-03 5.207518300358245089e-02 -4.024360769475240907e-02 -3.658982221964882098e-03 -5.252352052826220891e-02 3.942110439605120420e-02 2.978680814653142730e-03 4.450446768957504184e-02 1.076671463377389375e-03 -1.096986019290184348e-02 1.241550068343944772e-03 -6.895610653557087723e-03 2.510028734060607523e-03 -2.343260402962798008e-04 1.435246996814643246e-03 6.500657892090097936e-04 -8.503767591397761241e-05 1.470206930245942286e-03 6.628214405960885462e-04 -5.102260554838006223e-05
-3.722099074754370990e-02 -1.107781079815930020e-01 1.286809009191475228e-02 6.454123386103727267e-02 -3.570873741087367270e-02 -6.395116687650094500e-02 5.982872932080490758e-02 -1.767791552791532841e-02 6.703189290225082531e-02 -3.060142183863401866e-01 1.908373948886374016e+00 -6.503209022367402448e-02 1.143284309510026603e-03 1.606125482248425135e-02 -1.366083020404604796e-02 1.975708670401226351e-03 1.892135532239069828e-02 1.070010178764144171e-02 2.417148694701250905e-02 -2.655816380784457031e-01 -2.548201201915329533e-02 -8.163616887740917510e-03 -2.667017732428457744e-01 -1.005570517682671805e-02 -1.416467843383633074e-01 -5.606666253837095937e-01 3.558448791773267256e-02 2.180885685120269313e-02 1.193078593072968360e-02 -4.889666365053045929e-04 -3.190802572905200585e-02 6.269638872523682765e-03 1.966732471276942500e-03 -2.771755803262620360e-03 4.590617204755703673e-03 -8.409281284825579359e-04 6.515775701141377288e-03 -3.341980663418948286e-03 1.037932077683257487e-03 8.812265382351349916e-03 -1.300178821571284365e-02 -3.444025874516087882e-04 9.839803966311738356e-03 -1.312745500345235614e-02 4.171098003580091772e-03 4.440535155398198652e-01 -7.126658019015328360e-01 6.238789093428246529e-02 -2.476013663695053341e-03 9.347530309076514110e-03 1.702643244410776769e-03 -3.522449508969681918e-03 -2.952224648813245571e-03 1.095096293158762503e-03 -3.513000878312583751e-03 -3.110961643852644572e-03 -6.552625360703705909e-04 -2.554909729681874991e-03 8.839193979723845851e-04 -2.092871690549322206e-03 4.270308625479736150e-03 -4.060549024891946246e-03 -6.820021608300216517e-03 -5.746090247813373519e-02 1.200543011292081949e-02 7.605958706358420529e-02 -5.842844225742152564e-02 3.690162703133374744e-03 -7.942849632437590235e-02 -8.791950826438570121e-03 -4.604317719208484566e-03 -7.546621305831748699e-03 7.114346453269127651e-03 3.738823151017503250e-03 -3.193164730569493428e-03 1.112340044107983095e-02 6.000825330328998092e-03 4.420069421394919387e-03 -1.287848358563770113e-03 -7.180959299401832099e-04 2.069250113906578956e-03 -1.225487396226839464e-03 -1.008641322646252605e-03 -1.850041882661668767e-03
4.066690634819088331e-03 1.287423170184189176e-02 5.613903904920440613e-03 1.485230252990733107e-02 -1.369106582214881657e-02 -3.501190089991173746e-03 -2.839360755614099216e-02 1.683557010483419797e-02 -2.138744792389575544e-02 3.377129569463372533e-02 -6.503209022367402448e-02 1.320082362050478908e+00 -3.916457407371055216e-03 -2.276647556830059191e-03 5.588392602146248847e-03 3.591896944299399763e-03 -6.921121956331261708e-04 2.716953745451272141e-03 1.469054197305764975e-01 -4.533452989280195404e-03 -4.271140104977574903e-01 -1.489274266911975175e-01 -3.097922533545846568e-02 -4.258289967283908073e-01 1.548677807853203470e-02 3.551315075627151097e-02 -2.393394837229280703e-01 -2.431132668073709979e-03 -4.899114995710260323e-04 7.383632426996682152e-03 3.491269027801370984e-03 1.967204902809788908e-03 2.355732595430050369e-02 2.947972765017081026e-04 -8.054957635184169327e-04 -2.694277031874212601e-03 -7.128991830787439164e-04 1.005806733449091973e-03 5.932795189597824675e-03 -5.689020518644430716e-03 4.588255047091420458e-03 4.205585505478556113e-03 3.645754139044933735e-03 -7.587250417657347753e-04 4.292040475991108078e-03 -4.849037253227585220e-02 6.234915154858833297e-02 -1.483817682707495311e-01 6.892776064359952461e-04 1.442333469807462968e-03 -8.239205932997705449e-04 3.037734756260044222e-04 8.125822365112470632e-05 -1.293045105425164737e-03 4.596758814682822556e-04 3.269226207359157916e-04 6.389164050336114745e-03 -1.327532607323610430e-04 -1.795239824850433088e-03 -5.196746861408719012e-05 5.977250996839510166e-02 -5.096118944910950008e-03 -6.204159862069949516e-02 1.076860435990545026e-02 -7.222533274292997768e-03 -1.942732949407879536e-02 1.969094628941211404e-03 3.841340793647070751e-03 -3.383082206777359921e-03 -5.930574761393399286e-02 -9.262492633162523054e-03 -6.895894112476791404e-02 -9.812402937406199122e-04 -3.189857709839496146e-03 -2.509131114148191108e-02 -1.362020109222050702e-03 4.480068226067547739e-03 4.631151830274685133e-02 -4.138500227813076597e-04 -5.494378727108023379e-04 7.606147678971652941e-05 5.843978061421001855e-04 7.894330914013343928e-04 3.609376911015106312e-04
-3.221316925612341953e-01 8.124877502046764371e-03 1.489883703589358621e-01 -2.947694030413164912e-01 -1.444884600084883619e-01 4.844596396818742767e-02 -4.331252293218084207e-03 9.518550523970121385e-03 -1.417294598587796883e-06 6.617348480705289269e-03 1.143284309510026603e-03 -3.916457407371055216e-03 1.701729561826235138e+00 -2.505247726948119369e-01 2.882956737465992569e-01 3.854757849180159152e-02 -5.526976502875054383e-03 -4.917398096031759536e-02 2.492926712571253214e-02 4.864769223271668552e-02 -6.668843517786507066e-03 1.930827674779937199e-03 -6.401919701723220169e-03 7.907086565400435474e-03 -7.602273740402150370e-02 4.426494490241736357e-02 5.964117400226130045e-02 -5.109913945670326030e-02 -5.720531701885898934e-02 -3.991101589562218860e-02 9.519495387035819406e-03 5.911063339086480503e-03 9.023442277537709402e-04 -1.009775158325098773e-02 -2.692859737275772689e-04 -8.877933365418241851e-03 -3.786916681062131584e-02 8.917145182645252674e-03 5.041505859712863691e-02 -4.040990359431749501e-02 -5.369373343514496910e-02 2.413180269825263707e-03 -2.365937116539712157e-03 6.632938721289597826e-04 2.023896686752441661e-03 -2.648923604720086582e-03 -2.447195340190839574e-03 -6.236096233690788075e-04 -4.336765569206515458e-01 4.088819327818027927e-01 -5.391766598171843228e-02 -4.458109608420418590e-01 -3.113323801516933512e-02 -4.285421710215793212e-01 -9.254461297103971917e-03 -2.803408715963819769e-03 -1.560535839327879294e-02 4.105430020513083176e-04 -2.776007687058205074e-03 -8.810848087752848855e-04 1.565638099882722808e-03 3.462450704297067878e-03 2.287513482085727808e-03 -7.887716872553369313e-03 1.224873235234134189e-02 -1.335563943382158964e-03 -1.354933636229241822e-03 1.209424724109839974e-04 -8.470697384096764933e-04 -1.930827674779920936e-03 1.820278696091758713e-03 -8.947853232280870289e-04 -8.405029401030009173e-03 2.834589197121383658e-06 -5.895000666969389506e-03 -6.517665427272783737e-03 2.489714178147877169e-04 3.752996097003111469e-03 -6.926791134725536134e-03 8.848642610381283590e-04 3.004664548960050800e-04 -5.471229581998103553e-03 3.278674838016351167e-04 -1.393673021923597273e-04
2.558311236718433662e-02 -2.667310639978828224e-01 -3.089513252261020734e-02 -9.894369808356577589e-02 -3.722604576494525919e-01 2.980995729164141045e-02 -7.404891845975172110e-03 1.629605329431336319e-02 -3.080726025749950560e-03 -9.203911123088449539e-03 1.606125482248425135e-02 -2.276647556830059191e-03 -2.505247726948119369e-01 1.770214181692016053e+00 3.583156960941603908e-02 5.252966213818936053e-03 6.249324316610921186e-03 -9.688625875798063600e-03 -4.882532648907032813e-02 -1.419245740796822308e-01 1.909568255801434664e-03 6.400974838657503066e-03 -1.361311461922767863e-02 1.249817620168899163e-02 6.971294185120502362e-02 -7.949132971824568114e-03 -8.827335948249426245e-02 -1.828829706836450700e-02 -3.848899698172753014e-02 -4.306355151436615236e-02 3.296627236264728159e-03 -1.123205969363657956e-02 2.965925163266055521e-03 2.018227508358057948e-03 -1.042136718325675435e-02 3.435522106924300025e-03 -4.794093465956505290e-02 1.286761766038189633e-02 6.592545825230353151e-02 1.710202148936452657e-03 4.120075398031740332e-03 1.668628174045188543e-03 -3.100095718596984629e-03 -2.088147375220762172e-04 3.016947768814438619e-03 -4.145114269273078751e-03 -2.843565396256513868e-03 3.686383250870504166e-03 4.126146143228931473e-01 -7.785577175150035778e-01 6.547570343302522300e-02 -3.286139256235429129e-02 -1.570201788490100947e-01 -5.733854271112420742e-02 -1.548630564699926635e-03 8.291173401611855523e-04 -8.021887427884265894e-04 -2.140587275367711057e-03 -6.604592829318194254e-04 4.320386367962426866e-03 -8.792895689504271611e-03 9.913975716970077276e-03 1.984684869525441247e-03 1.048703516632364802e-02 -1.306792863031257593e-02 2.409400817562405380e-04 -1.610991527036828878e-03 -1.019412761595332034e-02 -7.946298382627424613e-04 -2.618687986617355273e-03 2.507194144863482237e-03 -1.546740838568501537e-03 1.932717400911341914e-03 1.993661068649697017e-04 8.320936588181749097e-03 -1.079033621041679096e-03 9.921062189950592605e-06 -3.209699834219428664e-03 -8.976199124252951488e-06 4.392668392489291682e-03 8.664394312567688921e-04 -1.453199395063142210e-03 -7.875433652699133065e-04 -6.358928432233352211e-04
1.182826828810006614e-01 -1.001082418120544278e-02 -4.259707261882474949e-01 3.072222258158523525e-03 -4.897555971651832568e-02 -2.615343171364736818e-01 2.100430595075006290e-02 2.585145347784622346e-03 6.484595219972889846e-03 2.963563005601787918e-03 -1.366083020404604796e-02 5.588392602146248847e-03 2.882956737465992569e-01 3.583156960941603908e-02 1.795975873178619953e+00 4.928358507594006455e-02 -2.401416724657164797e-02 -1.458202444996076763e-01 4.010943713942145307e-03 3.247636086307716108e-02 1.317847760900073273e-02 -7.904724407736166136e-03 1.249723133862327799e-02 -1.017759251230337947e-02 1.741855061637773150e-02 -3.656903523220328411e-02 6.177514723616905380e-03 -5.971959763671530474e-02 -5.816577032515396484e-02 2.832038066854840330e-02 -1.607259317927264147e-02 6.939074354579771731e-03 -3.674100031016263798e-03 -8.718723938845955243e-03 1.192322702620399362e-02 -1.110875506356132428e-02 7.592919596051610903e-03 1.658234680322297813e-04 -1.103411088137017798e-02 5.387278498609715527e-02 7.097291674933037253e-02 -1.028011015493297516e-03 3.120882706042634683e-03 4.590617204755694999e-03 -1.912875276531427176e-03 2.875690740490674177e-03 4.059604161826245623e-03 -9.028166592866247210e-04 -4.904595201491378231e-02 6.438296929753072051e-02 -1.671297412205823285e-01 -4.310999153404583284e-01 -5.807600833391143857e-02 -7.721855609998502512e-01 -1.157362769189101970e-02 -3.562133757729560183e-04 -2.219814043427557892e-02 6.554042655302633712e-03 1.091789272428774112e-03 7.006632063778096137e-03 5.101788123305214459e-03 2.149091042959107734e-03 -1.200306795525655015e-02 -1.620440157693946344e-03 1.579338614335523434e-03 9.269106674622513498e-04 2.256333000917281131e-03 -5.305406113965906081e-04 1.627999062219625051e-03 1.494773369954410444e-03 -1.182968558269862800e-03 1.225959827759701051e-03 -7.672288093571300429e-04 8.253378878983461987e-04 -3.634415782256412639e-03 1.733823725579232552e-03 3.203085792759482781e-04 1.573669435941257681e-03 -1.664848721782350707e-03 -4.411565653803507965e-03 -8.220308671683861047e-05 2.933799819031880684e-04 2.716481313918416192e-03 3.562133757729519525e-04
-3.218288639486739378e-01 -2.420691931197666014e-02 -1.468643181872180681e-01 -4.346370102269484989e-03 9.194462492431330555e-03 -2.092399259016452379e-03 -2.951114434711038514e-01 -1.515272174165006591e-01 -1.601117708000159359e-02 6.629159269026622947e-03 1.975708670401226351e-03 3.591896944299399763e-03 3.854757849180159152e-02 5.252966213818936053e-03 4.928358507594006455e-02 1.702217111168141672e+00 -3.070842758082576451e-01 -2.280965581040357848e-01 1.940748736969878305e-03 -7.960471328613098752e-03 -6.353259253839103372e-03 2.495855788074954895e-02 4.895760731826982043e-02 -4.049683099636283701e-03 -7.623722131993782014e-02 3.066600322917537730e-02 -6.788888370285045548e-02 -5.097111051129950277e-02 -4.731874233079450681e-02 5.142558964590629444e-02 9.502960283385809143e-03 5.572802361562003391e-03 -2.166098578141895884e-03 -1.010483805624370901e-02 1.645479028935281293e-03 8.728645001035944054e-03 -3.783704146638709742e-02 -2.173185051134742495e-03 -5.114638260998878583e-02 -2.365464685006864014e-03 2.149563474491874562e-04 -2.117910561790642410e-03 -4.044013921242024800e-02 -5.296146455921914992e-02 9.217611637541268596e-03 -2.646561447055824183e-03 -2.253970843253010926e-03 1.142339446444308633e-03 4.223537903727016263e-04 -2.347984718291206037e-03 1.466427477983100330e-03 -9.261075338563948267e-03 4.899114995710160576e-04 1.523213748232306666e-02 -4.463703197769426367e-01 6.243607895063373048e-02 4.258304140229893786e-01 -4.332801868645858590e-01 4.103970207076699794e-01 -3.575172868036347734e-02 -1.931772537845649748e-03 1.965315176678366846e-03 9.864370406020253786e-04 -1.355406067762079123e-03 1.289738084695108474e-04 8.414005600154337260e-04 -7.884409851823395016e-03 1.240038287438792117e-02 -1.341233121776417994e-03 1.582173203532640914e-03 2.778842276255320820e-03 -3.586700197438012945e-03 -8.625654926873444275e-03 1.277927296373807323e-03 5.783506825215521674e-03 -6.574357211215419577e-03 -5.706972916893278576e-04 -3.743075034813134368e-03 -5.303988819367315248e-03 3.467647451158657659e-04 5.621935240980721268e-05 -7.051040627866490308e-03 8.017163112555771454e-04 -4.936909518338770952e-04
-4.969979725638520428e-04 -2.655221117053059299e-01 -4.585420457894283028e-03 -1.173472684459468673e-02 1.573480463328117557e-02 9.325798458564859856e-04 -9.755900126076672008e-02 -3.629885163856328978e-01 -7.400639962179472904e-03 -9.653193510833910779e-03 1.892135532239069828e-02 -6.921121956331261708e-04 -5.526976502875054383e-03 6.249324316610921186e-03 -2.401416724657164797e-02 -3.070842758082576451e-01 1.753526010225432641e+00 -2.729567667378509505e-02 7.960943760145937353e-03 -1.871773733173002011e-02 -1.057915931523045056e-02 -4.859052801724120241e-02 -1.418641028434767803e-01 3.242911770979162167e-02 6.438249686599784027e-02 1.884387655100240588e-02 8.540900709879212238e-02 -5.037065003304054371e-03 -1.405247594478317708e-02 5.242950665322398951e-02 6.727425027860568438e-03 -1.295785208315726987e-02 -8.754156303810132784e-04 3.895670419925485392e-03 -1.370145931587163357e-02 -2.947500333484694320e-03 -4.840675215096045675e-02 -2.181688818726130932e-03 -6.785912051628058272e-02 -3.696304313060472593e-03 -1.878860206165833529e-03 -3.023089378741553816e-03 -9.973502090109862689e-03 -1.146733059699855950e-02 6.207750341719615438e-04 -4.661481934683995437e-03 -4.379912741102185390e-03 -2.919154441513372930e-03 -3.516307899042569324e-03 -1.072088877508706704e-02 -2.464202875373639433e-03 1.004389438850534100e-03 6.666008928589347302e-04 -1.091789272428778015e-03 6.130555029251080756e-02 -1.615318999877789485e-01 -7.859465466888616858e-02 4.132533417553135857e-01 -7.671518030172761460e-01 6.759361399481586541e-02 -2.872856151293551492e-03 3.012695885018742883e-03 6.193577395733967320e-04 -2.064053367045137061e-03 1.042656393011817629e-03 9.273830989951022032e-04 1.058199390442757237e-02 -2.208900875018599344e-02 2.794904948372413551e-03 -9.696184780323750113e-03 8.651638661180509338e-03 -3.386389227507342892e-03 1.954449251422691290e-03 -1.901064488210025844e-03 -8.686598594611811414e-03 -1.556189469225609462e-03 6.821911334431619714e-04 3.363712513930279882e-03 -1.332729354185017197e-03 -1.185330715934138860e-03 9.590360116964156707e-04 4.417234832197790631e-04 4.930295476878711336e-03 -1.987991890255420314e-03
-1.205810622883420613e-01 -2.552405842557740195e-02 -4.270266106641792403e-01 -1.880797175450537803e-02 -4.810770299066300174e-03 6.826163218227338653e-03 1.851506420413506077e-02 7.136692464773176925e-02 -2.708416907652574368e-01 -8.669118627896183361e-04 1.070010178764144171e-02 2.716953745451272141e-03 -4.917398096031759536e-02 -9.688625875798063600e-03 -1.458202444996076763e-01 -2.280965581040357848e-01 -2.729567667378509505e-02 1.812502473060966679e+00 6.352786822306246556e-03 -1.058246633596043526e-02 -5.055017401552527531e-03 6.643804646545166046e-03 1.920434181057105883e-03 1.316005277921937153e-02 -3.232660006716206458e-02 3.375665031711522213e-02 -2.100572324534861340e-02 6.200663868726825900e-02 6.756999241817310264e-02 3.872521274815521330e-03 1.498316606450815144e-02 -4.874076124468921037e-03 -1.934607127042768096e-03 8.092752157812596256e-03 -1.132182168487910062e-02 -7.879213104961970901e-03 2.918682009980505705e-03 -2.133500802374868350e-03 4.041651763577746442e-03 -2.380110062525374586e-03 -4.578333984901455066e-03 -2.352709033619801524e-04 -5.301673904856323005e-02 -6.866981302666042009e-02 1.453104908756567074e-02 -1.928937948648498657e-03 -3.262612165899225584e-03 6.387274324204700489e-04 -5.957834060839153553e-03 -2.976318656988701438e-05 7.768664126273812365e-03 1.163126433889937264e-02 -2.261529747778692236e-03 -1.101190659932596745e-02 4.281987132971934451e-01 -7.738900939703924342e-02 -7.791624298770585266e-01 -4.134531802937113643e-02 6.941011323864478000e-02 -1.680368097636646407e-01 -9.075409746151779245e-04 7.705358300871172419e-04 -1.132890815787192945e-02 -1.853821334924497279e-03 1.291627810826601226e-03 1.171630201481346258e-03 -6.812462703774521330e-04 6.755770919831889827e-04 6.524279468732776133e-04 -3.097733560932705750e-03 -4.286371297596831484e-03 2.749551521218326672e-04 3.217258738745076146e-04 -1.229739280022544524e-03 -1.501387411414385926e-03 -1.552882448495626275e-03 -9.921062189963738556e-05 8.584080951982189485e-04 3.179464216116669058e-04 -2.381054925591099061e-03 7.327413074586953002e-04 1.871773733173002965e-03 3.296154804731964150e-03 -6.288063702305100779e-04
[truncated: 681,102 more chars]
