# Supplementary material for: Competing quantum effects in heavy-atom tunnelling through conical intersections
Source: Chem Sci. 2023 Sep 27;14(39):10777–85. doi: 10.1039/d3sc03706a (PMC10566476; doi:10.1039/d3sc03706a)
Supplement: SC-014-D3SC03706A-s001 [file SC-014-D3SC03706A-s001.zip › instT250N20/H0.txt]

1.639455526891370862e+00 2.469564973271552999e-01 -2.691678658443508870e-02 -7.370687802996442328e-02 -1.463640131939241730e-02 6.421005935650564433e-02 -7.369459481011020330e-02 -2.801330017219241103e-02 -5.958778923904865105e-02 7.751987293164018522e-02 -4.000314004452901195e-02 4.313772326502453985e-03 -2.936648581175006489e-01 1.814892976617214077e-02 9.588423147679439595e-02 -2.932108514144266542e-01 -2.952224648813246873e-03 -9.705019249988144914e-02 -4.568885354244343021e-03 2.101611673907143041e-02 7.585833123058774267e-03 -4.593924225485684909e-03 1.886560840151375873e-02 -1.194117942445250581e-02 -4.408575162200532582e-01 1.215367912793084842e-01 -1.299895362651568714e-02 3.415679982544364470e-03 1.213676607905459382e-03 -1.313359661337867444e-04 -5.605305651022481073e-02 1.013545161957268015e-01 -1.102702440837735956e-02 -4.932657634542932101e-03 3.269226207359152495e-04 -9.448630657104028542e-06 -4.566801931184455432e-01 -3.905766281782555582e-01 4.265395337538053361e-02 -1.190999894328415454e-03 -1.341091392316558564e-02 -5.163676654109349007e-04 -1.211786881774037320e-03 -1.297249746067578868e-02 3.403869194222993062e-03 -3.860710486494123902e-03 -1.477435132698620354e-02 1.610519095503969243e-03 -4.106705585651931889e-02 4.756440672787918059e-03 6.086146465162675656e-02 3.185416853430661499e-02 -1.197613935788376192e-03 -3.382090100558354795e-02 3.186314473343088149e-02 6.144444516317022764e-03 3.295824102658963251e-02 -4.104674130060655124e-02 -8.366762446868725861e-03 -6.048304699380959576e-02 2.232711424274508392e-03 -1.037932077683259005e-03 -7.502212741743408088e-04 2.245939507194457188e-03 -1.534930050247119288e-03 -3.575361840649481440e-03 2.253025980187287752e-03 -6.595144198661177185e-04 3.796932229558670508e-03 2.229876835077370528e-03 -9.401387503821972188e-04 7.332137389915488641e-04 -9.547368847474316939e-03 -5.319106628418686540e-03 6.184128765077017472e-04 1.352854937484657127e-02 -4.511721138768720260e-04 3.307020729987280401e-05 6.533728099389936317e-04 8.314794978254573836e-05 -2.839313512460815529e-04 6.221923287705248377e-04 1.752720986893433982e-04 2.376330610262533932e-04
2.469564973271552999e-01 2.034769226049566893e+00 -9.735065895477748588e-02 -4.694977330363446499e-02 -2.931910092900480089e-03 6.446800697344465259e-02 -5.461733708187722913e-02 -2.115453917819806046e-02 -6.770935972036543071e-02 4.013447601066279236e-02 -1.023872515265486505e-01 1.032593601361997751e-02 -1.648077402365982422e-02 -2.705100438291929699e-01 7.868819611239134815e-03 -4.847383742862593214e-02 -2.613552655855214679e-01 -2.943720881221853491e-02 2.206255258434654601e-04 6.109957014418583576e-03 2.669710592165724927e-03 2.233183855807367377e-03 6.480815767710076947e-03 -5.418789681851140898e-04 2.091326839436881135e-01 -6.472222238127417482e-01 5.130370231042961915e-02 2.692387305742787937e-03 7.361428144952470755e-03 -1.157929687028528502e-03 4.733291527678077162e-03 9.096196733597419759e-03 6.763802255890421881e-03 -4.172042866645788058e-03 4.984152671624408155e-04 -8.692740204538151405e-05 -4.140701758756205608e-01 -7.657718305098056844e-01 6.639222060676464032e-02 -1.154906125218253463e-02 -1.105537030034866794e-02 2.962145711003208361e-03 -1.102041036691738668e-02 -1.133410490473334489e-02 1.464537751851691496e-03 -1.073884117333557750e-02 -7.046316312537924745e-03 2.144366727630548676e-03 5.670548445709798491e-02 6.118933213542844009e-03 -8.286638058896447778e-02 1.319217812345354658e-02 -7.717169089192571149e-03 -1.335138755002579850e-02 1.191944757394122582e-03 -5.788231140544086370e-03 1.938386579305629350e-03 5.300162123951181192e-02 1.217928491701163185e-02 7.612525504665111631e-02 4.922736572353001404e-04 -8.650221366581986593e-04 8.154168257083684469e-04 -5.281784537323173673e-04 1.360602814623511694e-03 -6.453414738804403271e-04 -7.908503859999018067e-04 1.041994988865818650e-02 1.445640490537435097e-04 4.521169769425954169e-04 -9.165171737394322855e-04 -5.650281132950417222e-04 -8.098893767739716656e-03 2.119327856389241049e-03 -1.342650416374957653e-03 -6.132633727995665668e-03 4.609514466069912150e-03 -1.469262067180147175e-04 5.423513997179622327e-04 -3.316469360644866676e-04 1.596818581051009239e-04 4.502272508111865822e-04 -3.420404297872687606e-04 4.251883795697254317e-05
-2.691678658443508870e-02 -9.735065895477748588e-02 1.158296293898023910e+00 4.097965602294108278e-02 1.357957198039494440e-02 -3.586936413204447338e-02 -2.986995609631403967e-02 -1.683557010483419797e-02 -1.784090440675042966e-02 -4.256135679494075022e-03 1.032168412982424274e-02 -9.215721911409830922e-03 1.494149760331042465e-01 -7.012868160011782870e-02 -3.588008832784028712e-01 -1.422174816300526001e-01 4.875729634833914777e-02 -3.676400772581269738e-01 -9.326270890097992927e-03 -2.151925632156243863e-03 1.626392795007919334e-02 8.967695356660761175e-03 4.421014284460613938e-03 1.578157535503385556e-02 -2.307497335925513815e-02 5.122527867597563567e-02 -1.821318045464048185e-01 -3.675517325614659474e-04 -1.155567529364250707e-03 -3.084505478012753918e-03 -2.423573763547185594e-04 6.596089061726768954e-03 6.999734563398402054e-02 4.440856408840523038e-04 -8.739983357824509331e-05 -2.806243305160919686e-04 4.520980796812811009e-02 6.629631700559500407e-02 -1.649612804847761516e-01 -1.148953487904277610e-03 2.719315903115549285e-03 8.718251507313120111e-03 3.630636329993576321e-03 1.689415161490826021e-03 8.970529945857896870e-03 1.189110168196974094e-03 2.161374262813348969e-03 1.238337533920513302e-02 1.079506052574535219e-02 8.038894963067089172e-03 -1.818955887799771770e-02 5.405750571544361976e-02 -6.850257226402955632e-03 -5.774010951405127157e-02 -5.552062617269670763e-02 -4.694552141983881523e-03 -5.208982838110097491e-02 -2.285056838114886066e-02 -1.489765595706144669e-02 -3.332673762221683572e-02 1.214149039438321403e-04 -2.329087456976960697e-04 7.845198034596384193e-03 1.293045105425175579e-03 -1.288793221629466398e-03 -7.299067182615562440e-04 -1.118245438268673873e-03 6.538452414718397146e-04 -1.016672658704770131e-03 -2.036179906606693955e-04 5.026671509581164942e-04 3.916457407371061288e-04 8.825021033738455773e-04 -1.298241852286578443e-03 -9.756656016529238751e-03 6.481760630775786243e-04 -1.473986382508784459e-04 2.979153246186004318e-03 6.094366773834420737e-05 1.091316840895913663e-04 5.782561962149740387e-04 -8.465973068768331208e-04 9.590360116963939866e-05 5.792010592806892981e-04
-7.370687802996442328e-02 -4.694977330363446499e-02 4.097965602294108278e-02 1.682800175167786128e+00 -3.460230276092634422e-02 -3.137450879899855716e-01 4.690394744494751078e-02 4.131886186353123450e-03 3.703957703892724745e-02 -7.374278282646143379e-02 5.462914787019862439e-02 2.987845986390543634e-02 -3.240417332485685531e-01 -1.229696761184588538e-01 1.101237903085888759e-03 6.695299683626425476e-03 -2.804353579029510851e-03 -9.171313347321434148e-03 -3.243799942260929825e-01 1.206112979064447865e-01 -2.555665620134445898e-02 6.702858588152104183e-03 7.681736724228398813e-04 -9.570045561051359131e-03 -1.649967128497401014e-02 -4.398337570883527727e-04 -3.761972296127362361e-03 -3.405414045335425910e-01 -1.208290888430911883e-02 -1.101280421923840069e-01 9.905944380911638897e-03 -3.793625208828615872e-04 -3.524811666633965133e-03 -9.487181070188530074e-02 -1.077710812749685040e-02 -9.806969974778337318e-02 -4.207002800077125695e-03 2.944665744287566864e-03 8.743762810087317081e-03 -4.973428475828406414e-01 4.850643520439293366e-02 4.447560212291758464e-01 -4.902894447973097508e-03 1.482490150100187858e-03 1.353610827937225779e-02 -4.190940127960049444e-03 -9.939959451277149277e-04 9.185013861774246266e-03 3.984345818642388848e-02 4.492209716461920133e-02 -6.857816130928647350e-03 -3.999369141387192073e-02 -5.198731073847134843e-02 7.727090151382539143e-03 -9.023442277537657361e-04 3.042459071588552756e-04 -2.656954940778642922e-03 1.660596837986652368e-03 3.987322137299448245e-04 1.481545287034457745e-03 -4.004565888248599881e-02 5.244604175687392345e-02 -3.908898502845392989e-03 3.980235664306547294e-02 -4.516161995177688654e-02 2.952697080346104556e-03 1.660596837986641526e-03 2.310190195662818139e-04 1.508946315940072874e-03 -9.018717962209175931e-04 -8.277000455626153195e-04 -2.206727689967471519e-03 1.465010183384506896e-03 2.078698744563650235e-04 6.699079135889191104e-04 1.501387411414391998e-03 -5.905394160692859634e-05 6.854981541731511221e-04 -6.074052217921580010e-03 2.447195340190873184e-04 2.669710592165735336e-03 1.801381434777564548e-03 -1.208007429511198834e-03 -1.108985780224710366e-02
-1.463640131939241730e-02 -2.931910092900480089e-03 1.357957198039494440e-02 -3.460230276092634422e-02 1.333416269633789231e+00 6.099232818622768448e-02 -4.114406219637468942e-03 6.202081163325382646e-03 -1.282840584315490633e-02 2.797125376576829053e-02 -2.110587873031395667e-02 -1.683462524176848607e-02 -1.488560895297363351e-01 -4.325620909346457044e-01 5.649336269884593434e-03 3.838033772917106429e-03 5.359263308711392781e-03 2.121690014053496942e-03 1.508691202912331164e-01 -4.310271608843985747e-01 3.116489092787062820e-02 -3.504969542254029579e-03 2.681521380487119320e-03 6.883327433702854077e-04 2.403731639168140821e-03 7.530086202181849458e-03 4.681796490596771437e-04 -1.468742392494081991e-02 -2.411758250911369417e-01 -3.420073595799928701e-02 -1.889726131421330191e-04 -2.715064019319849212e-03 8.229757302340681875e-04 -3.433159949259930073e-03 2.388708316423355377e-02 -2.033345317409541997e-03 5.717366410615764248e-03 4.184326086500075696e-03 -4.637860358041233540e-03 4.867887271388515735e-02 -1.494149760331042187e-01 -6.108870421893017322e-02 7.591974732985964707e-04 5.803821381128301468e-03 -9.831300198720367700e-04 -3.597566122693691103e-03 4.263222152486913392e-03 8.206135725697908268e-04 -5.978195859905222065e-02 -6.245308648581650995e-02 5.203833334401969379e-03 -1.084750042589229836e-02 -1.943725055626876683e-02 7.097338918086323889e-03 -6.845532911074406332e-04 -8.116373734455399353e-04 -1.431467544551790231e-03 -2.938524134360416323e-04 -1.293989968490874467e-03 -7.795120292113349569e-05 -1.929410380181360244e-03 -3.281509427213447939e-03 -3.825750553062840474e-03 5.946023272517770436e-02 -6.972333534492791696e-02 9.309735786448055522e-03 -4.620380391325609173e-04 6.569160464354009341e-03 -3.108599486188376969e-04 9.165171737394106014e-05 -3.401507036559212917e-05 1.838231094340270037e-03 6.193577395733973825e-04 4.771558481839698312e-05 4.894390680381706252e-04 -4.232986534384172109e-04 3.916457407371061288e-04 -7.374656227872457932e-04 1.194779346591251339e-03 4.648301094917335619e-02 -4.561798881251520263e-03 7.875433652699133065e-04 -2.558878154557861495e-02 3.316941792177603363e-03
6.421005935650564433e-02 6.446800697344465259e-02 -3.586936413204447338e-02 -3.137450879899855716e-01 6.099232818622768448e-02 1.890211791037281763e+00 -3.704666351192005547e-02 -1.283029556928632839e-02 -1.107658247617387681e-01 5.961046595262572967e-02 -6.777313797730089018e-02 -1.785318762660469127e-02 2.380393521445101773e-02 2.534831389535523172e-02 -2.656539201029725072e-01 9.717916630835269493e-04 1.342981118447978198e-02 1.597479985197170285e-02 -8.928955970966618444e-03 1.130103469743346661e-02 -2.668236605783224080e-01 1.789098214923304231e-03 -1.042278447785532219e-02 1.882356199508962782e-02 2.167043441207614635e-02 5.248714330023415524e-04 1.189535356576551517e-02 -1.357470593560653471e-01 -3.415821712004231403e-02 -5.499873105835137999e-01 -2.487824452016419545e-03 8.017163112555838675e-04 4.710614814100989867e-03 -3.143842878539386543e-02 -2.042321516533788552e-03 5.733429082732855245e-03 8.992261796369246246e-03 2.825140566475262821e-04 -1.300131578417996689e-02 4.462748886073058530e-01 -6.109768041805444666e-02 -7.032795322067622035e-01 6.706638040414922286e-03 -1.016672658704764493e-03 -3.414262687945814403e-03 9.993816646022640748e-03 -4.081336012337578520e-03 -1.312225825659094937e-02 4.838171327971893185e-03 7.236233788745804682e-03 -4.063856045621953503e-03 -5.737491993915405653e-02 -7.635910865541450931e-02 1.209755426182762203e-02 -2.457116402380829685e-03 -1.727682115652129499e-03 9.273358558418178660e-03 -3.373161144587386723e-03 -1.012893206441930778e-03 -2.930020366769046751e-03 -5.841096229070593532e-02 7.969353041430779494e-02 3.616463384007917795e-03 -8.240150796063471991e-03 7.180959299401732353e-03 -4.531090831615911321e-03 -3.362767650864548468e-03 6.316409594276219206e-04 -3.098205992465544352e-03 -2.542154078294774772e-03 2.114603541060667245e-03 1.015255364106197079e-03 -1.423436208493263381e-03 -2.073974429235114596e-03 -7.365207597215270643e-04 -1.253833288198170177e-03 1.819806264558915991e-03 -1.077143894910252480e-03 1.105064598502010671e-02 -4.458336375556183617e-03 5.910118476020772074e-03 7.040174702610839039e-03 3.263557028964921870e-03 3.879135316275472527e-03
-7.369459481011020330e-02 -5.461733708187722913e-02 -2.986995609631403967e-02 4.690394744494751078e-02 -4.114406219637468942e-03 -3.704666351192005547e-02 1.682822851881362824e+00 3.519662162925840665e-02 3.136454049365531294e-01 -7.373994823726431891e-02 4.690253015034893946e-02 -4.098438033826963534e-02 6.690102936764976208e-03 -7.752601454156624224e-04 9.575714739445627052e-03 -3.242869252141205028e-01 -1.206127152010433717e-01 2.553870380309595373e-02 6.696244546692110486e-03 2.806243305160926408e-03 9.191155471701354523e-03 -3.241314952398109961e-01 1.229876285167073313e-01 -1.055884475931769028e-03 -1.655825279504811315e-02 4.114878651170305159e-04 3.736933424886026978e-03 -3.406363632716464807e-01 1.185236229627569665e-02 1.102036312376408478e-01 9.915865443101547910e-03 3.845592677442815277e-04 3.489851733202671731e-03 -9.489212525779820717e-02 1.058719065128899128e-02 9.810465968121466485e-02 -4.190467696427179617e-03 9.807678622077555062e-04 -9.183596567175664541e-03 -4.896752838045984914e-03 -1.491938780757281688e-03 -1.352996666944513392e-02 -4.973116671016721835e-01 -4.867131380935946217e-02 -4.446610624910718457e-01 -4.194247148690051497e-03 -2.948917628083265203e-03 -8.742817947021591304e-03 1.663431427183773752e-03 -2.291292934348621371e-04 -1.508946315940072874e-03 -9.004545016223406383e-04 8.262827509640383646e-04 2.202003374638911593e-03 -4.000502977066043575e-02 -5.244509689380820461e-02 3.720398321236089573e-03 3.982645065124110206e-02 4.522728793484377674e-02 -2.959311121806070498e-03 -8.990372070237799464e-04 -3.023561810274410198e-04 2.471289348366479538e-03 1.661069269519511353e-03 -4.001495083284892533e-04 -1.481545287034457745e-03 3.983589928189820717e-02 -4.487390914826795002e-02 6.857343699395794002e-03 -4.002014757971181225e-02 5.198211399160993645e-02 -7.734176624375373177e-03 1.519812241195748212e-03 6.425068846832864174e-05 -6.784116811803171969e-04 1.547213270101355752e-03 -2.069250113906524746e-04 -6.632938721289449290e-04 1.790043077989017430e-03 1.223597670095429111e-03 1.110355831669991578e-02 -5.904921729159342755e-03 -3.028286125603016853e-04 -2.653175488515806604e-03
-2.801330017219241103e-02 -2.115453917819806046e-02 -1.683557010483419797e-02 4.131886186353123450e-03 6.202081163325382646e-03 -1.283029556928632839e-02 3.519662162925840665e-02 1.333188557634952920e+00 6.098996602856342208e-02 1.459529977603399656e-02 -2.929075503703333985e-03 1.355075365689076619e-02 3.518670056706836927e-03 2.696639189538493214e-03 6.595144198661068765e-04 -1.508256565902104107e-01 -4.311962913731607339e-01 3.116394606480491630e-02 -3.824333258464280433e-03 5.340838478930031580e-03 2.106572205002124349e-03 1.488745143595177067e-01 -4.323650869854449574e-01 5.640360070760344277e-03 -2.391920850846769413e-03 7.534338085977546062e-03 4.592034499354250053e-04 1.423199992726823827e-02 -2.410284264528860521e-01 -3.411806043974958957e-02 2.177909366463711815e-04 -2.707977546327017780e-03 8.121098049783919814e-04 3.373633576120253514e-03 2.389133504802925037e-02 -1.954449251422693459e-03 3.586227765905167838e-03 4.269836193946895814e-03 8.116373734455392848e-04 -7.771498715470942422e-04 5.801931654996879406e-03 -1.003917007317675116e-03 -4.889335662980149461e-02 -1.494168657592356841e-01 -6.127389737980948325e-02 -5.723980452075737996e-03 4.176294750441532366e-03 -4.637387926508380193e-03 4.573137238040063043e-04 6.725535301729141172e-03 -3.084977909545536141e-04 -9.826575883392077090e-05 -3.637722802986265939e-05 1.842955409668827361e-03 1.908150961202865949e-03 -3.301823983126229902e-03 -3.609376911015073786e-03 -5.940543066736646977e-02 -6.973089424945359827e-02 9.308318491849489409e-03 6.788841127131816028e-04 -8.054957635184110780e-04 -1.205172840314068343e-03 2.900729611732076997e-04 -1.291627810826598624e-03 -7.842363445398977014e-05 5.982683959467347684e-02 -6.227828681866002386e-02 5.210919807394805148e-03 1.083852422676804747e-02 -1.941457384269170555e-02 7.096394055020613725e-03 5.314854744622964349e-04 3.878662884742613542e-04 -7.355758966558199365e-04 -5.371546528565634884e-04 5.385719474551228791e-05 4.908563626367333770e-04 -7.015608262902325778e-04 -2.559067127171004569e-02 3.332059601228977257e-03 -1.218400923234015621e-03 4.649151471676475633e-02 -4.549515661397270788e-03
-5.958778923904865105e-02 -6.770935972036543071e-02 -1.784090440675042966e-02 3.703957703892724745e-02 -1.282840584315490633e-02 -1.107658247617387681e-01 3.136454049365531294e-01 6.098996602856342208e-02 1.890269427684289960e+00 -6.420958692497280573e-02 6.444485782833478393e-02 -3.585660848065737316e-02 -1.789098214923325915e-03 -1.043412283464385110e-02 1.882686901581961947e-02 8.943128916952279572e-03 1.127930284692211377e-02 -2.668534237648923502e-01 -9.793505676091622883e-04 1.343359063674261049e-02 1.601117708000157625e-02 -2.380393521445101773e-02 2.536295927287374879e-02 -2.656430541777168308e-01 -2.173751968974162174e-02 4.133775912484523069e-04 1.192180973160543098e-02 1.358150894967965483e-01 -3.393286727887028648e-02 -5.500756552801577826e-01 2.510501165593390614e-03 8.343140870225755146e-04 4.642112241836924939e-03 3.143984607999245062e-02 -2.067832819307977715e-03 5.799097065799759324e-03 -1.000137555054834981e-02 -4.115351082703203392e-03 -1.313737606564231372e-02 -6.683016463772156919e-03 -1.021396974033354343e-03 -3.402924331157280297e-03 -4.462437081261373950e-01 -6.130932974477363434e-02 -7.032705560076379925e-01 -8.959664020602203099e-03 2.669238160632936199e-04 -1.301596116169849091e-02 3.366547103127393026e-03 8.503767591396677039e-04 -3.095843834801298433e-03 2.544043804426189027e-03 2.117910561790669298e-03 1.003917007317662756e-03 5.837316776807750796e-02 7.975919839737466432e-02 3.588589923569441079e-03 8.235898912267794469e-03 7.175290121007448819e-03 -4.521169769425976287e-03 2.466565033037922648e-03 -1.706895128206464265e-03 9.234146741191183450e-03 3.368909260791693588e-03 -1.017617521770474440e-03 -2.927658209104784352e-03 -4.835809170307635990e-03 7.445520957800728229e-03 -4.059131730293374062e-03 5.741980093477532660e-02 -7.633312492110749803e-02 1.209471967263051409e-02 1.271785686446666973e-03 1.833034347478859150e-03 -1.055412044398919367e-03 1.351626615499239986e-03 -2.068777682373676603e-03 -7.143164776773181608e-04 -7.031198503486565596e-03 3.265919186629206387e-03 3.831419731457116201e-03 -1.108135403465569657e-02 -4.491879014388923050e-03 5.882717447115146103e-03
7.751987293164018522e-02 4.013447601066279236e-02 -4.256135679494075022e-03 -7.374278282646143379e-02 2.797125376576829053e-02 5.961046595262572967e-02 -7.373994823726431891e-02 1.459529977603399656e-02 -6.420958692497280573e-02 1.640858648543951137e+00 -2.470174409948936445e-01 2.646136258676250186e-02 -4.594396657018521776e-03 -1.884718357173239406e-02 1.192417188926970725e-02 -4.565105901981492825e-03 -2.107611554374406310e-02 -7.599061205978739110e-03 -2.933185658039176857e-01 2.996633212901659259e-03 9.722877161930079670e-02 -2.935864344830466655e-01 -1.819995237172053817e-02 -9.574439174306920153e-02 -4.408225562866219804e-01 -1.215457674784327230e-01 1.313123445571518291e-02 3.393948132033013793e-03 -1.143756741042864337e-03 1.148008624838668223e-04 -5.597888475956641630e-02 -1.013644372579167452e-01 1.108560591845141226e-02 -4.937381949871554043e-03 -3.803073839485865502e-04 5.810907854120723830e-05 -3.883387200071203391e-03 1.475687136027054557e-02 -1.619495294628228374e-03 -1.210369587175471207e-03 1.297627691293863281e-02 -3.396310289697297875e-03 -1.207534997978338982e-03 1.341658310155983622e-02 5.140055077466616600e-04 -4.570434929672112512e-01 3.907788288743175853e-01 -4.265442580691339303e-02 2.249718959457317792e-03 7.067575731516421642e-04 -3.786538735835848733e-03 2.233656287340226362e-03 9.420284765136277376e-04 -7.398277804515067824e-04 2.230821698143088498e-03 1.056829338997477457e-03 7.936849751970259008e-04 2.257750295515850280e-03 1.540599228641367259e-03 3.586227765905156996e-03 3.187353822715369156e-02 -6.112319172082861587e-03 -3.293414701841401726e-02 -4.101745054556951015e-02 8.339361417963101625e-03 6.042588277833409183e-02 -4.104626886907369182e-02 -4.727622349283758935e-03 -6.084209495877967999e-02 3.185086151357663375e-02 1.214621470971169546e-03 3.381901127945213109e-02 1.302399249775702469e-02 4.889666365053197718e-04 -2.834589197136291438e-06 -1.018467898529619789e-02 5.322413649148666909e-03 -5.721145862878655643e-04 4.710142382568030268e-04 -1.724375094922074591e-04 -2.555854592747647171e-04 3.803073839485819965e-04 -8.031336058542435470e-05 2.664513845304292139e-04
-4.000314004452901195e-02 -1.023872515265486505e-01 1.032168412982424274e-02 5.462914787019862439e-02 -2.110587873031395667e-02 -6.777313797730089018e-02 4.690253015034893946e-02 -2.929075503703333985e-03 6.444485782833478393e-02 -2.470174409948936445e-01 2.035000717500666578e+00 -9.754671804091244458e-02 -2.271450809968652423e-03 6.420816963037437319e-03 -4.771558481839278183e-04 -2.423573763548269797e-04 6.076886807118718307e-03 2.628609048807327604e-03 4.842470454920896200e-02 -2.613864460666899259e-01 -2.930540041455183958e-02 1.645951460468130997e-02 -2.703796527261248528e-01 7.832914814742141657e-03 -2.091572503833966090e-01 -6.474140310150809929e-01 5.158668879860998230e-02 -2.761834741072570834e-03 7.356231398091090876e-03 -1.155095097831388903e-03 -4.724315328553854026e-03 9.094779438998876198e-03 6.711834787276345533e-03 4.163066667521478185e-03 5.125882131480729957e-04 -8.787226511111393096e-05 1.075962816078121151e-02 -7.045843881005081806e-03 2.139169980769139306e-03 1.104639410122441358e-02 -1.132796329480623143e-02 1.484852307764454376e-03 1.156606878736533839e-02 -1.103222115523876806e-02 2.954114374944659827e-03 4.142780457500768732e-01 -7.653773501798714074e-01 6.635773310486620113e-02 7.998265851241466266e-04 1.030703875230576036e-02 1.351154183966234417e-04 -4.407786201540773562e-04 -9.141550160751698868e-04 -5.721145862878587339e-04 -4.799904373810478467e-04 -8.612426843953376217e-04 8.059681950512565104e-04 5.366822213237194654e-04 1.368161719149163296e-03 -6.425068846833297855e-04 -1.163598865422800326e-03 -5.801931654996866396e-03 1.883584521494391069e-03 -5.302099093235893706e-02 1.216322224489453652e-02 7.616446686387812193e-02 -5.671587795082082273e-02 5.959251355437716197e-03 -8.288480541874583551e-02 -1.316430466301506119e-02 -7.728035014448230225e-03 -1.333107299411301176e-02 6.162869346098386568e-03 4.616600939062721030e-03 -1.407845967908723077e-04 8.147081784090971432e-03 2.112713814929242581e-03 -1.350681752433513776e-03 -5.442411258494048946e-04 -3.439301559187260592e-04 4.157397489128167832e-05 -6.505382207418566355e-04 -3.325917991301974817e-04 1.629888788351083976e-04
4.313772326502453985e-03 1.032593601361997751e-02 -9.215721911409830922e-03 2.987845986390543634e-02 -1.683462524176848607e-02 -1.785318762660469127e-02 -4.098438033826963534e-02 1.355075365689076619e-02 -3.585660848065737316e-02 2.646136258676250186e-02 -9.754671804091244458e-02 1.158445582262406237e+00 -9.006907173887758120e-03 4.373771131175078000e-03 1.581417313080088136e-02 9.294145545863833485e-03 -2.194916901646079728e-03 1.623794421577215083e-02 1.422788977293237833e-01 4.878705953490904135e-02 -3.678030661369621201e-01 -1.493611188383587307e-01 -7.024915164099593268e-02 -3.586530122086191152e-01 2.327811891838300895e-02 5.149787167043318181e-02 -1.821171591688862668e-01 3.425128613201430328e-04 -1.147063761772852079e-03 -3.075529278888503894e-03 5.598313664335034410e-04 6.733566637787680165e-03 7.006301361705091768e-02 -4.473926616140679090e-04 -8.645497051253440111e-05 -2.820416251146607919e-04 -1.175409653744174769e-03 2.145311590696265779e-03 1.238573749686941103e-02 -3.631581193059286051e-03 1.693667045286525877e-03 8.973836966587872901e-03 1.148008624838564844e-03 2.725929944575521298e-03 8.713999623517423507e-03 -4.517437560316396594e-02 6.627458515508365122e-02 -1.649499421279875810e-01 1.125331911261507039e-03 7.582526102328812113e-04 -1.027066152427591906e-03 2.111768951863562341e-04 5.050293086224087085e-04 3.840868362114233559e-04 -1.152732940167114145e-04 -2.291292934348594266e-04 8.064878697374138622e-03 -1.283596474768055511e-03 -1.280761885570931308e-03 -7.218753822030185520e-04 5.552865750875525530e-02 -4.669985702275400788e-03 -5.187392717058605940e-02 2.285482026494455726e-02 -1.488631760027291605e-02 -3.332390303301969309e-02 -1.080970590326387273e-02 8.138105584966724010e-03 -1.820325939245051247e-02 -5.404238790639224327e-02 -6.867737193118603201e-03 -5.772688143113133274e-02 -5.773113331492686455e-04 -1.577921319737056417e-04 2.981987835383139579e-03 -8.494318960739679486e-04 -1.293517536958018301e-03 -9.759490605726370976e-03 5.447135573822496765e-04 9.779332730106381883e-05 5.777837646821204747e-04 -3.973149191313712306e-04 1.067695264253154151e-04 5.796734908135509935e-04
-2.936648581175006489e-01 -1.648077402365982422e-02 1.494149760331042465e-01 -3.240417332485685531e-01 -1.488560895297363351e-01 2.380393521445101773e-02 6.690102936764976208e-03 3.518670056706836927e-03 -1.789098214923325915e-03 -4.594396657018521776e-03 -2.271450809968652423e-03 -9.006907173887758120e-03 1.702391910835298505e+00 -2.243293890610470465e-01 3.108415237890564953e-01 2.465525683665640080e-02 -3.737878287951731070e-03 -4.873603692936065435e-02 3.904930077969399893e-02 4.942484210426378866e-02 -4.917067393958758637e-03 1.987519458722538344e-03 -6.220033561573908715e-03 7.715279363061145618e-03 -5.141472372065065272e-02 5.199581450606274857e-02 4.720913821517207232e-02 -7.540196236984955669e-02 -6.786242753701057784e-02 -2.982271294302850373e-02 -9.802481875216258883e-03 8.691795341473216446e-03 -1.546740838568523005e-03 9.421702059734800988e-03 -2.023896686752450769e-03 -5.602565548131913445e-03 -4.061777346877387673e-02 8.901082510528155606e-03 5.313484693177707163e-02 -3.766980070375629958e-02 -5.105709305027913980e-02 1.594928854919735930e-03 -2.637112816398709536e-03 1.138087562648595332e-03 2.363102527342585135e-03 -2.368771705736844382e-03 -2.136807823104882546e-03 -2.125941897849182812e-04 -4.496239557437176071e-01 4.265244159447539873e-01 -6.538735873638126805e-02 -4.303898507465766521e-01 -3.819372727369289844e-02 -4.087009915047191688e-01 -7.894803345546205081e-03 -1.291155379293739639e-03 -1.266872398504977071e-02 1.537292207911384288e-03 -3.633943350723540210e-03 -3.005136980493055936e-03 3.817246785471541809e-04 1.324698018126489046e-03 1.879805069231548897e-03 -9.330050342360840521e-03 1.539276420349387949e-02 -4.577861553368652893e-04 -1.967677334342656133e-03 7.095921623487743898e-04 -1.946890346897023425e-03 -1.394617884989055034e-03 8.338416554897333348e-04 -9.968305343247604172e-05 -7.186628477795984661e-03 -5.834529430764011891e-04 -9.065961115494762176e-04 -5.049348223158263080e-03 1.190527462795643206e-04 -2.588924800047308827e-04 -8.401722380300027937e-03 5.809962991055421869e-03 -1.379027644404844056e-03 -7.103008096480597014e-03 -3.787011167368690805e-03 6.557349676032621019e-04
1.814892976617214077e-02 -2.705100438291929699e-01 -7.012868160011782870e-02 -1.229696761184588538e-01 -4.325620909346457044e-01 2.534831389535523172e-02 -7.752601454156624224e-04 2.696639189538493214e-03 -1.043412283464385110e-02 -1.884718357173239406e-02 6.420816963037437319e-03 4.373771131175078000e-03 -2.243293890610470465e-01 1.814698334825678216e+00 2.677316739844704321e-02 6.899390105819921439e-03 1.268431422563400836e-02 -2.413652701358118789e-03 -4.916972907652186753e-02 -1.449826233918551088e-01 9.618706008935468121e-03 6.216726540843906662e-03 -5.020057468121230659e-03 1.030562145770718731e-02 6.210584930916783486e-02 3.889056378465460904e-03 -6.742873538984933690e-02 -3.207243190248576514e-02 -2.097312546958159107e-02 -3.324595183009856902e-02 8.045036572994275492e-03 -7.819214300289336478e-03 1.112670746180982953e-02 1.498647308523826799e-02 -1.890670994487216429e-03 4.811242730599155255e-03 -5.335830704681765457e-02 1.428774684814515354e-02 6.874918152418012240e-02 3.152535618743923865e-03 4.511721138768846895e-03 2.048935557993774009e-03 -1.787208488791891276e-03 6.514830838075650644e-04 3.223872780205092395e-03 -2.283734029822884551e-03 -1.412570283237604305e-04 4.548570798331565829e-03 4.295078210747357295e-01 -7.755809264264819092e-01 8.094547397637452679e-02 -4.359267483116417014e-02 -1.691465514343419019e-01 -7.327035129360606747e-02 -6.675457559246445686e-04 5.933740052663612685e-04 -7.473866849772045715e-04 -2.962618142536067346e-03 4.299126948983952412e-04 4.442273703439109100e-03 -5.821773779376803251e-03 7.741263097368202006e-03 -5.102260554837870698e-05 1.168842855437487657e-02 -1.116497441597111631e-02 2.294599955078567913e-03 -8.791950826438584866e-04 -1.139977288780023509e-02 -7.804568922770800318e-04 -1.811774928500365939e-03 1.161236707758509304e-03 -1.180606400605581537e-03 1.825475442953175672e-03 -5.612486610321888161e-04 -2.907816084724841859e-03 2.910178242389127676e-04 6.722700712532005910e-04 2.076809018432235546e-03 4.535342715411628850e-05 -1.419656756230405379e-03 1.132418384254340422e-03 -1.666738447913768215e-03 8.428178546139917073e-04 2.182633681791881536e-04
9.588423147679439595e-02 7.868819611239134815e-03 -3.588008832784028712e-01 1.101237903085888759e-03 5.649336269884593434e-03 -2.656539201029725072e-01 9.575714739445627052e-03 6.595144198661068765e-04 1.882686901581961947e-02 1.192417188926970725e-02 -4.771558481839278183e-04 1.581417313080088136e-02 3.108415237890564953e-01 2.677316739844704321e-02 1.752027457403215749e+00 4.839730352030334470e-02 -3.190188411912501382e-02 -1.418494574659582563e-01 5.878465563319431285e-03 2.392062580306628453e-02 6.139720200988475415e-03 -7.704885869338326879e-03 1.029050364865581428e-02 -1.843711300121392976e-02 5.142417235130761904e-03 -5.273139040271856981e-02 -1.399436686624196818e-02 -6.493665905403722682e-02 -8.600757785091987795e-02 1.858829109172764615e-02 -4.182908791901609330e-03 2.965452731733199572e-03 -1.369153825368166905e-02 -7.037812544946430056e-03 9.864370406020262459e-04 -1.298241852286574800e-02 1.012562504368928924e-02 -5.314854744623031570e-04 -1.189251897656839682e-02 4.771416752379448178e-02 6.777266554576805158e-02 -1.796657119448997683e-03 4.384637056430753556e-03 2.893643138739180731e-03 -4.452194765629064951e-03 3.563551052328106129e-03 2.889863686476340510e-03 -1.896812604414337047e-03 -6.426627870891543637e-02 8.215206411128714303e-02 -1.623454270873559147e-01 -4.112870817155694914e-01 -7.148267037328132067e-02 -7.685048469273739746e-01 -1.058624578822327592e-02 -2.887501528812065968e-03 -2.228128838405813231e-02 9.630516797256851239e-03 3.216786307212257494e-03 8.576994478989352633e-03 3.510166289115448490e-03 2.415069995956687504e-03 -1.077474596983257239e-02 -1.151788077101412438e-03 1.146118898707141048e-03 7.398277804515298759e-04 2.715064019319857885e-03 -4.284954002998304836e-04 2.993798623704524431e-03 2.032400454343837037e-03 -9.150998791408620527e-04 8.754156303810137121e-04 -7.691185354885531891e-04 1.923268770254236808e-03 4.744629884466548819e-03 1.042183961478961030e-03 -9.141550160751536237e-04 -1.021869405566180802e-03 -1.876498048501556385e-03 8.773053565124344297e-03 -1.712564306600742377e-03 1.569417552145561511e-03 -3.496938206195497958e-03 4.677072175268253687e-04
-2.932108514144266542e-01 -4.847383742862593214e-02 -1.422174816300526001e-01 6.695299683626425476e-03 3.838033772917106429e-03 9.717916630835269493e-04 -3.242869252141205028e-01 -1.508256565902104107e-01 8.943128916952279572e-03 -4.565105901981492825e-03 -2.423573763548269797e-04 9.294145545863833485e-03 2.465525683665640080e-02 6.899390105819921439e-03 4.839730352030334470e-02 1.701856173477040102e+00 -2.847396815987969232e-01 -2.546405962090479980e-01 1.983740006459731517e-03 -7.743625255032454864e-03 -6.186018491208299455e-03 3.905355266348971288e-02 4.924957000557443620e-02 -5.862875322735209248e-03 -5.166086054926827265e-02 4.051998014147280280e-02 -5.754310556485059402e-02 -7.521724164050305750e-02 -5.965959883204265818e-02 4.358275376897419173e-02 -9.790671086894815051e-03 8.806123772424189616e-03 -2.962145711003121625e-04 9.425481511997627765e-03 -7.658115147585536301e-04 5.892638509305106291e-03 -4.058375839840826921e-02 -2.754275836546843555e-03 -5.378774731018318156e-02 -2.650340899318663537e-03 6.094366773834250517e-04 -2.558216750411893524e-03 -3.769578443806338025e-02 -5.020577142807371163e-02 9.459969013896053075e-03 -2.374913315664011187e-03 -2.045156105730922512e-03 6.788841127131653398e-04 1.528316008787155731e-03 -2.761362309539668481e-03 3.694414586929056603e-03 -7.897637934743337307e-03 1.351154183966391626e-03 1.211030991321473092e-02 -4.307611819314010049e-01 5.110480863509751781e-02 4.080140760559474722e-01 -4.491075880783066410e-01 4.300133228148909081e-01 -2.842431560577660110e-02 -1.399342200317639463e-03 8.201411410369203493e-04 3.410955667215660779e-04 -1.962480587481250666e-03 8.749431988481668702e-04 1.806578181638978254e-03 -9.332412500025095980e-03 1.521654724173884463e-02 -2.871911288227841329e-03 3.708587532914571581e-04 7.752601454156745654e-04 -2.686718127348518281e-03 -7.210250054438760436e-03 -3.788900893500056922e-04 9.925786505291691979e-04 -5.013443426661254310e-03 1.738548040907674733e-04 2.036179906606585535e-04 -6.919704661732683885e-03 -3.813939764741469500e-03 1.833034347479038043e-04 -8.451327691249848825e-03 5.948857861714888784e-03 1.048798002939302972e-04
-2.952224648813246873e-03 -2.613552655855214679e-01 4.875729634833914777e-02 -2.804353579029510851e-03 5.359263308711392781e-03 1.342981118447978198e-02 -1.206127152010433717e-01 -4.311962913731607339e-01 1.127930284692211377e-02 -2.107611554374406310e-02 6.076886807118718307e-03 -2.194916901646079728e-03 -3.737878287951731070e-03 1.268431422563400836e-02 -3.190188411912501382e-02 -2.847396815987969232e-01 1.797899614380406907e+00 -3.633848864416985847e-02 7.755436043353851859e-03 -1.006940569127949721e-02 -1.220054433599010099e-02 -4.931665528323990466e-02 -1.450223076406149669e-01 2.396267220949041543e-02 5.984573685598768011e-02 2.834069522446118483e-02 5.809443316369281018e-02 -1.727115197812685576e-02 6.176569860551194349e-03 3.604369136766810700e-02 8.674787806290461256e-03 -1.104828382735583911e-02 -1.170827067875479868e-02 1.612597794248541577e-02 -3.648588728242074201e-03 -6.929625723922663155e-03 -5.425450966464430425e-02 -1.321390997396492415e-03 -7.108252086495281397e-02 -2.714591587786998900e-03 -8.815572403081323779e-04 -4.019919913066397933e-03 -7.244737556337208298e-03 -1.052341239435351447e-02 -1.322808291995007028e-04 -3.015058042682998776e-03 -1.788153351857601006e-03 -4.554239976725832015e-03 -4.967145136441421596e-03 -1.176685218882886699e-02 -2.337591224568406380e-03 1.644534165869562022e-03 8.867539871695439158e-04 -1.620440157693940706e-03 4.641072892464648963e-02 -1.666379399948798579e-01 -6.078823776403416423e-02 4.329929484926097749e-01 -7.699958408450655600e-01 5.387514714376143848e-02 -2.208617416098885775e-03 1.590204539591193351e-03 5.466032835136714133e-04 -1.445168059004601699e-03 1.141394583378588061e-03 1.189110168196980816e-03 1.163362649656364545e-02 -2.218632964595419754e-02 3.434577243858610027e-04 -6.423179120701701453e-03 6.994348843923844927e-03 -1.052105023668924253e-03 1.521229535794312807e-03 -1.072419579581710119e-04 4.001967514817894415e-03 -3.581031019043753698e-04 3.420404297872948899e-04 -2.429242941942347765e-03 -2.003109699306797244e-03 1.572252141342692002e-03 -4.228262219055592560e-04 4.601483130011364700e-04 -3.563078620795250180e-03 -7.355758966558206954e-04
-9.705019249988144914e-02 -2.943720881221853491e-02 -3.676400772581269738e-01 -9.171313347321434148e-03 2.121690014053496942e-03 1.597479985197170285e-02 2.553870380309595373e-02 3.116394606480491630e-02 -2.668534237648923502e-01 -7.599061205978739110e-03 2.628609048807327604e-03 1.623794421577215083e-02 -4.873603692936065435e-02 -2.413652701358118789e-03 -1.418494574659582563e-01 -2.546405962090479980e-01 -3.633848864416985847e-02 1.768349022000303306e+00 6.182239038945457066e-03 -1.217550546474876864e-02 -1.342083498535553976e-02 4.908563626367363694e-03 9.605477926015517157e-03 6.153420715441279727e-03 -1.841963303449825617e-02 4.340700923875200068e-02 -3.839309338055789389e-02 7.030300883574140680e-02 8.862106909067582472e-02 -8.236371343800634806e-03 2.276175125297119108e-03 -3.502134953056906894e-03 -1.037601375610263527e-02 3.621187699336469480e-03 -3.059939038304274484e-03 -1.128072014152068335e-02 1.648786049665269902e-03 -1.791460372587588314e-03 3.712839416710404794e-03 -3.895197988392583039e-03 -3.684493524739083405e-03 -2.934744682097600171e-03 -4.729086887035605091e-02 -6.583805841872528153e-02 1.322005158389200075e-02 -2.984822424580279611e-03 -2.914430126184818209e-03 -2.135390528506308301e-04 -8.760770345270098292e-03 -1.870828870107290633e-03 9.833662356384664793e-03 1.049034218705363446e-02 -1.365327129951963308e-04 -1.314257281250371875e-02 4.111548008863700199e-01 -6.191971128522279211e-02 -7.815000211016268628e-01 -3.020018573777995957e-02 5.340318804243891770e-02 -1.561669675006732982e-01 -1.599653170248299975e-03 7.502212741743380982e-04 -1.028199988106441413e-02 -2.459478560045092951e-03 1.490993917691566971e-03 2.479793115957873613e-03 -1.422491345427537388e-03 9.061236800166078001e-04 8.905334394323859799e-04 -2.175547208799007495e-03 -4.229679513654180031e-03 -4.781007112496417225e-04 8.314794978254676835e-05 -8.522664852711023427e-04 4.296764791319648488e-03 -1.362964972287761516e-03 5.957361629306359187e-04 -7.379380543200972972e-04 -1.174464790678466123e-03 3.303241277724792112e-03 -2.102320321206436853e-04 1.861852670983038874e-03 -8.400305085701449681e-03 4.261332426355450456e-04
-4.568885354244343021e-03 2.206255258434654601e-04 -9.326270890097992927e-03 -3.243799942260929825e-01 1.508691202912331164e-01 -8.928955970966618444e-03 6.696244546692110486e-03 -3.824333258464280433e-03 -9.793505676091622883e-04 -2.933185658039176857e-01 4.842470454920896200e-02 1.422788977293237833e-01 3.904930077969399893e-02 -4.916972907652186753e-02 5.878465563319431285e-03 1.983740006459731517e-03 7.755436043353851859e-03 6.182239038945457066e-03 1.702045146090182204e+00 2.851157370989497730e-01 2.543046973891878171e-01 2.467131950877345450e-02 -6.888051749031392536e-03 -4.842801156993895018e-02 -5.165141191861115366e-02 -4.045950890526731070e-02 5.726909527579448350e-02 -7.541141100050660628e-02 5.974321921335808139e-02 -4.368385411700525384e-02 -9.780277593171961617e-03 -8.813682676949888273e-03 3.755830686200292267e-04 9.439182026450419066e-03 8.036060373870124347e-04 -5.914842791349301208e-03 -2.363102527342612457e-03 2.049407989526615646e-03 -6.642387351946628989e-04 -3.772507519310039359e-02 5.019490550281804908e-02 -9.462331171560320678e-03 -2.640892268661527206e-03 -6.108539719820054760e-04 2.556799455813316135e-03 -4.060832483811672999e-02 2.751441247349733013e-03 5.382932128507446345e-02 -9.315877396375162045e-03 -1.539418149809242825e-02 2.863879952169320117e-03 3.684965956271947594e-04 -7.776223030799423851e-04 2.690025148078495614e-03 -1.396035179587626568e-03 -8.300622032268994022e-04 -9.165171737394106014e-05 -1.965315176678377254e-03 -8.744707673152916222e-04 -1.809885202368947781e-03 -4.307814964873137864e-01 -5.133724494926234644e-02 -4.076970744974014460e-01 -4.486356289769841132e-01 -4.298971046578085042e-01 2.849565276723773147e-02 1.520757104261444498e-03 2.589397231580326322e-03 -3.681658935541934699e-03 -7.898110366276186317e-03 -1.356823362360645236e-03 -1.210700289248473061e-02 -5.553905100247813129e-03 -1.790515509521892028e-04 -2.182633681791895089e-04 -6.676874853845039121e-03 3.694414586929073083e-04 -1.010058617244796383e-03 -8.310070662926077878e-03 -5.953109745510594061e-03 -9.212414890678649257e-05 -7.038284976479396160e-03 3.814412196274323714e-03 -1.729099410250766085e-04
2.101611673907143041e-02 6.109957014418583576e-03 -2.151925632156243863e-03 1.206112979064447865e-01 -4.310271608843985747e-01 1.130103469743346661e-02 2.806243305160926408e-03 5.340838478930031580e-03 1.343359063674261049e-02 2.996633212901659259e-03 -2.613864460666899259e-01 4.878705953490904135e-02 4.942484210426378866e-02 -1.449826233918551088e-01 2.392062580306628453e-02 -7.743625255032454864e-03 -1.006940569127949721e-02 -1.217550546474876864e-02 2.851157370989497730e-01 1.798881327105680050e+00 -3.622179805555458126e-02 3.760555001528774997e-03 1.267203100577976929e-02 -3.193306460029347871e-02 -5.984715415058627919e-02 2.825093323321867245e-02 5.801317494004168407e-02 1.726359307360116752e-02 6.314992299677819193e-03 3.599030660445544372e-02 -8.682346710816031543e-03 -1.104403194356013904e-02 -1.174417547525180919e-02 -1.614015088847107343e-02 -3.703390786053297953e-03 -6.888524180564247618e-03 2.992853760638814701e-03 -1.795239824850430269e-03 -4.568412922711491408e-03 7.235288925680095386e-03 -1.049648379698076006e-02 -1.412570283237550095e-04 2.699946210268464042e-03 -8.801399457095669156e-04 -4.011888577007860675e-03 5.422805349880440579e-02 -1.317611545133645038e-03 -7.108063113882140405e-02 -1.164024053802363047e-02 -2.234459420946075317e-02 3.637722802986387912e-04 6.416565079241721634e-03 6.994348843923858805e-03 -1.048798002938936946e-03 2.200113648507483893e-03 1.604849917109708261e-03 5.040844455566893291e-04 1.446112922070304924e-03 1.137142699582892325e-03 1.189582599729838500e-03 -4.661812636756999806e-02 -1.666785691067054209e-01 -6.113925439294570774e-02 -4.328431876966946645e-01 -7.704555167265338955e-01 5.397624749179249365e-02 4.966672704908574321e-03 -1.189913301802836797e-02 -2.335701498436982583e-03 -1.651620638862395189e-03 8.862815556366862319e-04 -1.634140672146746969e-03 4.450305039497658827e-04 3.434577243858569369e-04 -2.406093796832432276e-03 -1.580755908934090414e-03 -9.684846423535330281e-05 4.018975050000688637e-03 -4.781007112496410720e-04 -3.568747799189515933e-03 -7.445520957800695269e-04 1.938386579305610268e-03 1.577448888204102239e-03 -4.388888940226441269e-04
7.585833123058774267e-03 2.669710592165724927e-03 1.626392795007919334e-02 -2.555665620134445898e-02 3.116489092787062820e-02 -2.668236605783224080e-01 9.191155471701354523e-03 2.106572205002124349e-03 1.601117708000157625e-02 9.722877161930079670e-02 -2.930540041455183958e-02 -3.678030661369621201e-01 -4.917067393958758637e-03 9.618706008935468121e-03 6.139720200988475415e-03 -6.186018491208299455e-03 -1.220054433599010099e-02 -1.342083498535553976e-02 2.543046973891878171e-01 -3.622179805555458126e-02 1.768513428173736690e+00 4.873509206629496326e-02 -2.388141398583927023e-03 -1.418749687687324568e-01 1.837475203887706937e-02 4.328653919787388282e-02 -3.845403704829623848e-02 -7.042395130815243265e-02 8.872405916483830368e-02 -8.310070662926074408e-03 -2.328615025444180208e-03 -3.495993343129787795e-03 -1.044073687610382398e-02 -3.629691466927880035e-03 -3.091591951005584482e-03 -1.122261106297947272e-02 2.971121910127468360e-03 -2.930965229834753879e-03 -2.296017249677116353e-04 4.734141904437157156e-02 -6.582057845200964263e-02 1.323280723527910097e-02 3.890946104596891639e-03 -3.684021093206229190e-03 -2.935217113630456121e-03 -1.636502829811010886e-03 -1.812719791566077404e-03 3.713311848243260310e-03 1.420129187763258510e-03 1.027538583960443952e-03 8.966750493595067057e-04 2.175547208799010097e-03 -4.231569239785608165e-03 -4.832974581110498994e-04 1.598235875649743403e-03 7.681736724228372792e-04 -1.030278686851005161e-02 2.466092601505065832e-03 1.491466349224421836e-03 2.483100136687855716e-03 -4.111155890691430281e-01 -6.220080804727173840e-02 -7.814249044879029160e-01 3.024506673340121576e-02 5.351043000039708286e-02 -1.561863371935203748e-01 8.756990893007261106e-03 -1.743744787769199462e-03 9.844528281640336012e-03 -1.048278328252794968e-02 -1.464537751851550549e-04 -1.314115551790515438e-02 1.442805901340321953e-03 6.146334242448394086e-04 -7.185683614730279918e-04 -3.070804963559820803e-05 -8.494318960739701170e-04 4.319913936429563110e-03 -1.807523044704671070e-03 -8.404556969497149754e-03 4.124327281827415469e-04 1.177771811408454515e-03 3.308438024586202349e-03 -2.324363141648425057e-04
-4.593924225485684909e-03 2.233183855807367377e-03 8.967695356660761175e-03 6.702858588152104183e-03 -3.504969542254029579e-03 1.789098214923304231e-03 -3.241314952398109961e-01 1.488745143595177067e-01 -2.380393521445101773e-02 -2.935864344830466655e-01 1.645951460468130997e-02 -1.493611188383587307e-01 1.987519458722538344e-03 6.216726540843906662e-03 -7.704885869338326879e-03 3.905355266348971288e-02 -4.931665528323990466e-02 4.908563626367363694e-03 2.467131950877345450e-02 3.760555001528774997e-03 4.873509206629496326e-02 1.702506239266249333e+00 2.244073402639681913e-01 -3.107985325195666282e-01 -5.147519495685612401e-02 -5.200715286285127748e-02 -4.716756424028081818e-02 -7.546337846912068437e-02 6.786620698927341155e-02 2.993845866857806903e-02 -9.797757559887688983e-03 -8.700299109064621797e-03 1.585952655795504337e-03 9.422174491267625712e-03 2.058856620183719018e-03 5.570912635430582197e-03 -2.365937116539733841e-03 2.148618611426237907e-03 2.206255258434742692e-04 -2.645616583990117055e-03 -1.139977288780009588e-03 -2.367354411138294749e-03 -3.769200498580051878e-02 5.103819578896490183e-02 -1.596346149518307464e-03 -4.065273340220515452e-02 -8.923759224105197799e-03 -5.316555498141264241e-02 -1.966260039744079178e-03 -7.941574067298767543e-04 1.943110894634129861e-03 -1.395562748054773004e-03 -8.347865185554404627e-04 1.039349372281770907e-04 3.784176578171575493e-04 -1.336036374914985423e-03 -1.866576986311597715e-03 -9.325798458565152591e-03 -1.539370906655960700e-02 4.535342715411669508e-04 -7.896220640144765990e-03 1.276510001775246631e-03 1.268431422563399621e-02 1.537292207911384288e-03 3.634415782256410037e-03 2.999940233631617943e-03 -4.492308927083819570e-01 -4.264459923103000039e-01 6.539491764090693549e-02 -4.304229209538765755e-01 3.807372966434767469e-02 4.087340617120190367e-01 -5.477371191925257780e-03 -1.289738084695162684e-04 2.409400817562689983e-04 -6.802069210051719939e-03 5.801459223463991365e-04 8.900610078995242844e-04 -6.904586852681332543e-03 3.787483598901532009e-03 -6.453414738804294851e-04 -8.406919127161436439e-03 -5.820356484778218056e-03 1.386586548930528184e-03
1.886560840151375873e-02 6.480815767710076947e-03 4.421014284460613938e-03 7.681736724228398813e-04 2.681521380487119320e-03 -1.042278447785532219e-02 1.229876285167073313e-01 -4.323650869854449574e-01 2.536295927287374879e-02 -1.819995237172053817e-02 -2.703796527261248528e-01 -7.024915164099593268e-02 -6.220033561573908715e-03 -5.020057468121230659e-03 1.029050364865581428e-02 4.924957000557443620e-02 -1.450223076406149669e-01 9.605477926015517157e-03 -6.888051749031392536e-03 1.267203100577976929e-02 -2.388141398583927023e-03 2.244073402639681913e-01 1.815021477994151589e+00 2.670560968924872575e-02 -6.215781677778191294e-02 3.763389590725930208e-03 -6.738905114108947880e-02 3.208565998540572478e-02 -2.087533214228052408e-02 -3.325681775535423157e-02 -8.036060373870022866e-03 -7.809765669632230504e-03 1.110450317976562767e-02 -1.500914979881533794e-02 -1.935551990108477175e-03 4.849037253227584353e-03 2.274757830698628455e-03 -1.530678166451428972e-04 4.539122167674458121e-03 1.794294961784728779e-03 6.519555153404200378e-04 3.225290074803647666e-03 -3.171432880058141883e-03 4.521642200958811419e-03 2.047990694928061677e-03 5.335311029995626342e-02 1.429672304726940790e-02 6.869721405556601657e-02 8.787226511110008027e-04 -1.149898350969986126e-02 -7.762050084813762723e-04 1.810830065434654908e-03 1.162181570824223371e-03 -1.185803147466993508e-03 5.815632169449683718e-03 7.759687927149566677e-03 -9.070685430823393226e-05 -1.168039721831633411e-02 -1.117442304662822315e-02 2.306883174932812183e-03 6.670733243917964257e-04 6.061296566534508630e-04 -7.814017553427925807e-04 2.958838690273219753e-03 4.322748525626698372e-04 4.444635861103383642e-03 -4.293599500049519735e-01 -7.760500509386072387e-01 8.102342517929565779e-02 4.347834640021317615e-02 -1.691130087955091954e-01 -7.309318946878530510e-02 -2.182633681791840878e-04 6.817187019103084075e-04 2.099013300476438269e-03 -1.876025616968699569e-03 -5.584140718350497599e-04 -2.894588001804890027e-03 1.667210879446625249e-03 8.503767591396758354e-04 2.059801483249467020e-04 -6.991986686259648123e-05 -1.424853503091816700e-03 1.120607595932955353e-03
-1.194117942445250581e-02 -5.418789681851140898e-04 1.578157535503385556e-02 -9.570045561051359131e-03 6.883327433702854077e-04 1.882356199508962782e-02 -1.055884475931769028e-03 5.640360070760344277e-03 -2.656430541777168308e-01 -9.574439174306920153e-02 7.832914814742141657e-03 -3.586530122086191152e-01 7.715279363061145618e-03 1.030562145770718731e-02 -1.843711300121392976e-02 -5.862875322735209248e-03 2.396267220949041543e-02 6.153420715441279727e-03 -4.842801156993895018e-02 -3.193306460029347871e-02 -1.418749687687324568e-01 -3.107985325195666282e-01 2.670560968924872575e-02 1.751966986167009743e+00 -5.078638978195314582e-03 -5.270304451074725449e-02 -1.402507491587756672e-02 6.501508268849123806e-02 -8.604726209967972217e-02 1.856372465201916802e-02 4.139917522411641626e-03 2.921989030710503421e-03 -1.363437403820616858e-02 7.053875217063673708e-03 1.025648857829022324e-03 -1.304005516987410615e-02 -3.557409442400978356e-03 2.913485263119109346e-03 -1.877915343100121197e-03 -4.404479180810673064e-03 2.891753412607760837e-03 -4.460226101687609149e-03 -4.774582043649577834e-02 6.774195749613245998e-02 -1.796657119449000502e-03 -1.015964011405487769e-02 -5.272335906665966869e-04 -1.188732222970698658e-02 -2.716953745451266937e-03 -6.306960963619269358e-04 2.991908897573098032e-03 -2.036652338139531039e-03 -9.179344683379983983e-04 8.858091241038313669e-04 -3.515363035976856558e-03 2.388613830116786442e-03 -1.071852661742278556e-02 1.135252973451471130e-03 1.141394583378589362e-03 7.313240128601263684e-04 1.058246633596043526e-02 -2.897895022534885141e-03 -2.222223444245120458e-02 -9.626264913461156369e-03 3.219148464876536372e-03 8.576994478989352633e-03 6.428092408643397426e-02 8.203962540646755897e-02 -1.623449546558230483e-01 4.113149551760079681e-01 -7.130881556919055342e-02 -7.684769734669355534e-01 -1.264226781920987615e-03 -9.221863521336954358e-04 -1.042656393011818280e-03 7.459693903786404102e-04 1.916182297261403641e-03 4.721008307823778248e-03 -1.687997866892262076e-03 -3.504497110721184038e-03 4.903839311038791626e-04 1.788153351857599705e-03 8.784864353445729149e-03 -1.691304887622247866e-03
-4.408575162200532582e-01 2.091326839436881135e-01 -2.307497335925513815e-02 -1.649967128497401014e-02 2.403731639168140821e-03 2.167043441207614635e-02 -1.655825279504811315e-02 -2.391920850846769413e-03 -2.173751968974162174e-02 -4.408225562866219804e-01 -2.091572503833966090e-01 2.327811891838300895e-02 -5.141472372065065272e-02 6.210584930916783486e-02 5.142417235130761904e-03 -5.166086054926827265e-02 5.984573685598768011e-02 -1.841963303449825617e-02 -5.165141191861115366e-02 -5.984715415058627919e-02 1.837475203887706937e-02 -5.147519495685612401e-02 -6.215781677778191294e-02 -5.078638978195314582e-03 2.426550082205070957e+00 -9.873819036674544086e-05 -1.209897155642612222e-03 1.049364920778362957e-02 -2.409400817560951872e-05 2.173185051133267980e-05 -1.341061629129987720e+00 -1.672407626308306428e-04 8.862815556366809193e-04 2.985294856113103468e-03 2.551130277417546215e-05 -2.976318656987390231e-05 3.884426549443472515e-02 -5.717460896922336999e-02 6.303653942889338863e-03 2.161846694346202750e-03 -6.179404449748577242e-04 -5.746184734119934648e-03 2.170822893470458412e-03 6.250269179676591234e-04 5.755633364777060570e-03 3.881402987633200685e-02 5.722468671170607285e-02 -6.288536133837894712e-03 -5.122102679218008131e-03 -2.314914510991299568e-04 8.550538313149450703e-03 1.263281918855319735e-03 -4.072359813213116859e-04 -1.583118066598383170e-03 1.385169254331989177e-03 -2.659789529976352811e-04 1.813664654631776292e-03 -5.122575110750860611e-03 -2.014448056095283646e-03 -8.345030596357412914e-03 1.528316008787134047e-03 2.754275836546469288e-04 -1.746106945433478124e-03 -5.106040007100850348e-03 2.007361583102499052e-03 8.364872720737284717e-03 -5.121157816152268477e-03 3.023561810280156470e-05 -8.561876669937948381e-03 1.370051445280615499e-03 4.903839311038858846e-04 1.613353684701073713e-03 -4.220608828223364195e-02 -1.577354401897530095e-02 1.677604373169418617e-03 -4.279048608837573986e-02 1.572630086568979971e-02 -1.618078000029641228e-03 5.345090362725687418e-03 6.708527766549136060e-05 4.143224543141747762e-04 5.503354926232280342e-03 -6.850257226402901314e-05 -3.921181722699596927e-04
1.215367912793084842e-01 -6.472222238127417482e-01 5.122527867597563567e-02 -4.398337570883527727e-04 7.530086202181849458e-03 5.248714330023415524e-04 4.114878651170305159e-04 7.534338085977546062e-03 4.133775912484523069e-04 -1.215457674784327230e-01 -6.474140310150809929e-01 5.149787167043318181e-02 5.199581450606274857e-02 3.889056378465460904e-03 -5.273139040271856981e-02 4.051998014147280280e-02 2.834069522446118483e-02 4.340700923875200068e-02 -4.045950890526731070e-02 2.825093323321867245e-02 4.328653919787388282e-02 -5.200715286285127748e-02 3.763389590725930208e-03 -5.270304451074725449e-02 -9.873819036674544086e-05 1.779214002392911276e+00 -1.182075662672766314e-01 6.141609927121267909e-05 -8.229284870807807711e-03 1.186275578999850758e-03 -1.464537751848809551e-05 -3.658240504458308839e-01 1.605369591795855269e-02 1.086592525568804427e-05 -3.009388864288750154e-04 -1.970039492006920158e-04 6.215639948318332775e-02 -8.074043869111527383e-02 8.318574430517471086e-03 -2.135390528506288786e-04 -8.144719626426693421e-03 7.048678470202196684e-04 1.899174762078604758e-04 -8.149916373288101923e-03 7.346310335901079297e-04 -6.214175410566481761e-02 -8.079902020118935602e-02 8.304873916064665906e-03 -8.035115510804245048e-03 -1.213960066825175814e-02 1.027585827113729720e-02 7.388829173858047503e-04 -1.457923710391691293e-03 4.204640642412851154e-03 -1.490049054625853988e-03 -8.461248753439771716e-04 -5.166983674839252180e-03 -9.358868665865010053e-03 -1.436664291413200902e-03 -1.252935668285744611e-02 1.473041519443060634e-03 -8.347865185554537984e-04 -5.153283160386450470e-03 9.343750856813637026e-03 -1.417767030098985919e-03 -1.251801832606890853e-02 8.017635544088590541e-03 -1.212920717452894634e-02 1.027255125040730903e-02 -7.672288093571306934e-04 -1.458868573457409263e-03 4.190467696427189158e-03 9.561494550306681717e-02 1.910182416794144536e-02 1.958701135218391363e-03 -9.695334403564609405e-02 1.910324146254000627e-02 2.108934362666401059e-03 7.795120292113785960e-05 9.264382359293935575e-04 -1.171630201481363496e-04 9.732089576820762570e-05 9.264382359293931238e-04 -1.204700408781149293e-04
-1.299895362651568714e-02 5.130370231042961915e-02 -1.821318045464048185e-01 -3.761972296127362361e-03 4.681796490596771437e-04 1.189535356576551517e-02 3.736933424886026978e-03 4.592034499354250053e-04 1.192180973160543098e-02 1.313123445571518291e-02 5.158668879860998230e-02 -1.821171591688862668e-01 4.720913821517207232e-02 -6.742873538984933690e-02 -1.399436686624196818e-02 -5.754310556485059402e-02 5.809443316369281018e-02 -3.839309338055789389e-02 5.726909527579448350e-02 5.801317494004168407e-02 -3.845403704829623848e-02 -4.716756424028081818e-02 -6.738905114108947880e-02 -1.402507491587756672e-02 -1.209897155642612222e-03 -1.182075662672766314e-01 6.815533508738090829e-01 -2.031455591279532203e-05 1.185330715934139944e-03 2.357433348948329357e-03 8.777777880453574259e-04 1.606456184321422564e-02 -2.226139901652491593e-01 -1.889726131421540255e-06 -1.988936753321134273e-04 -2.083895491425066110e-03 -6.727425027860563234e-03 8.212749767157866837e-03 -5.690910244775866655e-03 -1.884529384560097113e-03 7.180959299401723679e-04 -1.663903858716639025e-03 1.893505583684352775e-03 7.180959299401719342e-04 -1.670045468643757258e-03 6.756715782897606930e-03 8.255741036647707906e-03 -5.661147058205978286e-03 7.091197308159205223e-03 -2.400897049971026376e-03 -1.157551741802243309e-02 1.096513587757329093e-02 -8.197159526573641330e-03 -6.753408762167611816e-03 -1.058199390442757584e-02 6.497823302892849484e-03 -1.106529136253863420e-02 -5.149031276590745193e-03 2.886556665746376838e-04 -9.409418839880520288e-03 1.072514065888276365e-02 6.710417492677768145e-03 -1.116308468983969078e-02 5.164149085642120822e-03 2.721205629246977852e-04 -9.395245893894881711e-03 -7.084110835166372057e-03 -2.417432153620962913e-03 -1.157032067116102111e-02 -1.098072611815752338e-02 -8.199994115770782230e-03 -6.765691982021850015e-03 -1.037554132456978279e-02 2.051297715658043780e-03 3.746665514462850510e-02 1.067978723172864283e-02 2.007834014635349797e-03 3.749594589966552538e-02 -1.785791194193321694e-04 -1.185803147466999959e-04 -1.440916175208925749e-04 7.738428508171063926e-04 -1.176354516809890598e-04 -1.431467544551764753e-04
3.415679982544364470e-03 2.692387305742787937e-03 -3.675517325614659474e-04 -3.405414045335425910e-01 -1.468742392494081991e-02 -1.357470593560653471e-01 -3.406363632716464807e-01 1.423199992726823827e-02 1.358150894967965483e-01 3.393948132033013793e-03 -2.761834741072570834e-03 3.425128613201430328e-04 -7.540196236984955669e-02 -3.207243190248576514e-02 -6.493665905403722682e-02 -7.521724164050305750e-02 -1.727115197812685576e-02 7.030300883574140680e-02 -7.541141100050660628e-02 1.726359307360116752e-02 -7.042395130815243265e-02 -7.546337846912068437e-02 3.208565998540572478e-02 6.501508268849123806e-02 1.049364920778362957e-02 6.141609927121267909e-05 -2.031455591279532203e-05 2.639547728519048952e+00 2.172240188069055316e-03 -1.379500075937403801e-04 5.154700454984995767e-03 -2.078698744562184868e-05 3.354263883278904839e-05 -1.626583184915660674e+00 -9.198241944694551548e-04 -5.527448934406476691e-05 -2.059329051716572798e-03 2.582783190120408953e-03 -2.352709033619760867e-04 2.825612998008004625e-02 5.325720669878672431e-03 4.796975298306926927e-02 2.827502724139427381e-02 -5.196274429876314091e-03 -4.797353243533203360e-02 -2.080588470695064491e-03 -2.555382161214696246e-03 2.593649115375857477e-04 4.378495446503646166e-03 5.332334711338634903e-03 3.411900530281525117e-03 -8.269441551100518289e-03 -8.035115510804272804e-03 5.295957483308576762e-04 -8.294952853874680565e-03 -7.886299577954780649e-03 1.438081586011756390e-03 4.245269754238442834e-03 4.211727115405731157e-03 -4.355346301393735013e-03 -8.311015525991800185e-03 7.859370980582057464e-03 -1.249581404402479645e-03 4.352039280663754645e-03 -4.250466501099815775e-03 4.408731064606388750e-03 4.370464110445055131e-03 -5.626187124774690088e-03 -3.389696248237337138e-03 -8.291173401611852053e-03 8.028029037811468260e-03 -5.177849600094440929e-04 1.210369587175496361e-03 -3.021672084142985101e-03 2.947972765017392734e-04 9.099031322794224339e-04 3.010806158887336867e-03 -3.221983054073503366e-04 -5.300398339717611595e-02 -3.236156000059456144e-04 -2.576641580193220031e-03 -5.289579657615223196e-02 2.262947042377387206e-04 2.585617779317503015e-03
1.213676607905459382e-03 7.361428144952470755e-03 -1.155567529364250707e-03 -1.208290888430911883e-02 -2.411758250911369417e-01 -3.415821712004231403e-02 1.185236229627569665e-02 -2.410284264528860521e-01 -3.393286727887028648e-02 -1.143756741042864337e-03 7.356231398091090876e-03 -1.147063761772852079e-03 -6.786242753701057784e-02 -2.097312546958159107e-02 -8.600757785091987795e-02 -5.965959883204265818e-02 6.176569860551194349e-03 8.862106909067582472e-02 5.974321921335808139e-02 6.314992299677819193e-03 8.872405916483830368e-02 6.786620698927341155e-02 -2.087533214228052408e-02 -8.604726209967972217e-02 -2.409400817560951872e-05 -8.229284870807807711e-03 1.185330715934139944e-03 2.172240188069055316e-03 7.640606834978034279e-01 9.612233696935350291e-02 -1.795239824853300803e-05 7.133716146116187307e-04 2.064525798577997780e-04 -8.475421699424957964e-04 -1.855422877820877836e-01 -2.033392560562826551e-02 1.564220805284149756e-03 2.985767287646035094e-04 -5.168400969437827184e-04 -5.450442594552490361e-03 -5.773585763025557149e-03 -9.155723106737205172e-03 5.486819822582350743e-03 -5.772640899959846986e-03 -9.182179272577098428e-03 -1.549575427765636799e-03 3.099150855531324121e-04 -5.196746861409146188e-04 4.626994432785557117e-03 -5.995156151934696344e-04 3.032538009398671065e-03 -1.184102393948716081e-02 -1.474458814041629956e-02 2.410345680628130614e-03 -1.313076202418233564e-02 -1.626581767621061714e-02 1.693194613753666025e-03 3.846065108975619401e-03 3.266391618162074913e-03 -3.799766818755797096e-03 1.314115551790515091e-02 -1.626440038161205276e-02 1.690832456089390833e-03 -3.857403465764145702e-03 3.289540763271985198e-03 -3.895670419925430315e-03 -4.620852822858441053e-03 -6.127436981134240686e-04 3.036789893194364199e-03 1.185283472780854393e-02 -1.474080868815346931e-02 2.411290543693841645e-03 -8.938404601623723116e-04 -8.125822365112252436e-05 -1.417294598566345774e-06 1.729099410250680433e-04 -9.306901197251041204e-05 9.448630657107701277e-07 -1.077663569596399445e-02 4.194247148690034149e-03 -3.113323801516908271e-04 9.924841642225753699e-03 4.210309820807116472e-03 -3.755830686200238599e-04
-1.313359661337867444e-04 -1.157929687028528502e-03 -3.084505478012753918e-03 -1.101280421923840069e-01 -3.420073595799928701e-02 -5.499873105835137999e-01 1.102036312376408478e-01 -3.411806043974958957e-02 -5.500756552801577826e-01 1.148008624838668223e-04 -1.155095097831388903e-03 -3.075529278888503894e-03 -2.982271294302850373e-02 -3.324595183009856902e-02 1.858829109172764615e-02 4.358275376897419173e-02 3.604369136766810700e-02 -8.236371343800634806e-03 -4.368385411700525384e-02 3.599030660445544372e-02 -8.310070662926074408e-03 2.993845866857806903e-02 -3.325681775535423157e-02 1.856372465201916802e-02 2.173185051133267980e-05 1.186275578999850758e-03 2.357433348948329357e-03 -1.379500075937403801e-04 9.612233696935350291e-02 1.663191431965090672e+00 9.921062189933873868e-06 2.073974429235103483e-04 2.597900999171716060e-03 6.188853080399598673e-05 -2.038022389584809302e-02 -3.679618031320014415e-01 -1.714926464264970515e-04 -5.177849600094860515e-04 -4.395975413219279856e-03 -4.992798168675476045e-02 -9.165644168927162758e-03 -8.868484734761128419e-02 4.992467466602477227e-02 -9.136353413890130337e-03 -8.867634358001991179e-02 1.639337419008147394e-04 -5.248714330023293009e-04 -4.399282433949268031e-03 3.809687880945761621e-03 4.609042034537061405e-03 2.773173097861075884e-04 7.344893041302542891e-03 8.200466547303634710e-03 1.002027281186253704e-03 -4.617545802128448541e-03 -4.386526782562169546e-03 -1.006468137595094292e-02 -4.557074565922960771e-03 -4.828250265781951212e-03 1.886419110691515272e-03 4.615183644464173132e-03 -4.378495446503634023e-03 -1.006798839668093110e-02 4.592506930887113592e-03 -4.817384340526274789e-03 1.950669799159852804e-03 -3.908898502845384315e-03 4.645419262566914849e-03 3.297572099330537635e-04 -7.360010850353908111e-03 8.191962779712231094e-03 9.949408081934211882e-04 5.432962627836842684e-05 -2.362157664276830028e-06 -8.976199124252162730e-05 -8.173065518398014051e-05 4.724315328559154759e-06 -9.165171737394265934e-05 -9.423969731092482482e-02 -4.039289605913467130e-04 1.127694068925778545e-03 9.427465724435611649e-02 -2.281844303691466609e-04 1.108796807611565297e-03
-5.605305651022481073e-02 4.733291527678077162e-03 -2.423573763547185594e-04 9.905944380911638897e-03 -1.889726131421330191e-04 -2.487824452016419545e-03 9.915865443101547910e-03 2.177909366463711815e-04 2.510501165593390614e-03 -5.597888475956641630e-02 -4.724315328553854026e-03 5.598313664335034410e-04 -9.802481875216258883e-03 8.045036572994275492e-03 -4.182908791901609330e-03 -9.790671086894815051e-03 8.674787806290461256e-03 2.276175125297119108e-03 -9.780277593171961617e-03 -8.682346710816031543e-03 -2.328615025444180208e-03 -9.797757559887688983e-03 -8.036060373870022866e-03 4.139917522411641626e-03 -1.341061629129987720e+00 -1.464537751848809551e-05 8.777777880453574259e-04 5.154700454984995767e-03 -1.795239824853300803e-05 9.921062189933873868e-06 2.292895422108021997e+00 -1.247219246737603317e-04 -1.605322348642604542e-03 1.076671463377289195e-03 2.267671357702883691e-05 -2.740102890564043487e-05 4.936909518338987793e-04 -4.177712045040084601e-03 2.688135421946346920e-04 -4.549515661397178848e-03 4.818801635123428403e-05 3.212534423416811558e-04 -4.540067030740215989e-03 -5.196746861403365764e-05 -3.344815252616188932e-04 3.373161144587131718e-04 3.971259465182269861e-03 -4.714866697896342562e-04 -2.164681283543340613e-03 -8.527389168039734707e-04 1.373830897543460274e-03 5.669178394262825056e-05 -9.732089576822990605e-05 -2.125941897849304785e-05 4.393613255556576107e-05 -6.897500379689680723e-05 1.525953851121998866e-04 -2.142004569966239440e-03 -8.645497051253478058e-04 -1.213676607905516628e-03 5.243990014691364901e-05 5.480205781117062670e-05 8.031336058529560569e-06 -2.143894296097642420e-03 8.721086096509343558e-04 1.216983628635453629e-03 -2.156649947484808125e-03 1.417294598566546521e-04 -1.367216856083418221e-03 4.629829021976852865e-05 9.448630657105973329e-05 2.125941897846187704e-05 -4.150315740449812552e-01 4.263505611406631646e-01 -4.632002207033827923e-02 -4.149257493816216336e-01 -4.259116722466404492e-01 4.711323461400244994e-02 7.436072327142716513e-04 4.960531094979971924e-05 2.872383719760077114e-04 8.097476473141100670e-04 -5.149503708127902714e-05 -2.683411106618272066e-04
1.013545161957268015e-01 9.096196733597419759e-03 6.596089061726768954e-03 -3.793625208828615872e-04 -2.715064019319849212e-03 8.017163112555838675e-04 3.845592677442815277e-04 -2.707977546327017780e-03 8.343140870225755146e-04 -1.013644372579167452e-01 9.094779438998876198e-03 6.733566637787680165e-03 8.691795341473216446e-03 -7.819214300289336478e-03 2.965452731733199572e-03 8.806123772424189616e-03 -1.104828382735583911e-02 -3.502134953056906894e-03 -8.813682676949888273e-03 -1.104403194356013904e-02 -3.495993343129787795e-03 -8.700299109064621797e-03 -7.809765669632230504e-03 2.921989030710503421e-03 -1.672407626308306428e-04 -3.658240504458308839e-01 1.606456184321422564e-02 -2.078698744562184868e-05 7.133716146116187307e-04 2.073974429235103483e-04 -1.247219246737603317e-04 2.337839723554685278e+00 -2.085430893906846106e-01 -2.362157664247948746e-06 1.058246633596043841e-04 -1.530678166451420298e-04 9.753348995799257515e-03 2.979625677718862001e-03 -6.821911334431633809e-04 -1.653510364993089968e-05 6.269166440990844380e-04 -2.300741565005688584e-04 2.740102890561526444e-05 6.217198972376747432e-04 -2.385779240919637194e-04 -9.706578274046561913e-03 3.001357528230210944e-03 -5.895945530035098803e-04 2.134445665440594993e-03 -1.830294244588300326e-02 -2.973956499324597984e-03 -4.393613255554977993e-04 4.199916327084290361e-04 -7.780947346128076585e-04 -4.998325617609909906e-04 5.428238312508298913e-04 3.774727947514476024e-04 2.563413497273274270e-03 3.084977909545608783e-04 3.806380860215769976e-03 5.182573915423450365e-04 5.399892420536939793e-04 3.736933424886046710e-04 -2.561996202674706423e-03 3.047183386917188142e-04 3.812050038610034428e-03 -2.126414329382053832e-03 -1.830624946661299143e-02 -2.966870026331770889e-03 4.318024210298118280e-04 4.190467696427056452e-04 -7.724255562185387619e-04 4.042081676272645807e-01 -9.433985279589016670e-01 8.904672990177851799e-02 -4.032170062713339997e-01 -9.436309642730664748e-01 9.007568578033753326e-02 1.842482978135965665e-05 -1.048798002938943153e-04 -8.503767591396727861e-06 8.787226511110022935e-05 -1.044073687610382712e-04 -7.558904525689599128e-06
-1.102702440837735956e-02 6.763802255890421881e-03 6.999734563398402054e-02 -3.524811666633965133e-03 8.229757302340681875e-04 4.710614814100989867e-03 3.489851733202671731e-03 8.121098049783919814e-04 4.642112241836924939e-03 1.108560591845141226e-02 6.711834787276345533e-03 7.006301361705091768e-02 -1.546740838568523005e-03 1.112670746180982953e-02 -1.369153825368166905e-02 -2.962145711003121625e-04 -1.170827067875479868e-02 -1.037601375610263527e-02 3.755830686200292267e-04 -1.174417547525180919e-02 -1.044073687610382398e-02 1.585952655795504337e-03 1.110450317976562767e-02 -1.363437403820616858e-02 8.862815556366809193e-04 1.605369591795855269e-02 -2.226139901652491593e-01 3.354263883278904839e-05 2.064525798577997780e-04 2.597900999171716060e-03 -1.605322348642604542e-03 -2.085430893906846106e-01 3.996336130946258614e-01 1.889726131406971289e-06 -1.540126797108528982e-04 -1.275565138709516735e-03 -1.195724209656960635e-03 -6.240820549019531881e-04 -3.024034241807265280e-03 -2.121217582520663978e-04 -2.352709033619767643e-04 -1.504222000611521188e-03 2.036179906606697208e-04 -2.329087456977013281e-04 -1.487214465428723931e-03 1.105017355348715102e-03 -6.902224695017015067e-04 -3.074111984289935613e-03 -2.255860569384427784e-03 -1.833034347478862619e-03 4.124799713360288549e-03 3.547960811743906644e-04 -9.354144350536564294e-05 -9.061236800166113780e-04 -2.711756998589841521e-04 -2.291292934348601042e-04 -5.105095144035199164e-03 1.739020472440639970e-03 2.455699107782246225e-03 2.924351188374780131e-03 2.688135421947109114e-04 -2.220428204420183457e-04 -5.091394629582393985e-03 -1.747051808499181349e-03 2.461368286176514146e-03 2.928603072170481939e-03 2.247829233325884454e-03 -1.824530579887465942e-03 4.119602966498886118e-03 -3.798349524157218732e-04 -9.165171737394970665e-05 -9.122652899437317785e-04 -4.417896236343768490e-02 8.930231536105329160e-02 -1.343874014045075838e-01 4.462493773045315970e-02 9.009694519931601975e-02 -1.345867675113725515e-01 -3.335366621958958276e-04 -8.031336058541080217e-06 -1.790515509521868175e-04 4.199916327084296866e-04 -7.558904525686161021e-06 -1.799964140179044622e-04
-4.932657634542932101e-03 -4.172042866645788058e-03 4.440856408840523038e-04 -9.487181070188530074e-02 -3.433159949259930073e-03 -3.143842878539386543e-02 -9.489212525779820717e-02 3.373633576120253514e-03 3.143984607999245062e-02 -4.937381949871554043e-03 4.163066667521478185e-03 -4.473926616140679090e-04 9.421702059734800988e-03 1.498647308523826799e-02 -7.037812544946430056e-03 9.425481511997627765e-03 1.612597794248541577e-02 3.621187699336469480e-03 9.439182026450419066e-03 -1.614015088847107343e-02 -3.629691466927880035e-03 9.422174491267625712e-03 -1.500914979881533794e-02 7.053875217063673708e-03 2.985294856113103468e-03 1.086592525568804427e-05 -1.889726131421540255e-06 -1.626583184915660674e+00 -8.475421699424957964e-04 6.188853080399598673e-05 1.076671463377289195e-03 -2.362157664247948746e-06 1.889726131406971289e-06 2.666435696779980269e+00 1.777759858134743236e-03 -7.795120292110739352e-05 -1.005806733449200394e-03 9.562014224993322341e-04 -9.684846423529434932e-05 5.429183175574016883e-03 5.281784537323078264e-04 5.347924951922915920e-03 5.419734544916772132e-03 -6.240820549020218181e-04 -5.363515192507127549e-03 -1.008168891113354372e-03 -9.552565594335817381e-04 9.826575883400479657e-05 -5.329027690609072169e-04 -2.477430958293516672e-03 1.814137086164895486e-04 -6.538452414718912142e-04 -2.304521017268602694e-03 1.756972870689135682e-03 -6.510106522747047784e-04 -2.612546376690188903e-03 -1.056356907464588765e-03 -5.366822213237465704e-04 -2.501052534936406072e-03 3.547960811743329848e-04 -6.576246937347414098e-04 2.608766924427376437e-03 1.319501271265078159e-03 -5.173125284766962387e-04 2.493966061943532139e-03 -3.477096081815241047e-04 -5.026671509581598623e-04 2.437746709533740973e-03 -1.903899077407723156e-04 -6.628214405960492980e-04 2.305465880334347552e-03 -1.757917733754857988e-03 7.832914814742929221e-04 -4.341645786940786719e-04 4.110154335847554822e-05 7.577801787000303579e-04 4.336921471612034239e-04 -4.251883795699829298e-05 -4.433793557424352549e-01 -4.534114393426187661e-02 -4.123132030049313501e-01 -4.434346302317793698e-01 4.476902934797412359e-02 4.124875302405551780e-01
3.269226207359152495e-04 4.984152671624408155e-04 -8.739983357824509331e-05 -1.077710812749685040e-02 2.388708316423355377e-02 -2.042321516533788552e-03 1.058719065128899128e-02 2.389133504802925037e-02 -2.067832819307977715e-03 -3.803073839485865502e-04 5.125882131480729957e-04 -8.645497051253440111e-05 -2.023896686752450769e-03 -1.890670994487216429e-03 9.864370406020262459e-04 -7.658115147585536301e-04 -3.648588728242074201e-03 -3.059939038304274484e-03 8.036060373870124347e-04 -3.703390786053297953e-03 -3.091591951005584482e-03 2.058856620183719018e-03 -1.935551990108477175e-03 1.025648857829022324e-03 2.551130277417546215e-05 -3.009388864288750154e-04 -1.988936753321134273e-04 -9.198241944694551548e-04 -1.855422877820877836e-01 -2.038022389584809302e-02 2.267671357702883691e-05 1.058246633596043841e-04 -1.540126797108528982e-04 1.777759858134743236e-03 4.022896231723388505e-01 1.929793049722970943e-01 -4.677072175267833558e-05 -8.456524438110659282e-05 1.577921319736958297e-04 -3.009388864288700281e-04 -2.601680451434559317e-03 8.971474808923597275e-04 1.681856256965141893e-04 -2.596483704573149514e-03 9.883267667334480911e-04 2.645616583989749782e-05 -9.873819036677297959e-05 1.587369950394076738e-04 1.777759858134781833e-03 -6.605065260851018111e-03 4.889666365053171697e-04 -9.330522773893701240e-04 7.984092905255817064e-04 -5.839253746092443447e-04 -2.305465880334184379e-04 1.758862596820565550e-03 3.892835830728328880e-04 1.607684506306848943e-03 1.696974066016513401e-03 -7.043954154873693571e-04 2.225152519748864921e-04 1.765476638280544502e-03 3.968424875985178835e-04 -1.610991527036831263e-03 1.714454032732160536e-03 -7.020332578230998027e-04 -1.774925268937652860e-03 -6.594199335595346892e-03 4.837698896439080170e-04 9.254933728636825264e-04 8.050233319855677055e-04 -5.929015737334954531e-04 1.341705553309269932e-04 -2.834589197131700519e-05 4.724315328553765935e-06 1.710202148936462523e-04 -1.322808291995230645e-05 3.307020729987653095e-06 -4.499343432608035598e-02 -1.120040678093527087e-01 -8.291693076298001230e-02 4.365787038269820786e-02 -1.118793458846788769e-01 -8.238213826778773008e-02
-9.448630657104028542e-06 -8.692740204538151405e-05 -2.806243305160919686e-04 -9.806969974778337318e-02 -2.033345317409541997e-03 5.733429082732855245e-03 9.810465968121466485e-02 -1.954449251422693459e-03 5.799097065799759324e-03 5.810907854120723830e-05 -8.787226511111393096e-05 -2.820416251146607919e-04 -5.602565548131913445e-03 4.811242730599155255e-03 -1.298241852286574800e-02 5.892638509305106291e-03 -6.929625723922663155e-03 -1.128072014152068335e-02 -5.914842791349301208e-03 -6.888524180564247618e-03 -1.122261106297947272e-02 5.570912635430582197e-03 4.849037253227584353e-03 -1.304005516987410615e-02 -2.976318656987390231e-05 -1.970039492006920158e-04 -2.083895491425066110e-03 -5.527448934406476691e-05 -2.033392560562826551e-02 -3.679618031320014415e-01 -2.740102890564043487e-05 -1.530678166451420298e-04 -1.275565138709516735e-03 -7.795120292110739352e-05 1.929793049722970943e-01 2.146471882540958109e+00 1.417294598565753359e-05 1.488159328494427969e-04 1.325170449659331118e-03 -2.970649478594609809e-03 7.728979877513955784e-04 4.683686216728204232e-03 2.911123105454822661e-03 7.403002119843755252e-04 4.758802830452209080e-03 5.669178394271656222e-06 1.639337419008164742e-04 1.323280723527909273e-03 5.177849600094949420e-04 -8.414005600154244018e-04 7.124267515459055313e-04 -3.141669693488248309e-03 -4.016140460803556411e-03 6.382550008876127987e-04 3.281509427213451409e-03 3.772365789850181533e-03 -1.007932675346946694e-02 -8.725810411838788843e-04 3.297572099330546309e-04 7.506937057071925296e-04 -3.270643501957774119e-03 3.763862022258782688e-03 -1.008830295259371089e-02 8.758880619138699865e-04 3.240880315387856259e-04 7.469142534443531760e-04 -5.064466032209624614e-04 -8.480146014754032452e-04 7.180959299401754037e-04 3.153952913342489978e-03 -4.015195597737843645e-03 6.477036315447214825e-04 -3.307020729987607694e-05 1.228321985424146686e-05 1.322808291995135777e-05 -8.314794978254640243e-05 -4.724315328555497270e-06 1.464537751851611536e-05 -4.049239013995403758e-01 -8.283803469699316246e-02 -8.594909082715238569e-01 4.048785479723863157e-01 -8.200324817843770986e-02 -8.595069709436409244e-01
-4.566801931184455432e-01 -4.140701758756205608e-01 4.520980796812811009e-02 -4.207002800077125695e-03 5.717366410615764248e-03 8.992261796369246246e-03 -4.190467696427179617e-03 3.586227765905167838e-03 -1.000137555054834981e-02 -3.883387200071203391e-03 1.075962816078121151e-02 -1.175409653744174769e-03 -4.061777346877387673e-02 -5.335830704681765457e-02 1.012562504368928924e-02 -4.058375839840826921e-02 -5.425450966464430425e-02 1.648786049665269902e-03 -2.363102527342612457e-03 2.992853760638814701e-03 2.971121910127468360e-03 -2.365937116539733841e-03 2.274757830698628455e-03 -3.557409442400978356e-03 3.884426549443472515e-02 6.215639948318332775e-02 -6.727425027860563234e-03 -2.059329051716572798e-03 1.564220805284149756e-03 -1.714926464264970515e-04 4.936909518338987793e-04 9.753348995799257515e-03 -1.195724209656960635e-03 -1.005806733449200394e-03 -4.677072175267833558e-05 1.417294598565753359e-05 5.056765398224094543e-01 4.257217547704327254e-01 -4.668946352903115271e-02 -1.137615131115751309e-03 -3.412372961814386704e-03 7.128991830787656005e-04 -1.140449720312883535e-03 -3.483710123275540922e-03 4.015668029268846043e-05 3.043876366187183921e-03 3.723232910433221798e-03 -4.129051597155930509e-04 5.210919807394705401e-04 5.017222878924093663e-04 -1.973346512736925788e-03 3.439301559187129403e-03 8.300622032269102443e-04 -7.733704192842657307e-04 3.436466969989997178e-03 9.812402937406253332e-04 3.963700560656553207e-04 5.210919807394705401e-04 9.075409746151766235e-04 1.817444106894637330e-03 8.546286429353823055e-04 -3.873938569414186323e-04 -6.713252081874893432e-04 5.721145862878560234e-04 -6.278615071647906986e-04 -3.401507036558887656e-04 5.754216070178418130e-04 -5.697524286235773616e-04 4.738488274539352525e-04 8.532113483367999296e-04 -2.787346043846760865e-04 5.380995159222706162e-04 1.355878499295014002e-04 4.469202300811899505e-04 -4.771558481839359499e-05 -9.212414890679394646e-05 -2.263891905442962874e-03 4.001495083285021553e-04 5.782561962149821702e-04 -5.338476321266143448e-05 -1.809412770836034585e-04 5.740043124192878432e-04 1.889726131413916959e-06 1.781066878864712329e-04
-3.905766281782555582e-01 -7.657718305098056844e-01 6.629631700559500407e-02 2.944665744287566864e-03 4.184326086500075696e-03 2.825140566475262821e-04 9.807678622077555062e-04 4.269836193946895814e-03 -4.115351082703203392e-03 1.475687136027054557e-02 -7.045843881005081806e-03 2.145311590696265779e-03 8.901082510528155606e-03 1.428774684814515354e-02 -5.314854744623031570e-04 -2.754275836546843555e-03 -1.321390997396492415e-03 -1.791460372587588314e-03 2.049407989526615646e-03 -1.795239824850430269e-03 -2.930965229834753879e-03 2.148618611426237907e-03 -1.530678166451428972e-04 2.913485263119109346e-03 -5.717460896922336999e-02 -8.074043869111527383e-02 8.212749767157866837e-03 2.582783190120408953e-03 2.985767287646035094e-04 -5.177849600094860515e-04 -4.177712045040084601e-03 2.979625677718862001e-03 -6.240820549019531881e-04 9.562014224993322341e-04 -8.456524438110659282e-05 1.488159328494427969e-04 4.257217547704327254e-01 8.282726325804404821e-01 -7.072819721531128923e-02 -3.873938569414403163e-05 6.165231503762699274e-04 -1.226904690825416418e-03 -6.491209261432742596e-04 1.984212437992286925e-05 1.212731744839755290e-03 -3.729846951893199015e-03 -4.052990120366283151e-03 5.621935240978999555e-04 -5.073914662866738177e-04 1.651620638862396706e-03 1.169268043817053935e-03 -1.011948343376209989e-03 4.582585868697080112e-04 1.594928854919753494e-03 -4.048738236570547083e-04 -5.007774248266751334e-05 -9.571462855649932834e-04 -1.658234680322406233e-04 1.415404872434706824e-03 -8.777777880452828328e-04 -6.089642458505857992e-04 1.653510364993816383e-04 6.717976397203456176e-04 -7.308515813272715034e-04 5.862875322735198623e-04 3.184188531445218250e-04 -5.825080800106723772e-04 6.269166440990917022e-04 -2.697584052604204245e-04 -6.113264035148590399e-04 5.905394160692317533e-05 -5.239265699366136078e-04 2.267671357705861859e-04 4.374715994240753036e-04 -2.031455591277778845e-05 4.729984506948031742e-03 4.247159480369857090e-04 -8.220308671683115658e-05 -6.141609927119925667e-04 -9.165171737394377065e-05 -3.212534423416703137e-05 -6.864430172388630205e-04 -1.086592525566957895e-05 8.881712817681154497e-05
4.265395337538053361e-02 6.639222060676464032e-02 -1.649612804847761516e-01 8.743762810087317081e-03 -4.637860358041233540e-03 -1.300131578417996689e-02 -9.183596567175664541e-03 8.116373734455392848e-04 -1.313737606564231372e-02 -1.619495294628228374e-03 2.139169980769139306e-03 1.238573749686941103e-02 5.313484693177707163e-02 6.874918152418012240e-02 -1.189251897656839682e-02 -5.378774731018318156e-02 -7.108252086495281397e-02 3.712839416710404794e-03 -6.642387351946628989e-04 -4.568412922711491408e-03 -2.296017249677116353e-04 2.206255258434742692e-04 4.539122167674458121e-03 -1.877915343100121197e-03 6.303653942889338863e-03 8.318574430517471086e-03 -5.690910244775866655e-03 -2.352709033619760867e-04 -5.168400969437827184e-04 -4.395975413219279856e-03 2.688135421946346920e-04 -6.821911334431633809e-04 -3.024034241807265280e-03 -9.684846423529434932e-05 1.577921319736958297e-04 1.325170449659331118e-03 -4.668946352903115271e-02 -7.072819721531128923e-02 1.887968686119284589e-01 2.846399985453645226e-03 3.866379664888402665e-03 -5.196746861408922300e-05 -2.774590392459627686e-03 -3.881025042406918875e-03 5.494378727108001695e-04 4.039289605913516461e-04 5.569967772364857071e-04 1.029428310091865147e-03 -1.527371145721431039e-03 -1.021396974033323985e-03 2.754748268079695601e-03 -2.721205629246967010e-03 1.106434649947292707e-03 1.732878862513522172e-03 2.869076699030703032e-03 -7.119543200130517505e-04 1.716816190396437247e-03 1.593983991854036174e-03 1.150843214035698371e-03 2.762307172605379946e-03 7.369931912543651242e-05 2.362157664277306484e-06 -8.277000455626186805e-04 -6.292788017633614735e-04 3.798349524157243126e-04 6.486484946104280683e-04 7.677012408899856668e-04 -4.951082464324323661e-04 7.913228175327533106e-04 4.818801635124715893e-05 -7.795120292112942993e-05 -1.733823725579227185e-04 -2.976318656988870845e-05 -1.842482978136353268e-05 3.118048116845488905e-04 -6.448690423475897989e-04 2.456643970848087035e-05 2.782621728518157463e-04 4.781007112496417225e-04 -3.340090937287524273e-04 2.192082312448918934e-04 -5.574692087693399758e-05 3.845592677442762151e-04 1.436191859880377370e-04
-1.190999894328415454e-03 -1.154906125218253463e-02 -1.148953487904277610e-03 -4.973428475828406414e-01 4.867887271388515735e-02 4.462748886073058530e-01 -4.896752838045984914e-03 -7.771498715470942422e-04 -6.683016463772156919e-03 -1.210369587175471207e-03 1.104639410122441358e-02 -3.631581193059286051e-03 -3.766980070375629958e-02 3.152535618743923865e-03 4.771416752379448178e-02 -2.650340899318663537e-03 -2.714591587786998900e-03 -3.895197988392583039e-03 -3.772507519310039359e-02 7.235288925680095386e-03 4.734141904437157156e-02 -2.645616583990117055e-03 1.794294961784728779e-03 -4.404479180810673064e-03 2.161846694346202750e-03 -2.135390528506288786e-04 -1.884529384560097113e-03 2.825612998008004625e-02 -5.450442594552490361e-03 -4.992798168675476045e-02 -4.549515661397178848e-03 -1.653510364993089968e-05 -2.121217582520663978e-04 5.429183175574016883e-03 -3.009388864288700281e-04 -2.970649478594609809e-03 -1.137615131115751309e-03 -3.873938569414403163e-05 2.846399985453645226e-03 5.424997432192889546e-01 -5.113079236940455685e-02 -4.700098488179599299e-01 2.827030292606557815e-03 -4.181019065770100640e-04 -3.832364594522807283e-03 -1.132418384254324159e-03 6.443966108147386202e-04 2.769866077131071230e-03 2.303576154202814034e-03 3.354263883273097581e-04 -8.021887427884307094e-04 9.141550160751482027e-04 1.611936390102540126e-03 -1.533512755648555777e-03 7.403002119843698874e-04 4.303851264312393184e-04 1.031318036223279402e-03 5.362097897908333754e-04 4.747936905196505119e-04 2.621995007347417174e-04 9.188793314037055262e-04 -1.907678529670014987e-03 -8.858091241038313669e-04 2.297434544275701439e-03 -4.648726283296931430e-04 -7.128991830787764425e-04 5.380995159222747362e-04 -4.360543048255091907e-04 3.666068694957696616e-04 7.407726435172234513e-04 -2.560578908076182811e-04 7.988817220584422093e-04 3.831419731457185590e-04 8.588805267310752230e-04 -6.472312000119711346e-05 4.242435165041284046e-04 -8.499043276068195610e-04 1.336981237980708814e-04 1.626109336088216867e-03 9.448630657107464107e-05 9.094307007466017213e-04 2.933799819031880684e-04 1.407845967909014456e-04 1.757445302221990763e-03
-1.341091392316558564e-02 -1.105537030034866794e-02 2.719315903115549285e-03 4.850643520439293366e-02 -1.494149760331042187e-01 -6.109768041805444666e-02 -1.491938780757281688e-03 5.801931654996879406e-03 -1.021396974033354343e-03 1.297627691293863281e-02 -1.132796329480623143e-02 1.693667045286525877e-03 -5.105709305027913980e-02 4.511721138768846895e-03 6.777266554576805158e-02 6.094366773834250517e-04 -8.815572403081323779e-04 -3.684493524739083405e-03 5.019490550281804908e-02 -1.049648379698076006e-02 -6.582057845200964263e-02 -1.139977288780009588e-03 6.519555153404200378e-04 2.891753412607760837e-03 -6.179404449748577242e-04 -8.144719626426693421e-03 7.180959299401723679e-04 5.325720669878672431e-03 -5.773585763025557149e-03 -9.165644168927162758e-03 4.818801635123428403e-05 6.269166440990844380e-04 -2.352709033619767643e-04 5.281784537323078264e-04 -2.601680451434559317e-03 7.728979877513955784e-04 -3.412372961814386704e-03 6.165231503762699274e-04 3.866379664888402665e-03 -5.113079236940455685e-02 1.783854224908616726e-01 6.525744006484603121e-02 4.195192011755721111e-04 6.169955819091220818e-04 -5.905394160692202608e-04 3.483710123275547861e-03 2.078698744563609578e-05 -3.882442337005485855e-03 1.931300106312777102e-03 1.333674217250734517e-03 8.210860041026402708e-04 1.430050249953223468e-03 3.198361477430895425e-03 -1.377137918273422211e-03 4.998325617609876296e-04 3.675517325614795000e-04 -4.251883795698609570e-05 1.856655924121614596e-04 6.661284613260730347e-05 1.776342563536210571e-04 -1.288793221629467049e-03 3.170960448525287235e-03 8.168341203069487627e-04 -1.780594447331916227e-03 1.543906249371374082e-03 -1.128166500458634060e-03 5.669178394260385601e-06 -7.119543200130537021e-04 -7.464418219114567318e-05 -3.392058405901640194e-04 2.995215918302993074e-04 -5.669178394264451359e-06 -2.759000151875397951e-04 1.100765471553039152e-04 2.437746709533734413e-04 2.853486458446479910e-04 -6.094366773833878636e-05 -2.003109699306795401e-04 1.029900741624719957e-04 -9.425009080464765310e-04 3.434577243858603522e-04 -1.332256922652159622e-04 1.328477470389318859e-03 8.362038131540404568e-05
-5.163676654109349007e-04 2.962145711003208361e-03 8.718251507313120111e-03 4.447560212291758464e-01 -6.108870421893017322e-02 -7.032795322067622035e-01 -1.352996666944513392e-02 -1.003917007317675116e-03 -3.402924331157280297e-03 -3.396310289697297875e-03 1.484852307764454376e-03 8.973836966587872901e-03 1.594928854919735930e-03 2.048935557993774009e-03 -1.796657119448997683e-03 -2.558216750411893524e-03 -4.019919913066397933e-03 -2.934744682097600171e-03 -9.462331171560320678e-03 -1.412570283237550095e-04 1.323280723527910097e-02 -2.367354411138294749e-03 3.225290074803647666e-03 -4.460226101687609149e-03 -5.746184734119934648e-03 7.048678470202196684e-04 -1.663903858716639025e-03 4.796975298306926927e-02 -9.155723106737205172e-03 -8.868484734761128419e-02 3.212534423416811558e-04 -2.300741565005688584e-04 -1.504222000611521188e-03 5.347924951922915920e-03 8.971474808923597275e-04 4.683686216728204232e-03 7.128991830787656005e-04 -1.226904690825416418e-03 -5.196746861408922300e-05 -4.700098488179599299e-01 6.525744006484603121e-02 7.675340001273561752e-01 3.829057573792832118e-03 -5.886496899378005840e-04 -4.768251461109321993e-03 -3.495993343129925705e-05 1.206117703379778290e-03 5.451859889151011804e-04 5.192022546080671264e-04 6.557349676032621019e-04 1.743272356236318793e-04 5.442411258493873305e-04 1.003444575784818733e-03 9.722640946163642502e-04 7.195132245387426007e-04 2.933799819031907789e-04 5.371546528565676083e-04 8.910058709652422543e-04 7.180959299401737774e-04 3.614101226343641952e-04 8.461248753439856284e-04 -1.477293403238753985e-03 1.197141504255519809e-03 9.108479953451678341e-04 -9.750986838134964758e-04 5.683351340250166698e-04 9.113204268780268191e-04 -5.716421547550078804e-04 5.300681798637316231e-04 8.116373734455345143e-04 -2.858210773775012297e-04 4.261332426355477561e-04 3.273950522687734213e-04 6.188853080405431681e-04 1.318083976666491717e-04 2.508611439462050084e-04 -5.735318808864275572e-04 3.118048116845461800e-04 1.032735330821856357e-03 3.500717658458373524e-04 2.235546013471640617e-03 -2.308772901064224704e-03 -5.243990014694990202e-05 1.622802315358215465e-03
-1.211786881774037320e-03 -1.102041036691738668e-02 3.630636329993576321e-03 -4.902894447973097508e-03 7.591974732985964707e-04 6.706638040414922286e-03 -4.973116671016721835e-01 -4.889335662980149461e-02 -4.462437081261373950e-01 -1.207534997978338982e-03 1.156606878736533839e-02 1.148008624838564844e-03 -2.637112816398709536e-03 -1.787208488791891276e-03 4.384637056430753556e-03 -3.769578443806338025e-02 -7.244737556337208298e-03 -4.729086887035605091e-02 -2.640892268661527206e-03 2.699946210268464042e-03 3.890946104596891639e-03 -3.769200498580051878e-02 -3.171432880058141883e-03 -4.774582043649577834e-02 2.170822893470458412e-03 1.899174762078604758e-04 1.893505583684352775e-03 2.827502724139427381e-02 5.486819822582350743e-03 4.992467466602477227e-02 -4.540067030740215989e-03 2.740102890561526444e-05 2.036179906606697208e-04 5.419734544916772132e-03 1.681856256965141893e-04 2.911123105454822661e-03 -1.140449720312883535e-03 -6.491209261432742596e-04 -2.774590392459627686e-03 2.827030292606557815e-03 4.195192011755721111e-04 3.829057573792832118e-03 5.425054123976832399e-01 5.133393792853235826e-02 4.699692197061343668e-01 -1.136197836517174355e-03 2.881832350418124175e-05 -2.853486458446461045e-03 5.362097897908496384e-04 4.932185203010072683e-04 -3.642447118315018419e-04 7.369931912543840977e-04 2.560578908076074391e-04 -7.974644274598720849e-04 9.146274476080071877e-04 1.912875276531425875e-03 1.017145090237634320e-03 2.296962112742837250e-03 4.634553337311270301e-04 7.133716146116354274e-04 7.398277804515163234e-04 -4.228262219055606112e-04 -8.976199124252111231e-04 5.319579059951458789e-04 -4.733763959210925305e-04 -2.607822061361647625e-04 2.301213996538551635e-03 -2.754275836546794549e-04 8.031336058541432583e-04 9.160447422065678795e-04 -1.613826116233959803e-03 1.532567892582844529e-03 3.907008776714040966e-04 8.484870330082588692e-04 -1.275565138709366031e-04 3.406231351887203202e-04 -8.532113483368053506e-04 6.991986686260935613e-05 3.784176578171581998e-04 -1.577921319737056417e-04 -1.748941534630594086e-03 1.681383825432277053e-03 -9.165171737394953047e-05 -9.184068998708519622e-04
-1.297249746067578868e-02 -1.133410490473334489e-02 1.689415161490826021e-03 1.482490150100187858e-03 5.803821381128301468e-03 -1.016672658704764493e-03 -4.867131380935946217e-02 -1.494168657592356841e-01 -6.130932974477363434e-02 1.341658310155983622e-02 -1.103222115523876806e-02 2.725929944575521298e-03 1.138087562648595332e-03 6.514830838075650644e-04 2.893643138739180731e-03 -5.020577142807371163e-02 -1.052341239435351447e-02 -6.583805841872528153e-02 -6.108539719820054760e-04 -8.801399457095669156e-04 -3.684021093206229190e-03 5.103819578896490183e-02 4.521642200958811419e-03 6.774195749613245998e-02 6.250269179676591234e-04 -8.149916373288101923e-03 7.180959299401719342e-04 -5.196274429876314091e-03 -5.772640899959846986e-03 -9.136353413890130337e-03 -5.196746861403365764e-05 6.217198972376747432e-04 -2.329087456977013281e-04 -6.240820549020218181e-04 -2.596483704573149514e-03 7.403002119843755252e-04 -3.483710123275540922e-03 1.984212437992286925e-05 -3.881025042406918875e-03 -4.181019065770100640e-04 6.169955819091220818e-04 -5.886496899378005840e-04 5.133393792853235826e-02 1.784487283162642657e-01 6.549365583127371437e-02 3.410955667215816688e-03 6.174680134419790068e-04 3.863072644158414490e-03 -4.724315328551902463e-06 -6.316409594276394847e-04 -7.464418219115109420e-05 3.392058405901599537e-04 2.990491602974600007e-04 -5.669178394265806612e-06 1.286903495498048673e-03 3.172850174656707996e-03 1.021869405566180368e-03 1.776342563536215937e-03 1.542016523239947683e-03 -1.126749205860069899e-03 -4.998325617609869790e-04 3.666068694957683063e-04 1.606267211708317687e-04 -1.851931608793072181e-04 6.708527766546290030e-05 1.776342563536210571e-04 -1.932244969378489868e-03 1.411625420171859231e-03 8.210860041026396203e-04 -1.431939976084647265e-03 3.198361477430895425e-03 -1.376665486740565394e-03 -2.239325465734485392e-04 -6.047123620549064342e-05 -2.007834014635358146e-04 3.599928280357967271e-04 1.105489786881629001e-04 2.433022394205191998e-04 1.308635346009393333e-04 1.345012574039257565e-03 9.165171737394715878e-05 -7.984092905255927111e-05 -9.425009080464762058e-04 3.420404297872969498e-04
3.403869194222993062e-03 1.464537751851691496e-03 8.970529945857896870e-03 1.353610827937225779e-02 -9.831300198720367700e-04 -3.414262687945814403e-03 -4.446610624910718457e-01 -6.127389737980948325e-02 -7.032705560076379925e-01 5.140055077466616600e-04 2.954114374944659827e-03 8.713999623517423507e-03 2.363102527342585135e-03 3.223872780205092395e-03 -4.452194765629064951e-03 9.459969013896053075e-03 -1.322808291995007028e-04 1.322005158389200075e-02 2.556799455813316135e-03 -4.011888577007860675e-03 -2.935217113630456121e-03 -1.596346149518307464e-03 2.047990694928061677e-03 -1.796657119449000502e-03 5.755633364777060570e-03 7.346310335901079297e-04 -1.670045468643757258e-03 -4.797353243533203360e-02 -9.182179272577098428e-03 -8.867634358001991179e-02 -3.344815252616188932e-04 -2.385779240919637194e-04 -1.487214465428723931e-03 -5.363515192507127549e-03 9.883267667334480911e-04 4.758802830452209080e-03 4.015668029268846043e-05 1.212731744839755290e-03 5.494378727108001695e-04 -3.832364594522807283e-03 -5.905394160692202608e-04 -4.768251461109321993e-03 4.699692197061343668e-01 6.549365583127371437e-02 7.675160477291076422e-01 -7.180959299401656459e-04 -1.221235512431146546e-03 -4.771558481839698312e-05 -9.108479953451624131e-04 -6.963640794288312313e-04 5.281784537323173673e-04 -8.097476473141202585e-04 -2.862935089103493726e-04 4.275505372341179347e-04 -8.451800122782676585e-04 -1.484379876231589970e-03 1.124387048195791888e-03 -9.141550160751536237e-04 -9.746262522806374909e-04 5.669178394264451359e-04 -7.209305191373032926e-04 2.867659404432137786e-04 4.639277652639778836e-04 -8.886437133009635926e-04 7.176234984073175029e-04 3.604652595686516463e-04 -5.177849600094901715e-04 5.295957483308726382e-04 1.729099410250657665e-04 -5.456584204479588644e-04 1.003917007317661455e-03 9.741538207477879385e-04 -2.518060070119138710e-04 -5.749491754849936700e-04 3.056632017574342905e-04 -2.744827205889777480e-04 6.151058557776983935e-04 1.256667877395325117e-04 2.288458345151444910e-03 -6.377825693547575542e-05 1.639337419008166097e-03 -1.033207762354713174e-03 3.429852928530050535e-04 2.244049781063037294e-03
-3.860710486494123902e-03 -1.073884117333557750e-02 1.189110168196974094e-03 -4.190940127960049444e-03 -3.597566122693691103e-03 9.993816646022640748e-03 -4.194247148690051497e-03 -5.723980452075737996e-03 -8.959664020602203099e-03 -4.570434929672112512e-01 4.142780457500768732e-01 -4.517437560316396594e-02 -2.368771705736844382e-03 -2.283734029822884551e-03 3.563551052328106129e-03 -2.374913315664011187e-03 -3.015058042682998776e-03 -2.984822424580279611e-03 -4.060832483811672999e-02 5.422805349880440579e-02 -1.636502829811010886e-03 -4.065273340220515452e-02 5.335311029995626342e-02 -1.015964011405487769e-02 3.881402987633200685e-02 -6.214175410566481761e-02 6.756715782897606930e-03 -2.080588470695064491e-03 -1.549575427765636799e-03 1.639337419008147394e-04 3.373161144587131718e-04 -9.706578274046561913e-03 1.105017355348715102e-03 -1.008168891113354372e-03 2.645616583989749782e-05 5.669178394271656222e-06 3.043876366187183921e-03 -3.729846951893199015e-03 4.039289605913516461e-04 -1.132418384254324159e-03 3.483710123275547861e-03 -3.495993343129925705e-05 -1.136197836517174355e-03 3.410955667215816688e-03 -7.180959299401656459e-04 5.061055076542421149e-01 -4.258861609438663320e-01 4.666725924698694739e-02 5.777837646821150537e-04 7.147889092101852773e-04 -4.733763959210816885e-04 8.555735060010948544e-04 2.796794674503940564e-04 -5.428238312508253376e-04 8.569908005996555462e-04 3.963700560656580312e-04 4.719591013225128652e-04 5.773113331492614898e-04 6.302236648290774918e-04 3.420404297872813373e-04 3.441663716851413486e-03 -9.741538207477785059e-04 -5.995156151934792838e-04 5.201471176737796753e-04 -9.103755638123115597e-04 -1.813192223098938991e-03 5.253438645351851417e-04 -3.614101226343587742e-04 1.978543259598310004e-03 3.446388032179976448e-03 -8.291173401611814323e-04 7.738428508171017305e-04 8.881712817681696598e-05 2.268143789238672055e-03 -3.803073839485840023e-04 3.108599486188437684e-04 -4.497548192783275972e-04 5.716421547550282092e-05 6.675457559246439181e-04 -9.448630657071278860e-07 -1.870828870107214738e-04 6.609317144646688694e-04 5.480205781122720850e-05 1.738548040907837364e-04
-1.477435132698620354e-02 -7.046316312537924745e-03 2.161374262813348969e-03 -9.939959451277149277e-04 4.263222152486913392e-03 -4.081336012337578520e-03 -2.948917628083265203e-03 4.176294750441532366e-03 2.669238160632936199e-04 3.907788288743175853e-01 -7.653773501798714074e-01 6.627458515508365122e-02 -2.136807823104882546e-03 -1.412570283237604305e-04 2.889863686476340510e-03 -2.045156105730922512e-03 -1.788153351857601006e-03 -2.914430126184818209e-03 2.751441247349733013e-03 -1.317611545133645038e-03 -1.812719791566077404e-03 -8.923759224105197799e-03 1.429672304726940790e-02 -5.272335906665966869e-04 5.722468671170607285e-02 -8.079902020118935602e-02 8.255741036647707906e-03 -2.555382161214696246e-03 3.099150855531324121e-04 -5.248714330023293009e-04 3.971259465182269861e-03 3.001357528230210944e-03 -6.902224695017015067e-04 -9.552565594335817381e-04 -9.873819036677297959e-05 1.639337419008164742e-04 3.723232910433221798e-03 -4.052990120366283151e-03 5.569967772364857071e-04 6.443966108147386202e-04 2.078698744563609578e-05 1.206117703379778290e-03 2.881832350418124175e-05 6.174680134419790068e-04 -1.221235512431146546e-03 -4.258861609438663320e-01 8.277425644005768079e-01 -7.068662324042002121e-02 5.782561962149903017e-04 7.403002119843753084e-04 -2.669238160632881988e-04 6.066020881863017165e-04 5.858151007406419038e-05 -5.225092753380407729e-04 6.051847935877301826e-04 1.686580572293674279e-04 4.025116659927923096e-04 7.299067182615589545e-04 5.839253746092439110e-04 3.188912846773808100e-04 4.044013921242065653e-04 -4.393613255554949804e-05 -1.221707943964008350e-03 1.592094265722636230e-04 1.417767030098982667e-03 -8.768329249795811259e-04 5.050293086224059980e-04 1.769256090543389493e-03 1.170212906882771905e-03 1.012420774909074395e-03 4.596758814682903871e-04 1.591149402656908719e-03 -4.631246316581253721e-03 4.190467696427158367e-04 -6.755770919832053000e-05 -1.497607959151591405e-04 4.450305039497702737e-04 -9.921062189970243769e-06 8.092752157812592136e-04 -9.921062189960757000e-06 8.314794978254167260e-05 7.549455895028973733e-04 -9.070685430823359344e-05 -3.826695416128504668e-05
1.610519095503969243e-03 2.144366727630548676e-03 1.238337533920513302e-02 9.185013861774246266e-03 8.206135725697908268e-04 -1.312225825659094937e-02 -8.742817947021591304e-03 -4.637387926508380193e-03 -1.301596116169849091e-02 -4.265442580691339303e-02 6.635773310486620113e-02 -1.649499421279875810e-01 -2.125941897849182812e-04 4.548570798331565829e-03 -1.896812604414337047e-03 6.788841127131653398e-04 -4.554239976725832015e-03 -2.135390528506308301e-04 5.382932128507446345e-02 -7.108063113882140405e-02 3.713311848243260310e-03 -5.316555498141264241e-02 6.869721405556601657e-02 -1.188732222970698658e-02 -6.288536133837894712e-03 8.304873916064665906e-03 -5.661147058205978286e-03 2.593649115375857477e-04 -5.196746861409146188e-04 -4.399282433949268031e-03 -4.714866697896342562e-04 -5.895945530035098803e-04 -3.074111984289935613e-03 9.826575883400479657e-05 1.587369950394076738e-04 1.323280723527909273e-03 -4.129051597155930509e-04 5.621935240978999555e-04 1.029428310091865147e-03 2.769866077131071230e-03 -3.882442337005485855e-03 5.451859889151011804e-04 -2.853486458446461045e-03 3.863072644158414490e-03 -4.771558481839698312e-05 4.666725924698694739e-02 -7.068662324042002121e-02 1.887940340227313163e-01 -7.705358300871185430e-04 -4.634553337311243196e-04 7.932125436641769990e-04 -5.243990014694617507e-05 -7.842363445399857928e-05 -1.705477833607891376e-04 -7.795120292113688382e-05 4.724315328555968221e-07 -9.415560449807653916e-04 6.259717810333798038e-04 3.774727947514450004e-04 6.467587684790064399e-04 -2.870493993629267410e-03 -7.119543200130557621e-04 1.605322348642571799e-03 -1.596818581051174472e-03 1.153205371699972479e-03 2.762779604138238497e-03 1.525953851122865577e-03 -9.831300198720443594e-04 2.753330973481134258e-03 2.711284567057005088e-03 1.109741670677276545e-03 1.730989136382100977e-03 5.380995159222744110e-04 1.889726131421709662e-05 2.792070359175275905e-04 -1.148008624838568341e-04 -1.606267211708216043e-05 3.108599486188376969e-04 4.129051597155984719e-04 3.845592677442769198e-04 1.450364805866004617e-04 -1.223597670095419787e-04 -3.344815252616070212e-04 2.192082312448986696e-04
-4.106705585651931889e-02 5.670548445709798491e-02 1.079506052574535219e-02 3.984345818642388848e-02 -5.978195859905222065e-02 4.838171327971893185e-03 1.663431427183773752e-03 4.573137238040063043e-04 3.366547103127393026e-03 2.249718959457317792e-03 7.998265851241466266e-04 1.125331911261507039e-03 -4.496239557437176071e-01 4.295078210747357295e-01 -6.426627870891543637e-02 1.528316008787155731e-03 -4.967145136441421596e-03 -8.760770345270098292e-03 -9.315877396375162045e-03 -1.164024053802363047e-02 1.420129187763258510e-03 -1.966260039744079178e-03 8.787226511110008027e-04 -2.716953745451266937e-03 -5.122102679218008131e-03 -8.035115510804245048e-03 7.091197308159205223e-03 4.378495446503646166e-03 4.626994432785557117e-03 3.809687880945761621e-03 -2.164681283543340613e-03 2.134445665440594993e-03 -2.255860569384427784e-03 -5.329027690609072169e-04 1.777759858134781833e-03 5.177849600094949420e-04 5.210919807394705401e-04 -5.073914662866738177e-04 -1.527371145721431039e-03 2.303576154202814034e-03 1.931300106312777102e-03 5.192022546080671264e-04 5.362097897908496384e-04 -4.724315328551902463e-06 -9.108479953451624131e-04 5.777837646821150537e-04 5.782561962149903017e-04 -7.705358300871185430e-04 4.804723175445752004e-01 -4.576108832381706182e-01 4.972294640149554218e-02 -3.123244863706895608e-02 4.661954366216856938e-02 -5.573747224627736974e-03 -7.558904525678707131e-06 -1.164071296955653890e-03 -6.245544864348103299e-04 2.895060433337742073e-03 5.518000303750823007e-04 2.154760221353372186e-03 6.094366773834285211e-05 5.291233167980516003e-05 -2.494438493476385703e-04 3.276312680352037269e-03 -4.203223347814285908e-03 4.284954002998250626e-04 5.088087608852399305e-04 -3.873938569414132112e-04 5.484930096450910900e-04 2.806243305160903423e-04 -1.181078832138246666e-05 5.385719474550551165e-05 -2.773173097861028179e-04 1.592094265722636230e-04 3.869214254085521663e-04 2.966870026331833447e-04 -1.554299743094134274e-04 -2.177909366463237476e-04 2.210979573763142806e-04 -1.048798002938984488e-04 1.993661068649791885e-04 1.729099410250623783e-04 3.779452262844435763e-06 1.629888788351138186e-04
4.756440672787918059e-03 6.118933213542844009e-03 8.038894963067089172e-03 4.492209716461920133e-02 -6.245308648581650995e-02 7.236233788745804682e-03 -2.291292934348621371e-04 6.725535301729141172e-03 8.503767591396677039e-04 7.067575731516421642e-04 1.030703875230576036e-02 7.582526102328812113e-04 4.265244159447539873e-01 -7.755809264264819092e-01 8.215206411128714303e-02 -2.761362309539668481e-03 -1.176685218882886699e-02 -1.870828870107290633e-03 -1.539418149809242825e-02 -2.234459420946075317e-02 1.027538583960443952e-03 -7.941574067298767543e-04 -1.149898350969986126e-02 -6.306960963619269358e-04 -2.314914510991299568e-04 -1.213960066825175814e-02 -2.400897049971026376e-03 5.332334711338634903e-03 -5.995156151934696344e-04 4.609042034537061405e-03 -8.527389168039734707e-04 -1.830294244588300326e-02 -1.833034347478862619e-03 -2.477430958293516672e-03 -6.605065260851018111e-03 -8.414005600154244018e-04 5.017222878924093663e-04 1.651620638862396706e-03 -1.021396974033323985e-03 3.354263883273097581e-04 1.333674217250734517e-03 6.557349676032621019e-04 4.932185203010072683e-04 -6.316409594276394847e-04 -6.963640794288312313e-04 7.147889092101852773e-04 7.403002119843753084e-04 -4.634553337311243196e-04 -4.576108832381706182e-01 8.263980242580704072e-01 -9.156006565656912843e-02 -9.271468832286765271e-03 1.246794058358624037e-02 -3.553157558605283921e-03 -4.880217734396018019e-04 1.357768225426352364e-03 9.732089576820551150e-05 -2.834589197132225680e-05 1.710202148936433792e-04 -1.825947874486023165e-03 2.050352852592327978e-04 1.065333106588874134e-03 -3.651895748972008382e-04 4.286371297596827147e-03 -3.602762869555110013e-03 -2.073974429235060386e-04 3.458198820501423749e-04 6.755770919832527338e-05 3.987322137299312719e-04 1.908623392735662484e-04 7.889606598684333408e-05 -1.459813436523150435e-04 2.527508700776223000e-04 4.318024210298108522e-04 1.186748010532711044e-03 4.483375246797496124e-04 -1.162181570824212529e-04 -3.968424875985136551e-04 1.077143894910205101e-04 -3.779452262843012748e-04 1.289738084695108474e-04 8.173065518398030314e-05 6.547901045375502035e-04 5.432962627836585186e-05
6.086146465162675656e-02 -8.286638058896447778e-02 -1.818955887799771770e-02 -6.857816130928647350e-03 5.203833334401969379e-03 -4.063856045621953503e-03 -1.508946315940072874e-03 -3.084977909545536141e-04 -3.095843834801298433e-03 -3.786538735835848733e-03 1.351154183966234417e-04 -1.027066152427591906e-03 -6.538735873638126805e-02 8.094547397637452679e-02 -1.623454270873559147e-01 3.694414586929056603e-03 -2.337591224568406380e-03 9.833662356384664793e-03 2.863879952169320117e-03 3.637722802986387912e-04 8.966750493595067057e-04 1.943110894634129861e-03 -7.762050084813762723e-04 2.991908897573098032e-03 8.550538313149450703e-03 1.027585827113729720e-02 -1.157551741802243309e-02 3.411900530281525117e-03 3.032538009398671065e-03 2.773173097861075884e-04 1.373830897543460274e-03 -2.973956499324597984e-03 4.124799713360288549e-03 1.814137086164895486e-04 4.889666365053171697e-04 7.124267515459055313e-04 -1.973346512736925788e-03 1.169268043817053935e-03 2.754748268079695601e-03 -8.021887427884307094e-04 8.210860041026402708e-04 1.743272356236318793e-04 -3.642447118315018419e-04 -7.464418219115109420e-05 5.281784537323173673e-04 -4.733763959210816885e-04 -2.669238160632881988e-04 7.932125436641769990e-04 4.972294640149554218e-02 -9.156006565656912843e-02 1.829169857540104138e-01 -4.948295118280500449e-02 7.402718660924038907e-02 -8.324716040444593221e-03 -1.148008624838605610e-04 1.367216856083461590e-03 1.166433454619921709e-03 -2.215231457558866895e-03 1.546740838568504356e-03 -1.433357270683209908e-03 9.519495387035851065e-04 -1.366744424550602605e-03 1.476348540173052278e-03 -4.861320473081875461e-04 1.533985187181403920e-03 2.373496021065423390e-03 -5.480205781122429471e-04 3.439301559187118561e-04 -7.020332578230902617e-04 -1.426743229223184119e-04 1.280289454038037195e-04 -1.247219246738165747e-04 7.256548344658609413e-04 6.614041459977000256e-06 -1.147536193305714099e-03 -1.535402481779954312e-04 1.417294598571533851e-06 4.974704040967143888e-04 -8.503767591399387545e-06 2.305465880334201184e-04 -2.598373430704901607e-05 -2.003109699306808954e-04 -1.502332274480106715e-04 -9.590360116964210917e-05
3.185416853430661499e-02 1.319217812345354658e-02 5.405750571544361976e-02 -3.999369141387192073e-02 -1.084750042589229836e-02 -5.737491993915405653e-02 -9.004545016223406383e-04 -9.826575883392077090e-05 2.544043804426189027e-03 2.233656287340226362e-03 -4.407786201540773562e-04 2.111768951863562341e-04 -4.303898507465766521e-01 -4.359267483116417014e-02 -4.112870817155694914e-01 -7.897637934743337307e-03 1.644534165869562022e-03 1.049034218705363446e-02 3.684965956271947594e-04 6.416565079241721634e-03 2.175547208799010097e-03 -1.395562748054773004e-03 1.810830065434654908e-03 -2.036652338139531039e-03 1.263281918855319735e-03 7.388829173858047503e-04 1.096513587757329093e-02 -8.269441551100518289e-03 -1.184102393948716081e-02 7.344893041302542891e-03 5.669178394262825056e-05 -4.393613255554977993e-04 3.547960811743906644e-04 -6.538452414718912142e-04 -9.330522773893701240e-04 -3.141669693488248309e-03 3.439301559187129403e-03 -1.011948343376209989e-03 -2.721205629246967010e-03 9.141550160751482027e-04 1.430050249953223468e-03 5.442411258493873305e-04 7.369931912543840977e-04 3.392058405901599537e-04 -8.097476473141202585e-04 8.555735060010948544e-04 6.066020881863017165e-04 -5.243990014694617507e-05 -3.123244863706895608e-02 -9.271468832286765271e-03 -4.948295118280500449e-02 4.736333986749606817e-01 5.187392717058605940e-02 4.315279383092252008e-01 3.288123468673430361e-03 3.888111515399739031e-04 3.675044894081976564e-03 -1.086592525567533878e-05 -8.976199124252409386e-05 1.436191859880363818e-04 2.878052898154959561e-03 -1.491938780757279519e-03 1.587369950394046381e-04 5.669178394264451359e-05 3.269226207359239231e-04 8.933680286295154951e-04 2.806243305161011843e-04 -1.422018913894702689e-04 1.436191859880309608e-04 7.166786353416157961e-04 -4.086532759198886408e-04 3.765279316857365172e-04 -1.044073687610381086e-04 4.053462551899136932e-04 -1.762169617550549442e-04 -2.447195340190812468e-04 -5.366822213237086234e-04 3.434577243858569369e-04 -4.710142382568063878e-04 2.098540868943583187e-03 -4.318024210298162732e-04 2.626719322675905108e-04 -1.058719065128900169e-03 1.318083976666484941e-04
-1.197613935788376192e-03 -7.717169089192571149e-03 -6.850257226402955632e-03 -5.198731073847134843e-02 -1.943725055626876683e-02 -7.635910865541450931e-02 8.262827509640383646e-04 -3.637722802986265939e-05 2.117910561790669298e-03 9.420284765136277376e-04 -9.141550160751698868e-04 5.050293086224087085e-04 -3.819372727369289844e-02 -1.691465514343419019e-01 -7.148267037328132067e-02 1.351154183966391626e-03 8.867539871695439158e-04 -1.365327129951963308e-04 -7.776223030799423851e-04 6.994348843923858805e-03 -4.231569239785608165e-03 -8.347865185554404627e-04 1.162181570824223371e-03 -9.179344683379983983e-04 -4.072359813213116859e-04 -1.457923710391691293e-03 -8.197159526573641330e-03 -8.035115510804272804e-03 -1.474458814041629956e-02 8.200466547303634710e-03 -9.732089576822990605e-05 4.199916327084290361e-04 -9.354144350536564294e-05 -2.304521017268602694e-03 7.984092905255817064e-04 -4.016140460803556411e-03 8.300622032269102443e-04 4.582585868697080112e-04 1.106434649947292707e-03 1.611936390102540126e-03 3.198361477430895425e-03 1.003444575784818733e-03 2.560578908076074391e-04 2.990491602974600007e-04 -2.862935089103493726e-04 2.796794674503940564e-04 5.858151007406419038e-05 -7.842363445399857928e-05 4.661954366216856938e-02 1.246794058358624037e-02 7.402718660924038907e-02 5.187392717058605940e-02 1.845931728325813093e-01 8.421375532066802116e-02 -4.152673173798764831e-04 1.984212437992574456e-03 3.141669693488261970e-04 -1.042656393011821749e-03 6.916397641002711974e-04 -1.299659146885147158e-03 1.512253336670053242e-03 -1.501859842947242309e-03 2.057439325585158543e-03 -5.669178394263909258e-05 1.090371977830205180e-03 1.413042714770430764e-03 1.228321985423060959e-05 1.559024058422724124e-05 1.285013769366572835e-04 4.086532759199049038e-04 -3.080253594217108922e-04 3.047183386917223921e-04 -7.558904525686669241e-05 4.724315328589849539e-07 -1.303911030680884799e-04 5.196746861406144032e-06 4.724315328557323473e-06 1.464537751851808047e-05 -1.111158965275847212e-03 2.089092238286475479e-03 -5.225092753380366530e-04 -9.921062189962789879e-05 -9.977753973905490771e-04 2.159012105149081366e-04
-3.382090100558354795e-02 -1.335138755002579850e-02 -5.774010951405127157e-02 7.727090151382539143e-03 7.097338918086323889e-03 1.209755426182762203e-02 2.202003374638911593e-03 1.842955409668827361e-03 1.003917007317662756e-03 -7.398277804515067824e-04 -5.721145862878587339e-04 3.840868362114233559e-04 -4.087009915047191688e-01 -7.327035129360606747e-02 -7.685048469273739746e-01 1.211030991321473092e-02 -1.620440157693940706e-03 -1.314257281250371875e-02 2.690025148078495614e-03 -1.048798002938936946e-03 -4.832974581110498994e-04 1.039349372281770907e-04 -1.185803147466993508e-03 8.858091241038313669e-04 -1.583118066598383170e-03 4.204640642412851154e-03 -6.753408762167611816e-03 5.295957483308576762e-04 2.410345680628130614e-03 1.002027281186253704e-03 -2.125941897849304785e-05 -7.780947346128076585e-04 -9.061236800166113780e-04 1.756972870689135682e-03 -5.839253746092443447e-04 6.382550008876127987e-04 -7.733704192842657307e-04 1.594928854919753494e-03 1.732878862513522172e-03 -1.533512755648555777e-03 -1.377137918273422211e-03 9.722640946163642502e-04 -7.974644274598720849e-04 -5.669178394265806612e-06 4.275505372341179347e-04 -5.428238312508253376e-04 -5.225092753380407729e-04 -1.705477833607891376e-04 -5.573747224627736974e-03 -3.553157558605283921e-03 -8.324716040444593221e-03 4.315279383092252008e-01 8.421375532066802116e-02 8.361990888386880982e-01 -3.708587532914707323e-03 -1.441388606741753021e-03 -2.817109230416607168e-03 6.599868513989577299e-04 -2.168460735806193303e-04 1.356823362360638514e-03 -1.525953851122866228e-04 -1.623747178423929315e-03 6.897500379688515206e-04 -3.637722802985994888e-05 1.237770616081040258e-04 9.609257378278312275e-04 -5.480205781122348156e-05 -1.870828870107282501e-04 -1.261392192723867533e-04 -3.788900893500178895e-04 3.042459071588715386e-04 1.936969284707066056e-05 3.684965956271927265e-05 -2.248774096391556671e-04 1.639337419008141702e-04 -7.653390832257043217e-05 1.885001816092943630e-04 -3.807798154814341510e-04 -1.889726131421519927e-04 -8.357313816211632031e-04 1.058246633596048990e-04 -4.058186867227693171e-04 4.691245121253874158e-04 5.810907854121062643e-05
3.186314473343088149e-02 1.191944757394122582e-03 -5.552062617269670763e-02 -9.023442277537657361e-04 -6.845532911074406332e-04 -2.457116402380829685e-03 -4.000502977066043575e-02 1.908150961202865949e-03 5.837316776807750796e-02 2.230821698143088498e-03 -4.799904373810478467e-04 -1.152732940167114145e-04 -7.894803345546205081e-03 -6.675457559246445686e-04 -1.058624578822327592e-02 -4.307611819314010049e-01 4.641072892464648963e-02 4.111548008863700199e-01 -1.396035179587626568e-03 2.200113648507483893e-03 1.598235875649743403e-03 3.784176578171575493e-04 5.815632169449683718e-03 -3.515363035976856558e-03 1.385169254331989177e-03 -1.490049054625853988e-03 -1.058199390442757584e-02 -8.294952853874680565e-03 -1.313076202418233564e-02 -4.617545802128448541e-03 4.393613255556576107e-05 -4.998325617609909906e-04 -2.711756998589841521e-04 -6.510106522747047784e-04 -2.305465880334184379e-04 3.281509427213451409e-03 3.436466969989997178e-03 -4.048738236570547083e-04 2.869076699030703032e-03 7.403002119843698874e-04 4.998325617609876296e-04 7.195132245387426007e-04 9.146274476080071877e-04 1.286903495498048673e-03 -8.451800122782676585e-04 8.569908005996555462e-04 6.051847935877301826e-04 -7.795120292113688382e-05 -7.558904525678707131e-06 -4.880217734396018019e-04 -1.148008624838605610e-04 3.288123468673430361e-03 -4.152673173798764831e-04 -3.708587532914707323e-03 4.740916572618304459e-01 -4.280843848662425899e-02 -4.327983067010733875e-01 -3.123859024699606607e-02 1.847679724997382082e-03 5.025017999216213616e-02 7.190407930058890368e-04 -4.691245121253887710e-04 -2.929075503703290834e-04 2.787346043846652445e-04 -5.999880467263843473e-05 -1.398397337251970282e-04 6.047123620548386716e-05 -1.880277500764394438e-04 -9.495873810393118657e-04 2.876635603556393448e-03 -1.509891179005785422e-03 1.525953851122798465e-04 -1.445640490537428320e-04 4.355818732926556268e-04 9.212414890680072272e-05 -3.146394008816807909e-04 -6.084918143177268143e-04 -2.097596005877860556e-04 2.352709033619842182e-04 -1.071002284983134465e-03 9.684846423535465806e-05 -5.262887276008889085e-04 2.150508337557677750e-03 -3.543236496414739999e-05
6.144444516317022764e-03 -5.788231140544086370e-03 -4.694552141983881523e-03 3.042459071588552756e-04 -8.116373734455399353e-04 -1.727682115652129499e-03 -5.244509689380820461e-02 -3.301823983126229902e-03 7.975919839737466432e-02 1.056829338997477457e-03 -8.612426843953376217e-04 -2.291292934348594266e-04 -1.291155379293739639e-03 5.933740052663612685e-04 -2.887501528812065968e-03 5.110480863509751781e-02 -1.666379399948798579e-01 -6.191971128522279211e-02 -8.300622032268994022e-04 1.604849917109708261e-03 7.681736724228372792e-04 -1.336036374914985423e-03 7.759687927149566677e-03 2.388613830116786442e-03 -2.659789529976352811e-04 -8.461248753439771716e-04 6.497823302892849484e-03 -7.886299577954780649e-03 -1.626581767621061714e-02 -4.386526782562169546e-03 -6.897500379689680723e-05 5.428238312508298913e-04 -2.291292934348601042e-04 -2.612546376690188903e-03 1.758862596820565550e-03 3.772365789850181533e-03 9.812402937406253332e-04 -5.007774248266751334e-05 -7.119543200130517505e-04 4.303851264312393184e-04 3.675517325614795000e-04 2.933799819031907789e-04 1.912875276531425875e-03 3.172850174656707996e-03 -1.484379876231589970e-03 3.963700560656580312e-04 1.686580572293674279e-04 4.724315328555968221e-07 -1.164071296955653890e-03 1.357768225426352364e-03 1.367216856083461590e-03 3.888111515399739031e-04 1.984212437992574456e-03 -1.441388606741753021e-03 -4.280843848662425899e-02 1.784402245486728655e-01 6.186396436434586643e-02 4.677213904728085014e-02 -3.491741459334089023e-03 -7.510338564108492987e-02 4.743212589867996584e-04 -4.204640642412927915e-04 -1.133835678852890272e-04 1.984212437992557976e-05 -4.724315328553799816e-05 -1.455089121194506376e-04 -5.007774248266751334e-05 1.063443380457454457e-03 -1.364854698419182928e-03 1.498552822217256520e-03 -1.501387411414377903e-03 -1.620912589226793186e-03 -1.275565138709535437e-05 7.747877138827722124e-05 1.473986382508743801e-04 1.034625056953286090e-04 -4.913287941695496444e-05 -8.031336058541351268e-05 6.188853080405540101e-05 -1.097930882355893211e-03 1.984212437993100077e-05 -9.765159784120592277e-04 2.286568619020023715e-03 5.905394160691775432e-05
3.295824102658963251e-02 1.938386579305629350e-03 -5.208982838110097491e-02 -2.656954940778642922e-03 -1.431467544551790231e-03 9.273358558418178660e-03 3.720398321236089573e-03 -3.609376911015073786e-03 3.588589923569441079e-03 7.936849751970259008e-04 8.059681950512565104e-04 8.064878697374138622e-03 -1.266872398504977071e-02 -7.473866849772045715e-04 -2.228128838405813231e-02 4.080140760559474722e-01 -6.078823776403416423e-02 -7.815000211016268628e-01 -9.165171737394106014e-05 5.040844455566893291e-04 -1.030278686851005161e-02 -1.866576986311597715e-03 -9.070685430823393226e-05 -1.071852661742278556e-02 1.813664654631776292e-03 -5.166983674839252180e-03 -1.106529136253863420e-02 1.438081586011756390e-03 1.693194613753666025e-03 -1.006468137595094292e-02 1.525953851121998866e-04 3.774727947514476024e-04 -5.105095144035199164e-03 -1.056356907464588765e-03 3.892835830728328880e-04 -1.007932675346946694e-02 3.963700560656553207e-04 -9.571462855649932834e-04 1.716816190396437247e-03 1.031318036223279402e-03 -4.251883795698609570e-05 5.371546528565676083e-04 1.017145090237634320e-03 1.021869405566180368e-03 1.124387048195791888e-03 4.719591013225128652e-04 4.025116659927923096e-04 -9.415560449807653916e-04 -6.245544864348103299e-04 9.732089576820551150e-05 1.166433454619921709e-03 3.675044894081976564e-03 3.141669693488261970e-04 -2.817109230416607168e-03 -4.327983067010733875e-01 6.186396436434586643e-02 8.417888987354328334e-01 -4.671402996873965166e-03 2.354126328218342917e-03 7.897165503210481358e-03 8.739983357824272162e-05 -1.379500075937746409e-04 1.062026085858890946e-03 1.440916175208791037e-04 1.327532607323583325e-04 2.182633681791922194e-04 7.464418219114228505e-05 -3.514890604443905633e-04 1.476820971705905842e-03 -2.135390528506321854e-04 2.058856620183738100e-03 7.138440461444767399e-04 -1.039349372281703145e-05 1.596818581051171870e-04 5.414065366522625858e-04 -1.020452110967624962e-04 -2.466092601505063446e-04 -5.999880467263030322e-05 2.409400817562378275e-04 -3.321193675973266790e-04 3.387334090572982582e-04 5.499103042436613228e-04 4.913287941695858568e-04 2.730654259904089247e-04
-4.104674130060655124e-02 5.300162123951181192e-02 -2.285056838114886066e-02 1.660596837986652368e-03 -2.938524134360416323e-04 -3.373161144587386723e-03 3.982645065124110206e-02 -5.940543066736646977e-02 8.235898912267794469e-03 2.257750295515850280e-03 5.366822213237194654e-04 -1.283596474768055511e-03 1.537292207911384288e-03 -2.962618142536067346e-03 9.630516797256851239e-03 -4.491075880783066410e-01 4.329929484926097749e-01 -3.020018573777995957e-02 -1.965315176678377254e-03 1.446112922070304924e-03 2.466092601505065832e-03 -9.325798458565152591e-03 -1.168039721831633411e-02 1.135252973451471130e-03 -5.122575110750860611e-03 -9.358868665865010053e-03 -5.149031276590745193e-03 4.245269754238442834e-03 3.846065108975619401e-03 -4.557074565922960771e-03 -2.142004569966239440e-03 2.563413497273274270e-03 1.739020472440639970e-03 -5.366822213237465704e-04 1.607684506306848943e-03 -8.725810411838788843e-04 5.210919807394705401e-04 -1.658234680322406233e-04 1.593983991854036174e-03 5.362097897908333754e-04 1.856655924121614596e-04 8.910058709652422543e-04 2.296962112742837250e-03 1.776342563536215937e-03 -9.141550160751536237e-04 5.773113331492614898e-04 7.299067182615589545e-04 6.259717810333798038e-04 2.895060433337742073e-03 -2.834589197132225680e-05 -2.215231457558866895e-03 -1.086592525567533878e-05 -1.042656393011821749e-03 6.599868513989577299e-04 -3.123859024699606607e-02 4.677213904728085014e-02 -4.671402996873965166e-03 4.800310664928882365e-01 -4.570973501619567392e-01 5.043206613231145802e-02 2.810967620489493272e-04 -1.653510364994521115e-05 -7.511661372400398051e-05 5.064466032209558478e-04 -4.025116659927814675e-04 -4.766834166510620571e-04 3.278202406483457163e-03 -4.278812393071143236e-03 4.875493419067482379e-04 5.858151007405876937e-05 5.621935240979094965e-05 3.684965956271757858e-05 -2.626719322675901856e-04 7.228202452686633382e-05 -4.110154335841747835e-04 3.070804963559942776e-04 -1.034625056953262373e-04 2.527508700776250105e-04 2.376330610262486498e-04 -2.645616583989986951e-05 -1.634613103679619615e-04 2.678686791289939715e-04 -1.393673021923390733e-04 -1.766893932879159620e-04
-8.366762446868725861e-03 1.217928491701163185e-02 -1.489765595706144669e-02 3.987322137299448245e-04 -1.293989968490874467e-03 -1.012893206441930778e-03 4.522728793484377674e-02 -6.973089424945359827e-02 7.175290121007448819e-03 1.540599228641367259e-03 1.368161719149163296e-03 -1.280761885570931308e-03 -3.633943350723540210e-03 4.299126948983952412e-04 3.216786307212257494e-03 4.300133228148909081e-01 -7.699958408450655600e-01 5.340318804243891770e-02 -8.744707673152916222e-04 1.137142699582892325e-03 1.491466349224421836e-03 -1.539370906655960700e-02 -1.117442304662822315e-02 1.141394583378589362e-03 -2.014448056095283646e-03 -1.436664291413200902e-03 2.886556665746376838e-04 4.211727115405731157e-03 3.266391618162074913e-03 -4.828250265781951212e-03 -8.645497051253478058e-04 3.084977909545608783e-04 2.455699107782246225e-03 -2.501052534936406072e-03 1.696974066016513401e-03 3.297572099330546309e-04 9.075409746151766235e-04 1.415404872434706824e-03 1.150843214035698371e-03 4.747936905196505119e-04 6.661284613260730347e-05 7.180959299401737774e-04 4.634553337311270301e-04 1.542016523239947683e-03 -9.746262522806374909e-04 6.302236648290774918e-04 5.839253746092439110e-04 3.774727947514450004e-04 5.518000303750823007e-04 1.710202148936433792e-04 1.546740838568504356e-03 -8.976199124252409386e-05 6.916397641002711974e-04 -2.168460735806193303e-04 1.847679724997382082e-03 -3.491741459334089023e-03 2.354126328218342917e-03 -4.570973501619567392e-01 8.347232127300479032e-01 -5.292697705732068991e-02 5.999880467263843473e-05 -4.535342715411290037e-05 1.077143894910245758e-04 4.020392344599224826e-04 -9.354144350536615794e-05 -4.308575579641037243e-04 4.207475231609983379e-03 -3.574889409116638935e-03 1.534930050247121890e-03 -3.264501892030703591e-04 1.089899546297365060e-03 1.228321985423996084e-04 -4.204640642413016007e-05 3.307020729987686977e-05 -1.303911030680840076e-03 1.445640490537445397e-04 -1.001554849653377372e-04 6.264442125662306573e-04 2.645616583990101876e-04 2.163736420477623782e-04 -3.543236496415011049e-05 8.787226511110035132e-05 -6.798289757788873212e-04 -3.826695416127962567e-05
-6.048304699380959576e-02 7.612525504665111631e-02 -3.332673762221683572e-02 1.481545287034457745e-03 -7.795120292113349569e-05 -2.930020366769046751e-03 -2.959311121806070498e-03 9.308318491849489409e-03 -4.521169769425976287e-03 3.586227765905156996e-03 -6.425068846833297855e-04 -7.218753822030185520e-04 -3.005136980493055936e-03 4.442273703439109100e-03 8.576994478989352633e-03 -2.842431560577660110e-02 5.387514714376143848e-02 -1.561669675006732982e-01 -1.809885202368947781e-03 1.189582599729838500e-03 2.483100136687855716e-03 4.535342715411669508e-04 2.306883174932812183e-03 7.313240128601263684e-04 -8.345030596357412914e-03 -1.252935668285744611e-02 -9.409418839880520288e-03 -4.355346301393735013e-03 -3.799766818755797096e-03 1.886419110691515272e-03 -1.213676607905516628e-03 3.806380860215769976e-03 2.924351188374780131e-03 3.547960811743329848e-04 -7.043954154873693571e-04 7.506937057071925296e-04 1.817444106894637330e-03 -8.777777880452828328e-04 2.762307172605379946e-03 2.621995007347417174e-04 1.776342563536210571e-04 3.614101226343641952e-04 7.133716146116354274e-04 -1.126749205860069899e-03 5.669178394264451359e-04 3.420404297872813373e-04 3.188912846773808100e-04 6.467587684790064399e-04 2.154760221353372186e-03 -1.825947874486023165e-03 -1.433357270683209908e-03 1.436191859880363818e-04 -1.299659146885147158e-03 1.356823362360638514e-03 5.025017999216213616e-02 -7.510338564108492987e-02 7.897165503210481358e-03 5.043206613231145802e-02 -5.292697705732068991e-02 1.740031475920951753e-01 1.407845967908987351e-04 -1.445640490537272466e-04 2.272395673034343288e-04 4.766834166510728991e-04 -4.318024210298108522e-04 -5.428238312508320597e-04 -4.270781057012589498e-04 -1.459813436523150435e-04 2.375858178729680151e-03 -8.924231655638029462e-04 1.412570283237571779e-03 9.613981693606847914e-04 -7.384104858529417538e-04 -2.607822061361593415e-04 -8.588805267310731630e-04 1.270840823380989769e-04 1.247219246738233509e-04 3.647171433643486295e-04 7.180959299400192786e-05 7.889606598685485373e-05 -1.025176426296136884e-04 -8.598253897967457590e-05 -8.314794978254607717e-05 1.322808291994315849e-05
2.232711424274508392e-03 4.922736572353001404e-04 1.214149039438321403e-04 -4.004565888248599881e-02 -1.929410380181360244e-03 -5.841096229070593532e-02 -8.990372070237799464e-04 6.788841127131816028e-04 2.466565033037922648e-03 3.187353822715369156e-02 -1.163598865422800326e-03 5.552865750875525530e-02 3.817246785471541809e-04 -5.821773779376803251e-03 3.510166289115448490e-03 -1.399342200317639463e-03 -2.208617416098885775e-03 -1.599653170248299975e-03 -4.307814964873137864e-01 -4.661812636756999806e-02 -4.111155890691430281e-01 -7.896220640144765990e-03 6.670733243917964257e-04 1.058246633596043526e-02 1.528316008787134047e-03 1.473041519443060634e-03 1.072514065888276365e-02 -8.311015525991800185e-03 1.314115551790515091e-02 4.615183644464173132e-03 5.243990014691364901e-05 5.182573915423450365e-04 2.688135421947109114e-04 -6.576246937347414098e-04 2.225152519748864921e-04 -3.270643501957774119e-03 8.546286429353823055e-04 -6.089642458505857992e-04 7.369931912543651242e-05 9.188793314037055262e-04 -1.288793221629467049e-03 8.461248753439856284e-04 7.398277804515163234e-04 -4.998325617609869790e-04 -7.209305191373032926e-04 3.441663716851413486e-03 4.044013921242065653e-04 -2.870493993629267410e-03 6.094366773834285211e-05 2.050352852592327978e-04 9.519495387035851065e-04 2.878052898154959561e-03 1.512253336670053242e-03 -1.525953851122866228e-04 7.190407930058890368e-04 4.743212589867996584e-04 8.739983357824272162e-05 2.810967620489493272e-04 5.999880467263843473e-05 1.407845967908987351e-04 4.740878778095675705e-01 4.302764671786914186e-02 4.325748465860327907e-01 -3.121685839648472016e-02 -1.864214828647313632e-03 -5.020293683887659675e-02 -8.976199124255661993e-06 5.050293086223897349e-04 1.148008624838551400e-04 3.288595900206273299e-03 4.152673173798710621e-04 3.708587532914705588e-03 -3.689690271600523891e-04 6.084918143177213933e-04 2.272395673034350065e-04 -2.055077167920911052e-04 -4.341645786940949350e-04 -8.692740204538848005e-05 -4.960531094981436139e-04 -2.153342926754809976e-03 3.259777576702059532e-05 2.329087456976981026e-04 1.072419579581703614e-03 -1.006279164981994326e-04
-1.037932077683259005e-03 -8.650221366581986593e-04 -2.329087456976960697e-04 5.244604175687392345e-02 -3.281509427213447939e-03 7.969353041430779494e-02 -3.023561810274410198e-04 -8.054957635184110780e-04 -1.706895128206464265e-03 -6.112319172082861587e-03 -5.801931654996866396e-03 -4.669985702275400788e-03 1.324698018126489046e-03 7.741263097368202006e-03 2.415069995956687504e-03 8.201411410369203493e-04 1.590204539591193351e-03 7.502212741743380982e-04 -5.133724494926234644e-02 -1.666785691067054209e-01 -6.220080804727173840e-02 1.276510001775246631e-03 6.061296566534508630e-04 -2.897895022534885141e-03 2.754275836546469288e-04 -8.347865185554537984e-04 6.710417492677768145e-03 7.859370980582057464e-03 -1.626440038161205276e-02 -4.378495446503634023e-03 5.480205781117062670e-05 5.399892420536939793e-04 -2.220428204420183457e-04 2.608766924427376437e-03 1.765476638280544502e-03 3.763862022258782688e-03 -3.873938569414186323e-04 1.653510364993816383e-04 2.362157664277306484e-06 -1.907678529670014987e-03 3.170960448525287235e-03 -1.477293403238753985e-03 -4.228262219055606112e-04 3.666068694957683063e-04 2.867659404432137786e-04 -9.741538207477785059e-04 -4.393613255554949804e-05 -7.119543200130557621e-04 5.291233167980516003e-05 1.065333106588874134e-03 -1.366744424550602605e-03 -1.491938780757279519e-03 -1.501859842947242309e-03 -1.623747178423929315e-03 -4.691245121253887710e-04 -4.204640642412927915e-04 -1.379500075937746409e-04 -1.653510364994521115e-05 -4.535342715411290037e-05 -1.445640490537272466e-04 4.302764671786914186e-02 1.784336105072129031e-01 6.215450975705190395e-02 -4.678442226713510482e-02 -3.526228961232532114e-03 -7.512370019699771140e-02 1.167378317685639679e-03 1.353988773163502168e-03 1.368161719149168717e-03 -3.840868362114274216e-04 1.984212437992568818e-03 -1.435246996814637608e-03 -1.242494931409663988e-04 -4.440856408840306198e-05 -8.314794978254302785e-05 4.724315328522086903e-07 7.180959299401819089e-05 1.464537751851692851e-04 9.642327585578163666e-04 2.287985913618589828e-03 5.669178394264993461e-05 -6.850257226402494738e-05 -1.098875745421611615e-03 2.267671357705238443e-05
-7.502212741743408088e-04 8.154168257083684469e-04 7.845198034596384193e-03 -3.908898502845392989e-03 -3.825750553062840474e-03 3.616463384007917795e-03 2.471289348366479538e-03 -1.205172840314068343e-03 9.234146741191183450e-03 -3.293414701841401726e-02 1.883584521494391069e-03 -5.187392717058605940e-02 1.879805069231548897e-03 -5.102260554837870698e-05 -1.077474596983257239e-02 3.410955667215660779e-04 5.466032835136714133e-04 -1.028199988106441413e-02 -4.076970744974014460e-01 -6.113925439294570774e-02 -7.814249044879029160e-01 1.268431422563399621e-02 -7.814017553427925807e-04 -2.222223444245120458e-02 -1.746106945433478124e-03 -5.153283160386450470e-03 -1.116308468983969078e-02 -1.249581404402479645e-03 1.690832456089390833e-03 -1.006798839668093110e-02 8.031336058529560569e-06 3.736933424886046710e-04 -5.091394629582393985e-03 1.319501271265078159e-03 3.968424875985178835e-04 -1.008830295259371089e-02 -6.713252081874893432e-04 6.717976397203456176e-04 -8.277000455626186805e-04 -8.858091241038313669e-04 8.168341203069487627e-04 1.197141504255519809e-03 -8.976199124252111231e-04 1.606267211708317687e-04 4.639277652639778836e-04 -5.995156151934792838e-04 -1.221707943964008350e-03 1.605322348642571799e-03 -2.494438493476385703e-04 -3.651895748972008382e-04 1.476348540173052278e-03 1.587369950394046381e-04 2.057439325585158543e-03 6.897500379688515206e-04 -2.929075503703290834e-04 -1.133835678852890272e-04 1.062026085858890946e-03 -7.511661372400398051e-05 1.077143894910245758e-04 2.272395673034343288e-04 4.325748465860327907e-01 6.215450975705190395e-02 8.417907884615642988e-01 4.755495809722219171e-03 2.381527357123955878e-03 7.904251976203317126e-03 4.488099562126123378e-04 1.190527462795480575e-04 1.167850749218493243e-03 -3.729846951893199015e-03 3.132221062831109376e-04 -2.789708201511001580e-03 7.228202452687073839e-05 -3.188912846773808100e-04 1.511780905137191547e-04 1.417294598564079961e-06 2.277119988362960243e-04 3.240880315387916974e-04 -4.790455743153529161e-04 2.574751854061830387e-04 1.781066878864739434e-04 -1.667683310979497840e-04 -9.873819036677873942e-05 4.421959147526326270e-04
2.245939507194457188e-03 -5.281784537323173673e-04 1.293045105425175579e-03 3.980235664306547294e-02 5.946023272517770436e-02 -8.240150796063471991e-03 1.661069269519511353e-03 2.900729611732076997e-04 3.368909260791693588e-03 -4.101745054556951015e-02 -5.302099093235893706e-02 2.285482026494455726e-02 -9.330050342360840521e-03 1.168842855437487657e-02 -1.151788077101412438e-03 -1.962480587481250666e-03 -1.445168059004601699e-03 -2.459478560045092951e-03 -4.486356289769841132e-01 -4.328431876966946645e-01 3.024506673340121576e-02 1.537292207911384288e-03 2.958838690273219753e-03 -9.626264913461156369e-03 -5.106040007100850348e-03 9.343750856813637026e-03 5.164149085642120822e-03 4.352039280663754645e-03 -3.857403465764145702e-03 4.592506930887113592e-03 -2.143894296097642420e-03 -2.561996202674706423e-03 -1.747051808499181349e-03 -5.173125284766962387e-04 -1.610991527036831263e-03 8.758880619138699865e-04 5.721145862878560234e-04 -7.308515813272715034e-04 -6.292788017633614735e-04 2.297434544275701439e-03 -1.780594447331916227e-03 9.108479953451678341e-04 5.319579059951458789e-04 -1.851931608793072181e-04 -8.886437133009635926e-04 5.201471176737796753e-04 1.592094265722636230e-04 -1.596818581051174472e-03 3.276312680352037269e-03 4.286371297596827147e-03 -4.861320473081875461e-04 5.669178394264451359e-05 -5.669178394263909258e-05 -3.637722802985994888e-05 2.787346043846652445e-04 1.984212437992557976e-05 1.440916175208791037e-04 5.064466032209558478e-04 4.020392344599224826e-04 4.766834166510728991e-04 -3.121685839648472016e-02 -4.678442226713510482e-02 4.755495809722219171e-03 4.796417829098153507e-01 4.569272748101288473e-01 -5.049442709464836698e-02 2.893643138739186802e-03 3.684965956271351283e-05 2.214759026026007910e-03 -1.275565138710043657e-05 1.042183961478968185e-03 -6.609317144646771093e-04 2.130666213177755586e-04 1.029900741624672524e-04 -2.475541232162175383e-04 -3.543236496415305952e-04 -6.897500379688596521e-05 4.152673173798731221e-04 1.658234680322358799e-04 1.407845967908994127e-04 1.738548040907728943e-04 1.233046300752531723e-04 2.976318656988870845e-05 1.540126797108473146e-04
-1.534930050247119288e-03 1.360602814623511694e-03 -1.288793221629466398e-03 -4.516161995177688654e-02 -6.972333534492791696e-02 7.180959299401732353e-03 -4.001495083284892533e-04 -1.291627810826598624e-03 -1.017617521770474440e-03 8.339361417963101625e-03 1.216322224489453652e-02 -1.488631760027291605e-02 1.539276420349387949e-02 -1.116497441597111631e-02 1.146118898707141048e-03 8.749431988481668702e-04 1.141394583378588061e-03 1.490993917691566971e-03 -4.298971046578085042e-01 -7.704555167265338955e-01 5.351043000039708286e-02 3.634415782256410037e-03 4.322748525626698372e-04 3.219148464876536372e-03 2.007361583102499052e-03 -1.417767030098985919e-03 2.721205629246977852e-04 -4.250466501099815775e-03 3.289540763271985198e-03 -4.817384340526274789e-03 8.721086096509343558e-04 3.047183386917188142e-04 2.461368286176514146e-03 2.493966061943532139e-03 1.714454032732160536e-03 3.240880315387856259e-04 -6.278615071647906986e-04 5.862875322735198623e-04 3.798349524157243126e-04 -4.648726283296931430e-04 1.543906249371374082e-03 -9.750986838134964758e-04 -4.733763959210925305e-04 6.708527766546290030e-05 7.176234984073175029e-04 -9.103755638123115597e-04 1.417767030098982667e-03 1.153205371699972479e-03 -4.203223347814285908e-03 -3.602762869555110013e-03 1.533985187181403920e-03 3.269226207359239231e-04 1.090371977830205180e-03 1.237770616081040258e-04 -5.999880467263843473e-05 -4.724315328553799816e-05 1.327532607323583325e-04 -4.025116659927814675e-04 -9.354144350536615794e-05 -4.318024210298108522e-04 -1.864214828647313632e-03 -3.526228961232532114e-03 2.381527357123955878e-03 4.569272748101288473e-01 8.352211555656775532e-01 -5.305595086579022179e-02 -5.513275988422178947e-04 1.422018913894702689e-04 1.547685701634214303e-03 8.928955970967052992e-05 6.916397641002684869e-04 -2.159012105149054261e-04 -1.370051445280566710e-04 -1.025176426296191094e-04 6.221923287705302587e-04 6.566798306689746508e-05 3.307020729987415926e-05 -1.305328325279405538e-03 -7.747877138828467513e-05 -6.788841127131782418e-04 -3.590479649700367443e-05 -2.428298078876636029e-04 2.140114843834833641e-04 -3.118048116845719298e-05
-3.575361840649481440e-03 -6.453414738804403271e-04 -7.299067182615562440e-04 2.952697080346104556e-03 9.309735786448055522e-03 -4.531090831615911321e-03 -1.481545287034457745e-03 -7.842363445398977014e-05 -2.927658209104784352e-03 6.042588277833409183e-02 7.616446686387812193e-02 -3.332390303301969309e-02 -4.577861553368652893e-04 2.294599955078567913e-03 7.398277804515298759e-04 1.806578181638978254e-03 1.189110168196980816e-03 2.479793115957873613e-03 2.849565276723773147e-02 5.397624749179249365e-02 -1.561863371935203748e-01 2.999940233631617943e-03 4.444635861103383642e-03 8.576994478989352633e-03 8.364872720737284717e-03 -1.251801832606890853e-02 -9.395245893894881711e-03 4.408731064606388750e-03 -3.895670419925430315e-03 1.950669799159852804e-03 1.216983628635453629e-03 3.812050038610034428e-03 2.928603072170481939e-03 -3.477096081815241047e-04 -7.020332578230998027e-04 7.469142534443531760e-04 -3.401507036558887656e-04 3.184188531445218250e-04 6.486484946104280683e-04 -7.128991830787764425e-04 -1.128166500458634060e-03 5.683351340250166698e-04 -2.607822061361647625e-04 1.776342563536210571e-04 3.604652595686516463e-04 -1.813192223098938991e-03 -8.768329249795811259e-04 2.762779604138238497e-03 4.284954002998250626e-04 -2.073974429235060386e-04 2.373496021065423390e-03 8.933680286295154951e-04 1.413042714770430764e-03 9.609257378278312275e-04 -1.398397337251970282e-04 -1.455089121194506376e-04 2.182633681791922194e-04 -4.766834166510620571e-04 -4.308575579641037243e-04 -5.428238312508320597e-04 -5.020293683887659675e-02 -7.512370019699771140e-02 7.904251976203317126e-03 -5.049442709464836698e-02 -5.305595086579022179e-02 1.740182654011465657e-01 -2.153815358287654216e-03 -1.887363973757230423e-03 -1.433829702216074314e-03 -1.426743229223292539e-04 -1.300131578417995301e-03 1.356823362360649356e-03 -2.007834014635368446e-04 1.237770616081053810e-04 3.623549857000760935e-04 7.010883947573780381e-04 -2.621995007347362964e-04 -8.631324105267748625e-04 2.409400817562798404e-05 -8.362038131540472331e-05 1.464537751852011335e-05 -1.341705553309217348e-04 7.984092905255080078e-05 -1.029900741624726734e-04
2.253025980187287752e-03 -7.908503859999018067e-04 -1.118245438268673873e-03 1.660596837986641526e-03 -4.620380391325609173e-04 -3.362767650864548468e-03 3.983589928189820717e-02 5.982683959467347684e-02 -4.835809170307635990e-03 -4.104626886907369182e-02 -5.671587795082082273e-02 -1.080970590326387273e-02 -1.967677334342656133e-03 -8.791950826438584866e-04 2.715064019319857885e-03 -9.332412500025095980e-03 1.163362649656364545e-02 -1.422491345427537388e-03 1.520757104261444498e-03 4.966672704908574321e-03 8.756990893007261106e-03 -4.492308927083819570e-01 -4.293599500049519735e-01 6.428092408643397426e-02 -5.121157816152268477e-03 8.017635544088590541e-03 -7.084110835166372057e-03 4.370464110445055131e-03 -4.620852822858441053e-03 -3.908898502845384315e-03 -2.156649947484808125e-03 -2.126414329382053832e-03 2.247829233325884454e-03 -5.026671509581598623e-04 -1.774925268937652860e-03 -5.064466032209624614e-04 5.754216070178418130e-04 -5.825080800106723772e-04 7.677012408899856668e-04 5.380995159222747362e-04 5.669178394260385601e-06 9.113204268780268191e-04 2.301213996538551635e-03 -1.932244969378489868e-03 -5.177849600094901715e-04 5.253438645351851417e-04 5.050293086224059980e-04 1.525953851122865577e-03 5.088087608852399305e-04 3.458198820501423749e-04 -5.480205781122429471e-04 2.806243305161011843e-04 1.228321985423060959e-05 -5.480205781122348156e-05 6.047123620548386716e-05 -5.007774248266751334e-05 7.464418219114228505e-05 3.278202406483457163e-03 4.207475231609983379e-03 -4.270781057012589498e-04 -8.976199124255661993e-06 1.167378317685639679e-03 4.488099562126123378e-04 2.893643138739186802e-03 -5.513275988422178947e-04 -2.153815358287654216e-03 4.801425603346420878e-01 4.573987614799185364e-01 -4.972861557988980663e-02 -3.120646490276189969e-02 -4.663182688202279630e-02 5.576109382292009781e-03 1.577921319736900563e-04 1.577921319736975102e-04 2.234601150405895542e-04 -3.373161144587372411e-04 -1.582645635065456531e-04 -3.836144046785663767e-04 9.023442277537765781e-05 -6.141609927118015302e-06 -1.634613103679565405e-04 1.360602814623454774e-04 1.053522318267486246e-04 -2.045628537263792339e-04
-6.595144198661177185e-04 1.041994988865818650e-02 6.538452414718397146e-04 2.310190195662818139e-04 6.569160464354009341e-03 6.316409594276219206e-04 -4.487390914826795002e-02 -6.227828681866002386e-02 7.445520957800728229e-03 -4.727622349283758935e-03 5.959251355437716197e-03 8.138105584966724010e-03 7.095921623487743898e-04 -1.139977288780023509e-02 -4.284954002998304836e-04 1.521654724173884463e-02 -2.218632964595419754e-02 9.061236800166078001e-04 2.589397231580326322e-03 -1.189913301802836797e-02 -1.743744787769199462e-03 -4.264459923103000039e-01 -7.760500509386072387e-01 8.203962540646755897e-02 3.023561810280156470e-05 -1.212920717452894634e-02 -2.417432153620962913e-03 -5.626187124774690088e-03 -6.127436981134240686e-04 4.645419262566914849e-03 1.417294598566546521e-04 -1.830624946661299143e-02 -1.824530579887465942e-03 2.437746709533740973e-03 -6.594199335595346892e-03 -8.480146014754032452e-04 -5.697524286235773616e-04 6.269166440990917022e-04 -4.951082464324323661e-04 -4.360543048255091907e-04 -7.119543200130537021e-04 -5.716421547550078804e-04 -2.754275836546794549e-04 1.411625420171859231e-03 5.295957483308726382e-04 -3.614101226343587742e-04 1.769256090543389493e-03 -9.831300198720443594e-04 -3.873938569414132112e-04 6.755770919832527338e-05 3.439301559187118561e-04 -1.422018913894702689e-04 1.559024058422724124e-05 -1.870828870107282501e-04 -1.880277500764394438e-04 1.063443380457454457e-03 -3.514890604443905633e-04 -4.278812393071143236e-03 -3.574889409116638935e-03 -1.459813436523150435e-04 5.050293086223897349e-04 1.353988773163502168e-03 1.190527462795480575e-04 3.684965956271351283e-05 1.422018913894702689e-04 -1.887363973757230423e-03 4.573987614799185364e-01 8.269054157243570513e-01 -9.157849048635047229e-02 9.304539039586643551e-03 1.252085291526604249e-02 -3.513945741378294782e-03 8.173065518398674059e-05 -6.803014073118425833e-05 -3.434577243858616532e-04 1.941693600035621753e-04 3.812522470142897749e-04 1.128166500458634494e-03 6.141609927116660050e-06 4.615656075997039381e-04 8.078579211826301086e-05 -1.133835678852551459e-05 -1.894450446750062342e-04 1.086592525567317037e-04
3.796932229558670508e-03 1.445640490537435097e-04 -1.016672658704770131e-03 1.508946315940072874e-03 -3.108599486188376969e-04 -3.098205992465544352e-03 6.857343699395794002e-03 5.210919807394805148e-03 -4.059131730293374062e-03 -6.084209495877967999e-02 -8.288480541874583551e-02 -1.820325939245051247e-02 -1.946890346897023425e-03 -7.804568922770800318e-04 2.993798623704524431e-03 -2.871911288227841329e-03 3.434577243858610027e-04 8.905334394323859799e-04 -3.681658935541934699e-03 -2.335701498436982583e-03 9.844528281640336012e-03 6.539491764090693549e-02 8.102342517929565779e-02 -1.623449546558230483e-01 -8.561876669937948381e-03 1.027255125040730903e-02 -1.157032067116102111e-02 -3.389696248237337138e-03 3.036789893194364199e-03 3.297572099330537635e-04 -1.367216856083418221e-03 -2.966870026331770889e-03 4.119602966498886118e-03 -1.903899077407723156e-04 4.837698896439080170e-04 7.180959299401754037e-04 4.738488274539352525e-04 -2.697584052604204245e-04 7.913228175327533106e-04 3.666068694957696616e-04 -7.464418219114567318e-05 5.300681798637316231e-04 8.031336058541432583e-04 8.210860041026396203e-04 1.729099410250657665e-04 1.978543259598310004e-03 1.170212906882771905e-03 2.753330973481134258e-03 5.484930096450910900e-04 3.987322137299312719e-04 -7.020332578230902617e-04 1.436191859880309608e-04 1.285013769366572835e-04 -1.261392192723867533e-04 -9.495873810393118657e-04 -1.364854698419182928e-03 1.476820971705905842e-03 4.875493419067482379e-04 1.534930050247121890e-03 2.375858178729680151e-03 1.148008624838551400e-04 1.368161719149168717e-03 1.167850749218493243e-03 2.214759026026007910e-03 1.547685701634214303e-03 -1.433829702216074314e-03 -4.972861557988980663e-02 -9.157849048635047229e-02 1.829330484261275369e-01 4.944610152324228902e-02 7.404561143902174680e-02 -8.328495492707432141e-03 3.240880315387859511e-04 3.779452262850195587e-06 5.003049932938459640e-04 -7.256548344658555203e-04 7.558904525684128142e-06 -1.143284309510011641e-03 2.244049781063088794e-04 -1.497607959151571076e-04 -9.684846423535465806e-05 2.929075503703548332e-05 2.305465880334225037e-04 -2.740102890560970790e-05
2.229876835077370528e-03 4.521169769425954169e-04 -2.036179906606693955e-04 -9.018717962209175931e-04 9.165171737394106014e-05 -2.542154078294774772e-03 -4.002014757971181225e-02 1.083852422676804747e-02 5.741980093477532660e-02 3.185086151357663375e-02 -1.316430466301506119e-02 -5.404238790639224327e-02 -1.394617884989055034e-03 -1.811774928500365939e-03 2.032400454343837037e-03 3.708587532914571581e-04 -6.423179120701701453e-03 -2.175547208799007495e-03 -7.898110366276186317e-03 -1.651620638862395189e-03 -1.048278328252794968e-02 -4.304229209538765755e-01 4.347834640021317615e-02 4.113149551760079681e-01 1.370051445280615499e-03 -7.672288093571306934e-04 -1.098072611815752338e-02 -8.291173401611852053e-03 1.185283472780854393e-02 -7.360010850353908111e-03 4.629829021976852865e-05 4.318024210298118280e-04 -3.798349524157218732e-04 -6.628214405960492980e-04 9.254933728636825264e-04 3.153952913342489978e-03 8.532113483367999296e-04 -6.113264035148590399e-04 4.818801635124715893e-05 7.407726435172234513e-04 -3.392058405901640194e-04 8.116373734455345143e-04 9.160447422065678795e-04 -1.431939976084647265e-03 -5.456584204479588644e-04 3.446388032179976448e-03 1.012420774909074395e-03 2.711284567057005088e-03 2.806243305160903423e-04 1.908623392735662484e-04 -1.426743229223184119e-04 7.166786353416157961e-04 4.086532759199049038e-04 -3.788900893500178895e-04 2.876635603556393448e-03 1.498552822217256520e-03 -2.135390528506321854e-04 5.858151007405876937e-05 -3.264501892030703591e-04 -8.924231655638029462e-04 3.288595900206273299e-03 -3.840868362114274216e-04 -3.729846951893199015e-03 -1.275565138710043657e-05 8.928955970967052992e-05 -1.426743229223292539e-04 -3.120646490276189969e-02 9.304539039586643551e-03 4.944610152324228902e-02 4.736919801850348333e-01 -5.174211877291941264e-02 -4.315525047489337518e-01 -2.626719322675850898e-04 5.447135573822408944e-04 -3.311745045316168406e-04 -1.011003480310468979e-04 -4.048738236570601293e-04 1.814137086164637988e-04 2.621995007347356459e-04 1.059663928194614453e-03 -1.360602814623468326e-04 -4.818801635124824313e-04 -2.102792752739281526e-03 4.280229687669660776e-04
-9.401387503821972188e-04 -9.165171737394322855e-04 5.026671509581164942e-04 -8.277000455626153195e-04 -3.401507036559212917e-05 2.114603541060667245e-03 5.198211399160993645e-02 -1.941457384269170555e-02 -7.633312492110749803e-02 1.214621470971169546e-03 -7.728035014448230225e-03 -6.867737193118603201e-03 8.338416554897333348e-04 1.161236707758509304e-03 -9.150998791408620527e-04 7.752601454156745654e-04 6.994348843923844927e-03 -4.229679513654180031e-03 -1.356823362360645236e-03 8.862815556366862319e-04 -1.464537751851550549e-04 3.807372966434767469e-02 -1.691130087955091954e-01 -7.130881556919055342e-02 4.903839311038858846e-04 -1.458868573457409263e-03 -8.199994115770782230e-03 8.028029037811468260e-03 -1.474080868815346931e-02 8.191962779712231094e-03 9.448630657105973329e-05 4.190467696427056452e-04 -9.165171737394970665e-05 2.305465880334347552e-03 8.050233319855677055e-04 -4.015195597737843645e-03 -2.787346043846760865e-04 5.905394160692317533e-05 -7.795120292112942993e-05 -2.560578908076182811e-04 2.995215918302993074e-04 -2.858210773775012297e-04 -1.613826116233959803e-03 3.198361477430895425e-03 1.003917007317661455e-03 -8.291173401611814323e-04 4.596758814682903871e-04 1.109741670677276545e-03 -1.181078832138246666e-05 7.889606598684333408e-05 1.280289454038037195e-04 -4.086532759198886408e-04 -3.080253594217108922e-04 3.042459071588715386e-04 -1.509891179005785422e-03 -1.501387411414377903e-03 2.058856620183738100e-03 5.621935240979094965e-05 1.089899546297365060e-03 1.412570283237571779e-03 4.152673173798710621e-04 1.984212437992568818e-03 3.132221062831109376e-04 1.042183961478968185e-03 6.916397641002684869e-04 -1.300131578417995301e-03 -4.663182688202279630e-02 1.252085291526604249e-02 7.404561143902174680e-02 -5.174211877291941264e-02 1.844996313890759354e-01 8.403990051657722615e-02 -3.118048116846600212e-05 4.251883795692917509e-06 1.228321985423264247e-05 7.039229839545377212e-05 -4.724315328535639430e-07 -1.313359661337901868e-04 9.921062189962857642e-05 -9.987202604562627102e-04 2.154287789820599937e-04 1.105489786881576689e-03 2.091926827483605970e-03 -5.220368438051939310e-04
7.332137389915488641e-04 -5.650281132950417222e-04 3.916457407371061288e-04 -2.206727689967471519e-03 1.838231094340270037e-03 1.015255364106197079e-03 -7.734176624375373177e-03 7.096394055020613725e-03 1.209471967263051409e-02 3.381901127945213109e-02 -1.333107299411301176e-02 -5.772688143113133274e-02 -9.968305343247604172e-05 -1.180606400605581537e-03 8.754156303810137121e-04 -2.686718127348518281e-03 -1.052105023668924253e-03 -4.781007112496417225e-04 -1.210700289248473061e-02 -1.634140672146746969e-03 -1.314115551790515438e-02 4.087340617120190367e-01 -7.309318946878530510e-02 -7.684769734669355534e-01 1.613353684701073713e-03 4.190467696427189158e-03 -6.765691982021850015e-03 -5.177849600094440929e-04 2.411290543693841645e-03 9.949408081934211882e-04 2.125941897846187704e-05 -7.724255562185387619e-04 -9.122652899437317785e-04 -1.757917733754857988e-03 -5.929015737334954531e-04 6.477036315447214825e-04 5.380995159222706162e-04 -5.239265699366136078e-04 -1.733823725579227185e-04 7.988817220584422093e-04 -5.669178394264451359e-06 4.261332426355477561e-04 1.532567892582844529e-03 -1.376665486740565394e-03 9.741538207477879385e-04 7.738428508171017305e-04 1.591149402656908719e-03 1.730989136382100977e-03 5.385719474550551165e-05 -1.459813436523150435e-04 -1.247219246738165747e-04 3.765279316857365172e-04 3.047183386917223921e-04 1.936969284707066056e-05 1.525953851122798465e-04 -1.620912589226793186e-03 7.138440461444767399e-04 3.684965956271757858e-05 1.228321985423996084e-04 9.613981693606847914e-04 3.708587532914705588e-03 -1.435246996814637608e-03 -2.789708201511001580e-03 -6.609317144646771093e-04 -2.159012105149054261e-04 1.356823362360649356e-03 5.576109382292009781e-03 -3.513945741378294782e-03 -8.328495492707432141e-03 -4.315525047489337518e-01 8.403990051657722615e-02 8.361773569881766344e-01 5.999880467263301372e-05 1.851931608793085733e-04 -3.788900893500104627e-04 -5.905394160692182008e-05 -2.225152519748783606e-04 1.691304887622257353e-04 4.195192011755741711e-04 4.686520805925331471e-04 5.432962627836720711e-05 1.970039492006903624e-04 -8.347865185554482689e-04 1.015727795639011395e-04
-9.547368847474316939e-03 -8.098893767739716656e-03 8.825021033738455773e-04 1.465010183384506896e-03 6.193577395733973825e-04 -1.423436208493263381e-03 1.519812241195748212e-03 5.314854744622964349e-04 1.271785686446666973e-03 1.302399249775702469e-02 6.162869346098386568e-03 -5.773113331492686455e-04 -7.186628477795984661e-03 1.825475442953175672e-03 -7.691185354885531891e-04 -7.210250054438760436e-03 1.521229535794312807e-03 8.314794978254676835e-05 -5.553905100247813129e-03 4.450305039497658827e-04 1.442805901340321953e-03 -5.477371191925257780e-03 -2.182633681791840878e-04 -1.264226781920987615e-03 -4.220608828223364195e-02 9.561494550306681717e-02 -1.037554132456978279e-02 1.210369587175496361e-03 -8.938404601623723116e-04 5.432962627836842684e-05 -4.150315740449812552e-01 4.042081676272645807e-01 -4.417896236343768490e-02 7.832914814742929221e-04 1.341705553309269932e-04 -3.307020729987607694e-05 1.355878499295014002e-04 2.267671357705861859e-04 -2.976318656988870845e-05 3.831419731457185590e-04 -2.759000151875397951e-04 3.273950522687734213e-04 3.907008776714040966e-04 -2.239325465734485392e-04 -2.518060070119138710e-04 8.881712817681696598e-05 -4.631246316581253721e-03 5.380995159222744110e-04 -2.773173097861028179e-04 2.527508700776223000e-04 7.256548344658609413e-04 -1.044073687610381086e-04 -7.558904525686669241e-05 3.684965956271927265e-05 -1.445640490537428320e-04 -1.275565138709535437e-05 -1.039349372281703145e-05 -2.626719322675901856e-04 -4.204640642413016007e-05 -7.384104858529417538e-04 -3.689690271600523891e-04 -1.242494931409663988e-04 7.228202452687073839e-05 2.130666213177755586e-04 -1.370051445280566710e-04 -2.007834014635368446e-04 1.577921319736900563e-04 8.173065518398674059e-05 3.240880315387859511e-04 -2.626719322675850898e-04 -3.118048116846600212e-05 5.999880467263301372e-05 4.293486116481634030e-01 -4.516587183557256857e-01 4.915791828820050002e-02 3.914709410699507286e-02 -4.292985339056807487e-02 4.646836557165485299e-03 4.015668029270709515e-05 -6.850257226402901314e-05 1.214149039438341732e-04 -2.125941897849169260e-05 -2.834589197132564493e-06 -1.214149039438324791e-04
-5.319106628418686540e-03 2.119327856389241049e-03 -1.298241852286578443e-03 2.078698744563650235e-04 4.771558481839698312e-05 -2.073974429235114596e-03 6.425068846832864174e-05 3.878662884742613542e-04 1.833034347478859150e-03 4.889666365053197718e-04 4.616600939062721030e-03 -1.577921319737056417e-04 -5.834529430764011891e-04 -5.612486610321888161e-04 1.923268770254236808e-03 -3.788900893500056922e-04 -1.072419579581710119e-04 -8.522664852711023427e-04 -1.790515509521892028e-04 3.434577243858569369e-04 6.146334242448394086e-04 -1.289738084695162684e-04 6.817187019103084075e-04 -9.221863521336954358e-04 -1.577354401897530095e-02 1.910182416794144536e-02 2.051297715658043780e-03 -3.021672084142985101e-03 -8.125822365112252436e-05 -2.362157664276830028e-06 4.263505611406631646e-01 -9.433985279589016670e-01 8.930231536105329160e-02 -4.341645786940786719e-04 -2.834589197131700519e-05 1.228321985424146686e-05 4.469202300811899505e-04 4.374715994240753036e-04 -1.842482978136353268e-05 8.588805267310752230e-04 1.100765471553039152e-04 6.188853080405431681e-04 8.484870330082588692e-04 -6.047123620549064342e-05 -5.749491754849936700e-04 2.268143789238672055e-03 4.190467696427158367e-04 1.889726131421709662e-05 1.592094265722636230e-04 4.318024210298108522e-04 6.614041459977000256e-06 4.053462551899136932e-04 4.724315328589849539e-07 -2.248774096391556671e-04 4.355818732926556268e-04 7.747877138827722124e-05 1.596818581051171870e-04 7.228202452686633382e-05 3.307020729987686977e-05 -2.607822061361593415e-04 6.084918143177213933e-04 -4.440856408840306198e-05 -3.188912846773808100e-04 1.029900741624672524e-04 -1.025176426296191094e-04 1.237770616081053810e-04 1.577921319736975102e-04 -6.803014073118425833e-05 3.779452262850195587e-06 5.447135573822408944e-04 4.251883795692917509e-06 1.851931608793085733e-04 -4.516587183557256857e-01 9.462973678445021353e-01 -9.811694290106889871e-02 4.295678198794083275e-02 -3.069812857340951939e-02 8.342196007160242524e-03 6.958916478959681264e-04 4.724315328528863166e-07 -1.086592525567533878e-05 6.935294902316894647e-04 2.598373430705308183e-05 2.834589197132225680e-06
6.184128765077017472e-04 -1.342650416374957653e-03 -9.756656016529238751e-03 6.699079135889191104e-04 4.894390680381706252e-04 -7.365207597215270643e-04 -6.784116811803171969e-04 -7.355758966558199365e-04 -1.055412044398919367e-03 -2.834589197136291438e-06 -1.407845967908723077e-04 2.981987835383139579e-03 -9.065961115494762176e-04 -2.907816084724841859e-03 4.744629884466548819e-03 9.925786505291691979e-04 4.001967514817894415e-03 4.296764791319648488e-03 -2.182633681791895089e-04 -2.406093796832432276e-03 -7.185683614730279918e-04 2.409400817562689983e-04 2.099013300476438269e-03 -1.042656393011818280e-03 1.677604373169418617e-03 1.958701135218391363e-03 3.746665514462850510e-02 2.947972765017392734e-04 -1.417294598566345774e-06 -8.976199124252162730e-05 -4.632002207033827923e-02 8.904672990177851799e-02 -1.343874014045075838e-01 4.110154335847554822e-05 4.724315328553765935e-06 1.322808291995135777e-05 -4.771558481839359499e-05 -2.031455591277778845e-05 3.118048116845488905e-04 -6.472312000119711346e-05 2.437746709533734413e-04 1.318083976666491717e-04 -1.275565138709366031e-04 -2.007834014635358146e-04 3.056632017574342905e-04 -3.803073839485840023e-04 -6.755770919832053000e-05 2.792070359175275905e-04 3.869214254085521663e-04 1.186748010532711044e-03 -1.147536193305714099e-03 -1.762169617550549442e-04 -1.303911030680884799e-04 1.639337419008141702e-04 9.212414890680072272e-05 1.473986382508743801e-04 5.414065366522625858e-04 -4.110154335841747835e-04 -1.303911030680840076e-03 -8.588805267310731630e-04 2.272395673034350065e-04 -8.314794978254302785e-05 1.511780905137191547e-04 -2.475541232162175383e-04 6.221923287705302587e-04 3.623549857000760935e-04 2.234601150405895542e-04 -3.434577243858616532e-04 5.003049932938459640e-04 -3.311745045316168406e-04 1.228321985423264247e-05 -3.788900893500104627e-04 4.915791828820050002e-02 -9.811694290106889871e-02 5.483796260772069719e-02 -4.596758814682814533e-03 8.434320156067041593e-03 4.496272627644476438e-02 -1.478710697837326874e-04 -5.007774248267022384e-05 2.173185051134661179e-05 -1.719650779593566057e-04 4.866044788410343338e-05 -8.503767591396677039e-06
1.352854937484657127e-02 -6.132633727995665668e-03 6.481760630775786243e-04 1.501387411414391998e-03 -4.232986534384172109e-04 -1.253833288198170177e-03 1.547213270101355752e-03 -5.371546528565634884e-04 1.351626615499239986e-03 -1.018467898529619789e-02 8.147081784090971432e-03 -8.494318960739679486e-04 -5.049348223158263080e-03 2.910178242389127676e-04 1.042183961478961030e-03 -5.013443426661254310e-03 -3.581031019043753698e-04 -1.362964972287761516e-03 -6.676874853845039121e-03 -1.580755908934090414e-03 -3.070804963559820803e-05 -6.802069210051719939e-03 -1.876025616968699569e-03 7.459693903786404102e-04 -4.279048608837573986e-02 -9.695334403564609405e-02 1.067978723172864283e-02 9.099031322794224339e-04 1.729099410250680433e-04 -8.173065518398014051e-05 -4.149257493816216336e-01 -4.032170062713339997e-01 4.462493773045315970e-02 7.577801787000303579e-04 1.710202148936462523e-04 -8.314794978254640243e-05 -9.212414890679394646e-05 4.729984506948031742e-03 -6.448690423475897989e-04 4.242435165041284046e-04 2.853486458446479910e-04 2.508611439462050084e-04 3.406231351887203202e-04 3.599928280357967271e-04 -2.744827205889777480e-04 3.108599486188437684e-04 -1.497607959151591405e-04 -1.148008624838568341e-04 2.966870026331833447e-04 4.483375246797496124e-04 -1.535402481779954312e-04 -2.447195340190812468e-04 5.196746861406144032e-06 -7.653390832257043217e-05 -3.146394008816807909e-04 1.034625056953286090e-04 -1.020452110967624962e-04 3.070804963559942776e-04 1.445640490537445397e-04 1.270840823380989769e-04 -2.055077167920911052e-04 4.724315328522086903e-07 1.417294598564079961e-06 -3.543236496415305952e-04 6.566798306689746508e-05 7.010883947573780381e-04 -3.373161144587372411e-04 1.941693600035621753e-04 -7.256548344658555203e-04 -1.011003480310468979e-04 7.039229839545377212e-05 -5.905394160692182008e-05 3.914709410699507286e-02 4.295678198794083275e-02 -4.596758814682814533e-03 4.291152304709328069e-01 4.511957354535274245e-01 -4.976971712324822217e-02 -1.322808291995061238e-05 -1.351154183966369942e-04 1.327532607323576549e-04 4.299126948983898202e-05 -2.314914510991306345e-05 -8.551010744682033433e-05
-4.511721138768720260e-04 4.609514466069912150e-03 -1.473986382508784459e-04 -5.905394160692859634e-05 3.916457407371061288e-04 1.819806264558915991e-03 -2.069250113906524746e-04 5.385719474551228791e-05 -2.068777682373676603e-03 5.322413649148666909e-03 2.112713814929242581e-03 -1.293517536958018301e-03 1.190527462795643206e-04 6.722700712532005910e-04 -9.141550160751536237e-04 1.738548040907674733e-04 3.420404297872948899e-04 5.957361629306359187e-04 3.694414586929073083e-04 -9.684846423535330281e-05 -8.494318960739701170e-04 5.801459223463991365e-04 -5.584140718350497599e-04 1.916182297261403641e-03 1.572630086568979971e-02 1.910324146254000627e-02 2.007834014635349797e-03 3.010806158887336867e-03 -9.306901197251041204e-05 4.724315328559154759e-06 -4.259116722466404492e-01 -9.436309642730664748e-01 9.009694519931601975e-02 4.336921471612034239e-04 -1.322808291995230645e-05 -4.724315328555497270e-06 -2.263891905442962874e-03 4.247159480369857090e-04 2.456643970848087035e-05 -8.499043276068195610e-04 -6.094366773833878636e-05 -5.735318808864275572e-04 -8.532113483368053506e-04 1.105489786881629001e-04 6.151058557776983935e-04 -4.497548192783275972e-04 4.450305039497702737e-04 -1.606267211708216043e-05 -1.554299743094134274e-04 -1.162181570824212529e-04 1.417294598571533851e-06 -5.366822213237086234e-04 4.724315328557323473e-06 1.885001816092943630e-04 -6.084918143177268143e-04 -4.913287941695496444e-05 -2.466092601505063446e-04 -1.034625056953262373e-04 -1.001554849653377372e-04 1.247219246738233509e-04 -4.341645786940949350e-04 7.180959299401819089e-05 2.277119988362960243e-04 -6.897500379688596521e-05 3.307020729987415926e-05 -2.621995007347362964e-04 -1.582645635065456531e-04 3.812522470142897749e-04 7.558904525684128142e-06 -4.048738236570601293e-04 -4.724315328535639430e-07 -2.225152519748783606e-04 -4.292985339056807487e-02 -3.069812857340951939e-02 8.434320156067041593e-03 4.511957354535274245e-01 9.466431877265524264e-01 -9.901692497115838210e-02 -6.340031170919181464e-04 2.456643970848154798e-05 8.976199124255661993e-06 -6.335306855590605709e-04 -4.724315328569520748e-07 -4.251883795703759530e-06
3.307020729987280401e-05 -1.469262067180147175e-04 2.979153246186004318e-03 6.854981541731511221e-04 -7.374656227872457932e-04 -1.077143894910252480e-03 -6.632938721289449290e-04 4.908563626367333770e-04 -7.143164776773181608e-04 -5.721145862878655643e-04 -1.350681752433513776e-03 -9.759490605726370976e-03 -2.588924800047308827e-04 2.076809018432235546e-03 -1.021869405566180802e-03 2.036179906606585535e-04 -2.429242941942347765e-03 -7.379380543200972972e-04 -1.010058617244796383e-03 4.018975050000688637e-03 4.319913936429563110e-03 8.900610078995242844e-04 -2.894588001804890027e-03 4.721008307823778248e-03 -1.618078000029641228e-03 2.108934362666401059e-03 3.749594589966552538e-02 -3.221983054073503366e-04 9.448630657107701277e-07 -9.165171737394265934e-05 4.711323461400244994e-02 9.007568578033753326e-02 -1.345867675113725515e-01 -4.251883795699829298e-05 3.307020729987653095e-06 1.464537751851611536e-05 4.001495083285021553e-04 -8.220308671683115658e-05 2.782621728518157463e-04 1.336981237980708814e-04 -2.003109699306795401e-04 3.118048116845461800e-04 6.991986686260935613e-05 2.433022394205191998e-04 1.256667877395325117e-04 5.716421547550282092e-05 -9.921062189970243769e-06 3.108599486188376969e-04 -2.177909366463237476e-04 -3.968424875985136551e-04 4.974704040967143888e-04 3.434577243858569369e-04 1.464537751851808047e-05 -3.807798154814341510e-04 -2.097596005877860556e-04 -8.031336058541351268e-05 -5.999880467263030322e-05 2.527508700776250105e-04 6.264442125662306573e-04 3.647171433643486295e-04 -8.692740204538848005e-05 1.464537751851692851e-04 3.240880315387916974e-04 4.152673173798731221e-04 -1.305328325279405538e-03 -8.631324105267748625e-04 -3.836144046785663767e-04 1.128166500458634494e-03 -1.143284309510011641e-03 1.814137086164637988e-04 -1.313359661337901868e-04 1.691304887622257353e-04 4.646836557165485299e-03 8.342196007160242524e-03 4.496272627644476438e-02 -4.976971712324822217e-02 -9.901692497115838210e-02 5.535480270466448111e-02 -7.322688759258227085e-05 4.818801635124919181e-05 -9.921062189960757000e-06 -9.968305343248349561e-05 -4.960531094981462702e-05 2.125941897849169260e-05
6.533728099389936317e-04 5.423513997179622327e-04 6.094366773834420737e-05 -6.074052217921580010e-03 1.194779346591251339e-03 1.105064598502010671e-02 1.790043077989017430e-03 -7.015608262902325778e-04 -7.031198503486565596e-03 4.710142382568030268e-04 -5.442411258494048946e-04 5.447135573822496765e-04 -8.401722380300027937e-03 4.535342715411628850e-05 -1.876498048501556385e-03 -6.919704661732683885e-03 -2.003109699306797244e-03 -1.174464790678466123e-03 -8.310070662926077878e-03 -4.781007112496410720e-04 -1.807523044704671070e-03 -6.904586852681332543e-03 1.667210879446625249e-03 -1.687997866892262076e-03 5.345090362725687418e-03 7.795120292113785960e-05 -1.785791194193321694e-04 -5.300398339717611595e-02 -1.077663569596399445e-02 -9.423969731092482482e-02 7.436072327142716513e-04 1.842482978135965665e-05 -3.335366621958958276e-04 -4.433793557424352549e-01 -4.499343432608035598e-02 -4.049239013995403758e-01 5.782561962149821702e-04 -6.141609927119925667e-04 4.781007112496417225e-04 1.626109336088216867e-03 1.029900741624719957e-04 1.032735330821856357e-03 3.784176578171581998e-04 1.308635346009393333e-04 2.288458345151444910e-03 6.675457559246439181e-04 8.092752157812592136e-04 4.129051597155984719e-04 2.210979573763142806e-04 1.077143894910205101e-04 -8.503767591399387545e-06 -4.710142382568063878e-04 -1.111158965275847212e-03 -1.889726131421519927e-04 2.352709033619842182e-04 6.188853080405540101e-05 2.409400817562378275e-04 2.376330610262486498e-04 2.645616583990101876e-04 7.180959299400192786e-05 -4.960531094981436139e-04 9.642327585578163666e-04 -4.790455743153529161e-04 1.658234680322358799e-04 -7.747877138828467513e-05 2.409400817562798404e-05 9.023442277537765781e-05 6.141609927116660050e-06 2.244049781063088794e-04 2.621995007347356459e-04 9.921062189962857642e-05 4.195192011755741711e-04 4.015668029270709515e-05 6.958916478959681264e-04 -1.478710697837326874e-04 -1.322808291995061238e-05 -6.340031170919181464e-04 -7.322688759258227085e-05 4.794981637238273642e-01 4.991995035069622666e-02 4.529668812702022374e-01 3.061545305515982890e-02 5.173597716299228530e-03 4.707355036524257796e-02
8.314794978254573836e-05 -3.316469360644866676e-04 1.091316840895913663e-04 2.447195340190873184e-04 4.648301094917335619e-02 -4.458336375556183617e-03 1.223597670095429111e-03 -2.559067127171004569e-02 3.265919186629206387e-03 -1.724375094922074591e-04 -3.439301559187260592e-04 9.779332730106381883e-05 5.809962991055421869e-03 -1.419656756230405379e-03 8.773053565124344297e-03 -3.813939764741469500e-03 1.572252141342692002e-03 3.303241277724792112e-03 -5.953109745510594061e-03 -3.568747799189515933e-03 -8.404556969497149754e-03 3.787483598901532009e-03 8.503767591396758354e-04 -3.504497110721184038e-03 6.708527766549136060e-05 9.264382359293935575e-04 -1.185803147466999959e-04 -3.236156000059456144e-04 4.194247148690034149e-03 -4.039289605913467130e-04 4.960531094979971924e-05 -1.048798002938943153e-04 -8.031336058541080217e-06 -4.534114393426187661e-02 -1.120040678093527087e-01 -8.283803469699316246e-02 -5.338476321266143448e-05 -9.165171737394377065e-05 -3.340090937287524273e-04 9.448630657107464107e-05 -9.425009080464765310e-04 3.500717658458373524e-04 -1.577921319737056417e-04 1.345012574039257565e-03 -6.377825693547575542e-05 -9.448630657071278860e-07 -9.921062189960757000e-06 3.845592677442769198e-04 -1.048798002938984488e-04 -3.779452262843012748e-04 2.305465880334201184e-04 2.098540868943583187e-03 2.089092238286475479e-03 -8.357313816211632031e-04 -1.071002284983134465e-03 -1.097930882355893211e-03 -3.321193675973266790e-04 -2.645616583989986951e-05 2.163736420477623782e-04 7.889606598685485373e-05 -2.153342926754809976e-03 2.287985913618589828e-03 2.574751854061830387e-04 1.407845967908994127e-04 -6.788841127131782418e-04 -8.362038131540472331e-05 -6.141609927118015302e-06 4.615656075997039381e-04 -1.497607959151571076e-04 1.059663928194614453e-03 -9.987202604562627102e-04 4.686520805925331471e-04 -6.850257226402901314e-05 4.724315328528863166e-07 -5.007774248267022384e-05 -1.351154183966369942e-04 2.456643970848154798e-05 4.818801635124919181e-05 4.991995035069622666e-02 8.093035616732315030e-02 9.085567024108176515e-02 -5.050293086223976713e-03 2.127359192447761827e-03 -6.441131518950207573e-03
-2.839313512460815529e-04 1.596818581051009239e-04 5.782561962149740387e-04 2.669710592165735336e-03 -4.561798881251520263e-03 5.910118476020772074e-03 1.110355831669991578e-02 3.332059601228977257e-03 3.831419731457116201e-03 -2.555854592747647171e-04 4.157397489128167832e-05 5.777837646821204747e-04 -1.379027644404844056e-03 1.132418384254340422e-03 -1.712564306600742377e-03 1.833034347479038043e-04 -4.228262219055592560e-04 -2.102320321206436853e-04 -9.212414890678649257e-05 -7.445520957800695269e-04 4.124327281827415469e-04 -6.453414738804294851e-04 2.059801483249467020e-04 4.903839311038791626e-04 4.143224543141747762e-04 -1.171630201481363496e-04 -1.440916175208925749e-04 -2.576641580193220031e-03 -3.113323801516908271e-04 1.127694068925778545e-03 2.872383719760077114e-04 -8.503767591396727861e-06 -1.790515509521868175e-04 -4.123132030049313501e-01 -8.291693076298001230e-02 -8.594909082715238569e-01 -1.809412770836034585e-04 -3.212534423416703137e-05 2.192082312448918934e-04 9.094307007466017213e-04 3.434577243858603522e-04 2.235546013471640617e-03 -1.748941534630594086e-03 9.165171737394715878e-05 1.639337419008166097e-03 -1.870828870107214738e-04 8.314794978254167260e-05 1.450364805866004617e-04 1.993661068649791885e-04 1.289738084695108474e-04 -2.598373430704901607e-05 -4.318024210298162732e-04 -5.225092753380366530e-04 1.058246633596048990e-04 9.684846423535465806e-05 1.984212437993100077e-05 3.387334090572982582e-04 -1.634613103679619615e-04 -3.543236496415011049e-05 -1.025176426296136884e-04 3.259777576702059532e-05 5.669178394264993461e-05 1.781066878864739434e-04 1.738548040907728943e-04 -3.590479649700367443e-05 1.464537751852011335e-05 -1.634613103679565405e-04 8.078579211826301086e-05 -9.684846423535465806e-05 -1.360602814623468326e-04 2.154287789820599937e-04 5.432962627836720711e-05 1.214149039438341732e-04 -1.086592525567533878e-05 2.173185051134661179e-05 1.327532607323576549e-04 8.976199124255661993e-06 -9.921062189960757000e-06 4.529668812702022374e-01 9.085567024108176515e-02 8.993612950553203644e-01 -4.705512553546122023e-02 -6.530893510192724294e-03 -5.645651303928321540e-02
6.221923287705248377e-04 4.502272508111865822e-04 -8.465973068768331208e-04 1.801381434777564548e-03 7.875433652699133065e-04 7.040174702610839039e-03 -5.904921729159342755e-03 -1.218400923234015621e-03 -1.108135403465569657e-02 3.803073839485819965e-04 -6.505382207418566355e-04 -3.973149191313712306e-04 -7.103008096480597014e-03 -1.666738447913768215e-03 1.569417552145561511e-03 -8.451327691249848825e-03 4.601483130011364700e-04 1.861852670983038874e-03 -7.038284976479396160e-03 1.938386579305610268e-03 1.177771811408454515e-03 -8.406919127161436439e-03 -6.991986686259648123e-05 1.788153351857599705e-03 5.503354926232280342e-03 9.732089576820762570e-05 7.738428508171063926e-04 -5.289579657615223196e-02 9.924841642225753699e-03 9.427465724435611649e-02 8.097476473141100670e-04 8.787226511110022935e-05 4.199916327084296866e-04 -4.434346302317793698e-01 4.365787038269820786e-02 4.048785479723863157e-01 5.740043124192878432e-04 -6.864430172388630205e-04 -5.574692087693399758e-05 2.933799819031880684e-04 -1.332256922652159622e-04 -2.308772901064224704e-03 1.681383825432277053e-03 -7.984092905255927111e-05 -1.033207762354713174e-03 6.609317144646688694e-04 7.549455895028973733e-04 -1.223597670095419787e-04 1.729099410250623783e-04 8.173065518398030314e-05 -2.003109699306808954e-04 2.626719322675905108e-04 -9.921062189962789879e-05 -4.058186867227693171e-04 -5.262887276008889085e-04 -9.765159784120592277e-04 5.499103042436613228e-04 2.678686791289939715e-04 8.787226511110035132e-05 -8.598253897967457590e-05 2.329087456976981026e-04 -6.850257226402494738e-05 -1.667683310979497840e-04 1.233046300752531723e-04 -2.428298078876636029e-04 -1.341705553309217348e-04 1.360602814623454774e-04 -1.133835678852551459e-05 2.929075503703548332e-05 -4.818801635124824313e-04 1.105489786881576689e-03 1.970039492006903624e-04 -2.125941897849169260e-05 6.935294902316894647e-04 -1.719650779593566057e-04 4.299126948983898202e-05 -6.335306855590605709e-04 -9.968305343248349561e-05 3.061545305515982890e-02 -5.050293086223976713e-03 -4.705512553546122023e-02 4.797268205857293522e-01 -4.911728917637493697e-02 -4.530344389794005999e-01
1.752720986893433982e-04 -3.420404297872687606e-04 9.590360116963939866e-05 -1.208007429511198834e-03 -2.558878154557861495e-02 3.263557028964921870e-03 -3.028286125603016853e-04 4.649151471676475633e-02 -4.491879014388923050e-03 -8.031336058542435470e-05 -3.325917991301974817e-04 1.067695264253154151e-04 -3.787011167368690805e-03 8.428178546139917073e-04 -3.496938206195497958e-03 5.948857861714888784e-03 -3.563078620795250180e-03 -8.400305085701449681e-03 3.814412196274323714e-03 1.577448888204102239e-03 3.308438024586202349e-03 -5.820356484778218056e-03 -1.424853503091816700e-03 8.784864353445729149e-03 -6.850257226402901314e-05 9.264382359293931238e-04 -1.176354516809890598e-04 2.262947042377387206e-04 4.210309820807116472e-03 -2.281844303691466609e-04 -5.149503708127902714e-05 -1.044073687610382712e-04 -7.558904525686161021e-06 4.476902934797412359e-02 -1.118793458846788769e-01 -8.200324817843770986e-02 1.889726131413916959e-06 -1.086592525566957895e-05 3.845592677442762151e-04 1.407845967909014456e-04 1.328477470389318859e-03 -5.243990014694990202e-05 -9.165171737394953047e-05 -9.425009080464762058e-04 3.429852928530050535e-04 5.480205781122720850e-05 -9.070685430823359344e-05 -3.344815252616070212e-04 3.779452262844435763e-06 6.547901045375502035e-04 -1.502332274480106715e-04 -1.058719065128900169e-03 -9.977753973905490771e-04 4.691245121253874158e-04 2.150508337557677750e-03 2.286568619020023715e-03 4.913287941695858568e-04 -1.393673021923390733e-04 -6.798289757788873212e-04 -8.314794978254607717e-05 1.072419579581703614e-03 -1.098875745421611615e-03 -9.873819036677873942e-05 2.976318656988870845e-05 2.140114843834833641e-04 7.984092905255080078e-05 1.053522318267486246e-04 -1.894450446750062342e-04 2.305465880334225037e-04 -2.102792752739281526e-03 2.091926827483605970e-03 -8.347865185554482689e-04 -2.834589197132564493e-06 2.598373430705308183e-05 4.866044788410343338e-05 -2.314914510991306345e-05 -4.724315328569520748e-07 -4.960531094981462702e-05 5.173597716299228530e-03 2.127359192447761827e-03 -6.530893510192724294e-03 -4.911728917637493697e-02 8.051083696614758090e-02 8.993442875201376752e-02
2.376330610262533932e-04 4.251883795697254317e-05 5.792010592806892981e-04 -1.108985780224710366e-02 3.316941792177603363e-03 3.879135316275472527e-03 -2.653175488515806604e-03 -4.549515661397270788e-03 5.882717447115146103e-03 2.664513845304292139e-04 1.629888788351083976e-04 5.796734908135509935e-04 6.557349676032621019e-04 2.182633681791881536e-04 4.677072175268253687e-04 1.048798002939302972e-04 -7.355758966558206954e-04 4.261332426355450456e-04 -1.729099410250766085e-04 -4.388888940226441269e-04 -2.324363141648425057e-04 1.386586548930528184e-03 1.120607595932955353e-03 -1.691304887622247866e-03 -3.921181722699596927e-04 -1.204700408781149293e-04 -1.431467544551764753e-04 2.585617779317503015e-03 -3.755830686200238599e-04 1.108796807611565297e-03 -2.683411106618272066e-04 -7.558904525689599128e-06 -1.799964140179044622e-04 4.124875302405551780e-01 -8.238213826778773008e-02 -8.595069709436409244e-01 1.781066878864712329e-04 8.881712817681154497e-05 1.436191859880377370e-04 1.757445302221990763e-03 8.362038131540404568e-05 1.622802315358215465e-03 -9.184068998708519622e-04 3.420404297872969498e-04 2.244049781063037294e-03 1.738548040907837364e-04 -3.826695416128504668e-05 2.192082312448986696e-04 1.629888788351138186e-04 5.432962627836585186e-05 -9.590360116964210917e-05 1.318083976666484941e-04 2.159012105149081366e-04 5.810907854121062643e-05 -3.543236496414739999e-05 5.905394160691775432e-05 2.730654259904089247e-04 -1.766893932879159620e-04 -3.826695416127962567e-05 1.322808291994315849e-05 -1.006279164981994326e-04 2.267671357705238443e-05 4.421959147526326270e-04 1.540126797108473146e-04 -3.118048116845719298e-05 -1.029900741624726734e-04 -2.045628537263792339e-04 1.086592525567317037e-04 -2.740102890560970790e-05 4.280229687669660776e-04 -5.220368438051939310e-04 1.015727795639011395e-04 -1.214149039438324791e-04 2.834589197132225680e-06 -8.503767591396677039e-06 -8.551010744682033433e-05 -4.251883795703759530e-06 2.125941897849169260e-05 4.707355036524257796e-02 -6.441131518950207573e-03 -5.645651303928321540e-02 -4.530344389794005999e-01 8.993442875201376752e-02 8.991846056620326211e-01
1.640015830689337317e+00 2.477950632979735723e-01 -2.702355611086041526e-02 -7.379286056894411583e-02 -1.457262306245694049e-02 6.423226363854986354e-02 -7.378199464368845328e-02 -2.813991182299766663e-02 -5.966999232576546824e-02 7.746034655850039807e-02 -3.989637051810369234e-02 4.312355031903879199e-03 -2.938434372369199687e-01 1.818436213113629532e-02 9.607509381606794963e-02 -2.933889581023131354e-01 -2.960255984871785866e-03 -9.725758994280497838e-02 -4.557074565922955567e-03 2.101658917060427942e-02 7.577329355467384529e-03 -4.583530731762852292e-03 1.886797055917802807e-02 -1.193078593072968707e-02 -4.405244519893902200e-01 1.208569623035295748e-01 -1.293186834885022563e-02 3.423711318602956372e-03 1.139977288780010672e-03 -1.431467544551818421e-04 -5.610927586263453337e-02 1.014230187679908135e-01 -1.102513468224592535e-02 -4.929350613812930049e-03 3.307020729987690229e-04 -2.362157664277239060e-05 -4.573108892148074478e-01 -3.908312687744645020e-01 4.268277169888470834e-02 -1.213204176372614275e-03 -1.341138635469843812e-02 -5.310130429294387510e-04 -1.231629006153973742e-03 -1.296777314534724480e-02 3.417097277142924945e-03 -3.850316992771312969e-03 -1.477860321078187933e-02 1.612408821635401713e-03 -4.105571749973079693e-02 4.887776638921723614e-03 6.086666139848815466e-02 3.187684524788368667e-02 -1.203755545715499628e-03 -3.386058525434339217e-02 3.188771117313935616e-02 6.146334242448453500e-03 3.311461586396477474e-02 -4.103351321768659854e-02 -8.473059541761179120e-03 -6.048351942534245518e-02 2.228931972011663834e-03 -1.038404509216107148e-03 -7.209305191372978715e-04 2.240742760333051288e-03 -1.440443743676040472e-03 -3.571582388386652929e-03 2.248774096391599822e-03 -6.930570586988291787e-04 3.790790619631541868e-03 2.227042245880238303e-03 -9.415560449807579106e-04 7.317964443929732103e-04 -9.465638192290327935e-03 -5.332334711338640107e-03 6.193577395733954310e-04 1.359705194711059023e-02 -4.270781057012697918e-04 4.346370102269119071e-05 7.190407930058831821e-04 8.456524438111185120e-05 -2.976318656988836964e-04 6.529003784061309604e-04 1.776342563536203794e-04 2.480265547490805890e-04
2.477950632979735723e-01 2.033184690688369933e+00 -9.707286921345852082e-02 -4.693607278918168757e-02 -3.103402739326968467e-03 6.434989909023083876e-02 -5.459843982056302586e-02 -2.106761177615266295e-02 -6.758794481642158014e-02 4.002959621036891041e-02 -1.026088219154578235e-01 1.035569920018984680e-02 -1.639951580000868769e-02 -2.705813809906542078e-01 7.872126631969154215e-03 -4.844076722132606427e-02 -2.614218784316540978e-01 -2.951704974127108971e-02 2.291292934348187690e-04 6.193577395733972091e-03 2.748606658152586910e-03 2.245939507194462392e-03 6.554515086835492263e-03 -6.377825693547480674e-04 2.085874979547730490e-01 -6.462069684486355658e-01 5.117709065962438436e-02 3.020254789544429830e-03 7.355286535025344283e-03 -1.155567529364244419e-03 4.814077319796237174e-03 9.044229264983300043e-03 6.775613044211835356e-03 -4.078028991607663203e-03 5.003049932938478071e-04 -8.598253897967078120e-05 -4.143621385629251419e-01 -7.649809801238057760e-01 6.630151375245640910e-02 -1.150134566736413580e-02 -1.105489786881580505e-02 2.944665744287561226e-03 -1.097789152896040329e-02 -1.133032545247049383e-02 1.483907444698736406e-03 -1.070246394530567462e-02 -7.070410320713559071e-03 2.144839159163411998e-03 5.670548445709802654e-02 6.009801529453258524e-03 -8.291929292064427470e-02 1.312178582505808822e-02 -7.712917205396878015e-03 -1.337359183206997780e-02 1.122969753597247459e-03 -5.780199804485536969e-03 1.854766197990207009e-03 5.299453476651902473e-02 1.234085650124815137e-02 7.616541172694381301e-02 4.705418067239765679e-04 -8.725810411838719454e-04 7.832914814742149680e-04 -5.329027690608584278e-04 1.222652807029728922e-03 -6.491209261432905227e-04 -7.941574067298930173e-04 1.047994869333081572e-02 1.554299743094405325e-04 4.299126948983857544e-04 -9.132101530094681799e-04 -5.168400969437993066e-04 -8.104562946134003659e-03 2.102792752739284995e-03 -1.353043910097796992e-03 -6.135468317192790955e-03 4.637387926508374988e-03 -1.431467544551787521e-04 4.946358148995544076e-04 -3.396782721230209986e-04 7.606147678972195042e-05 3.940078984013817547e-04 -3.316469360644582073e-04 1.261392192723786217e-04
-2.702355611086041526e-02 -9.707286921345852082e-02 1.159375327519065690e+00 4.094327879491121286e-02 1.360697300930055996e-02 -3.584763228153312747e-02 -2.986239719178834795e-02 -1.684974305081986257e-02 -1.783192820762618397e-02 -4.257552974092646339e-03 1.035097488486128904e-02 -9.047063854180460024e-03 1.496436328950062622e-01 -7.024253759953595633e-02 -3.592487483715497421e-01 -1.424536973964802833e-01 4.877713847271906988e-02 -3.680836904674781307e-01 -9.341388699149372893e-03 -2.197751490843213255e-03 1.625920363475064426e-02 8.989899638704989052e-03 4.456446649424767627e-03 1.577968562890243176e-02 -2.300977780772115594e-02 5.108685623684901256e-02 -1.823226668856783306e-01 -3.647171433643337218e-04 -1.157457255495674721e-03 -3.091119519472729834e-03 -2.366881979605571073e-04 6.596089061726768954e-03 7.001435316916682083e-02 4.393613255554976909e-04 -8.834469664395493171e-05 -2.801518989832374831e-04 4.524429547002656316e-02 6.620277556208964409e-02 -1.650784435049242882e-01 -1.131001089655774309e-03 2.714119156254140783e-03 8.724393117240242246e-03 3.608904479482228245e-03 1.695556771417946855e-03 8.979978576514991567e-03 1.186748010532706274e-03 2.159012105149073126e-03 1.237534400314659055e-02 1.082057182851954569e-02 7.966140507007363203e-03 -1.819759021405625843e-02 5.404616735865508392e-02 -6.850257226402960836e-03 -5.779018725653393973e-02 -5.550314620598106874e-02 -4.707780224903829885e-03 -5.214840989117504322e-02 -2.287891427312018292e-02 -1.493119859589417744e-02 -3.334138299973534586e-02 1.185803147467026251e-04 -2.338536087634140396e-04 7.811182964230804424e-03 1.287848358563759271e-03 -1.269423528782394383e-03 -7.209305191373032926e-04 -1.116828143670110362e-03 5.414065366522659468e-04 -1.009586185711942169e-03 -2.031455591278104105e-04 5.026671509581137837e-04 3.840868362114165796e-04 8.962026178266514070e-04 -1.310525072140817076e-03 -9.858228796093142926e-03 6.590419883332485421e-04 -1.388948706594763478e-04 3.077891436552777568e-03 1.289738084695196566e-04 1.091316840895920439e-04 5.777837646821231852e-04 -8.116373734455375501e-04 9.543116963678786760e-05 5.782561962149794597e-04
-7.379286056894411583e-02 -4.693607278918168757e-02 4.094327879491121286e-02 1.681864760732731945e+00 -3.442750309376986506e-02 -3.131441550801935536e-01 4.679434332932506935e-02 4.038817174380633299e-03 3.715154331221397904e-02 -7.382923779697397881e-02 5.461308519808154294e-02 2.986948366478118372e-02 -3.237965412830166034e-01 -1.227736170323238674e-01 1.135725404984327513e-03 6.706165608882073276e-03 -2.888446391877773096e-03 -9.252571570972548121e-03 -3.241324401028767843e-01 1.204265771770983429e-01 -2.547681527229189724e-02 6.711834787276337727e-03 8.319519293583299210e-04 -9.667838888352422652e-03 -1.648691563358693768e-02 -4.417234832197634506e-04 -3.770476063718759038e-03 -3.405858130976309739e-01 -1.215188388810600068e-02 -1.106392131109334986e-01 1.001413120193542401e-02 -3.770003632185919785e-04 -3.518670056706849070e-03 -9.477779682684710216e-02 -1.078372216895682849e-02 -9.812686396325884242e-02 -4.168735845915840649e-03 2.977735951587435603e-03 8.740455789357320232e-03 -4.965553042175706588e-01 4.848706551154586403e-02 4.445996463918007180e-01 -4.894390680381711239e-03 1.488159328494427155e-03 1.357295793893497152e-02 -4.153145605331613407e-03 -1.025176426296163989e-03 9.189738177102784941e-03 3.979810475926977287e-02 4.497973381162755080e-02 -6.845532911074416957e-03 -4.003526538876318874e-02 -5.200668043131841112e-02 7.683626450359842992e-03 -9.259658043965523534e-04 3.103875170859841329e-04 -2.547350825156188044e-03 1.640282282073867804e-03 3.160566954802485843e-04 1.476820971705911263e-03 -4.008865015197583814e-02 5.245690768212959987e-02 -3.994881041825059514e-03 3.975605835284564543e-02 -4.501469374505885634e-02 2.955531669543247624e-03 1.640282282073867804e-03 9.968305343247604172e-05 1.508946315940072874e-03 -9.250209413308289625e-04 -8.243930248326295299e-04 -2.162791557411923322e-03 1.433357270683207957e-03 1.785791194193302178e-04 6.708527766546276477e-04 1.436191859880351024e-03 -3.070804963560091853e-05 6.836084280417362158e-04 -6.171373113689784112e-03 2.352709033619842182e-04 2.589397231580320684e-03 1.697918929082226601e-03 -1.196196641189810946e-03 -1.100907201012884563e-02
-1.457262306245694049e-02 -3.103402739326968467e-03 1.360697300930055996e-02 -3.442750309376986506e-02 1.332053777093034297e+00 6.146145269835304875e-02 -4.019919913066404005e-03 6.126492118068522716e-03 -1.291060892987174261e-02 2.809692055350782036e-02 -2.101942375980143593e-02 -1.684690846162272687e-02 -1.486623926012656249e-01 -4.319540715518608853e-01 5.468867424333837685e-03 3.825750553062810984e-03 5.442883690026795174e-03 2.193027175514656799e-03 1.506461326077253582e-01 -4.305438634262874764e-01 3.108788458801520216e-02 -3.531425708093948422e-03 2.636640384865853153e-03 7.601423363643021892e-04 2.397590029241063354e-03 7.521110003057596832e-03 4.695969436582423349e-04 -1.507245562421797615e-02 -2.410459064196016632e-01 -3.430325360062889961e-02 -2.891280981074463617e-04 -2.713646724721284834e-03 8.206135725697877911e-04 -3.503552247655436144e-03 2.384739891547369914e-02 -2.061691209380863386e-03 5.694689697038709045e-03 4.165428825185856811e-03 -4.632191179646964752e-03 4.862312579300821780e-02 -1.493096238012774912e-01 -6.118130079936982824e-02 7.228202452687256798e-04 5.813270011785406574e-03 -1.015255364106209222e-03 -3.623077425467886772e-03 4.287316160662539913e-03 8.135270995769589616e-04 -5.977109267379654423e-02 -6.240348117486669427e-02 5.197691724474854183e-03 -1.081301292399385397e-02 -1.943158137787449891e-02 7.148833955167559900e-03 -6.585695568003943276e-04 -8.168341203069454017e-04 -1.402649221047608990e-03 -2.858210773775012297e-04 -1.319973702797920881e-03 -7.889606598684604458e-05 -1.909568255801434664e-03 -3.284816447943428308e-03 -3.725595068097503279e-03 5.945739813598056173e-02 -6.961467609237116660e-02 9.304539039586647020e-03 -4.525894084754544019e-04 6.566798306689732197e-03 -3.155842639473950204e-04 1.209424724109758658e-04 -4.015668029270472346e-05 1.793822530251864156e-03 6.382550008876173523e-04 7.889606598684604458e-05 4.913287941695917115e-04 -4.100705705184687399e-04 3.614101226343614847e-04 -7.407726435172322333e-04 1.322335860462198892e-03 4.647450718158196992e-02 -4.476288773804688870e-03 9.103755638123136196e-04 -2.554720757068734693e-02 3.225762506336510987e-03
6.423226363854986354e-02 6.434989909023083876e-02 -3.584763228153312747e-02 -3.131441550801935536e-01 6.146145269835304875e-02 1.892024038397315033e+00 -3.717516488885674875e-02 -1.292100242359453185e-02 -1.106548033515177276e-01 5.962841835087421410e-02 -6.764841605262708613e-02 -1.783948711215187222e-02 2.382472220189661705e-02 2.534878632688807726e-02 -2.656284088001983346e-01 9.717916630835269493e-04 1.344114954126831088e-02 1.595968204292032289e-02 -8.858091241038291985e-03 1.118765112954819840e-02 -2.667915352340882729e-01 1.799019277113288705e-03 -1.043837471843954944e-02 1.881080634370254148e-02 2.169689057791607603e-02 5.314854744623095538e-04 1.191047137481690728e-02 -1.362346086979721038e-01 -3.419553921113788197e-02 -5.509874481385685918e-01 -2.500580103403514561e-03 7.936849751970353334e-04 4.700693751911004525e-03 -3.146724710889809568e-02 -2.039014495803800810e-03 5.817521895581118790e-03 8.987065049507830805e-03 2.848762143117886808e-04 -1.300178821571282110e-02 4.460887505833608380e-01 -6.122618179499111912e-02 -7.042810870564155667e-01 6.701441293553527662e-03 -1.015255364106219631e-03 -3.400089741960126387e-03 9.989092330694060440e-03 -4.087005190731886339e-03 -1.312131339352522533e-02 4.791873037752076084e-03 7.288673688892783817e-03 -4.061021456424821277e-03 -5.737775452835121998e-02 -7.632792817424606524e-02 1.207298782211915084e-02 -2.455226676249404154e-03 -1.726264821053536281e-03 9.392883736230581149e-03 -3.375995733784518948e-03 -1.117773006735828332e-03 -2.932382524433325630e-03 -5.841285201683731054e-02 7.965809804934362304e-02 3.621187699336467312e-03 -8.287393949349040889e-03 7.317019580864084390e-03 -4.539122167674438171e-03 -3.367964397725986461e-03 5.522724619079304436e-04 -3.099623287064126945e-03 -2.540736783696213863e-03 2.113186246462085086e-03 1.016200227171916350e-03 -1.394617884989092981e-03 -2.065943093176560857e-03 -7.341586020572654246e-04 -1.292572673892303150e-03 1.815081949230347826e-03 -1.083757936370234902e-03 1.109552698064137505e-02 -4.457863944023329403e-03 5.910590907553614146e-03 7.052930353997913238e-03 3.254108398307814596e-03 3.880080179341223023e-03
-7.378199464368845328e-02 -5.459843982056302586e-02 -2.986239719178834795e-02 4.679434332932506935e-02 -4.019919913066404005e-03 -3.717516488885674875e-02 1.681946963819449081e+00 3.498213771334207634e-02 3.130109293879283494e-01 -7.382782050237539362e-02 4.689119179356039668e-02 -4.094942040483833673e-02 6.697189409757829323e-03 -8.380935392854316733e-04 9.673508066746692308e-03 -3.240417332485685531e-01 -1.204242150194340666e-01 2.546689421010193272e-02 6.705693177349214724e-03 2.890336118009194290e-03 9.273358558418189068e-03 -3.238848859796604751e-01 1.227896797044409349e-01 -1.088482251698782901e-03 -1.654124525986526428e-02 4.100705705184644030e-04 3.747326918608849186e-03 -3.406727404996763298e-01 1.191283353248116968e-02 1.106864562642190797e-01 1.002357983259243024e-02 3.864489938756993613e-04 3.487017144005539505e-03 -9.479055247823424402e-02 1.055034099172626541e-02 9.807867594690761193e-02 -4.153145605331613407e-03 1.013365637974792365e-03 -9.188793314037067839e-03 -4.889193933520284523e-03 -1.497607959151552644e-03 -1.356681632900784765e-02 -4.965283756201980259e-01 -4.864863709578241824e-02 -4.444994909068352706e-01 -4.157397489127322154e-03 -2.981042972317432017e-03 -8.739510926291608334e-03 1.642172008205292901e-03 -9.495873810392413926e-05 -1.508473884407203047e-03 -9.240760782651109926e-04 8.234481617669332440e-04 2.158539673616222381e-03 -4.004943833474884640e-02 -5.245690768212961375e-02 3.894253125326875911e-03 3.978015236102128149e-02 4.507941686506001383e-02 -2.962145711003208361e-03 -9.226587836665557218e-04 -3.084977909545536141e-04 2.450502360920841626e-03 1.640282282073851541e-03 -3.174739900788201181e-04 -1.475876108640204135e-03 3.979007342321125296e-02 -4.492823877454631826e-02 6.845060479541531517e-03 -4.006219398613593274e-02 5.200242854752271798e-02 -7.690240491819813271e-03 1.490521486158707769e-03 3.543236496415282100e-05 -6.751046604503252273e-04 1.483435013165884577e-03 -1.781066878864712329e-04 -6.628214405960926661e-04 1.673824920906609405e-03 1.215566334036888166e-03 1.102135522998308123e-02 -6.008384234854691544e-03 -2.947972765017596022e-04 -2.574279422528957632e-03
-2.813991182299766663e-02 -2.106761177615266295e-02 -1.684974305081986257e-02 4.038817174380633299e-03 6.126492118068522716e-03 -1.292100242359453185e-02 3.498213771334207634e-02 1.331860080164563476e+00 6.145247649922882388e-02 1.453152151909851975e-02 -3.099623287064113067e-03 1.357720982273067159e-02 3.546543517145313643e-03 2.652230625450081695e-03 7.317964443929759208e-04 -1.506073932220312328e-01 -4.307281117241010815e-01 3.108032568348951738e-02 -3.813467333208599673e-03 5.423513997179723808e-03 2.179799092594708436e-03 1.486822347256455679e-01 -4.317594297603244424e-01 5.461308519808152906e-03 -2.389558693182550382e-03 7.523944592254727323e-03 4.644001967968350796e-04 1.459057546070543533e-02 -2.409003975074822390e-01 -3.424797911128481254e-02 3.170015585459557122e-04 -2.705615388662739769e-03 8.116373734455366827e-04 3.434577243858623688e-03 2.386535131372220786e-02 -1.945945483831297215e-03 3.610794205613648139e-03 4.294875065188226426e-03 8.040784689198516872e-04 -7.407726435172288723e-04 5.809962991055422736e-03 -1.036042351551839328e-03 -4.883760970892456199e-02 -1.493176551373360528e-01 -6.136743882331485017e-02 -5.701303738498691466e-03 4.158814783725879594e-03 -4.631246316581256323e-03 4.478650931468970784e-04 6.681599169173593408e-03 -3.146394008816851820e-04 -1.275565138709582871e-04 -4.346370102269322359e-05 1.799019277113272442e-03 1.888308836822942972e-03 -3.305131003856213306e-03 -3.590479649700860539e-03 -5.940259607816933407e-02 -6.962317985996256675e-02 9.302649313455223223e-03 6.533728099389834402e-04 -8.102200788469765330e-04 -1.258085171993862661e-03 2.820416251146564551e-04 -1.317139113600788655e-03 -7.842363445400061216e-05 5.981786339554921728e-02 -6.227072791413432867e-02 5.202416039803403267e-03 1.080403672486960828e-02 -1.940843223276458168e-02 7.147889092101847135e-03 5.338476321265748798e-04 3.566858073058095822e-04 -7.379380543200979477e-04 -4.795180058482053417e-04 8.456524438111049594e-05 4.941633833667271897e-04 -8.376211077525817957e-04 -2.554956972835162321e-02 3.241825178453594178e-03 -1.325642881192184465e-03 4.648395581223906808e-02 -4.465422848549015916e-03
-5.966999232576546824e-02 -6.758794481642158014e-02 -1.783192820762618397e-02 3.715154331221397904e-02 -1.291060892987174261e-02 -1.106548033515177276e-01 3.130109293879283494e-01 6.145247649922882388e-02 1.891885143526655488e+00 -6.430123864234674191e-02 6.434092289110658613e-02 -3.584054580854030558e-02 -1.753193418426303267e-03 -1.040010776427825051e-02 1.873285514078140701e-02 8.917145182645242266e-03 1.123347698823512833e-02 -2.667480715330655672e-01 -9.439182026450528354e-04 1.337500912666857514e-02 1.592519454102186635e-02 -2.378976226846535313e-02 2.531099180425967071e-02 -2.655268360206344269e-01 -2.168460735806183176e-02 4.100705705184719383e-04 1.191236110094830679e-02 1.364339748048370993e-01 -3.415538253084516446e-02 -5.510649269099568981e-01 2.587979936981656993e-03 8.428178546140155597e-04 4.645419262566905308e-03 3.147905789721938685e-02 -2.069250113906551634e-03 5.835474293829622308e-03 -1.002594199025681233e-02 -4.096926252921832649e-03 -1.314115551790516305e-02 -6.710417492677771614e-03 -1.026121289361865696e-03 -3.417569708675800410e-03 -4.460840262680322854e-01 -6.143546896404600971e-02 -7.042414028076556809e-01 -8.983758028777816609e-03 2.513335754790284315e-04 -1.301643359323134512e-02 3.354263883273157429e-03 7.185683614730517359e-04 -3.093009245604138886e-03 2.525146543111986622e-03 2.112241383396404847e-03 1.020924542500449388e-03 5.835757752749325816e-02 7.971715199095055771e-02 3.478040944881270833e-03 8.267079393436245482e-03 7.299539614148437688e-03 -4.533925420813043547e-03 2.447195340190866895e-03 -1.698391360615078430e-03 9.263437496228231482e-03 3.357098472470305701e-03 -1.109269239144423632e-03 -2.924823619907619601e-03 -4.802266531474887017e-03 7.466780376779239004e-03 -4.065273340220508340e-03 5.740468312572395704e-02 -7.629722012461048752e-02 1.205692515000207285e-02 1.259030035059571957e-03 1.803271160908959938e-03 -1.053522318267476705e-03 1.359657951557773775e-03 -2.040431790402376031e-03 -7.053402785530658598e-04 -7.076551930640666462e-03 3.260250008234970558e-03 3.835671615252814540e-03 -1.111064478969273073e-02 -4.490934151323198141e-03 5.878937994852328000e-03
7.746034655850039807e-02 4.002959621036891041e-02 -4.257552974092646339e-03 -7.382923779697397881e-02 2.809692055350782036e-02 5.962841835087421410e-02 -7.382782050237539362e-02 1.453152151909851975e-02 -6.430123864234674191e-02 1.641299899595637823e+00 -2.477827800781193524e-01 2.656907697625352643e-02 -4.581641005631449312e-03 -1.884860086633096538e-02 1.191283353248117141e-02 -4.549988092930092043e-03 -2.107564311221119674e-02 -7.586305554591632819e-03 -2.934938379026070798e-01 3.003719685894480282e-03 9.742624800003432672e-02 -2.937626514448017367e-01 -1.823680203128325711e-02 -9.593997839767132163e-02 -4.404790985622360489e-01 -1.208980638468880042e-01 1.312839986651807844e-02 3.403396762690139282e-03 -1.208479861044043074e-03 1.119662732867309645e-04 -5.606722945621041287e-02 -1.014319949671150523e-01 1.108844050764853928e-02 -4.936437086805824798e-03 -3.855041308099850777e-04 4.440856408840509486e-05 -3.872521274815522632e-03 1.476348540173050630e-02 -1.621385020759649352e-03 -1.232101437686821885e-03 1.297060773454437009e-02 -3.411428098748676974e-03 -1.228794416956819832e-03 1.341611067002698027e-02 5.286508852651763523e-04 -4.576708820428432301e-01 3.910528391633737444e-01 -4.268182683581900339e-02 2.244522212595885437e-03 8.858091241038367879e-04 -3.782286852040150395e-03 2.229404403544517181e-03 9.434457711121938504e-04 -7.384104858529420791e-04 2.227514677413102925e-03 1.056829338997488299e-03 8.744707673153078852e-04 2.251136254055862221e-03 1.445168059004603217e-03 3.582920745175176627e-03 3.189574250919789689e-02 -6.114681329747129190e-03 -3.297902801403526651e-02 -4.100422246264957826e-02 8.445658512855577435e-03 6.042777250446552256e-02 -4.103304078615374606e-02 -4.712032108699531693e-03 -6.084776413717395832e-02 3.187353822715369156e-02 1.221235512431151967e-03 3.385775066514627035e-02 1.311706150972953566e-02 4.610931760668456579e-04 4.251883795705114783e-06 -1.008594079492943982e-02 5.335169300535772333e-03 -5.669178394264444854e-04 4.351094417598018460e-04 -1.733823725579213633e-04 -2.688135421947187177e-04 4.195192011755596428e-04 -8.078579211826910950e-05 2.768448782532509887e-04
-3.989637051810369234e-02 -1.026088219154578235e-01 1.035097488486128904e-02 5.461308519808154294e-02 -2.101942375980143593e-02 -6.764841605262708613e-02 4.689119179356039668e-02 -3.099623287064113067e-03 6.434092289110658613e-02 -2.477827800781193524e-01 2.033422796180929470e+00 -9.717585928762098590e-02 -2.286568619020009838e-03 6.492626556031439247e-03 -5.688075655578906167e-04 -2.541681646761823413e-04 6.156727736171282647e-03 2.700891073334172471e-03 4.839163434190907331e-02 -2.614469173028953763e-01 -2.939185538506439849e-02 1.638061853869447748e-02 -2.704457931407245885e-01 7.823938615617889031e-03 -2.086389929918543440e-01 -6.463657054436748872e-01 5.138873998634357898e-02 -3.096788697866999923e-03 7.359065987288186672e-03 -1.155567529364237046e-03 -4.822108655854785708e-03 9.047536285713309034e-03 6.725535301729172397e-03 4.069052792483331647e-03 5.144779392795234638e-04 -8.881712817681023037e-05 1.072466822734990596e-02 -7.070410320713553867e-03 2.140587275367720598e-03 1.100529255786598590e-02 -1.132465627407622938e-02 1.506111726742929806e-03 1.152024292867835295e-02 -1.103269358677161707e-02 2.934744682097609712e-03 4.145718981635129197e-01 -7.645959484245287152e-01 6.626182950369655100e-02 8.036060373869859802e-04 1.039869046967968787e-02 1.459813436523096225e-04 -4.176294750441334608e-04 -9.099031322794444432e-04 -5.248714330023261567e-04 -4.568412922711473194e-04 -8.702188835195987047e-04 8.621875474610799861e-04 5.414065366522442628e-04 1.230684143088261193e-03 -6.467587684790172819e-04 -1.088482251698796345e-03 -5.794372750471198097e-03 1.890670994487251341e-03 -5.301248716476749528e-02 1.232384896606536842e-02 7.620556840723652359e-02 -5.671446065622225141e-02 5.880827720983720572e-03 -8.293630045582706112e-02 -1.309343993308678331e-02 -7.724255562185391305e-03 -1.335280484462435246e-02 6.146806673981290367e-03 4.643057104902639440e-03 -1.351154183966146326e-04 8.136215858835284601e-03 2.095233848213584604e-03 -1.362020109222057424e-03 -4.544791346068693082e-04 -3.340090937287565473e-04 1.261392192723786217e-04 -5.692799970907322545e-04 -3.415679982544569384e-04 7.936849751972400308e-05
4.312355031903879199e-03 1.035569920018984680e-02 -9.047063854180460024e-03 2.986948366478118372e-02 -1.684690846162272687e-02 -1.783948711215187222e-02 -4.094942040483833673e-02 1.357720982273067159e-02 -3.584054580854030558e-02 2.656907697625352643e-02 -9.717585928762098590e-02 1.159533119651039224e+00 -9.026749298267678495e-03 4.412510516869219863e-03 1.580755908934090154e-02 9.313042807178055840e-03 -2.238380602668774144e-03 1.623888907883785926e-02 1.425160583588171992e-01 4.880642922775610404e-02 -3.682651041760947042e-01 -1.495930827209907277e-01 -7.036725952420978814e-02 -3.590919011026417751e-01 2.321670281911173556e-02 5.136228382050368746e-02 -1.823429814415911676e-01 3.434577243858691342e-04 -1.145646467174288785e-03 -3.085922772611320031e-03 5.300681798637451756e-04 6.748212015306199844e-03 7.009702868741650439e-02 -4.436132093511526613e-04 -8.787226511109951107e-05 -2.815691935818053849e-04 -1.174464790678462003e-03 2.144366727630555615e-03 1.237723372927801262e-02 -3.611266637146488042e-03 1.699336223680790329e-03 8.981868302646410160e-03 1.128166500458634060e-03 2.720733197714113663e-03 8.721086096510254071e-03 -4.520933553659525761e-02 6.618198857464399620e-02 -1.650699397373328603e-01 1.122969753597231196e-03 7.502212741743408088e-04 -1.018562384836192410e-03 2.097596005877901213e-04 5.050293086223951559e-04 3.779452262843012748e-04 -1.124387048195818993e-04 -2.300741565005692650e-04 8.026611743212841432e-03 -1.279344590972359991e-03 -1.260919761191003127e-03 -7.138440461444808599e-04 5.551023267897389757e-02 -4.682268922129637252e-03 -5.193487083832440399e-02 2.288316615691587952e-02 -1.491938780757279606e-02 -3.333760354747250521e-02 -1.083663450063663408e-02 8.172593086865159728e-03 -1.821081829697620419e-02 -5.403435657033371642e-02 -6.867737193118608405e-03 -5.777506944748257711e-02 -6.278615071647934091e-04 -1.398397337251861862e-04 3.076474141954211455e-03 -8.385659708182925014e-04 -1.305800756812267992e-03 -9.858701227626000610e-03 5.914842791349321591e-04 9.779332730106381883e-05 5.763664700835543619e-04 -3.670793010286245808e-04 1.067695264253154151e-04 5.792010592806974296e-04
-2.938434372369199687e-01 -1.639951580000868769e-02 1.496436328950062622e-01 -3.237965412830166034e-01 -1.486623926012656249e-01 2.382472220189661705e-02 6.697189409757829323e-03 3.546543517145313643e-03 -1.753193418426303267e-03 -4.581641005631449312e-03 -2.286568619020009838e-03 -9.026749298267678495e-03 1.702472224195883621e+00 -2.247536325775511823e-01 3.104815309610206020e-01 2.469257892775196875e-02 -3.768113906054506614e-03 -4.876532768439769544e-02 3.900772680480275173e-02 4.942153508353382130e-02 -4.938799244470098472e-03 1.993188637116846164e-03 -6.234206507559562904e-03 7.723783130652564846e-03 -5.135803193670794575e-02 5.194054001671868231e-02 4.721905927736202990e-02 -7.544164661860940091e-02 -6.781754654138931471e-02 -2.996963914974652005e-02 -9.823741294194684656e-03 8.690378046874638190e-03 -1.561858647619873263e-03 9.462803603093195709e-03 -2.035235043540950181e-03 -5.592172054409080828e-03 -4.060218322818964082e-02 8.936514875492341387e-03 5.311453237586427623e-02 -3.768822553353769200e-02 -5.106843140706764095e-02 1.646896323533844804e-03 -2.640892268661548890e-03 1.138559994181444126e-03 2.356960917415483817e-03 -2.369244137269703367e-03 -2.140587275367711057e-03 -2.121217582520701383e-04 -4.493116785005001335e-01 4.264767003599355677e-01 -6.508122310309097380e-02 -4.306714199401585064e-01 -3.793294506755676143e-02 -4.088564214790285645e-01 -7.898110366276174174e-03 -1.296824557688009511e-03 -1.263896079847988754e-02 1.536347344845704265e-03 -3.607487184883648688e-03 -2.981987835383144783e-03 3.807798154814470530e-04 1.338398532579280348e-03 1.952559525291266192e-03 -9.330050342360840521e-03 1.535544211239831501e-02 -4.620380391325527858e-04 -1.970039492006923736e-03 7.776223030799423851e-04 -1.946417915364153598e-03 -1.395090316521892335e-03 8.352589500882886056e-04 -1.034625056953397898e-04 -7.216864095898742858e-03 -5.787286277478547077e-04 -8.947853232280991720e-04 -5.138165351335072240e-03 1.162181570824320949e-04 -2.707032683261512964e-04 -8.332747376503135683e-03 5.806655970325442367e-03 -1.367216856083456169e-03 -7.048206038669373695e-03 -3.782286852040136517e-03 6.477036315447244098e-04
1.818436213113629532e-02 -2.705813809906542078e-01 -7.024253759953595633e-02 -1.227736170323238674e-01 -4.319540715518608853e-01 2.534878632688807726e-02 -8.380935392854316733e-04 2.652230625450081695e-03 -1.040010776427825051e-02 -1.884860086633096538e-02 6.492626556031439247e-03 4.412510516869219863e-03 -2.247536325775511823e-01 1.814505582760273628e+00 2.681615866793688602e-02 6.874823666111435500e-03 1.272777792665670191e-02 -2.376803041795398121e-03 -4.916217017199621397e-02 -1.450657713416376726e-01 9.639965427913961549e-03 6.233261644493837128e-03 -5.019585036588376445e-03 1.031979440369284670e-02 6.210773903529923784e-02 3.896142851458291034e-03 -6.744149104123642324e-02 -3.206629029255866903e-02 -2.092966176855889232e-02 -3.328658094192413208e-02 8.058737087447066794e-03 -7.828662930946445053e-03 1.114135283932834661e-02 1.498741794830397989e-02 -1.889726131421506482e-03 4.823525950453395189e-03 -5.332098495572208663e-02 1.431136842478792498e-02 6.874020532505586978e-02 3.129386473634017916e-03 4.464950417016163436e-03 2.058384188650868273e-03 -1.799019277113280465e-03 6.505382207418525155e-04 3.227652232467927845e-03 -2.288930776684306063e-03 -1.511780905137177994e-04 4.552350250594408218e-03 4.293958548014489285e-01 -7.759309981923276922e-01 8.057744981228018299e-02 -4.335456933860505624e-02 -1.690322230033909356e-01 -7.287161907987613207e-02 -6.680181874575048546e-04 5.971534575291937916e-04 -6.902224695017064940e-04 -2.976791088521725873e-03 3.675517325614822105e-04 4.425738599789163022e-03 -5.834529430763903471e-03 7.744097686565335099e-03 -5.102260554838277274e-05 1.168417667057916609e-02 -1.110308588516705983e-02 2.290820502815721620e-03 -8.825021033738455773e-04 -1.145977169247287125e-02 -7.795120292113729039e-04 -1.813664654631792555e-03 1.163598865422790785e-03 -1.186275578999851192e-03 1.825947874486030104e-03 -5.645556817621731963e-04 -2.941831155090429868e-03 2.768448782532503382e-04 6.760495235160439561e-04 2.099013300476437402e-03 9.165171737394410946e-05 -1.428160523821802273e-03 1.142811877977158077e-03 -1.637447692876735578e-03 8.432902861468473312e-04 2.083423059892199427e-04
9.607509381606794963e-02 7.872126631969154215e-03 -3.592487483715497421e-01 1.135725404984327513e-03 5.468867424333837685e-03 -2.656284088001983346e-01 9.673508066746692308e-03 7.317964443929759208e-04 1.873285514078140701e-02 1.191283353248117141e-02 -5.688075655578906167e-04 1.580755908934090154e-02 3.104815309610206020e-01 2.681615866793688602e-02 1.752237217003803416e+00 4.843368074833323544e-02 -3.194345809401628877e-02 -1.418272531839140371e-01 5.854371555143827316e-03 2.391542905620487602e-02 6.135940748725629557e-03 -7.718113952258289986e-03 1.030609388924004152e-02 -1.844372704267389917e-02 5.116905932356527638e-03 -5.270965855220722390e-02 -1.400759494916191568e-02 -6.494327309549721705e-02 -8.603497887982550218e-02 1.856372465201916455e-02 -4.171570435112993691e-03 2.970649478594606339e-03 -1.368303448609027237e-02 -7.014663399836663753e-03 9.717916630835107946e-04 -1.299706390038426508e-02 1.009869644631652616e-02 -5.352649267251425105e-04 -1.184811041247998964e-02 4.776849715007283614e-02 6.778447633408943296e-02 -1.826420306018888872e-03 4.396920276285003898e-03 2.894588001804892195e-03 -4.452194765629071890e-03 3.566385641525246161e-03 2.901202043264865509e-03 -1.897285035947192996e-03 -6.396628468555229374e-02 8.172215141638876357e-02 -1.622580272537776647e-01 -4.114784164863758975e-01 -7.107023764509858010e-02 -7.683640623305829642e-01 -1.058719065128898781e-02 -2.878052898154951321e-03 -2.238616818435201772e-02 9.624375187329736042e-03 3.313634771447609550e-03 8.585498246580766657e-03 3.507804131451171346e-03 2.422628900482377053e-03 -1.079931240954105573e-02 -1.149425919437132258e-03 1.062026085858888344e-03 7.332137389915434431e-04 2.720260766181259449e-03 -3.623549857000699678e-04 2.995215918303093146e-03 2.033345317409545466e-03 -9.169896052722885599e-04 8.791950826438543667e-04 -7.610871994300099676e-04 1.920434181057107184e-03 4.758330398919353998e-03 1.075254168778837791e-03 -9.132101530094437853e-04 -1.028955878559010065e-03 -1.905316372005735458e-03 8.765494660598657783e-03 -1.721540505724987197e-03 1.572252141342692870e-03 -3.484182554808402943e-03 4.738488274539406735e-04
-2.933889581023131354e-01 -4.844076722132606427e-02 -1.424536973964802833e-01 6.706165608882073276e-03 3.825750553062810984e-03 9.717916630835269493e-04 -3.240417332485685531e-01 -1.506073932220312328e-01 8.917145182645242266e-03 -4.549988092930092043e-03 -2.541681646761823413e-04 9.313042807178055840e-03 2.469257892775196875e-02 6.874823666111435500e-03 4.843368074833323544e-02 1.701902471767260172e+00 -2.851894364180752039e-01 -2.541336771742941369e-01 1.985629732591167457e-03 -7.756380906419554216e-03 -6.190270375004027284e-03 3.901150625706557851e-02 4.924626298484446885e-02 -5.845867787552430639e-03 -5.161031037525277976e-02 4.045714674760302054e-02 -5.740751771492108579e-02 -7.525976047846014150e-02 -5.962794591934132693e-02 4.369708219992522041e-02 -9.817599684267593746e-03 8.808013498555632495e-03 -2.914902557717656811e-04 9.462803603093152341e-03 -7.799844607442076028e-04 5.904449297626497214e-03 -4.056769572629119469e-02 -2.716953745451259998e-03 -5.377640895339467347e-02 -2.651758193917229649e-03 6.108539719820204380e-04 -2.550185414353301622e-03 -3.771515413091043600e-02 -5.022703084705221893e-02 9.411308566011963167e-03 -2.374440884131141360e-03 -2.048463126460908085e-03 6.779392496474622234e-04 1.527843577254291325e-03 -2.698528915669884051e-03 3.668903284154839683e-03 -7.900944955473318543e-03 1.348792026302102123e-03 1.212542772226610222e-02 -4.310488927349099275e-01 5.140905454225637439e-02 4.080154933505459880e-01 -4.487886967936293159e-01 4.299315921597068879e-01 -2.872997880753402206e-02 -1.399342200317639463e-03 8.215584356355244092e-04 3.099150855531549635e-04 -1.963897882079822417e-03 8.551010744682331589e-04 1.806578181638967412e-03 -9.331467636959411838e-03 1.530394707531707379e-02 -2.862935089103618193e-03 3.713311848243324061e-04 7.880157968027804230e-04 -2.695694326472768305e-03 -7.264107249184294408e-03 -3.746382055543181957e-04 9.812402937406409457e-04 -5.064466032209627433e-03 1.729099410250766085e-04 2.069250113906680600e-04 -6.852619384067242317e-03 -3.808270586347197242e-03 1.918072023393004814e-04 -8.391328886577209198e-03 5.943661114853514976e-03 9.495873810393498128e-05
-2.960255984871785866e-03 -2.614218784316540978e-01 4.877713847271906988e-02 -2.888446391877773096e-03 5.442883690026795174e-03 1.344114954126831088e-02 -1.204242150194340666e-01 -4.307281117241010815e-01 1.123347698823512833e-02 -2.107564311221119674e-02 6.156727736171282647e-03 -2.238380602668774144e-03 -3.768113906054506614e-03 1.272777792665670191e-02 -3.194345809401628877e-02 -2.851894364180752039e-01 1.797703082862738944e+00 -3.631770165672422446e-02 7.772916010069514173e-03 -1.007318514354234307e-02 -1.221707943964004013e-02 -4.930437206338569855e-02 -1.450978966858718078e-01 2.395275114730045091e-02 5.985235089744767034e-02 2.834683683438830523e-02 5.802829274909306057e-02 -1.726123091593686695e-02 6.233734076026693077e-03 3.607959616416511750e-02 8.687071026144672567e-03 -1.106340163640720867e-02 -1.173094739233185649e-02 1.612314335328830089e-02 -3.649533591307783931e-03 -6.916397641002712190e-03 -5.421388055281874813e-02 -1.295407263089440580e-03 -7.107118250816429894e-02 -2.726402376108384186e-03 -8.829745349066978402e-04 -4.022282070730676812e-03 -7.278280195169929516e-03 -1.057585229450046238e-02 -1.346429868637861408e-04 -3.019782358011562605e-03 -1.800436571711833134e-03 -4.554712408258685362e-03 -4.978955924762816856e-03 -1.171488472021477850e-02 -2.316804237122766733e-03 1.645006597402425127e-03 8.895885763666694195e-04 -1.623274746891072932e-03 4.668993596056401213e-02 -1.666984112310853361e-01 -6.107783829367451067e-02 4.328313769083732554e-01 -7.702854413747058926e-01 5.431687062698122015e-02 -2.211452005296020602e-03 1.594456423386898629e-03 5.579416403021990149e-04 -1.448002648201732624e-03 1.210842018708330192e-03 1.189582599729842403e-03 1.162795731816938447e-02 -2.225010790288966742e-02 3.448750189844216945e-04 -6.434989909023081101e-03 6.996711001588126408e-03 -1.047380708340372134e-03 1.537764639444249345e-03 -1.025176426296191094e-04 4.041179332044893963e-03 -3.694414586929036762e-04 3.396782721230175834e-04 -2.466565033037921781e-03 -1.960590861349812124e-03 1.570834846744127624e-03 -4.077084128541882892e-04 4.842423211767607136e-04 -3.571582388386648592e-03 -7.426623696486526691e-04
-9.725758994280497838e-02 -2.951704974127108971e-02 -3.680836904674781307e-01 -9.252571570972548121e-03 2.193027175514656799e-03 1.595968204292032289e-02 2.546689421010193272e-02 3.108032568348951738e-02 -2.667480715330655672e-01 -7.586305554591632819e-03 2.700891073334172471e-03 1.623888907883785926e-02 -4.876532768439769544e-02 -2.376803041795398121e-03 -1.418272531839140371e-01 -2.541336771742941369e-01 -3.631770165672422446e-02 1.768525711393591271e+00 6.188853080405431681e-03 -1.218967841073443151e-02 -1.342319714301981777e-02 4.929823045345863193e-03 9.630044365723997024e-03 6.143027221718460988e-03 -1.839601145785545872e-02 4.338291523057637850e-02 -3.841293550493781600e-02 7.030017424654427804e-02 8.865413929797569259e-02 -8.241568090662045043e-03 2.256805432450191724e-03 -3.503079816122617492e-03 -1.037979320836547939e-02 3.595676396562351440e-03 -3.046238523851468871e-03 -1.125993315407504587e-02 1.668155742512346038e-03 -1.783901468061901367e-03 3.755358254667390781e-03 -3.904174187516834798e-03 -3.684493524739080369e-03 -2.931437661367612864e-03 -4.734047418130586660e-02 -6.584420002865240540e-02 1.319454028111781071e-02 -2.985294856113110407e-03 -2.922461462243357202e-03 -2.102320321206423300e-04 -8.750849283080140706e-03 -1.822168422223180992e-03 9.842166123976054531e-03 1.049364920778362437e-02 -1.473986382508730248e-04 -1.314871442243084436e-02 4.112681844542552811e-01 -6.229198733311283598e-02 -7.811178239915468335e-01 -3.047466845836893298e-02 5.375703926054758997e-02 -1.562524776081201106e-01 -1.598708307182598268e-03 7.511661372400452261e-04 -1.027727556573586158e-02 -2.462313149242224310e-03 1.562331079152728779e-03 2.482155273622140348e-03 -1.424853503091811930e-03 8.347865185554526057e-04 8.839193979724103891e-04 -2.168933167339034615e-03 -4.239600575844139352e-03 -4.828250265781963355e-04 6.897500379688436601e-05 -8.465973068768324703e-04 4.304796127378191818e-03 -1.403121652580469276e-03 5.905394160692141892e-04 -7.558904525686025496e-04 -1.139032425714313086e-03 3.290958057870553913e-03 -2.003109699306836059e-04 1.876970480034410816e-03 -8.392273749642908953e-03 4.199916327084310961e-04
-4.557074565922955567e-03 2.291292934348187690e-04 -9.341388699149372893e-03 -3.241324401028767843e-01 1.506461326077253582e-01 -8.858091241038291985e-03 6.705693177349214724e-03 -3.813467333208599673e-03 -9.439182026450528354e-04 -2.934938379026070798e-01 4.839163434190907331e-02 1.425160583588171992e-01 3.900772680480275173e-02 -4.916217017199621397e-02 5.854371555143827316e-03 1.985629732591167457e-03 7.772916010069514173e-03 6.188853080405431681e-03 1.702062153625365282e+00 2.855267525325339562e-01 2.538412420554566618e-01 2.470627944220480515e-02 -6.867737193118604935e-03 -4.845682989344311797e-02 -5.155172886517869757e-02 -4.039998253212753743e-02 5.726059150820307642e-02 -7.545345740693075454e-02 5.961424540488857032e-02 -4.374290805861218157e-02 -9.808623485143306425e-03 -8.822186444541293623e-03 3.599928280357948297e-04 9.476976549078877654e-03 8.154168257083750605e-04 -5.908701181422195553e-03 -2.364047390408297901e-03 2.052715010256584739e-03 -6.637663036618147560e-04 -3.774444488594747016e-02 5.021758221639512770e-02 -9.414615586741968689e-03 -2.645144152457268912e-03 -6.122712665805648668e-04 2.550185414353312030e-03 -4.059367946059821985e-02 2.709867272458434638e-03 5.381845535981880785e-02 -9.314932533309477902e-03 -1.542583441079373521e-02 2.856321047643592403e-03 3.680241640943195114e-04 -7.894330914013356938e-04 2.699473778735626307e-03 -1.396507611120474711e-03 -8.319519293582973950e-04 -1.251943562066714939e-04 -1.967677334342639653e-03 -8.555735060010867228e-04 -1.810357633901795923e-03 -4.310559792079027286e-01 -5.163109736269841377e-02 -4.077925056670382853e-01 -4.483332727959566943e-01 -4.297926972890474540e-01 2.878430843381240764e-02 1.522174398860021453e-03 2.580893463988918370e-03 -3.662761674227732293e-03 -7.902362250071900268e-03 -1.353516341630648604e-03 -1.212306556460180859e-02 -5.405089167398335719e-03 -1.771618248207803680e-04 -2.272395673034417827e-04 -6.608372281581018429e-03 3.670793010286449096e-04 -1.002027281186239609e-03 -8.353534363948757549e-03 -5.949330293247742998e-03 -8.078579211829011592e-05 -7.085528129764932966e-03 3.807798154814334354e-03 -1.799964140178909097e-04
2.101658917060427942e-02 6.193577395733972091e-03 -2.197751490843213255e-03 1.204265771770983429e-01 -4.305438634262874764e-01 1.118765112954819840e-02 2.890336118009194290e-03 5.423513997179723808e-03 1.337500912666857514e-02 3.003719685894480282e-03 -2.614469173028953763e-01 4.880642922775610404e-02 4.942153508353382130e-02 -1.450657713416376726e-01 2.391542905620487602e-02 -7.756380906419554216e-03 -1.007318514354234307e-02 -1.218967841073443151e-02 2.855267525325339562e-01 1.798651725380712829e+00 -3.619817647891181156e-02 3.785121441237268743e-03 1.271266011760533235e-02 -3.196802453372477038e-02 -5.984857144518485050e-02 2.825093323321866551e-02 5.802215113916593670e-02 1.725508930600980206e-02 6.195939553398263980e-03 3.604605352533238327e-02 -8.694157499137444151e-03 -1.104639410122441531e-02 -1.175740355817175495e-02 -1.613920602540532337e-02 -3.708587532914708190e-03 -6.904114421148473124e-03 2.998522939033089994e-03 -1.804216023974685931e-03 -4.570302648842915205e-03 7.265996975315699991e-03 -1.055128585479198078e-02 -1.459813436523109778e-04 2.712701861655566864e-03 -8.834469664395540062e-04 -4.014723166204988564e-03 5.418647952391313083e-02 -1.289265653162327985e-03 -7.106976521356572762e-02 -1.163598865422792519e-02 -2.241167948712620775e-02 3.628274172329289528e-04 6.425541278365975127e-03 7.002380179982387390e-03 -1.041711529946103779e-03 2.202475806171765374e-03 1.609101800905411803e-03 4.062911182556248869e-04 1.449419942800296134e-03 1.207062566445488237e-03 1.190527462795537388e-03 -4.689638854042181559e-02 -1.667347884591152130e-01 -6.153893146974136891e-02 -4.326806712493923568e-01 -7.707488967084370479e-01 5.442033313267655159e-02 4.981318082427096602e-03 -1.185236229627568971e-02 -2.320111257852756209e-03 -1.652565501928106653e-03 8.891161448338279986e-04 -1.636975261343877894e-03 4.965255410310019483e-04 3.406231351887233560e-04 -2.437746709533743141e-03 -1.488631760027292646e-03 -9.259658043965225379e-05 4.063383614089093217e-03 -5.995156151934732123e-04 -3.575834272182345629e-03 -7.549455895028954217e-04 1.847679724997377312e-03 1.578393751269813704e-03 -4.289678318326826923e-04
7.577329355467384529e-03 2.748606658152586910e-03 1.625920363475064426e-02 -2.547681527229189724e-02 3.108788458801520216e-02 -2.667915352340882729e-01 9.273358558418189068e-03 2.179799092594708436e-03 1.592519454102186635e-02 9.742624800003432672e-02 -2.939185538506439849e-02 -3.682651041760947042e-01 -4.938799244470098472e-03 9.639965427913961549e-03 6.135940748725629557e-03 -6.190270375004027284e-03 -1.221707943964004013e-02 -1.342319714301981777e-02 2.538412420554566618e-01 -3.619817647891181156e-02 1.768632480920016459e+00 4.877430388352194113e-02 -2.349402012889788630e-03 -1.418678822957396002e-01 1.837144501814703956e-02 4.325630357977114371e-02 -3.845734406902622665e-02 -7.042442373968528513e-02 8.851666172191478832e-02 -8.282197202487608101e-03 -2.309245332597109710e-03 -3.484654986341258892e-03 -1.042987095084815102e-02 -3.604652595686502585e-03 -3.083560614947042020e-03 -1.123725644049798980e-02 2.973484067791737264e-03 -2.936161976696159345e-03 -2.281844303691475553e-04 4.739007949225568922e-02 -6.582955465113389526e-02 1.320635106943919210e-02 3.901812029852557220e-03 -3.686383250870504166e-03 -2.934272250564747692e-03 -1.654455228059523511e-03 -1.799964140178983690e-03 3.752996097003112770e-03 1.422018913894683607e-03 9.349420035207890419e-04 8.881712817681004877e-04 2.169405598871887962e-03 -4.240545438909851250e-03 -4.875493419067482379e-04 1.597291012584034758e-03 7.700633985542690990e-04 -1.038451752369403368e-02 2.469399622235060078e-03 1.563748373751299011e-03 2.485462294352139799e-03 -4.112365315415539291e-01 -6.257639111589177738e-02 -7.811225483068753306e-01 3.052143918012161644e-02 5.385908447164435703e-02 -1.562647608279743583e-01 8.747542262350152531e-03 -1.711619443535027010e-03 9.854449343830302271e-03 -1.048514544019222942e-02 -1.573197004408344595e-04 -1.314635226476656461e-02 1.495245801487266610e-03 6.061296566534508630e-04 -7.289618551958464057e-04 4.724315328553740185e-05 -8.456524438111253424e-04 4.335504177013792954e-03 -1.882167226895820403e-03 -8.394163475774332750e-03 4.034565290584926612e-04 1.124859479728652174e-03 3.297572099330529395e-03 -2.258222727048722817e-04
-4.583530731762852292e-03 2.245939507194462392e-03 8.989899638704989052e-03 6.711834787276337727e-03 -3.531425708093948422e-03 1.799019277113288705e-03 -3.238848859796604751e-01 1.486822347256455679e-01 -2.378976226846535313e-02 -2.937626514448017367e-01 1.638061853869447748e-02 -1.495930827209907277e-01 1.993188637116846164e-03 6.233261644493837128e-03 -7.718113952258289986e-03 3.901150625706557851e-02 -4.930437206338569855e-02 4.929823045345863193e-03 2.470627944220480515e-02 3.785121441237268743e-03 4.877430388352194113e-02 1.702520412212234824e+00 2.248188281290851576e-01 -3.104465710275893242e-01 -5.141519615218345662e-02 -5.194904378431006164e-02 -4.716472965108366860e-02 -7.550684217014345945e-02 6.790400151190184586e-02 2.999940233631642403e-02 -9.819961841931963697e-03 -8.708330445123153851e-03 1.595873717985474283e-03 9.459969013896084300e-03 2.072557134636568432e-03 5.579416403021992751e-03 -2.368771705736876908e-03 2.151925632156239960e-03 2.210979573763224122e-04 -2.648923604720097424e-03 -1.139977288780010239e-03 -2.361212801211182155e-03 -3.771420926784469635e-02 5.105000657728626240e-02 -1.647841186599573616e-03 -4.063808802468665826e-02 -8.962498609799368285e-03 -5.314524042549986782e-02 -1.968622197408341577e-03 -8.310070662926227932e-04 1.944055757699853252e-03 -1.396980042653328275e-03 -8.366762446868655605e-04 1.081868210238700083e-04 3.774727947514504214e-04 -1.349736889367803830e-03 -1.956338977554118990e-03 -9.324853595499451100e-03 -1.535638697546403211e-02 4.573137238040171464e-04 -7.900472523940464328e-03 1.282651611702337541e-03 1.263659864081561821e-02 1.539181934042809386e-03 3.606069890285090382e-03 2.984822424580266167e-03 -4.489143635813688249e-01 -4.263675686758459094e-01 6.507980580849240249e-02 -4.307021279897941257e-01 3.781436475281005349e-02 4.088909089809270037e-01 -5.518000303750812165e-03 -1.275565138709501556e-04 2.503887124133484087e-04 -6.625852248296652119e-03 5.763664700835706249e-04 8.754156303810150131e-04 -7.094504328889199470e-03 3.781814420507303119e-03 -6.368377062890544921e-04 -8.441406629059877362e-03 -5.817994327113971270e-03 1.376193055207706410e-03
1.886797055917802807e-02 6.554515086835492263e-03 4.456446649424767627e-03 8.319519293583299210e-04 2.636640384865853153e-03 -1.043837471843954944e-02 1.227896797044409349e-01 -4.317594297603244424e-01 2.531099180425967071e-02 -1.823680203128325711e-02 -2.704457931407245885e-01 -7.036725952420978814e-02 -6.234206507559562904e-03 -5.019585036588376445e-03 1.030609388924004152e-02 4.924626298484446885e-02 -1.450978966858718078e-01 9.630044365723997024e-03 -6.867737193118604935e-03 1.271266011760533235e-02 -2.349402012889788630e-03 2.248188281290851576e-01 1.814806994078235425e+00 2.676560849392136190e-02 -6.215781677778194070e-02 3.763862022258785724e-03 -6.742826295831648442e-02 3.207857351241291677e-02 -2.092966176855889232e-02 -3.330642306630404725e-02 -8.043619278395679889e-03 -7.813545121895075496e-03 1.112812475640839564e-02 -1.501292925107812481e-02 -1.933662263977057282e-03 4.839588622570479247e-03 2.279954577560040861e-03 -1.610991527036832998e-04 4.541956756871591214e-03 1.804216023974694171e-03 6.500657892089983011e-04 3.227652232467935652e-03 -3.147338871882514495e-03 4.473926616140416063e-03 2.056494462519454017e-03 5.331767793499209152e-02 1.432223435004359793e-02 6.868918271950748278e-02 8.806123772424191785e-04 -1.154575423145255166e-02 -7.762050084813789828e-04 1.813664654631791037e-03 1.164543728488503333e-03 -1.191472325861259477e-03 5.827915389303925386e-03 7.762522516346690230e-03 -1.445640490537462202e-04 -1.167520047145492734e-02 -1.111206208429131939e-02 2.303576154202820539e-03 6.675457559246458696e-04 6.108539719820054760e-04 -7.795120292113687840e-04 2.973011636258889121e-03 3.699138902257595170e-04 4.430935346650576728e-03 -4.292427869848037814e-01 -7.763835876008031711e-01 8.065162156293848028e-02 4.323976847612120977e-02 -1.689972630699596023e-01 -7.269303996045681227e-02 -2.196806627777494960e-04 6.845532911074433437e-04 2.126414329382050362e-03 -1.811774928500368975e-03 -5.621935240978959440e-04 -2.923406325309069534e-03 1.573197004408404117e-03 8.522664852710995238e-04 1.936969284707106714e-04 -1.185803147466992370e-04 -1.432884839150357645e-03 1.129111363524354632e-03
-1.193078593072968707e-02 -6.377825693547480674e-04 1.577968562890243176e-02 -9.667838888352422652e-03 7.601423363643021892e-04 1.881080634370254148e-02 -1.088482251698782901e-03 5.461308519808152906e-03 -2.655268360206344269e-01 -9.593997839767132163e-02 7.823938615617889031e-03 -3.590919011026417751e-01 7.723783130652564846e-03 1.031979440369284670e-02 -1.844372704267389917e-02 -5.845867787552430639e-03 2.395275114730045091e-02 6.143027221718460988e-03 -4.845682989344311797e-02 -3.196802453372477038e-02 -1.418678822957396002e-01 -3.104465710275893242e-01 2.676560849392136190e-02 1.752191863576649133e+00 -5.053600106953982235e-03 -5.267186402957879654e-02 -1.401609871675331409e-02 6.501697241462260635e-02 -8.588994239923888885e-02 1.860293646924616323e-02 4.128106734090229019e-03 2.908288516257697374e-03 -1.363720862740330081e-02 7.028836345822280646e-03 1.015727795639059100e-03 -1.301359900403420422e-02 -3.559771600065266342e-03 2.920571736111939043e-03 -1.876970480034412768e-03 -4.414400243000644528e-03 2.893643138739182899e-03 -4.458336375556195760e-03 -4.780203978890558425e-02 6.775660287365095624e-02 -1.825475442953172420e-03 -1.013129422208355890e-02 -5.338476321265709767e-04 -1.184102393948715908e-02 -2.720260766181249908e-03 -5.248714330023288672e-04 2.994743486770232860e-03 -2.036179906606677692e-03 -9.198241944694207856e-04 8.881712817681073182e-04 -3.512056015246877924e-03 2.395700303109613970e-03 -1.060703277566891339e-02 1.134308110385758798e-03 1.058719065128898434e-03 7.247099714001467661e-04 1.058482849362471154e-02 -2.889863686476339209e-03 -2.219247125588131447e-02 -9.623430324264020674e-03 3.315524497579032046e-03 8.576994478989366510e-03 6.398659924146506139e-02 8.162577538368626096e-02 -1.622580272537776924e-01 4.115034553576172316e-01 -7.089968986173779408e-02 -7.683371337332103312e-01 -1.277454864840938363e-03 -9.193517629365618006e-04 -1.055884475931767510e-03 5.442411258493934020e-04 1.914292571129989386e-03 4.727149917750899516e-03 -1.490521486158712106e-03 -3.493631185465509784e-03 4.988876986952784417e-04 1.849569451128799591e-03 8.776360585854330737e-03 -1.697918929082223565e-03
-4.405244519893902200e-01 2.085874979547730490e-01 -2.300977780772115594e-02 -1.648691563358693768e-02 2.397590029241063354e-03 2.169689057791607603e-02 -1.654124525986526428e-02 -2.389558693182550382e-03 -2.168460735806183176e-02 -4.404790985622360489e-01 -2.086389929918543440e-01 2.321670281911173556e-02 -5.135803193670794575e-02 6.210773903529923784e-02 5.116905932356527638e-03 -5.161031037525277976e-02 5.985235089744767034e-02 -1.839601145785545872e-02 -5.155172886517869757e-02 -5.984857144518485050e-02 1.837144501814703956e-02 -5.141519615218345662e-02 -6.215781677778194070e-02 -5.053600106953982235e-03 2.432545238357005868e+00 -5.716421547551576359e-05 -1.304855893746513593e-03 1.048278328252801386e-02 5.480205781122297334e-05 2.362157664275415906e-05 -1.347776770937994195e+00 -2.007834014634899257e-04 8.990372070237905716e-04 3.013640748084469093e-03 2.692859737274174440e-05 -9.921062190020610042e-06 3.877765264830221326e-02 -5.720531701885898934e-02 6.307905826685038068e-03 2.149563474491988403e-03 -6.174680134420021003e-04 -5.758940385507056552e-03 2.157594810550536937e-03 6.264442125662394393e-04 5.769333879229840596e-03 3.875072405092937211e-02 5.725067044601316740e-02 -6.294205312232188654e-03 -5.113598911626611454e-03 -2.381054925591232201e-04 8.557152354609411440e-03 1.251943562066752886e-03 -3.973149191313488961e-04 -1.568945120612711200e-03 1.374303329076297575e-03 -2.621995007347634014e-04 1.803271160908978803e-03 -5.113598911626588903e-03 -2.015392919161007254e-03 -8.349754911685942915e-03 1.424381071558997614e-03 2.277119988363339714e-04 -1.701225949812213475e-03 -5.103677849436615704e-03 2.012085898431053774e-03 8.360148405408754715e-03 -5.114071343159448321e-03 5.952637313976589725e-05 -8.566128553733703965e-03 1.360130383090647288e-03 4.832974581110553204e-04 1.597763444116903284e-03 -4.224955198325630601e-02 -1.576881970364681085e-02 1.674769783972343204e-03 -4.279946228749996473e-02 1.572157655036119858e-02 -1.631306082949634476e-03 5.332334711338650515e-03 6.661284613260730347e-05 4.280229687669498146e-04 5.483512801852354762e-03 -7.039229839545072280e-05 -4.034565290585048584e-04
1.208569623035295748e-01 -6.462069684486355658e-01 5.108685623684901256e-02 -4.417234832197634506e-04 7.521110003057596832e-03 5.314854744623095538e-04 4.100705705184644030e-04 7.523944592254727323e-03 4.100705705184719383e-04 -1.208980638468880042e-01 -6.463657054436748872e-01 5.136228382050368746e-02 5.194054001671868231e-02 3.896142851458291034e-03 -5.270965855220722390e-02 4.045714674760302054e-02 2.834683683438830523e-02 4.338291523057637850e-02 -4.039998253212753743e-02 2.825093323321866551e-02 4.325630357977114371e-02 -5.194904378431006164e-02 3.763862022258785724e-03 -5.267186402957879654e-02 -5.716421547551576359e-05 1.776946331035205606e+00 -1.179264695052276990e-01 6.661284613257850435e-05 -8.228812439274950027e-03 1.187220442065561356e-03 1.086592525567322119e-05 -3.652892579506386017e-01 1.603857810890717966e-02 1.228321985426855667e-05 -3.014113179617303683e-04 -1.941693600035597630e-04 6.213986437953339381e-02 -8.092326969433030759e-02 8.342196007160240789e-03 -2.140114843834806265e-04 -8.134326132703876416e-03 7.020332578230891775e-04 1.885001816092978866e-04 -8.139995311098139133e-03 7.346310335901115075e-04 -6.212947088581056987e-02 -8.098421336206865218e-02 8.332747376503132214e-03 -8.034643079271389099e-03 -1.216747412869022792e-02 1.027633070267014448e-02 7.601423363643003460e-04 -1.466899909515939800e-03 4.187633107230060402e-03 -1.468317204114508731e-03 -8.484870330082595197e-04 -5.177849600094926868e-03 -9.359341097397862533e-03 -1.439971312143188426e-03 -1.253124640898886991e-02 1.449419942800290063e-03 -8.362038131540180681e-04 -5.163204222576414995e-03 9.343750856813635292e-03 -1.419184324697549213e-03 -1.251849075760176969e-02 8.016690681022883846e-03 -1.215566334036884133e-02 1.027113395580874639e-02 -7.932125436641745053e-04 -1.467372341048787943e-03 4.173932592777254355e-03 9.578880030715761218e-02 1.910843820940141477e-02 1.963425450546945217e-03 -9.681019728119093226e-02 1.909993444181002156e-02 2.120745150987785911e-03 -1.729099410250680433e-04 9.278555305279601040e-04 -1.176354516809916754e-04 -5.196746861409616867e-06 9.283279620608149690e-04 -1.209424724109739143e-04
-1.293186834885022563e-02 5.117709065962438436e-02 -1.823226668856783306e-01 -3.770476063718759038e-03 4.695969436582423349e-04 1.191047137481690728e-02 3.747326918608849186e-03 4.644001967968350796e-04 1.191236110094830679e-02 1.312839986651807844e-02 5.138873998634357898e-02 -1.823429814415911676e-01 4.721905927736202990e-02 -6.744149104123642324e-02 -1.400759494916191568e-02 -5.740751771492108579e-02 5.802829274909306057e-02 -3.841293550493781600e-02 5.726059150820307642e-02 5.802215113916593670e-02 -3.845734406902622665e-02 -4.716472965108366860e-02 -6.742826295831648442e-02 -1.401609871675331409e-02 -1.304855893746513593e-03 -1.179264695052276990e-01 6.815165012142463397e-01 -3.779452262842826401e-06 1.185330715934139944e-03 2.365464685006870953e-03 8.654945681909584397e-04 1.606125482248424094e-02 -2.220295923591070475e-01 4.336808689942017736e-17 -1.998385383978243499e-04 -2.085785217556488172e-03 -6.729787185524846449e-03 8.241568090662050247e-03 -5.637525481563208582e-03 -1.893505583684352775e-03 7.152613407430394917e-04 -1.671462763242325105e-03 1.893978015217204387e-03 7.166786353416062551e-04 -1.672407626308033968e-03 6.753881193700459959e-03 8.286449086283302970e-03 -5.612486610321873633e-03 7.092614602757769601e-03 -2.267198926172947146e-03 -1.158354875408097728e-02 1.097458450823039604e-02 -8.212749767157861633e-03 -6.767581708153269475e-03 -1.064671702442876802e-02 6.597033924792479118e-03 -1.112387287261269384e-02 -5.157062612649291992e-03 2.839313512460785172e-04 -9.412725860610522341e-03 1.073506172107272123e-02 6.722228280999149527e-03 -1.117914736195677744e-02 5.166038811773538547e-03 2.730654259904067563e-04 -9.403749661486274919e-03 -7.089780013560636508e-03 -2.279954577560044764e-03 -1.157835200721956878e-02 -1.099489906414317930e-02 -8.225977850077819536e-03 -6.777030338810378050e-03 -1.040152505887682877e-02 2.060273914782299876e-03 3.750114264652694429e-02 1.063254407844310516e-02 2.013975624562468029e-03 3.754649607368105990e-02 -2.286568619020022306e-04 -1.190527462795555114e-04 -1.426743229223229113e-04 7.714806931528297908e-04 -1.171630201481337204e-04 -1.436191859880299308e-04
3.423711318602956372e-03 3.020254789544429830e-03 -3.647171433643337218e-04 -3.405858130976309739e-01 -1.507245562421797615e-02 -1.362346086979721038e-01 -3.406727404996763298e-01 1.459057546070543533e-02 1.364339748048370993e-01 3.403396762690139282e-03 -3.096788697866999923e-03 3.434577243858691342e-04 -7.544164661860940091e-02 -3.206629029255866903e-02 -6.494327309549721705e-02 -7.525976047846014150e-02 -1.726123091593686695e-02 7.030017424654427804e-02 -7.545345740693075454e-02 1.725508930600980206e-02 -7.042442373968528513e-02 -7.550684217014345945e-02 3.207857351241291677e-02 6.501697241462260635e-02 1.048278328252801386e-02 6.661284613257850435e-05 -3.779452262842826401e-06 2.631412457523279347e+00 2.309245332597070245e-03 -2.154287789820509948e-04 5.205723060533332461e-03 -2.929075503706189042e-05 2.645616583994425404e-05 -1.618484763579453034e+00 -9.453354972436162377e-04 2.692859737278510232e-05 -2.059801483249431783e-03 2.582783190120343901e-03 -2.324363141648580911e-04 2.837565515789244874e-02 5.311075292360141475e-03 4.799053997051487552e-02 2.838274163088532268e-02 -5.209502512796250311e-03 -4.799431942277772312e-02 -2.080116039162205506e-03 -2.559634045010416269e-03 2.598373430704413716e-04 4.403534317744939482e-03 5.045096339362594232e-03 3.404341625755835567e-03 -8.267551824969070207e-03 -8.027084174745685238e-03 5.173125284766610021e-04 -8.293535559276130065e-03 -7.875906084231960175e-03 1.174937222211348310e-03 4.269363762414034660e-03 4.540067030740172621e-03 -4.350621986065183328e-03 -8.308653368327489214e-03 7.848505055326381041e-03 -1.222652807029739764e-03 4.377550583437906512e-03 -4.579751279500023781e-03 4.404951612343500390e-03 4.396920276285028184e-03 -5.320996354550106000e-03 -3.383554638310235386e-03 -8.288338812414719828e-03 8.019997701752854674e-03 -5.055017401552216148e-04 1.394145453456177835e-03 -3.005609412025888032e-03 2.957421395674931846e-04 1.081395778706023460e-03 2.998050507500187641e-03 -3.302296414659639228e-04 -5.288823767162656453e-02 -3.193637162102472759e-04 -2.519477364717738650e-03 -5.278760975512843123e-02 2.220428204420695200e-04 2.519949796250565109e-03
1.139977288780010672e-03 7.355286535025344283e-03 -1.157457255495674721e-03 -1.215188388810600068e-02 -2.410459064196016632e-01 -3.419553921113788197e-02 1.191283353248116968e-02 -2.409003975074822390e-01 -3.415538253084516446e-02 -1.208479861044043074e-03 7.359065987288186672e-03 -1.145646467174288785e-03 -6.781754654138931471e-02 -2.092966176855889232e-02 -8.603497887982550218e-02 -5.962794591934132693e-02 6.233734076026693077e-03 8.865413929797569259e-02 5.961424540488857032e-02 6.195939553398263980e-03 8.851666172191478832e-02 6.790400151190184586e-02 -2.092966176855889232e-02 -8.588994239923888885e-02 5.480205781122297334e-05 -8.228812439274950027e-03 1.185330715934139944e-03 2.309245332597070245e-03 7.650622383474567911e-01 9.617477686950044735e-02 4.535342715408668301e-05 7.133716146116187307e-04 2.088147375220765153e-04 -8.933680286295106162e-04 -1.861394412396169540e-01 -2.033723262635825368e-02 1.534930050247124058e-03 3.179464216116719474e-04 -5.206195492066256498e-04 -5.481150644188078486e-03 -5.811380285653987982e-03 -9.154305812138632120e-03 5.462253382873868274e-03 -5.804766244194013367e-03 -9.130211803963015141e-03 -1.574141867474116233e-03 2.910178242389140145e-04 -5.187298230752038046e-04 4.605735013807068894e-03 -5.952637313977738980e-04 3.036317461661508683e-03 -1.184905527554570154e-02 -1.473986382508775048e-02 2.412235406759552676e-03 -1.313973822330658653e-02 -1.626203822394777648e-02 1.658707111855224452e-03 3.807798154814331752e-03 3.255053261373546877e-03 -3.802601407952922383e-03 1.312225825659094069e-02 -1.623841664730500678e-02 1.678549236235152850e-03 -3.779924694375865011e-03 3.248439219913567926e-03 -3.780869557441579078e-03 -4.636443063442666560e-03 -5.867599638063802567e-04 3.038207187792930312e-03 1.182637856196864373e-02 -1.472852546829921463e-02 2.387668967051071074e-03 -1.140922151845734497e-03 -1.020452110967588099e-04 9.448630657105160178e-07 -2.059801483249442083e-04 -7.133716146116153697e-05 -1.417294598566112840e-06 -1.042467420398674079e-02 4.118185671900317403e-03 -3.170015585459572843e-04 1.006609867054951077e-02 4.133775912484545512e-03 -3.642447118314949030e-04
-1.431467544551818421e-04 -1.155567529364244419e-03 -3.091119519472729834e-03 -1.106392131109334986e-01 -3.430325360062889961e-02 -5.509874481385685918e-01 1.106864562642190797e-01 -3.424797911128481254e-02 -5.510649269099568981e-01 1.119662732867309645e-04 -1.155567529364237046e-03 -3.085922772611320031e-03 -2.996963914974652005e-02 -3.328658094192413208e-02 1.856372465201916455e-02 4.369708219992522041e-02 3.607959616416511750e-02 -8.241568090662045043e-03 -4.374290805861218157e-02 3.604605352533238327e-02 -8.282197202487608101e-03 2.999940233631642403e-02 -3.330642306630404725e-02 1.860293646924616323e-02 2.362157664275415906e-05 1.187220442065561356e-03 2.365464685006870953e-03 -2.154287789820509948e-04 9.617477686950044735e-02 1.665375955373013861e+00 1.039349372284705030e-05 2.078698744563657282e-04 2.604987472164546625e-03 6.661284613265096972e-05 -2.045911996183494286e-02 -3.686449391285103738e-01 -1.719650779593487994e-04 -5.182573915423468796e-04 -4.406368906942098596e-03 -4.996766593551461855e-02 -9.139660434620116777e-03 -8.848500880921347789e-02 4.996199675712034716e-02 -9.110842111115936837e-03 -8.847272558935923015e-02 1.625164473022413895e-04 -5.258162960680310078e-04 -4.409675927672085903e-03 3.859293191895578172e-03 4.698804025779572055e-03 3.155842639473944783e-04 7.349617356631097179e-03 8.202828704967909251e-03 9.991926919891190931e-04 -4.623687412055575013e-03 -4.392195960956439202e-03 -1.013790826354353004e-02 -4.593451793952823756e-03 -4.851871842424715711e-03 1.937914147772752584e-03 4.618018233661305358e-03 -4.386526782562174751e-03 -1.013885312660923674e-02 4.606679876872774720e-03 -4.832502149577647815e-03 1.952087093758417182e-03 -3.924488743429613291e-03 4.689827826655319429e-03 3.278674838016286657e-04 -7.362845439551042939e-03 8.198104389639360168e-03 9.916337874634360491e-04 1.743272356236339935e-04 -3.307020729989380195e-06 -9.023442277537632966e-05 -2.551130277419031911e-05 5.669178394262672590e-06 -9.117928584108795699e-05 -9.423166597486629104e-02 -3.982597821970827495e-04 1.140922151845732545e-03 9.418772984231071899e-02 -2.159012105149073777e-04 1.111631396808706630e-03
-5.610927586263453337e-02 4.814077319796237174e-03 -2.366881979605571073e-04 1.001413120193542401e-02 -2.891280981074463617e-04 -2.500580103403514561e-03 1.002357983259243024e-02 3.170015585459557122e-04 2.587979936981656993e-03 -5.606722945621041287e-02 -4.822108655854785708e-03 5.300681798637451756e-04 -9.823741294194684656e-03 8.058737087447066794e-03 -4.171570435112993691e-03 -9.817599684267593746e-03 8.687071026144672567e-03 2.256805432450191724e-03 -9.808623485143306425e-03 -8.694157499137444151e-03 -2.309245332597109710e-03 -9.819961841931963697e-03 -8.043619278395679889e-03 4.128106734090229019e-03 -1.347776770937994195e+00 1.086592525567322119e-05 8.654945681909584397e-04 5.205723060533332461e-03 4.535342715408668301e-05 1.039349372284705030e-05 2.298764911472217065e+00 -1.563748373750272597e-04 -1.616188273898234344e-03 1.075254168778766450e-03 2.362157664276866027e-05 -1.086592525563017667e-05 4.922736572352676143e-04 -4.190467696427212577e-03 2.782621728518279436e-04 -4.554239976725866709e-03 5.102260554845256826e-05 3.368436829258270818e-04 -4.546208640667273940e-03 -5.291233167987427792e-05 -3.477096081816054198e-04 3.642447118315126839e-04 4.043069058176255309e-03 -5.532173249736713986e-04 -2.166098578141857720e-03 -7.984092905255696718e-04 1.370523876813458221e-03 5.810907854122688947e-05 -9.448630657111394340e-05 -2.031455591279540673e-05 4.062911182555828740e-05 -6.566798306690017559e-05 1.941693600036441952e-04 -2.144839159163409396e-03 -7.615596309628778430e-04 -1.211314450241167493e-03 4.960531094979768636e-05 5.196746861409261113e-05 1.445640490537272466e-04 -2.146728885294834493e-03 7.686461039557653278e-04 1.214149039438234667e-03 -2.159484536681924305e-03 3.793625208829351503e-04 -1.361547677689202559e-03 4.582585868702880594e-05 9.117928584109020670e-05 2.031455591275203865e-05 -4.152186569319920584e-01 4.266689799938075955e-01 -4.627797566391408240e-02 -4.152068461436705382e-01 -4.261870998302951796e-01 4.713685619064519883e-02 1.055412044398960567e-03 4.913287941700172066e-05 3.037734756259908697e-04 1.124387048195772589e-03 -5.338476321264313857e-05 -2.829864881803256359e-04
1.014230187679908135e-01 9.044229264983300043e-03 6.596089061726768954e-03 -3.770003632185919785e-04 -2.713646724721284834e-03 7.936849751970353334e-04 3.864489938756993613e-04 -2.705615388662739769e-03 8.428178546140155597e-04 -1.014319949671150523e-01 9.047536285713309034e-03 6.748212015306199844e-03 8.690378046874638190e-03 -7.828662930946445053e-03 2.970649478594606339e-03 8.808013498555632495e-03 -1.106340163640720867e-02 -3.503079816122617492e-03 -8.822186444541293623e-03 -1.104639410122441531e-02 -3.484654986341258892e-03 -8.708330445123153851e-03 -7.813545121895075496e-03 2.908288516257697374e-03 -2.007834014634899257e-04 -3.652892579506386017e-01 1.606125482248424094e-02 -2.929075503706189042e-05 7.133716146116187307e-04 2.078698744563657282e-04 -1.563748373750272597e-04 2.336219283396991475e+00 -2.084122258560836827e-01 -3.779452262929710805e-06 1.062970948924597640e-04 -1.530678166451420298e-04 9.795867833756244369e-03 2.991436466040246420e-03 -6.845532911074407416e-04 -1.464537751851664052e-05 6.254993495005185420e-04 -2.277119988362901696e-04 3.023561810274748334e-05 6.193577395733984668e-04 -2.404676502233923951e-04 -9.742010639010725143e-03 3.003247254361625200e-03 -5.947912998649192498e-04 2.135862960039161106e-03 -1.799349979186273124e-02 -2.977263520054583557e-03 -4.374715994240781225e-04 4.214089273070078341e-04 -7.799844607442264679e-04 -5.007774248267018048e-04 5.447135573822477249e-04 3.023561810274418330e-04 2.565303223404701103e-03 3.113323801516948929e-04 3.810160312478604126e-03 5.239265699366131741e-04 5.404616735865492780e-04 2.966870026331719606e-04 -2.561523771141854811e-03 3.051907702245741671e-04 3.814884627807172291e-03 -2.124997034783484250e-03 -1.799775167565843131e-02 -2.969232183996043696e-03 4.327472840955262200e-04 4.199916327084308792e-04 -7.710082616199718901e-04 4.045317832272704583e-01 -9.429194823845863382e-01 8.899806945389442114e-02 -4.036658162275466033e-01 -9.431651467816710710e-01 9.003316694238054640e-02 8.881712817681075892e-05 -1.048798002938936512e-04 -8.976199124255704345e-06 1.662958995650926964e-04 -1.039349372281826744e-04 -7.086472992834227617e-06
-1.102513468224592535e-02 6.775613044211835356e-03 7.001435316916682083e-02 -3.518670056706849070e-03 8.206135725697877911e-04 4.700693751911004525e-03 3.487017144005539505e-03 8.116373734455366827e-04 4.645419262566905308e-03 1.108844050764853928e-02 6.725535301729172397e-03 7.009702868741650439e-02 -1.561858647619873263e-03 1.114135283932834661e-02 -1.368303448609027237e-02 -2.914902557717656811e-04 -1.173094739233185649e-02 -1.037979320836547939e-02 3.599928280357948297e-04 -1.175740355817175495e-02 -1.042987095084815102e-02 1.595873717985474283e-03 1.112812475640839564e-02 -1.363720862740330081e-02 8.990372070237905716e-04 1.603857810890717966e-02 -2.220295923591070475e-01 2.645616583994425404e-05 2.088147375220765153e-04 2.604987472164546625e-03 -1.616188273898234344e-03 -2.084122258560836827e-01 3.991460637527192157e-01 4.724315329855316762e-07 -1.544851112437081427e-04 -1.277454864840938363e-03 -1.201865819584073229e-03 -6.221923287705315598e-04 -3.016002905748724986e-03 -2.140114843834913330e-04 -2.352709033619779298e-04 -1.503749569078667407e-03 2.088147375220789277e-04 -2.329087456977006233e-04 -1.490521486158715141e-03 1.114465986005829749e-03 -6.859705857060141186e-04 -3.070804963559947438e-03 -2.258222727048701025e-03 -1.889726131421507567e-03 4.125272144893148835e-03 3.675517325614804215e-04 -9.543116963678906022e-05 -9.084858376808911239e-04 -2.730654259904021484e-04 -2.277119988362882180e-04 -5.154228023452159767e-03 1.743744787769192089e-03 2.459478560045090349e-03 2.924823619907637381e-03 2.759000151875452161e-04 -2.215703889091759761e-04 -5.143834529729341028e-03 -1.749413966163465214e-03 2.463258012307933606e-03 2.927658209104763969e-03 2.252553548654431369e-03 -1.883112089961530783e-03 4.121492692630308180e-03 -3.855041308099901734e-04 -9.401387503822666077e-05 -9.146274476080100066e-04 -4.415392349219635082e-02 8.925554463930060467e-02 -1.344889741840714914e-01 4.470147163877573326e-02 9.002466317478914626e-02 -1.346595219674322497e-01 -3.670793010286274539e-04 -8.031336058541249624e-06 -1.790515509521864923e-04 3.510166289115448056e-04 -7.558904525686330428e-06 -1.795239824850403815e-04
-4.929350613812930049e-03 -4.078028991607663203e-03 4.393613255554976909e-04 -9.477779682684710216e-02 -3.503552247655436144e-03 -3.146724710889809568e-02 -9.479055247823424402e-02 3.434577243858623688e-03 3.147905789721938685e-02 -4.936437086805824798e-03 4.069052792483331647e-03 -4.436132093511526613e-04 9.462803603093195709e-03 1.498741794830397989e-02 -7.014663399836663753e-03 9.462803603093152341e-03 1.612314335328830089e-02 3.595676396562351440e-03 9.476976549078877654e-03 -1.613920602540532337e-02 -3.604652595686502585e-03 9.459969013896084300e-03 -1.501292925107812481e-02 7.028836345822280646e-03 3.013640748084469093e-03 1.228321985426855667e-05 4.336808689942017736e-17 -1.618484763579453034e+00 -8.933680286295106162e-04 6.661284613265096972e-05 1.075254168778766450e-03 -3.779452262929710805e-06 4.724315329855316762e-07 2.655634967075840347e+00 1.753665849959091779e-03 -1.483435013165289513e-04 -9.939959451277149277e-04 9.524219702364440914e-04 -9.637603270258376454e-05 5.432017764771062372e-03 5.555794826379487593e-04 5.381940022288465332e-03 5.424931291778307269e-03 -6.269166440990815107e-04 -5.400837283602607890e-03 -9.973029658577711905e-04 -9.514771071706827534e-04 9.826575883398921117e-05 -5.541621880393555414e-04 -2.554909729681891471e-03 1.771618248207532630e-04 -6.396722954861487707e-04 -2.309717764130019002e-03 1.763114480616238952e-03 -6.368377062890273870e-04 -2.619160418150149640e-03 -1.074781737246018488e-03 -5.584140718350484589e-04 -2.417904585153801949e-03 3.538512181086692250e-04 -6.434517477489935453e-04 2.615853397420190955e-03 1.367216856083475034e-03 -5.390443789881011263e-04 2.410818112160944063e-03 -3.467647451158603449e-04 -5.243990014693912776e-04 2.416487290555265760e-03 -1.866104554778028578e-04 -6.486484946103664856e-04 2.309245332597176063e-03 -1.764059343681964945e-03 1.020924542500558675e-03 -4.048738236571143394e-04 3.826695416131418461e-05 9.259658043966002752e-04 4.048738236571143394e-04 -4.062911182548984714e-05 -4.427009440612549862e-01 -4.532933314594053686e-02 -4.121454898107676512e-01 -4.427505493722048158e-01 4.477280880023693649e-02 4.123037543742742450e-01
3.307020729987690229e-04 5.003049932938478071e-04 -8.834469664395493171e-05 -1.078372216895682849e-02 2.384739891547369914e-02 -2.039014495803800810e-03 1.055034099172626541e-02 2.386535131372220786e-02 -2.069250113906551634e-03 -3.855041308099850777e-04 5.144779392795234638e-04 -8.787226511109951107e-05 -2.035235043540950181e-03 -1.889726131421506482e-03 9.717916630835107946e-04 -7.799844607442076028e-04 -3.649533591307783931e-03 -3.046238523851468871e-03 8.154168257083750605e-04 -3.708587532914708190e-03 -3.083560614947042020e-03 2.072557134636568432e-03 -1.933662263977057282e-03 1.015727795639059100e-03 2.692859737274174440e-05 -3.014113179617303683e-04 -1.998385383978243499e-04 -9.453354972436162377e-04 -1.861394412396169540e-01 -2.045911996183494286e-02 2.362157664276866027e-05 1.062970948924597640e-04 -1.544851112437081427e-04 1.753665849959091779e-03 4.026080420254833925e-01 1.933218178336172655e-01 -4.629829021982307757e-05 -8.362038131540472331e-05 1.577921319736964802e-04 -2.144839159163511582e-04 -2.482627705155004538e-03 9.618706008935473542e-04 1.658234680322299439e-04 -2.614908534354508981e-03 9.845473144706087375e-04 2.598373430704918548e-05 -9.968305343248569112e-05 1.592094265722619425e-04 1.781539310397626391e-03 -6.721755849466292711e-03 4.899114995710206113e-04 -9.349420035207919692e-04 7.960471328613263550e-04 -5.825080800106784487e-04 -2.319638826319919776e-04 1.754610713024865477e-03 4.270781057012592750e-04 1.611463958569693718e-03 1.695084339885091123e-03 -7.062851416187872992e-04 2.234601150405970081e-04 1.762642049083410541e-03 4.341645786940917366e-04 -1.616188273898236730e-03 1.713036738133598543e-03 -7.034505524216585429e-04 -1.779177152733349681e-03 -6.709472629612057981e-03 4.856596157753258506e-04 9.264382359293933406e-04 8.021887427884354799e-04 -5.929015737334968625e-04 1.700753518279355737e-04 -2.881832350418141116e-05 4.724315328554274155e-06 2.192082312448948478e-04 -1.322808291994705484e-05 3.779452262842402884e-06 -4.499343432608035598e-02 -1.118089535862834272e-01 -8.304921159217951154e-02 4.372212107116654062e-02 -1.118184022169405323e-01 -8.242985385260612197e-02
-2.362157664277239060e-05 -8.598253897967078120e-05 -2.801518989832374831e-04 -9.812686396325884242e-02 -2.061691209380863386e-03 5.817521895581118790e-03 9.807867594690761193e-02 -1.945945483831297215e-03 5.835474293829622308e-03 4.440856408840509486e-05 -8.881712817681023037e-05 -2.815691935818053849e-04 -5.592172054409080828e-03 4.823525950453395189e-03 -1.299706390038426508e-02 5.904449297626497214e-03 -6.916397641002712190e-03 -1.125993315407504587e-02 -5.908701181422195553e-03 -6.904114421148473124e-03 -1.123725644049798980e-02 5.579416403021992751e-03 4.839588622570479247e-03 -1.301359900403420422e-02 -9.921062190020610042e-06 -1.941693600035597630e-04 -2.085785217556488172e-03 2.692859737278510232e-05 -2.033723262635825368e-02 -3.686449391285103738e-01 -1.086592525563017667e-05 -1.530678166451420298e-04 -1.277454864840938363e-03 -1.483435013165289513e-04 1.933218178336172655e-01 2.147686976443462292e+00 7.558904525685959428e-06 1.544851112437036432e-04 1.326587744257896797e-03 -2.821833545745157119e-03 8.636048420596285349e-04 4.760220125050766520e-03 2.953641943411812985e-03 8.588805267310744640e-04 4.665733818479688572e-03 -4.724315328517851738e-07 1.592094265722591778e-04 1.325642881192186633e-03 5.125882131480804767e-04 -7.162062038087478122e-04 7.114818884802002466e-04 -3.144031851152528922e-03 -4.014250734672125676e-03 6.396722954861778273e-04 3.277257543417753070e-03 3.768586337587338277e-03 -1.007176784894377869e-02 -8.763604934467253936e-04 3.292847784002001996e-04 7.469142534443423340e-04 -3.273950522687765329e-03 3.762444727660216575e-03 -1.007413000660805323e-02 8.735259042495895901e-04 3.269226207359224052e-04 7.464418219114906132e-04 -5.083363293523839813e-04 -7.195132245387426007e-04 7.152613407430414433e-04 3.149701029546795109e-03 -4.011416145474998654e-03 6.425068846833110288e-04 -5.810907854121131761e-05 6.141609927121641450e-06 1.370051445280559934e-05 -5.196746861409141173e-05 4.724315328535798249e-07 1.417294598566119616e-05 -4.046390251852286513e-01 -8.303881809845670148e-02 -8.600705817623373051e-01 4.048539815326778202e-01 -8.215631599508285698e-02 -8.601083762849657255e-01
-4.573108892148074478e-01 -4.143621385629251419e-01 4.524429547002656316e-02 -4.168735845915840649e-03 5.694689697038709045e-03 8.987065049507830805e-03 -4.153145605331613407e-03 3.610794205613648139e-03 -1.002594199025681233e-02 -3.872521274815522632e-03 1.072466822734990596e-02 -1.174464790678462003e-03 -4.060218322818964082e-02 -5.332098495572208663e-02 1.009869644631652616e-02 -4.056769572629119469e-02 -5.421388055281874813e-02 1.668155742512346038e-03 -2.364047390408297901e-03 2.998522939033089994e-03 2.973484067791737264e-03 -2.368771705736876908e-03 2.279954577560040861e-03 -3.559771600065266342e-03 3.877765264830221326e-02 6.213986437953339381e-02 -6.729787185524846449e-03 -2.059801483249431783e-03 1.534930050247124058e-03 -1.719650779593487994e-04 4.922736572352676143e-04 9.795867833756244369e-03 -1.201865819584073229e-03 -9.939959451277149277e-04 -4.629829021982307757e-05 7.558904525685959428e-06 5.062803073213986149e-01 4.259414354332104469e-01 -4.671497483180535315e-02 -1.133363247320063813e-03 -3.410955667215824060e-03 7.100645938816333748e-04 -1.135725404984326212e-03 -3.480875534078423442e-03 4.251883795698880621e-05 3.044348797720042906e-03 3.724650205031787911e-03 -4.138500227813117255e-04 5.258162960680224426e-04 5.045568770895415920e-04 -1.973346512736909742e-03 3.435522106924290050e-03 8.291173401612085374e-04 -7.719531246856941968e-04 3.431270223128602553e-03 9.793505676091948144e-04 3.713311848243269851e-04 5.262887276008760065e-04 9.339971404550737825e-04 1.817916538427485473e-03 8.541562114025178995e-04 -3.883387200071149181e-04 -6.755770919831822607e-04 5.740043124192811212e-04 -6.514830838075718949e-04 -3.406231351887369085e-04 5.782561962149848807e-04 -5.248714330023207357e-04 4.743212589868105004e-04 8.522664852710982227e-04 -2.787346043846760865e-04 5.418789681851086688e-04 1.960590861349742627e-04 4.426683462854861910e-04 -4.818801635124851418e-05 -1.417294598566485534e-05 -2.275230262231491777e-03 3.982597821970770575e-04 5.527448934407924643e-04 -5.291233167980177190e-05 -1.885001816092875867e-04 5.527448934407921391e-04 2.834589197139679570e-06 1.842482978136000902e-04
-3.908312687744645020e-01 -7.649809801238057760e-01 6.620277556208964409e-02 2.977735951587435603e-03 4.165428825185856811e-03 2.848762143117886808e-04 1.013365637974792365e-03 4.294875065188226426e-03 -4.096926252921832649e-03 1.476348540173050630e-02 -7.070410320713553867e-03 2.144366727630555615e-03 8.936514875492341387e-03 1.431136842478792498e-02 -5.352649267251425105e-04 -2.716953745451259998e-03 -1.295407263089440580e-03 -1.783901468061901367e-03 2.052715010256584739e-03 -1.804216023974685931e-03 -2.936161976696159345e-03 2.151925632156239960e-03 -1.610991527036832998e-04 2.920571736111939043e-03 -5.720531701885898934e-02 -8.092326969433030759e-02 8.241568090662050247e-03 2.582783190120343901e-03 3.179464216116719474e-04 -5.182573915423468796e-04 -4.190467696427212577e-03 2.991436466040246420e-03 -6.221923287705315598e-04 9.524219702364440914e-04 -8.362038131540472331e-05 1.544851112437036432e-04 4.259414354332104469e-01 8.275951657623259461e-01 -7.066961570523723479e-02 -4.346370102269593409e-05 6.179404449748306192e-04 -1.225959827759698448e-03 -6.557349676032566809e-04 1.984212437992829026e-05 1.210369587175471207e-03 -3.731736678024618475e-03 -4.065273340220513544e-03 5.631383871636037224e-04 -5.097536239509470584e-04 1.631778514482471127e-03 1.173519927612752273e-03 -1.016672658704772733e-03 4.582585868697188532e-04 1.598708307182599569e-03 -4.077084128541869339e-04 -4.960531094980852838e-05 -1.002972144251970590e-03 -1.672407626308013151e-04 1.437136722946054683e-03 -8.810848087752740435e-04 -6.084918143177268143e-04 1.653510364993816383e-04 6.547901045375495530e-04 -7.327413074586911802e-04 5.636108186964647673e-04 3.193637162102452159e-04 -5.839253746092493320e-04 6.524279468732817333e-04 -2.692859737275560186e-04 -6.103815404491464910e-04 5.858151007405876937e-05 -5.277060221994583824e-04 1.738548040907813511e-04 4.403061886212075293e-04 -2.078698744563812865e-05 4.709197519502395998e-03 4.303851264312447394e-04 -8.173065518397962552e-05 -6.122712665805674689e-04 -9.165171737394241539e-05 -2.267671357705238443e-05 -6.803014073117415357e-04 -1.181078832138585479e-05 8.125822365112199581e-05
4.268277169888470834e-02 6.630151375245640910e-02 -1.650784435049242882e-01 8.740455789357320232e-03 -4.632191179646964752e-03 -1.300178821571282110e-02 -9.188793314037067839e-03 8.040784689198516872e-04 -1.314115551790516305e-02 -1.621385020759649352e-03 2.140587275367720598e-03 1.237723372927801262e-02 5.311453237586427623e-02 6.874020532505586978e-02 -1.184811041247998964e-02 -5.377640895339467347e-02 -7.107118250816429894e-02 3.755358254667390781e-03 -6.637663036618147560e-04 -4.570302648842915205e-03 -2.281844303691475553e-04 2.210979573763224122e-04 4.541956756871591214e-03 -1.876970480034412768e-03 6.307905826685038068e-03 8.342196007160240789e-03 -5.637525481563208582e-03 -2.324363141648580911e-04 -5.206195492066256498e-04 -4.406368906942098596e-03 2.782621728518279436e-04 -6.845532911074407416e-04 -3.016002905748724986e-03 -9.637603270258376454e-05 1.577921319736964802e-04 1.326587744257896797e-03 -4.671497483180535315e-02 -7.066961570523723479e-02 1.887808059398113913e-01 2.848762143117918900e-03 3.866852096421257746e-03 -5.338476321265736872e-05 -2.776952550123894421e-03 -3.881025042406920610e-03 5.503827357765174889e-04 4.039289605913489356e-04 5.574692087693406805e-04 1.027066152427589087e-03 -1.528788440319998453e-03 -1.051632592136067220e-03 2.755693131145410101e-03 -2.713646724721287002e-03 1.105962218414437192e-03 1.732406430980666439e-03 2.867186972899275765e-03 -7.110094569473384427e-04 1.702643244410776118e-03 1.595873717985464742e-03 1.149425919437129656e-03 2.764196898736802875e-03 7.275445605973277267e-05 2.834589197137646691e-06 -8.437627176797001362e-04 -6.306960963619297547e-04 3.831419731457073917e-04 6.481760630775732033e-04 7.681736724228358697e-04 -5.295957483308739392e-04 7.913228175327526601e-04 4.818801635124580368e-05 -7.700633985543653220e-05 -1.729099410250664441e-04 7.086472992830687527e-05 -1.936969284707133819e-05 3.113323801516926161e-04 -5.579416403022003160e-04 2.740102890561174078e-05 2.815691935818056017e-04 4.587310184025717124e-04 -3.349539567944622657e-04 2.177909366463217148e-04 -7.653390832257110979e-05 3.850316992771318390e-04 1.445640490537441873e-04
-1.213204176372614275e-03 -1.150134566736413580e-02 -1.131001089655774309e-03 -4.965553042175706588e-01 4.862312579300821780e-02 4.460887505833608380e-01 -4.889193933520284523e-03 -7.407726435172288723e-04 -6.710417492677771614e-03 -1.232101437686821885e-03 1.100529255786598590e-02 -3.611266637146488042e-03 -3.768822553353769200e-02 3.129386473634017916e-03 4.776849715007283614e-02 -2.651758193917229649e-03 -2.726402376108384186e-03 -3.904174187516834798e-03 -3.774444488594747016e-02 7.265996975315699991e-03 4.739007949225568922e-02 -2.648923604720097424e-03 1.804216023974694171e-03 -4.414400243000644528e-03 2.149563474491988403e-03 -2.140114843834806265e-04 -1.893505583684352775e-03 2.837565515789244874e-02 -5.481150644188078486e-03 -4.996766593551461855e-02 -4.554239976725866709e-03 -1.464537751851664052e-05 -2.140114843834913330e-04 5.432017764771062372e-03 -2.144839159163511582e-04 -2.821833545745157119e-03 -1.133363247320063813e-03 -4.346370102269593409e-05 2.848762143117918900e-03 5.416484215970835958e-01 -5.100087369786932001e-02 -4.699881169674485770e-01 2.841675670125099612e-03 -4.190467696427164872e-04 -3.838978635982784066e-03 -1.128638931991484805e-03 6.510106522747210415e-04 2.772700666328199552e-03 2.311135058728503583e-03 2.607822061361647625e-04 -8.059681950512863260e-04 9.132101530094464958e-04 1.614770979299683194e-03 -1.536347344845693423e-03 7.417175065829522632e-04 4.318024210298216942e-04 1.018089953303338846e-03 5.414065366522713679e-04 5.116433500823748667e-04 2.645616583990149581e-04 9.188793314037109472e-04 -1.911457981932843499e-03 -8.706913150524495581e-04 2.305938311867103754e-03 -5.045568770895443025e-04 -7.147889092101906983e-04 5.432962627836910446e-04 -4.492823877454631912e-04 3.689690271600537443e-04 7.417175065829576842e-04 -2.570027538733254090e-04 8.031336058541459688e-04 3.836144046785737493e-04 8.574632321325091101e-04 -6.472312000117813992e-05 3.519614919772602818e-04 -8.494318960739714180e-04 1.374775760609210770e-04 1.630833651416766818e-03 9.590360116964143154e-05 8.943128916952334650e-04 2.617270692018769862e-04 6.377825693548253168e-05 1.773035542806228847e-03
-1.341138635469843812e-02 -1.105489786881580505e-02 2.714119156254140783e-03 4.848706551154586403e-02 -1.493096238012774912e-01 -6.122618179499111912e-02 -1.497607959151552644e-03 5.809962991055422736e-03 -1.026121289361865696e-03 1.297060773454437009e-02 -1.132465627407622938e-02 1.699336223680790329e-03 -5.106843140706764095e-02 4.464950417016163436e-03 6.778447633408943296e-02 6.108539719820204380e-04 -8.829745349066978402e-04 -3.684493524739080369e-03 5.021758221639512770e-02 -1.055128585479198078e-02 -6.582955465113389526e-02 -1.139977288780010239e-03 6.500657892089983011e-04 2.893643138739182899e-03 -6.174680134420021003e-04 -8.134326132703876416e-03 7.152613407430394917e-04 5.311075292360141475e-03 -5.811380285653987982e-03 -9.139660434620116777e-03 5.102260554845256826e-05 6.254993495005185420e-04 -2.352709033619779298e-04 5.555794826379487593e-04 -2.482627705155004538e-03 8.636048420596285349e-04 -3.410955667215824060e-03 6.179404449748306192e-04 3.866852096421257746e-03 -5.100087369786932001e-02 1.785460492120324871e-01 6.540011438776835440e-02 4.199916327084385771e-04 6.188853080405431681e-04 -5.891221214706527385e-04 3.480403102545567492e-03 2.031455591278117658e-05 -3.882442337005485421e-03 1.934134695509912797e-03 1.325642881192187934e-03 8.210860041026396203e-04 1.429105386887515039e-03 3.196944182832327577e-03 -1.373830897543434470e-03 4.993601302281326561e-04 3.675517325614795000e-04 -8.976199124254306740e-06 1.847207293464583975e-04 6.330582540262015860e-05 1.776342563536278333e-04 -1.288320790096612184e-03 3.170488016992431719e-03 8.451800122782689596e-04 -1.783429036529046502e-03 1.548158133167067650e-03 -1.128638931991488275e-03 6.141609927119370555e-06 -7.265996975315711049e-04 -7.464418219115109420e-05 -3.406231351887260665e-04 2.999940233631589971e-04 -5.669178394264451359e-06 -2.919626873046228229e-04 1.100765471553052704e-04 2.447195340190846079e-04 2.697584052604207498e-04 -5.952637313977673927e-05 -2.007834014635358146e-04 1.251943562066748820e-04 -9.443906341778976173e-04 3.429852928530074388e-04 -5.243990014694651389e-05 1.267061371118119624e-03 1.100765471552998494e-04
-5.310130429294387510e-04 2.944665744287561226e-03 8.724393117240242246e-03 4.445996463918007180e-01 -6.118130079936982824e-02 -7.042810870564155667e-01 -1.356681632900784765e-02 -1.036042351551839328e-03 -3.417569708675800410e-03 -3.411428098748676974e-03 1.506111726742929806e-03 8.981868302646410160e-03 1.646896323533844804e-03 2.058384188650868273e-03 -1.826420306018888872e-03 -2.550185414353301622e-03 -4.022282070730676812e-03 -2.931437661367612864e-03 -9.414615586741968689e-03 -1.459813436523109778e-04 1.320635106943919210e-02 -2.361212801211182155e-03 3.227652232467935652e-03 -4.458336375556195760e-03 -5.758940385507056552e-03 7.020332578230891775e-04 -1.671462763242325105e-03 4.799053997051487552e-02 -9.154305812138632120e-03 -8.848500880921347789e-02 3.368436829258270818e-04 -2.277119988362901696e-04 -1.503749569078667407e-03 5.381940022288465332e-03 9.618706008935473542e-04 4.760220125050766520e-03 7.100645938816333748e-04 -1.225959827759698448e-03 -5.338476321265736872e-05 -4.699881169674485770e-01 6.540011438776835440e-02 7.682520960572964963e-01 3.835671615252798060e-03 -5.877048268720832646e-04 -4.757857967386499784e-03 -3.732209109556707677e-05 1.205645271846919305e-03 5.451859889151120225e-04 5.130606446809328480e-04 6.684906189903516965e-04 1.752720986893444282e-04 5.385719474551228791e-04 1.001082418120550913e-03 9.760435468792117352e-04 7.157337722758978261e-04 2.919626873046192450e-04 5.820356484778296553e-04 8.905334394323778484e-04 6.869154487717165844e-04 3.618825541672123381e-04 8.404556969497049140e-04 -1.473986382508768195e-03 1.217928491701149914e-03 9.075409746151820445e-04 -9.415560449807687526e-04 5.673902709592878579e-04 9.108479953451678341e-04 -6.108539719819892130e-04 5.291233167980244952e-04 8.064406265841236269e-04 -2.858210773774958087e-04 4.242435165041348556e-04 3.146394008816805741e-04 6.117988350477071829e-04 1.318083976666552704e-04 2.376330610262600881e-04 -5.669178394264397149e-04 3.136945378159753436e-04 1.020924542500472156e-03 3.500717658458352925e-04 2.227514677413108130e-03 -2.324363141648456282e-03 -7.180959299402428953e-05 1.616188273898243885e-03
-1.231629006153973742e-03 -1.097789152896040329e-02 3.608904479482228245e-03 -4.894390680381711239e-03 7.228202452687256798e-04 6.701441293553527662e-03 -4.965283756201980259e-01 -4.883760970892456199e-02 -4.460840262680322854e-01 -1.228794416956819832e-03 1.152024292867835295e-02 1.128166500458634060e-03 -2.640892268661548890e-03 -1.799019277113280465e-03 4.396920276285003898e-03 -3.771515413091043600e-02 -7.278280195169929516e-03 -4.734047418130586660e-02 -2.645144152457268912e-03 2.712701861655566864e-03 3.901812029852557220e-03 -3.771420926784469635e-02 -3.147338871882514495e-03 -4.780203978890558425e-02 2.157594810550536937e-03 1.885001816092978866e-04 1.893978015217204387e-03 2.838274163088532268e-02 5.462253382873868274e-03 4.996199675712034716e-02 -4.546208640667273940e-03 3.023561810274748334e-05 2.088147375220789277e-04 5.424931291778307269e-03 1.658234680322299439e-04 2.953641943411812985e-03 -1.135725404984326212e-03 -6.557349676032566809e-04 -2.776952550123894421e-03 2.841675670125099612e-03 4.199916327084385771e-04 3.835671615252798060e-03 5.415699979626296123e-01 5.124512080035555084e-02 4.699833926521200800e-01 -1.131945952721497700e-03 3.590479649701180595e-05 -2.857265910709318613e-03 5.418789681851249318e-04 5.140055077466562389e-04 -3.675517325614767895e-04 7.384104858529447896e-04 2.570027538733254090e-04 -8.021887427884198674e-04 9.146274476080017667e-04 1.916182297261411665e-03 9.774608414777779565e-04 2.304993448801380147e-03 5.031395824909809002e-04 7.166786353416157961e-04 7.412450750500770152e-04 -4.247159480369911300e-04 -9.084858376808891724e-04 5.376270843894103302e-04 -5.106984870166541863e-04 -2.636167953332969882e-04 2.310662627195655440e-03 -1.927520654049913462e-04 8.054957635184164990e-04 9.155723106737143156e-04 -1.617605568496793735e-03 1.535874913312839860e-03 4.001495083285045405e-04 8.484870330082588692e-04 -1.294462400023684771e-04 3.774727947514359473e-04 -8.541562114025287415e-04 7.228202452687175483e-05 2.768448782532455677e-04 -7.889606598683655781e-05 -1.748941534630615770e-03 1.661069269519506583e-03 -9.165171737393834964e-05 -9.047063854180498188e-04
-1.296777314534724480e-02 -1.133032545247049383e-02 1.695556771417946855e-03 1.488159328494427155e-03 5.813270011785406574e-03 -1.015255364106219631e-03 -4.864863709578241824e-02 -1.493176551373360528e-01 -6.143546896404600971e-02 1.341611067002698027e-02 -1.103269358677161707e-02 2.720733197714113663e-03 1.138559994181444126e-03 6.505382207418525155e-04 2.894588001804892195e-03 -5.022703084705221893e-02 -1.057585229450046238e-02 -6.584420002865240540e-02 -6.122712665805648668e-04 -8.834469664395540062e-04 -3.686383250870504166e-03 5.105000657728626240e-02 4.473926616140416063e-03 6.775660287365095624e-02 6.264442125662394393e-04 -8.139995311098139133e-03 7.166786353416062551e-04 -5.209502512796250311e-03 -5.804766244194013367e-03 -9.110842111115936837e-03 -5.291233167987427792e-05 6.193577395733984668e-04 -2.329087456977006233e-04 -6.269166440990815107e-04 -2.614908534354508981e-03 8.588805267310744640e-04 -3.480875534078423442e-03 1.984212437992829026e-05 -3.881025042406920610e-03 -4.190467696427164872e-04 6.188853080405431681e-04 -5.877048268720832646e-04 5.124512080035555084e-02 1.785243173615211343e-01 6.559711833696904582e-02 3.407648646485832850e-03 6.184128765076828821e-04 3.863545075691270439e-03 -6.141609927120048181e-06 -6.340031170919168454e-04 -7.464418219115109420e-05 3.396782721230189386e-04 2.995215918303000121e-04 -5.669178394267161865e-06 1.286903495498043469e-03 3.171905311591004771e-03 1.018089953303333425e-03 1.780122015799055941e-03 1.545323543969936292e-03 -1.126749205860069899e-03 -4.993601302281320056e-04 3.666068694957690111e-04 1.620440157693951711e-04 -1.842482978135980573e-04 6.283339386976456178e-05 1.781066878864868183e-04 -1.933189832444198947e-03 1.416349735500418506e-03 8.210860041026443908e-04 -1.431467544551792183e-03 3.197416614365196537e-03 -1.373830897543433169e-03 -2.281844303691462272e-04 -5.952637313978080503e-05 -2.017282645292470082e-04 3.755830686200245646e-04 1.105489786881520581e-04 2.442471024862303934e-04 1.086592525567367859e-04 1.313359661337947133e-03 9.921062189963196455e-05 -7.511661372400499695e-05 -9.467527918421742190e-04 3.415679982544372602e-04
3.417097277142924945e-03 1.483907444698736406e-03 8.979978576514991567e-03 1.357295793893497152e-02 -1.015255364106209222e-03 -3.400089741960126387e-03 -4.444994909068352706e-01 -6.136743882331485017e-02 -7.042414028076556809e-01 5.286508852651763523e-04 2.934744682097609712e-03 8.721086096510254071e-03 2.356960917415483817e-03 3.227652232467927845e-03 -4.452194765629071890e-03 9.411308566011963167e-03 -1.346429868637861408e-04 1.319454028111781071e-02 2.550185414353312030e-03 -4.014723166204988564e-03 -2.934272250564747692e-03 -1.647841186599573616e-03 2.056494462519454017e-03 -1.825475442953172420e-03 5.769333879229840596e-03 7.346310335901115075e-04 -1.672407626308033968e-03 -4.799431942277772312e-02 -9.130211803963015141e-03 -8.847272558935923015e-02 -3.477096081816054198e-04 -2.404676502233923951e-04 -1.490521486158715141e-03 -5.400837283602607890e-03 9.845473144706087375e-04 4.665733818479688572e-03 4.251883795698880621e-05 1.210369587175471207e-03 5.503827357765174889e-04 -3.838978635982784066e-03 -5.891221214706527385e-04 -4.757857967386499784e-03 4.699833926521200800e-01 6.559711833696904582e-02 7.682161912607994303e-01 -7.152613407430334202e-04 -1.221235512431151967e-03 -4.724315328552647852e-05 -9.103755638123142702e-04 -6.954192163631132614e-04 5.281784537323011043e-04 -8.050233319855575140e-04 -2.867659404432246206e-04 4.247159480369829985e-04 -8.399832654168676131e-04 -1.480600423968750617e-03 1.096986019290184782e-03 -9.108479953451569921e-04 -9.415560449807579106e-04 5.664454078935969930e-04 -7.166786353416103750e-04 2.848762143117886808e-04 4.606207445339948045e-04 -8.886437133009581716e-04 6.869154487717247159e-04 3.604652595686570673e-04 -5.140055077466453969e-04 5.829805115435367831e-04 1.738548040907837364e-04 -5.399892420536944130e-04 1.000609986587691928e-03 9.779332730106260994e-04 -2.466092601505085130e-04 -5.688075655578702337e-04 3.051907702245753055e-04 -2.929075503703390039e-04 6.089642458505803782e-04 1.237770616081040258e-04 2.339008519166965987e-03 -5.905394160692724109e-05 1.620440157693953066e-03 -1.020924542500470421e-03 3.420404297872996604e-04 2.237435739603054873e-03
-3.850316992771312969e-03 -1.070246394530567462e-02 1.186748010532706274e-03 -4.153145605331613407e-03 -3.623077425467886772e-03 9.989092330694060440e-03 -4.157397489127322154e-03 -5.701303738498691466e-03 -8.983758028777816609e-03 -4.576708820428432301e-01 4.145718981635129197e-01 -4.520933553659525761e-02 -2.369244137269703367e-03 -2.288930776684306063e-03 3.566385641525246161e-03 -2.374440884131141360e-03 -3.019782358011562605e-03 -2.985294856113110407e-03 -4.059367946059821985e-02 5.418647952391313083e-02 -1.654455228059523511e-03 -4.063808802468665826e-02 5.331767793499209152e-02 -1.013129422208355890e-02 3.875072405092937211e-02 -6.212947088581056987e-02 6.753881193700459959e-03 -2.080116039162205506e-03 -1.574141867474116233e-03 1.625164473022413895e-04 3.642447118315126839e-04 -9.742010639010725143e-03 1.114465986005829749e-03 -9.973029658577711905e-04 2.598373430704918548e-05 -4.724315328517851738e-07 3.044348797720042906e-03 -3.731736678024618475e-03 4.039289605913489356e-04 -1.128638931991484805e-03 3.480403102545567492e-03 -3.732209109556707677e-05 -1.131945952721497700e-03 3.407648646485832850e-03 -7.152613407430334202e-04 5.066639217260772154e-01 -4.261195421210969281e-01 4.665403116406700856e-02 5.796734908135401515e-04 6.873878803045701483e-04 -4.738488274539406735e-04 8.546286429353714634e-04 2.801518989832421994e-04 -5.456584204479507328e-04 8.565183690668074033e-04 3.973149191313705801e-04 4.653450598625439964e-04 5.787286277478221816e-04 6.538452414718424251e-04 3.425128613201620063e-04 3.435522106924290050e-03 -9.722640946163642502e-04 -5.862875322735225728e-04 5.248714330023315777e-04 -9.363592981193443127e-04 -1.814137086164656961e-03 5.310130429294387510e-04 -3.472371766487139088e-04 1.979015691131174193e-03 3.440718853785706358e-03 -8.277000455626098985e-04 7.724255562185369187e-04 7.369931912544472525e-05 2.266254063107246957e-03 -3.736933424886158383e-04 3.151118324145241634e-04 -4.455029354826184167e-04 5.952637313977673927e-05 5.971534575291972610e-04 -1.417294598569500972e-06 -1.936969284706984741e-04 5.900669845363738526e-04 5.480205781122686969e-05 1.799964140179071727e-04
-1.477860321078187933e-02 -7.070410320713559071e-03 2.159012105149073126e-03 -1.025176426296163989e-03 4.287316160662539913e-03 -4.087005190731886339e-03 -2.981042972317432017e-03 4.158814783725879594e-03 2.513335754790284315e-04 3.910528391633737444e-01 -7.645959484245287152e-01 6.618198857464399620e-02 -2.140587275367711057e-03 -1.511780905137177994e-04 2.901202043264865509e-03 -2.048463126460908085e-03 -1.800436571711833134e-03 -2.922461462243357202e-03 2.709867272458434638e-03 -1.289265653162327985e-03 -1.799964140178983690e-03 -8.962498609799368285e-03 1.432223435004359793e-02 -5.338476321265709767e-04 5.725067044601316740e-02 -8.098421336206865218e-02 8.286449086283302970e-03 -2.559634045010416269e-03 2.910178242389140145e-04 -5.258162960680310078e-04 4.043069058176255309e-03 3.003247254361625200e-03 -6.859705857060141186e-04 -9.514771071706827534e-04 -9.968305343248569112e-05 1.592094265722591778e-04 3.724650205031787911e-03 -4.065273340220513544e-03 5.574692087693406805e-04 6.510106522747210415e-04 2.031455591278117658e-05 1.205645271846919305e-03 3.590479649701180595e-05 6.184128765076828821e-04 -1.221235512431151967e-03 -4.261195421210969281e-01 8.271047818312220468e-01 -7.059071963925037108e-02 5.806183538792581214e-04 7.795120292113729039e-04 -2.673962475961417628e-04 6.066020881863071375e-04 5.810907854121062643e-05 -5.262887276008895590e-04 6.047123620548766187e-04 1.696029202950745558e-04 4.596758814682768346e-04 7.317964443929786313e-04 5.617210925650396695e-04 3.203085792759360808e-04 4.086532759198940618e-04 -4.440856408840306198e-05 -1.194306915058387583e-03 1.620440157693904277e-04 1.438081586011758992e-03 -8.810848087752686224e-04 5.078638978195273816e-04 1.762642049083417914e-03 1.173992359145616679e-03 1.018089953303338846e-03 4.596758814682849661e-04 1.594456423386898629e-03 -4.605735013807071496e-03 4.162121804455836110e-04 -1.129111363524307199e-04 -1.204700408781172197e-04 4.469202300811899505e-04 -9.448630657109225936e-06 7.388829173858071355e-04 -9.921062189960757000e-06 7.558904525685754446e-05 6.850257226402965824e-04 -9.023442277537291442e-05 -3.023561810274193358e-05
1.612408821635401713e-03 2.144839159163411998e-03 1.237534400314659055e-02 9.189738177102784941e-03 8.135270995769589616e-04 -1.312131339352522533e-02 -8.739510926291608334e-03 -4.631246316581256323e-03 -1.301643359323134512e-02 -4.268182683581900339e-02 6.626182950369655100e-02 -1.650699397373328603e-01 -2.121217582520701383e-04 4.552350250594408218e-03 -1.897285035947192996e-03 6.779392496474622234e-04 -4.554712408258685362e-03 -2.102320321206423300e-04 5.381845535981880785e-02 -7.106976521356572762e-02 3.752996097003112770e-03 -5.314524042549986782e-02 6.868918271950748278e-02 -1.184102393948715908e-02 -6.294205312232188654e-03 8.332747376503132214e-03 -5.612486610321873633e-03 2.598373430704413716e-04 -5.187298230752038046e-04 -4.409675927672085903e-03 -5.532173249736713986e-04 -5.947912998649192498e-04 -3.070804963559947438e-03 9.826575883398921117e-05 1.592094265722619425e-04 1.325642881192186633e-03 -4.138500227813117255e-04 5.631383871636037224e-04 1.027066152427589087e-03 2.772700666328199552e-03 -3.882442337005485421e-03 5.451859889151120225e-04 -2.857265910709318613e-03 3.863545075691270439e-03 -4.724315328552647852e-05 4.665403116406700856e-02 -7.059071963925037108e-02 1.887467908694457908e-01 -7.710082616199680954e-04 -4.922736572353001404e-04 7.932125436641777579e-04 -5.243990014694143169e-05 -7.795120292113281806e-05 -1.686580572293701384e-04 -7.795120292113620619e-05 4.724315328562744484e-07 -9.179344683379990488e-04 6.273890756319417967e-04 3.807798154814348557e-04 6.467587684790070904e-04 -2.868604267497844480e-03 -7.110094569473411532e-04 1.632250946015325341e-03 -1.598708307182595666e-03 1.152260508634263183e-03 2.764669330269664896e-03 1.527371145721434509e-03 -1.006279164981953127e-03 2.754748268079707744e-03 2.708922409392725342e-03 1.108796807611572670e-03 1.730516704849242859e-03 5.092811924180955544e-04 2.173185051134661179e-05 3.061356332902837344e-04 -1.459813436523111404e-04 -1.653510364993301387e-05 3.099150855531272080e-04 4.228262219055615870e-04 3.850316992771318390e-04 1.455089121194492823e-04 -9.354144350536480268e-05 -3.354263883273172391e-04 2.177909366463305239e-04
-4.105571749973079693e-02 5.670548445709802654e-02 1.082057182851954569e-02 3.979810475926977287e-02 -5.977109267379654423e-02 4.791873037752076084e-03 1.642172008205292901e-03 4.478650931468970784e-04 3.354263883273157429e-03 2.244522212595885437e-03 8.036060373869859802e-04 1.122969753597231196e-03 -4.493116785005001335e-01 4.293958548014489285e-01 -6.396628468555229374e-02 1.527843577254291325e-03 -4.978955924762816856e-03 -8.750849283080140706e-03 -9.314932533309477902e-03 -1.163598865422792519e-02 1.422018913894683607e-03 -1.968622197408341577e-03 8.806123772424191785e-04 -2.720260766181249908e-03 -5.113598911626611454e-03 -8.034643079271389099e-03 7.092614602757769601e-03 4.403534317744939482e-03 4.605735013807068894e-03 3.859293191895578172e-03 -2.166098578141857720e-03 2.135862960039161106e-03 -2.258222727048701025e-03 -5.541621880393555414e-04 1.781539310397626391e-03 5.125882131480804767e-04 5.258162960680224426e-04 -5.097536239509470584e-04 -1.528788440319998453e-03 2.311135058728503583e-03 1.934134695509912797e-03 5.130606446809328480e-04 5.418789681851249318e-04 -6.141609927120048181e-06 -9.103755638123142702e-04 5.796734908135401515e-04 5.806183538792581214e-04 -7.710082616199680954e-04 4.801992521185847740e-01 -4.575282077199209207e-01 4.940688970601528340e-02 -3.123575565779893731e-02 4.665261386946845112e-02 -5.552487805649242679e-03 -1.039349372281093281e-05 -1.161236707758510822e-03 -6.160507188434082319e-04 2.895060433337752915e-03 5.447135573822490260e-04 2.154760221353372186e-03 6.047123620548386716e-05 5.243990014695159609e-05 -2.546405962090521682e-04 3.280564564147724765e-03 -4.191884991025750934e-03 4.294402633655376115e-04 5.106984870166596073e-04 -3.982597821970777080e-04 5.480205781122375261e-04 2.801518989832421994e-04 -1.228321985423060959e-05 5.669178394264180309e-05 -2.815691935818029996e-04 1.582645635065456531e-04 3.911733092042546248e-04 2.990491602974496466e-04 -1.549575427765652845e-04 -2.210979573763129254e-04 1.984212437992598633e-04 -1.058246633596035438e-04 1.913347708064252334e-04 1.525953851122845899e-04 1.889726131419676783e-06 1.696029202950799768e-04
4.887776638921723614e-03 6.009801529453258524e-03 7.966140507007363203e-03 4.497973381162755080e-02 -6.240348117486669427e-02 7.288673688892783817e-03 -9.495873810392413926e-05 6.681599169173593408e-03 7.185683614730517359e-04 8.858091241038367879e-04 1.039869046967968787e-02 7.502212741743408088e-04 4.264767003599355677e-01 -7.759309981923276922e-01 8.172215141638876357e-02 -2.698528915669884051e-03 -1.171488472021477850e-02 -1.822168422223180992e-03 -1.542583441079373521e-02 -2.241167948712620775e-02 9.349420035207890419e-04 -8.310070662926227932e-04 -1.154575423145255166e-02 -5.248714330023288672e-04 -2.381054925591232201e-04 -1.216747412869022792e-02 -2.267198926172947146e-03 5.045096339362594232e-03 -5.952637313977738980e-04 4.698804025779572055e-03 -7.984092905255696718e-04 -1.799349979186273124e-02 -1.889726131421507567e-03 -2.554909729681891471e-03 -6.721755849466292711e-03 -7.162062038087478122e-04 5.045568770895415920e-04 1.631778514482471127e-03 -1.051632592136067220e-03 2.607822061361647625e-04 1.325642881192187934e-03 6.684906189903516965e-04 5.140055077466562389e-04 -6.340031170919168454e-04 -6.954192163631132614e-04 6.873878803045701483e-04 7.795120292113729039e-04 -4.922736572353001404e-04 -4.575282077199209207e-01 8.266937663976379191e-01 -9.117597882035768930e-02 -9.179344683379964467e-03 1.243628767088492473e-02 -3.487489575538390684e-03 -4.629829021982707557e-04 1.367689287616320575e-03 2.787346043846327184e-05 -1.275565138708959455e-05 1.724375094922122025e-04 -1.821695990690335668e-03 2.281844303691495882e-04 1.084230367903098007e-03 -3.198361477430933589e-04 4.288733455261111230e-03 -3.588589923569438477e-03 -2.088147375220829934e-04 3.529063550429675181e-04 1.199976093452714485e-04 3.930630353356722416e-04 2.215703889091671670e-04 9.117928584108478569e-05 -1.979488122664049441e-04 7.322688759258794936e-05 4.606207445339920940e-04 1.199976093452653336e-03 4.710142382568077431e-04 -1.251943562066714939e-04 -3.708587532914700601e-04 2.073974429235141701e-04 -3.529063550429607419e-04 2.050352852592382188e-04 1.048798002938893008e-04 6.396722954861803210e-04 -3.212534423416703137e-05
6.086666139848815466e-02 -8.291929292064427470e-02 -1.819759021405625843e-02 -6.845532911074416957e-03 5.197691724474854183e-03 -4.061021456424821277e-03 -1.508473884407203047e-03 -3.146394008816851820e-04 -3.093009245604138886e-03 -3.782286852040150395e-03 1.459813436523096225e-04 -1.018562384836192410e-03 -6.508122310309097380e-02 8.057744981228018299e-02 -1.622580272537776647e-01 3.668903284154839683e-03 -2.316804237122766733e-03 9.842166123976054531e-03 2.856321047643592403e-03 3.628274172329289528e-04 8.881712817681004877e-04 1.944055757699853252e-03 -7.762050084813789828e-04 2.994743486770232860e-03 8.557152354609411440e-03 1.027633070267014448e-02 -1.158354875408097728e-02 3.404341625755835567e-03 3.036317461661508683e-03 3.155842639473944783e-04 1.370523876813458221e-03 -2.977263520054583557e-03 4.125272144893148835e-03 1.771618248207532630e-04 4.899114995710206113e-04 7.114818884802002466e-04 -1.973346512736909742e-03 1.173519927612752273e-03 2.755693131145410101e-03 -8.059681950512863260e-04 8.210860041026396203e-04 1.752720986893444282e-04 -3.675517325614767895e-04 -7.464418219115109420e-05 5.281784537323011043e-04 -4.738488274539406735e-04 -2.673962475961417628e-04 7.932125436641777579e-04 4.940688970601528340e-02 -9.117597882035768930e-02 1.827525795805767517e-01 -4.946547121608935171e-02 7.404372171289030913e-02 -8.281252339421899672e-03 -1.129111363524354632e-04 1.370051445280588394e-03 1.179661537539867470e-03 -2.215703889091720676e-03 1.538709502509966664e-03 -1.433829702216068893e-03 9.547841279007173321e-04 -1.363909835353475800e-03 1.487686896961586602e-03 -4.847147527096105912e-04 1.541071660174239905e-03 2.373968452598255487e-03 -5.480205781122429471e-04 3.425128613201457433e-04 -7.010883947573885548e-04 -1.417294598566112840e-04 1.280289454038037195e-04 -1.261392192723894638e-04 7.261272659987182999e-04 6.614041459971579245e-06 -1.154622666298541194e-03 -1.535402481779968948e-04 1.889726131419676783e-06 5.031395824909748286e-04 -4.251883795701387838e-06 2.296017249677082472e-04 -2.314914510991136938e-05 -1.974763807335469892e-04 -1.497607959151564300e-04 -9.779332730106178595e-05
3.187684524788368667e-02 1.312178582505808822e-02 5.404616735865508392e-02 -4.003526538876318874e-02 -1.081301292399385397e-02 -5.737775452835121998e-02 -9.240760782651109926e-04 -1.275565138709582871e-04 2.525146543111986622e-03 2.229404403544517181e-03 -4.176294750441334608e-04 2.097596005877901213e-04 -4.306714199401585064e-01 -4.335456933860505624e-02 -4.114784164863758975e-01 -7.900944955473318543e-03 1.645006597402425127e-03 1.049364920778362437e-02 3.680241640943195114e-04 6.425541278365975127e-03 2.169405598871887962e-03 -1.396980042653328275e-03 1.813664654631791037e-03 -2.036179906606677692e-03 1.251943562066752886e-03 7.601423363643003460e-04 1.097458450823039604e-02 -8.267551824969070207e-03 -1.184905527554570154e-02 7.349617356631097179e-03 5.810907854122688947e-05 -4.374715994240781225e-04 3.675517325614804215e-04 -6.396722954861487707e-04 -9.349420035207919692e-04 -3.144031851152528922e-03 3.435522106924290050e-03 -1.016672658704772733e-03 -2.713646724721287002e-03 9.132101530094464958e-04 1.429105386887515039e-03 5.385719474551228791e-04 7.384104858529447896e-04 3.396782721230189386e-04 -8.050233319855575140e-04 8.546286429353714634e-04 6.066020881863071375e-04 -5.243990014694143169e-05 -3.123575565779893731e-02 -9.179344683379964467e-03 -4.946547121608935171e-02 4.739366997190538333e-01 5.158999581933998435e-02 4.316833682835347075e-01 3.283871584877726818e-03 3.897560146056864520e-04 3.696776744593324639e-03 -1.275565138708417354e-05 -1.171630201481283808e-04 1.422018913894702689e-04 2.878525329687813342e-03 -1.491466349224425956e-03 1.511780905137177994e-04 5.621935240978552864e-05 3.557409442400997438e-04 8.957301862937995778e-04 2.801518989832313573e-04 -1.422018913894756900e-04 1.426743229223292539e-04 7.143164776773371343e-04 -4.086532759198994828e-04 3.784176578171602598e-04 -1.072419579581742374e-04 4.010943713942045127e-04 -1.790515509521864923e-04 -2.385779240919663757e-04 -5.338476321265818187e-04 3.472371766487017115e-04 -4.832974581110505499e-04 2.097596005877873024e-03 -4.355818732926664688e-04 2.536957331433362583e-04 -1.055412044398918066e-03 1.351154183966397047e-04
-1.203755545715499628e-03 -7.712917205396878015e-03 -6.850257226402960836e-03 -5.200668043131841112e-02 -1.943158137787449891e-02 -7.632792817424606524e-02 8.234481617669332440e-04 -4.346370102269322359e-05 2.112241383396404847e-03 9.434457711121938504e-04 -9.099031322794444432e-04 5.050293086223951559e-04 -3.793294506755676143e-02 -1.690322230033909356e-01 -7.107023764509858010e-02 1.348792026302102123e-03 8.895885763666694195e-04 -1.473986382508730248e-04 -7.894330914013356938e-04 7.002380179982387390e-03 -4.240545438909851250e-03 -8.366762446868655605e-04 1.164543728488503333e-03 -9.198241944694207856e-04 -3.973149191313488961e-04 -1.466899909515939800e-03 -8.212749767157861633e-03 -8.027084174745685238e-03 -1.473986382508775048e-02 8.202828704967909251e-03 -9.448630657111394340e-05 4.214089273070078341e-04 -9.543116963678906022e-05 -2.309717764130019002e-03 7.960471328613263550e-04 -4.014250734672125676e-03 8.291173401612085374e-04 4.582585868697188532e-04 1.105962218414437192e-03 1.614770979299683194e-03 3.196944182832327577e-03 1.001082418120550913e-03 2.570027538733254090e-04 2.995215918303000121e-04 -2.867659404432246206e-04 2.801518989832421994e-04 5.810907854121062643e-05 -7.795120292113281806e-05 4.665261386946845112e-02 1.243628767088492473e-02 7.404372171289030913e-02 5.158999581933998435e-02 1.844627817295132199e-01 8.379281882489388045e-02 -4.147948858470120771e-04 1.985157301058286788e-03 3.203085792759631859e-04 -1.040294235347537666e-03 6.840808595745843587e-04 -1.302493736082268542e-03 1.512725768202906806e-03 -1.503277137545824685e-03 2.063108503979419958e-03 -5.669178394264993461e-05 1.096513587757331435e-03 1.411152988639021930e-03 1.275565138710043657e-05 2.031455591277914370e-05 1.285013769366735465e-04 4.086532759198994828e-04 -3.089702224874017571e-04 3.056632017574159674e-04 -7.369931912543067128e-05 -9.448630657071278860e-07 -1.299186715352274621e-04 6.614041459972087465e-06 6.141609927118015302e-06 1.511780905137164442e-05 -1.115410849071555091e-03 2.089092238286470709e-03 -5.234541384037654649e-04 -1.029900741624784332e-04 -9.949408081934274766e-04 2.168460735806206855e-04
-3.386058525434339217e-02 -1.337359183206997780e-02 -5.779018725653393973e-02 7.683626450359842992e-03 7.148833955167559900e-03 1.207298782211915084e-02 2.158539673616222381e-03 1.799019277113272442e-03 1.020924542500449388e-03 -7.384104858529420791e-04 -5.248714330023261567e-04 3.779452262843012748e-04 -4.088564214790285645e-01 -7.287161907987613207e-02 -7.683640623305829642e-01 1.212542772226610222e-02 -1.623274746891072932e-03 -1.314871442243084436e-02 2.699473778735626307e-03 -1.041711529946103779e-03 -4.875493419067482379e-04 1.081868210238700083e-04 -1.191472325861259477e-03 8.881712817681073182e-04 -1.568945120612711200e-03 4.187633107230060402e-03 -6.767581708153269475e-03 5.173125284766610021e-04 2.412235406759552676e-03 9.991926919891190931e-04 -2.031455591279540673e-05 -7.799844607442264679e-04 -9.084858376808911239e-04 1.763114480616238952e-03 -5.825080800106784487e-04 6.396722954861778273e-04 -7.719531246856941968e-04 1.598708307182599569e-03 1.732406430980666439e-03 -1.536347344845693423e-03 -1.373830897543434470e-03 9.760435468792117352e-04 -8.021887427884198674e-04 -5.669178394267161865e-06 4.247159480369829985e-04 -5.456584204479507328e-04 -5.262887276008895590e-04 -1.686580572293701384e-04 -5.552487805649242679e-03 -3.487489575538390684e-03 -8.281252339421899672e-03 4.316833682835347075e-01 8.379281882489388045e-02 8.361206652042341148e-01 -3.712366985177548845e-03 -1.440916175208896855e-03 -2.774590392459625084e-03 6.566798306689773613e-04 -2.593649115376013602e-04 1.356823362360645236e-03 -1.530678166451401867e-04 -1.624219609956781578e-03 7.053402785530760513e-04 -3.873938569414403163e-05 1.691304887622264129e-04 9.637603270249729941e-04 -5.763664700835435199e-05 -2.177909366463278134e-04 -1.275565138709501556e-04 -3.798349524157236621e-04 3.061356332902830839e-04 1.417294598566112840e-05 4.488099562126344284e-05 -2.248774096391529566e-04 1.672407626308040256e-04 -8.173065518398114340e-05 1.894450446750055566e-04 -3.836144046785643709e-04 -1.799964140178993664e-04 -8.338416554897400568e-04 1.138559994181507226e-04 -4.010943713942143247e-04 4.667623544611114645e-04 5.102260554838548325e-05
3.188771117313935616e-02 1.122969753597247459e-03 -5.550314620598106874e-02 -9.259658043965523534e-04 -6.585695568003943276e-04 -2.455226676249404154e-03 -4.004943833474884640e-02 1.888308836822942972e-03 5.835757752749325816e-02 2.227514677413102925e-03 -4.568412922711473194e-04 -1.124387048195818993e-04 -7.898110366276174174e-03 -6.680181874575048546e-04 -1.058719065128898781e-02 -4.310488927349099275e-01 4.668993596056401213e-02 4.112681844542552811e-01 -1.396507611120474711e-03 2.202475806171765374e-03 1.597291012584034758e-03 3.774727947514504214e-04 5.827915389303925386e-03 -3.512056015246877924e-03 1.374303329076297575e-03 -1.468317204114508731e-03 -1.064671702442876802e-02 -8.293535559276130065e-03 -1.313973822330658653e-02 -4.623687412055575013e-03 4.062911182555828740e-05 -5.007774248267018048e-04 -2.730654259904021484e-04 -6.368377062890273870e-04 -2.319638826319919776e-04 3.277257543417753070e-03 3.431270223128602553e-03 -4.077084128541869339e-04 2.867186972899275765e-03 7.417175065829522632e-04 4.993601302281326561e-04 7.157337722758978261e-04 9.146274476080017667e-04 1.286903495498043469e-03 -8.399832654168676131e-04 8.565183690668074033e-04 6.047123620548766187e-04 -7.795120292113620619e-05 -1.039349372281093281e-05 -4.629829021982707557e-04 -1.129111363524354632e-04 3.283871584877726818e-03 -4.147948858470120771e-04 -3.712366985177548845e-03 4.743609432355580524e-01 -4.312355031903879199e-02 -4.328531087588846082e-01 -3.124189726772605771e-02 1.856183492588775940e-03 5.022325139478937828e-02 7.166786353416103750e-04 -4.695969436582477560e-04 -2.900729611732076997e-04 2.777897413189635376e-04 -3.212534423416432087e-05 -1.393673021923434643e-04 6.047123620548386716e-05 -2.140114843834884598e-04 -9.528944017692868133e-04 2.877580466622105780e-03 -1.510363610538638986e-03 1.521229535794303483e-04 -1.431467544551806223e-04 4.313299894969681303e-04 9.401387503822311001e-05 -3.278674838016262805e-04 -6.061296566534481525e-04 -2.281844303691468777e-04 1.922796338721438809e-04 -1.068640127318862092e-03 9.212414890679733459e-05 -5.532173249736487388e-04 2.149563474491964984e-03 -3.165291270130804642e-05
6.146334242448453500e-03 -5.780199804485536969e-03 -4.707780224903829885e-03 3.103875170859841329e-04 -8.168341203069454017e-04 -1.726264821053536281e-03 -5.245690768212961375e-02 -3.305131003856213306e-03 7.971715199095055771e-02 1.056829338997488299e-03 -8.702188835195987047e-04 -2.300741565005692650e-04 -1.296824557688009511e-03 5.971534575291937916e-04 -2.878052898154951321e-03 5.140905454225637439e-02 -1.666984112310853361e-01 -6.229198733311283598e-02 -8.319519293582973950e-04 1.609101800905411803e-03 7.700633985542690990e-04 -1.349736889367803830e-03 7.762522516346690230e-03 2.395700303109613970e-03 -2.621995007347634014e-04 -8.484870330082595197e-04 6.597033924792479118e-03 -7.875906084231960175e-03 -1.626203822394777648e-02 -4.392195960956439202e-03 -6.566798306690017559e-05 5.447135573822477249e-04 -2.277119988362882180e-04 -2.619160418150149640e-03 1.754610713024865477e-03 3.768586337587338277e-03 9.793505676091948144e-04 -4.960531094980852838e-05 -7.110094569473384427e-04 4.318024210298216942e-04 3.675517325614795000e-04 2.919626873046192450e-04 1.916182297261411665e-03 3.171905311591004771e-03 -1.480600423968750617e-03 3.973149191313705801e-04 1.696029202950745558e-04 4.724315328562744484e-07 -1.161236707758510822e-03 1.367689287616320575e-03 1.370051445280588394e-03 3.897560146056864520e-04 1.985157301058286788e-03 -1.440916175208896855e-03 -4.312355031903879199e-02 1.784959714695498190e-01 6.224710633749157285e-02 4.679859521312075554e-02 -3.536150023422492301e-03 -7.509960618882208228e-02 4.747936905196532224e-04 -4.209364957741409344e-04 -1.157457255495622679e-04 2.031455591277914370e-05 -5.338476321265601347e-05 -1.455089121194669006e-04 -4.960531094981394939e-05 1.082813073304526473e-03 -1.362020109222050702e-03 1.498552822217256520e-03 -1.503277137545813843e-03 -1.621385020759652171e-03 -1.606267211708097459e-05 7.653390832257551436e-05 1.483435013165835409e-04 1.058246633596018497e-04 -4.866044788410682151e-05 -7.984092905255588297e-05 7.133716146116293288e-05 -1.096041156224475703e-03 1.653510364994521115e-05 -9.665949162220967630e-04 2.287513482085732144e-03 6.094366773834285211e-05
3.311461586396477474e-02 1.854766197990207009e-03 -5.214840989117504322e-02 -2.547350825156188044e-03 -1.402649221047608990e-03 9.392883736230581149e-03 3.894253125326875911e-03 -3.590479649700860539e-03 3.478040944881270833e-03 8.744707673153078852e-04 8.621875474610799861e-04 8.026611743212841432e-03 -1.263896079847988754e-02 -6.902224695017064940e-04 -2.238616818435201772e-02 4.080154933505459880e-01 -6.107783829367451067e-02 -7.811178239915468335e-01 -1.251943562066714939e-04 4.062911182556248869e-04 -1.038451752369403368e-02 -1.956338977554118990e-03 -1.445640490537462202e-04 -1.060703277566891339e-02 1.803271160908978803e-03 -5.177849600094926868e-03 -1.112387287261269384e-02 1.174937222211348310e-03 1.658707111855224452e-03 -1.013790826354353004e-02 1.941693600036441952e-04 3.023561810274418330e-04 -5.154228023452159767e-03 -1.074781737246018488e-03 4.270781057012592750e-04 -1.007176784894377869e-02 3.713311848243269851e-04 -1.002972144251970590e-03 1.702643244410776118e-03 1.018089953303338846e-03 -8.976199124254306740e-06 5.820356484778296553e-04 9.774608414777779565e-04 1.018089953303333425e-03 1.096986019290184782e-03 4.653450598625439964e-04 4.596758814682768346e-04 -9.179344683379990488e-04 -6.160507188434082319e-04 2.787346043846327184e-05 1.179661537539867470e-03 3.696776744593324639e-03 3.203085792759631859e-04 -2.774590392459625084e-03 -4.328531087588846082e-01 6.224710633749157285e-02 8.414478031687113724e-01 -4.694079710451014298e-03 2.388613830116780370e-03 7.944408656496010357e-03 1.148008624838551400e-04 -1.270840823381020127e-04 1.097930882355889308e-03 1.535402481779991717e-04 1.077143894910245758e-04 2.192082312448830842e-04 8.787226511109899607e-05 -3.099150855531278585e-04 1.475403677107336910e-03 -1.894450446750109776e-04 2.056022030986595032e-03 6.746322289174805538e-04 2.078698744563143371e-05 1.799964140178963307e-04 4.903839311038858846e-04 -2.026731275949621050e-04 -2.513335754790609576e-04 -2.456643970847883747e-05 2.574751854061840687e-04 -3.562133757729587288e-04 4.592034499354205601e-04 6.056572251205948054e-04 4.445580724169085783e-04 1.918072023392842183e-04
-4.103351321768659854e-02 5.299453476651902473e-02 -2.287891427312018292e-02 1.640282282073867804e-03 -2.858210773775012297e-04 -3.375995733784518948e-03 3.978015236102128149e-02 -5.940259607816933407e-02 8.267079393436245482e-03 2.251136254055862221e-03 5.414065366522442628e-04 -1.279344590972359991e-03 1.536347344845704265e-03 -2.976791088521725873e-03 9.624375187329736042e-03 -4.487886967936293159e-01 4.328313769083732554e-01 -3.047466845836893298e-02 -1.967677334342639653e-03 1.449419942800296134e-03 2.469399622235060078e-03 -9.324853595499451100e-03 -1.167520047145492734e-02 1.134308110385758798e-03 -5.113598911626588903e-03 -9.359341097397862533e-03 -5.157062612649291992e-03 4.269363762414034660e-03 3.807798154814331752e-03 -4.593451793952823756e-03 -2.144839159163409396e-03 2.565303223404701103e-03 1.743744787769192089e-03 -5.584140718350484589e-04 1.611463958569693718e-03 -8.763604934467253936e-04 5.262887276008760065e-04 -1.672407626308013151e-04 1.595873717985464742e-03 5.414065366522713679e-04 1.847207293464583975e-04 8.905334394323778484e-04 2.304993448801380147e-03 1.780122015799055941e-03 -9.108479953451569921e-04 5.787286277478221816e-04 7.317964443929786313e-04 6.273890756319417967e-04 2.895060433337752915e-03 -1.275565138708959455e-05 -2.215703889091720676e-03 -1.275565138708417354e-05 -1.040294235347537666e-03 6.566798306689773613e-04 -3.124189726772605771e-02 4.679859521312075554e-02 -4.694079710451014298e-03 4.797627253822264182e-01 -4.569749903949472669e-01 5.072969799801033131e-02 2.801518989832313573e-04 -1.700753518278793307e-05 -7.984092905255859348e-05 5.078638978195328026e-04 -3.925906038028213882e-04 -4.766834166510783202e-04 3.282926721812008848e-03 -4.284481571465418095e-03 4.866044788410411100e-04 5.905394160691775432e-05 5.574692087692112268e-05 3.921181722700030608e-05 -2.697584052604241108e-04 6.991986686259851411e-05 -4.162121804455910920e-04 3.047183386917176216e-04 -1.015727795639065605e-04 2.579476169390325369e-04 2.177909366463223924e-04 -2.740102890561512891e-05 -1.677131941636657211e-04 2.532233016104830196e-04 -1.388948706594804136e-04 -1.686580572293620069e-04
-8.473059541761179120e-03 1.234085650124815137e-02 -1.493119859589417744e-02 3.160566954802485843e-04 -1.319973702797920881e-03 -1.117773006735828332e-03 4.507941686506001383e-02 -6.962317985996256675e-02 7.299539614148437688e-03 1.445168059004603217e-03 1.230684143088261193e-03 -1.260919761191003127e-03 -3.607487184883648688e-03 3.675517325614822105e-04 3.313634771447609550e-03 4.299315921597068879e-01 -7.702854413747058926e-01 5.375703926054758997e-02 -8.555735060010867228e-04 1.207062566445488237e-03 1.563748373751299011e-03 -1.535638697546403211e-02 -1.111206208429131939e-02 1.058719065128898434e-03 -2.015392919161007254e-03 -1.439971312143188426e-03 2.839313512460785172e-04 4.540067030740172621e-03 3.255053261373546877e-03 -4.851871842424715711e-03 -7.615596309628778430e-04 3.113323801516948929e-04 2.459478560045090349e-03 -2.417904585153801949e-03 1.695084339885091123e-03 3.292847784002001996e-04 9.339971404550737825e-04 1.437136722946054683e-03 1.149425919437129656e-03 5.116433500823748667e-04 6.330582540262015860e-05 6.869154487717165844e-04 5.031395824909809002e-04 1.545323543969936292e-03 -9.415560449807579106e-04 6.538452414718424251e-04 5.617210925650396695e-04 3.807798154814348557e-04 5.447135573822490260e-04 1.724375094922122025e-04 1.538709502509966664e-03 -1.171630201481283808e-04 6.840808595745843587e-04 -2.593649115376013602e-04 1.856183492588775940e-03 -3.536150023422492301e-03 2.388613830116780370e-03 -4.569749903949472669e-01 8.349169096585183913e-01 -5.337767673966473114e-02 3.259777576702059532e-05 -5.007774248267293435e-05 6.047123620548928817e-05 3.916457407371115498e-04 -1.308635346009386557e-04 -4.313299894969518673e-04 4.196609306354313895e-03 -3.564495915393822364e-03 1.542016523239947033e-03 -3.562133757729533078e-04 1.096041156224485894e-03 1.686580572293674279e-04 -3.543236496415566025e-05 2.362157664278661737e-06 -1.309107777542248795e-03 1.540126797108511093e-04 -6.991986686260122461e-05 6.306960963619256347e-04 1.776342563536217347e-04 2.045628537263778786e-04 -1.195251778124097530e-04 6.614041459978694322e-06 -6.675457559246472791e-04 4.488099562126204693e-05
-6.048351942534245518e-02 7.616541172694381301e-02 -3.334138299973534586e-02 1.476820971705911263e-03 -7.889606598684604458e-05 -2.932382524433325630e-03 -2.962145711003208361e-03 9.302649313455223223e-03 -4.533925420813043547e-03 3.582920745175176627e-03 -6.467587684790172819e-04 -7.138440461444808599e-04 -2.981987835383144783e-03 4.425738599789163022e-03 8.585498246580766657e-03 -2.872997880753402206e-02 5.431687062698122015e-02 -1.562524776081201106e-01 -1.810357633901795923e-03 1.190527462795537388e-03 2.485462294352139799e-03 4.573137238040171464e-04 2.303576154202820539e-03 7.247099714001467661e-04 -8.349754911685942915e-03 -1.253124640898886991e-02 -9.412725860610522341e-03 -4.350621986065183328e-03 -3.802601407952922383e-03 1.937914147772752584e-03 -1.211314450241167493e-03 3.810160312478604126e-03 2.924823619907637381e-03 3.538512181086692250e-04 -7.062851416187872992e-04 7.469142534443423340e-04 1.817916538427485473e-03 -8.810848087752740435e-04 2.764196898736802875e-03 2.645616583990149581e-04 1.776342563536278333e-04 3.618825541672123381e-04 7.166786353416157961e-04 -1.126749205860069899e-03 5.664454078935969930e-04 3.425128613201620063e-04 3.203085792759360808e-04 6.467587684790070904e-04 2.154760221353372186e-03 -1.821695990690335668e-03 -1.433829702216068893e-03 1.422018913894702689e-04 -1.302493736082268542e-03 1.356823362360645236e-03 5.022325139478937828e-02 -7.509960618882208228e-02 7.944408656496010357e-03 5.072969799801033131e-02 -5.337767673966473114e-02 1.740503907453807286e-01 1.403121652580451711e-04 -1.450364805866024946e-04 2.277119988362906033e-04 4.771558481839264631e-04 -4.322748525626671267e-04 -5.423513997179730747e-04 -4.275505372341179347e-04 -1.473986382508757353e-04 2.376803041795403759e-03 -8.943128916952280440e-04 1.410208125573303960e-03 9.637603270249594416e-04 -7.351034651229648546e-04 -2.617270692018718904e-04 -8.650221366581932383e-04 1.299186715352280584e-04 1.256667877395250578e-04 3.708587532914686506e-04 7.039229839545038398e-05 7.842363445398841488e-05 -1.044073687610387862e-04 -8.881712817680680158e-05 -8.267551824969014153e-05 1.559024058423266225e-05
2.228931972011663834e-03 4.705418067239765679e-04 1.185803147467026251e-04 -4.008865015197583814e-02 -1.909568255801434664e-03 -5.841285201683731054e-02 -9.226587836665557218e-04 6.533728099389834402e-04 2.447195340190866895e-03 3.189574250919789689e-02 -1.088482251698796345e-03 5.551023267897389757e-02 3.807798154814470530e-04 -5.834529430763903471e-03 3.507804131451171346e-03 -1.399342200317639463e-03 -2.211452005296020602e-03 -1.598708307182598268e-03 -4.310559792079027286e-01 -4.689638854042181559e-02 -4.112365315415539291e-01 -7.900472523940464328e-03 6.675457559246458696e-04 1.058482849362471154e-02 1.424381071558997614e-03 1.449419942800290063e-03 1.073506172107272123e-02 -8.308653368327489214e-03 1.312225825659094069e-02 4.618018233661305358e-03 4.960531094979768636e-05 5.239265699366131741e-04 2.759000151875452161e-04 -6.434517477489935453e-04 2.234601150405970081e-04 -3.273950522687765329e-03 8.541562114025178995e-04 -6.084918143177268143e-04 7.275445605973277267e-05 9.188793314037109472e-04 -1.288320790096612184e-03 8.404556969497049140e-04 7.412450750500770152e-04 -4.993601302281320056e-04 -7.166786353416103750e-04 3.435522106924290050e-03 4.086532759198940618e-04 -2.868604267497844480e-03 6.047123620548386716e-05 2.281844303691495882e-04 9.547841279007173321e-04 2.878525329687813342e-03 1.512725768202906806e-03 -1.530678166451401867e-04 7.166786353416103750e-04 4.747936905196532224e-04 1.148008624838551400e-04 2.801518989832313573e-04 3.259777576702059532e-05 1.403121652580451711e-04 4.743836199491350825e-01 4.334275855028367486e-02 4.326523253574210415e-01 -3.121969298568185933e-02 -1.873663459304422858e-03 -5.017695310456955771e-02 -9.921062189968210890e-06 4.771558481839318841e-04 1.129111363524354632e-04 3.285761311009146278e-03 4.147948858470229191e-04 3.712839416710408263e-03 -4.039289605913445446e-04 6.056572251205945886e-04 2.286568619020031522e-04 -2.159012105149094919e-04 -4.308575579641037243e-04 -8.787226511109967370e-05 -5.064466032209649551e-04 -2.151453200623382710e-03 2.834589197132225680e-05 2.281844303691407791e-04 1.070057421917432541e-03 -9.684846423534923705e-05
-1.038404509216107148e-03 -8.725810411838719454e-04 -2.338536087634140396e-04 5.245690768212959987e-02 -3.284816447943428308e-03 7.965809804934362304e-02 -3.084977909545536141e-04 -8.102200788469765330e-04 -1.698391360615078430e-03 -6.114681329747129190e-03 -5.794372750471198097e-03 -4.682268922129637252e-03 1.338398532579280348e-03 7.744097686565335099e-03 2.422628900482377053e-03 8.215584356355244092e-04 1.594456423386898629e-03 7.511661372400452261e-04 -5.163109736269841377e-02 -1.667347884591152130e-01 -6.257639111589177738e-02 1.282651611702337541e-03 6.108539719820054760e-04 -2.889863686476339209e-03 2.277119988363339714e-04 -8.362038131540180681e-04 6.722228280999149527e-03 7.848505055326381041e-03 -1.623841664730500678e-02 -4.386526782562174751e-03 5.196746861409261113e-05 5.404616735865492780e-04 -2.215703889091759761e-04 2.615853397420190955e-03 1.762642049083410541e-03 3.762444727660216575e-03 -3.883387200071149181e-04 1.653510364993816383e-04 2.834589197137646691e-06 -1.911457981932843499e-03 3.170488016992431719e-03 -1.473986382508768195e-03 -4.247159480369911300e-04 3.666068694957690111e-04 2.848762143117886808e-04 -9.722640946163642502e-04 -4.440856408840306198e-05 -7.110094569473411532e-04 5.243990014695159609e-05 1.084230367903098007e-03 -1.363909835353475800e-03 -1.491466349224425956e-03 -1.503277137545824685e-03 -1.624219609956781578e-03 -4.695969436582477560e-04 -4.209364957741409344e-04 -1.270840823381020127e-04 -1.700753518278793307e-05 -5.007774248267293435e-05 -1.450364805866024946e-04 4.334275855028367486e-02 1.784893574280898287e-01 6.255040738158472446e-02 -4.681135086450784188e-02 -3.572054819919501072e-03 -7.511944831320201132e-02 1.164071296955643047e-03 1.362964972287763251e-03 1.371468739879154507e-03 -3.855041308099881135e-04 1.984684869525433007e-03 -1.435719428347488570e-03 -1.412570283237599969e-04 -4.299126948984237015e-05 -8.409281284825828725e-05 -2.125941897849525014e-05 7.039229839545207805e-05 1.469262067180248819e-04 9.750986838135025474e-04 2.288930776684296522e-03 5.999880467263030322e-05 -5.810907854121638626e-05 -1.096513587757323846e-03 1.984212437992557976e-05
-7.209305191372978715e-04 7.832914814742149680e-04 7.811182964230804424e-03 -3.994881041825059514e-03 -3.725595068097503279e-03 3.621187699336467312e-03 2.450502360920841626e-03 -1.258085171993862661e-03 9.263437496228231482e-03 -3.297902801403526651e-02 1.890670994487251341e-03 -5.193487083832440399e-02 1.952559525291266192e-03 -5.102260554838277274e-05 -1.079931240954105573e-02 3.099150855531549635e-04 5.579416403021990149e-04 -1.027727556573586158e-02 -4.077925056670382853e-01 -6.153893146974136891e-02 -7.811225483068753306e-01 1.263659864081561821e-02 -7.795120292113687840e-04 -2.219247125588131447e-02 -1.701225949812213475e-03 -5.163204222576414995e-03 -1.117914736195677744e-02 -1.222652807029739764e-03 1.678549236235152850e-03 -1.013885312660923674e-02 1.445640490537272466e-04 2.966870026331719606e-04 -5.143834529729341028e-03 1.367216856083475034e-03 4.341645786940917366e-04 -1.007413000660805323e-02 -6.755770919831822607e-04 6.547901045375495530e-04 -8.437627176797001362e-04 -8.706913150524495581e-04 8.451800122782689596e-04 1.217928491701149914e-03 -9.084858376808891724e-04 1.620440157693951711e-04 4.606207445339948045e-04 -5.862875322735225728e-04 -1.194306915058387583e-03 1.632250946015325341e-03 -2.546405962090521682e-04 -3.198361477430933589e-04 1.487686896961586602e-03 1.511780905137177994e-04 2.063108503979419958e-03 7.053402785530760513e-04 -2.900729611732076997e-04 -1.157457255495622679e-04 1.097930882355889308e-03 -7.984092905255859348e-05 6.047123620548928817e-05 2.277119988362906033e-04 4.326523253574210415e-01 6.255040738158472446e-02 8.414988257742596067e-01 4.781951975562123702e-03 2.436329414935183100e-03 7.951022697955986707e-03 4.483375246797452213e-04 6.850257226403240127e-05 1.167378317685639679e-03 -3.735988561820324620e-03 3.113323801516993923e-04 -2.802936284430952545e-03 1.214149039438322216e-04 -3.273950522687774870e-04 9.826575883391871092e-05 -8.125822365112402869e-05 2.518060070119118110e-04 3.576306703715207758e-04 -5.140055077466551547e-04 2.225152519748803935e-04 2.319638826319889418e-04 -1.658234680322341723e-04 -1.365327129952058176e-04 4.275505372341179347e-04
2.240742760333051288e-03 -5.329027690608584278e-04 1.287848358563759271e-03 3.975605835284564543e-02 5.945739813598056173e-02 -8.287393949349040889e-03 1.640282282073851541e-03 2.820416251146564551e-04 3.357098472470305701e-03 -4.100422246264957826e-02 -5.301248716476749528e-02 2.288316615691587952e-02 -9.330050342360840521e-03 1.168417667057916609e-02 -1.149425919437132258e-03 -1.963897882079822417e-03 -1.448002648201732624e-03 -2.462313149242224310e-03 -4.483332727959566943e-01 -4.326806712493923568e-01 3.052143918012161644e-02 1.539181934042809386e-03 2.973011636258889121e-03 -9.623430324264020674e-03 -5.103677849436615704e-03 9.343750856813635292e-03 5.166038811773538547e-03 4.377550583437906512e-03 -3.779924694375865011e-03 4.606679876872774720e-03 -2.146728885294834493e-03 -2.561523771141854811e-03 -1.749413966163465214e-03 -5.390443789881011263e-04 -1.616188273898236730e-03 8.735259042495895901e-04 5.740043124192811212e-04 -7.327413074586911802e-04 -6.306960963619297547e-04 2.305938311867103754e-03 -1.783429036529046502e-03 9.075409746151820445e-04 5.376270843894103302e-04 -1.842482978135980573e-04 -8.886437133009581716e-04 5.248714330023315777e-04 1.620440157693904277e-04 -1.598708307182595666e-03 3.280564564147724765e-03 4.288733455261111230e-03 -4.847147527096105912e-04 5.621935240978552864e-05 -5.669178394264993461e-05 -3.873938569414403163e-05 2.777897413189635376e-04 2.031455591277914370e-05 1.535402481779991717e-04 5.078638978195328026e-04 3.916457407371115498e-04 4.771558481839264631e-04 -3.121969298568185933e-02 -4.681135086450784188e-02 4.781951975562123702e-03 4.793743866622192651e-01 4.568072772007836235e-01 -5.079442111801152349e-02 2.893170707206333021e-03 1.984212437992015875e-05 2.217121183690281151e-03 -1.464537751851469234e-05 1.039821803814689524e-03 -6.576246937346871997e-04 1.039349372281758981e-04 1.011003480310475756e-04 -2.518060070119178826e-04 -3.840868362114239522e-04 -6.708527766546628843e-05 4.209364957741409344e-04 1.743272356236359451e-04 1.403121652580478817e-04 1.644061734336690894e-04 1.313359661337966107e-04 3.118048116845854823e-05 1.606267211708351569e-04
-1.440443743676040472e-03 1.222652807029728922e-03 -1.269423528782394383e-03 -4.501469374505885634e-02 -6.961467609237116660e-02 7.317019580864084390e-03 -3.174739900788201181e-04 -1.317139113600788655e-03 -1.109269239144423632e-03 8.445658512855577435e-03 1.232384896606536842e-02 -1.491938780757279606e-02 1.535544211239831501e-02 -1.110308588516705983e-02 1.062026085858888344e-03 8.551010744682331589e-04 1.210842018708330192e-03 1.562331079152728779e-03 -4.297926972890474540e-01 -7.707488967084370479e-01 5.385908447164435703e-02 3.606069890285090382e-03 3.699138902257595170e-04 3.315524497579032046e-03 2.012085898431053774e-03 -1.419184324697549213e-03 2.730654259904067563e-04 -4.579751279500023781e-03 3.248439219913567926e-03 -4.832502149577647815e-03 7.686461039557653278e-04 3.051907702245741671e-04 2.463258012307933606e-03 2.410818112160944063e-03 1.713036738133598543e-03 3.269226207359224052e-04 -6.514830838075718949e-04 5.636108186964647673e-04 3.831419731457073917e-04 -5.045568770895443025e-04 1.548158133167067650e-03 -9.415560449807687526e-04 -5.106984870166541863e-04 6.283339386976456178e-05 6.869154487717247159e-04 -9.363592981193443127e-04 1.438081586011758992e-03 1.152260508634263183e-03 -4.191884991025750934e-03 -3.588589923569438477e-03 1.541071660174239905e-03 3.557409442400997438e-04 1.096513587757331435e-03 1.691304887622264129e-04 -3.212534423416432087e-05 -5.338476321265601347e-05 1.077143894910245758e-04 -3.925906038028213882e-04 -1.308635346009386557e-04 -4.322748525626671267e-04 -1.873663459304422858e-03 -3.572054819919501072e-03 2.436329414935183100e-03 4.568072772007836235e-01 8.354176870833451840e-01 -5.350570568506853031e-02 -5.432962627836829131e-04 1.464537751851713180e-04 1.538237070977102258e-03 1.162181570824185424e-04 6.840808595745952007e-04 -2.584200484718942323e-04 -1.237770616081100973e-04 -7.086472992830564199e-05 6.254993495005188673e-04 6.047123620548936949e-05 1.889726131414255772e-06 -1.311469935206523553e-03 3.779452262843080511e-06 -6.675457559246472791e-04 4.771558481838885160e-05 -1.677131941636589448e-04 2.026731275949554914e-04 -1.143284309510069971e-04
-3.571582388386652929e-03 -6.491209261432905227e-04 -7.209305191373032926e-04 2.955531669543247624e-03 9.304539039586647020e-03 -4.539122167674438171e-03 -1.475876108640204135e-03 -7.842363445400061216e-05 -2.924823619907619601e-03 6.042777250446552256e-02 7.620556840723652359e-02 -3.333760354747250521e-02 -4.620380391325527858e-04 2.290820502815721620e-03 7.332137389915434431e-04 1.806578181638967412e-03 1.189582599729842403e-03 2.482155273622140348e-03 2.878430843381240764e-02 5.442033313267655159e-02 -1.562647608279743583e-01 2.984822424580266167e-03 4.430935346650576728e-03 8.576994478989366510e-03 8.360148405408754715e-03 -1.251849075760176969e-02 -9.403749661486274919e-03 4.404951612343500390e-03 -3.780869557441579078e-03 1.952087093758417182e-03 1.214149039438234667e-03 3.814884627807172291e-03 2.927658209104763969e-03 -3.467647451158603449e-04 -7.034505524216585429e-04 7.464418219114906132e-04 -3.406231351887369085e-04 3.193637162102452159e-04 6.481760630775732033e-04 -7.147889092101906983e-04 -1.128638931991488275e-03 5.673902709592878579e-04 -2.636167953332969882e-04 1.781066878864868183e-04 3.604652595686570673e-04 -1.814137086164656961e-03 -8.810848087752686224e-04 2.764669330269664896e-03 4.294402633655376115e-04 -2.088147375220829934e-04 2.373968452598255487e-03 8.957301862937995778e-04 1.411152988639021930e-03 9.637603270249729941e-04 -1.393673021923434643e-04 -1.455089121194669006e-04 2.192082312448830842e-04 -4.766834166510783202e-04 -4.313299894969518673e-04 -5.423513997179730747e-04 -5.017695310456955771e-02 -7.511944831320201132e-02 7.951022697955986707e-03 -5.079442111801152349e-02 -5.350570568506853031e-02 1.740579496499063961e-01 -2.155705084419074109e-03 -1.881222363830112407e-03 -1.428160523821809863e-03 -1.407845967909041561e-04 -1.302493736082268542e-03 1.357295793893490560e-03 -2.777897413189555145e-04 1.247219246738070879e-04 3.680241640943297029e-04 6.429793162161712063e-04 -2.631443638004488453e-04 -8.692740204538874568e-04 8.173065518397251044e-05 -8.267551824967929951e-05 1.653510364994521115e-05 -7.936849751969893090e-05 7.936849751970299666e-05 -1.048798002938923501e-04
2.248774096391599822e-03 -7.941574067298930173e-04 -1.116828143670110362e-03 1.640282282073867804e-03 -4.525894084754544019e-04 -3.367964397725986461e-03 3.979007342321125296e-02 5.981786339554921728e-02 -4.802266531474887017e-03 -4.103304078615374606e-02 -5.671446065622225141e-02 -1.083663450063663408e-02 -1.970039492006923736e-03 -8.825021033738455773e-04 2.720260766181259449e-03 -9.331467636959411838e-03 1.162795731816938447e-02 -1.424853503091811930e-03 1.522174398860021453e-03 4.981318082427096602e-03 8.747542262350152531e-03 -4.489143635813688249e-01 -4.292427869848037814e-01 6.398659924146506139e-02 -5.114071343159448321e-03 8.016690681022883846e-03 -7.089780013560636508e-03 4.396920276285028184e-03 -4.636443063442666560e-03 -3.924488743429613291e-03 -2.159484536681924305e-03 -2.124997034783484250e-03 2.252553548654431369e-03 -5.243990014693912776e-04 -1.779177152733349681e-03 -5.083363293523839813e-04 5.782561962149848807e-04 -5.839253746092493320e-04 7.681736724228358697e-04 5.432962627836910446e-04 6.141609927119370555e-06 9.108479953451678341e-04 2.310662627195655440e-03 -1.933189832444198947e-03 -5.140055077466453969e-04 5.310130429294387510e-04 5.078638978195273816e-04 1.527371145721434509e-03 5.106984870166596073e-04 3.529063550429675181e-04 -5.480205781122429471e-04 2.801518989832313573e-04 1.275565138710043657e-05 -5.763664700835435199e-05 6.047123620548386716e-05 -4.960531094981394939e-05 8.787226511109899607e-05 3.282926721812008848e-03 4.196609306354313895e-03 -4.275505372341179347e-04 -9.921062189968210890e-06 1.164071296955643047e-03 4.483375246797452213e-04 2.893170707206333021e-03 -5.432962627836829131e-04 -2.155705084419074109e-03 4.798742192239802140e-01 4.573089994886760379e-01 -4.941019672674527852e-02 -3.120977192349189133e-02 -4.666631438392124243e-02 5.555794826379232589e-03 1.483435013165826464e-04 1.568472689079849613e-04 2.272395673034363617e-04 -4.332197156283843376e-04 -1.573197004408439462e-04 -3.873938569414084408e-04 1.681856256965141893e-04 -5.669178394263773733e-06 -1.710202148936406687e-04 1.516505220465764320e-04 1.067695264253120269e-04 -1.965315176678415418e-04
-6.930570586988291787e-04 1.047994869333081572e-02 5.414065366522659468e-04 9.968305343247604172e-05 6.566798306689732197e-03 5.522724619079304436e-04 -4.492823877454631826e-02 -6.227072791413432867e-02 7.466780376779239004e-03 -4.712032108699531693e-03 5.880827720983720572e-03 8.172593086865159728e-03 7.776223030799423851e-04 -1.145977169247287125e-02 -3.623549857000699678e-04 1.530394707531707379e-02 -2.225010790288966742e-02 8.347865185554526057e-04 2.580893463988918370e-03 -1.185236229627568971e-02 -1.711619443535027010e-03 -4.263675686758459094e-01 -7.763835876008031711e-01 8.162577538368626096e-02 5.952637313976589725e-05 -1.215566334036884133e-02 -2.279954577560044764e-03 -5.320996354550106000e-03 -5.867599638063802567e-04 4.689827826655319429e-03 3.793625208829351503e-04 -1.799775167565843131e-02 -1.883112089961530783e-03 2.416487290555265760e-03 -6.709472629612057981e-03 -7.195132245387426007e-04 -5.248714330023207357e-04 6.524279468732817333e-04 -5.295957483308739392e-04 -4.492823877454631912e-04 -7.265996975315711049e-04 -6.108539719819892130e-04 -1.927520654049913462e-04 1.416349735500418506e-03 5.829805115435367831e-04 -3.472371766487139088e-04 1.762642049083417914e-03 -1.006279164981953127e-03 -3.982597821970777080e-04 1.199976093452714485e-04 3.425128613201457433e-04 -1.422018913894756900e-04 2.031455591277914370e-05 -2.177909366463278134e-04 -2.140114843834884598e-04 1.082813073304526473e-03 -3.099150855531278585e-04 -4.284481571465418095e-03 -3.564495915393822364e-03 -1.473986382508757353e-04 4.771558481839318841e-04 1.362964972287763251e-03 6.850257226403240127e-05 1.984212437992015875e-05 1.464537751851713180e-04 -1.881222363830112407e-03 4.573089994886760379e-01 8.271983232747274206e-01 -9.119582094473763223e-02 9.244067803381154913e-03 1.249628647555757130e-02 -3.468592314224174834e-03 -8.834469664395391527e-05 -9.023442277537223680e-05 -3.363712513930317938e-04 3.075529278888534794e-04 4.232986534384195962e-04 1.156984823962816603e-03 -1.081868210238798338e-04 4.658174913953995661e-04 4.724315328589849539e-07 -1.374775760609166589e-04 -1.828310032150272011e-04 1.799964140179017517e-04
3.790790619631541868e-03 1.554299743094405325e-04 -1.009586185711942169e-03 1.508946315940072874e-03 -3.155842639473950204e-04 -3.099623287064126945e-03 6.845060479541531517e-03 5.202416039803403267e-03 -4.065273340220508340e-03 -6.084776413717395832e-02 -8.293630045582706112e-02 -1.821081829697620419e-02 -1.946417915364153598e-03 -7.795120292113729039e-04 2.995215918303093146e-03 -2.862935089103618193e-03 3.448750189844216945e-04 8.839193979724103891e-04 -3.662761674227732293e-03 -2.320111257852756209e-03 9.854449343830302271e-03 6.507980580849240249e-02 8.065162156293848028e-02 -1.622580272537776924e-01 -8.566128553733703965e-03 1.027113395580874639e-02 -1.157835200721956878e-02 -3.383554638310235386e-03 3.038207187792930312e-03 3.278674838016286657e-04 -1.361547677689202559e-03 -2.969232183996043696e-03 4.121492692630308180e-03 -1.866104554778028578e-04 4.856596157753258506e-04 7.152613407430414433e-04 4.743212589868105004e-04 -2.692859737275560186e-04 7.913228175327526601e-04 3.689690271600537443e-04 -7.464418219115109420e-05 5.291233167980244952e-04 8.054957635184164990e-04 8.210860041026443908e-04 1.738548040907837364e-04 1.979015691131174193e-03 1.173992359145616679e-03 2.754748268079707744e-03 5.480205781122375261e-04 3.930630353356722416e-04 -7.010883947573885548e-04 1.426743229223292539e-04 1.285013769366735465e-04 -1.275565138709501556e-04 -9.528944017692868133e-04 -1.362020109222050702e-03 1.475403677107336910e-03 4.866044788410411100e-04 1.542016523239947033e-03 2.376803041795403759e-03 1.129111363524354632e-04 1.371468739879154507e-03 1.167378317685639679e-03 2.217121183690281151e-03 1.538237070977102258e-03 -1.428160523821809863e-03 -4.941019672674527852e-02 -9.119582094473763223e-02 1.827676973896281143e-01 4.942909398805947485e-02 7.406403626880311841e-02 -8.285031791684743796e-03 3.302296414659091706e-04 3.307020729991210634e-06 5.078638978195232617e-04 -5.565243457036346368e-04 7.558904525684128142e-06 -1.150370782502837651e-03 5.196746861408956181e-05 -1.488159328494371048e-04 -9.968305343248688374e-05 -3.779452262843216036e-05 2.296017249677129906e-04 -2.503887124133646717e-05
2.227042245880238303e-03 4.299126948983857544e-04 -2.031455591278104105e-04 -9.250209413308289625e-04 1.209424724109758658e-04 -2.540736783696213863e-03 -4.006219398613593274e-02 1.080403672486960828e-02 5.740468312572395704e-02 3.187353822715369156e-02 -1.309343993308678331e-02 -5.403435657033371642e-02 -1.395090316521892335e-03 -1.813664654631792555e-03 2.033345317409545466e-03 3.713311848243324061e-04 -6.434989909023081101e-03 -2.168933167339034615e-03 -7.902362250071900268e-03 -1.652565501928106653e-03 -1.048514544019222942e-02 -4.307021279897941257e-01 4.323976847612120977e-02 4.115034553576172316e-01 1.360130383090647288e-03 -7.932125436641745053e-04 -1.099489906414317930e-02 -8.288338812414719828e-03 1.182637856196864373e-02 -7.362845439551042939e-03 4.582585868702880594e-05 4.327472840955262200e-04 -3.855041308099901734e-04 -6.486484946103664856e-04 9.264382359293933406e-04 3.149701029546795109e-03 8.522664852710982227e-04 -6.103815404491464910e-04 4.818801635124580368e-05 7.417175065829576842e-04 -3.406231351887260665e-04 8.064406265841236269e-04 9.155723106737143156e-04 -1.431467544551792183e-03 -5.399892420536944130e-04 3.440718853785706358e-03 1.018089953303338846e-03 2.708922409392725342e-03 2.801518989832421994e-04 2.215703889091671670e-04 -1.417294598566112840e-04 7.143164776773371343e-04 4.086532759198994828e-04 -3.798349524157236621e-04 2.877580466622105780e-03 1.498552822217256520e-03 -1.894450446750109776e-04 5.905394160691775432e-05 -3.562133757729533078e-04 -8.943128916952280440e-04 3.285761311009146278e-03 -3.855041308099881135e-04 -3.735988561820324620e-03 -1.464537751851469234e-05 1.162181570824185424e-04 -1.407845967909041561e-04 -3.120977192349189133e-02 9.244067803381154913e-03 4.942909398805947485e-02 4.739962260921937176e-01 -5.145818742167333759e-02 -4.317065174286445761e-01 -2.730654259904103341e-04 5.371546528565621873e-04 -3.321193675973321000e-04 -1.129111363524422395e-04 -4.010943713942153547e-04 1.847207293464509436e-04 2.612546376690227175e-04 1.056829338997480276e-03 -1.398397337252024492e-04 -4.856596157753288864e-04 -2.100903026607861632e-03 4.308575579641037243e-04
-9.415560449807579106e-04 -9.132101530094681799e-04 5.026671509581137837e-04 -8.243930248326295299e-04 -4.015668029270472346e-05 2.113186246462085086e-03 5.200242854752271798e-02 -1.940843223276458168e-02 -7.629722012461048752e-02 1.221235512431151967e-03 -7.724255562185391305e-03 -6.867737193118608405e-03 8.352589500882886056e-04 1.163598865422790785e-03 -9.169896052722885599e-04 7.880157968027804230e-04 6.996711001588126408e-03 -4.239600575844139352e-03 -1.353516341630648604e-03 8.891161448338279986e-04 -1.573197004408344595e-04 3.781436475281005349e-02 -1.689972630699596023e-01 -7.089968986173779408e-02 4.832974581110553204e-04 -1.467372341048787943e-03 -8.225977850077819536e-03 8.019997701752854674e-03 -1.472852546829921463e-02 8.198104389639360168e-03 9.117928584109020670e-05 4.199916327084308792e-04 -9.401387503822666077e-05 2.309245332597176063e-03 8.021887427884354799e-04 -4.011416145474998654e-03 -2.787346043846760865e-04 5.858151007405876937e-05 -7.700633985543653220e-05 -2.570027538733254090e-04 2.999940233631589971e-04 -2.858210773774958087e-04 -1.617605568496793735e-03 3.197416614365196537e-03 1.000609986587691928e-03 -8.277000455626098985e-04 4.596758814682849661e-04 1.108796807611572670e-03 -1.228321985423060959e-05 9.117928584108478569e-05 1.280289454038037195e-04 -4.086532759198994828e-04 -3.089702224874017571e-04 3.061356332902830839e-04 -1.510363610538638986e-03 -1.503277137545813843e-03 2.056022030986595032e-03 5.574692087692112268e-05 1.096041156224485894e-03 1.410208125573303960e-03 4.147948858470229191e-04 1.984684869525433007e-03 3.113323801516993923e-04 1.039821803814689524e-03 6.840808595745952007e-04 -1.302493736082268542e-03 -4.666631438392124243e-02 1.249628647555757130e-02 7.406403626880311841e-02 -5.145818742167333759e-02 1.843682954229421411e-01 8.361849158927024683e-02 -2.976318656988887786e-05 5.669178394253609338e-06 1.275565138708756167e-05 5.716421547549630216e-05 -1.417294598555270818e-06 -1.308635346009454320e-04 1.162181570824215917e-04 -9.968305343248493218e-04 2.173185051134634074e-04 1.110686533742994298e-03 2.092399259016464955e-03 -5.229817068708902169e-04
7.317964443929732103e-04 -5.168400969437993066e-04 3.840868362114165796e-04 -2.162791557411923322e-03 1.793822530251864156e-03 1.016200227171916350e-03 -7.690240491819813271e-03 7.147889092101847135e-03 1.205692515000207285e-02 3.385775066514627035e-02 -1.335280484462435246e-02 -5.777506944748257711e-02 -1.034625056953397898e-04 -1.186275578999851192e-03 8.791950826438543667e-04 -2.695694326472768305e-03 -1.047380708340372134e-03 -4.828250265781963355e-04 -1.212306556460180859e-02 -1.636975261343877894e-03 -1.314635226476656461e-02 4.088909089809270037e-01 -7.269303996045681227e-02 -7.683371337332103312e-01 1.597763444116903284e-03 4.173932592777254355e-03 -6.777030338810378050e-03 -5.055017401552216148e-04 2.387668967051071074e-03 9.916337874634360491e-04 2.031455591275203865e-05 -7.710082616199718901e-04 -9.146274476080100066e-04 -1.764059343681964945e-03 -5.929015737334968625e-04 6.425068846833110288e-04 5.418789681851086688e-04 -5.277060221994583824e-04 -1.729099410250664441e-04 8.031336058541459688e-04 -5.669178394264451359e-06 4.242435165041348556e-04 1.535874913312839860e-03 -1.373830897543433169e-03 9.779332730106260994e-04 7.724255562185369187e-04 1.594456423386898629e-03 1.730516704849242859e-03 5.669178394264180309e-05 -1.979488122664049441e-04 -1.261392192723894638e-04 3.784176578171602598e-04 3.056632017574159674e-04 1.417294598566112840e-05 1.521229535794303483e-04 -1.621385020759652171e-03 6.746322289174805538e-04 3.921181722700030608e-05 1.686580572293674279e-04 9.637603270249594416e-04 3.712839416710408263e-03 -1.435719428347488570e-03 -2.802936284430952545e-03 -6.576246937346871997e-04 -2.584200484718942323e-04 1.357295793893490560e-03 5.555794826379232589e-03 -3.468592314224174834e-03 -8.285031791684743796e-03 -4.317065174286445761e-01 8.361849158927024683e-02 8.360998782167883281e-01 6.047123620548856989e-05 1.870828870107296054e-04 -3.821971100799975533e-04 -6.283339386976575440e-05 -2.225152519748770054e-04 1.729099410250650888e-04 4.185743381098663385e-04 4.672347859939650285e-04 4.677072175268985523e-05 1.932244969378489759e-04 -8.328967924240292427e-04 1.086592525567398352e-04
-9.465638192290327935e-03 -8.104562946134003659e-03 8.962026178266514070e-04 1.433357270683207957e-03 6.382550008876173523e-04 -1.394617884989092981e-03 1.490521486158707769e-03 5.338476321265748798e-04 1.259030035059571957e-03 1.311706150972953566e-02 6.146806673981290367e-03 -6.278615071647934091e-04 -7.216864095898742858e-03 1.825947874486030104e-03 -7.610871994300099676e-04 -7.264107249184294408e-03 1.537764639444249345e-03 6.897500379688436601e-05 -5.405089167398335719e-03 4.965255410310019483e-04 1.495245801487266610e-03 -5.518000303750812165e-03 -2.196806627777494960e-04 -1.277454864840938363e-03 -4.224955198325630601e-02 9.578880030715761218e-02 -1.040152505887682877e-02 1.394145453456177835e-03 -1.140922151845734497e-03 1.743272356236339935e-04 -4.152186569319920584e-01 4.045317832272704583e-01 -4.415392349219635082e-02 1.020924542500558675e-03 1.700753518279355737e-04 -5.810907854121131761e-05 1.960590861349742627e-04 1.738548040907813511e-04 7.086472992830687527e-05 3.836144046785737493e-04 -2.919626873046228229e-04 3.146394008816805741e-04 4.001495083285045405e-04 -2.281844303691462272e-04 -2.466092601505085130e-04 7.369931912544472525e-05 -4.605735013807071496e-03 5.092811924180955544e-04 -2.815691935818029996e-04 7.322688759258794936e-05 7.261272659987182999e-04 -1.072419579581742374e-04 -7.369931912543067128e-05 4.488099562126344284e-05 -1.431467544551806223e-04 -1.606267211708097459e-05 2.078698744563143371e-05 -2.697584052604241108e-04 -3.543236496415566025e-05 -7.351034651229648546e-04 -4.039289605913445446e-04 -1.412570283237599969e-04 1.214149039438322216e-04 1.039349372281758981e-04 -1.237770616081100973e-04 -2.777897413189555145e-04 1.483435013165826464e-04 -8.834469664395391527e-05 3.302296414659091706e-04 -2.730654259904103341e-04 -2.976318656988887786e-05 6.047123620548856989e-05 4.299193089398527512e-01 -4.519506810430302668e-01 4.923728678572020928e-02 3.926378469561035700e-02 -4.300166298356208894e-02 4.559436723587239650e-03 -7.228202452687260864e-05 -7.180959299401709313e-05 1.148008624838536221e-04 -1.119662732867245949e-04 4.724315328548751500e-07 -1.426743229223206074e-04
-5.332334711338640107e-03 2.102792752739284995e-03 -1.310525072140817076e-03 1.785791194193302178e-04 7.889606598684604458e-05 -2.065943093176560857e-03 3.543236496415282100e-05 3.566858073058095822e-04 1.803271160908959938e-03 4.610931760668456579e-04 4.643057104902639440e-03 -1.398397337251861862e-04 -5.787286277478547077e-04 -5.645556817621731963e-04 1.920434181057107184e-03 -3.746382055543181957e-04 -1.025176426296191094e-04 -8.465973068768324703e-04 -1.771618248207803680e-04 3.406231351887233560e-04 6.061296566534508630e-04 -1.275565138709501556e-04 6.845532911074433437e-04 -9.193517629365618006e-04 -1.576881970364681085e-02 1.910843820940141477e-02 2.060273914782299876e-03 -3.005609412025888032e-03 -1.020452110967588099e-04 -3.307020729989380195e-06 4.266689799938075955e-01 -9.429194823845863382e-01 8.925554463930060467e-02 -4.048738236571143394e-04 -2.881832350418141116e-05 6.141609927121641450e-06 4.426683462854861910e-04 4.403061886212075293e-04 -1.936969284707133819e-05 8.574632321325091101e-04 1.100765471553052704e-04 6.117988350477071829e-04 8.484870330082588692e-04 -5.952637313978080503e-05 -5.688075655578702337e-04 2.266254063107246957e-03 4.162121804455836110e-04 2.173185051134661179e-05 1.582645635065456531e-04 4.606207445339920940e-04 6.614041459971579245e-06 4.010943713942045127e-04 -9.448630657071278860e-07 -2.248774096391529566e-04 4.313299894969681303e-04 7.653390832257551436e-05 1.799964140178963307e-04 6.991986686259851411e-05 2.362157664278661737e-06 -2.617270692018718904e-04 6.056572251205945886e-04 -4.299126948984237015e-05 -3.273950522687774870e-04 1.011003480310475756e-04 -7.086472992830564199e-05 1.247219246738070879e-04 1.568472689079849613e-04 -9.023442277537223680e-05 3.307020729991210634e-06 5.371546528565621873e-04 5.669178394253609338e-06 1.870828870107296054e-04 -4.519506810430302668e-01 9.459524928255177434e-01 -9.809710077668898354e-02 4.303237103319769441e-02 -3.087576282976313424e-02 8.384714845117222440e-03 6.618765775303783825e-04 4.724315328576297011e-07 -1.700753518279877509e-05 6.614041459975244933e-04 2.692859737275749921e-05 8.031336058537692085e-06
6.193577395733954310e-04 -1.353043910097796992e-03 -9.858228796093142926e-03 6.708527766546276477e-04 4.913287941695917115e-04 -7.341586020572654246e-04 -6.751046604503252273e-04 -7.379380543200979477e-04 -1.053522318267476705e-03 4.251883795705114783e-06 -1.351154183966146326e-04 3.076474141954211455e-03 -8.947853232280991720e-04 -2.941831155090429868e-03 4.758330398919353998e-03 9.812402937406409457e-04 4.041179332044893963e-03 4.304796127378191818e-03 -2.272395673034417827e-04 -2.437746709533743141e-03 -7.289618551958464057e-04 2.503887124133484087e-04 2.126414329382050362e-03 -1.055884475931767510e-03 1.674769783972343204e-03 1.963425450546945217e-03 3.750114264652694429e-02 2.957421395674931846e-04 9.448630657105160178e-07 -9.023442277537632966e-05 -4.627797566391408240e-02 8.899806945389442114e-02 -1.344889741840714914e-01 3.826695416131418461e-05 4.724315328554274155e-06 1.370051445280559934e-05 -4.818801635124851418e-05 -2.078698744563812865e-05 3.113323801516926161e-04 -6.472312000117813992e-05 2.447195340190846079e-04 1.318083976666552704e-04 -1.294462400023684771e-04 -2.017282645292470082e-04 3.051907702245753055e-04 -3.736933424886158383e-04 -1.129111363524307199e-04 3.061356332902837344e-04 3.911733092042546248e-04 1.199976093452653336e-03 -1.154622666298541194e-03 -1.790515509521864923e-04 -1.299186715352274621e-04 1.672407626308040256e-04 9.401387503822311001e-05 1.483435013165835409e-04 4.903839311038858846e-04 -4.162121804455910920e-04 -1.309107777542248795e-03 -8.650221366581932383e-04 2.286568619020031522e-04 -8.409281284825828725e-05 9.826575883391871092e-05 -2.518060070119178826e-04 6.254993495005188673e-04 3.680241640943297029e-04 2.272395673034363617e-04 -3.363712513930317938e-04 5.078638978195232617e-04 -3.321193675973321000e-04 1.275565138708756167e-05 -3.821971100799975533e-04 4.923728678572020928e-02 -9.809710077668898354e-02 5.471702013530971992e-02 -4.552822682127264167e-03 8.471169815629760527e-03 4.512854974447699785e-02 -2.040904221935229594e-04 -5.007774248267090147e-05 2.220428204420085336e-05 -2.319638826319899718e-04 4.866044788410275575e-05 -9.448630657109225936e-06
1.359705194711059023e-02 -6.135468317192790955e-03 6.590419883332485421e-04 1.436191859880351024e-03 -4.100705705184687399e-04 -1.292572673892303150e-03 1.483435013165884577e-03 -4.795180058482053417e-04 1.359657951557773775e-03 -1.008594079492943982e-02 8.136215858835284601e-03 -8.385659708182925014e-04 -5.138165351335072240e-03 2.768448782532503382e-04 1.075254168778837791e-03 -5.064466032209627433e-03 -3.694414586929036762e-04 -1.403121652580469276e-03 -6.608372281581018429e-03 -1.488631760027292646e-03 4.724315328553740185e-05 -6.625852248296652119e-03 -1.811774928500368975e-03 5.442411258493934020e-04 -4.279946228749996473e-02 -9.681019728119093226e-02 1.063254407844310516e-02 1.081395778706023460e-03 -2.059801483249442083e-04 -2.551130277419031911e-05 -4.152068461436705382e-01 -4.036658162275466033e-01 4.470147163877573326e-02 9.259658043966002752e-04 2.192082312448948478e-04 -5.196746861409141173e-05 -1.417294598566485534e-05 4.709197519502395998e-03 -5.579416403022003160e-04 3.519614919772602818e-04 2.697584052604207498e-04 2.376330610262600881e-04 3.774727947514359473e-04 3.755830686200245646e-04 -2.929075503703390039e-04 3.151118324145241634e-04 -1.204700408781172197e-04 -1.459813436523111404e-04 2.990491602974496466e-04 4.710142382568077431e-04 -1.535402481779968948e-04 -2.385779240919663757e-04 6.614041459972087465e-06 -8.173065518398114340e-05 -3.278674838016262805e-04 1.058246633596018497e-04 -2.026731275949621050e-04 3.047183386917176216e-04 1.540126797108511093e-04 1.299186715352280584e-04 -2.159012105149094919e-04 -2.125941897849525014e-05 -8.125822365112402869e-05 -3.840868362114239522e-04 6.047123620548936949e-05 6.429793162161712063e-04 -4.332197156283843376e-04 3.075529278888534794e-04 -5.565243457036346368e-04 -1.129111363524422395e-04 5.716421547549630216e-05 -6.283339386976575440e-05 3.926378469561035700e-02 4.303237103319769441e-02 -4.552822682127264167e-03 4.297492335880246928e-01 4.514971467714891107e-01 -4.986562072441785842e-02 -2.031455591278117658e-05 -1.459813436523114114e-04 1.322808291995060425e-04 -9.968305343248443074e-05 -5.574692087693441770e-05 -1.266116508052451419e-04
-4.270781057012697918e-04 4.637387926508374988e-03 -1.388948706594763478e-04 -3.070804963560091853e-05 3.614101226343614847e-04 1.815081949230347826e-03 -1.781066878864712329e-04 8.456524438111049594e-05 -2.040431790402376031e-03 5.335169300535772333e-03 2.095233848213584604e-03 -1.305800756812267992e-03 1.162181570824320949e-04 6.760495235160439561e-04 -9.132101530094437853e-04 1.729099410250766085e-04 3.396782721230175834e-04 5.905394160692141892e-04 3.670793010286449096e-04 -9.259658043965225379e-05 -8.456524438111253424e-04 5.763664700835706249e-04 -5.621935240978959440e-04 1.914292571129989386e-03 1.572157655036119858e-02 1.909993444181002156e-02 2.013975624562468029e-03 2.998050507500187641e-03 -7.133716146116153697e-05 5.669178394262672590e-06 -4.261870998302951796e-01 -9.431651467816710710e-01 9.002466317478914626e-02 4.048738236571143394e-04 -1.322808291994705484e-05 4.724315328535798249e-07 -2.275230262231491777e-03 4.303851264312447394e-04 2.740102890561174078e-05 -8.494318960739714180e-04 -5.952637313977673927e-05 -5.669178394264397149e-04 -8.541562114025287415e-04 1.105489786881520581e-04 6.089642458505803782e-04 -4.455029354826184167e-04 4.469202300811899505e-04 -1.653510364993301387e-05 -1.549575427765652845e-04 -1.251943562066714939e-04 1.889726131419676783e-06 -5.338476321265818187e-04 6.141609927118015302e-06 1.894450446750055566e-04 -6.061296566534481525e-04 -4.866044788410682151e-05 -2.513335754790609576e-04 -1.015727795639065605e-04 -6.991986686260122461e-05 1.256667877395250578e-04 -4.308575579641037243e-04 7.039229839545207805e-05 2.518060070119118110e-04 -6.708527766546628843e-05 1.889726131414255772e-06 -2.631443638004488453e-04 -1.573197004408439462e-04 4.232986534384195962e-04 7.558904525684128142e-06 -4.010943713942153547e-04 -1.417294598555270818e-06 -2.225152519748770054e-04 -4.300166298356208894e-02 -3.087576282976313424e-02 8.471169815629760527e-03 4.514971467714891107e-01 9.462898089399766066e-01 -9.897676829086567152e-02 -6.410895900847474096e-04 2.503887124133307904e-05 1.511780905137367730e-05 -6.491209261432887880e-04 -9.448630657118712705e-07 -9.448630657109225936e-06
4.346370102269119071e-05 -1.431467544551787521e-04 3.077891436552777568e-03 6.836084280417362158e-04 -7.407726435172322333e-04 -1.083757936370234902e-03 -6.628214405960926661e-04 4.941633833667271897e-04 -7.053402785530658598e-04 -5.669178394264444854e-04 -1.362020109222057424e-03 -9.858701227626000610e-03 -2.707032683261512964e-04 2.099013300476437402e-03 -1.028955878559010065e-03 2.069250113906680600e-04 -2.466565033037921781e-03 -7.558904525686025496e-04 -1.002027281186239609e-03 4.063383614089093217e-03 4.335504177013792954e-03 8.754156303810150131e-04 -2.923406325309069534e-03 4.727149917750899516e-03 -1.631306082949634476e-03 2.120745150987785911e-03 3.754649607368105990e-02 -3.302296414659639228e-04 -1.417294598566112840e-06 -9.117928584108795699e-05 4.713685619064519883e-02 9.003316694238054640e-02 -1.346595219674322497e-01 -4.062911182548984714e-05 3.779452262842402884e-06 1.417294598566119616e-05 3.982597821970770575e-04 -8.173065518397962552e-05 2.815691935818056017e-04 1.374775760609210770e-04 -2.007834014635358146e-04 3.136945378159753436e-04 7.228202452687175483e-05 2.442471024862303934e-04 1.237770616081040258e-04 5.952637313977673927e-05 -9.448630657109225936e-06 3.099150855531272080e-04 -2.210979573763129254e-04 -3.708587532914700601e-04 5.031395824909748286e-04 3.472371766487017115e-04 1.511780905137164442e-05 -3.836144046785643709e-04 -2.281844303691468777e-04 -7.984092905255588297e-05 -2.456643970847883747e-05 2.579476169390325369e-04 6.306960963619256347e-04 3.708587532914686506e-04 -8.787226511109967370e-05 1.469262067180248819e-04 3.576306703715207758e-04 4.209364957741409344e-04 -1.311469935206523553e-03 -8.692740204538874568e-04 -3.873938569414084408e-04 1.156984823962816603e-03 -1.150370782502837651e-03 1.847207293464509436e-04 -1.308635346009454320e-04 1.729099410250650888e-04 4.559436723587239650e-03 8.384714845117222440e-03 4.512854974447699785e-02 -4.986562072441785842e-02 -9.897676829086567152e-02 5.525842667196197155e-02 -8.598253897967864166e-05 4.866044788410411100e-05 -1.039349372282380771e-05 -1.138559994181459793e-04 -5.007774248267022384e-05 2.220428204419882048e-05
7.190407930058831821e-04 4.946358148995544076e-04 1.289738084695196566e-04 -6.171373113689784112e-03 1.322335860462198892e-03 1.109552698064137505e-02 1.673824920906609405e-03 -8.376211077525817957e-04 -7.076551930640666462e-03 4.351094417598018460e-04 -4.544791346068693082e-04 5.914842791349321591e-04 -8.332747376503135683e-03 9.165171737394410946e-05 -1.905316372005735458e-03 -6.852619384067242317e-03 -1.960590861349812124e-03 -1.139032425714313086e-03 -8.353534363948757549e-03 -5.995156151934732123e-04 -1.882167226895820403e-03 -7.094504328889199470e-03 1.573197004408404117e-03 -1.490521486158712106e-03 5.332334711338650515e-03 -1.729099410250680433e-04 -2.286568619020022306e-04 -5.288823767162656453e-02 -1.042467420398674079e-02 -9.423166597486629104e-02 1.055412044398960567e-03 8.881712817681075892e-05 -3.670793010286274539e-04 -4.427009440612549862e-01 -4.499343432608035598e-02 -4.046390251852286513e-01 5.527448934407924643e-04 -6.122712665805674689e-04 4.587310184025717124e-04 1.630833651416766818e-03 1.251943562066748820e-04 1.020924542500472156e-03 2.768448782532455677e-04 1.086592525567367859e-04 2.339008519166965987e-03 5.971534575291972610e-04 7.388829173858071355e-04 4.228262219055615870e-04 1.984212437992598633e-04 2.073974429235141701e-04 -4.251883795701387838e-06 -4.832974581110505499e-04 -1.115410849071555091e-03 -1.799964140178993664e-04 1.922796338721438809e-04 7.133716146116293288e-05 2.574751854061840687e-04 2.177909366463223924e-04 1.776342563536217347e-04 7.039229839545038398e-05 -5.064466032209649551e-04 9.750986838135025474e-04 -5.140055077466551547e-04 1.743272356236359451e-04 3.779452262843080511e-06 8.173065518397251044e-05 1.681856256965141893e-04 -1.081868210238798338e-04 5.196746861408956181e-05 2.612546376690227175e-04 1.162181570824215917e-04 4.185743381098663385e-04 -7.228202452687260864e-05 6.618765775303783825e-04 -2.040904221935229594e-04 -2.031455591278117658e-05 -6.410895900847474096e-04 -8.598253897967864166e-05 4.790040003404607005e-01 4.988829743799491623e-02 4.527486179020230872e-01 3.061403576056126105e-02 5.143834529729341028e-03 4.704898392553409636e-02
8.456524438111185120e-05 -3.396782721230209986e-04 1.091316840895920439e-04 2.352709033619842182e-04 4.647450718158196992e-02 -4.457863944023329403e-03 1.215566334036888166e-03 -2.554956972835162321e-02 3.260250008234970558e-03 -1.733823725579213633e-04 -3.340090937287565473e-04 9.779332730106381883e-05 5.806655970325442367e-03 -1.428160523821802273e-03 8.765494660598657783e-03 -3.808270586347197242e-03 1.570834846744127624e-03 3.290958057870553913e-03 -5.949330293247742998e-03 -3.575834272182345629e-03 -8.394163475774332750e-03 3.781814420507303119e-03 8.522664852710995238e-04 -3.493631185465509784e-03 6.661284613260730347e-05 9.278555305279601040e-04 -1.190527462795555114e-04 -3.193637162102472759e-04 4.118185671900317403e-03 -3.982597821970827495e-04 4.913287941700172066e-05 -1.048798002938936512e-04 -8.031336058541249624e-06 -4.532933314594053686e-02 -1.118089535862834272e-01 -8.303881809845670148e-02 -5.291233167980177190e-05 -9.165171737394241539e-05 -3.349539567944622657e-04 9.590360116964143154e-05 -9.443906341778976173e-04 3.500717658458352925e-04 -7.889606598683655781e-05 1.313359661337947133e-03 -5.905394160692724109e-05 -1.417294598569500972e-06 -9.921062189960757000e-06 3.850316992771318390e-04 -1.058246633596035438e-04 -3.529063550429607419e-04 2.296017249677082472e-04 2.097596005877873024e-03 2.089092238286470709e-03 -8.338416554897400568e-04 -1.068640127318862092e-03 -1.096041156224475703e-03 -3.562133757729587288e-04 -2.740102890561512891e-05 2.045628537263778786e-04 7.842363445398841488e-05 -2.151453200623382710e-03 2.288930776684296522e-03 2.225152519748803935e-04 1.403121652580478817e-04 -6.675457559246472791e-04 -8.267551824967929951e-05 -5.669178394263773733e-06 4.658174913953995661e-04 -1.488159328494371048e-04 1.056829338997480276e-03 -9.968305343248493218e-04 4.672347859939650285e-04 -7.180959299401709313e-05 4.724315328576297011e-07 -5.007774248267090147e-05 -1.459813436523114114e-04 2.503887124133307904e-05 4.866044788410411100e-05 4.988829743799491623e-02 8.088027842484046825e-02 9.088496099611878543e-02 -5.046513633961132589e-03 2.047045831862346309e-03 -6.410895900847460652e-03
-2.976318656988836964e-04 7.606147678972195042e-05 5.777837646821231852e-04 2.589397231580320684e-03 -4.476288773804688870e-03 5.910590907553614146e-03 1.102135522998308123e-02 3.241825178453594178e-03 3.835671615252814540e-03 -2.688135421947187177e-04 1.261392192723786217e-04 5.763664700835543619e-04 -1.367216856083456169e-03 1.142811877977158077e-03 -1.721540505724987197e-03 1.918072023393004814e-04 -4.077084128541882892e-04 -2.003109699306836059e-04 -8.078579211829011592e-05 -7.549455895028954217e-04 4.034565290584926612e-04 -6.368377062890544921e-04 1.936969284707106714e-04 4.988876986952784417e-04 4.280229687669498146e-04 -1.176354516809916754e-04 -1.426743229223229113e-04 -2.519477364717738650e-03 -3.170015585459572843e-04 1.140922151845732545e-03 3.037734756259908697e-04 -8.976199124255704345e-06 -1.790515509521864923e-04 -4.121454898107676512e-01 -8.304921159217951154e-02 -8.600705817623373051e-01 -1.885001816092875867e-04 -2.267671357705238443e-05 2.177909366463217148e-04 8.943128916952334650e-04 3.429852928530074388e-04 2.227514677413108130e-03 -1.748941534630615770e-03 9.921062189963196455e-05 1.620440157693953066e-03 -1.936969284706984741e-04 7.558904525685754446e-05 1.455089121194492823e-04 1.913347708064252334e-04 2.050352852592382188e-04 -2.314914510991136938e-05 -4.355818732926664688e-04 -5.234541384037654649e-04 1.138559994181507226e-04 9.212414890679733459e-05 1.653510364994521115e-05 4.592034499354205601e-04 -1.677131941636657211e-04 -1.195251778124097530e-04 -1.044073687610387862e-04 2.834589197132225680e-05 5.999880467263030322e-05 2.319638826319889418e-04 1.644061734336690894e-04 4.771558481838885160e-05 1.653510364994521115e-05 -1.710202148936406687e-04 4.724315328589849539e-07 -9.968305343248688374e-05 -1.398397337252024492e-04 2.173185051134634074e-04 4.677072175268985523e-05 1.148008624838536221e-04 -1.700753518279877509e-05 2.220428204420085336e-05 1.322808291995060425e-04 1.511780905137367730e-05 -1.039349372282380771e-05 4.527486179020230872e-01 9.088496099611878543e-02 8.997099495265676872e-01 -4.701638614976708097e-02 -6.503492481287113068e-03 -5.624391884949830195e-02
6.529003784061309604e-04 3.940078984013817547e-04 -8.116373734455375501e-04 1.697918929082226601e-03 9.103755638123136196e-04 7.052930353997913238e-03 -6.008384234854691544e-03 -1.325642881192184465e-03 -1.111064478969273073e-02 4.195192011755596428e-04 -5.692799970907322545e-04 -3.670793010286245808e-04 -7.048206038669373695e-03 -1.637447692876735578e-03 1.572252141342692870e-03 -8.391328886577209198e-03 4.842423211767607136e-04 1.876970480034410816e-03 -7.085528129764932966e-03 1.847679724997377312e-03 1.124859479728652174e-03 -8.441406629059877362e-03 -1.185803147466992370e-04 1.849569451128799591e-03 5.483512801852354762e-03 -5.196746861409616867e-06 7.714806931528297908e-04 -5.278760975512843123e-02 1.006609867054951077e-02 9.418772984231071899e-02 1.124387048195772589e-03 1.662958995650926964e-04 3.510166289115448056e-04 -4.427505493722048158e-01 4.372212107116654062e-02 4.048539815326778202e-01 5.527448934407921391e-04 -6.803014073117415357e-04 -7.653390832257110979e-05 2.617270692018769862e-04 -5.243990014694651389e-05 -2.324363141648456282e-03 1.661069269519506583e-03 -7.511661372400499695e-05 -1.020924542500470421e-03 5.900669845363738526e-04 6.850257226402965824e-04 -9.354144350536480268e-05 1.525953851122845899e-04 1.048798002938893008e-04 -1.974763807335469892e-04 2.536957331433362583e-04 -1.029900741624784332e-04 -4.010943713942143247e-04 -5.532173249736487388e-04 -9.665949162220967630e-04 6.056572251205948054e-04 2.532233016104830196e-04 6.614041459978694322e-06 -8.881712817680680158e-05 2.281844303691407791e-04 -5.810907854121638626e-05 -1.658234680322341723e-04 1.313359661337966107e-04 -1.677131941636589448e-04 -7.936849751969893090e-05 1.516505220465764320e-04 -1.374775760609166589e-04 -3.779452262843216036e-05 -4.856596157753288864e-04 1.110686533742994298e-03 1.932244969378489759e-04 -1.119662732867245949e-04 6.614041459975244933e-04 -2.319638826319899718e-04 -9.968305343248443074e-05 -6.491209261432887880e-04 -1.138559994181459793e-04 3.061403576056126105e-02 -5.046513633961132589e-03 -4.701638614976708097e-02 4.792846246709767111e-01 -4.911256486104638441e-02 -4.528232620842142508e-01
1.776342563536203794e-04 -3.316469360644582073e-04 9.543116963678786760e-05 -1.196196641189810946e-03 -2.554720757068734693e-02 3.254108398307814596e-03 -2.947972765017596022e-04 4.648395581223906808e-02 -4.490934151323198141e-03 -8.078579211826910950e-05 -3.415679982544569384e-04 1.067695264253154151e-04 -3.782286852040136517e-03 8.432902861468473312e-04 -3.484182554808402943e-03 5.943661114853514976e-03 -3.571582388386648592e-03 -8.392273749642908953e-03 3.807798154814334354e-03 1.578393751269813704e-03 3.297572099330529395e-03 -5.817994327113971270e-03 -1.432884839150357645e-03 8.776360585854330737e-03 -7.039229839545072280e-05 9.283279620608149690e-04 -1.171630201481337204e-04 2.220428204420695200e-04 4.133775912484545512e-03 -2.159012105149073777e-04 -5.338476321264313857e-05 -1.039349372281826744e-04 -7.558904525686330428e-06 4.477280880023693649e-02 -1.118184022169405323e-01 -8.215631599508285698e-02 2.834589197139679570e-06 -1.181078832138585479e-05 3.850316992771318390e-04 6.377825693548253168e-05 1.267061371118119624e-03 -7.180959299402428953e-05 -9.165171737393834964e-05 -9.467527918421742190e-04 3.420404297872996604e-04 5.480205781122686969e-05 -9.023442277537291442e-05 -3.354263883273172391e-04 1.889726131419676783e-06 6.396722954861803210e-04 -1.497607959151564300e-04 -1.055412044398918066e-03 -9.949408081934274766e-04 4.667623544611114645e-04 2.149563474491964984e-03 2.287513482085732144e-03 4.445580724169085783e-04 -1.388948706594804136e-04 -6.675457559246472791e-04 -8.267551824969014153e-05 1.070057421917432541e-03 -1.096513587757323846e-03 -1.365327129952058176e-04 3.118048116845854823e-05 2.026731275949554914e-04 7.936849751970299666e-05 1.067695264253120269e-04 -1.828310032150272011e-04 2.296017249677129906e-04 -2.100903026607861632e-03 2.092399259016464955e-03 -8.328967924240292427e-04 4.724315328548751500e-07 2.692859737275749921e-05 4.866044788410275575e-05 -5.574692087693441770e-05 -9.448630657118712705e-07 -5.007774248267022384e-05 5.143834529729341028e-03 2.047045831862346309e-03 -6.503492481287113068e-03 -4.911256486104638441e-02 8.045792463446777010e-02 9.002466317478913238e-02
2.480265547490805890e-04 1.261392192723786217e-04 5.782561962149794597e-04 -1.100907201012884563e-02 3.225762506336510987e-03 3.880080179341223023e-03 -2.574279422528957632e-03 -4.465422848549015916e-03 5.878937994852328000e-03 2.768448782532509887e-04 7.936849751972400308e-05 5.792010592806974296e-04 6.477036315447244098e-04 2.083423059892199427e-04 4.738488274539406735e-04 9.495873810393498128e-05 -7.426623696486526691e-04 4.199916327084310961e-04 -1.799964140178909097e-04 -4.289678318326826923e-04 -2.258222727048722817e-04 1.376193055207706410e-03 1.129111363524354632e-03 -1.697918929082223565e-03 -4.034565290585048584e-04 -1.209424724109739143e-04 -1.436191859880299308e-04 2.519949796250565109e-03 -3.642447118314949030e-04 1.111631396808706630e-03 -2.829864881803256359e-04 -7.086472992834227617e-06 -1.795239824850403815e-04 4.123037543742742450e-01 -8.242985385260612197e-02 -8.601083762849657255e-01 1.842482978136000902e-04 8.125822365112199581e-05 1.445640490537441873e-04 1.773035542806228847e-03 1.100765471552998494e-04 1.616188273898243885e-03 -9.047063854180498188e-04 3.415679982544372602e-04 2.237435739603054873e-03 1.799964140179071727e-04 -3.023561810274193358e-05 2.177909366463305239e-04 1.696029202950799768e-04 -3.212534423416703137e-05 -9.779332730106178595e-05 1.351154183966397047e-04 2.168460735806206855e-04 5.102260554838548325e-05 -3.165291270130804642e-05 6.094366773834285211e-05 1.918072023392842183e-04 -1.686580572293620069e-04 4.488099562126204693e-05 1.559024058423266225e-05 -9.684846423534923705e-05 1.984212437992557976e-05 4.275505372341179347e-04 1.606267211708351569e-04 -1.143284309510069971e-04 -1.048798002938923501e-04 -1.965315176678415418e-04 1.799964140179017517e-04 -2.503887124133646717e-05 4.308575579641037243e-04 -5.229817068708902169e-04 1.086592525567398352e-04 -1.426743229223206074e-04 8.031336058537692085e-06 -9.448630657109225936e-06 -1.266116508052451419e-04 -9.448630657109225936e-06 2.220428204419882048e-05 4.704898392553409636e-02 -6.410895900847460652e-03 -5.624391884949830195e-02 -4.528232620842142508e-01 9.002466317478913238e-02 8.995568817099227621e-01
1.641302734184835188e+00 2.508016175730651831e-01 -2.733961280634063240e-02 -7.386561502500385568e-02 -1.468695149340795009e-02 6.430076621081390331e-02 -7.384341074295965035e-02 -2.823298083497015332e-02 -5.965534694824697198e-02 7.702051280141206102e-02 -3.994172394525780101e-02 4.238183281245593188e-03 -2.943484665455424198e-01 1.833365049551859138e-02 9.671854556381699608e-02 -2.937470612042175078e-01 -2.938524134360431285e-03 -9.790056925902114460e-02 -4.342118218473743282e-03 2.102225834899854040e-02 7.495126268750554321e-03 -4.355818732926577952e-03 1.882828631041819772e-02 -1.189251897656838468e-02 -4.393651050077630460e-01 1.186006293026123093e-01 -1.267155857424689946e-02 3.755358254667350883e-03 1.131945952721491195e-03 -8.409281284826408773e-05 -5.589337465211967337e-02 1.016507307668271104e-01 -1.100198553713600813e-02 -4.800849236876315700e-03 4.327472840955291474e-04 -1.006279164982087026e-04 -4.593683285403926120e-01 -3.915526717251346933e-01 4.283253249479985342e-02 -1.346902300170709551e-03 -1.334571837163154098e-02 -7.582526102328920534e-04 -1.365799561484895477e-03 -1.295076561016445492e-02 3.642919549847790667e-03 -3.826695416128548036e-03 -1.496474123472691514e-02 1.687997866892249933e-03 -4.112327520892911092e-02 4.704945635706689853e-03 6.087327543994813794e-02 3.189149062540218987e-02 -1.159819413159939288e-03 -3.392672566894315567e-02 3.185038908204379515e-02 6.161924483032685945e-03 3.314248932440325146e-02 -4.110154335841778583e-02 -8.485342761615392165e-03 -6.042021359993982044e-02 2.107989499600696100e-03 -1.049742866004625208e-03 -5.806183538792635424e-04 2.124052171717781892e-03 -1.456506415793115856e-03 -3.633943350723567531e-03 2.065470661643712715e-03 -6.996711001587899159e-04 3.720870752768921236e-03 2.104210047337840266e-03 -8.773053565124346899e-04 6.826635649760074039e-04 -9.435875005720437830e-03 -5.482567938786664548e-03 6.259717810333710218e-04 1.371515983032445089e-02 -2.574751854061789729e-04 3.307020729987619214e-05 3.084977909545617457e-04 7.842363445400603317e-05 -3.888111515400010081e-04 2.381054925591109686e-04 1.899174762078747059e-04 2.702308367932631464e-04
2.508016175730651831e-01 2.027446537290308992e+00 -9.613225803154346050e-02 -4.696489111268583455e-02 -3.235683568526498063e-03 6.430218350541244687e-02 -5.461308519808155681e-02 -2.119138883776076551e-02 -6.749629309904768559e-02 4.010140580336292448e-02 -1.025847279072821805e-01 1.040199749040966910e-02 -1.631920243942328735e-02 -2.707509839109491501e-01 7.631658981745758838e-03 -4.850360061519581878e-02 -2.615291203896122352e-01 -2.971499855353749303e-02 9.448630657105973329e-05 6.372156515153340473e-03 2.912067968520539764e-03 2.120272719454904808e-03 6.732149343189091500e-03 -6.836084280417199528e-04 2.067327317567827505e-01 -6.428621531960194702e-01 5.074717796472599796e-02 3.005136980493029047e-03 7.356703829623924273e-03 -1.157457255495665830e-03 4.644946831034086655e-03 8.877460933885396310e-03 6.803486504650309470e-03 -4.085587896133255174e-03 5.182573915423374471e-04 -9.637603270249616100e-05 -4.152583411807518332e-01 -7.627156709237642440e-01 6.600955106515180026e-02 -1.136197836517183028e-02 -1.104025249129726542e-02 3.095843834801303637e-03 -1.085080744662227786e-02 -1.132843572633908738e-02 1.339815827177857303e-03 -1.054183722413487741e-02 -6.975451582609613899e-03 2.153815358287678068e-03 5.683776528629749802e-02 6.222395719238175450e-03 -8.305866022283661665e-02 1.310477828987527925e-02 -7.678429703498449235e-03 -1.341327608082983069e-02 1.107851944545841256e-03 -5.779727372952689693e-03 1.861380239450181407e-03 5.311028049206856921e-02 1.241975256723500468e-02 7.628824392548622102e-02 6.014053413248908291e-04 -8.749431988481560282e-04 6.793565442460216142e-04 -4.138500227813103702e-04 1.212259313306880042e-03 -6.618765775303963803e-04 -6.798289757788751782e-04 1.038357266062832004e-02 1.596818581051171870e-04 5.607762294993433837e-04 -9.056512484837786307e-04 -3.987322137299448245e-04 -8.065823560439853990e-03 2.256805432450137948e-03 -1.394617884989063708e-03 -6.146334242448472582e-03 4.505579528841726494e-03 -1.185803147467134671e-04 5.877048268720697121e-04 -3.377885459915999124e-04 6.897500379690222824e-05 4.861320473081794146e-04 -3.283399153344995227e-04 1.228321985424036741e-04
-2.733961280634063240e-02 -9.613225803154346050e-02 1.162563295502773819e+00 4.086532759199007492e-02 1.363815349046901271e-02 -3.580180642284616632e-02 -2.978633571499863381e-02 -1.684974305081986257e-02 -1.779744070572774478e-02 -4.265584310151211353e-03 1.039916290121253514e-02 -8.542034545558064434e-03 1.503645634141435594e-01 -7.059875097530890486e-02 -3.606362797835460099e-01 -1.431793522309461331e-01 4.885839669637020294e-02 -3.695222444850227994e-01 -9.389104283967768250e-03 -2.363574958875449758e-03 1.623463719504216612e-02 9.056984916370436692e-03 4.568885354244347358e-03 1.575181216846396892e-02 -2.278112094581905001e-02 5.058418908589089324e-02 -1.828947814719662501e-01 -3.637722802985805153e-04 -1.161709139291369590e-03 -3.121355137575473719e-03 -2.338536087634411446e-04 6.641914920413740514e-03 7.009088707748939440e-02 4.407786201540068831e-04 -8.976199124252086836e-05 -2.725929944575515118e-04 4.533594718740049934e-02 6.592451338923782655e-02 -1.654511919843471568e-01 -1.095568724691621488e-03 2.698528915669912674e-03 8.745180104685869316e-03 3.543708927948178815e-03 1.715871327330728818e-03 9.031001182063371630e-03 1.168795612284197552e-03 2.145784022229121728e-03 1.235691917336523109e-02 1.088293279085646159e-02 8.003462598102938086e-03 -1.823018798982326688e-02 5.400979013062523482e-02 -6.847422637205819937e-03 -5.790262596135352380e-02 -5.546913113561548203e-02 -4.742267726802276012e-03 -5.228824962490023071e-02 -2.296820383282984976e-02 -1.500962223034816787e-02 -3.338862615302087833e-02 1.048798002938923501e-04 -2.357433348948282954e-04 7.802206765106540522e-03 1.256195445862451224e-03 -1.254305719731026126e-03 -6.940019217645444381e-04 -1.111158965275845911e-03 5.447135573822517365e-04 -9.817127252734654530e-04 -2.187357997120376518e-04 5.040844455566880281e-04 3.642447118314964209e-04 9.325798458565164517e-04 -1.365799561484892875e-03 -1.018893086909190664e-02 6.429793162161697969e-04 -9.684846423536007907e-05 3.384027069843064447e-03 2.598373430704576346e-04 1.096041156224476407e-04 5.763664700835597829e-04 -6.803014073117437041e-04 9.448630657107531870e-05 5.763664700835597829e-04
-7.386561502500385568e-02 -4.696489111268583455e-02 4.086532759199007492e-02 1.679868265074885292e+00 -3.423286130223344992e-02 -3.106813694994184916e-01 4.710662057254245971e-02 4.051572825767728314e-03 3.722902208360226450e-02 -7.390860629449366725e-02 5.463717920625714430e-02 2.977121790594725037e-02 -3.230397059673822957e-01 -1.219260748623812868e-01 9.845473144705894387e-04 6.764747118956165005e-03 -2.833644334066552379e-03 -9.205328417687015652e-03 -3.233359205384826462e-01 1.195795074386886286e-01 -2.556327024280443533e-02 6.769471434284689802e-03 7.677012408899728732e-04 -9.694767485725185735e-03 -1.640660227300145407e-02 -4.629829021982949876e-04 -3.792680345762954389e-03 -3.418136626515220211e-01 -1.230684143088256119e-02 -1.122525667956346118e-01 1.014452230500345262e-02 -3.831419731457082591e-04 -3.504024679188307706e-03 -9.461858740027496995e-02 -1.076671463377403340e-02 -9.807820351537474557e-02 -4.227317355989909826e-03 3.089229793341288690e-03 8.757935756072940045e-03 -4.943136165941719451e-01 4.846486122950167952e-02 4.440006032081400544e-01 -5.069190347538202537e-03 1.492883643822994887e-03 1.372319116638296213e-02 -4.191412559492919271e-03 -1.152260508634260581e-03 9.213359753745542502e-03 3.961243916685759647e-02 4.470430622797284814e-02 -6.800179483920301346e-03 -4.016282190263413543e-02 -5.202652255569834017e-02 7.767719263208096997e-03 -1.009586185711947590e-03 3.292847784002025848e-04 -2.760417446473956149e-03 1.532095461049984243e-03 3.207810108088113288e-04 1.483435013165882842e-03 -4.022943474876673059e-02 5.248808816329804394e-02 -4.003857240949333825e-03 3.956992032890064431e-02 -4.481863465892385601e-02 2.939941428958987857e-03 1.513670631268608513e-03 2.173185051134742495e-04 1.480600423968766880e-03 -1.009113754179088605e-03 -8.215584356355081462e-04 -2.249718959457312588e-03 1.385169254331967493e-03 7.795120292113078518e-05 6.656560297932214224e-04 1.303911030680850918e-03 6.141609927120183707e-05 6.774668181146134300e-04 -6.449635286541586902e-03 2.333811772305828373e-04 2.564358360338984434e-03 1.344067710973552172e-03 -1.216038765569761246e-03 -1.102371738764736618e-02
-1.468695149340795009e-02 -3.235683568526498063e-03 1.363815349046901271e-02 -3.423286130223344992e-02 1.327793389529744683e+00 6.259670567180453116e-02 -4.033620427519195306e-03 5.950747587846324724e-03 -1.288604249016325407e-02 2.819802090153886165e-02 -2.114792513673804941e-02 -1.683604253636705392e-02 -1.479863430777496047e-01 -4.302244997100772572e-01 5.151393434255026674e-03 3.855041308099865088e-03 5.497685747838017625e-03 2.235073581938788571e-03 1.500277197312176736e-01 -4.288492515179352926e-01 3.103875170859824589e-02 -3.555992147802442167e-03 2.657899803844347882e-03 7.195132245387412997e-04 2.422628900482383559e-03 7.476701438969187916e-03 4.653450598625468154e-04 -1.523875152378305689e-02 -2.405130036505408464e-01 -3.476670893436002024e-02 -2.891280981075005719e-04 -2.718843471582692468e-03 7.974644274598753375e-04 -3.526701392765377654e-03 2.372314942233273716e-02 -2.023424255219579207e-03 5.681934045651605356e-03 4.185270949565783258e-03 -4.632191179646966486e-03 4.854375729548852936e-02 -1.489902600850672720e-01 -6.156633249864696539e-02 7.128991830787628900e-04 5.853899123610969632e-03 -1.014310501040499492e-03 -3.646699002110654307e-03 4.291095612925382302e-03 7.870709337370570321e-04 -5.977676185219080174e-02 -6.224379931676157773e-02 5.160369633379275831e-03 -1.081584751319098966e-02 -1.944244730313016839e-02 7.176707415606022739e-03 -6.765219550489002306e-04 -8.191962779712267740e-04 -1.369579013747737432e-03 -2.985767287645935348e-04 -1.310052640607958091e-03 -8.928955970966239841e-05 -1.940748736969891749e-03 -3.314107202980465933e-03 -3.724650205031790513e-03 5.941062741422788174e-02 -6.936901169528636446e-02 9.296980135060960507e-03 -4.506996823440293041e-04 6.551680497638365241e-03 -3.089702224874180201e-04 1.185803147466999146e-04 -5.527448934408111126e-05 1.788153351857599705e-03 6.136885611791335817e-04 6.897500379688596521e-05 5.083363293523857161e-04 -4.284954002998297789e-04 3.623549857000740336e-04 -7.625044940285754299e-04 1.259030035059577378e-03 4.641828782917217788e-02 -4.476761205337558697e-03 8.598253897967802909e-04 -2.538421869185224569e-02 3.223872780205091094e-03
6.430076621081390331e-02 6.430218350541244687e-02 -3.580180642284616632e-02 -3.106813694994184916e-01 6.259670567180453116e-02 1.897521251713620405e+00 -3.724602961878505092e-02 -1.288604249016326274e-02 -1.104483507716599311e-01 5.974605380255521014e-02 -6.761818043452433313e-02 -1.769681278922954903e-02 2.404156827547725139e-02 2.537996680805651786e-02 -2.654125075896834329e-01 9.127377214765766689e-04 1.346524354944397296e-02 1.602440516292152894e-02 -8.696047225268885295e-03 1.074592764632839766e-02 -2.666894900229915266e-01 1.754138281492021237e-03 -1.051774321595927431e-02 1.856277978895345959e-02 2.179090445295426420e-02 6.084918143177062144e-04 1.184952770707854361e-02 -1.380109512615084189e-01 -3.462781406370055159e-02 -5.542590365035922062e-01 -2.660734393041420259e-03 7.785671661456850749e-04 4.624159843588420554e-03 -3.162173222014180718e-02 -2.100903026607875944e-03 6.137830474857033404e-03 8.922341929506647298e-03 3.467647451158169768e-04 -1.310005397454673884e-02 4.453829378732749311e-01 -6.171089654770072624e-02 -7.073920487002682833e-01 6.654198140267976111e-03 -1.024231563230486135e-03 -3.408593509551555590e-03 9.839803966311771316e-03 -4.075194402410487610e-03 -1.322950021454913881e-02 4.582113437164280975e-03 7.138912892977602315e-03 -4.067163066351955555e-03 -5.754310556485058015e-02 -7.631658981745756409e-02 1.206023217073203327e-02 -2.514753049389170485e-03 -1.702170812877896100e-03 9.447685794041815743e-03 -3.445915600647095345e-03 -1.119190301334394445e-03 -3.028758557135826507e-03 -5.848277188369990776e-02 7.953621071386694774e-02 3.564023483860963813e-03 -8.494318960739681221e-03 7.415285339697997788e-03 -4.474871479206121022e-03 -3.344342821083221527e-03 7.516385687728987901e-04 -2.998050507500214963e-03 -2.602625314500263843e-03 1.999802678576796059e-03 9.547841279007173321e-04 -1.189582599729839801e-03 -2.110351657264968907e-03 -7.398277804515223949e-04 -1.154150234765693051e-03 1.866104554778738730e-03 -1.076199031844519548e-03 1.095899426764616359e-02 -4.453612060227660555e-03 5.878465563319447765e-03 6.909311168009893769e-03 3.246077062249302057e-03 3.997715631022188271e-03
-7.384341074295965035e-02 -5.461308519808155681e-02 -2.978633571499863381e-02 4.710662057254245971e-02 -4.033620427519195306e-03 -3.724602961878505092e-02 1.679783227398971457e+00 3.467363992238751275e-02 3.107314472419011597e-01 -7.390057495843516122e-02 4.692993117925453594e-02 -4.090123238848708542e-02 6.713724513407763259e-03 -7.780947346128217531e-04 9.719806356966516347e-03 -3.232466309787729308e-01 -1.195530512728487649e-01 2.552689301477457234e-02 6.755770919831898501e-03 2.859155636840735905e-03 9.211942459146998941e-03 -3.230963977513249263e-01 1.219274921569798720e-01 -9.212414890679760564e-04 -1.646187676234559666e-02 4.001495083285160331e-04 3.796459798025804584e-03 -3.418665749832018874e-01 1.209141265190051204e-02 1.122771332353431073e-01 1.014735689420060566e-02 3.888111515399653921e-04 3.482292828676967870e-03 -9.464976788144327524e-02 1.059663928194609639e-02 9.802718090982637245e-02 -4.206057937011374766e-03 1.124387048195797309e-03 -9.176037662649976293e-03 -5.060686579946784176e-03 -1.484852307764432692e-03 -1.371610469339012289e-02 -4.942517280633679233e-01 -4.864816466424953800e-02 -4.439642259801101498e-01 -4.193302285624301434e-03 -3.107182191589800014e-03 -8.722975822641688276e-03 1.534930050247132732e-03 -1.152732940167195460e-04 -1.499025253750093821e-03 -9.902164928648701531e-04 8.565183690667911402e-04 2.245939507194467596e-03 -4.018880563694119529e-02 -5.248761573176519146e-02 3.902284461385416639e-03 3.959401433707626650e-02 4.488335777892505513e-02 -2.947500333484699090e-03 -1.005334301916232988e-03 -3.278674838016256299e-04 2.659789529975762137e-03 1.533512755648550356e-03 -3.221983054073584681e-04 -1.484379876231589970e-03 3.959212461094482882e-02 -4.455974217891912892e-02 6.780809791073212633e-03 -4.020156128832827469e-02 5.205675817380107928e-02 -7.772443578536646948e-03 1.398869768784787851e-03 -6.377825693548591982e-05 -6.713252081874785011e-04 1.491938780757280820e-03 -8.031336058541486793e-05 -6.571522622018397073e-04 1.255723014329590938e-03 1.257612740461012566e-03 1.099726122180745905e-02 -6.419872099971706339e-03 -2.886556665746124219e-04 -2.570499970266102233e-03
-2.823298083497015332e-02 -2.119138883776076551e-02 -1.684974305081986257e-02 4.051572825767728314e-03 5.950747587846324724e-03 -1.288604249016326274e-02 3.467363992238751275e-02 1.327754650144050252e+00 6.259009163034456869e-02 1.463262186712957318e-02 -3.227179800935065825e-03 1.360319355703771410e-02 3.553157558605296064e-03 2.672545181362863658e-03 7.029781208887986906e-04 -1.499941770923849393e-01 -4.290349171103474690e-01 3.101371283735690487e-02 -3.842758088245647706e-03 5.492489000976605654e-03 2.203893100770329752e-03 1.480104370859252061e-01 -4.300492276113878631e-01 5.160369633379279300e-03 -2.415069995956680565e-03 7.468670102910651525e-03 4.884942049724608952e-04 1.479324858830043284e-02 -2.403996200826555296e-01 -3.456167364910078810e-02 3.217258738744208785e-04 -2.701363504867043599e-03 8.177789833726537222e-04 3.461978272764238383e-03 2.378314822700536985e-02 -1.910513118867143093e-03 3.625439583132167819e-03 4.289678318326823996e-03 8.002990166570056116e-04 -7.313240128601304884e-04 5.862402891202371513e-03 -1.034152625420425072e-03 -4.874359583388634953e-02 -1.490101022094472150e-01 -6.177656453076761645e-02 -5.683351340250166264e-03 4.171570435112969405e-03 -4.606679876872778190e-03 4.554239976725866276e-04 6.626324679829512405e-03 -3.184188531445272460e-04 -1.148008624838551400e-04 -3.684965956272435485e-05 1.793822530251864156e-03 1.920434181057099161e-03 -3.334894190426101676e-03 -3.555992147802420483e-03 -5.935535292488380854e-02 -6.937846032594348344e-02 9.295090408929540179e-03 6.713252081874893432e-04 -8.125822365112497737e-04 -1.192889620459832312e-03 2.938524134360470533e-04 -1.306745619877969482e-03 -9.023442277538849983e-05 5.982069798474634603e-02 -6.215262003092049403e-02 5.153755591919313359e-03 1.079553295727820814e-02 -1.939709387597604931e-02 7.178124710204592321e-03 6.708527766546351287e-04 3.628274172329303080e-04 -7.544731579700351357e-04 -3.089702224874173696e-04 7.558904525686296547e-05 5.130606446809382690e-04 -1.053522318267489065e-03 -2.537477006119513712e-02 3.219620896409392755e-03 -1.601542896379723772e-03 4.643529536435496430e-02 -4.479123363001829769e-03
-5.965534694824697198e-02 -6.749629309904768559e-02 -1.779744070572774478e-02 3.722902208360226450e-02 -1.288604249016325407e-02 -1.104483507716599311e-01 3.107314472419011597e-01 6.259009163034456869e-02 1.897543928427197324e+00 -6.438202443446502943e-02 6.433950559650801482e-02 -3.590668622314005520e-02 -1.946890346897012583e-03 -1.052719184661633604e-02 1.865490393786025172e-02 8.732896884831647596e-03 1.081584751319100181e-02 -2.668298021882495874e-01 -9.415560449807904367e-04 1.355311581455504767e-02 1.593700532934327896e-02 -2.384314703167799560e-02 2.539366732250935427e-02 -2.652958170010681904e-01 -2.185987945675109401e-02 3.453474505172788906e-04 1.199787120839516594e-02 1.380756743815095278e-01 -3.454324881931943036e-02 -5.542495878729351011e-01 2.689552716545699079e-03 8.579356636653585541e-04 4.706362930305276783e-03 3.166472348963150774e-02 -1.912875276531423490e-03 5.885079604779431053e-03 -9.936179999014277398e-03 -4.178184476572922336e-03 -1.304572434826837234e-02 -6.634356015888050531e-03 -9.344695719879367790e-04 -3.401979468091551485e-03 -4.453956935246619619e-01 -6.181483148492887547e-02 -7.073117353396828344e-01 -8.807068635489922331e-03 2.560578908076291231e-04 -1.291344351906885402e-02 3.439773990720004435e-03 7.832914814742176785e-04 -3.096788697866994719e-03 2.693804600341348846e-03 2.195861764711778616e-03 9.528944017692868133e-04 5.844214277187437245e-02 7.959998897080242108e-02 3.477568513348420088e-03 8.484870330082550094e-03 7.408671298238000621e-03 -4.466367711614745162e-03 2.523729248513415305e-03 -1.680911393899453196e-03 9.352254624405038907e-03 3.444498306048556554e-03 -1.121552458998667685e-03 -3.026396399471542424e-03 -4.678961901399641271e-03 7.164424195751792346e-03 -4.164011530587309780e-03 5.749302782236792586e-02 -7.609785401774550595e-02 1.206259432839632689e-02 1.019507247901899538e-03 1.869411575508719099e-03 -1.043128824544656882e-03 1.157457255495667348e-03 -2.111768951863551499e-03 -7.058127100859431678e-04 -6.882382570637130687e-03 3.247966788380716313e-03 3.863072644158391938e-03 -1.090655436749923130e-02 -4.490934151323212019e-03 5.748074460251354108e-03
7.702051280141206102e-02 4.010140580336292448e-02 -4.265584310151211353e-03 -7.390860629449366725e-02 2.819802090153886165e-02 5.974605380255521014e-02 -7.390057495843516122e-02 1.463262186712957318e-02 -6.438202443446502943e-02 1.642742705496978317e+00 -2.507940586685394879e-01 2.677647441917703486e-02 -4.464005553950450671e-03 -1.877159452647552546e-02 1.187456657831990545e-02 -4.288733455261122506e-03 -2.097407033264730991e-02 -7.533393222911841103e-03 -2.938415475107886143e-01 2.991436466040247287e-03 9.793080487712388371e-02 -2.940971329700633463e-01 -1.841821573989969527e-02 -9.645823578921366992e-02 -4.391647940378323733e-01 -1.187239339326875837e-01 1.290919163527315915e-02 3.829530005325680261e-03 -1.166433454619918457e-03 1.559024058422804355e-04 -5.585463526642551330e-02 -1.017735629653695184e-01 1.116875386823396391e-02 -4.803211394540599782e-03 -3.122772432174093934e-04 -2.881832350420629360e-05 -3.928740627225286476e-03 1.491466349224423310e-02 -1.561386216087024470e-03 -1.387531411996246154e-03 1.301737845629703620e-02 -3.656620064300592811e-03 -1.385169254331972914e-03 1.341800039615839539e-02 7.752601454156745654e-04 -4.596980857503256690e-01 3.916991255003199335e-01 -4.269694464487037294e-02 2.115548404126374807e-03 7.511661372400452261e-04 -3.774255515981596656e-03 2.157122379017656268e-03 1.007696459580538755e-03 -6.751046604503178547e-04 2.091926827483609440e-03 1.062026085858893765e-03 6.689630505232269445e-04 2.123107308652069560e-03 1.453199395063135488e-03 3.640557392183528269e-03 3.184141288291953559e-02 -6.124602391937086776e-03 -3.305461705929214206e-02 -4.108170123403784985e-02 8.466445500301204505e-03 6.036446667906290864e-02 -4.117524267754318901e-02 -4.658647345486877957e-03 -6.092760506622649230e-02 3.183479884145956618e-02 1.312414798272231332e-03 3.391680460675318420e-02 1.337359183207001943e-02 2.612546376690508525e-04 1.370051445282721562e-05 -9.653193510833931595e-03 5.496740884772298788e-03 -5.768389016164112868e-04 -3.637722802985322683e-05 -1.885001816093228233e-04 -3.571582388386604356e-04 1.114938417538781324e-04 -7.653390832258500113e-05 2.976318656988999594e-04
-3.994172394525780101e-02 -1.025847279072821805e-01 1.039916290121253514e-02 5.463717920625714430e-02 -2.114792513673804941e-02 -6.761818043452433313e-02 4.692993117925453594e-02 -3.227179800935065825e-03 6.433950559650801482e-02 -2.507940586685394879e-01 2.027599605106954250e+00 -9.622343731738453032e-02 -2.168460735806196013e-03 6.640497625815155319e-03 -5.735318808864302677e-04 -1.403121652580451711e-04 6.282866955443666690e-03 2.837423786329396069e-03 4.843793263212892164e-02 -2.615272306634808253e-01 -2.953736429718386083e-02 1.626912469694060531e-02 -2.705846880113841335e-01 7.523472160721878313e-03 -2.068059586443753428e-01 -6.430147485811317232e-01 5.096355160677374513e-02 -3.151118324145382038e-03 7.352924377361081884e-03 -1.167378317685643149e-03 -4.684631079793851079e-03 8.910531141185279794e-03 6.716559102604885076e-03 4.075666833943357437e-03 5.088087608852448094e-04 -7.984092905255094985e-05 1.058388363055902393e-02 -6.982065624069628412e-03 2.130666213177735691e-03 1.089474357917786032e-02 -1.132890815787192772e-02 1.376665486740576236e-03 1.139788316166879742e-02 -1.102796927144306105e-02 3.071277395092809892e-03 4.154685732128723386e-01 -7.623103246685742906e-01 6.595427657580771319e-02 6.883327433702826972e-04 1.032215656135712992e-02 1.540126797108418936e-04 -5.489654411779500750e-04 -9.169896052722966914e-04 -4.166846119784480169e-04 -5.768389016164241889e-04 -8.669118627896020730e-04 7.615596309628832640e-04 4.303851264312284763e-04 1.227377122358259140e-03 -6.562073991360994028e-04 -1.065333106588879555e-03 -5.799097065799734170e-03 1.885946679158680573e-03 -5.311972912272569514e-02 1.239613099059222456e-02 7.632509358504896424e-02 -5.683020638177181671e-02 6.103342972958628043e-03 -8.306385696969803556e-02 -1.306178702038545900e-02 -7.710555047732577452e-03 -1.338256803119424951e-02 6.172790408288357164e-03 4.529673537017355617e-03 -1.001554849653323162e-04 8.095114315476867328e-03 2.231294129675947917e-03 -1.405011378711911504e-03 -4.965255410310038999e-04 -3.297572099330582087e-04 1.294462400023535693e-04 -6.302236648290612288e-04 -3.387334090573240080e-04 8.409281284827590554e-05
4.238183281245593188e-03 1.040199749040966910e-02 -8.542034545558064434e-03 2.977121790594725037e-02 -1.683604253636705392e-02 -1.769681278922954903e-02 -4.090123238848708542e-02 1.360319355703771410e-02 -3.590668622314005520e-02 2.677647441917703486e-02 -9.622343731738453032e-02 1.162867541409932537e+00 -9.052733032574733149e-03 4.584948026361430548e-03 1.568141987006852270e-02 9.399497777690566172e-03 -2.316331805589911651e-03 1.629936031504334790e-02 1.432625001807286691e-01 4.879131141870472754e-02 -3.697773575127647483e-01 -1.502714944021710519e-01 -7.078394413618822878e-02 -3.603646316521541548e-01 2.315812130903772623e-02 5.095882729144519951e-02 -1.828664355799949071e-01 4.804628689138987002e-04 -1.150843214035696203e-03 -3.110016780786942214e-03 5.933740052663043479e-04 6.793565442460318057e-03 7.014757886143202503e-02 -4.346370102269430779e-04 -8.692740204538949649e-05 -2.749551521218274630e-04 -1.195724209656953696e-03 2.153815358287651180e-03 1.235361215263524465e-02 -3.580086155978044402e-03 1.717761053462149795e-03 9.003127721624922669e-03 1.058246633596043569e-03 2.709394840925585194e-03 8.773053565124342562e-03 -4.533972663966334693e-02 6.588435670894510210e-02 -1.654407984906243190e-01 1.100293040020175993e-03 7.067575731516448747e-04 -9.845473144706111228e-04 2.012558329963853128e-04 5.026671509581192047e-04 3.760555001528788875e-04 -1.195251778124097530e-04 -2.404676502233883293e-04 8.018580407154305909e-03 -1.265171644986706886e-03 -1.260447329658146744e-03 -6.921121956331193403e-04 5.545448575809695108e-02 -4.704000772640987496e-03 -5.204494738547971178e-02 2.295403088684418169e-02 -1.498411092757397957e-02 -3.337917752236378710e-02 -1.091553056662347351e-02 8.187238464383675071e-03 -1.825286470340032469e-02 -5.402490793967659743e-02 -6.857816130928645615e-03 -5.791301945507634774e-02 -5.938464367992108209e-04 -1.157457255495676889e-04 3.384027069843060977e-03 -8.999820700894904353e-04 -1.340288258710705446e-03 -1.019601734208473894e-02 6.562073991361183764e-04 9.684846423535262518e-05 5.768389016164187678e-04 -1.951142230692706856e-04 1.062970948924591406e-04 5.730594493535685723e-04
-2.943484665455424198e-01 -1.631920243942328735e-02 1.503645634141435594e-01 -3.230397059673822957e-01 -1.479863430777496047e-01 2.404156827547725139e-02 6.713724513407763259e-03 3.553157558605296064e-03 -1.946890346897012583e-03 -4.464005553950450671e-03 -2.168460735806196013e-03 -9.052733032574733149e-03 1.702567655365520460e+00 -2.259025860654554074e-01 3.091587226690256096e-01 2.477478201446880329e-02 -3.761499864594521590e-03 -4.871005319505358755e-02 3.882678552771911401e-02 4.925712891010013139e-02 -5.104622712502336276e-03 1.950669799159862779e-03 -6.356566274569098486e-03 7.872599063501975469e-03 -5.111898158108316159e-02 5.178558247394211833e-02 4.719779985838354341e-02 -7.574164064197258517e-02 -6.782557787744786237e-02 -3.019168197018854902e-02 -1.001649335959963263e-02 8.684236436947561158e-03 -1.644061734336715180e-03 9.412725860610598669e-03 -2.130666213177742629e-03 -5.543039174992121960e-03 -4.058186867227688011e-02 9.022497414471992300e-03 5.300918014403754874e-02 -3.777845995631304993e-02 -5.114732747305449773e-02 1.873191027771542189e-03 -2.681521380487107177e-03 1.136670268050022498e-03 2.276647556830047048e-03 -2.435856983402332355e-03 -2.092399259016452379e-03 -2.541681646761769203e-04 -4.483200447130367694e-01 4.261015897228483951e-01 -6.412880113285454597e-02 -4.315496701597365536e-01 -3.717799947805387750e-02 -4.093142076343654900e-01 -7.882047694159115270e-03 -1.325170449659331768e-03 -1.257943442534012642e-02 1.559024058422724124e-03 -3.626384446197894462e-03 -2.956004101076095767e-03 4.062911182556154001e-04 1.389893569660513974e-03 2.050352852592333616e-03 -9.302649313455235366e-03 1.533796214568265183e-02 -4.270781057012589498e-04 -1.911930413465707905e-03 6.576246937346980417e-04 -1.922796338721361560e-03 -1.368161719149157875e-03 7.974644274599059120e-04 -1.445640490537651937e-04 -7.156865291226111037e-03 -5.428238312508537437e-04 -8.602978213296359148e-04 -5.098008671042372937e-03 8.787226511108815405e-05 -3.042459071588681776e-04 -8.312432820590354154e-03 5.800986791931170977e-03 -1.273675412578081879e-03 -7.013718536770915425e-03 -3.773783084448754585e-03 6.037674989891694908e-04
1.833365049551859138e-02 -2.707509839109491501e-01 -7.059875097530890486e-02 -1.219260748623812868e-01 -4.302244997100772572e-01 2.537996680805651786e-02 -7.780947346128217531e-04 2.672545181362863658e-03 -1.052719184661633604e-02 -1.877159452647552546e-02 6.640497625815155319e-03 4.584948026361430548e-03 -2.259025860654554074e-01 1.813956617319095299e+00 2.691536928983651392e-02 6.769471434284695006e-03 1.296399369308439201e-02 -2.090509532885043327e-03 -4.917114637112045272e-02 -1.454607241031047882e-01 9.597446589956974694e-03 6.248851885078073043e-03 -5.115488637758017036e-03 1.038876940748973202e-02 6.215781677778194764e-02 3.948582751605238077e-03 -6.753928436853748329e-02 -3.235163893840335703e-02 -2.097501519571301140e-02 -3.346893951360629949e-02 7.981730747591656364e-03 -7.850394781457794430e-03 1.115930523757685186e-02 1.488962462100288861e-02 -1.968149765875498204e-03 4.890611228118859309e-03 -5.327326937090368780e-02 1.440538229982614785e-02 6.866981302666042009e-02 2.989546739908816551e-03 4.269836193946892344e-03 2.121217582520632319e-03 -1.901536919742898273e-03 6.406171585518897257e-04 3.204030655825161611e-03 -2.417432153620966383e-03 -1.559024058422778334e-04 4.506524391907438393e-03 4.290032641976461170e-01 -7.771465645263645472e-01 7.945636978481437906e-02 -4.269883437100179674e-02 -1.687241976439692315e-01 -7.157526695372097569e-02 -6.902224695017090961e-04 6.132161296462760062e-04 -7.190407930058794958e-04 -3.049073113048602832e-03 3.198361477430920036e-04 4.323693388692416775e-03 -5.895945530035099670e-03 7.752601454156730909e-03 -2.929075503703616095e-05 1.163787838035934205e-02 -1.105489786881581199e-02 2.331922046174136291e-03 -8.702188835196014152e-04 -1.135300216604756031e-02 -7.289618551958396836e-04 -1.844372704267392173e-03 1.111631396808704896e-03 -1.288320790096614136e-03 1.860435376384472978e-03 -6.028226359234623629e-04 -3.058049312172852422e-03 2.725929944575519997e-04 7.185683614730273413e-04 2.193972038580368697e-03 1.776342563536217347e-04 -1.445640490537452661e-03 1.238715479146796066e-03 -1.550047859298489495e-03 8.395108338840045082e-04 1.644061734336704447e-04
9.671854556381699608e-02 7.631658981745758838e-03 -3.606362797835460099e-01 9.845473144705894387e-04 5.151393434255026674e-03 -2.654125075896834329e-01 9.719806356966516347e-03 7.029781208887986906e-04 1.865490393786025172e-02 1.187456657831990545e-02 -5.735318808864302677e-04 1.568141987006852270e-02 3.091587226690256096e-01 2.691536928983651392e-02 1.752812638610821150e+00 4.859005558570834993e-02 -3.212392693956704626e-02 -1.419425264779307638e-01 5.805238675726876255e-03 2.403400937095157702e-02 6.173262839821206174e-03 -7.726145288316840255e-03 1.042231204632246278e-02 -1.836341368208849190e-02 4.959113800382889542e-03 -5.269312344855728997e-02 -1.394712371295643225e-02 -6.493098987564294156e-02 -8.583372304682909681e-02 1.872576866778856430e-02 -4.066690634819044962e-03 2.969232183996041961e-03 -1.362587027061477191e-02 -6.902224695017010296e-03 1.044546119143238173e-03 -1.308210157629823359e-02 1.007413000660804976e-02 -6.155782873105519575e-04 -1.162323300284083018e-02 4.799148483358058742e-02 6.790258421730327454e-02 -1.941693600035605816e-03 4.489989288257495784e-03 2.902619337863433790e-03 -4.429518052052013218e-03 3.717563732038961684e-03 2.919626873046221073e-03 -1.801853866310405968e-03 -6.298835141254166547e-02 8.064831454220849905e-02 -1.619939380269115325e-01 -4.119083291812742909e-01 -6.974790178463638468e-02 -7.679965105980215423e-01 -1.052246753128780951e-02 -2.860100499906446936e-03 -2.246128479807601996e-02 9.667366456819568438e-03 3.360405493200291274e-03 8.696519656801781142e-03 3.570165093788084214e-03 2.455699107782251429e-03 -1.082387884924953213e-02 -1.077616326443112983e-03 1.051632592136067870e-03 6.269166440990821612e-04 2.709867272458437240e-03 -5.612486610321888161e-04 2.913485263119109346e-03 2.104210047337845904e-03 -8.305346347597434252e-04 9.585635801635593962e-04 -8.768329249795790660e-04 1.990826479452563382e-03 4.808880572934879846e-03 1.035569920018984463e-03 -9.930510820620010778e-04 -1.079033621041679530e-03 -1.766893932879108012e-03 8.739038494758755854e-03 -1.722957800323562634e-03 1.696501634483658753e-03 -3.449222621377106071e-03 3.864489938756979518e-04
-2.937470612042175078e-01 -4.850360061519581878e-02 -1.431793522309461331e-01 6.764747118956165005e-03 3.855041308099865088e-03 9.127377214765766689e-04 -3.232466309787729308e-01 -1.499941770923849393e-01 8.732896884831647596e-03 -4.288733455261122506e-03 -1.403121652580451711e-04 9.399497777690566172e-03 2.477478201446880329e-02 6.769471434284695006e-03 4.859005558570834993e-02 1.701757907718206342e+00 -2.863582320303593720e-01 -2.528292937120805162e-01 1.860907807917327843e-03 -7.793230565982288763e-03 -6.158145030769840086e-03 3.874552730406798096e-02 4.926846726688867417e-02 -5.852954260545261203e-03 -5.152054838401017717e-02 4.030974810935213093e-02 -5.724358397302027612e-02 -7.582526102328793205e-02 -5.958731680751579857e-02 4.387707861394310460e-02 -1.015397093566065487e-02 8.825021033738417175e-03 -2.834589197132095575e-04 9.392411304697780711e-03 -8.721086096510415834e-04 5.954527040109167113e-03 -4.048124075577868436e-02 -2.667348434501435207e-03 -5.377451922726324274e-02 -2.626246891143028776e-03 5.810907854121244789e-04 -2.413180269825274549e-03 -3.774161029675034140e-02 -5.030734420763761927e-02 9.141077729218675951e-03 -2.377275473328262743e-03 -1.954449251422712974e-03 6.288063702305255820e-04 1.577921319736958839e-03 -2.661206824574311770e-03 3.584338039773726260e-03 -7.882520125691964280e-03 1.311942366739383189e-03 1.216936385482164477e-02 -4.318572230876254192e-01 5.230478472855015770e-02 4.082838344612078618e-01 -4.477758035871873821e-01 4.295026243278742273e-01 -2.963704735061635856e-02 -1.334146648783609114e-03 8.225032987012261161e-04 2.078698744563921286e-04 -1.914292571129964883e-03 8.697464519867261672e-04 1.847207293464514857e-03 -9.232257015059777000e-03 1.527938063560859219e-02 -2.796322242970989205e-03 4.332197156283769651e-04 7.691185354885728132e-04 -2.723567786911245021e-03 -7.108677274874864067e-03 -2.985767287645854032e-04 9.377765927179164971e-04 -5.054072538486794816e-03 1.067695264253391320e-04 2.418849448219368239e-04 -6.726007733261987580e-03 -3.783231715105854053e-03 2.669238160632665148e-04 -8.297315011538988067e-03 5.920984401276429415e-03 5.196746861408176911e-05
-2.938524134360431285e-03 -2.615291203896122352e-01 4.885839669637020294e-02 -2.833644334066552379e-03 5.497685747838017625e-03 1.346524354944397296e-02 -1.195530512728487649e-01 -4.290349171103474690e-01 1.081584751319100181e-02 -2.097407033264730991e-02 6.282866955443666690e-03 -2.316331805589911651e-03 -3.761499864594521590e-03 1.296399369308439201e-02 -3.212392693956704626e-02 -2.863582320303593720e-01 1.797041678716741808e+00 -3.601818006489391349e-02 7.781419777660906513e-03 -1.026593720894733268e-02 -1.237865102387657873e-02 -4.932137959856844334e-02 -1.454413544102576838e-01 2.392062580306628800e-02 5.988353137861612135e-02 2.839974916606810909e-02 5.796404206062472780e-02 -1.755319360324159722e-02 6.187908217339721517e-03 3.621660130869316929e-02 8.572742595193744500e-03 -1.108796807611569027e-02 -1.183204774036290645e-02 1.601023221693580537e-02 -3.735988561820318549e-03 -6.843170753410128537e-03 -5.416238551573750171e-02 -1.183440989802721785e-03 -7.110283542086559549e-02 -2.839785943993663672e-03 -9.533668333021484004e-04 -3.993936178759358024e-03 -7.450245273129291190e-03 -1.074640007786124840e-02 -1.861380239450211222e-04 -3.175684763853841956e-03 -1.802798729376117216e-03 -4.638805221106941101e-03 -5.052182812355397040e-03 -1.173614413919326672e-02 -2.253025980187294258e-03 1.544851112437080560e-03 8.399832654168649026e-04 -1.538709502509963845e-03 4.749070740875388497e-02 -1.668505341846647783e-01 -6.221498099325740994e-02 4.322578450274868200e-01 -7.709544044252291117e-01 5.557873525123793734e-02 -2.254443274785859069e-03 1.602015327912584058e-03 5.995156151934711523e-04 -1.494773369954413046e-03 1.234936026883956713e-03 1.256667877395303487e-03 1.164496485335217782e-02 -2.203042724011192166e-02 4.124327281827429022e-04 -6.505382207418537732e-03 6.924428977061265061e-03 -1.130056226590061760e-03 1.679021667768006414e-03 -1.251943562066769149e-04 4.157869920660169430e-03 -2.664513845304325749e-04 3.708587532914774869e-04 -2.562468634207562372e-03 -1.884529384560097980e-03 1.579338614335523000e-03 -3.188912846773740337e-04 5.735318808864282077e-04 -3.601818006489390309e-03 -7.530558633714662040e-04
-9.790056925902114460e-02 -2.971499855353749303e-02 -3.695222444850227994e-01 -9.205328417687015652e-03 2.235073581938788571e-03 1.602440516292152894e-02 2.552689301477457234e-02 3.101371283735690487e-02 -2.668298021882495874e-01 -7.533393222911841103e-03 2.837423786329396069e-03 1.629936031504334790e-02 -4.871005319505358755e-02 -2.090509532885043327e-03 -1.419425264779307638e-01 -2.528292937120805162e-01 -3.601818006489391349e-02 1.769326955273313517e+00 6.223813013836766717e-03 -1.250431781161610682e-02 -1.363673619587044833e-02 4.993601302281338271e-03 9.524692133897246990e-03 6.217671403909611622e-03 -1.816357514369063009e-02 4.335126231787507500e-02 -3.849939047545035409e-02 7.013954752537354675e-02 8.849067798760773540e-02 -8.217001650953565176e-03 2.134445665440564636e-03 -3.513473309845436231e-03 -1.042703636165101880e-02 3.461505841231280953e-03 -3.101040581662691323e-03 -1.117158845743109093e-02 1.612408821635405833e-03 -1.706422696673621543e-03 3.814412196274309837e-03 -4.047793373504859904e-03 -3.759610138463087385e-03 -2.915847420783388225e-03 -4.759983909284347392e-02 -6.587065619449231080e-02 1.310099883761244206e-02 -3.170960448525290271e-03 -2.934272250564739885e-03 -2.834589197132252785e-04 -8.776833017387188421e-03 -1.907678529670006748e-03 9.882322804268775518e-03 1.037459646150407089e-02 -2.480265547490751680e-04 -1.305895243118831810e-02 4.116239253984954605e-01 -6.342062626510433510e-02 -7.802433532242316616e-01 -3.134819436261851444e-02 5.496788127925592710e-02 -1.565855418387831488e-01 -1.653510364993813781e-03 7.620320624957246849e-04 -1.027444097653872415e-02 -2.530815721506249772e-03 1.614298547766824209e-03 2.565775654937550547e-03 -1.412570283237574598e-03 9.878543352005927924e-04 9.236036467322655602e-04 -2.208617416098883172e-03 -4.347787396868034622e-03 -6.103815404491451900e-04 1.303911030680823813e-04 -8.980923439580782396e-04 4.324638251758116531e-03 -1.346429868637821509e-03 6.401447270190402817e-04 -7.870709337370570321e-04 -1.167850749218491292e-03 3.262139734366375707e-03 -1.157457255495676889e-04 1.864687260180171967e-03 -8.369124604532995199e-03 4.143224543141625789e-04
[truncated: 681,131 more chars]
