# Supplementary material for: Competing quantum effects in heavy-atom tunnelling through conical intersections
Source: Chem Sci. 2023 Sep 27;14(39):10777–85. doi: 10.1039/d3sc03706a (PMC10566476; doi:10.1039/d3sc03706a)
Supplement: SC-014-D3SC03706A-s001 [file SC-014-D3SC03706A-s001.zip › instT300N20/x0.xyz]

28
t = 0
C 9.1034819483 4.7541883414 6.1356101144
C 10.9070509225 5.8685687166 4.7472859638
C 10.9068921472 6.1379808383 7.2559283511
C 9.1017388539 7.2496750731 5.8676152056
C 10.0109996681 4.6131106004 4.8818747931
C 10.0104280811 4.8832293976 7.3914942972
C 10.0086292251 7.1219113260 4.6116770766
C 10.0090887301 7.3922135971 7.1214220305
C 8.2970223117 6.0015028871 6.0021694947
C 11.7373101434 6.0041216696 6.0015750703
C 6.8924398887 6.0008115658 6.0042159168
C 13.0903769607 6.0060785741 6.0015170850
H 8.4757975534 3.8558759371 6.2320294085
H 11.5841793721 5.7765365948 3.8854109868
H 11.5838933387 6.2309992865 8.1178039781
H 8.4725782223 8.1469514450 5.7712761253
H 10.6279109410 3.7096899855 4.9862916035
H 9.4098786842 4.4992284841 3.9665796264
H 9.4089170900 4.9663476317 8.3097619250
H 10.6269240156 3.9778884699 7.4815496996
H 9.4069646937 7.0374173199 3.6936119812
H 10.6235419438 8.0282528225 4.5211856446
H 10.6245065035 8.2966494468 7.0170153269
H 9.4077041466 7.5050322752 8.0366870407
H 6.3443405159 6.9424567094 5.9042186368
H 6.3459476309 5.0584075779 6.1064464668
H 13.6748753783 6.1058245835 6.9200218136
H 13.6751262445 5.9086714696 5.0829303346
28
t = 1
C 9.1035507012 4.7540791121 6.1356227970
C 10.9071278215 5.8685812759 4.7474036313
C 10.9069692116 6.1379682443 7.2558107686
C 9.1018072454 7.2497847869 5.8676032219
C 10.0108955349 4.6131024258 4.8818852418
C 10.0103239710 4.8832194498 7.3914867282
C 10.0085251430 7.1219211503 4.6116844776
C 10.0089850234 7.3922220412 7.1214111987
C 8.2967542127 6.0015027960 6.0021704092
C 11.7370443881 6.0041209241 6.0015750161
C 6.8929716267 6.0008119493 6.0042140631
C 13.0908965941 6.0060799300 6.0015170465
H 8.4750780772 3.8563173787 6.2319881023
H 11.5834263504 5.7764768582 3.8849018956
H 11.5831414457 6.2310565829 8.1183126254
H 8.4718627648 8.1465134870 5.7713182912
H 10.6275307918 3.7094296307 4.9858971485
H 9.4095146544 4.4996606371 3.9667284742
H 9.4085496729 4.9667542628 8.3095266438
H 10.6265444032 3.9777246971 7.4820033898
H 9.4066018993 7.0370145356 3.6938457072
H 10.6231655860 8.0284164590 4.5207331586
H 10.6241296397 8.2969105166 7.0174116568
H 9.4073417496 7.5046005154 8.0365370059
H 6.3442982729 6.9420909893 5.9042522518
H 6.3459027513 5.0587791341 6.1064041129
H 13.6748475931 6.1058620127 6.9203753727
H 13.6750981712 5.9086263275 5.0825764985
28
t = 2
C 9.1037713735 4.7537421793 6.1356609696
C 10.9073700343 5.8686202980 4.7477629228
C 10.9072116341 6.1379291604 7.2554517526
C 9.1020262062 7.2501224453 5.8675669845
C 10.0105845059 4.6130775101 4.8819160664
C 10.0100132017 4.8831876792 7.3914624899
C 10.0082139243 7.1219520444 4.6117081506
C 10.0086745596 7.3922472149 7.1213792030
C 8.2958935322 6.0015018582 6.0021734324
C 11.7361865753 6.0041187793 6.0015750518
C 6.8946121812 6.0008120631 6.0042092137
C 13.0925079826 6.0060845290 6.0015168947
H 8.4728663405 3.8576881737 6.2318466817
H 11.5811158780 5.7763054648 3.8833358713
H 11.5808330932 6.2312226835 8.1198766013
H 8.4696536149 8.1451410715 5.7714622262
H 10.6263870145 3.7086375167 4.9846936156
H 9.4084159919 4.5009755576 3.9671838442
H 9.4074413536 4.9679586070 8.3087966457
H 10.6254054302 3.9772116502 7.4833567279
H 9.4055035865 7.0358133013 3.6945707115
H 10.6220263858 8.0289277303 4.5193823374
H 10.6229858249 8.2977035038 7.0186204489
H 9.4062408075 7.5032793473 8.0360771201
H 6.3441387598 6.9409440106 5.9043725886
H 6.3457406732 5.0599265171 6.1062770149
H 13.6747344739 6.1059836896 6.9214870410
H 13.6749848528 5.9084981117 5.0814645311
28
t = 3
C 9.1041845026 4.7531497381 6.1357276422
C 10.9078128495 5.8686882534 4.7483861934
C 10.9076551065 6.1378610422 7.2548289338
C 9.1024360395 7.2507159209 5.8675036170
C 10.0100726603 4.6130370581 4.8819656661
C 10.0095019301 4.8831354608 7.3914228608
C 10.0077017317 7.1220026212 4.6117467651
C 10.0081634337 7.3922879609 7.1213275710
C 8.2942619970 6.0015000037 6.0021788098
C 11.7345486684 6.0041149399 6.0015750149
C 6.8975094547 6.0008117023 6.0042011639
C 13.0953748306 6.0060926539 6.0015167138
H 8.4689481688 3.8601710984 6.2315857100
H 11.5770541675 5.7760066006 3.8805714743
H 11.5767746277 6.2315139085 8.1226383493
H 8.4657384450 8.1426530302 5.7717274038
H 10.6244538838 3.7072616410 4.9826796092
H 9.4065486017 4.5031911129 3.9680108824
H 9.4055563724 4.9699651404 8.3075050178
H 10.6234816195 3.9763002741 7.4856219136
H 9.4036348840 7.0338095097 3.6958536388
H 10.6200987244 8.0298358940 4.5171207922
H 10.6210491613 8.2990801809 7.0206433322
H 9.4043666766 7.5010508064 8.0352420783
H 6.3437598378 6.9388625619 5.9045959852
H 6.3453574189 5.0620039652 6.1060492041
H 13.6744227538 6.1062058621 6.9235173240
H 13.6746745176 5.9082693304 5.0794346655
28
t = 4
C 9.1048623881 4.7522510782 6.1358284575
C 10.9085199494 5.8687895834 4.7493151360
C 10.9083631777 6.1377595169 7.2539006446
C 9.1031094183 7.2516160983 5.8674076873
C 10.0093714820 4.6129854425 4.8820289911
C 10.0088017201 4.8830680276 7.3913722424
C 10.0070000240 7.1220675844 4.6117959124
C 10.0074631201 7.3923399325 7.1212613899
C 8.2915314138 6.0014972297 6.0021868019
C 11.7317930377 6.0041088322 6.0015750099
C 6.9019354992 6.0008110717 6.0041893147
C 13.0997892389 6.0061043057 6.0015164387
H 8.4629378355 3.8641029209 6.2311688580
H 11.5708932263 5.7755519699 3.8763478619
H 11.5706184840 6.2319571066 8.1268587071
H 8.4597306012 8.1387096471 5.7721473522
H 10.6216912197 3.7052002306 4.9798577585
H 9.4038561673 4.5063368492 3.9693343083
H 9.4028363210 4.9727774049 8.3055226156
H 10.6207335524 3.9748913612 7.4888173353
H 9.4009387545 7.0310002737 3.6978228738
H 10.6173425968 8.0312405505 4.5139295707
H 10.6182791146 8.3011430034 7.0234779343
H 9.4016628846 7.4978851173 8.0339056679
H 6.3429694037 6.9355677582 5.9049548777
H 6.3445610847 5.0652905631 6.1056914111
H 13.6737000247 6.1065595238 6.9267551054
H 13.6739550309 5.9079077877 5.0761989792
28
t = 5
C 9.1059161359 4.7509653011 6.1359721445
C 10.9095898679 5.8689321650 4.7506216754
C 10.9094346554 6.1376170343 7.2525951256
C 9.1041576835 7.2529042306 5.8672703468
C 10.0084997338 4.6129360419 4.8820896471
C 10.0079316372 4.8830015149 7.3913239179
C 10.0061278236 7.1221308348 4.6118422712
C 10.0065927655 7.3923899716 7.1211968445
C 8.2871702719 6.0014939903 6.0021984592
C 11.7274003624 6.0040993368 6.0015751366
C 6.9083352605 6.0008096889 6.0041731227
C 13.1062011335 6.0061204318 6.0015160059
H 8.4542241646 3.8700379269 6.2305367185
H 11.5620904098 5.7748930745 3.8702401531
H 11.5618195379 6.2325995184 8.1329622208
H 8.4510170188 8.1327537059 5.7727826509
H 10.6180466171 3.7022630494 4.9762464279
H 9.4002599247 4.5104508162 3.9713800951
H 9.3991983132 4.9763880552 8.3026183176
H 10.6171105439 3.9727959527 7.4929638905
H 9.3973343831 7.0273937449 3.7007085547
H 10.6137060746 8.0333305902 4.5097867947
H 10.6146217972 8.3040815416 7.0271063642
H 9.3980494392 7.4937430100 8.0318406974
H 6.3414484825 6.9306177244 5.9054959055
H 6.3430325180 5.0702266181 6.1051573696
H 13.6722068854 6.1070900737 6.9316540722
H 13.6724675619 5.9073654875 5.0713030505
