# Supplementary material for: Competing quantum effects in heavy-atom tunnelling through conical intersections
Source: Chem Sci. 2023 Sep 27;14(39):10777–85. doi: 10.1039/d3sc03706a (PMC10566476; doi:10.1039/d3sc03706a)
Supplement: SC-014-D3SC03706A-s001 [file SC-014-D3SC03706A-s001.zip › instT300N20/x1.xyz]

28
t = 0
C 9.1059161359 4.7509653011 6.1359721445
C 10.9095898679 5.8689321650 4.7506216754
C 10.9094346554 6.1376170343 7.2525951256
C 9.1041576835 7.2529042306 5.8672703468
C 10.0084997338 4.6129360419 4.8820896471
C 10.0079316372 4.8830015149 7.3913239179
C 10.0061278236 7.1221308348 4.6118422712
C 10.0065927655 7.3923899716 7.1211968445
C 8.2871702719 6.0014939903 6.0021984592
C 11.7274003624 6.0040993368 6.0015751366
C 6.9083352605 6.0008096889 6.0041731227
C 13.1062011335 6.0061204318 6.0015160059
H 8.4542241646 3.8700379269 6.2305367185
H 11.5620904098 5.7748930745 3.8702401531
H 11.5618195379 6.2325995184 8.1329622208
H 8.4510170188 8.1327537059 5.7727826509
H 10.6180466171 3.7022630494 4.9762464279
H 9.4002599247 4.5104508162 3.9713800951
H 9.3991983132 4.9763880552 8.3026183176
H 10.6171105439 3.9727959527 7.4929638905
H 9.3973343831 7.0273937449 3.7007085547
H 10.6137060746 8.0333305902 4.5097867947
H 10.6146217972 8.3040815416 7.0271063642
H 9.3980494392 7.4937430100 8.0318406974
H 6.3414484825 6.9306177244 5.9054959055
H 6.3430325180 5.0702266181 6.1051573696
H 13.6722068854 6.1070900737 6.9316540722
H 13.6724675619 5.9073654875 5.0713030505
28
t = 1
C 9.1069845352 4.7496676226 6.1361170432
C 10.9106357259 5.8690721340 4.7519045560
C 10.9104821569 6.1374773915 7.2513134020
C 9.1052210334 7.2542045109 5.8671321254
C 10.0076327104 4.6128893685 4.8821513896
C 10.0070664415 4.8829370563 7.3912734644
C 10.0052604305 7.1221917824 4.6118905303
C 10.0057271521 7.3924372519 7.1211312387
C 8.2827941645 6.0014910053 6.0022104047
C 11.7230556670 6.0040893353 6.0015753025
C 6.9147178078 6.0008087574 6.0041559645
C 13.1125736906 6.0061366282 6.0015156042
H 8.4454619553 3.8761103875 6.2298884466
H 11.5534149918 5.7742564825 3.8643220191
H 11.5531481868 6.2332180897 8.1388747596
H 8.4422536742 8.1266573079 5.7734330826
H 10.6144535457 3.6993875453 4.9726645847
H 9.3966508809 4.5145664891 3.9734601242
H 9.3955455636 4.9799930698 8.2996822591
H 10.6135388011 3.9707486675 7.4970661461
H 9.3937157789 7.0237933080 3.7036262775
H 10.6101188304 8.0353724251 4.5056879245
H 10.6110146887 8.3069591919 7.0307047234
H 9.3944218141 7.4895973514 8.0297394701
H 6.3399641374 6.9257303614 5.9060319811
H 6.3415436107 5.0750974045 6.1046313105
H 13.6706859040 6.1076229756 6.9365756521
H 13.6709520946 5.9068207055 5.0663840580
28
t = 2
C 9.1076919181 4.7487441738 6.1362204826
C 10.9113087333 5.8691699305 4.7528008973
C 10.9111562508 6.1373793816 7.2504178442
C 9.1059254025 7.2551295022 5.8670337227
C 10.0069349119 4.6128398631 4.8822157441
C 10.0063701070 4.8828704932 7.3912208881
C 10.0045624200 7.1222556215 4.6119415518
C 10.0050302301 7.3924870010 7.1210639846
C 8.2800421679 6.0014893708 6.0022181789
C 11.7203294125 6.0040830610 6.0015753792
C 6.9191158633 6.0008083844 6.0041433880
C 13.1169849306 6.0061484089 6.0015154176
H 8.4393279727 3.8803130071 6.2294413080
H 11.5474256609 5.7738368335 3.8603989935
H 11.5471622022 6.2336266522 8.1427950891
H 8.4361160192 8.1224347664 5.7738830515
H 10.6117643431 3.6974224267 4.9698747247
H 9.3939132605 4.5177377334 3.9748594674
H 9.3927773758 4.9828090476 8.2976193828
H 10.6108640331 3.9694223384 7.5002027777
H 9.3909704395 7.0209796013 3.7056763173
H 10.6074333190 8.0366943866 4.5025545783
H 10.6083154438 8.3089257003 7.0335074617
H 9.3916701902 7.4864017175 8.0283240438
H 6.3392400371 6.9224953737 5.9063893999
H 6.3408205744 5.0783180177 6.1042787877
H 13.6698907664 6.1079809177 6.9398565208
H 13.6701591812 5.9064572217 5.0631050830
28
t = 3
C 9.1081356704 4.7481243827 6.1362899500
C 10.9117195051 5.8692345053 4.7533916686
C 10.9115676964 6.1373144096 7.2498275890
C 9.1063675085 7.2557499648 5.8669675774
C 10.0064255166 4.6128007545 4.8822666490
C 10.0058616968 4.8828181355 7.3911795169
C 10.0040527980 7.1223060117 4.6119818460
C 10.0045212271 7.3925260907 7.1210111211
C 8.2784019426 6.0014884611 6.0022229793
C 11.7186962253 6.0040794221 6.0015754004
C 6.9219742740 6.0008084158 6.0041349083
C 13.1198744433 6.0061560853 6.0015153051
H 8.4352820860 3.8830640514 6.2291486168
H 11.5435161589 5.7735726383 3.8579160507
H 11.5432562145 6.2338828922 8.1452755468
H 8.4320646304 8.1196688829 5.7741779760
H 10.6098981459 3.6961388285 4.9678847034
H 9.3919959227 4.5199862884 3.9757654126
H 9.3908406808 4.9848174500 8.2962414958
H 10.6090073473 3.9685922310 7.5024126691
H 9.3890478717 7.0189714359 3.7070457532
H 10.6055690241 8.0375221599 4.5003469999
H 10.6064419018 8.3102101527 7.0355064671
H 9.3897424591 7.4841357061 8.0274078790
H 6.3389198246 6.9204628111 5.9066171070
H 6.3405058767 5.0803394310 6.1040555542
H 13.6695073041 6.1082107094 6.9419326905
H 13.6697761540 5.9062288831 5.0610296466
28
t = 4
C 9.1083785744 4.7477670603 6.1363299976
C 10.9119395146 5.8692714458 4.7537279390
C 10.9117881077 6.1372770371 7.2494915994
C 9.1066095002 7.2561072767 5.8669291808
C 10.0061159558 4.6127766777 4.8822981416
C 10.0055527126 4.8827856047 7.3911540103
C 10.0037430016 7.1223373409 4.6120068144
C 10.0042116566 7.3925500171 7.1209785768
C 8.2775410533 6.0014879446 6.0022255129
C 11.7178329918 6.0040775340 6.0015754462
C 6.9235822887 6.0008080594 6.0041306098
C 13.1215111796 6.0061603139 6.0015152543
H 8.4329801381 3.8846204700 6.2289812918
H 11.5413067192 5.7734284482 3.8565400117
H 11.5410483810 6.2340226386 8.1466502589
H 8.4297565562 8.1181025448 5.7743469396
H 10.6087983727 3.6954080021 4.9666919528
H 9.3908596078 4.5213296783 3.9762761775
H 9.3896945740 4.9860150169 8.2954469004
H 10.6079131807 3.9681328419 7.5037247753
H 9.3879081883 7.0177722972 3.7078351391
H 10.6044691264 8.0379805908 4.4990359401
H 10.6053363113 8.3109407399 7.0367043290
H 9.3885991148 7.4827811350 8.0268914928
H 6.3387973232 6.9193470639 5.9067448785
H 6.3403883802 5.0814473969 6.1039327639
H 13.6693446702 6.1083395765 6.9430795931
H 13.6696135236 5.9061055584 5.0598831516
28
t = 5
C 9.1084554053 4.7476491688 6.1363432818
C 10.9120078740 5.8692837026 4.7538376021
C 10.9118564810 6.1372644305 7.2493819265
C 9.1066860753 7.2562245658 5.8669160803
C 10.0060127244 4.6127695783 4.8823076555
C 10.0054496634 4.8827753082 7.3911460498
C 10.0036395552 7.1223472212 4.6120147117
C 10.0041081262 7.3925568426 7.1209688467
C 8.2772755536 6.0014877965 6.0022259266
C 11.7175655916 6.0040772309 6.0015754892
C 6.9241012063 6.0008075434 6.0041301174
C 13.1220419573 6.0061613330 6.0015152285
H 8.4322275982 3.8851272898 6.2289224819
H 11.5405838486 5.7733858886 3.8560913268
H 11.5403254890 6.2340654654 8.1470993485
H 8.4289973712 8.1175903202 5.7744060006
H 10.6084284071 3.6951630406 4.9662931287
H 9.3904780146 4.5217793558 3.9764420782
H 9.3893114473 4.9864019649 8.2951835154
H 10.6075457591 3.9679786645 7.5041562991
H 9.3875244842 7.0173819757 3.7080963122
H 10.6040973836 8.0381347864 4.4986040930
H 10.6049614052 8.3111842835 7.0371043600
H 9.3882133432 7.4823263281 8.0267246431
H 6.3387608455 6.9189897418 5.9067901611
H 6.3403556201 5.0817981827 6.1038943619
H 13.6692958624 6.1083832000 6.9434526328
H 13.6695649718 5.9060710017 5.0595105182
