# Supplementary material for: Competing quantum effects in heavy-atom tunnelling through conical intersections
Source: Chem Sci. 2023 Sep 27;14(39):10777–85. doi: 10.1039/d3sc03706a (PMC10566476; doi:10.1039/d3sc03706a)
Supplement: SC-014-D3SC03706A-s001 [file SC-014-D3SC03706A-s001.zip › instT300N20/V1.txt]

-7.744487854272611571e+01
-7.744704704661084804e+01
-7.744815910012410143e+01
-7.744872751884992113e+01
-7.744899427189766072e+01
-7.744907550093464010e+01
