# Supplementary material for: Competing quantum effects in heavy-atom tunnelling through conical intersections
Source: Chem Sci. 2023 Sep 27;14(39):10777–85. doi: 10.1039/d3sc03706a (PMC10566476; doi:10.1039/d3sc03706a)
Supplement: SC-014-D3SC03706A-s001 [file SC-014-D3SC03706A-s001.zip › instT300N20/V0.txt]

-7.744908270691357188e+01
-7.744900446120571758e+01
-7.744873533894401874e+01
-7.744817037189278608e+01
-7.744705792368013419e+01
-7.744489403792836413e+01
