# Supplementary material for: Competing quantum effects in heavy-atom tunnelling through conical intersections
Source: Chem Sci. 2023 Sep 27;14(39):10777–85. doi: 10.1039/d3sc03706a (PMC10566476; doi:10.1039/d3sc03706a)
Supplement: SC-014-D3SC03706A-s001 [file SC-014-D3SC03706A-s001.zip › instT300N20/H1.txt]

1.663898189538242089e+00 2.818663530159704611e-01 -3.162929112466747461e-02 -7.469331507056641006e-02 -2.975562766536306997e-02 5.481953777793936722e-02 -7.481378511144451404e-02 -4.064139504541659786e-02 -4.738204815619710686e-02 4.952641488382768242e-02 -3.611030421380068134e-02 3.905119050582489017e-03 -3.167884919246399256e-01 2.706749224341588322e-02 1.124372875249810694e-01 -3.162055114130963851e-01 2.666876002968600508e-03 -1.148863725913033818e-01 6.990096960128176946e-03 8.542506977090885689e-03 2.196806627777203851e-04 6.981120761003910442e-03 8.214639493289269817e-03 -1.949724936094141990e-03 -3.518377149156473038e-01 1.302148861063289476e-01 -1.375484407908424654e-02 -1.526048337429438025e-02 4.264167015552690343e-03 -3.377885459915490633e-04 -9.376868307266819635e-02 9.761096872938082591e-02 -1.015066391493064588e-02 1.180748130065445954e-02 3.393475700500150037e-03 -2.896005296403154298e-04 -4.720455562930337967e-01 -4.374838826439330086e-01 4.693512792611593404e-02 -4.363377637452191607e-03 -9.318239554039434852e-03 -1.606739643241102133e-03 -4.240545438909809617e-03 -8.712109897385959811e-03 3.495520911596990826e-03 -6.310740415882117385e-03 -1.436097373573776842e-02 1.499497685282941964e-03 -4.069525224016218995e-02 3.086395204144134780e-03 5.290382791221077963e-02 3.859340435048855267e-02 -3.062301195968532546e-03 -4.284339842005552290e-02 3.857308979457583359e-02 6.163341777631295426e-03 4.196042388514888144e-02 -4.087241406498292456e-02 -7.836221835472124628e-03 -5.239927103512126427e-02 1.259502466592426172e-03 -1.354461204696355732e-03 -6.344755486247270412e-04 -1.104072492283034428e-03 2.547823256689055269e-03 -8.395108338840086282e-04 -1.173519927612795642e-03 2.290820502815697334e-03 4.162121804456107160e-04 1.245801952139624028e-03 -1.213204176372614275e-03 1.365327129952058176e-04 -9.231784583526896765e-03 -2.370189000335432179e-03 3.581031019043296165e-04 -1.494773369954422587e-03 1.100812714706317190e-02 -1.135252973451491513e-03 8.054957635183568679e-04 -5.395168105208516911e-04 3.968424875985332792e-04 4.185743381098622727e-04 -7.223478137358368793e-04 -3.902284461385291739e-04
2.818663530159704611e-01 1.944902355006751904e+00 -7.097338918086323889e-02 -6.679567713582311439e-02 -1.799444465492843967e-02 6.756857512357450357e-02 -7.140282944422880751e-02 -3.571298929466933114e-02 -6.454123386103724491e-02 3.634321295949843877e-02 -1.002041454132239495e-01 1.136386809130326622e-02 1.125379154414789251e-02 -2.581077712286736214e-01 -1.459766193369826590e-02 -1.983362061233446411e-02 -2.554531784455592591e-01 -1.979204663744311976e-02 2.541681646761931833e-03 9.654610805432478626e-03 5.349814678054295482e-03 3.440718853785673832e-03 8.168813634602367646e-03 -6.362707884496202407e-03 1.691763146209115942e-01 -5.891438533211660333e-01 3.839403824362358497e-02 -1.503749569078667407e-02 1.217786762241304319e-02 -5.678627024921583354e-04 3.273525334308198531e-02 7.139857756043332428e-03 1.662014132585220433e-03 1.178196999788031288e-02 4.714866697896630092e-03 -8.343140870225610947e-04 -4.406647641546482808e-01 -7.313599176566201177e-01 6.365259014773630430e-02 -1.281234317103779018e-02 -1.331690004812735063e-02 1.694139476819352987e-03 -1.196432856956242824e-02 -1.275612381862800682e-02 2.010196172299617834e-03 -9.682956697403748841e-03 -5.557212120977750129e-03 1.323280723527960881e-03 5.641446663285912266e-02 2.270033515370075469e-03 -7.799939093748836649e-02 7.802679196639386063e-03 -5.219896006519047366e-03 -7.048206038669398849e-03 -4.922264140820186221e-03 -4.765889303445070002e-03 -6.797817326255968691e-03 5.555983798992372713e-02 9.836496945581810897e-03 7.496590806502401172e-02 1.889253699888704310e-03 -2.373023589532559201e-03 2.196806627777149641e-04 5.371546528565242402e-04 2.575696717127486015e-03 -1.648313618132421759e-03 4.568412922711147933e-04 1.102938656604162022e-02 7.988817220584232357e-04 1.948780073028415997e-03 -2.538847057564799607e-03 -1.086592525566991776e-05 -1.284305122067338524e-02 5.271863475133178358e-03 4.387944077160753006e-03 -8.995096385566388880e-03 4.364322500517996313e-03 -3.117103253779803136e-03 7.289618551958084586e-04 -7.908503859998801226e-04 6.401447270190348607e-04 9.590360116964102496e-04 -9.812402937406389941e-04 -3.184188531445272460e-04
-3.162929112466747461e-02 -7.097338918086323889e-02 1.290866251195636805e+00 2.982224051149567207e-02 1.702312542337778775e-02 -2.222979334697687548e-02 -1.490379756698845953e-02 -1.393484049310218451e-02 -4.560381586652908180e-03 -3.969369739050909382e-03 1.133599463086475481e-02 4.313772326502436638e-03 1.451465571337559046e-01 -3.110678184932941931e-02 -4.137909688397030106e-01 -1.435459591004418778e-01 -3.135528083561135715e-03 -4.159069896753622153e-01 -4.309992874239619402e-03 5.985707521277694454e-04 3.600400711890831568e-03 3.621187699336456470e-03 -1.567527826014137064e-03 5.058324422282515706e-03 -1.755508332937285101e-02 3.852395691515882875e-02 -2.342320264212285896e-01 1.597763444117047049e-03 -5.598313664336254138e-04 6.833249691220165747e-03 -3.482292828676950090e-03 1.784846331127611964e-03 2.277686906202341932e-02 -1.324698018126293890e-03 -8.267551824969112274e-04 -2.670655455231449836e-03 4.742692915181842550e-02 6.342913003269570749e-02 -1.456492242847140517e-01 -3.387334090573014891e-03 -6.533728099389834402e-04 4.628884158916983516e-03 6.006022077190430013e-03 4.358653322123707576e-03 4.006219398613590152e-03 1.117773006735841993e-03 1.233518732285377156e-03 6.257828084202325669e-03 -1.806578181638961991e-03 4.192829854091464567e-03 -3.830947299924251578e-03 5.917252192166878866e-02 -8.866595008629704275e-03 -6.763471553817429482e-02 -5.943566628546922970e-02 -4.788093585489242368e-03 -6.106508264228743127e-02 -1.034814029566417937e-02 -7.244265124804342808e-03 -1.930402486400354875e-02 -2.451919655519429423e-04 2.763724467203920038e-04 5.834056999231044052e-03 3.897560146056864520e-04 -2.012558329963901917e-03 -1.544851112437225626e-04 -5.229817068708956379e-04 1.155095097831392807e-03 -7.516385687728987901e-04 -7.606147678971110840e-05 3.023561810274735459e-05 -1.156984823962812483e-03 1.430995113018931246e-03 4.498493055848901134e-03 4.586507050419853099e-02 9.443906341778955573e-04 -3.213006854949404696e-03 -2.371464565474133701e-02 -5.924291422006460091e-04 9.198241944694180751e-04 1.379500075937719304e-04 3.770003632186022784e-04 -7.398277804515217444e-04 3.207810108087896447e-04
-7.469331507056641006e-02 -6.679567713582311439e-02 2.982224051149567207e-02 1.643958744262548288e+00 -2.922178003323649270e-02 -2.800522159298058367e-01 7.124976162758370202e-02 4.116295945768839830e-03 3.886646977647894435e-02 -7.484307586648153432e-02 7.136881437386322080e-02 1.495434774100411549e-02 -2.944958651837932817e-01 -9.715129284791253206e-02 -1.616660705431102870e-03 -1.407373536376171734e-03 -5.849647239815325937e-03 -1.533229296728834574e-02 -2.952630939931504273e-01 9.527243264174675708e-02 -2.248490637471874803e-02 -1.273675412578174036e-03 2.380110062525402775e-03 -1.628754952672192488e-02 1.248542055030214815e-02 -1.105489786881578179e-04 -1.011475911843369652e-03 -4.218704929145956628e-01 -1.034577813799989268e-02 -9.604674792409668982e-02 -4.677544606800868726e-03 -5.621935240980397363e-05 -5.092811924181362120e-04 -5.139724375393477096e-02 -1.147772409072132099e-02 -1.029267683370694991e-01 -4.061493887957652940e-03 5.561936436306339979e-03 1.254116747117882402e-02 -4.804699553869108408e-01 4.229301568427898395e-02 3.979933308125520597e-01 -5.539259722729195437e-03 1.769256090543389493e-03 1.652943447154389678e-02 -4.183853654967251839e-03 -2.806243305160968475e-03 1.357957198039493399e-02 3.126693613896737445e-02 3.328705337345695681e-02 -5.768861447697057505e-03 -4.192971583551313719e-02 -6.095358880053353134e-02 9.213832185278483453e-03 9.887991982663094613e-04 3.274895385753498478e-03 -4.426683462855512431e-04 8.990372070237636834e-04 -3.160566954802106372e-04 6.406171585518396355e-04 -4.207711447376412395e-02 6.151389259850003483e-02 -4.302433969713913807e-03 3.115496986568062898e-02 -3.385727823361346644e-02 1.504222000611515550e-03 7.969919959269818749e-04 3.288123468673598629e-04 6.236096233691059126e-04 1.011003480310508282e-03 -3.249384082979313651e-03 6.543176730047718832e-04 -4.464477985482713344e-04 1.020452110966733883e-04 -2.371606294933808557e-04 -4.162121804456107160e-04 -1.540126797107714204e-04 -2.636167953333403563e-04 -7.180486867868872934e-03 7.658115147585626290e-04 7.206943033708705475e-03 1.488726246333860193e-02 -1.681856256965274165e-04 -1.751776123827802206e-03
-2.975562766536306997e-02 -1.799444465492843967e-02 1.702312542337778775e-02 -2.922178003323649270e-02 1.189031744562529136e+00 8.528570246871691740e-02 -4.147003995404554590e-03 -3.074584415822790261e-03 -1.053994749800349004e-02 4.047887859811441502e-02 -3.557362199247697532e-02 -1.405058621865175154e-02 -1.486661720535284448e-01 -3.811171315958922778e-01 -5.005175874836288730e-02 9.766104647186387225e-03 1.550425804524774645e-02 -6.200663868726825206e-03 1.559477592694283876e-01 -3.711067798462197587e-01 7.391569276748650996e-02 -1.008168891113373281e-02 1.652376529314965661e-02 4.037872311314901451e-03 -4.535342715413729492e-04 -3.427963202398609174e-03 1.132890815787189866e-03 -2.077281449965074495e-02 -1.880192463088485033e-01 -4.545027561835150720e-02 4.639277652640483567e-04 -2.546405962090495662e-04 6.708527766546493317e-05 -2.626719322677091226e-04 7.100645938816310676e-02 -6.975451582609636450e-03 3.096788697866994719e-03 9.567683403387088059e-03 -1.861380239450178588e-03 4.539358383440887657e-02 -1.683675118366633749e-01 -6.210395958303638331e-02 1.091789272428814661e-03 1.230967602007969515e-02 -2.101375458140713678e-03 -6.902224695017023740e-04 9.129739372430147049e-03 -2.523729248513425713e-03 -5.511339019137537210e-02 -5.328319043309366621e-02 4.814549751329139093e-03 -2.377653418554540043e-02 -3.377932703069227299e-02 1.561858647619875258e-02 -9.099031322794444432e-04 -6.203026026391147019e-04 -6.769943865817592155e-04 -1.195251778124070425e-04 1.799964140178909097e-04 -5.395168105208408491e-04 1.176023814736889758e-02 -1.876450805348271050e-02 -8.641245167457702742e-03 5.396774372420110044e-02 -5.896937636254095949e-02 6.771361160416125742e-03 1.124387048195873203e-04 7.567880724810280291e-03 2.574751854061735519e-04 1.053522318267491667e-03 -4.119602966498852725e-04 1.071002284983138585e-03 -5.905394160692154903e-04 6.136885611791160176e-04 -9.117928584108749620e-05 4.341645786940949350e-04 5.243990014694617507e-04 -1.190527462795561891e-04 7.747877138828210015e-04 -1.405105865018460923e-02 1.783429036529056043e-03 4.955806779652859300e-04 7.137495598379033600e-03 -2.872383719760727636e-04
5.481953777793936722e-02 6.756857512357450357e-02 -2.222979334697687548e-02 -2.800522159298058367e-01 8.528570246871691740e-02 1.970438224220650403e+00 -3.876914888071079923e-02 -1.064577216136310470e-02 -1.029206267271423614e-01 4.747181014743973027e-02 -6.464942068206114278e-02 -4.543374051470158194e-03 4.751385655386378137e-02 2.913012831586253570e-02 -2.599861590033065717e-01 -2.630498774938748799e-03 2.796794674503777934e-04 6.546483750776932453e-03 1.471435252231355698e-02 -4.683686216728219845e-03 -2.697069102233388138e-01 -3.547960811744197210e-04 -2.417432153620933423e-03 5.866654774998029953e-03 -4.148893721536098950e-03 1.258557603526745498e-03 7.130409125386258547e-03 -1.888927722130979703e-01 -4.574932477864894487e-02 -6.071543606482114885e-01 3.993936178759305983e-03 1.478710697837316574e-04 5.390443789880100534e-04 -5.009663974398382430e-03 -7.081276245969283199e-03 7.829135362479287125e-03 1.108182646618856640e-02 -1.395562748054816372e-03 -1.141063881305591152e-02 4.251387742588891849e-01 -6.200994570799821248e-02 -7.403243059925508351e-01 1.056404150617902202e-02 -2.159484536681929509e-03 -7.543314285101830781e-03 1.143473282123157186e-02 -3.383082206777311349e-03 -1.094576618472618487e-02 1.412570283237414570e-04 -1.048325571406086201e-03 -5.865237480399477718e-03 -5.306823408564450423e-02 -7.723735887499265373e-02 1.255486798563158410e-02 7.133716146116679535e-04 -2.187357997120403623e-04 1.079175350501539350e-02 -4.634553337310972146e-04 5.154228023452060888e-04 -9.817127252735222652e-04 -5.688831546031299785e-02 8.390006078285205948e-02 6.817659450635937639e-03 -1.185755904313706699e-02 1.237345427701517543e-02 -7.538117538240338145e-03 -6.666008928589320197e-04 -7.776223030799803322e-04 -8.328967924240262069e-04 6.755770919832093657e-04 6.032950674563592949e-04 1.150370782502868009e-03 -1.554299743093700593e-04 -1.847207293464428121e-04 -3.481820397144400102e-04 -2.995215918303304782e-04 -7.889606598687586014e-05 -4.095981389855930582e-04 8.476366562491137804e-03 1.858073218720184775e-03 2.407983522963847399e-03 6.794037873993172272e-03 -3.547960811744143000e-04 4.704945635706689853e-03
-7.481378511144451404e-02 -7.140282944422880751e-02 -1.490379756698845953e-02 7.124976162758370202e-02 -4.147003995404554590e-03 -3.876914888071079923e-02 1.643769771649405964e+00 3.016569823588157589e-02 2.797867094083411055e-01 -7.498716748400241494e-02 6.644324321231306896e-02 -2.977358006361159604e-02 -1.304855893746585151e-03 -2.328142593911369795e-03 1.632865107008039940e-02 -2.950122328492042478e-01 -9.517180472524847112e-02 2.228837485705102706e-02 -1.385641685864875267e-03 5.840198609158159249e-03 1.540882687561098696e-02 -2.948360158874492321e-01 9.722357487243935004e-02 1.796184687916159081e-03 1.279533563585530040e-02 1.270840823380380447e-04 6.873878803045271055e-04 -4.220235607312406989e-01 9.965943185584157094e-03 9.624091728410016922e-02 -4.502272508111540561e-03 7.842363445387622706e-05 4.681796490596897746e-04 -5.157535044182158523e-02 1.095663210998194630e-02 1.032319591072940745e-01 -4.026061522993586855e-03 2.731599122969812637e-03 -1.366508208784178793e-02 -5.575636950759131280e-03 -1.884529384560171272e-03 -1.652612745081389473e-02 -4.803716896280769699e-01 -4.292229448604233111e-02 -3.980008897170776994e-01 -4.143224543141574290e-03 -5.726342609740030752e-03 -1.266825155351686445e-02 9.448630657108033314e-04 -4.483375246797289583e-04 -7.147889092102123823e-04 9.977753973905651233e-04 3.186550689109513175e-03 -6.141609927119424765e-04 -4.191979477332326981e-02 -6.150538883090861386e-02 4.437549388110532261e-03 3.117339469546200406e-02 3.401601522865282945e-02 -1.633668240613945014e-03 1.050687729070359441e-03 -3.235683568526511508e-03 5.725870178207637974e-04 8.579356636653897791e-04 2.518060070118765745e-04 -7.865985022041601001e-04 3.107276677896381178e-02 -3.332343060148683367e-02 5.696106991637309852e-03 -4.198640761945586497e-02 6.094697475907348561e-02 -9.309263354915262023e-03 -5.097536239508765853e-04 2.881832350417256813e-04 1.133835678852754747e-04 -4.525894084754164548e-04 -2.763724467204136878e-04 1.313359661337976407e-04 1.478946913603765810e-02 1.833034347478821203e-04 1.857600787187412526e-03 -7.004742337646653258e-03 -8.253378878983231052e-04 -7.122377789327651899e-03
-4.064139504541659786e-02 -3.571298929466933114e-02 -1.393484049310218451e-02 4.116295945768839830e-03 -3.074584415822790261e-03 -1.064577216136310470e-02 3.016569823588157589e-02 1.188570651386462007e+00 8.559892457500001273e-02 2.950004220608831718e-02 -1.789334430689737410e-02 1.696265418717229218e-02 1.014688446266776879e-02 1.641605090365862163e-02 3.893780693794011288e-03 -1.555962702089840055e-01 -3.716566901504633758e-01 7.414907394471707824e-02 -9.695712348790908042e-03 1.536489074305541144e-02 -6.362235452963362070e-03 1.487630205177638276e-01 -3.806281649593870053e-01 -5.023270002544649726e-02 5.886496899377199193e-04 -3.445443169114261947e-03 1.203283114182644113e-03 2.012511086810625169e-02 -1.879634993879715499e-01 -4.513752594360125048e-02 -4.247159480369640250e-04 -3.075529278888438842e-04 5.574692087693060944e-05 6.047123620539170998e-05 7.115196830028255870e-02 -6.616876049172404697e-03 6.916397641003226970e-04 9.401859935354858061e-03 -2.538847057564785729e-03 -1.012893206441933380e-03 1.239046181219796358e-02 -2.324835573181305726e-03 -4.582822084463579471e-02 -1.684275106413360423e-01 -6.244647244435656136e-02 -3.078836299618499441e-03 9.572880150248493092e-03 -1.831617052880295856e-03 -3.099150855531197270e-04 7.524417023787579803e-03 2.584200484718861008e-04 -1.080923347173106796e-03 -2.612546376690237475e-04 1.089427114764487210e-03 -1.180181212226016733e-02 -1.885285275012665851e-02 -8.729589864101650748e-03 -5.379530621470887675e-02 -5.901236763203081270e-02 6.761912529759011095e-03 7.535282949043238879e-04 -6.070745197191607014e-04 -2.957421395674531776e-04 2.404676502233801978e-04 3.623549857000821651e-04 -5.390443789879818641e-04 5.521496297093927974e-02 -5.344759660652732836e-02 4.794235195416360167e-03 2.358756157240325321e-02 -3.377224055769945110e-02 1.578488237576384373e-02 -3.996770767956492418e-04 6.340031170919114244e-04 -1.266116508052348962e-04 4.719591013225155757e-04 5.253438645351742996e-04 -8.881712817681154497e-05 -5.843978061420866330e-04 6.972616993412502490e-03 -3.122772432174092307e-04 -7.535282949043184669e-04 -1.390082542273659953e-02 1.794294961784742223e-03
-4.738204815619710686e-02 -6.454123386103724491e-02 -4.560381586652908180e-03 3.886646977647894435e-02 -1.053994749800349004e-02 -1.029206267271423614e-01 2.797867094083411055e-01 8.559892457500001273e-02 1.970608299572478739e+00 -5.484315935458212304e-02 6.770085595277398893e-02 -2.226522571194108208e-02 3.519614919772007591e-04 -2.412235406759610790e-03 5.745239871054271322e-03 -1.458537871384410489e-02 -4.713449403298078724e-03 -2.698037586875742244e-01 2.574751854061757203e-03 2.546405962090331947e-04 6.603175534719603855e-03 -4.752094302685663102e-02 2.899690262359727599e-02 -2.599422228707509719e-01 3.970314602116595259e-03 1.254778151263858874e-03 7.487567364224860869e-03 1.889971795818595202e-01 -4.527689324579354385e-02 -6.073494748712807700e-01 -4.041651763577770728e-03 4.960531094984333805e-05 5.843978061420968245e-04 5.076276820530729525e-03 -6.687268347567889952e-03 7.686461039556978687e-03 -1.156795851349674310e-02 -3.210172265752310634e-03 -1.072608552194846687e-02 -1.048561787172505935e-02 -1.960118429816990870e-03 -7.476701438969201793e-03 -4.251420812796191107e-01 -6.242096114158234704e-02 -7.402567482833525281e-01 -1.092072731348483344e-02 -1.137615131115675415e-03 -1.123205969363655528e-02 4.785731427824979969e-04 -8.371486762197462295e-04 -7.261272659987250220e-04 -6.004604782591837012e-04 6.562073991361427709e-04 1.136197836517152671e-03 5.681083668892480260e-02 8.398840547949606994e-02 6.835139417351600820e-03 1.183015801423147398e-02 1.236920239321948750e-02 -7.379380543200976875e-03 -7.922676805984353934e-04 -2.480265547490589050e-04 1.069773962997716023e-02 4.369991678912325817e-04 5.333752005937607808e-04 -8.182514149055386196e-04 1.105489786881459595e-04 -1.072892011114547420e-03 -5.783506825215495653e-03 5.311925669119285653e-02 -7.705074841951478626e-02 1.255723014329590027e-02 3.836144046785684367e-04 -1.233046300752518171e-04 -2.499162808805083973e-04 3.221983054073449156e-04 -5.952637313975505523e-05 -2.007834014635615644e-04 -6.745849857641967803e-03 -3.439301559186983036e-04 4.670458133808255002e-03 -8.578884205120767756e-03 1.859018081785897324e-03 2.282789166757181326e-03
4.952641488382768242e-02 3.634321295949843877e-02 -3.969369739050909382e-03 -7.484307586648153432e-02 4.047887859811441502e-02 4.747181014743973027e-02 -7.498716748400241494e-02 2.950004220608831718e-02 -5.484315935458212304e-02 1.668055587027369668e+00 -2.821101276869238950e-01 3.096363509487425059e-02 7.049623333267953686e-03 -8.182514149055145070e-03 2.012085898431007804e-03 7.002852611515250278e-03 -8.541089682492345597e-03 -2.229876835077387008e-04 -3.163377922422958566e-01 -2.723567786911231577e-03 1.150025907483857024e-01 -3.167280206884344751e-01 -2.723000869071822219e-02 -1.122043787792833813e-01 -3.511120600811815651e-01 -1.301005576753778981e-01 1.396696583733634048e-02 -1.548914023619622077e-02 -4.345425239203755743e-03 5.792010592806872381e-04 -9.365860652551277754e-02 -9.791946652033534093e-02 1.059474955581466739e-02 1.190338490182417212e-02 -3.436466969990003249e-03 3.444025874515820084e-04 -6.258300515735171210e-03 1.434869051588347905e-02 -1.567527826014101719e-03 -4.351094417597966418e-03 8.694629930670327855e-03 -3.563551052328120874e-03 -4.273615646209700039e-03 9.275720716082468814e-03 1.625636904555374795e-03 -4.734954486673669805e-01 4.378126949908003884e-01 -4.703292125341698021e-02 -1.203283114182629801e-03 -1.902009351275755957e-03 -3.538512181086312779e-04 1.286431063965204000e-03 1.292572673892294910e-03 -4.913287941697664848e-05 1.302021304549387873e-03 1.241550068343963637e-03 -1.936969284707093161e-04 -1.190527462795545627e-03 -2.427825647343794663e-03 9.736813892149303630e-04 3.856647575311587112e-02 -6.175624997485477247e-03 -4.266009498530760891e-02 -4.063619829855517895e-02 7.945353519561715316e-03 5.238084620533985103e-02 -4.067115823198650532e-02 -2.846399985453667777e-03 -5.273989417030995608e-02 3.853387797734877940e-02 3.134110788962577842e-03 4.289489345713680402e-02 -1.771145816674771223e-03 -1.086781498180506081e-02 1.246746815205287788e-03 -9.296507703528113231e-03 2.288458345151424093e-03 -1.237770616081514596e-04 2.966870026331874105e-04 7.563628841014262980e-04 3.188912846774404411e-04 3.028286125602891628e-04 6.325858224934022321e-04 -5.692799970907509027e-04
-3.611030421380068134e-02 -1.002041454132239495e-01 1.133599463086475481e-02 7.136881437386322080e-02 -3.557362199247697532e-02 -6.464942068206114278e-02 6.644324321231306896e-02 -1.789334430689737410e-02 6.770085595277398893e-02 -2.821101276869238950e-01 1.943875288854323813e+00 -7.145857636510569155e-02 -3.312689908381897218e-03 8.216056787887889706e-03 -6.415147784643180674e-03 -2.513808186323436035e-03 9.644689743242573082e-03 5.422096702581183716e-03 1.975283482021619741e-02 -2.555490820467288815e-01 -1.969000142634635270e-02 -1.149095217364132573e-02 -2.579816320094012183e-01 -1.473561194129205040e-02 -1.691621416749261031e-01 -5.895917184143129042e-01 3.875922781852081389e-02 1.496710339239097805e-02 1.213440392139042076e-02 -5.064466032209901086e-04 -3.272297012322766818e-02 7.032615798085149056e-03 1.796184687916087524e-03 -1.150559755116005098e-02 4.653923030158330608e-03 -8.508491906725424098e-04 9.720278788499401787e-03 -5.618628220249049544e-03 1.256667877395337314e-03 1.193078593072966799e-02 -1.275612381862797559e-02 1.970984355072593133e-03 1.295832451469009980e-02 -1.331453789046308823e-02 1.769256090543400335e-03 4.410847557873566749e-01 -7.302497035544098791e-01 6.352692335999676754e-02 -4.417234832197899051e-04 1.103458331290304781e-02 8.617151159281911856e-04 -1.952087093758407207e-03 -2.452392087052255882e-03 2.456643970847206121e-05 -1.883112089961526663e-03 -2.442471024862298730e-03 1.960590861349825569e-04 -5.125882131480630211e-04 2.538374626031951464e-03 -1.567055394481283500e-03 4.952499758922901049e-03 -4.843840506366157636e-03 -6.822856197497375631e-03 -5.556220014758801728e-02 9.863897974487416051e-03 7.516810876108616368e-02 -5.650800807636442713e-02 2.185468270988989367e-03 -7.803765789164970879e-02 -7.772443578536682510e-03 -5.228872205643313870e-03 -6.918287367134120375e-03 8.885019838411101906e-03 4.368101952780781456e-03 -3.017892631880110185e-03 1.280525669804497002e-02 5.298792072505912817e-03 4.414872674533498742e-03 -8.754156303810095921e-04 -9.580911486306543327e-04 -4.077084128542140390e-04 -8.272276140297834396e-04 -7.138440461444402023e-04 6.018777728577714980e-04
3.905119050582489017e-03 1.136386809130326622e-02 4.313772326502436638e-03 1.495434774100411549e-02 -1.405058621865175154e-02 -4.543374051470158194e-03 -2.977358006361159604e-02 1.696265418717229218e-02 -2.226522571194108208e-02 3.096363509487425059e-02 -7.145857636510569155e-02 1.291142151210824318e+00 -3.651895748972051534e-03 -1.593983991854040945e-03 5.047930928559696967e-03 4.292985339056820844e-03 5.347924951922916571e-04 3.585282902839449868e-03 1.436522561953343935e-01 -3.077891436552773231e-03 -4.161488746201841837e-01 -1.449339629439709842e-01 -3.148897895940941383e-02 -4.134602667667042208e-01 1.808751366690108942e-02 3.867702473180396894e-02 -2.343676142711580979e-01 -1.639337419008236570e-03 -5.489654411779389077e-04 6.892776064359949426e-03 3.847954835107034090e-03 1.948307641495570456e-03 2.284064731895889613e-02 1.277927296373525430e-03 -8.059681950512657261e-04 -2.659789529975772546e-03 -1.025648857829055500e-03 1.312414798272242174e-03 6.208222773252506516e-03 -5.991376699671882577e-03 4.369991678912239080e-03 3.962283266058040654e-03 3.356626040937441512e-03 -6.056572251205891676e-04 4.624632275121269565e-03 -4.741086647970135098e-02 6.332661239006609488e-02 -1.456208783927427364e-01 4.814077319796410646e-04 1.301548873016561414e-03 -7.899055229341892578e-04 1.398397337251916072e-04 4.299126948983694914e-05 -1.141394583378585242e-03 2.905453927060639742e-04 2.768448782532509887e-04 5.269973749001725938e-03 -4.062911182556316631e-04 -1.987991890255413376e-03 -1.885001816092984287e-04 5.938086422765800204e-02 -4.736126116875154744e-03 -6.164570099616667465e-02 1.037979320836547592e-02 -7.197966834584519635e-03 -1.935268531188764907e-02 1.774925268937653944e-03 4.345425239203755743e-03 -3.884332063136905315e-03 -5.919708836137725638e-02 -8.923759224105203003e-03 -6.758180320649448403e-02 -1.098875745421612699e-03 -3.169543153926725025e-03 -2.376236123955973584e-02 -1.179189106007016725e-03 4.479123363001824565e-03 4.578570200667882867e-02 -4.658174913953975604e-04 -7.582526102328812113e-04 3.694414586929018873e-04 5.225092753380529160e-04 9.562014224992834450e-04 8.409281284824880048e-05
-3.167884919246399256e-01 1.125379154414789251e-02 1.451465571337559046e-01 -2.944958651837932817e-01 -1.486661720535284448e-01 4.751385655386378137e-02 -1.304855893746585151e-03 1.014688446266776879e-02 3.519614919772007591e-04 7.049623333267953686e-03 -3.312689908381897218e-03 -3.651895748972051534e-03 1.697485236935062369e+00 -2.516236484402335494e-01 2.941273685881661271e-01 3.576448433175057062e-02 -9.174620368051389363e-03 -5.154983913904726683e-02 2.349213040276644862e-02 5.353216185090844265e-02 -3.755830686200250200e-03 1.228321985424036741e-04 -3.131276199765425233e-03 5.102732986370919419e-03 -8.339597633729559090e-02 4.596333626303245046e-02 5.948054728109050671e-02 -5.274698064330293756e-02 -5.700453361739545033e-02 -3.862411240012415120e-02 9.349420035207776578e-03 5.947440567116329610e-03 1.191472325861237793e-03 -1.464726724464779709e-02 -4.488099562126746794e-05 -9.050843306443324965e-03 -3.694509073235614782e-02 6.369794357489045981e-03 5.104575469349059702e-02 -3.857545195224006129e-02 -5.331956766112351531e-02 2.397590029241036466e-03 -1.019034816369056816e-03 5.447135573822598680e-04 1.029428310091867749e-03 -1.316666682068005564e-03 -1.214621470971158704e-03 -7.842363445399058329e-04 -4.397676166737558567e-01 4.134838883433470391e-01 -5.868544501129490526e-02 -4.379397790731384132e-01 -3.442797552530270366e-02 -4.240672995423731551e-01 -8.535420504098077676e-03 -2.308300469531360515e-03 -1.496615852932550728e-02 1.231156574621103915e-03 -2.288458345151456619e-03 -9.661224846892299718e-04 2.216648752157433008e-03 2.704670525597051289e-03 1.596818581051161028e-03 -7.113874021736255222e-03 1.174323061218608168e-02 -1.426743229223249171e-03 -6.184128765076841831e-04 -7.884882283356285659e-04 -5.655005448278844441e-04 -1.286431063965171474e-03 1.653982796526686210e-03 -4.190467696426887316e-04 -7.441741505537908391e-03 3.448750189843485109e-05 -5.789648435142619523e-03 -4.602427993077038218e-03 1.478710697837238783e-04 3.634888213789252975e-03 -6.441131518950199766e-03 4.488099562126123378e-04 -7.303791497944179395e-04 -5.185880936153460657e-03 7.270721290644158868e-04 8.579356636653464110e-04
2.706749224341588322e-02 -2.581077712286736214e-01 -3.110678184932941931e-02 -9.715129284791253206e-02 -3.811171315958922778e-01 2.913012831586253570e-02 -2.328142593911369795e-03 1.641605090365862163e-02 -2.412235406759610790e-03 -8.182514149055145070e-03 8.216056787887889706e-03 -1.593983991854040945e-03 -2.516236484402335494e-01 1.769639704948063663e+00 4.105382777359938007e-02 2.044683674198057889e-03 -8.678567258553295839e-04 -1.404869649252033642e-02 -5.277249194607701310e-02 -1.348603053688958164e-01 5.344145499660019755e-03 3.169543153926730663e-03 -7.891023893283355753e-03 7.140330187576164091e-03 6.019486375876743900e-02 -7.012773673705209598e-03 -8.729259162028650543e-02 -2.317560127575332002e-02 -3.828112710727116230e-02 -4.244608350092416577e-02 2.799156832168234188e-03 -1.121552458998664042e-02 2.640892268661554527e-03 -4.895807974980380568e-03 -1.035947865245269960e-02 3.237573294657897574e-03 -4.646127909866202416e-02 9.964525890985611797e-03 6.625332573610516473e-02 4.446053155701954092e-03 5.070607642136758242e-03 3.247494356847838680e-03 -7.313240128601196464e-04 -3.788900893500111132e-04 1.320918565863610228e-03 -1.787680920324748960e-03 -9.032890908194607209e-04 3.530008413495374069e-03 4.190042508047620573e-01 -7.734497877817712030e-01 7.011072920186930957e-02 -3.483899095888690067e-02 -1.584398356052404977e-01 -6.396722954861799870e-02 -2.938524134360389218e-04 1.281706748636641255e-03 -3.647171433643472743e-04 -5.768389016164133468e-04 4.336921471612440815e-04 4.788093585489237164e-03 -7.464418219114952319e-03 9.423119354333337611e-03 1.093206567027349549e-03 1.199881607146085355e-02 -1.453104908756568114e-02 5.007774248267700011e-05 -2.225152519748810711e-04 -1.117064359436538076e-02 -2.381054925591056018e-04 -1.455089121194566007e-03 2.139642412302002628e-03 -7.379380543200966466e-04 3.285761311009145411e-03 5.409341051193961199e-04 8.015273386424322938e-03 4.577861553368490263e-04 -3.519614919772319299e-04 -2.881832350417797613e-03 6.236096233689947818e-05 4.446998018767659919e-03 -9.703743684849527049e-04 -1.249581404402474224e-03 -8.154168257083819994e-04 1.276510001775220827e-03
1.124372875249810694e-01 -1.459766193369826590e-02 -4.137909688397030106e-01 -1.616660705431102870e-03 -5.005175874836288730e-02 -2.599861590033065717e-01 1.632865107008039940e-02 3.893780693794011288e-03 5.745239871054271322e-03 2.012085898431007804e-03 -6.415147784643180674e-03 5.047930928559696967e-03 2.941273685881661271e-01 4.105382777359938007e-02 1.777020030354330871e+00 5.237801161614277778e-02 -1.711005282542317485e-02 -1.437807575722710451e-01 7.668036209775618353e-03 2.623648517712334066e-02 1.018089953303336591e-02 -5.087142745786673095e-03 7.232454336482962293e-03 -4.709669951035250213e-03 2.737551760283769148e-02 -3.813987007894741044e-02 5.460363656742443610e-03 -5.364460055572832509e-02 -5.859710031465093644e-02 2.824904350708724518e-02 -1.567811284933874963e-02 6.975451582609636450e-03 -3.658982221964892506e-03 -2.922933893776240473e-03 1.228747173803549156e-02 -1.124528777655653053e-02 5.860985596603794992e-03 2.384361946321098512e-03 -1.234416352197813607e-02 5.050009627304267307e-02 7.050709925793496868e-02 -2.086257649089328942e-03 9.184068998708465412e-04 4.882579892060315979e-03 -3.472371766487057773e-04 6.854981541731314980e-04 2.235546013471634980e-03 -7.095921623487771003e-04 -5.464851756304570096e-02 6.799329107161151964e-02 -1.669417134705058758e-01 -4.264965424843154551e-01 -6.464327907213404667e-02 -7.727486993870138487e-01 -1.260967004344286206e-02 -8.002990166570001906e-04 -2.085501758636774949e-02 5.358790877178540302e-03 -1.029900741624780944e-04 6.711362355743476574e-03 4.131413754820276174e-03 2.348457149824075864e-03 -9.446740930976107314e-03 -2.964980300200337551e-03 2.836478923263685906e-03 1.301548873016572256e-03 9.363592981193659967e-04 1.133835678852998692e-04 1.141867014911444227e-03 2.754275836546794549e-04 -7.568353156343096775e-04 3.831419731457148727e-04 -2.575224285594659556e-03 6.642387351946777525e-04 -3.720398321236092175e-03 -3.307020729989042229e-05 4.483375246797641949e-04 1.458396141924549194e-03 -2.106572205002116109e-03 -5.425876154844000952e-03 1.613353684701095397e-03 -1.459813436523096225e-04 3.591424512766573304e-03 -1.322335860462199543e-03
-3.162055114130963851e-01 -1.983362061233446411e-02 -1.435459591004418778e-01 -1.407373536376171734e-03 9.766104647186387225e-03 -2.630498774938748799e-03 -2.950122328492042478e-01 -1.555962702089840055e-01 -1.458537871384410489e-02 7.002852611515250278e-03 -2.513808186323436035e-03 4.292985339056820844e-03 3.576448433175057062e-02 2.044683674198057889e-03 5.237801161614277778e-02 1.697621297216524772e+00 -3.069921516593508426e-01 -2.344200541713050145e-01 1.327532607323881481e-04 -4.111099198907499849e-03 -4.293457770589674191e-03 2.337543981415113672e-02 5.309610754608291849e-02 -7.665201620578475719e-03 -8.339975578955796665e-02 3.242864527825875531e-02 -6.797155922110016679e-02 -5.262462087629307672e-02 -4.745621990685545272e-02 4.998561833376312380e-02 9.492566789663170815e-03 5.591227191343377603e-03 -2.422628900482356670e-03 -1.449278213340422089e-02 1.904843940472874739e-03 8.847225315782627705e-03 -3.688036761235496952e-02 -4.589672341689986571e-03 -5.127535641845831077e-02 -1.025176426296126042e-03 3.004664548960105010e-04 -1.107851944545830414e-03 -3.857308979457578502e-02 -5.258682635366481589e-02 8.930845697098056118e-03 -1.282179180169462293e-03 -1.052577455201795381e-03 1.045018550676086750e-03 1.266588939585278420e-03 -2.188775291718948052e-03 1.398869768784780478e-03 -8.548176155485193509e-03 7.346310335901162780e-04 1.433451756989783873e-02 -4.384726818421993411e-01 5.647399300599886818e-02 4.222304857426313895e-01 -4.392625873651334611e-01 4.161852518482140884e-01 -3.047892034216460183e-02 -1.256667877395315630e-03 1.694611908352255340e-03 2.688135421947024546e-04 -5.877048268720995276e-04 -5.574692087693521730e-04 7.048678470202387504e-04 -7.132771283050462832e-03 1.163929567495790643e-02 -1.099820608487298143e-03 2.313497216392809350e-03 2.147201316827693478e-03 -3.028758557135848191e-03 -7.465835513713509758e-03 1.303438599147975670e-03 5.691382676308717400e-03 -4.417234832197757671e-03 -6.708527766546195162e-04 -3.598983417292252011e-03 -5.171707990167822080e-03 5.121157816152338517e-04 -9.689570738863513555e-04 -7.026001756625134542e-03 5.730594493535767038e-04 6.443966108147331992e-04
2.666876002968600508e-03 -2.554531784455592591e-01 -3.135528083561135715e-03 -5.849647239815325937e-03 1.550425804524774645e-02 2.796794674503777934e-04 -9.517180472524847112e-02 -3.716566901504633758e-01 -4.713449403298078724e-03 -8.541089682492345597e-03 9.644689743242573082e-03 5.347924951922916571e-04 -9.174620368051389363e-03 -8.678567258553295839e-04 -1.711005282542317485e-02 -3.069921516593508426e-01 1.745411526217108822e+00 -3.551881993466577542e-02 4.192829854091461098e-03 -1.084655556282658993e-02 -5.895945530035099670e-03 -5.326051371951659452e-02 -1.348116449210117196e-01 2.621050144281629468e-02 5.294681918170063284e-02 1.943016408327592759e-02 8.424635309643503656e-02 -1.104733896429016538e-02 -1.421593725515113774e-02 5.167078161145825799e-02 6.265859420260676445e-03 -1.284399608373912489e-02 -6.283339386976513098e-04 -4.019447481533751018e-03 -1.354083259470080167e-02 -2.842148101657945153e-03 -4.652364006099890537e-02 -5.176904737029205429e-03 -6.770038352124119196e-02 -8.432902861468262977e-04 -1.558079195357036078e-03 -1.075726600311701329e-03 -6.400502407124619361e-03 -1.056876582150763182e-02 -1.383279528200531553e-03 -1.898702330545772986e-03 -1.921379044122819950e-03 -3.211117128817996078e-03 -1.850986745727381316e-03 -7.691185354885540781e-03 -3.338673642688943198e-03 2.474123937563614366e-03 1.054467181333198795e-03 -2.012558329963912759e-03 5.664643051549107799e-02 -1.595245384046764525e-01 -6.971246941967224053e-02 4.207612236754512125e-01 -7.646526402084712348e-01 5.994919936168301156e-02 -1.496190664552983279e-03 2.395700303109617006e-03 1.606267211708297359e-04 -3.500717658458380030e-04 -3.217258738745103252e-04 5.584140718350620114e-04 1.240794177891360768e-02 -2.189105993791958665e-02 3.308438024586206685e-03 -8.204718431099329579e-03 8.313850115188925471e-03 -2.526563837710566179e-03 3.403396762690123235e-03 -1.388948706594798823e-03 -8.573687458259373131e-03 6.047123620548657767e-05 2.215703889091861405e-04 3.118992979911195708e-03 -1.143756741042882986e-03 -1.900119625144325438e-03 -1.156984823962815302e-03 6.642387351946452264e-04 5.651698427548871445e-03 1.492883643823035436e-04
-1.148863725913033818e-01 -1.979204663744311976e-02 -4.159069896753622153e-01 -1.533229296728834574e-02 -6.200663868726825206e-03 6.546483750776932453e-03 2.228837485705102706e-02 7.414907394471707824e-02 -2.698037586875742244e-01 -2.229876835077387008e-04 5.422096702581183716e-03 3.585282902839449868e-03 -5.154983913904726683e-02 -1.404869649252033642e-02 -1.437807575722710451e-01 -2.344200541713050145e-01 -3.551881993466577542e-02 1.800068075116213029e+00 4.322276094093836785e-03 -5.803348949595448988e-03 -1.758390165287711335e-03 3.695831881527622716e-03 5.343200636594310458e-03 1.022389080252320698e-02 -3.973763352306450281e-02 3.518292111480560147e-02 -2.142524244652418280e-02 5.722893859550169660e-02 6.792431606781462738e-02 4.169680708981554282e-03 1.479230372523469492e-02 -4.975648904032826080e-03 -1.982795143394016149e-03 3.950000046203677555e-03 -1.170779824722194100e-02 -8.030863627008544975e-03 4.103067862848934835e-03 -3.927795764159601466e-03 2.856793479176462230e-03 -7.596699048314419032e-04 -4.609042034537056201e-03 9.207690575351224925e-04 -5.032954848968181072e-02 -6.864241199775480973e-02 1.358618602185493116e-02 -2.862935089103412411e-04 -1.918072023392847604e-03 4.440856408840523038e-04 -5.106984870166617757e-03 1.327060175790754047e-03 7.433710169479348581e-03 1.240321746358506033e-02 -1.977125964999754300e-03 -1.145126792488148498e-02 4.244528036731831100e-01 -6.876429933323148502e-02 -7.828525925801917973e-01 -3.558023603393697942e-02 6.236568665223825997e-02 -1.652003308404009774e-01 1.039349372282177483e-05 2.669238160632936199e-04 -1.157126553422673301e-02 -8.796675141767187726e-04 4.719591013225182862e-04 1.008641322646237643e-03 3.472371766486976458e-04 2.655065214647193755e-04 1.208952292576907697e-03 -2.434912120336611349e-03 -4.239128144311302485e-03 6.831359965088663888e-04 1.355878499294932687e-03 -1.136670268050065866e-03 -1.704060539009345700e-03 -4.743212589867969479e-04 -2.040904221935283805e-04 9.150998791408661726e-04 6.443966108147413307e-04 -3.446860463712827193e-03 -3.477096081815566307e-04 2.210507142230301331e-03 4.537232441543037793e-03 4.440856408840550143e-04
6.990096960128176946e-03 2.541681646761931833e-03 -4.309992874239619402e-03 -2.952630939931504273e-01 1.559477592694283876e-01 1.471435252231355698e-02 -1.385641685864875267e-03 -9.695712348790908042e-03 2.574751854061757203e-03 -3.163377922422958566e-01 1.975283482021619741e-02 1.436522561953343935e-01 2.349213040276644862e-02 -5.277249194607701310e-02 7.668036209775618353e-03 1.327532607323881481e-04 4.192829854091461098e-03 4.322276094093836785e-03 1.696814384158407796e+00 3.081618921347007989e-01 2.340718721315906414e-01 3.570968227393934297e-02 -1.869884007041575265e-03 -5.236714569088708054e-02 -8.299724412356553060e-02 -3.248722678833283056e-02 6.788557668212047425e-02 -5.256745666081748258e-02 4.724740516933337992e-02 -5.012167861522547757e-02 9.402332366887766052e-03 -5.530283523605048629e-03 2.439636435665157397e-03 -1.456411929486541891e-02 -1.959645998284098491e-03 -8.823603739139852797e-03 -1.329894764987905355e-03 8.829745349067099833e-04 -1.041711529946128065e-03 -3.868222147866537397e-02 5.249470220475800641e-02 -8.932262991696599680e-03 -9.954132397262593565e-04 -3.155842639473923099e-04 1.158402118561362333e-03 -3.698099552885316527e-02 4.392195960956427059e-03 5.139062971247501665e-02 -7.018915283632314386e-03 -1.206306675992919672e-02 1.106907081480139549e-03 2.179326661061833405e-03 -2.166571009674781757e-03 2.929075503703328781e-03 -1.319501271265061896e-03 -1.707367559739334092e-03 -4.908563626367448696e-04 -5.201471176737417282e-04 4.426683462854753490e-04 -6.963640794288203893e-04 -4.383744160833653591e-01 -5.706075296980522849e-02 -4.224378831855549188e-01 -4.379520622929926610e-01 -4.158129758003240029e-01 3.061639791822554774e-02 1.171630201481359702e-03 1.737603177842043500e-03 -1.361075246156354416e-03 -8.484397898549718431e-03 -7.587250417657185123e-04 -1.437703640785480130e-02 -6.476091452381515720e-03 6.311685278947900407e-04 3.613156363277913140e-03 -6.358928432233386906e-03 -1.289738084695206052e-03 -5.642722228424608411e-03 -6.551680497638366976e-03 -5.593589349007691393e-04 -6.741597973846649369e-04 -5.296902346374498562e-03 -5.442411258494117251e-04 1.038404509216134253e-03
8.542506977090885689e-03 9.654610805432478626e-03 5.985707521277694454e-04 9.527243264174675708e-02 -3.711067798462197587e-01 -4.683686216728219845e-03 5.840198609158159249e-03 1.536489074305541144e-02 2.546405962090331947e-04 -2.723567786911231577e-03 -2.555490820467288815e-01 -3.077891436552773231e-03 5.353216185090844265e-02 -1.348603053688958164e-01 2.623648517712334066e-02 -4.111099198907499849e-03 -1.084655556282658993e-02 -5.803348949595448988e-03 3.081618921347007989e-01 1.749554750760250910e+00 -3.510874936414731806e-02 9.299814724258111814e-03 -8.215584356355014242e-04 -1.722674341403845552e-02 -5.300398339717621310e-02 1.922323907188527164e-02 8.435831936972176814e-02 1.120040678093518934e-02 -1.420696105602688511e-02 5.160227903919421821e-02 -6.280032366246801612e-03 -1.290777434067460171e-02 -6.486484946104308872e-04 4.005274535548046522e-03 -1.361925622915479729e-02 -2.859155636840740242e-03 1.895395309815789799e-03 -1.976653533466898351e-03 -3.223400348672234711e-03 6.400502407124661862e-03 -1.049790109157932444e-02 -1.492883643822994887e-03 8.796675141767350357e-04 -1.649730912730977030e-03 -9.836024514048823109e-04 4.645655478333346466e-02 -5.109819459363752585e-03 -6.771739105642397838e-02 -1.243676010241779109e-02 -2.262899799223968070e-02 3.348594704878905988e-03 8.141885037229555991e-03 8.356368953145912326e-03 -2.588452368514599679e-03 1.463592888785951842e-03 2.395700303109611368e-03 1.025176426296245304e-04 3.481820397144047737e-04 -3.226707369402310056e-04 5.716421547550105909e-04 -5.732862164893424289e-02 -1.597687855071626695e-01 -7.051749275165779263e-02 -4.202174549811347193e-01 -7.661252092963815041e-01 6.030399544285740265e-02 1.825003011420318639e-03 -8.432430429935623001e-03 -3.328752580498975204e-03 -2.555382161214739614e-03 1.013365637974781523e-03 -1.970984355072639103e-03 -1.847207293464563646e-04 2.239325465734431182e-04 3.125134589838313940e-03 -3.676934620213393422e-03 -1.401704357981893839e-03 -8.530696188769539001e-03 -8.499043276068304030e-04 5.579416403021997956e-03 8.503767591397490191e-05 9.580911486307058323e-04 -1.822168422223183811e-03 -1.113521122940116549e-03
2.196806627777203851e-04 5.349814678054295482e-03 3.600400711890831568e-03 -2.248490637471874803e-02 7.391569276748650996e-02 -2.697069102233388138e-01 1.540882687561098696e-02 -6.362235452963362070e-03 6.603175534719603855e-03 1.150025907483857024e-01 -1.969000142634635270e-02 -4.161488746201841837e-01 -3.755830686200250200e-03 5.344145499660019755e-03 1.018089953303336591e-02 -4.293457770589674191e-03 -5.895945530035099670e-03 -1.758390165287711335e-03 2.340718721315906414e-01 -3.510874936414731806e-02 1.800584915213156778e+00 5.160275147072707763e-02 -1.399483929777482240e-02 -1.437817024353367223e-01 3.972440544014438357e-02 3.491127298341376722e-02 -2.139453439688858774e-02 -5.732059031287563278e-02 6.778825578635228055e-02 4.148421290003062589e-03 -1.459435491296828119e-02 -5.024781783449788417e-03 -2.003582130839654495e-03 -3.891890967662844231e-03 -1.169315286970342739e-02 -7.974171843065903931e-03 3.836144046785359106e-04 -1.773507974339082411e-03 4.469202300811872400e-04 5.048119901172840041e-02 -6.853611490286233565e-02 1.354650177309506959e-02 7.114818884801778036e-04 -4.562743744317226957e-03 8.848642610381079760e-04 -4.119130534966018026e-03 -3.745909624010290446e-03 2.908760947790552456e-03 -4.091257074527503363e-04 3.576306703715139996e-04 1.150370782502843723e-03 2.502469829534939658e-03 -4.222120609128498722e-03 7.218753822030239730e-04 4.062911182555828740e-05 3.325917991301937954e-04 -1.217881248547874988e-02 8.385659708183015003e-04 5.796734908135401515e-04 9.524219702364413809e-04 -4.244069778144961558e-01 -6.962979390142254310e-02 -7.831436104044307012e-01 3.575172868036348428e-02 6.282961441750226084e-02 -1.652952895785048948e-01 5.128244289145109450e-03 1.414932440901853043e-03 7.395443215318066137e-03 -1.244431900694348281e-02 -2.010196172299620436e-03 -1.140449720312877724e-02 4.261332426355464009e-04 -1.256667877395277683e-04 8.579356636653626741e-04 -1.333674217250720422e-03 -1.155095097831395409e-03 -1.732878862513521304e-03 -2.323418278582728771e-03 4.472036890008995735e-03 4.884942049724797604e-04 -6.647111667275123429e-04 -3.461978272764200653e-03 -3.047183386917359446e-04
6.981120761003910442e-03 3.440718853785673832e-03 3.621187699336456470e-03 -1.273675412578174036e-03 -1.008168891113373281e-02 -3.547960811744197210e-04 -2.948360158874492321e-01 1.487630205177638276e-01 -4.752094302685663102e-02 -3.167280206884344751e-01 -1.149095217364132573e-02 -1.449339629439709842e-01 1.228321985424036741e-04 3.169543153926730663e-03 -5.087142745786673095e-03 2.337543981415113672e-02 -5.326051371951659452e-02 3.695831881527622716e-03 3.570968227393934297e-02 9.299814724258111814e-03 5.160275147072707763e-02 1.696316441322778479e+00 2.517483703649073812e-01 -2.930780981536943441e-01 -8.312574550050219613e-02 -4.592837632960116573e-02 -5.939125772138080517e-02 -5.272619365585709539e-02 5.686989063053166787e-02 3.886221789268325816e-02 9.512408914042922922e-03 -5.873268816458042732e-03 -1.183440989802726556e-03 -1.463403916172802827e-02 -2.787346043845276863e-05 9.054622758706165619e-03 -1.287848358563726744e-03 1.142811877977178460e-03 7.941574067298767543e-04 -1.041711529946136305e-03 -5.536897565065101090e-04 -1.011475911843378109e-03 -3.860710486494137172e-02 5.322413649148675929e-02 -2.427825647343794663e-03 -3.703107327133586812e-02 -6.607899850048174623e-03 -5.116669716590158123e-02 -5.499103042436626239e-04 6.552625360704248010e-04 5.678627024921522638e-04 -1.268951097249562503e-03 -1.686108140760836979e-03 4.436132093511933189e-04 2.241687623398753212e-03 -2.727819670706945962e-03 -2.331449614641277306e-03 -7.095449191954884480e-03 -1.173141982386472632e-02 1.454144258128864300e-03 -8.465028205702641861e-03 2.280427009092918927e-03 1.424570044172103131e-02 1.200448524985540943e-03 2.253025980187282114e-03 9.325798458565130906e-04 -4.384093760167966924e-01 -4.131805872992538875e-01 5.850733832340839630e-02 -4.380687528816079590e-01 3.391302515449035049e-02 4.241395815669000147e-01 -6.117988350477115631e-03 -4.582585868698543785e-05 -3.642447118314945127e-03 -6.025391770037469286e-03 -1.393673021923488853e-04 5.825553231639658651e-03 -4.850926979359010752e-03 -6.897500379688542311e-04 -8.602978213296521778e-04 -6.693409957495000812e-03 -4.719591013225182862e-04 7.171510668744530970e-04
8.214639493289269817e-03 8.168813634602367646e-03 -1.567527826014137064e-03 2.380110062525402775e-03 1.652376529314965661e-02 -2.417432153620933423e-03 9.722357487243935004e-02 -3.806281649593870053e-01 2.899690262359727599e-02 -2.723000869071822219e-02 -2.579816320094012183e-01 -3.148897895940941383e-02 -3.131276199765425233e-03 -7.891023893283355753e-03 7.232454336482962293e-03 5.309610754608291849e-02 -1.348116449210117196e-01 5.343200636594310458e-03 -1.869884007041575265e-03 -8.215584356355014242e-04 -1.399483929777482240e-02 2.517483703649073812e-01 1.770633700893191609e+00 4.123665877681440689e-02 -6.037911205658164082e-02 -7.211667349037323080e-03 -8.736865309707622651e-02 2.315953860363603387e-02 -3.818994782143007860e-02 -4.246923264603408299e-02 -2.906871221659275244e-03 -1.120135164400097930e-02 2.630971206471592605e-03 4.927460887681939933e-03 -1.042467420398674079e-02 3.281509427213447506e-03 1.745634513900605478e-03 -9.103755638123332437e-04 3.461505841231343403e-03 7.379380543201087897e-04 -4.407786201540638037e-04 1.304855893746534844e-03 -4.506524391907395892e-03 5.113126480093740760e-03 3.311272613783329804e-03 4.639702841019370527e-02 9.939487019744253429e-03 6.616923292325690986e-02 1.866104554778760414e-04 -1.128308229918494575e-02 -2.163736420477603453e-04 1.354933636229216018e-03 2.181216387193264140e-03 -8.314794978254736466e-04 7.350562219696812546e-03 9.434457711121866513e-03 7.138440461444686084e-04 -1.193598267759108517e-02 -1.464018077165526663e-02 8.362038131539388129e-05 2.291292934348607819e-04 1.297769420753717940e-03 -6.883327433702868172e-04 5.782561962149930122e-04 4.237710849712826469e-04 4.832502149577661693e-03 -4.184826863924897555e-01 -7.749837729689526000e-01 7.015230317676057759e-02 3.427443527712471794e-02 -1.583288141950194849e-01 -6.313763977692395113e-02 -4.171570435112839626e-04 -3.689690271600550996e-04 -2.852069163847913147e-03 -3.399144878894443545e-03 5.574692087693480531e-04 8.053067909052750301e-03 1.235408458416813095e-03 -8.664394312567606522e-04 1.228321985424001613e-03 -1.464537751851482787e-04 4.443218566504817529e-03 -9.198241944694276161e-04
-1.949724936094141990e-03 -6.362707884496202407e-03 5.058324422282515706e-03 -1.628754952672192488e-02 4.037872311314901451e-03 5.866654774998029953e-03 1.796184687916159081e-03 -5.023270002544649726e-02 -2.599422228707509719e-01 -1.122043787792833813e-01 -1.473561194129205040e-02 -4.134602667667042208e-01 5.102732986370919419e-03 7.140330187576164091e-03 -4.709669951035250213e-03 -7.665201620578475719e-03 2.621050144281629468e-02 1.022389080252320698e-02 -5.236714569088708054e-02 -1.722674341403845552e-02 -1.437817024353367223e-01 -2.930780981536943441e-01 4.123665877681440689e-02 1.776574999850381031e+00 -2.733772308020933350e-02 -3.825325364683269946e-02 5.443356121559649388e-03 5.380900672916184152e-02 -5.834293214997472721e-02 2.818762740781604464e-02 1.564740479970272088e-02 7.012301242172351914e-03 -3.641502255249242335e-03 2.743409911290964603e-03 1.230117225248829674e-02 -1.120796568546095565e-02 -6.968365109616766638e-04 2.214759026026007910e-03 -6.614041459975265533e-04 -8.858091241038394984e-04 4.931240339944419765e-03 -3.992046452627767044e-04 -5.059647230574512017e-02 7.040363675223965112e-02 -1.997440520912528023e-03 -5.908228749889376033e-03 2.420739174350955859e-03 -1.239518612752651787e-02 -1.022341837099039787e-03 -7.086472992830835250e-05 1.162654002357084958e-03 -2.862935089103520831e-04 -7.469142534443550191e-04 3.477096081815566307e-04 -4.119130534966026699e-03 2.335701498436983450e-03 -9.400915072289139224e-03 2.949862491148972331e-03 2.862935089103583065e-03 1.342177984842130543e-03 1.256526147935444968e-02 -7.946298382627411602e-04 -2.075438966986953987e-02 -5.331389848272924739e-03 -7.417175065827787909e-05 6.768999002751844261e-03 5.456678690786172237e-02 6.782557787744786237e-02 -1.668921081595560463e-01 4.266326027657778575e-01 -6.382455522569566164e-02 -7.725153182097832527e-01 -2.570027538733308300e-04 4.747936905196450908e-04 1.509418747472929256e-03 2.201058511573205766e-03 6.637663036617916625e-04 -3.672682736417697685e-03 -5.102260554837735173e-05 3.598983417292257216e-03 -1.403121652580462553e-03 1.866104554778733309e-03 -5.406978893529782934e-03 1.626109336088190412e-03
-3.518377149156473038e-01 1.691763146209115942e-01 -1.755508332937285101e-02 1.248542055030214815e-02 -4.535342715413729492e-04 -4.148893721536098950e-03 1.279533563585530040e-02 5.886496899377199193e-04 3.970314602116595259e-03 -3.511120600811815651e-01 -1.691621416749261031e-01 1.808751366690108942e-02 -8.339597633729559090e-02 6.019486375876743900e-02 2.737551760283769148e-02 -8.339975578955796665e-02 5.294681918170063284e-02 -3.973763352306450281e-02 -8.299724412356553060e-02 -5.300398339717621310e-02 3.972440544014438357e-02 -8.312574550050219613e-02 -6.037911205658164082e-02 -2.733772308020933350e-02 2.350420575274624113e+00 8.173065518398745346e-04 -2.681993812019814807e-03 -8.801399457095127055e-04 1.129111363523612632e-04 -1.114938417535927298e-04 -1.350957180017176462e+00 -2.801518989830049759e-04 1.578393751270006475e-03 -4.847147527096279385e-03 -8.031336058551447900e-05 6.141609926729354235e-06 3.521173943830981090e-02 -5.137362217729198044e-02 5.458946362143991989e-03 2.041376653468159053e-03 5.102260554851016650e-05 5.064466032209070587e-04 1.861852670983262653e-03 -4.724315328566810242e-05 -4.842423211765456079e-04 3.498780689173634773e-02 5.165897082313737620e-02 -5.453749615282740479e-03 -5.832167273099868321e-03 2.958838690273509885e-03 6.722228280998785235e-03 7.036395250347739910e-03 -3.828112710727244253e-03 -6.571522622018162452e-03 6.973561856478448576e-03 -2.228459540478419740e-03 7.283949373564275499e-03 -5.798152202733945944e-03 1.874135890837216791e-03 -7.522999729189197571e-03 6.888524180564688237e-03 2.431605099606563326e-03 -6.798289757789087451e-03 -5.949330293247552179e-03 -2.064053367045130122e-03 7.135605872247758122e-03 -5.908228749889558179e-03 -3.593786670430900755e-03 -6.924428977061271133e-03 7.166786353415984488e-03 3.690162703133450638e-03 6.405226722453090382e-03 -4.383786679671583530e-02 1.491466349224355482e-03 -3.084977909546999814e-04 -4.581546519324847244e-02 -1.545795975503279698e-03 7.039229839520271155e-05 4.492823877454599386e-03 -1.913347708064821540e-04 -2.059801483246526121e-04 4.981790513959962960e-03 1.228321985425500414e-05 5.466032835139099377e-04
1.302148861063289476e-01 -5.891438533211660333e-01 3.852395691515882875e-02 -1.105489786881578179e-04 -3.427963202398609174e-03 1.258557603526745498e-03 1.270840823380380447e-04 -3.445443169114261947e-03 1.254778151263858874e-03 -1.301005576753778981e-01 -5.895917184143129042e-01 3.867702473180396894e-02 4.596333626303245046e-02 -7.012773673705209598e-03 -3.813987007894741044e-02 3.242864527825875531e-02 1.943016408327592759e-02 3.518292111480560147e-02 -3.248722678833283056e-02 1.922323907188527164e-02 3.491127298341376722e-02 -4.592837632960116573e-02 -7.211667349037323080e-03 -3.825325364683269946e-02 8.173065518398745346e-04 1.750766065210491718e+00 -1.017423824842010605e-01 -2.314914510989019220e-04 2.418377016686673511e-03 -1.224542533161136239e-03 -4.318024210298381199e-04 -3.925617854793138073e-01 2.028621002080987015e-02 1.936969284692590263e-05 2.886084234213495518e-03 -3.259777576702099105e-04 5.103158174750492548e-02 -8.199190982164916708e-02 8.151333667886666301e-03 -1.313359661337935749e-04 -4.753133652057945496e-03 4.918012257024724889e-04 1.355878499295063875e-04 -4.767306598043606625e-03 5.905394160692243807e-04 -5.072119423041895198e-02 -8.185773926631824404e-02 8.187710895916529286e-03 -4.764944440379335552e-03 -8.934152717828030416e-03 4.741322863736558910e-03 -5.123992405349408509e-03 2.120272719454940804e-03 5.308713134695870403e-03 -4.467785006213299132e-03 2.947972765017582470e-04 -4.772030913372154841e-03 -7.269303996045686431e-03 7.029781208888033527e-04 -8.440934197527014474e-03 4.500382781980311053e-03 4.152673173798761578e-04 -4.763527145780767705e-03 7.293398004221310349e-03 7.450245273129280782e-04 -8.391328886577207463e-03 4.693134847385311073e-03 -8.976671555785006862e-03 4.716756424028077307e-03 5.063048737611082137e-03 2.013503193029615116e-03 5.399892420536965380e-03 9.194320762971484873e-02 1.127694068925769871e-03 -1.809412770836080393e-04 -9.305767361572067631e-02 1.064860675056033363e-03 1.573197004408396365e-04 -2.300741565005583146e-04 -1.455089121194536191e-04 9.590360116964059128e-05 -1.620440157694015679e-04 -3.495993343129705477e-05 1.700753518280851936e-05
-1.375484407908424654e-02 3.839403824362358497e-02 -2.342320264212285896e-01 -1.011475911843369652e-03 1.132890815787189866e-03 7.130409125386258547e-03 6.873878803045271055e-04 1.203283114182644113e-03 7.487567364224860869e-03 1.396696583733634048e-02 3.875922781852081389e-02 -2.343676142711580979e-01 5.948054728109050671e-02 -8.729259162028650543e-02 5.460363656742443610e-03 -6.797155922110016679e-02 8.424635309643503656e-02 -2.142524244652418280e-02 6.788557668212047425e-02 8.435831936972176814e-02 -2.139453439688858774e-02 -5.939125772138080517e-02 -8.736865309707622651e-02 5.443356121559649388e-03 -2.681993812019814807e-03 -1.017423824842010605e-01 7.803529573398538810e-01 1.332256922647233278e-04 -1.155567529364251141e-03 -7.948188108758856216e-03 1.822640853755958662e-03 2.016668484299746072e-02 -2.054576390496061222e-01 2.149563474491505391e-04 -2.357433348948330387e-04 6.826635649760193301e-04 -5.504772220830843853e-03 8.181569285989421028e-03 -7.087890287429217048e-03 -1.464065320318803020e-03 5.404616735865520969e-04 2.735378575232468761e-04 1.493356075355865582e-03 5.432962627836862742e-04 2.376330610262462645e-04 5.547763490320668442e-03 8.150861236353793005e-03 -7.110567001006273119e-03 1.288179060636756440e-02 -1.432884839150364801e-03 -1.592661183562046195e-02 -3.616463384007914325e-03 3.836144046785654443e-03 3.096788697867002525e-03 4.439911545774841498e-03 -2.981042972317430283e-03 1.445168059004594760e-03 -1.154339207378827191e-02 -2.036652338139520631e-03 -1.441813795121324113e-02 -4.391251097890727303e-03 -3.025923967938688210e-03 1.464537751851664824e-03 1.161094978298659805e-02 -1.973346512736900635e-03 -1.443939737019174149e-02 -1.281990207556350445e-02 -1.418239461631833846e-03 -1.591243888963478348e-02 3.591896944299434458e-03 3.812050038610035295e-03 2.985767287645982402e-03 -9.726892829959341708e-03 3.401507036557213919e-05 1.541071660174237953e-03 1.039396615435113531e-02 5.149503708122820517e-05 1.468789635647365765e-03 2.546405962090395915e-04 1.133835678852991916e-05 -1.686580572293609769e-04 -4.379440309569237718e-04 5.196746861408176911e-06 -5.669178394258013909e-06
-1.526048337429438025e-02 -1.503749569078667407e-02 1.597763444117047049e-03 -4.218704929145956628e-01 -2.077281449965074495e-02 -1.888927722130979703e-01 -4.220235607312406989e-01 2.012511086810625169e-02 1.889971795818595202e-01 -1.548914023619622077e-02 1.496710339239097805e-02 -1.639337419008236570e-03 -5.274698064330293756e-02 -2.317560127575332002e-02 -5.364460055572832509e-02 -5.262462087629307672e-02 -1.104733896429016538e-02 5.722893859550169660e-02 -5.256745666081748258e-02 1.120040678093518934e-02 -5.732059031287563278e-02 -5.272619365585709539e-02 2.315953860363603387e-02 5.380900672916184152e-02 -8.801399457095127055e-04 -2.314914510989019220e-04 1.332256922647233278e-04 2.653592173127773624e+00 1.864687260179954259e-03 -2.357433348946419210e-04 2.203420669237912688e-03 7.606147678951230638e-05 4.677072175276845989e-05 -1.599689547476335072e+00 -2.211924436828673589e-03 1.388948706596681974e-04 4.527783810885947433e-03 4.036927448249354351e-03 -3.680241640941053815e-04 3.892977560188207176e-02 6.549318339974276315e-03 5.991376699671878414e-02 3.901245112013112387e-02 -6.469004979388256679e-03 -5.997565552752295859e-02 4.627466864318705367e-03 -3.925906038028197619e-03 4.431407778181825456e-04 2.629081480340009214e-03 2.344677697561437305e-03 -5.192022546080725474e-04 -3.378830322981482906e-03 -8.099838630805617640e-03 1.288793221629227874e-03 -3.393475700500241544e-03 -8.087082979418191292e-03 4.299126948982935972e-04 2.438219141066638122e-03 2.513335754790381894e-03 7.417175065803664410e-05 -3.402924331157367033e-03 8.097948904674424561e-03 -4.998325617611414778e-04 2.506721713331039152e-03 -2.217121183690270309e-03 -1.251943562063299702e-04 2.499162808804861712e-03 -2.281371872158420057e-03 6.694354820557660898e-04 -3.471426903421366908e-03 8.063461402775463222e-03 -1.358713088492195017e-03 7.267414269913776911e-03 -1.710202148937599309e-04 5.385719474549873539e-05 5.447135573822798824e-03 2.607822061359262381e-04 1.984212437999605290e-05 -4.394274659700992541e-02 1.213676607905440734e-03 1.391216377952466006e-02 -4.374054590094794692e-02 -1.535402481779834507e-03 -1.392161241018238099e-02
4.264167015552690343e-03 1.217786762241304319e-02 -5.598313664336254138e-04 -1.034577813799989268e-02 -1.880192463088485033e-01 -4.574932477864894487e-02 9.965943185584157094e-03 -1.879634993879715499e-01 -4.527689324579354385e-02 -4.345425239203755743e-03 1.213440392139042076e-02 -5.489654411779389077e-04 -5.700453361739545033e-02 -3.828112710727116230e-02 -5.859710031465093644e-02 -4.745621990685545272e-02 -1.421593725515113774e-02 6.792431606781462738e-02 4.724740516933337992e-02 -1.420696105602688511e-02 6.778825578635228055e-02 5.686989063053166787e-02 -3.818994782143007860e-02 -5.834293214997472721e-02 1.129111363523612632e-04 2.418377016686673511e-03 -1.155567529364251141e-03 1.864687260179954259e-03 6.646336879561265398e-01 1.080313910495718371e-01 4.204640642411389703e-05 -2.121217582520640559e-03 2.059801483249439915e-04 -2.030510728212510819e-03 -1.983324266710813633e-01 -1.593606046627756706e-02 2.114131109527812163e-03 -1.768783659010541784e-03 -6.557349676032608009e-04 -6.580026389609675355e-03 -3.828112710727118485e-03 -8.896358195199603053e-03 6.583805841872503867e-03 -3.812994901675745459e-03 -9.062654094764701143e-03 -2.082478196826486987e-03 -1.765004206747691588e-03 -6.585695568003962792e-04 -1.111631396808701600e-02 -1.083002045917665079e-02 -6.949467848302598276e-03 -5.189187956883464445e-03 -9.677287519009531228e-03 -2.447195340190737659e-04 -7.119070768597669796e-03 -1.178574945014308588e-02 2.219010909821704514e-03 -1.127599582619213600e-02 -6.993403980858144305e-03 8.501405433732499642e-03 7.181431730934571822e-03 -1.176118301043459560e-02 2.199641216974637919e-03 1.135536432371182791e-02 -7.037812544946538476e-03 8.551010744682317061e-03 1.120843811699381333e-02 -1.088151549625788507e-02 -6.969782404215373733e-03 5.250131624621793419e-03 -9.626264913461163308e-03 -2.995215918303006626e-04 4.837698896438919166e-04 -6.755770919832595101e-05 1.176354516809897374e-04 -6.618765775303794667e-04 -1.625164473022483826e-04 1.346429868637824003e-04 -1.009113754179083965e-02 3.876962131224362396e-02 -2.057439325585160277e-03 1.059805657654465209e-02 3.875403107165939498e-02 -2.203893100770318476e-03
-3.377885459915490633e-04 -5.678627024921583354e-04 6.833249691220165747e-03 -9.604674792409668982e-02 -4.545027561835150720e-02 -6.071543606482114885e-01 9.624091728410016922e-02 -4.513752594360125048e-02 -6.073494748712807700e-01 5.792010592806872381e-04 -5.064466032209901086e-04 6.892776064359949426e-03 -3.862411240012415120e-02 -4.244608350092416577e-02 2.824904350708724518e-02 4.998561833376312380e-02 5.167078161145825799e-02 4.169680708981554282e-03 -5.012167861522547757e-02 5.160227903919421821e-02 4.148421290003062589e-03 3.886221789268325816e-02 -4.246923264603408299e-02 2.818762740781604464e-02 -1.114938417535927298e-04 -1.224542533161136239e-03 -7.948188108758856216e-03 -2.357433348946419210e-04 1.080313910495718371e-01 1.687591575774004982e+00 -1.015727795639764916e-04 2.310190195662791576e-04 -3.226707369402220609e-04 -2.031455591286756039e-05 -1.577590617663959111e-02 -3.430641889189902649e-01 -2.366881979605421453e-04 -6.741597973845892596e-04 -7.717641520725430568e-03 -6.176286401631484596e-02 -9.041867107319053257e-03 -8.704645479166883693e-02 6.182853199938168065e-02 -9.080134061480338303e-03 -8.705117910699741723e-02 2.277119988363339985e-04 -5.829805115435456736e-04 -7.788506250653739679e-03 7.275445605972830033e-04 5.014860721259819555e-03 -9.354144350536444490e-04 9.428788532727605531e-03 1.248778270796616768e-02 -1.353988773163516263e-03 -8.114956439856799847e-03 -1.021113515113610676e-02 -1.112859718794125506e-02 1.458396141924544207e-03 -3.722288047367508599e-03 -1.635085535212460169e-03 8.136215858835300213e-03 -1.021633189799752220e-02 -1.119898948633670302e-02 -1.411625420171862700e-03 -3.716618868973258459e-03 -1.618078000029652503e-03 -7.700633985542628106e-04 5.106040007100921471e-03 -9.169896052722869336e-04 -9.447213362508963264e-03 1.250715240081324078e-02 -1.317611545133645472e-03 8.503767591397831714e-05 6.141609927119900459e-05 9.906889243977241508e-04 2.357433348948247175e-04 1.965315176678350908e-04 9.784057045434863854e-04 -9.619792601461035764e-02 -2.292710228947141514e-03 1.932528428298202136e-02 9.613698234687201305e-02 -2.060273914782298141e-03 1.917316132940260348e-02
-9.376868307266819635e-02 3.273525334308198531e-02 -3.482292828676950090e-03 -4.677544606800868726e-03 4.639277652640483567e-04 3.993936178759305983e-03 -4.502272508111540561e-03 -4.247159480369640250e-04 -4.041651763577770728e-03 -9.365860652551277754e-02 -3.272297012322766818e-02 3.847954835107034090e-03 9.349420035207776578e-03 2.799156832168234188e-03 -1.567811284933874963e-02 9.492566789663170815e-03 6.265859420260676445e-03 1.479230372523469492e-02 9.402332366887766052e-03 -6.280032366246801612e-03 -1.459435491296828119e-02 9.512408914042922922e-03 -2.906871221659275244e-03 1.564740479970272088e-02 -1.350957180017176462e+00 -4.318024210298381199e-04 1.822640853755958662e-03 2.203420669237912688e-03 4.204640642411389703e-05 -1.015727795639764916e-04 2.313546349272196601e+00 -1.258085171994165804e-03 -2.928130640637562673e-03 4.072359813207804269e-04 3.968424876038580671e-05 -7.558904525859431775e-06 6.262079967998346666e-03 -5.510913830758241809e-03 8.106925103796891506e-04 -4.473926616140651985e-04 4.251883795928731481e-06 -6.637663036617455839e-04 -6.330582540258356677e-04 6.188853080401203292e-05 6.297512332960504555e-04 6.350897096174925108e-03 5.560991573240687061e-03 -6.836084280416847162e-04 -4.894390680385040174e-04 -8.418729915480108184e-04 2.602625314500486321e-03 -5.210919807392970678e-04 4.313299894971741287e-04 2.299324270407039801e-03 -5.300681798637045181e-04 -7.700633985563507672e-05 -2.604987472164168455e-03 -4.237710849711701609e-04 -1.601542896379664141e-03 -2.431132668073905136e-03 -5.036120140238290431e-04 1.955866546018850474e-04 2.271450809969259577e-03 -4.719591013225806278e-04 1.507529021341745285e-03 2.225624951281526039e-03 -4.204640642410271620e-04 1.326115312725261158e-03 -2.702308367932767207e-03 -4.601483130010734779e-04 -4.927460887681808094e-04 -2.373968452598347427e-03 -4.211864120550213864e-01 4.078662049861635497e-01 -4.321898148867546474e-02 -4.212105060631968767e-01 -4.071159837119894265e-01 4.416904130124776201e-02 5.561936436306166506e-03 -5.763664700786375050e-05 5.243990014670765060e-05 5.990431836606110831e-03 9.921062190206735368e-06 5.102260554840174628e-05
9.761096872938082591e-02 7.139857756043332428e-03 1.784846331127611964e-03 -5.621935240980397363e-05 -2.546405962090495662e-04 1.478710697837316574e-04 7.842363445387622706e-05 -3.075529278888438842e-04 4.960531094984333805e-05 -9.791946652033534093e-02 7.032615798085149056e-03 1.948307641495570456e-03 5.947440567116329610e-03 -1.121552458998664042e-02 6.975451582609636450e-03 5.591227191343377603e-03 -1.284399608373912489e-02 -4.975648904032826080e-03 -5.530283523605048629e-03 -1.290777434067460171e-02 -5.024781783449788417e-03 -5.873268816458042732e-03 -1.120135164400097930e-02 7.012301242172351914e-03 -2.801518989830049759e-04 -3.925617854793138073e-01 2.016668484299746072e-02 7.606147678951230638e-05 -2.121217582520640559e-03 2.310190195662791576e-04 -1.258085171994165804e-03 2.208596629111440279e+00 -1.952635114336528366e-01 -5.716421547508065970e-05 -1.343122847907835503e-03 1.696029202950801937e-04 1.648786049665257325e-03 5.418789681851166919e-03 -8.990372070237797296e-04 8.031336058570218150e-06 1.414932440901853694e-03 -1.908623392735998587e-04 -1.747996671564878149e-05 1.416349735500416988e-03 -1.696029202950719266e-04 -1.419656756230387815e-03 5.764137132368472860e-03 -6.420344531504564890e-04 3.196944182832332781e-03 -7.524417023787582405e-03 -3.708587532914711226e-03 -8.253378878983486924e-04 7.199856560715896595e-04 -3.500717658458251010e-04 -4.209364957741381155e-04 6.784116811803186063e-04 1.607684506306836366e-03 3.046238523851475810e-03 6.675457559246463033e-04 3.914567681239655705e-03 4.384164624897831904e-04 6.779392496474687287e-04 1.625636904555344221e-03 -3.062301195968551194e-03 6.543176730046958807e-04 3.930157921823876008e-03 -3.208754971153720235e-03 -7.533393222911832429e-03 -3.708115101381852241e-03 7.927401121313064130e-04 7.199856560715931289e-04 -3.141669693488312928e-04 4.009332722415110961e-01 -8.827189494474241283e-01 8.318905132590470597e-02 -3.975757013375079696e-01 -8.836907411105077159e-01 8.514444544039311003e-02 3.207810108087973426e-04 1.464537751851746722e-05 -4.110154335841000820e-05 5.792010592806809497e-04 3.212534423416628598e-05 1.984212437993282358e-05
-1.015066391493064588e-02 1.662014132585220433e-03 2.277686906202341932e-02 -5.092811924181362120e-04 6.708527766546493317e-05 5.390443789880100534e-04 4.681796490596897746e-04 5.574692087693060944e-05 5.843978061420968245e-04 1.059474955581466739e-02 1.796184687916087524e-03 2.284064731895889613e-02 1.191472325861237793e-03 2.640892268661554527e-03 -3.658982221964892506e-03 -2.422628900482356670e-03 -6.283339386976513098e-04 -1.982795143394016149e-03 2.439636435665157397e-03 -6.486484946104308872e-04 -2.003582130839654495e-03 -1.183440989802726556e-03 2.630971206471592605e-03 -3.641502255249242335e-03 1.578393751270006475e-03 2.028621002080987015e-02 -2.054576390496061222e-01 4.677072175276845989e-05 2.059801483249439915e-04 -3.226707369402220609e-04 -2.928130640637562673e-03 -1.952635114336528366e-01 4.070583470649810076e-01 4.771558481859485001e-05 1.497607959151540718e-04 1.072419579581707137e-04 -2.801518989832076133e-04 -8.319519293583272105e-04 -2.807660599759502495e-03 3.921181722701047047e-05 -1.677131941636592701e-04 -9.637603270251769597e-05 -1.936969284707032175e-05 -1.549575427765646069e-04 -7.086472992829920454e-05 -1.062970948924137396e-04 -1.039821803814683886e-03 -3.142614556553967146e-03 3.047183386917163206e-04 5.952637313977606165e-05 1.658234680322371105e-03 -1.734768588644942499e-03 7.327413074586915055e-04 1.654927659592389001e-03 1.869411575508731242e-03 -5.177849600094914725e-04 -4.569830217310057521e-03 -9.906889243977332581e-04 5.636108186964684536e-04 7.289618551958382741e-04 -1.895395309815765730e-03 -5.201471176737718690e-04 -4.620380391325585971e-03 9.911613559305814010e-04 5.957361629306365692e-04 7.336861705244061144e-04 -2.929075503703314686e-04 1.015727795638926556e-04 1.645006597402426211e-03 1.694611908352239293e-03 7.426623696486509343e-04 1.713981601199309791e-03 -4.275647101801014621e-02 8.349235236999784371e-02 -1.047361811079055849e-01 4.338386009364210427e-02 8.537168500769655444e-02 -1.053933333701074226e-01 1.299186715352393070e-04 0.000000000000000000e+00 -3.779452262842233478e-05 9.401387503822378764e-05 -8.503767591397693479e-06 -7.558904525671930868e-06
1.180748130065445954e-02 1.178196999788031288e-02 -1.324698018126293890e-03 -5.139724375393477096e-02 -2.626719322677091226e-04 -5.009663974398382430e-03 -5.157535044182158523e-02 6.047123620539170998e-05 5.076276820530729525e-03 1.190338490182417212e-02 -1.150559755116005098e-02 1.277927296373525430e-03 -1.464726724464779709e-02 -4.895807974980380568e-03 -2.922933893776240473e-03 -1.449278213340422089e-02 -4.019447481533751018e-03 3.950000046203677555e-03 -1.456411929486541891e-02 4.005274535548046522e-03 -3.891890967662844231e-03 -1.463403916172802827e-02 4.927460887681939933e-03 2.743409911290964603e-03 -4.847147527096279385e-03 1.936969284692590263e-05 2.149563474491505391e-04 -1.599689547476335072e+00 -2.030510728212510819e-03 -2.031455591286756039e-05 4.072359813207804269e-04 -5.716421547508065970e-05 4.771558481859485001e-05 2.550306356825733811e+00 3.718508595104689195e-03 -3.524339235100938965e-04 -2.003582130839440256e-03 -3.094426540202802577e-03 5.787286277474860789e-04 3.084977909545471089e-03 8.673842943225640572e-04 6.724590438663292230e-03 2.909705810856229660e-03 -6.056572251204129847e-04 -6.567743169755453636e-03 -1.807995476238010574e-03 3.332059601228866234e-03 -3.434577243858853973e-04 1.567527826014381009e-03 1.282179180169310505e-03 -4.644001967969886568e-04 -8.791950826440224180e-04 -6.840808595745626747e-04 -4.091257074525524694e-04 -8.787226511110441708e-04 -6.717976397200284885e-04 3.547960811743004587e-04 1.736185883243303914e-03 1.328477470389480188e-03 4.398337570884623855e-04 -9.396663188495713373e-04 6.321133909603020122e-04 -5.012498563593931721e-04 1.681383825432323023e-03 -1.347374731703470958e-03 -2.092871690551859239e-04 1.819806264558791308e-03 -1.553827311561578866e-03 6.122712665805770098e-04 -9.472252233750115200e-04 7.710082616200087530e-04 4.190467696425044172e-04 9.379655653310404670e-03 -1.856655924124860427e-04 1.058246633595615310e-04 6.680181874575079337e-03 2.451919655516989968e-04 1.280289454038633506e-04 -4.300856048394178788e-01 -4.750865980700252900e-02 -4.372561706450965868e-01 -4.299481272633565165e-01 4.626380271792868148e-02 4.375259290503570320e-01
3.393475700500150037e-03 4.714866697896630092e-03 -8.267551824969112274e-04 -1.147772409072132099e-02 7.100645938816310676e-02 -7.081276245969283199e-03 1.095663210998194630e-02 7.115196830028255870e-02 -6.687268347567889952e-03 -3.436466969990003249e-03 4.653923030158330608e-03 -8.059681950512657261e-04 -4.488099562126746794e-05 -1.035947865245269960e-02 1.228747173803549156e-02 1.904843940472874739e-03 -1.354083259470080167e-02 -1.170779824722194100e-02 -1.959645998284098491e-03 -1.361925622915479729e-02 -1.169315286970342739e-02 -2.787346043845276863e-05 -1.042467420398674079e-02 1.230117225248829674e-02 -8.031336058551447900e-05 2.886084234213495518e-03 -2.357433348948330387e-04 -2.211924436828673589e-03 -1.983324266710813633e-01 -1.577590617663959111e-02 3.968424876038580671e-05 -1.343122847907835503e-03 1.497607959151540718e-04 3.718508595104689195e-03 3.795325962346953741e-01 2.004201016147692527e-01 3.028286125602657440e-04 -1.608629369372554987e-03 2.244049781063061689e-04 -1.150843214035690131e-03 -2.802936284430949943e-03 7.162062038087687373e-04 1.060136359727459126e-03 -2.861990226037869865e-03 7.521110003057692676e-04 -3.094426540202698493e-04 -1.613826116233985824e-03 2.286568619020045074e-04 -3.977873506642169883e-04 -5.578471539956284322e-03 2.078698744563629906e-04 1.843900272734523647e-03 2.944665744287559492e-03 -2.597428567638859244e-03 2.345622560626937567e-03 4.152200742265908448e-03 1.657762248789524480e-03 -5.059741716881049943e-04 -1.128638931991498683e-03 1.634613103679558629e-04 -2.332394477706987469e-03 4.147476426937349823e-03 1.672880057840888616e-03 5.489654411779476897e-04 -1.074781737245979240e-03 1.610991527036789088e-04 4.568412922711533909e-04 -5.538314859663586755e-03 2.003109699306822506e-04 -1.814609517697502068e-03 2.945610607353273559e-03 -2.638057679464421434e-03 4.270781057012582992e-04 -2.012558329963961548e-04 8.031336058540741404e-06 -3.330642306630385773e-04 -1.592094265722754950e-04 9.448630657105837804e-06 -4.543799239849727334e-02 -1.380832332860351674e-01 -8.639544413939415080e-02 4.358747808430275816e-02 -1.377104848066122988e-01 -8.466681716067631092e-02
-2.896005296403154298e-04 -8.343140870225610947e-04 -2.670655455231449836e-03 -1.029267683370694991e-01 -6.975451582609636450e-03 7.829135362479287125e-03 1.032319591072940745e-01 -6.616876049172404697e-03 7.686461039556978687e-03 3.444025874515820084e-04 -8.508491906725424098e-04 -2.659789529975772546e-03 -9.050843306443324965e-03 3.237573294657897574e-03 -1.124528777655653053e-02 8.847225315782627705e-03 -2.842148101657945153e-03 -8.030863627008544975e-03 -8.823603739139852797e-03 -2.859155636840740242e-03 -7.974171843065903931e-03 9.054622758706165619e-03 3.281509427213447506e-03 -1.120796568546095565e-02 6.141609926729354235e-06 -3.259777576702099105e-04 6.826635649760193301e-04 1.388948706596681974e-04 -1.593606046627756706e-02 -3.430641889189902649e-01 -7.558904525859431775e-06 1.696029202950801937e-04 1.072419579581707137e-04 -3.524339235100938965e-04 2.004201016147692527e-01 2.274945858448714997e+00 1.417294598565943433e-06 2.796794674503808834e-04 5.267611591337460503e-04 -1.101001687319454019e-02 8.645497051253422764e-04 3.303713709257643724e-03 1.107568485626143559e-02 7.133716146116175381e-04 3.282454290279158537e-03 -2.409400817562386407e-05 2.787346043846844349e-04 5.447135573822485923e-04 4.946358148995841147e-04 -6.774668181146155984e-04 5.744767439521363114e-04 -2.564358360338987036e-03 -3.881497473939776559e-03 3.458198820501333761e-04 2.197279059310350367e-03 3.058049312172854590e-03 -1.898229899012902899e-02 -4.851871842424689799e-04 8.905334394323863052e-04 4.568412922711464520e-04 -2.176492071864721128e-03 3.046710955384325688e-03 -1.900592056677179176e-02 4.762109851182167873e-04 8.739983357824482497e-04 4.431407778183406223e-04 -4.908563626367264381e-04 -6.930570586988463091e-04 5.754216070178470172e-04 2.577586443258934098e-03 -3.868741822552681110e-03 3.269226207359219715e-04 -1.459813436523181877e-04 3.165291270130269995e-05 -1.105489786881592274e-04 -2.343260402962598515e-04 1.228321985424691498e-05 -1.062970948924608482e-04 -4.160983244461686770e-01 -8.633591776625437753e-02 -9.244568580805982982e-01 4.165901256718710921e-01 -8.489311186491405037e-02 -9.245409508934463449e-01
-4.720455562930337967e-01 -4.406647641546482808e-01 4.742692915181842550e-02 -4.061493887957652940e-03 3.096788697866994719e-03 1.108182646618856640e-02 -4.026061522993586855e-03 6.916397641003226970e-04 -1.156795851349674310e-02 -6.258300515735171210e-03 9.720278788499401787e-03 -1.025648857829055500e-03 -3.694509073235614782e-02 -4.646127909866202416e-02 5.860985596603794992e-03 -3.688036761235496952e-02 -4.652364006099890537e-02 4.103067862848934835e-03 -1.329894764987905355e-03 1.895395309815789799e-03 3.836144046785359106e-04 -1.287848358563726744e-03 1.745634513900605478e-03 -6.968365109616766638e-04 3.521173943830981090e-02 5.103158174750492548e-02 -5.504772220830843853e-03 4.527783810885947433e-03 2.114131109527812163e-03 -2.366881979605421453e-04 6.262079967998346666e-03 1.648786049665257325e-03 -2.801518989832076133e-04 -2.003582130839440256e-03 3.028286125602657440e-04 1.417294598565943433e-06 5.165377407627546047e-01 4.661746496342400459e-01 -5.035789438165312604e-02 -2.048935557993729339e-03 -2.925296051440492030e-03 5.243990014701122720e-05 -2.048935557993772708e-03 -2.866714541366422418e-03 5.782561962149957227e-04 2.200113648507476954e-03 3.121827569108320127e-03 -3.444025874515952356e-04 2.881832350418124175e-04 7.369931912543461507e-04 -1.722957800323561333e-03 1.976653533466922637e-03 5.952637313977348667e-04 -2.508611439462778668e-04 1.955866546021224877e-03 6.514830838075583424e-04 3.259777576701951111e-04 2.588924800047396647e-04 1.082340641771694593e-03 1.533985187181425604e-03 1.625164473022439916e-04 -1.908623392735825115e-04 4.582585868697459583e-05 1.299186715352125543e-04 -4.176294750441334608e-04 -1.459813436522987805e-04 1.332256922652254490e-04 -3.141669693488614336e-04 2.111768951863399711e-04 1.667683310979531722e-04 -1.696029202950853979e-04 1.436191859880146977e-04 7.242375398673053452e-04 -7.114818884801886456e-04 5.527448934407840075e-05 -4.181019065769816037e-04 -2.043738811132356399e-03 3.127496747502167161e-04 6.425068846835574679e-05 -5.810907854121062643e-05 -1.157457255495947940e-04 1.266116508052321857e-04 -6.897500379686970218e-05 1.190527462795534785e-04
-4.374838826439330086e-01 -7.313599176566201177e-01 6.342913003269570749e-02 5.561936436306339979e-03 9.567683403387088059e-03 -1.395562748054816372e-03 2.731599122969812637e-03 9.401859935354858061e-03 -3.210172265752310634e-03 1.434869051588347905e-02 -5.618628220249049544e-03 1.312414798272242174e-03 6.369794357489045981e-03 9.964525890985611797e-03 2.384361946321098512e-03 -4.589672341689986571e-03 -5.176904737029205429e-03 -3.927795764159601466e-03 8.829745349067099833e-04 -1.976653533466898351e-03 -1.773507974339082411e-03 1.142811877977178460e-03 -9.103755638123332437e-04 2.214759026026007910e-03 -5.137362217729198044e-02 -8.199190982164916708e-02 8.181569285989421028e-03 4.036927448249354351e-03 -1.768783659010541784e-03 -6.741597973845892596e-04 -5.510913830758241809e-03 5.418789681851166919e-03 -8.319519293583272105e-04 -3.094426540202802577e-03 -1.608629369372554987e-03 2.796794674503808834e-04 4.661746496342400459e-01 7.902182726089399534e-01 -6.657079972618398789e-02 8.706913150525064787e-04 5.645556817621583427e-04 -4.856596157753285611e-04 1.700753518279118567e-04 -1.629888788351083976e-04 5.262887276008976906e-04 -3.063718490567109501e-03 -3.800711681821509862e-03 4.719591013225264177e-04 -1.393673021923380433e-04 1.695084339885081798e-03 1.185330715934134740e-03 -3.722760478900612180e-04 6.519555153404335904e-04 5.210919807394922242e-04 1.133835678855058676e-05 3.760555001528843085e-04 -4.440856408840739879e-04 8.881712817679528194e-05 1.431939976084643795e-03 -7.969919959270252430e-04 -4.332197156283715440e-04 3.609376911015106312e-04 8.456524438111862746e-05 -2.296017249677102801e-04 -1.058246633596103201e-04 1.488159328494201641e-04 -1.450364805866133366e-04 2.262947042377299114e-04 -7.369931912542160464e-05 -3.944803299342383544e-04 2.395227871576730699e-04 -4.988876986953042457e-04 -4.894390680381787567e-04 2.115075972593553552e-03 -3.543236496415390520e-04 2.876163172023534463e-03 1.358713088492032386e-03 -5.621935240978281813e-05 1.062970948924584630e-04 2.428298078876669911e-04 -1.431467544551990809e-04 -7.889606598686501812e-05 1.464537751851740285e-04 9.684846423536550009e-05
4.693512792611593404e-02 6.365259014773630430e-02 -1.456492242847140517e-01 1.254116747117882402e-02 -1.861380239450178588e-03 -1.141063881305591152e-02 -1.366508208784178793e-02 -2.538847057564785729e-03 -1.072608552194846687e-02 -1.567527826014101719e-03 1.256667877395337314e-03 6.208222773252506516e-03 5.104575469349059702e-02 6.625332573610516473e-02 -1.234416352197813607e-02 -5.127535641845831077e-02 -6.770038352124119196e-02 2.856793479176462230e-03 -1.041711529946128065e-03 -3.223400348672234711e-03 4.469202300811872400e-04 7.941574067298767543e-04 3.461505841231343403e-03 -6.614041459975265533e-04 5.458946362143991989e-03 8.151333667886666301e-03 -7.087890287429217048e-03 -3.680241640941053815e-04 -6.557349676032608009e-04 -7.717641520725430568e-03 8.106925103796891506e-04 -8.990372070237797296e-04 -2.807660599759502495e-03 5.787286277474860789e-04 2.244049781063061689e-04 5.267611591337460503e-04 -5.035789438165312604e-02 -6.657079972618398789e-02 1.784591218099870757e-01 3.341980663418913158e-03 3.863072644158413189e-03 -5.480205781123025782e-05 -3.452057210574256945e-03 -3.852679150435591414e-03 6.203026026390984389e-04 3.363712513930412805e-04 4.691245121253941920e-04 7.062851416187886002e-04 -1.296352126155158550e-03 -5.560519141707806392e-04 3.158677228671052505e-03 -1.917599591859983198e-03 1.115410849071547068e-03 1.624692041489640562e-03 1.954449251422699530e-03 -8.451800122782703690e-04 1.384224391266252342e-03 1.384224391266246704e-03 1.176354516809889920e-03 3.146394008816797393e-03 5.196746861400045395e-06 8.645497051253288323e-05 -5.929015737334968625e-04 -3.902284461385400159e-04 5.716421547549807754e-05 3.354263883273178896e-04 4.464477985483282551e-04 3.949527614670837869e-04 3.628274172329248870e-04 1.341705553309325769e-04 -1.714926464264996536e-04 -1.984212437992015875e-05 8.456524438111591695e-05 -3.444025874515898146e-04 -1.077143894910256600e-03 -4.143224543141693552e-04 5.669178394269872370e-06 1.359657951557774642e-03 1.124387048195846098e-04 2.116493267192097981e-04 -5.055017401551023526e-05 -4.322748525626806792e-04 -2.399952186905293444e-04 1.176354516809873657e-04
-4.363377637452191607e-03 -1.281234317103779018e-02 -3.387334090573014891e-03 -4.804699553869108408e-01 4.539358383440887657e-02 4.251387742588891849e-01 -5.575636950759131280e-03 -1.012893206441933380e-03 -1.048561787172505935e-02 -4.351094417597966418e-03 1.193078593072966799e-02 -5.991376699671882577e-03 -3.857545195224006129e-02 4.446053155701954092e-03 5.050009627304267307e-02 -1.025176426296126042e-03 -8.432902861468262977e-04 -7.596699048314419032e-04 -3.868222147866537397e-02 6.400502407124661862e-03 5.048119901172840041e-02 -1.041711529946136305e-03 7.379380543201087897e-04 -8.858091241038394984e-04 2.041376653468159053e-03 -1.313359661337935749e-04 -1.464065320318803020e-03 3.892977560188207176e-02 -6.580026389609675355e-03 -6.176286401631484596e-02 -4.473926616140651985e-04 8.031336058570218150e-06 3.921181722701047047e-05 3.084977909545471089e-03 -1.150843214035690131e-03 -1.101001687319454019e-02 -2.048935557993729339e-03 8.706913150525064787e-04 3.341980663418913158e-03 5.242383747482972645e-01 -4.620758336551867435e-02 -4.342789071250421351e-01 2.091926827483625920e-03 -3.396782721230135176e-04 -3.022616947208648860e-03 -1.953504388356973320e-03 -1.903899077406855794e-04 3.427018339332909419e-03 2.732071554502617412e-03 1.984212437993642178e-05 -6.410895900847528306e-04 1.469262067180167504e-04 1.639809850541003398e-03 -7.062851416187940212e-04 1.275565138709284715e-04 2.470816916833951452e-04 5.404616735865805030e-04 3.056632017574105464e-04 8.173065518395387571e-05 1.799964140179288567e-04 1.856655924121174139e-04 -1.780594447331950922e-03 -2.362157664275409130e-05 2.705142957129915478e-03 -2.607822061361322365e-04 -6.132161296462787167e-04 2.603097746033383036e-04 -2.196806627777366482e-04 1.913347708063927073e-04 1.842482978136380373e-04 -1.875553185435858798e-04 2.381054925590961151e-04 2.428298078876534385e-04 2.196806627777258061e-04 1.228321985422789909e-05 2.834589197131900419e-04 -2.225152519749230839e-04 7.228202452684193927e-05 -1.936969284709912087e-05 3.448750189847279816e-05 3.954251929999021142e-04 -1.181078832139005608e-04 1.190527462795860046e-04 1.790515509521870344e-03
-9.318239554039434852e-03 -1.331690004812735063e-02 -6.533728099389834402e-04 4.229301568427898395e-02 -1.683675118366633749e-01 -6.200994570799821248e-02 -1.884529384560171272e-03 1.239046181219796358e-02 -1.960118429816990870e-03 8.694629930670327855e-03 -1.275612381862797559e-02 4.369991678912239080e-03 -5.331956766112351531e-02 5.070607642136758242e-03 7.050709925793496868e-02 3.004664548960105010e-04 -1.558079195357036078e-03 -4.609042034537056201e-03 5.249470220475800641e-02 -1.049790109157932444e-02 -6.853611490286233565e-02 -5.536897565065101090e-04 -4.407786201540638037e-04 4.931240339944419765e-03 5.102260554851016650e-05 -4.753133652057945496e-03 5.404616735865520969e-04 6.549318339974276315e-03 -3.828112710727118485e-03 -9.041867107319053257e-03 4.251883795928731481e-06 1.414932440901853694e-03 -1.677131941636592701e-04 8.673842943225640572e-04 -2.802936284430949943e-03 8.645497051253422764e-04 -2.925296051440492030e-03 5.645556817621583427e-04 3.863072644158413189e-03 -4.620758336551867435e-02 1.874107544945307902e-01 6.726905353174422730e-02 3.018837494945684824e-04 9.713192315506517013e-04 -6.047123620548847502e-04 2.868131835964988531e-03 -1.610991527036941418e-04 -3.845592677442769090e-03 2.797739537569533634e-03 1.885474247625810746e-03 7.190407930058836158e-04 1.620912589226798390e-03 2.810495188956626048e-03 -1.167378317685631439e-03 7.506937057071889517e-04 7.780947346128067911e-04 3.377885459915992619e-04 4.582585868697188532e-05 -2.678686791290034582e-04 6.141609927119370555e-05 -1.594928854919746772e-03 2.801046558299525278e-03 8.839193979724171112e-04 -2.647033878588677530e-03 1.736658314776352635e-03 -1.071947148048845713e-03 9.921062189960079374e-06 -5.149503708123633668e-04 -8.031336058537692085e-06 -6.486484946104288272e-04 6.595144198661122975e-04 -5.045568770895388815e-04 -2.574751854061708414e-04 1.322808291994830845e-04 -4.086532759199049038e-04 2.985767287645989558e-04 2.012558329963961548e-04 3.552685127072434694e-04 -1.001554849653350267e-04 2.451919655519402318e-04 1.984212437992829026e-05 -6.406171585518938456e-04 4.639277652639778836e-04 3.212534423418058390e-05
-1.606739643241102133e-03 1.694139476819352987e-03 4.628884158916983516e-03 3.979933308125520597e-01 -6.210395958303638331e-02 -7.403243059925508351e-01 -1.652612745081389473e-02 -2.324835573181305726e-03 -7.476701438969201793e-03 -3.563551052328120874e-03 1.970984355072593133e-03 3.962283266058040654e-03 2.397590029241036466e-03 3.247494356847838680e-03 -2.086257649089328942e-03 -1.107851944545830414e-03 -1.075726600311701329e-03 9.207690575351224925e-04 -8.932262991696599680e-03 -1.492883643822994887e-03 1.354650177309506959e-02 -1.011475911843378109e-03 1.304855893746534844e-03 -3.992046452627767044e-04 5.064466032209070587e-04 4.918012257024724889e-04 2.735378575232468761e-04 5.991376699671878414e-02 -8.896358195199603053e-03 -8.704645479166883693e-02 -6.637663036617455839e-04 -1.908623392735998587e-04 -9.637603270251769597e-05 6.724590438663292230e-03 7.162062038087687373e-04 3.303713709257643724e-03 5.243990014701122720e-05 -4.856596157753285611e-04 -5.480205781123025782e-05 -4.342789071250421351e-01 6.726905353174422730e-02 8.064623584346394258e-01 3.013168316551620950e-03 -5.036120140238371746e-04 -3.881969905472626436e-03 -6.873878803045864114e-04 6.155782873105411154e-04 6.878603118374318438e-04 1.936969284708827885e-05 8.995096385566551944e-04 9.637603270249025210e-05 -1.559024058422615704e-04 9.132101530094356538e-04 1.684690846162249182e-03 2.215703889091725880e-04 1.336981237980627499e-04 6.165231503762807694e-04 1.001554849653241847e-04 3.004664548960050800e-04 -7.180959299402361190e-05 1.469262067180275924e-04 -1.125804342794368843e-03 2.095233848213595446e-03 6.580971252675245006e-04 -1.298241852286591887e-03 5.461308519808341123e-04 1.521229535794439008e-04 -2.522784385447680855e-04 -1.228321985424145162e-05 2.981042972317535233e-04 -2.362157664276818593e-04 4.006219398613726328e-04 1.129111363523975162e-04 -9.921062189962789879e-06 -4.157397489128980984e-05 1.426743229223400959e-04 -2.267671357705780544e-05 -1.289738084695000054e-04 -5.352649267251425105e-04 8.362038131539252604e-05 9.991926919891529202e-04 -5.272808338198852959e-03 4.724315328644059647e-07 1.870828870107268949e-04
-4.240545438909809617e-03 -1.196432856956242824e-02 6.006022077190430013e-03 -5.539259722729195437e-03 1.091789272428814661e-03 1.056404150617902202e-02 -4.803716896280769699e-01 -4.582822084463579471e-02 -4.251420812796191107e-01 -4.273615646209700039e-03 1.295832451469009980e-02 3.356626040937441512e-03 -1.019034816369056816e-03 -7.313240128601196464e-04 9.184068998708465412e-04 -3.857308979457578502e-02 -6.400502407124619361e-03 -5.032954848968181072e-02 -9.954132397262593565e-04 8.796675141767350357e-04 7.114818884801778036e-04 -3.860710486494137172e-02 -4.506524391907395892e-03 -5.059647230574512017e-02 1.861852670983262653e-03 1.355878499295063875e-04 1.493356075355865582e-03 3.901245112013112387e-02 6.583805841872503867e-03 6.182853199938168065e-02 -6.330582540258356677e-04 -1.747996671564878149e-05 -1.936969284707032175e-05 2.909705810856229660e-03 1.060136359727459126e-03 1.107568485626143559e-02 -2.048935557993772708e-03 1.700753518279118567e-04 -3.452057210574256945e-03 2.091926827483625920e-03 3.018837494945684824e-04 3.013168316551620950e-03 5.241316052218718546e-01 4.672773048319243949e-02 4.341933970175952950e-01 -2.056966894052299558e-03 -8.739983357824434793e-04 -3.335366621958965865e-03 2.669238160632556728e-04 3.155842639474058624e-04 -1.582645635065619161e-04 1.379500075937827724e-04 2.045628537264226020e-04 -2.834589197132550940e-04 1.672407626308121571e-04 1.738548040907815680e-03 1.700753518279226988e-04 2.707977546327026020e-03 2.314914510991570619e-04 6.467587684790172819e-04 1.105489786881025914e-04 -2.636167953332536201e-04 -3.831419731456986097e-04 2.914902557717385760e-04 -1.143284309510069971e-04 -1.233046300752626591e-04 2.754275836546837917e-03 9.732089576820280100e-05 6.675457559246174635e-04 1.289738084694945844e-04 -1.639337419008133571e-03 6.949467848302651185e-04 3.387334090572684427e-04 1.327532607323230959e-04 -1.747996671566318105e-05 4.308575579640874613e-04 -1.247219246738396140e-04 1.795239824853300803e-05 -9.070685430823122175e-05 -1.214149039438023247e-04 -1.854293766457388790e-03 -1.464537751849842931e-05 -3.259777576702059532e-05 -4.001495083285136478e-04
-8.712109897385959811e-03 -1.275612381862800682e-02 4.358653322123707576e-03 1.769256090543389493e-03 1.230967602007969515e-02 -2.159484536681929509e-03 -4.292229448604233111e-02 -1.684275106413360423e-01 -6.242096114158234704e-02 9.275720716082468814e-03 -1.331453789046308823e-02 -6.056572251205891676e-04 5.447135573822598680e-04 -3.788900893500111132e-04 4.882579892060315979e-03 -5.258682635366481589e-02 -1.056876582150763182e-02 -6.864241199775480973e-02 -3.155842639473923099e-04 -1.649730912730977030e-03 -4.562743744317226957e-03 5.322413649148675929e-02 5.113126480093740760e-03 7.040363675223965112e-02 -4.724315328566810242e-05 -4.767306598043606625e-03 5.432962627836862742e-04 -6.469004979388256679e-03 -3.812994901675745459e-03 -9.080134061480338303e-03 6.188853080401203292e-05 1.416349735500416988e-03 -1.549575427765646069e-04 -6.056572251204129847e-04 -2.861990226037869865e-03 7.133716146116175381e-04 -2.866714541366422418e-03 -1.629888788351083976e-04 -3.852679150435591414e-03 -3.396782721230135176e-04 9.713192315506517013e-04 -5.036120140238371746e-04 4.672773048319243949e-02 1.875874438878187001e-01 6.787045887306912550e-02 2.926713346039055540e-03 5.721145862878695759e-04 3.861182918026996331e-03 4.251883795703759530e-06 -5.995156151934684418e-04 -4.251883795695628014e-06 6.921121956331166298e-04 6.486484946104288272e-04 -4.525894084754516914e-04 1.608156937839698170e-03 2.815691935818039754e-03 1.082340641771675511e-03 2.661679256107192439e-03 1.755555576090581929e-03 -1.058246633596043569e-03 -7.412450750500770152e-04 7.823466184084969981e-04 4.880217734395963809e-04 -1.370051445281027496e-05 -2.125941897849277680e-04 6.377825693548049880e-05 -2.716953745451279080e-03 1.860907807917336083e-03 7.176234984073147924e-04 -1.609101800905402479e-03 2.816636798883760326e-03 -1.175409653744182792e-03 -2.073974429235033281e-04 2.144839159163176292e-04 3.637722802986428569e-04 2.570027538733281195e-04 1.318083976666728887e-04 -3.982597821970804185e-04 5.380995159222666047e-04 4.766834166510783202e-04 -3.070804963559820803e-05 -1.322808291995400051e-05 2.262947042377272009e-04 8.031336058540131540e-05
3.495520911596990826e-03 2.010196172299617834e-03 4.006219398613590152e-03 1.652943447154389678e-02 -2.101375458140713678e-03 -7.543314285101830781e-03 -3.980008897170776994e-01 -6.244647244435656136e-02 -7.402567482833525281e-01 1.625636904555374795e-03 1.769256090543400335e-03 4.624632275121269565e-03 1.029428310091867749e-03 1.320918565863610228e-03 -3.472371766487057773e-04 8.930845697098056118e-03 -1.383279528200531553e-03 1.358618602185493116e-02 1.158402118561362333e-03 -9.836024514048823109e-04 8.848642610381079760e-04 -2.427825647343794663e-03 3.311272613783329804e-03 -1.997440520912528023e-03 -4.842423211765456079e-04 5.905394160692243807e-04 2.376330610262462645e-04 -5.997565552752295859e-02 -9.062654094764701143e-03 -8.705117910699741723e-02 6.297512332960504555e-04 -1.696029202950719266e-04 -7.086472992829920454e-05 -6.567743169755453636e-03 7.521110003057692676e-04 3.282454290279158537e-03 5.782561962149957227e-04 5.262887276008976906e-04 6.203026026390984389e-04 -3.022616947208648860e-03 -6.047123620548847502e-04 -3.881969905472626436e-03 4.341933970175952950e-01 6.787045887306912550e-02 8.063999974723025099e-01 -1.606267211714043630e-05 -6.269166440991133862e-04 -5.480205781121670530e-05 -6.283339386977879193e-05 -4.114878651170425505e-04 2.598373430703817405e-05 -3.878662884742776172e-04 -2.234601150405868437e-04 3.217258738744967726e-04 -1.705477833607925257e-04 -1.169268043817053935e-03 2.052715010256622903e-03 -5.947912998649192498e-04 -1.391310864259085508e-03 5.763664700835706249e-04 -1.979488122663859706e-04 1.100765471553086586e-04 6.406171585518938456e-04 -1.388948706594899003e-04 2.003109699306808954e-04 -2.409400817562391828e-05 -1.233046300752518171e-04 7.346310335901379621e-04 1.379500075937719304e-04 2.248774096391529566e-04 8.867539871695601789e-04 1.554299743094177642e-03 -1.034625056953153953e-04 -4.724315328568165495e-06 -8.787226511109357506e-05 -3.165291270131021482e-04 -5.621935240977468662e-05 1.417294598571533851e-06 5.284619126520241281e-03 2.314914510989781685e-05 1.233046300752735011e-04 4.691245121253725080e-04 9.117928584107936468e-05 1.012420774909074395e-03
-6.310740415882117385e-03 -9.682956697403748841e-03 1.117773006735841993e-03 -4.183853654967251839e-03 -6.902224695017023740e-04 1.143473282123157186e-02 -4.143224543141574290e-03 -3.078836299618499441e-03 -1.092072731348483344e-02 -4.734954486673669805e-01 4.410847557873566749e-01 -4.741086647970135098e-02 -1.316666682068005564e-03 -1.787680920324748960e-03 6.854981541731314980e-04 -1.282179180169462293e-03 -1.898702330545772986e-03 -2.862935089103412411e-04 -3.698099552885316527e-02 4.645655478333346466e-02 -4.119130534966018026e-03 -3.703107327133586812e-02 4.639702841019370527e-02 -5.908228749889376033e-03 3.498780689173634773e-02 -5.072119423041895198e-02 5.547763490320668442e-03 4.627466864318705367e-03 -2.082478196826486987e-03 2.277119988363339985e-04 6.350897096174925108e-03 -1.419656756230387815e-03 -1.062970948924137396e-04 -1.807995476238010574e-03 -3.094426540202698493e-04 -2.409400817562386407e-05 2.200113648507476954e-03 -3.063718490567109501e-03 3.363712513930412805e-04 -1.953504388356973320e-03 2.868131835964988531e-03 -6.873878803045864114e-04 -2.056966894052299558e-03 2.926713346039055540e-03 -1.606267211714043630e-05 5.179625942658464544e-01 -4.666310184949783446e-01 5.026718752734497114e-02 1.388948706594465322e-04 3.118048116848700854e-05 -2.258222727049088736e-04 1.100765471553086586e-04 2.073974429235223016e-04 -2.111768951863399711e-04 1.440916175208628407e-04 2.154287789820057836e-04 -5.007774248264040828e-05 2.064525798577718056e-04 3.307020729987524346e-04 9.543116963677770320e-05 1.911457981932859762e-03 -6.306960963619581608e-04 -1.998385383978327524e-04 2.929075503703155309e-04 -1.075254168778864029e-03 -1.572724572875537109e-03 2.839313512460815529e-04 -1.027538583960518545e-03 1.701698381345085904e-03 1.977598396532651449e-03 -6.519555153404119063e-04 2.357433348948662424e-04 -3.784176578171954963e-04 2.053187441789427678e-03 -2.314914510991651934e-04 4.743212589868430265e-04 7.162062038087784951e-04 -1.058246633595913465e-04 -2.314914510992763241e-05 1.889726131425097794e-06 -1.847207293464861802e-04 4.771558481838885160e-05 1.062970948924313579e-04 2.277119988362960243e-04
-1.436097373573776842e-02 -5.557212120977750129e-03 1.233518732285377156e-03 -2.806243305160968475e-03 9.129739372430147049e-03 -3.383082206777311349e-03 -5.726342609740030752e-03 9.572880150248493092e-03 -1.137615131115675415e-03 4.378126949908003884e-01 -7.302497035544098791e-01 6.332661239006609488e-02 -1.214621470971158704e-03 -9.032890908194607209e-04 2.235546013471634980e-03 -1.052577455201795381e-03 -1.921379044122819950e-03 -1.918072023392847604e-03 4.392195960956427059e-03 -5.109819459363752585e-03 -3.745909624010290446e-03 -6.607899850048174623e-03 9.939487019744253429e-03 2.420739174350955859e-03 5.165897082313737620e-02 -8.185773926631824404e-02 8.150861236353793005e-03 -3.925906038028197619e-03 -1.765004206747691588e-03 -5.829805115435456736e-04 5.560991573240687061e-03 5.764137132368472860e-03 -1.039821803814683886e-03 3.332059601228866234e-03 -1.613826116233985824e-03 2.787346043846844349e-04 3.121827569108320127e-03 -3.800711681821509862e-03 4.691245121253941920e-04 -1.903899077406855794e-04 -1.610991527036941418e-04 6.155782873105411154e-04 -8.739983357824434793e-04 5.721145862878695759e-04 -6.269166440991133862e-04 -4.666310184949783446e-01 7.886167297125602493e-01 -6.658544510370248415e-02 1.913347708064252334e-04 1.294462400023752534e-04 -5.999880467265198726e-05 5.371546528565459243e-04 1.974763807335269857e-04 -3.845592677442972486e-04 5.551070511050680903e-04 3.273950522687612240e-04 2.484989862819395740e-04 1.705477833607491576e-04 -1.936969284709912087e-05 2.196806627777583322e-04 -9.448630656962858643e-07 3.321193675973131264e-04 -4.851871842424587342e-04 -2.834589197143067701e-06 1.551465153897067101e-03 -7.837639130070604004e-04 2.437746709533714085e-04 1.704060539009337460e-03 1.225014964693980479e-03 4.776282797167908691e-04 7.360483281886607068e-04 4.218813588398751674e-04 -3.119465411444057729e-03 1.376665486740608763e-03 6.377825693546694628e-05 2.267671357704696342e-05 2.110824088797811846e-03 -3.037734756260152642e-04 2.834589197134394084e-05 2.409400817562554458e-04 6.236096233688728091e-05 -1.563748373751530814e-04 1.785791194193166653e-04 -1.747996671565017063e-04
1.499497685282941964e-03 1.323280723527960881e-03 6.257828084202325669e-03 1.357957198039493399e-02 -2.523729248513425713e-03 -1.094576618472618487e-02 -1.266825155351686445e-02 -1.831617052880295856e-03 -1.123205969363655528e-02 -4.703292125341698021e-02 6.352692335999676754e-02 -1.456208783927427364e-01 -7.842363445399058329e-04 3.530008413495374069e-03 -7.095921623487771003e-04 1.045018550676086750e-03 -3.211117128817996078e-03 4.440856408840523038e-04 5.139062971247501665e-02 -6.771739105642397838e-02 2.908760947790552456e-03 -5.116669716590158123e-02 6.616923292325690986e-02 -1.239518612752651787e-02 -5.453749615282740479e-03 8.187710895916529286e-03 -7.110567001006273119e-03 4.431407778181825456e-04 -6.585695568003962792e-04 -7.788506250653739679e-03 -6.836084280416847162e-04 -6.420344531504564890e-04 -3.142614556553967146e-03 -3.434577243858853973e-04 2.286568619020045074e-04 5.447135573822485923e-04 -3.444025874515952356e-04 4.719591013225264177e-04 7.062851416187886002e-04 3.427018339332909419e-03 -3.845592677442769090e-03 6.878603118374318438e-04 -3.335366621958965865e-03 3.861182918026996331e-03 -5.480205781121670530e-05 5.026718752734497114e-02 -6.658544510370248415e-02 1.786584879168520712e-01 -4.336921471612440815e-04 -1.370051445280485395e-05 3.642447118314991314e-04 -1.374775760609102350e-04 -1.733823725579220409e-04 -8.503767591396677039e-06 -2.362157664278661737e-06 9.590360116964210917e-05 -3.070804963559956328e-04 4.133775912484649378e-04 3.495993343129383604e-05 3.354263883273151791e-04 -1.971929218138332787e-03 -8.347865185554567257e-04 1.711147012002170627e-03 -1.371941171412024334e-03 1.193834483525531417e-03 3.138835104291124323e-03 1.305328325279406189e-03 -9.391938873164819594e-04 3.165763701663874830e-03 1.932244969378484230e-03 1.102182766151587646e-03 1.609101800905416140e-03 3.070804963560091853e-04 2.598373430706256860e-05 1.258557603526727284e-03 -1.034625056953343688e-04 -4.020392344599360351e-04 -1.069584990384572472e-03 3.203085792759523438e-04 -2.522784385447707960e-04 2.362157664276764383e-05 -1.894450446750082671e-04 2.125941897849223470e-04 5.527448934405671671e-05
-4.069525224016218995e-02 5.641446663285912266e-02 -1.806578181638961991e-03 3.126693613896737445e-02 -5.511339019137537210e-02 1.412570283237414570e-04 9.448630657108033314e-04 -3.099150855531197270e-04 4.785731427824979969e-04 -1.203283114182629801e-03 -4.417234832197899051e-04 4.814077319796410646e-04 -4.397676166737558567e-01 4.190042508047620573e-01 -5.464851756304570096e-02 1.266588939585278420e-03 -1.850986745727381316e-03 -5.106984870166617757e-03 -7.018915283632314386e-03 -1.243676010241779109e-02 -4.091257074527503363e-04 -5.499103042436626239e-04 1.866104554778760414e-04 -1.022341837099039787e-03 -5.832167273099868321e-03 -4.764944440379335552e-03 1.288179060636756440e-02 2.629081480340009214e-03 -1.111631396808701600e-02 7.275445605972830033e-04 -4.894390680385040174e-04 3.196944182832332781e-03 3.047183386917163206e-04 1.567527826014381009e-03 -3.977873506642169883e-04 4.946358148995841147e-04 2.881832350418124175e-04 -1.393673021923380433e-04 -1.296352126155158550e-03 2.732071554502617412e-03 2.797739537569533634e-03 1.936969284708827885e-05 2.669238160632556728e-04 4.251883795703759530e-06 -6.283339386977879193e-05 1.388948706594465322e-04 1.913347708064252334e-04 -4.336921471612440815e-04 4.835752478523692166e-01 -4.379822979110954417e-01 5.076654765757306065e-02 -3.160236252729471673e-02 4.938090597170824436e-02 -2.511918460192043463e-03 -2.314914510991353779e-04 -1.137615131115740467e-03 -6.661284613259646145e-05 2.542626509827638961e-03 -1.086592525567317037e-04 1.445640490537456781e-03 -4.299126948984020175e-04 5.810907854121062643e-05 6.609317144646675683e-04 2.846872416986494236e-03 -3.467647451158462502e-03 4.894390680381679147e-04 3.590479649700855334e-04 5.102260554840174628e-05 3.439301559187172772e-04 -1.407845967909041561e-04 -2.503887124134188819e-05 -5.243990014694617507e-05 -1.028483447026160621e-03 -2.362157664278661737e-05 -2.072084703103670416e-03 -2.300741565005692650e-04 1.148008624838442980e-04 9.779332730106124385e-04 -2.655065214647220860e-04 2.069250113906687377e-04 4.818801635126952060e-05 -4.025116659927760465e-04 -2.428298078876507280e-04 1.417294598566221260e-04
3.086395204144134780e-03 2.270033515370075469e-03 4.192829854091464567e-03 3.328705337345695681e-02 -5.328319043309366621e-02 -1.048325571406086201e-03 -4.483375246797289583e-04 7.524417023787579803e-03 -8.371486762197462295e-04 -1.902009351275755957e-03 1.103458331290304781e-02 1.301548873016561414e-03 4.134838883433470391e-01 -7.734497877817712030e-01 6.799329107161151964e-02 -2.188775291718948052e-03 -7.691185354885540781e-03 1.327060175790754047e-03 -1.206306675992919672e-02 -2.262899799223968070e-02 3.576306703715139996e-04 6.552625360704248010e-04 -1.128308229918494575e-02 -7.086472992830835250e-05 2.958838690273509885e-03 -8.934152717828030416e-03 -1.432884839150364801e-03 2.344677697561437305e-03 -1.083002045917665079e-02 5.014860721259819555e-03 -8.418729915480108184e-04 -7.524417023787582405e-03 5.952637313977606165e-05 1.282179180169310505e-03 -5.578471539956284322e-03 -6.774668181146155984e-04 7.369931912543461507e-04 1.695084339885081798e-03 -5.560519141707806392e-04 1.984212437993642178e-05 1.885474247625810746e-03 8.995096385566551944e-04 3.155842639474058624e-04 -5.995156151934684418e-04 -4.114878651170425505e-04 3.118048116848700854e-05 1.294462400023752534e-04 -1.370051445280485395e-05 -4.379822979110954417e-01 8.363474323400045263e-01 -7.084677753005796941e-02 -5.542094311926436083e-03 8.653528387311922726e-03 -2.550657845886176653e-03 -2.210979573763136030e-04 1.565638099882728229e-03 2.872383719760727636e-04 -5.319579059951512999e-04 6.670733243918126887e-04 -2.202003374638902052e-03 -8.144719626426775820e-04 1.329894764987883671e-03 6.944743532972868713e-05 3.579613724445185417e-03 -2.803408715963792881e-03 -2.267671357705672124e-04 -2.362157664273240726e-06 9.954132397262810406e-04 3.070804963560091853e-05 -1.719650779593586386e-04 1.025176426296191094e-04 -2.607822061361647625e-04 -1.842482978135946692e-05 2.650340899318739431e-04 -3.590479649699825342e-05 2.125941897849169260e-04 6.330582540261826124e-04 9.779332730106178595e-05 -1.001554849653350267e-04 4.686520805925352071e-04 1.086592525567425457e-04 -3.212534423417245238e-05 -2.451919655519402318e-04 -9.921062189995315944e-06
5.290382791221077963e-02 -7.799939093748836649e-02 -3.830947299924251578e-03 -5.768861447697057505e-03 4.814549751329139093e-03 -5.865237480399477718e-03 -7.147889092102123823e-04 2.584200484718861008e-04 -7.261272659987250220e-04 -3.538512181086312779e-04 8.617151159281911856e-04 -7.899055229341892578e-04 -5.868544501129490526e-02 7.011072920186930957e-02 -1.669417134705058758e-01 1.398869768784780478e-03 -3.338673642688943198e-03 7.433710169479348581e-03 1.106907081480139549e-03 3.348594704878905988e-03 1.150370782502843723e-03 5.678627024921522638e-04 -2.163736420477603453e-04 1.162654002357084958e-03 6.722228280998785235e-03 4.741322863736558910e-03 -1.592661183562046195e-02 -5.192022546080725474e-04 -6.949467848302598276e-03 -9.354144350536444490e-04 2.602625314500486321e-03 -3.708587532914711226e-03 1.658234680322371105e-03 -4.644001967969886568e-04 2.078698744563629906e-04 5.744767439521363114e-04 -1.722957800323561333e-03 1.185330715934134740e-03 3.158677228671052505e-03 -6.410895900847528306e-04 7.190407930058836158e-04 9.637603270249025210e-05 -1.582645635065619161e-04 -4.251883795695628014e-06 2.598373430703817405e-05 -2.258222727049088736e-04 -5.999880467265198726e-05 3.642447118314991314e-04 5.076654765757306065e-02 -7.084677753005796941e-02 1.796798848908854052e-01 -4.742929130948268096e-02 7.499236423086391712e-02 -4.782424407094977917e-03 1.653510364993816383e-04 1.355878499294927266e-03 1.350681752433527220e-03 -1.356350930827775409e-03 1.780594447331918396e-03 -1.504222000611520971e-03 1.212259313306901726e-03 -1.505166863677228099e-03 1.458868573457405360e-03 -2.749551521218204699e-04 1.305328325279400768e-03 1.982322711861165404e-03 -3.307020729987686977e-04 9.448630657109225936e-06 -3.869214254085542263e-04 6.803014073116257429e-05 1.166905886152856588e-04 3.354263883273314421e-05 1.201865819584079951e-03 -3.684965956270809181e-05 2.282316735224327979e-03 2.045628537263683919e-04 -1.559024058423266225e-05 -1.007696459580519673e-03 2.740102890562054992e-05 -2.012558329963853128e-04 -1.086592525567425457e-04 -8.928955970968137194e-05 1.407845967908987351e-04 1.199976093452660274e-04
3.859340435048855267e-02 7.802679196639386063e-03 5.917252192166878866e-02 -4.192971583551313719e-02 -2.377653418554540043e-02 -5.306823408564450423e-02 9.977753973905651233e-04 -1.080923347173106796e-03 -6.004604782591837012e-04 1.286431063965204000e-03 -1.952087093758407207e-03 1.398397337251916072e-04 -4.379397790731384132e-01 -3.483899095888690067e-02 -4.264965424843154551e-01 -8.548176155485193509e-03 2.474123937563614366e-03 1.240321746358506033e-02 2.179326661061833405e-03 8.141885037229555991e-03 2.502469829534939658e-03 -1.268951097249562503e-03 1.354933636229216018e-03 -2.862935089103520831e-04 7.036395250347739910e-03 -5.123992405349408509e-03 -3.616463384007914325e-03 -3.378830322981482906e-03 -5.189187956883464445e-03 9.428788532727605531e-03 -5.210919807392970678e-04 -8.253378878983486924e-04 -1.734768588644942499e-03 -8.791950826440224180e-04 1.843900272734523647e-03 -2.564358360338987036e-03 1.976653533466922637e-03 -3.722760478900612180e-04 -1.917599591859983198e-03 1.469262067180167504e-04 1.620912589226798390e-03 -1.559024058422615704e-04 1.379500075937827724e-04 6.921121956331166298e-04 -3.878662884742776172e-04 1.100765471553086586e-04 5.371546528565459243e-04 -1.374775760609102350e-04 -3.160236252729471673e-02 -5.542094311926436083e-03 -4.742929130948268096e-02 4.700986659461367512e-01 5.685099336921747154e-02 4.506203138465095792e-01 3.076946573487052659e-03 3.462923135829850969e-04 4.112988925038913238e-03 -2.844037827789296959e-04 -1.549575427765761265e-04 -1.152732940167032830e-04 2.597900999171728204e-03 -2.121217582520639258e-03 6.330582540261609284e-05 -3.472371766486868037e-04 8.858091241038313669e-04 1.043128824544669892e-03 -9.448630657179699077e-07 3.269226207359239231e-04 -1.011003480310475756e-04 2.399952186905320549e-04 -3.968424875985224372e-04 2.182633681791813773e-04 -3.307020729987632766e-04 -1.781066878864820749e-04 1.299186715352288173e-04 -1.993661068649737675e-04 -1.322808291995074791e-04 6.614041459974289751e-06 -6.500657892089976506e-04 -5.513275988422341577e-04 3.396782721229972546e-04 -9.212414890680817661e-05 3.410955667215850515e-04 -3.198361477431042009e-04
-3.062301195968532546e-03 -5.219896006519047366e-03 -8.866595008629704275e-03 -6.095358880053353134e-02 -3.377932703069227299e-02 -7.723735887499265373e-02 3.186550689109513175e-03 -2.612546376690237475e-04 6.562073991361427709e-04 1.292572673892294910e-03 -2.452392087052255882e-03 4.299126948983694914e-05 -3.442797552530270366e-02 -1.584398356052404977e-01 -6.464327907213404667e-02 7.346310335901162780e-04 1.054467181333198795e-03 -1.977125964999754300e-03 -2.166571009674781757e-03 8.356368953145912326e-03 -4.222120609128498722e-03 -1.686108140760836979e-03 2.181216387193264140e-03 -7.469142534443550191e-04 -3.828112710727244253e-03 2.120272719454940804e-03 3.836144046785654443e-03 -8.099838630805617640e-03 -9.677287519009531228e-03 1.248778270796616768e-02 4.313299894971741287e-04 7.199856560715896595e-04 7.327413074586915055e-04 -6.840808595745626747e-04 2.944665744287559492e-03 -3.881497473939776559e-03 5.952637313977348667e-04 6.519555153404335904e-04 1.115410849071547068e-03 1.639809850541003398e-03 2.810495188956626048e-03 9.132101530094356538e-04 2.045628537264226020e-04 6.486484946104288272e-04 -2.234601150405868437e-04 2.073974429235223016e-04 1.974763807335269857e-04 -1.733823725579220409e-04 4.938090597170824436e-02 8.653528387311922726e-03 7.499236423086391712e-02 5.685099336921747154e-02 1.763256210076122321e-01 6.347826291211269845e-02 -5.234541384037437808e-04 2.369716568802567556e-03 2.130666213177759109e-04 -1.007224028047658086e-03 8.706913150524631106e-04 -1.357295793893487958e-03 2.116965698724935282e-03 -1.430995113018931246e-03 1.775397700470502087e-03 -1.228321985423603060e-05 1.424853503091813231e-03 1.393200590390510606e-03 1.417294598567197042e-05 -2.645616583990800103e-05 1.322808291994966370e-04 4.473926616140326724e-04 -5.040844455566880281e-04 3.051907702245732455e-04 -7.984092905255046196e-05 -5.196746861394624384e-06 8.598253897967660878e-05 -7.558904525687380749e-05 -9.637603270249567311e-05 -6.141609927119370555e-05 -5.574692087693521730e-04 -1.119190301334378398e-03 4.190467696427104156e-04 2.688135421947132966e-04 5.872323953392324112e-04 -2.801518989832313573e-04
-4.284339842005552290e-02 -7.048206038669398849e-03 -6.763471553817429482e-02 9.213832185278483453e-03 1.561858647619875258e-02 1.255486798563158410e-02 -6.141609927119424765e-04 1.089427114764487210e-03 1.136197836517152671e-03 -4.913287941697664848e-05 2.456643970847206121e-05 -1.141394583378585242e-03 -4.240672995423731551e-01 -6.396722954861799870e-02 -7.727486993870138487e-01 1.433451756989783873e-02 -2.012558329963912759e-03 -1.145126792488148498e-02 2.929075503703328781e-03 -2.588452368514599679e-03 7.218753822030239730e-04 4.436132093511933189e-04 -8.314794978254736466e-04 3.477096081815566307e-04 -6.571522622018162452e-03 5.308713134695870403e-03 3.096788697867002525e-03 1.288793221629227874e-03 -2.447195340190737659e-04 -1.353988773163516263e-03 2.299324270407039801e-03 -3.500717658458251010e-04 1.654927659592389001e-03 -4.091257074525524694e-04 -2.597428567638859244e-03 3.458198820501333761e-04 -2.508611439462778668e-04 5.210919807394922242e-04 1.624692041489640562e-03 -7.062851416187940212e-04 -1.167378317685631439e-03 1.684690846162249182e-03 -2.834589197132550940e-04 -4.525894084754516914e-04 3.217258738744967726e-04 -2.111768951863399711e-04 -3.845592677442972486e-04 -8.503767591396677039e-06 -2.511918460192043463e-03 -2.550657845886176653e-03 -4.782424407094977917e-03 4.506203138465095792e-01 6.347826291211269845e-02 8.363587706967930968e-01 -4.002439946350756436e-03 -1.517450083531474972e-03 -3.138835104291113481e-03 5.758940385507116400e-04 -1.795239824851132399e-05 1.162181570824223371e-03 -4.129051597155978214e-04 -1.527843577254296746e-03 1.582645635065564951e-04 2.924351188374782300e-04 1.370051445281298547e-05 5.919567106677761821e-04 1.913347708064252334e-04 -2.144839159163528658e-04 2.834589197132225680e-06 -2.248774096391529566e-04 3.510166289115369993e-04 2.456643970848290323e-05 3.604652595686624883e-04 -7.606147678970026638e-05 -6.061296566534481525e-04 1.195251778124016215e-04 1.266116508052538697e-04 1.473986382508730248e-04 2.305465880334174079e-04 1.635085535212456916e-03 -2.461368286176338072e-04 1.653510364994521115e-05 -9.174620368051475449e-04 1.601542896379815929e-04
3.857308979457583359e-02 -4.922264140820186221e-03 -5.943566628546922970e-02 9.887991982663094613e-04 -9.099031322794444432e-04 7.133716146116679535e-04 -4.191979477332326981e-02 -1.180181212226016733e-02 5.681083668892480260e-02 1.302021304549387873e-03 -1.883112089961526663e-03 2.905453927060639742e-04 -8.535420504098077676e-03 -2.938524134360389218e-04 -1.260967004344286206e-02 -4.384726818421993411e-01 5.664643051549107799e-02 4.244528036731831100e-01 -1.319501271265061896e-03 1.463592888785951842e-03 4.062911182555828740e-05 2.241687623398753212e-03 7.350562219696812546e-03 -4.119130534966026699e-03 6.973561856478448576e-03 -4.467785006213299132e-03 4.439911545774841498e-03 -3.393475700500241544e-03 -7.119070768597669796e-03 -8.114956439856799847e-03 -5.300681798637045181e-04 -4.209364957741381155e-04 1.869411575508731242e-03 -8.787226511110441708e-04 2.345622560626937567e-03 2.197279059310350367e-03 1.955866546021224877e-03 1.133835678855058676e-05 1.954449251422699530e-03 1.275565138709284715e-04 7.506937057071889517e-04 2.215703889091725880e-04 1.672407626308121571e-04 1.608156937839698170e-03 -1.705477833607925257e-04 1.440916175208628407e-04 5.551070511050680903e-04 -2.362157664278661737e-06 -2.314914510991353779e-04 -2.210979573763136030e-04 1.653510364993816383e-04 3.076946573487052659e-03 -5.234541384037437808e-04 -4.002439946350756436e-03 4.706003882340292210e-01 -4.018171916394835258e-02 -4.529564877764794550e-01 -3.164110191298885599e-02 4.569830217310050582e-03 4.752330518452090036e-02 2.489714178147877169e-04 -4.365267363583735967e-04 -2.730654259903899511e-04 -2.598373430705985809e-05 1.752720986893498492e-04 4.299126948983152813e-05 -3.358988198601795851e-04 6.174680134419662132e-04 -1.224542533161132336e-03 2.597900999171717362e-03 -2.081060902227934318e-03 4.473926616140326724e-04 -2.607822061361756046e-04 -2.319638826319835208e-04 -1.072419579581737224e-04 -2.059801483249561888e-04 -1.143284309510178391e-04 2.503887124133104616e-05 7.039229839544665704e-05 4.341645786940868034e-04 2.210979573763352871e-04 -5.376270843894265933e-04 -6.651835982603713279e-04 -2.324363141648533478e-04
6.163341777631295426e-03 -4.765889303445070002e-03 -4.788093585489242368e-03 3.274895385753498478e-03 -6.203026026391147019e-04 -2.187357997120403623e-04 -6.150538883090861386e-02 -1.885285275012665851e-02 8.398840547949606994e-02 1.241550068343963637e-03 -2.442471024862298730e-03 2.768448782532509887e-04 -2.308300469531360515e-03 1.281706748636641255e-03 -8.002990166570001906e-04 5.647399300599886818e-02 -1.595245384046764525e-01 -6.876429933323148502e-02 -1.707367559739334092e-03 2.395700303109611368e-03 3.325917991301937954e-04 -2.727819670706945962e-03 9.434457711121866513e-03 2.335701498436983450e-03 -2.228459540478419740e-03 2.947972765017582470e-04 -2.981042972317430283e-03 -8.087082979418191292e-03 -1.178574945014308588e-02 -1.021113515113610676e-02 -7.700633985563507672e-05 6.784116811803186063e-04 -5.177849600094914725e-04 -6.717976397200284885e-04 4.152200742265908448e-03 3.058049312172854590e-03 6.514830838075583424e-04 3.760555001528843085e-04 -8.451800122782703690e-04 2.470816916833951452e-04 7.780947346128067911e-04 1.336981237980627499e-04 1.738548040907815680e-03 2.815691935818039754e-03 -1.169268043817053935e-03 2.154287789820057836e-04 3.273950522687612240e-04 9.590360116964210917e-05 -1.137615131115740467e-03 1.565638099882728229e-03 1.355878499294927266e-03 3.462923135829850969e-04 2.369716568802567556e-03 -1.517450083531474972e-03 -4.018171916394835258e-02 1.795192581697145628e-01 7.937038724583470040e-02 4.879320114483615134e-02 -7.041119565676530120e-03 -7.446891009246017767e-02 4.403061886212183713e-04 -6.221923287705289577e-04 -2.820416251146564551e-04 -5.669178394259030349e-06 -4.535342715410476885e-05 -1.044073687610387862e-04 -7.039229839545207805e-05 1.445168059004597796e-03 -1.489576623093011700e-03 2.150980769090527628e-03 -1.421074050828979298e-03 -1.557606763824163432e-03 -3.141669693488126445e-04 5.196746861389203373e-06 -1.974763807335486697e-04 -1.176354516809819447e-04 -1.209424724110002604e-04 1.332256922652173175e-04 1.620440157693904277e-04 8.158892572412355633e-04 9.023442277538307882e-05 -7.195132245387263377e-04 -1.501859842947244911e-03 -1.086592525567262827e-04
4.196042388514888144e-02 -6.797817326255968691e-03 -6.106508264228743127e-02 -4.426683462855512431e-04 -6.769943865817592155e-04 1.079175350501539350e-02 4.437549388110532261e-03 -8.729589864101650748e-03 6.835139417351600820e-03 -1.936969284707093161e-04 1.960590861349825569e-04 5.269973749001725938e-03 -1.496615852932550728e-02 -3.647171433643472743e-04 -2.085501758636774949e-02 4.222304857426313895e-01 -6.971246941967224053e-02 -7.828525925801917973e-01 -4.908563626367448696e-04 1.025176426296245304e-04 -1.217881248547874988e-02 -2.331449614641277306e-03 7.138440461444686084e-04 -9.400915072289139224e-03 7.283949373564275499e-03 -4.772030913372154841e-03 1.445168059004594760e-03 4.299126948982935972e-04 2.219010909821704514e-03 -1.112859718794125506e-02 -2.604987472164168455e-03 1.607684506306836366e-03 -4.569830217310057521e-03 3.547960811743004587e-04 1.657762248789524480e-03 -1.898229899012902899e-02 3.259777576701951111e-04 -4.440856408840739879e-04 1.384224391266252342e-03 5.404616735865805030e-04 3.377885459915992619e-04 6.165231503762807694e-04 1.700753518279226988e-04 1.082340641771675511e-03 2.052715010256622903e-03 -5.007774248264040828e-05 2.484989862819395740e-04 -3.070804963559956328e-04 -6.661284613259646145e-05 2.872383719760727636e-04 1.350681752433527220e-03 4.112988925038913238e-03 2.130666213177759109e-04 -3.138835104291113481e-03 -4.529564877764794550e-01 7.937038724583470040e-02 8.331367876427195895e-01 -8.102673220002576393e-03 3.200723635095174303e-03 1.121505215845379141e-02 1.738548040907620523e-04 -3.382609775244582468e-04 5.055017401552649829e-04 -8.551010744682575535e-05 2.352709033619855734e-04 4.261332426355518219e-04 -2.792070359175459135e-04 -4.251883795698338520e-05 1.271313254913814059e-03 -1.936969284706984741e-04 1.813664654631787134e-03 2.792070359175242295e-04 -2.759000151875438608e-04 -1.327532607323556220e-04 -1.913347708064225229e-04 1.039349372281743802e-04 6.188853080406082202e-05 6.188853080405512996e-04 1.247219246738070879e-04 8.045509004526985291e-04 2.022006960621059932e-04 1.299186715352342383e-04 -1.159819413159947528e-03 4.190467696426995736e-04
-4.087241406498292456e-02 5.555983798992372713e-02 -1.034814029566417937e-02 8.990372070237636834e-04 -1.195251778124070425e-04 -4.634553337310972146e-04 3.117339469546200406e-02 -5.379530621470887675e-02 1.183015801423147398e-02 -1.190527462795545627e-03 -5.125882131480630211e-04 -4.062911182556316631e-04 1.231156574621103915e-03 -5.768389016164133468e-04 5.358790877178540302e-03 -4.392625873651334611e-01 4.207612236754512125e-01 -3.558023603393697942e-02 -5.201471176737417282e-04 3.481820397144047737e-04 8.385659708183015003e-04 -7.095449191954884480e-03 -1.193598267759108517e-02 2.949862491148972331e-03 -5.798152202733945944e-03 -7.269303996045686431e-03 -1.154339207378827191e-02 2.438219141066638122e-03 -1.127599582619213600e-02 1.458396141924544207e-03 -4.237710849711701609e-04 3.046238523851475810e-03 -9.906889243977332581e-04 1.736185883243303914e-03 -5.059741716881049943e-04 -4.851871842424689799e-04 2.588924800047396647e-04 8.881712817679528194e-05 1.384224391266246704e-03 3.056632017574105464e-04 4.582585868697188532e-05 1.001554849653241847e-04 2.707977546327026020e-03 2.661679256107192439e-03 -5.947912998649192498e-04 2.064525798577718056e-04 1.705477833607491576e-04 4.133775912484649378e-04 2.542626509827638961e-03 -5.319579059951512999e-04 -1.356350930827775409e-03 -2.844037827789296959e-04 -1.007224028047658086e-03 5.758940385507116400e-04 -3.164110191298885599e-02 4.879320114483615134e-02 -8.102673220002576393e-03 4.833267488660873412e-01 -4.386559852769472134e-01 4.353598304722153256e-02 -6.377825693548591982e-05 -2.362157664273240726e-06 2.007834014635290383e-04 2.702308367932577254e-04 -1.785791194193302178e-04 -3.184188531445055620e-04 2.797267106036691129e-03 -3.702918354520448076e-03 2.966870026331711475e-04 -3.699138902257554512e-04 -2.173185051133983553e-05 -3.103875170859787119e-04 -9.647051900906855430e-04 4.195192011755694006e-04 2.056966894052310400e-03 -1.979488122663968126e-04 -1.422018913894702689e-04 -9.491149495064447493e-04 -4.171570435112961599e-04 -2.995215918303169257e-04 -2.881832350419208377e-05 -2.588924800047396647e-04 2.484989862819206004e-04 -1.393673021923488853e-04
-7.836221835472124628e-03 9.836496945581810897e-03 -7.244265124804342808e-03 -3.160566954802106372e-04 1.799964140178909097e-04 5.154228023452060888e-04 3.401601522865282945e-02 -5.901236763203081270e-02 1.236920239321948750e-02 -2.427825647343794663e-03 2.538374626031951464e-03 -1.987991890255413376e-03 -2.288458345151456619e-03 4.336921471612440815e-04 -1.029900741624780944e-04 4.161852518482140884e-01 -7.646526402084712348e-01 6.236568665223825997e-02 4.426683462854753490e-04 -3.226707369402310056e-04 5.796734908135401515e-04 -1.173141982386472632e-02 -1.464018077165526663e-02 2.862935089103583065e-03 1.874135890837216791e-03 7.029781208888033527e-04 -2.036652338139520631e-03 2.513335754790381894e-03 -6.993403980858144305e-03 -3.722288047367508599e-03 -1.601542896379664141e-03 6.675457559246463033e-04 5.636108186964684536e-04 1.328477470389480188e-03 -1.128638931991498683e-03 8.905334394323863052e-04 1.082340641771694593e-03 1.431939976084643795e-03 1.176354516809889920e-03 8.173065518395387571e-05 -2.678686791290034582e-04 3.004664548960050800e-04 2.314914510991570619e-04 1.755555576090581929e-03 -1.391310864259085508e-03 3.307020729987524346e-04 -1.936969284709912087e-05 3.495993343129383604e-05 -1.086592525567317037e-04 6.670733243918126887e-04 1.780594447331918396e-03 -1.549575427765761265e-04 8.706913150524631106e-04 -1.795239824851132399e-05 4.569830217310050582e-03 -7.041119565676530120e-03 3.200723635095174303e-03 -4.386559852769472134e-01 8.352485565945829693e-01 -7.189368580686551768e-02 -1.077143894910354179e-04 -3.495993343128841503e-05 2.787346043846652445e-04 1.667683310979640142e-04 2.210979573763244450e-04 -2.603097746032949356e-04 3.572054819919495867e-03 -2.696166758005627290e-03 1.284541337833773481e-03 -8.357313816211692746e-04 1.488159328494429324e-03 8.503767591396677039e-06 -1.861380239450197670e-04 1.294462400023644114e-04 7.814017553427952912e-04 3.023561810273651257e-05 3.118048116842195641e-05 -4.303851264312528709e-04 7.086472992841406221e-06 -4.483375246797506423e-04 1.119662732867229143e-04 -1.535402481779883296e-04 1.648786049665253639e-04 -9.873819036679059788e-05
-5.239927103512126427e-02 7.496590806502401172e-02 -1.930402486400354875e-02 6.406171585518396355e-04 -5.395168105208408491e-04 -9.817127252735222652e-04 -1.633668240613945014e-03 6.761912529759011095e-03 -7.379380543200976875e-03 9.736813892149303630e-04 -1.567055394481283500e-03 -1.885001816092984287e-04 -9.661224846892299718e-04 4.788093585489237164e-03 6.711362355743476574e-03 -3.047892034216460183e-02 5.994919936168301156e-02 -1.652003308404009774e-01 -6.963640794288203893e-04 5.716421547550105909e-04 9.524219702364413809e-04 1.454144258128864300e-03 8.362038131539388129e-05 1.342177984842130543e-03 -7.522999729189197571e-03 -8.440934197527014474e-03 -1.441813795121324113e-02 7.417175065803664410e-05 8.501405433732499642e-03 -1.635085535212460169e-03 -2.431132668073905136e-03 3.914567681239655705e-03 7.289618551958382741e-04 4.398337570884623855e-04 1.634613103679558629e-04 4.568412922711464520e-04 1.533985187181425604e-03 -7.969919959270252430e-04 3.146394008816797393e-03 1.799964140179288567e-04 6.141609927119370555e-05 -7.180959299402361190e-05 6.467587684790172819e-04 -1.058246633596043569e-03 5.763664700835706249e-04 9.543116963677770320e-05 2.196806627777583322e-04 3.354263883273151791e-04 1.445640490537456781e-03 -2.202003374638902052e-03 -1.504222000611520971e-03 -1.152732940167032830e-04 -1.357295793893487958e-03 1.162181570824223371e-03 4.752330518452090036e-02 -7.446891009246017767e-02 1.121505215845379141e-02 4.353598304722153256e-02 -7.189368580686551768e-02 1.800994040920609607e-01 -5.338476321266414498e-05 -1.091316840895961097e-04 3.439301559187172772e-04 3.434577243858582922e-04 -2.329087456977123327e-04 -3.047183386917251026e-04 -4.502272508111648981e-04 -1.436191859880472238e-04 1.963897882079795095e-03 -1.079978484107399668e-03 1.375248192141999282e-03 6.221923287705126947e-04 -1.052105023668914712e-03 4.025116659927977306e-04 2.115548404126382613e-03 -5.858151007406961139e-05 -8.881712817678443991e-05 -9.476976549078867679e-04 4.393613255556034006e-05 -2.645616583989715900e-05 8.125822365112741683e-05 -3.684965956271893384e-05 1.289738084695108474e-04 -8.881712817681696598e-05
1.259502466592426172e-03 1.889253699888704310e-03 -2.451919655519429423e-04 -4.207711447376412395e-02 1.176023814736889758e-02 -5.688831546031299785e-02 1.050687729070359441e-03 7.535282949043238879e-04 -7.922676805984353934e-04 3.856647575311587112e-02 4.952499758922901049e-03 5.938086422765800204e-02 2.216648752157433008e-03 -7.464418219114952319e-03 4.131413754820276174e-03 -1.256667877395315630e-03 -1.496190664552983279e-03 1.039349372282177483e-05 -4.383744160833653591e-01 -5.732862164893424289e-02 -4.244069778144961558e-01 -8.465028205702641861e-03 2.291292934348607819e-04 1.256526147935444968e-02 6.888524180564688237e-03 4.500382781980311053e-03 -4.391251097890727303e-03 -3.402924331157367033e-03 7.181431730934571822e-03 8.136215858835300213e-03 -5.036120140238290431e-04 4.384164624897831904e-04 -1.895395309815765730e-03 -9.396663188495713373e-04 -2.332394477706987469e-03 -2.176492071864721128e-03 1.625164473022439916e-04 -4.332197156283715440e-04 5.196746861400045395e-06 1.856655924121174139e-04 -1.594928854919746772e-03 1.469262067180275924e-04 1.105489786881025914e-04 -7.412450750500770152e-04 -1.979488122663859706e-04 1.911457981932859762e-03 -9.448630656962858643e-07 -1.971929218138332787e-03 -4.299126948984020175e-04 -8.144719626426775820e-04 1.212259313306901726e-03 2.597900999171728204e-03 2.116965698724935282e-03 -4.129051597155978214e-04 2.489714178147877169e-04 4.403061886212183713e-04 1.738548040907620523e-04 -6.377825693548591982e-05 -1.077143894910354179e-04 -5.338476321266414498e-05 4.705314132302322871e-01 4.087288649651577011e-02 4.528775917104926330e-01 -3.153716697576067207e-02 -4.579278847967164362e-03 -4.739716596524851111e-02 -1.970039492007005268e-04 -4.913287941696580646e-05 -1.842482978136000902e-04 3.002302391295929348e-03 4.903839311038642006e-04 4.061021456424826481e-03 -2.447195340190893784e-04 2.088147375220992565e-04 3.307020729977658106e-06 -1.289738084695054264e-04 1.464537751851469234e-04 9.968305343248959425e-05 -6.453414738804294851e-04 6.226647603033852322e-04 1.804688455507336316e-04 -3.259777576702059532e-05 -4.010943713942099337e-04 -1.837758662807573683e-04
-1.354461204696355732e-03 -2.373023589532559201e-03 2.763724467203920038e-04 6.151389259850003483e-02 -1.876450805348271050e-02 8.390006078285205948e-02 -3.235683568526511508e-03 -6.070745197191607014e-04 -2.480265547490589050e-04 -6.175624997485477247e-03 -4.843840506366157636e-03 -4.736126116875154744e-03 2.704670525597051289e-03 9.423119354333337611e-03 2.348457149824075864e-03 1.694611908352255340e-03 2.395700303109617006e-03 2.669238160632936199e-04 -5.706075296980522849e-02 -1.597687855071626695e-01 -6.962979390142254310e-02 2.280427009092918927e-03 1.297769420753717940e-03 -7.946298382627411602e-04 2.431605099606563326e-03 4.152673173798761578e-04 -3.025923967938688210e-03 8.097948904674424561e-03 -1.176118301043459560e-02 -1.021633189799752220e-02 1.955866546018850474e-04 6.779392496474687287e-04 -5.201471176737718690e-04 6.321133909603020122e-04 4.147476426937349823e-03 3.046710955384325688e-03 -1.908623392735825115e-04 3.609376911015106312e-04 8.645497051253288323e-05 -1.780594447331950922e-03 2.801046558299525278e-03 -1.125804342794368843e-03 -2.636167953332536201e-04 7.823466184084969981e-04 1.100765471553086586e-04 -6.306960963619581608e-04 3.321193675973131264e-04 -8.347865185554567257e-04 5.810907854121062643e-05 1.329894764987883671e-03 -1.505166863677228099e-03 -2.121217582520639258e-03 -1.430995113018931246e-03 -1.527843577254296746e-03 -4.365267363583735967e-04 -6.221923287705289577e-04 -3.382609775244582468e-04 -2.362157664273240726e-06 -3.495993343128841503e-05 -1.091316840895961097e-04 4.087288649651577011e-02 1.796364211898626995e-01 8.028879414570552764e-02 -4.887304207388872695e-02 -7.190407930058836591e-03 -7.455725478910410486e-02 1.120607595932963376e-03 1.413515146303300591e-03 1.359657951557772040e-03 -3.325917991301775324e-04 2.371133863401128465e-03 -1.515087925867196310e-03 4.062911182555286639e-05 -1.133835678854516575e-05 1.044073687610414967e-04 2.343260402962621825e-04 -1.152732940167087040e-04 -2.031455591278077000e-04 5.768389016164133468e-04 -1.493356075355840211e-03 -1.285013769366627045e-04 -2.985767287645962453e-04 8.210860041026410297e-04 1.285013769366735465e-04
-6.344755486247270412e-04 2.196806627777149641e-04 5.834056999231044052e-03 -4.302433969713913807e-03 -8.641245167457702742e-03 6.817659450635937639e-03 5.725870178207637974e-04 -2.957421395674531776e-04 1.069773962997716023e-02 -4.266009498530760891e-02 -6.822856197497375631e-03 -6.164570099616667465e-02 1.596818581051161028e-03 1.093206567027349549e-03 -9.446740930976107314e-03 2.688135421947024546e-04 1.606267211708297359e-04 -1.157126553422673301e-02 -4.224378831855549188e-01 -7.051749275165779263e-02 -7.831436104044307012e-01 1.424570044172103131e-02 -6.883327433702868172e-04 -2.075438966986953987e-02 -6.798289757789087451e-03 -4.763527145780767705e-03 1.464537751851664824e-03 -4.998325617611414778e-04 2.199641216974637919e-03 -1.119898948633670302e-02 2.271450809969259577e-03 1.625636904555344221e-03 -4.620380391325585971e-03 -5.012498563593931721e-04 1.672880057840888616e-03 -1.900592056677179176e-02 4.582585868697459583e-05 8.456524438111862746e-05 -5.929015737334968625e-04 -2.362157664275409130e-05 8.839193979724171112e-04 2.095233848213595446e-03 -3.831419731456986097e-04 4.880217734395963809e-04 6.406171585518938456e-04 -1.998385383978327524e-04 -4.851871842424587342e-04 1.711147012002170627e-03 6.609317144646675683e-04 6.944743532972868713e-05 1.458868573457405360e-03 6.330582540261609284e-05 1.775397700470502087e-03 1.582645635065564951e-04 -2.730654259903899511e-04 -2.820416251146564551e-04 5.055017401552649829e-04 2.007834014635290383e-04 2.787346043846652445e-04 3.439301559187172772e-04 4.528775917104926330e-01 8.028879414570552764e-02 8.329997824981915100e-01 8.063933834308409376e-03 2.887029097279204381e-03 1.133977408312759894e-02 3.618825541671960751e-04 8.834469664394713900e-05 1.198558798854088741e-03 -4.066690634819080524e-03 1.776342563536230899e-04 -3.189857709839504386e-03 -4.535342715411561088e-05 -6.661284613260730347e-05 4.762109851182193352e-04 2.924351188374673879e-04 -7.180959299403445392e-05 -4.818801635124783656e-05 1.658234680322460443e-04 -1.261864624256712857e-03 3.557409442401160068e-04 1.403121652580560132e-04 8.924231655638056567e-04 2.858210773775066507e-04
-1.104072492283034428e-03 5.371546528565242402e-04 3.897560146056864520e-04 3.115496986568062898e-02 5.396774372420110044e-02 -1.185755904313706699e-02 8.579356636653897791e-04 2.404676502233801978e-04 4.369991678912325817e-04 -4.063619829855517895e-02 -5.556220014758801728e-02 1.037979320836547592e-02 -7.113874021736255222e-03 1.199881607146085355e-02 -2.964980300200337551e-03 -5.877048268720995276e-04 -3.500717658458380030e-04 -8.796675141767187726e-04 -4.379520622929926610e-01 -4.202174549811347193e-01 3.575172868036348428e-02 1.200448524985540943e-03 5.782561962149930122e-04 -5.331389848272924739e-03 -5.949330293247552179e-03 7.293398004221310349e-03 1.161094978298659805e-02 2.506721713331039152e-03 1.135536432371182791e-02 -1.411625420171862700e-03 -4.719591013225806278e-04 -3.062301195968551194e-03 9.911613559305814010e-04 1.681383825432323023e-03 5.489654411779476897e-04 4.762109851182167873e-04 1.299186715352125543e-04 -2.296017249677102801e-04 -3.902284461385400159e-04 2.705142957129915478e-03 -2.647033878588677530e-03 6.580971252675245006e-04 2.914902557717385760e-04 -1.370051445281027496e-05 -1.388948706594899003e-04 2.929075503703155309e-04 -2.834589197143067701e-06 -1.371941171412024334e-03 2.846872416986494236e-03 3.579613724445185417e-03 -2.749551521218204699e-04 -3.472371766486868037e-04 -1.228321985423603060e-05 2.924351188374782300e-04 -2.598373430705985809e-05 -5.669178394259030349e-06 -8.551010744682575535e-05 2.702308367932577254e-04 1.667683310979640142e-04 3.434577243858582922e-04 -3.153716697576067207e-02 -4.887304207388872695e-02 8.063933834308409376e-03 4.819680357775952828e-01 4.380649734293451392e-01 -4.359976130415699203e-02 2.576169148660377526e-03 5.135330762138026750e-04 1.372413602944861635e-03 -2.536957331433450404e-04 1.064860675056009728e-03 -5.980983205948996184e-04 -2.045628537263683919e-04 6.283339386973542384e-05 9.821851568063244380e-04 -8.739983357824434793e-04 -3.477096081815891568e-04 -2.030983159745261384e-03 -2.045628537263900759e-04 -2.078698744563596025e-04 1.100765471553086586e-04 -4.015668029270580766e-04 2.782621728518171016e-04 3.212534423417245238e-05
2.547823256689055269e-03 2.575696717127486015e-03 -2.012558329963901917e-03 -3.385727823361346644e-02 -5.896937636254095949e-02 1.237345427701517543e-02 2.518060070118765745e-04 3.623549857000821651e-04 5.333752005937607808e-04 7.945353519561715316e-03 9.863897974487416051e-03 -7.197966834584519635e-03 1.174323061218608168e-02 -1.453104908756568114e-02 2.836478923263685906e-03 -5.574692087693521730e-04 -3.217258738745103252e-04 4.719591013225182862e-04 -4.158129758003240029e-01 -7.661252092963815041e-01 6.282961441750226084e-02 2.253025980187282114e-03 4.237710849712826469e-04 -7.417175065827787909e-05 -2.064053367045130122e-03 7.450245273129280782e-04 -1.973346512736900635e-03 -2.217121183690270309e-03 -7.037812544946538476e-03 -3.716618868973258459e-03 1.507529021341745285e-03 6.543176730046958807e-04 5.957361629306365692e-04 -1.347374731703470958e-03 -1.074781737245979240e-03 8.739983357824482497e-04 -4.176294750441334608e-04 -1.058246633596103201e-04 5.716421547549807754e-05 -2.607822061361322365e-04 1.736658314776352635e-03 -1.298241852286591887e-03 -1.143284309510069971e-04 -2.125941897849277680e-04 2.003109699306808954e-04 -1.075254168778864029e-03 1.551465153897067101e-03 1.193834483525531417e-03 -3.467647451158462502e-03 -2.803408715963792881e-03 1.305328325279400768e-03 8.858091241038313669e-04 1.424853503091813231e-03 1.370051445281298547e-05 1.752720986893498492e-04 -4.535342715410476885e-05 2.352709033619855734e-04 -1.785791194193302178e-04 2.210979573763244450e-04 -2.329087456977123327e-04 -4.579278847967164362e-03 -7.190407930058836591e-03 2.887029097279204381e-03 4.380649734293451392e-01 8.367272672924204180e-01 -7.224611973037561863e-02 1.714926464264888116e-04 7.450245273129380529e-04 1.807995476237533525e-03 2.135390528506132118e-04 9.665949162220997988e-04 -6.283339386976794991e-05 6.236096233690896495e-05 -8.645497051252204121e-05 -3.902284461385373054e-04 2.603097746033057776e-04 2.447195340191002204e-04 7.946298382627492917e-04 1.403121652580560132e-04 2.470816916833626191e-04 -1.549575427765327584e-04 -3.448750189843485109e-05 -5.116433500823775772e-04 1.379500075937719304e-04
-8.395108338840086282e-04 -1.648313618132421759e-03 -1.544851112437225626e-04 1.504222000611515550e-03 6.771361160416125742e-03 -7.538117538240338145e-03 -7.865985022041601001e-04 -5.390443789879818641e-04 -8.182514149055386196e-04 5.238084620533985103e-02 7.516810876108616368e-02 -1.935268531188764907e-02 -1.426743229223249171e-03 5.007774248267700011e-05 1.301548873016572256e-03 7.048678470202387504e-04 5.584140718350620114e-04 1.008641322646237643e-03 3.061639791822554774e-02 6.030399544285740265e-02 -1.652952895785048948e-01 9.325798458565130906e-04 4.832502149577661693e-03 6.768999002751844261e-03 7.135605872247758122e-03 -8.391328886577207463e-03 -1.443939737019174149e-02 -1.251943562063299702e-04 8.551010744682317061e-03 -1.618078000029652503e-03 2.225624951281526039e-03 3.930157921823876008e-03 7.336861705244061144e-04 -2.092871690551859239e-04 1.610991527036789088e-04 4.431407778183406223e-04 -1.459813436522987805e-04 1.488159328494201641e-04 3.354263883273178896e-04 -6.132161296462787167e-04 -1.071947148048845713e-03 5.461308519808341123e-04 -1.233046300752626591e-04 6.377825693548049880e-05 -2.409400817562391828e-05 -1.572724572875537109e-03 -7.837639130070604004e-04 3.138835104291124323e-03 4.894390680381679147e-04 -2.267671357705672124e-04 1.982322711861165404e-03 1.043128824544669892e-03 1.393200590390510606e-03 5.919567106677761821e-04 4.299126948983152813e-05 -1.044073687610387862e-04 4.261332426355518219e-04 -3.184188531445055620e-04 -2.603097746032949356e-04 -3.047183386917251026e-04 -4.739716596524851111e-02 -7.455725478910410486e-02 1.133977408312759894e-02 -4.359976130415699203e-02 -7.224611973037561863e-02 1.802005044400920020e-01 -1.409735694040434133e-03 -2.208617416098873631e-03 -1.512253336670058663e-03 9.873819036679059788e-05 -1.368161719149168717e-03 1.178244242941320439e-03 1.535402481779991717e-04 -2.574751854062060780e-04 -9.160447422065814320e-04 1.165488591554214581e-03 5.716421547550024594e-04 2.098068437410716830e-03 1.044073687610333652e-04 1.280289454038118510e-04 -1.303911030681040653e-04 6.141609927112594292e-06 -4.251883795703759530e-06 1.176354516809982077e-04
-1.173519927612795642e-03 4.568412922711147933e-04 -5.229817068708956379e-04 7.969919959269818749e-04 1.124387048195873203e-04 -6.666008928589320197e-04 3.107276677896381178e-02 5.521496297093927974e-02 1.105489786881459595e-04 -4.067115823198650532e-02 -5.650800807636442713e-02 1.774925268937653944e-03 -6.184128765076841831e-04 -2.225152519748810711e-04 9.363592981193659967e-04 -7.132771283050462832e-03 1.240794177891360768e-02 3.472371766486976458e-04 1.171630201481359702e-03 1.825003011420318639e-03 5.128244289145109450e-03 -4.384093760167966924e-01 -4.184826863924897555e-01 5.456678690786172237e-02 -5.908228749889558179e-03 4.693134847385311073e-03 -1.281990207556350445e-02 2.499162808804861712e-03 1.120843811699381333e-02 -7.700633985542628106e-04 -4.204640642410271620e-04 -3.208754971153720235e-03 -2.929075503703314686e-04 1.819806264558791308e-03 4.568412922711533909e-04 -4.908563626367264381e-04 1.332256922652254490e-04 -1.450364805866133366e-04 4.464477985483282551e-04 2.603097746033383036e-04 9.921062189960079374e-06 1.521229535794439008e-04 2.754275836546837917e-03 -2.716953745451279080e-03 -1.233046300752518171e-04 2.839313512460815529e-04 2.437746709533714085e-04 1.305328325279406189e-03 3.590479649700855334e-04 -2.362157664273240726e-06 -3.307020729987686977e-04 -9.448630657179699077e-07 1.417294598567197042e-05 1.913347708064252334e-04 -3.358988198601795851e-04 -7.039229839545207805e-05 -2.792070359175459135e-04 2.797267106036691129e-03 3.572054819919495867e-03 -4.502272508111648981e-04 -1.970039492007005268e-04 1.120607595932963376e-03 3.618825541671960751e-04 2.576169148660377526e-03 1.714926464264888116e-04 -1.409735694040434133e-03 4.824442467627134690e-01 4.375693927513797377e-01 -5.060308634720510346e-02 -3.150409676846079032e-02 -4.939035460236534253e-02 2.474596369096454702e-03 -3.070804963560091853e-04 -1.133835678852890272e-04 -9.434457711121884294e-04 -9.609257378278353474e-04 6.283339386978963395e-05 2.108461931133546845e-03 -3.538512181086909091e-04 2.815691935818137332e-04 -1.592094265722636230e-04 -3.028286125603000048e-04 -2.541681646761958938e-04 -8.456524438110778544e-05
2.290820502815697334e-03 1.102938656604162022e-02 1.155095097831392807e-03 3.288123468673598629e-04 7.567880724810280291e-03 -7.776223030799803322e-04 -3.332343060148683367e-02 -5.344759660652732836e-02 -1.072892011114547420e-03 -2.846399985453667777e-03 2.185468270988989367e-03 4.345425239203755743e-03 -7.884882283356285659e-04 -1.117064359436538076e-02 1.133835678852998692e-04 1.163929567495790643e-02 -2.189105993791958665e-02 2.655065214647193755e-04 1.737603177842043500e-03 -8.432430429935623001e-03 1.414932440901853043e-03 -4.131805872992538875e-01 -7.749837729689526000e-01 6.782557787744786237e-02 -3.593786670430900755e-03 -8.976671555785006862e-03 -1.418239461631833846e-03 -2.281371872158420057e-03 -1.088151549625788507e-02 5.106040007100921471e-03 1.326115312725261158e-03 -7.533393222911832429e-03 1.015727795638926556e-04 -1.553827311561578866e-03 -5.538314859663586755e-03 -6.930570586988463091e-04 -3.141669693488614336e-04 2.262947042377299114e-04 3.949527614670837869e-04 -2.196806627777366482e-04 -5.149503708123633668e-04 -2.522784385447680855e-04 9.732089576820280100e-05 1.860907807917336083e-03 7.346310335901379621e-04 -1.027538583960518545e-03 1.704060539009337460e-03 -9.391938873164819594e-04 5.102260554840174628e-05 9.954132397262810406e-04 9.448630657109225936e-06 3.269226207359239231e-04 -2.645616583990800103e-05 -2.144839159163528658e-04 6.174680134419662132e-04 1.445168059004597796e-03 -4.251883795698338520e-05 -3.702918354520448076e-03 -2.696166758005627290e-03 -1.436191859880472238e-04 -4.913287941696580646e-05 1.413515146303300591e-03 8.834469664394713900e-05 5.135330762138026750e-04 7.450245273129380529e-04 -2.208617416098873631e-03 4.375693927513797377e-01 8.379092909876246775e-01 -7.082362838494807300e-02 5.540204585795000143e-03 8.753211440744420452e-03 -2.531288153039110058e-03 -2.173185051134742495e-04 5.187298230752081414e-04 5.121157816152148781e-04 -2.314914510990594837e-05 4.256608111027145210e-04 -3.614101226343696162e-04 1.908623392735770904e-04 -1.691304887622318339e-04 2.834589197133309882e-05 2.003109699306700534e-04 4.256608111027036789e-04 4.724315328557323473e-06
4.162121804456107160e-04 7.988817220584232357e-04 -7.516385687728987901e-04 6.236096233691059126e-04 2.574751854061735519e-04 -8.328967924240262069e-04 5.696106991637309852e-03 4.794235195416360167e-03 -5.783506825215495653e-03 -5.273989417030995608e-02 -7.803765789164970879e-02 -3.884332063136905315e-03 -5.655005448278844441e-04 -2.381054925591056018e-04 1.141867014911444227e-03 -1.099820608487298143e-03 3.308438024586206685e-03 1.208952292576907697e-03 -1.361075246156354416e-03 -3.328752580498975204e-03 7.395443215318066137e-03 5.850733832340839630e-02 7.015230317676057759e-02 -1.668921081595560463e-01 -6.924428977061271133e-03 4.716756424028077307e-03 -1.591243888963478348e-02 6.694354820557660898e-04 -6.969782404215373733e-03 -9.169896052722869336e-04 -2.702308367932767207e-03 -3.708115101381852241e-03 1.645006597402426211e-03 6.122712665805770098e-04 2.003109699306822506e-04 5.754216070178470172e-04 2.111768951863399711e-04 -7.369931912542160464e-05 3.628274172329248870e-04 1.913347708063927073e-04 -8.031336058537692085e-06 -1.228321985424145162e-05 6.675457559246174635e-04 7.176234984073147924e-04 1.379500075937719304e-04 1.701698381345085904e-03 1.225014964693980479e-03 3.165763701663874830e-03 3.439301559187172772e-04 3.070804963560091853e-05 -3.869214254085542263e-04 -1.011003480310475756e-04 1.322808291994966370e-04 2.834589197132225680e-06 -1.224542533161132336e-03 -1.489576623093011700e-03 1.271313254913814059e-03 2.966870026331711475e-04 1.284541337833773481e-03 1.963897882079795095e-03 -1.842482978136000902e-04 1.359657951557772040e-03 1.198558798854088741e-03 1.372413602944861635e-03 1.807995476237533525e-03 -1.512253336670058663e-03 -5.060308634720510346e-02 -7.082362838494807300e-02 1.795948472149714037e-01 4.726535756758186435e-02 7.503960738414947040e-02 -4.729039643882318976e-03 -3.118048116846532450e-05 -1.015727795639119815e-04 -1.014782932573353056e-03 -1.054939612866063201e-03 4.724315328554070867e-05 2.261057316245833251e-03 5.149503708122820517e-05 1.181078832138490612e-04 1.025176426296299514e-04 -3.779452262843148273e-05 -1.851931608793126391e-04 -6.661284613261272448e-05
1.245801952139624028e-03 1.948780073028415997e-03 -7.606147678971110840e-05 1.011003480310508282e-03 1.053522318267491667e-03 6.755770919832093657e-04 -4.198640761945586497e-02 2.358756157240325321e-02 5.311925669119285653e-02 3.853387797734877940e-02 -7.772443578536682510e-03 -5.919708836137725638e-02 -1.286431063965171474e-03 -1.455089121194566007e-03 2.754275836546794549e-04 2.313497216392809350e-03 -8.204718431099329579e-03 -2.434912120336611349e-03 -8.484397898549718431e-03 -2.555382161214739614e-03 -1.244431900694348281e-02 -4.380687528816079590e-01 3.427443527712471794e-02 4.266326027657778575e-01 7.166786353415984488e-03 5.063048737611082137e-03 3.591896944299434458e-03 -3.471426903421366908e-03 5.250131624621793419e-03 -9.447213362508963264e-03 -4.601483130010734779e-04 7.927401121313064130e-04 1.694611908352239293e-03 -9.472252233750115200e-04 -1.814609517697502068e-03 2.577586443258934098e-03 1.667683310979531722e-04 -3.944803299342383544e-04 1.341705553309325769e-04 1.842482978136380373e-04 -6.486484946104288272e-04 2.981042972317535233e-04 1.289738084694945844e-04 -1.609101800905402479e-03 2.248774096391529566e-04 1.977598396532651449e-03 4.776282797167908691e-04 1.932244969378484230e-03 -1.407845967909041561e-04 -1.719650779593586386e-04 6.803014073116257429e-05 2.399952186905320549e-04 4.473926616140326724e-04 -2.248774096391529566e-04 2.597900999171717362e-03 2.150980769090527628e-03 -1.936969284706984741e-04 -3.699138902257554512e-04 -8.357313816211692746e-04 -1.079978484107399668e-03 3.002302391295929348e-03 -3.325917991301775324e-04 -4.066690634819080524e-03 -2.536957331433450404e-04 2.135390528506132118e-04 9.873819036679059788e-05 -3.150409676846079032e-02 5.540204585795000143e-03 4.726535756758186435e-02 4.701591371823422572e-01 -5.635777484891645039e-02 -4.506302349086995784e-01 -4.941633833667252382e-04 2.022006960621059932e-04 -6.188853080404998000e-05 -3.132221062831217796e-04 1.204700408781304334e-04 -1.568472689079903823e-04 -1.554299743094134274e-04 -4.110154335841700131e-04 2.886556665746497184e-04 -6.562073991361319289e-04 6.179404449748333297e-04 -3.103875170859895539e-04
-1.213204176372614275e-03 -2.538847057564799607e-03 3.023561810274735459e-05 -3.249384082979313651e-03 -4.119602966498852725e-04 6.032950674563592949e-04 6.094697475907348561e-02 -3.377224055769945110e-02 -7.705074841951478626e-02 3.134110788962577842e-03 -5.228872205643313870e-03 -8.923759224105203003e-03 1.653982796526686210e-03 2.139642412302002628e-03 -7.568353156343096775e-04 2.147201316827693478e-03 8.313850115188925471e-03 -4.239128144311302485e-03 -7.587250417657185123e-04 1.013365637974781523e-03 -2.010196172299620436e-03 3.391302515449035049e-02 -1.583288141950194849e-01 -6.382455522569566164e-02 3.690162703133450638e-03 2.013503193029615116e-03 3.812050038610035295e-03 8.063461402775463222e-03 -9.626264913461163308e-03 1.250715240081324078e-02 -4.927460887681808094e-04 7.199856560715931289e-04 7.426623696486509343e-04 7.710082616200087530e-04 2.945610607353273559e-03 -3.868741822552681110e-03 -1.696029202950853979e-04 2.395227871576730699e-04 -1.714926464264996536e-04 -1.875553185435858798e-04 6.595144198661122975e-04 -2.362157664276818593e-04 -1.639337419008133571e-03 2.816636798883760326e-03 8.867539871695601789e-04 -6.519555153404119063e-04 7.360483281886607068e-04 1.102182766151587646e-03 -2.503887124134188819e-05 1.025176426296191094e-04 1.166905886152856588e-04 -3.968424875985224372e-04 -5.040844455566880281e-04 3.510166289115369993e-04 -2.081060902227934318e-03 -1.421074050828979298e-03 1.813664654631787134e-03 -2.173185051133983553e-05 1.488159328494429324e-03 1.375248192141999282e-03 4.903839311038642006e-04 2.371133863401128465e-03 1.776342563536230899e-04 1.064860675056009728e-03 9.665949162220997988e-04 -1.368161719149168717e-03 -4.939035460236534253e-02 8.753211440744420452e-03 7.503960738414947040e-02 -5.635777484891645039e-02 1.760194853743219101e-01 6.267985362158709495e-02 -6.661284613260730347e-05 -1.544851112437171416e-04 -7.086472992831106300e-05 1.903899077407181055e-04 8.551010744681491332e-05 6.661284613260188246e-05 -2.291292934348621371e-04 6.103815404491437805e-04 -2.588924800047721908e-04 6.193577395734021530e-04 -1.135252973451469829e-03 3.977873506642404071e-04
1.365327129952058176e-04 -1.086592525566991776e-05 -1.156984823962812483e-03 6.543176730047718832e-04 1.071002284983138585e-03 1.150370782502868009e-03 -9.309263354915262023e-03 1.578488237576384373e-02 1.255723014329590027e-02 4.289489345713680402e-02 -6.918287367134120375e-03 -6.758180320649448403e-02 -4.190467696426887316e-04 -7.379380543200966466e-04 3.831419731457148727e-04 -3.028758557135848191e-03 -2.526563837710566179e-03 6.831359965088663888e-04 -1.437703640785480130e-02 -1.970984355072639103e-03 -1.140449720312877724e-02 4.241395815669000147e-01 -6.313763977692395113e-02 -7.725153182097832527e-01 6.405226722453090382e-03 5.399892420536965380e-03 2.985767287645982402e-03 -1.358713088492195017e-03 -2.995215918303006626e-04 -1.317611545133645472e-03 -2.373968452598347427e-03 -3.141669693488312928e-04 1.713981601199309791e-03 4.190467696425044172e-04 -2.638057679464421434e-03 3.269226207359219715e-04 1.436191859880146977e-04 -4.988876986953042457e-04 -1.984212437992015875e-05 2.381054925590961151e-04 -5.045568770895388815e-04 4.006219398613726328e-04 6.949467848302651185e-04 -1.175409653744182792e-03 1.554299743094177642e-03 2.357433348948662424e-04 4.218813588398751674e-04 1.609101800905416140e-03 -5.243990014694617507e-05 -2.607822061361647625e-04 3.354263883273314421e-05 2.182633681791813773e-04 3.051907702245732455e-04 2.456643970848290323e-05 4.473926616140326724e-04 -1.557606763824163432e-03 2.792070359175242295e-04 -3.103875170859787119e-04 8.503767591396677039e-06 6.221923287705126947e-04 4.061021456424826481e-03 -1.515087925867196310e-03 -3.189857709839504386e-03 -5.980983205948996184e-04 -6.283339386976794991e-05 1.178244242941320439e-03 2.474596369096454702e-03 -2.531288153039110058e-03 -4.729039643882318976e-03 -4.506302349086995784e-01 6.267985362158709495e-02 8.360403518436486658e-01 -1.587369950394154801e-04 5.952637313976589725e-05 1.776342563536203794e-04 -3.160566954802540053e-04 -6.141609927112594292e-06 -5.711697232221434745e-04 1.332256922652254490e-04 -8.437627176797015457e-04 2.447195340190893784e-04 -1.729099410250657665e-04 1.559024058422748410e-03 -3.307020729987524346e-04
-9.231784583526896765e-03 -1.284305122067338524e-02 1.430995113018931246e-03 -4.464477985482713344e-04 -5.905394160692154903e-04 -1.554299743093700593e-04 -5.097536239508765853e-04 -3.996770767956492418e-04 3.836144046785684367e-04 -1.771145816674771223e-03 8.885019838411101906e-03 -1.098875745421612699e-03 -7.441741505537908391e-03 3.285761311009145411e-03 -2.575224285594659556e-03 -7.465835513713509758e-03 3.403396762690123235e-03 1.355878499294932687e-03 -6.476091452381515720e-03 -1.847207293464563646e-04 4.261332426355464009e-04 -6.117988350477115631e-03 -4.171570435112839626e-04 -2.570027538733308300e-04 -4.383786679671583530e-02 9.194320762971484873e-02 -9.726892829959341708e-03 7.267414269913776911e-03 4.837698896438919166e-04 8.503767591397831714e-05 -4.211864120550213864e-01 4.009332722415110961e-01 -4.275647101801014621e-02 9.379655653310404670e-03 4.270781057012582992e-04 -1.459813436523181877e-04 7.242375398673053452e-04 -4.894390680381787567e-04 8.456524438111591695e-05 2.428298078876534385e-04 -2.574751854061708414e-04 1.129111363523975162e-04 3.387334090572684427e-04 -2.073974429235033281e-04 -1.034625056953153953e-04 -3.784176578171954963e-04 -3.119465411444057729e-03 3.070804963560091853e-04 -1.028483447026160621e-03 -1.842482978135946692e-05 1.201865819584079951e-03 -3.307020729987632766e-04 -7.984092905255046196e-05 3.604652595686624883e-04 -2.607822061361756046e-04 -3.141669693488126445e-04 -2.759000151875438608e-04 -9.647051900906855430e-04 -1.861380239450197670e-04 -1.052105023668914712e-03 -2.447195340190893784e-04 4.062911182555286639e-05 -4.535342715411561088e-05 -2.045628537263683919e-04 6.236096233690896495e-05 1.535402481779991717e-04 -3.070804963560091853e-04 -2.173185051134742495e-04 -3.118048116846532450e-05 -4.941633833667252382e-04 -6.661284613260730347e-05 -1.587369950394154801e-04 4.622118939366491319e-01 -4.470652665617729227e-01 4.738677247152570104e-02 2.968287320930331624e-02 -4.618348935734303828e-02 4.864155062278964319e-03 -1.124387048195818993e-04 -6.094366773835369414e-05 -9.968305343246519970e-05 -3.136945378159699226e-04 -2.362157664277577535e-05 2.503887124134188819e-05
-2.370189000335432179e-03 5.271863475133178358e-03 4.498493055848901134e-03 1.020452110966733883e-04 6.136885611791160176e-04 -1.847207293464428121e-04 2.881832350417256813e-04 6.340031170919114244e-04 -1.233046300752518171e-04 -1.086781498180506081e-02 4.368101952780781456e-03 -3.169543153926725025e-03 3.448750189843485109e-05 5.409341051193961199e-04 6.642387351946777525e-04 1.303438599147975670e-03 -1.388948706594798823e-03 -1.136670268050065866e-03 6.311685278947900407e-04 2.239325465734431182e-04 -1.256667877395277683e-04 -4.582585868698543785e-05 -3.689690271600550996e-04 4.747936905196450908e-04 1.491466349224355482e-03 1.127694068925769871e-03 3.401507036557213919e-05 -1.710202148937599309e-04 -6.755770919832595101e-05 6.141609927119900459e-05 4.078662049861635497e-01 -8.827189494474241283e-01 8.349235236999784371e-02 -1.856655924124860427e-04 -2.012558329963961548e-04 3.165291270130269995e-05 -7.114818884801886456e-04 2.115075972593553552e-03 -3.444025874515898146e-04 2.196806627777258061e-04 1.322808291994830845e-04 -9.921062189962789879e-06 1.327532607323230959e-04 2.144839159163176292e-04 -4.724315328568165495e-06 2.053187441789427678e-03 1.376665486740608763e-03 2.598373430706256860e-05 -2.362157664278661737e-05 2.650340899318739431e-04 -3.684965956270809181e-05 -1.781066878864820749e-04 -5.196746861394624384e-06 -7.606147678970026638e-05 -2.319638826319835208e-04 5.196746861389203373e-06 -1.327532607323556220e-04 4.195192011755694006e-04 1.294462400023644114e-04 4.025116659927977306e-04 2.088147375220992565e-04 -1.133835678854516575e-05 -6.661284613260730347e-05 6.283339386973542384e-05 -8.645497051252204121e-05 -2.574751854062060780e-04 -1.133835678852890272e-04 5.187298230752081414e-04 -1.015727795639119815e-04 2.022006960621059932e-04 -1.544851112437171416e-04 5.952637313976589725e-05 -4.470652665617729227e-01 9.149005130339995517e-01 -9.011206300836741012e-02 4.625860597106702665e-02 -4.879792546016469695e-02 5.019585036588397262e-03 -1.681856256965409691e-04 -6.425068846834490477e-05 -1.464537751853095537e-05 -5.905394160693943836e-05 -5.196746861408176911e-06 1.327532607323881481e-04
3.581031019043296165e-04 4.387944077160753006e-03 4.586507050419853099e-02 -2.371606294933808557e-04 -9.117928584108749620e-05 -3.481820397144400102e-04 1.133835678852754747e-04 -1.266116508052348962e-04 -2.499162808805083973e-04 1.246746815205287788e-03 -3.017892631880110185e-03 -2.376236123955973584e-02 -5.789648435142619523e-03 8.015273386424322938e-03 -3.720398321236092175e-03 5.691382676308717400e-03 -8.573687458259373131e-03 -1.704060539009345700e-03 3.613156363277913140e-03 3.125134589838313940e-03 8.579356636653626741e-04 -3.642447118314945127e-03 -2.852069163847913147e-03 1.509418747472929256e-03 -3.084977909546999814e-04 -1.809412770836080393e-04 1.541071660174237953e-03 5.385719474549873539e-05 1.176354516809897374e-04 9.906889243977241508e-04 -4.321898148867546474e-02 8.318905132590470597e-02 -1.047361811079055849e-01 1.058246633595615310e-04 8.031336058540741404e-06 -1.105489786881592274e-04 5.527448934407840075e-05 -3.543236496415390520e-04 -1.077143894910256600e-03 1.228321985422789909e-05 -4.086532759199049038e-04 -4.157397489128980984e-05 -1.747996671566318105e-05 3.637722802986428569e-04 -8.787226511109357506e-05 -2.314914510991651934e-04 6.377825693546694628e-05 1.258557603526727284e-03 -2.072084703103670416e-03 -3.590479649699825342e-05 2.282316735224327979e-03 1.299186715352288173e-04 8.598253897967660878e-05 -6.061296566534481525e-04 -1.072419579581737224e-04 -1.974763807335486697e-04 -1.913347708064225229e-04 2.056966894052310400e-03 7.814017553427952912e-04 2.115548404126382613e-03 3.307020729977658106e-06 1.044073687610414967e-04 4.762109851182193352e-04 9.821851568063244380e-04 -3.902284461385373054e-04 -9.160447422065814320e-04 -9.434457711121884294e-04 5.121157816152148781e-04 -1.014782932573353056e-03 -6.188853080404998000e-05 -7.086472992831106300e-05 1.776342563536203794e-04 4.738677247152570104e-02 -9.011206300836741012e-02 7.789545600026021033e-02 -4.885886912790304154e-03 5.381467590755622393e-03 -9.283279620608147521e-04 -1.044073687610387862e-04 -5.574692087693196470e-05 2.834589197129515174e-06 -5.385719474552041943e-05 6.236096233690896495e-05 8.503767591380414007e-06
-1.494773369954422587e-03 -8.995096385566388880e-03 9.443906341778955573e-04 -4.162121804456107160e-04 4.341645786940949350e-04 -2.995215918303304782e-04 -4.525894084754164548e-04 4.719591013225155757e-04 3.221983054073449156e-04 -9.296507703528113231e-03 1.280525669804497002e-02 -1.179189106007016725e-03 -4.602427993077038218e-03 4.577861553368490263e-04 -3.307020729989042229e-05 -4.417234832197757671e-03 6.047123620548657767e-05 -4.743212589867969479e-04 -6.358928432233386906e-03 -3.676934620213393422e-03 -1.333674217250720422e-03 -6.025391770037469286e-03 -3.399144878894443545e-03 2.201058511573205766e-03 -4.581546519324847244e-02 -9.305767361572067631e-02 1.039396615435113531e-02 5.447135573822798824e-03 -6.618765775303794667e-04 2.357433348948247175e-04 -4.212105060631968767e-01 -3.975757013375079696e-01 4.338386009364210427e-02 6.680181874575079337e-03 -3.330642306630385773e-04 -2.343260402962598515e-04 -4.181019065769816037e-04 2.876163172023534463e-03 -4.143224543141693552e-04 2.834589197131900419e-04 2.985767287645989558e-04 1.426743229223400959e-04 4.308575579640874613e-04 2.570027538733281195e-04 -3.165291270131021482e-04 4.743212589868430265e-04 2.267671357704696342e-05 -1.034625056953343688e-04 -2.300741565005692650e-04 2.125941897849169260e-04 2.045628537263683919e-04 -1.993661068649737675e-04 -7.558904525687380749e-05 1.195251778124016215e-04 -2.059801483249561888e-04 -1.176354516809819447e-04 1.039349372281743802e-04 -1.979488122663968126e-04 3.023561810273651257e-05 -5.858151007406961139e-05 -1.289738084695054264e-04 2.343260402962621825e-04 2.924351188374673879e-04 -8.739983357824434793e-04 2.603097746033057776e-04 1.165488591554214581e-03 -9.609257378278353474e-04 -2.314914510990594837e-05 -1.054939612866063201e-03 -3.132221062831217796e-04 1.903899077407181055e-04 -3.160566954802540053e-04 2.968287320930331624e-02 4.625860597106702665e-02 -4.885886912790304154e-03 4.613331712855381350e-01 4.458959985179558050e-01 -4.843840506366177412e-02 6.188853080406082202e-05 3.779452262852906093e-06 -1.105489786881459595e-04 4.251883795697254317e-05 -2.314914510991679039e-05 1.417294598544428796e-06
1.100812714706317190e-02 4.364322500517996313e-03 -3.213006854949404696e-03 -1.540126797107714204e-04 5.243990014694617507e-04 -7.889606598687586014e-05 -2.763724467204136878e-04 5.253438645351742996e-04 -5.952637313975505523e-05 2.288458345151424093e-03 5.298792072505912817e-03 4.479123363001824565e-03 1.478710697837238783e-04 -3.519614919772319299e-04 4.483375246797641949e-04 -6.708527766546195162e-04 2.215703889091861405e-04 -2.040904221935283805e-04 -1.289738084695206052e-03 -1.401704357981893839e-03 -1.155095097831395409e-03 -1.393673021923488853e-04 5.574692087693480531e-04 6.637663036617916625e-04 -1.545795975503279698e-03 1.064860675056033363e-03 5.149503708122820517e-05 2.607822061359262381e-04 -1.625164473022483826e-04 1.965315176678350908e-04 -4.071159837119894265e-01 -8.836907411105077159e-01 8.537168500769655444e-02 2.451919655516989968e-04 -1.592094265722754950e-04 1.228321985424691498e-05 -2.043738811132356399e-03 1.358713088492032386e-03 5.669178394269872370e-06 -2.225152519749230839e-04 2.012558329963961548e-04 -2.267671357705780544e-05 -1.247219246738396140e-04 1.318083976666728887e-04 -5.621935240977468662e-05 7.162062038087784951e-04 2.110824088797811846e-03 -4.020392344599360351e-04 1.148008624838442980e-04 6.330582540261826124e-04 -1.559024058423266225e-05 -1.322808291995074791e-04 -9.637603270249567311e-05 1.266116508052538697e-04 -1.143284309510178391e-04 -1.209424724110002604e-04 6.188853080406082202e-05 -1.422018913894702689e-04 3.118048116842195641e-05 -8.881712817678443991e-05 1.464537751851469234e-04 -1.152732940167087040e-04 -7.180959299403445392e-05 -3.477096081815891568e-04 2.447195340191002204e-04 5.716421547550024594e-04 6.283339386978963395e-05 4.256608111027145210e-04 4.724315328554070867e-05 1.204700408781304334e-04 8.551010744681491332e-05 -6.141609927112594292e-06 -4.618348935734303828e-02 -4.879792546016469695e-02 5.381467590755622393e-03 4.458959985179558050e-01 9.163045795496458368e-01 -9.182226515730386451e-02 1.384224391266200734e-04 7.936849751969418752e-05 -2.929075503699685862e-05 3.779452262828511544e-06 -8.031336058534981580e-06 -1.138559994181371701e-04
-1.135252973451491513e-03 -3.117103253779803136e-03 -2.371464565474133701e-02 -2.636167953333403563e-04 -1.190527462795561891e-04 -4.095981389855930582e-04 1.313359661337976407e-04 -8.881712817681154497e-05 -2.007834014635615644e-04 -1.237770616081514596e-04 4.414872674533498742e-03 4.578570200667882867e-02 3.634888213789252975e-03 -2.881832350417797613e-03 1.458396141924549194e-03 -3.598983417292252011e-03 3.118992979911195708e-03 9.150998791408661726e-04 -5.642722228424608411e-03 -8.530696188769539001e-03 -1.732878862513521304e-03 5.825553231639658651e-03 8.053067909052750301e-03 -3.672682736417697685e-03 7.039229839520271155e-05 1.573197004408396365e-04 1.468789635647365765e-03 1.984212437999605290e-05 1.346429868637824003e-04 9.784057045434863854e-04 4.416904130124776201e-02 8.514444544039311003e-02 -1.053933333701074226e-01 1.280289454038633506e-04 9.448630657105837804e-06 -1.062970948924608482e-04 3.127496747502167161e-04 -5.621935240978281813e-05 1.359657951557774642e-03 7.228202452684193927e-05 3.552685127072434694e-04 -1.289738084695000054e-04 1.795239824853300803e-05 -3.982597821970804185e-04 1.417294598571533851e-06 -1.058246633595913465e-04 -3.037734756260152642e-04 -1.069584990384572472e-03 9.779332730106124385e-04 9.779332730106178595e-05 -1.007696459580519673e-03 6.614041459974289751e-06 -6.141609927119370555e-05 1.473986382508730248e-04 2.503887124133104616e-05 1.332256922652173175e-04 6.188853080405512996e-04 -9.491149495064447493e-04 -4.303851264312528709e-04 -9.476976549078867679e-04 9.968305343248959425e-05 -2.031455591278077000e-04 -4.818801635124783656e-05 -2.030983159745261384e-03 7.946298382627492917e-04 2.098068437410716830e-03 2.108461931133546845e-03 -3.614101226343696162e-04 2.261057316245833251e-03 -1.568472689079903823e-04 6.661284613260188246e-05 -5.711697232221434745e-04 4.864155062278964319e-03 5.019585036588397262e-03 -9.283279620608147521e-04 -4.843840506366177412e-02 -9.182226515730386451e-02 7.878740673429115993e-02 1.653510364993436912e-05 4.251883795698338520e-05 -1.370051445281298547e-05 1.266116508052430277e-04 -5.527448934407840075e-05 5.007774248266209233e-05
8.054957635183568679e-04 7.289618551958084586e-04 -5.924291422006460091e-04 -7.180486867868872934e-03 7.747877138828210015e-04 8.476366562491137804e-03 1.478946913603765810e-02 -5.843978061420866330e-04 -6.745849857641967803e-03 2.966870026331874105e-04 -8.754156303810095921e-04 -4.658174913953975604e-04 -6.441131518950199766e-03 6.236096233689947818e-05 -2.106572205002116109e-03 -5.171707990167822080e-03 -1.143756741042882986e-03 6.443966108147413307e-04 -6.551680497638366976e-03 -8.499043276068304030e-04 -2.323418278582728771e-03 -4.850926979359010752e-03 1.235408458416813095e-03 -5.102260554837735173e-05 4.492823877454599386e-03 -2.300741565005583146e-04 2.546405962090395915e-04 -4.394274659700992541e-02 -1.009113754179083965e-02 -9.619792601461035764e-02 5.561936436306166506e-03 3.207810108087973426e-04 1.299186715352393070e-04 -4.300856048394178788e-01 -4.543799239849727334e-02 -4.160983244461686770e-01 6.425068846835574679e-05 1.062970948924584630e-04 1.124387048195846098e-04 -1.936969284709912087e-05 -1.001554849653350267e-04 -5.352649267251425105e-04 -9.070685430823122175e-05 5.380995159222666047e-04 5.284619126520241281e-03 -2.314914510992763241e-05 2.834589197134394084e-05 3.203085792759523438e-04 -2.655065214647220860e-04 -1.001554849653350267e-04 2.740102890562054992e-05 -6.500657892089976506e-04 -5.574692087693521730e-04 2.305465880334174079e-04 7.039229839544665704e-05 1.620440157693904277e-04 1.247219246738070879e-04 -4.171570435112961599e-04 7.086472992841406221e-06 4.393613255556034006e-05 -6.453414738804294851e-04 5.768389016164133468e-04 1.658234680322460443e-04 -2.045628537263900759e-04 1.403121652580560132e-04 1.044073687610333652e-04 -3.538512181086909091e-04 1.908623392735770904e-04 5.149503708122820517e-05 -1.554299743094134274e-04 -2.291292934348621371e-04 1.332256922652254490e-04 -1.124387048195818993e-04 -1.681856256965409691e-04 -1.044073687610387862e-04 6.188853080406082202e-05 1.384224391266200734e-04 1.653510364993436912e-05 4.469344030271719115e-01 5.037537434836881350e-02 4.617635564119693115e-01 3.900205762640846646e-02 4.795180058482078136e-03 4.447045261920946901e-02
-5.395168105208516911e-04 -7.908503859998801226e-04 9.198241944694180751e-04 7.658115147585626290e-04 -1.405105865018460923e-02 1.858073218720184775e-03 1.833034347478821203e-04 6.972616993412502490e-03 -3.439301559186983036e-04 7.563628841014262980e-04 -9.580911486306543327e-04 -7.582526102328812113e-04 4.488099562126123378e-04 4.446998018767659919e-03 -5.425876154844000952e-03 5.121157816152338517e-04 -1.900119625144325438e-03 -3.446860463712827193e-03 -5.593589349007691393e-04 5.579416403021997956e-03 4.472036890008995735e-03 -6.897500379688542311e-04 -8.664394312567606522e-04 3.598983417292257216e-03 -1.913347708064821540e-04 -1.455089121194536191e-04 1.133835678852991916e-05 1.213676607905440734e-03 3.876962131224362396e-02 -2.292710228947141514e-03 -5.763664700786375050e-05 1.464537751851746722e-05 0.000000000000000000e+00 -4.750865980700252900e-02 -1.380832332860351674e-01 -8.633591776625437753e-02 -5.810907854121062643e-05 2.428298078876669911e-04 2.116493267192097981e-04 3.448750189847279816e-05 2.451919655519402318e-04 8.362038131539252604e-05 -1.214149039438023247e-04 4.766834166510783202e-04 2.314914510989781685e-05 1.889726131425097794e-06 2.409400817562554458e-04 -2.522784385447707960e-04 2.069250113906687377e-04 4.686520805925352071e-04 -2.012558329963853128e-04 -5.513275988422341577e-04 -1.119190301334378398e-03 1.635085535212456916e-03 4.341645786940868034e-04 8.158892572412355633e-04 8.045509004526985291e-04 -2.995215918303169257e-04 -4.483375246797506423e-04 -2.645616583989715900e-05 6.226647603033852322e-04 -1.493356075355840211e-03 -1.261864624256712857e-03 -2.078698744563596025e-04 2.470816916833626191e-04 1.280289454038118510e-04 2.815691935818137332e-04 -1.691304887622318339e-04 1.181078832138490612e-04 -4.110154335841700131e-04 6.103815404491437805e-04 -8.437627176797015457e-04 -6.094366773835369414e-05 -6.425068846834490477e-05 -5.574692087693196470e-05 3.779452262852906093e-06 7.936849751969418752e-05 4.251883795698338520e-05 5.037537434836881350e-02 5.101693636998640147e-02 9.666610566367003776e-02 -4.769196324175034758e-03 5.134763844298517732e-02 -9.562486656525693435e-03
3.968424875985332792e-04 6.401447270190348607e-04 1.379500075937719304e-04 7.206943033708705475e-03 1.783429036529056043e-03 2.407983522963847399e-03 1.857600787187412526e-03 -3.122772432174092307e-04 4.670458133808255002e-03 3.188912846774404411e-04 -4.077084128542140390e-04 3.694414586929018873e-04 -7.303791497944179395e-04 -9.703743684849527049e-04 1.613353684701095397e-03 -9.689570738863513555e-04 -1.156984823962815302e-03 -3.477096081815566307e-04 -6.741597973846649369e-04 8.503767591397490191e-05 4.884942049724797604e-04 -8.602978213296521778e-04 1.228321985424001613e-03 -1.403121652580462553e-03 -2.059801483246526121e-04 9.590360116964059128e-05 -1.686580572293609769e-04 1.391216377952466006e-02 -2.057439325585160277e-03 1.932528428298202136e-02 5.243990014670765060e-05 -4.110154335841000820e-05 -3.779452262842233478e-05 -4.372561706450965868e-01 -8.639544413939415080e-02 -9.244568580805982982e-01 -1.157457255495947940e-04 -1.431467544551990809e-04 -5.055017401551023526e-05 3.954251929999021142e-04 1.984212437992829026e-05 9.991926919891529202e-04 -1.854293766457388790e-03 -3.070804963559820803e-05 1.233046300752735011e-04 -1.847207293464861802e-04 6.236096233688728091e-05 2.362157664276764383e-05 4.818801635126952060e-05 1.086592525567425457e-04 -1.086592525567425457e-04 3.396782721229972546e-04 4.190467696427104156e-04 -2.461368286176338072e-04 2.210979573763352871e-04 9.023442277538307882e-05 2.022006960621059932e-04 -2.881832350419208377e-05 1.119662732867229143e-04 8.125822365112741683e-05 1.804688455507336316e-04 -1.285013769366627045e-04 3.557409442401160068e-04 1.100765471553086586e-04 -1.549575427765327584e-04 -1.303911030681040653e-04 -1.592094265722636230e-04 2.834589197133309882e-05 1.025176426296299514e-04 2.886556665746497184e-04 -2.588924800047721908e-04 2.447195340190893784e-04 -9.968305343246519970e-05 -1.464537751853095537e-05 2.834589197129515174e-06 -1.105489786881459595e-04 -2.929075503699685862e-05 -1.370051445281298547e-05 4.617635564119693115e-01 9.666610566367003776e-02 9.320639506226354731e-01 -4.437974576490122391e-02 -9.678232382075258738e-03 -3.688509192768352207e-02
4.185743381098622727e-04 9.590360116964102496e-04 3.770003632186022784e-04 1.488726246333860193e-02 4.955806779652859300e-04 6.794037873993172272e-03 -7.004742337646653258e-03 -7.535282949043184669e-04 -8.578884205120767756e-03 3.028286125602891628e-04 -8.272276140297834396e-04 5.225092753380529160e-04 -5.185880936153460657e-03 -1.249581404402474224e-03 -1.459813436523096225e-04 -7.026001756625134542e-03 6.642387351946452264e-04 2.210507142230301331e-03 -5.296902346374498562e-03 9.580911486307058323e-04 -6.647111667275123429e-04 -6.693409957495000812e-03 -1.464537751851482787e-04 1.866104554778733309e-03 4.981790513959962960e-03 -1.620440157694015679e-04 -4.379440309569237718e-04 -4.374054590094794692e-02 1.059805657654465209e-02 9.613698234687201305e-02 5.990431836606110831e-03 5.792010592806809497e-04 9.401387503822378764e-05 -4.299481272633565165e-01 4.358747808430275816e-02 4.165901256718710921e-01 1.266116508052321857e-04 -7.889606598686501812e-05 -4.322748525626806792e-04 -1.181078832139005608e-04 -6.406171585518938456e-04 -5.272808338198852959e-03 -1.464537751849842931e-05 -1.322808291995400051e-05 4.691245121253725080e-04 4.771558481838885160e-05 -1.563748373751530814e-04 -1.894450446750082671e-04 -4.025116659927760465e-04 -3.212534423417245238e-05 -8.928955970968137194e-05 -9.212414890680817661e-05 2.688135421947132966e-04 1.653510364994521115e-05 -5.376270843894265933e-04 -7.195132245387263377e-04 1.299186715352342383e-04 -2.588924800047396647e-04 -1.535402481779883296e-04 -3.684965956271893384e-05 -3.259777576702059532e-05 -2.985767287645962453e-04 1.403121652580560132e-04 -4.015668029270580766e-04 -3.448750189843485109e-05 6.141609927112594292e-06 -3.028286125603000048e-04 2.003109699306700534e-04 -3.779452262843148273e-05 -6.562073991361319289e-04 6.193577395734021530e-04 -1.729099410250657665e-04 -3.136945378159699226e-04 -5.905394160693943836e-05 -5.385719474552041943e-05 4.251883795697254317e-05 3.779452262828511544e-06 1.266116508052430277e-04 3.900205762640846646e-02 -4.769196324175034758e-03 -4.437974576490122391e-02 4.473132931165219595e-01 -4.877477631505480055e-02 -4.621665405094950163e-01
-7.223478137358368793e-04 -9.812402937406389941e-04 -7.398277804515217444e-04 -1.681856256965274165e-04 7.137495598379033600e-03 -3.547960811744143000e-04 -8.253378878983231052e-04 -1.390082542273659953e-02 1.859018081785897324e-03 6.325858224934022321e-04 -7.138440461444402023e-04 9.562014224992834450e-04 7.270721290644158868e-04 -8.154168257083819994e-04 3.591424512766573304e-03 5.730594493535767038e-04 5.651698427548871445e-03 4.537232441543037793e-03 -5.442411258494117251e-04 -1.822168422223183811e-03 -3.461978272764200653e-03 -4.719591013225182862e-04 4.443218566504817529e-03 -5.406978893529782934e-03 1.228321985425500414e-05 -3.495993343129705477e-05 5.196746861408176911e-06 -1.535402481779834507e-03 3.875403107165939498e-02 -2.060273914782298141e-03 9.921062190206735368e-06 3.212534423416628598e-05 -8.503767591397693479e-06 4.626380271792868148e-02 -1.377104848066122988e-01 -8.489311186491405037e-02 -6.897500379686970218e-05 1.464537751851740285e-04 -2.399952186905293444e-04 1.190527462795860046e-04 4.639277652639778836e-04 4.724315328644059647e-07 -3.259777576702059532e-05 2.262947042377272009e-04 9.117928584107936468e-05 1.062970948924313579e-04 1.785791194193166653e-04 2.125941897849223470e-04 -2.428298078876507280e-04 -2.451919655519402318e-04 1.407845967908987351e-04 3.410955667215850515e-04 5.872323953392324112e-04 -9.174620368051475449e-04 -6.651835982603713279e-04 -1.501859842947244911e-03 -1.159819413159947528e-03 2.484989862819206004e-04 1.648786049665253639e-04 1.289738084695108474e-04 -4.010943713942099337e-04 8.210860041026410297e-04 8.924231655638056567e-04 2.782621728518171016e-04 -5.116433500823775772e-04 -4.251883795703759530e-06 -2.541681646761958938e-04 4.256608111027036789e-04 -1.851931608793126391e-04 6.179404449748333297e-04 -1.135252973451469829e-03 1.559024058422748410e-03 -2.362157664277577535e-05 -5.196746861408176911e-06 6.236096233690896495e-05 -2.314914510991679039e-05 -8.031336058534981580e-06 -5.527448934407840075e-05 4.795180058482078136e-03 5.134763844298517732e-02 -9.678232382075258738e-03 -4.877477631505480055e-02 5.031584797522902636e-02 9.484063022071684279e-02
-3.902284461385291739e-04 -3.184188531445272460e-04 3.207810108087896447e-04 -1.751776123827802206e-03 -2.872383719760727636e-04 4.704945635706689853e-03 -7.122377789327651899e-03 1.794294961784742223e-03 2.282789166757181326e-03 -5.692799970907509027e-04 6.018777728577714980e-04 8.409281284824880048e-05 8.579356636653464110e-04 1.276510001775220827e-03 -1.322335860462199543e-03 6.443966108147331992e-04 1.492883643823035436e-04 4.440856408840550143e-04 1.038404509216134253e-03 -1.113521122940116549e-03 -3.047183386917359446e-04 7.171510668744530970e-04 -9.198241944694276161e-04 1.626109336088190412e-03 5.466032835139099377e-04 1.700753518280851936e-05 -5.669178394258013909e-06 -1.392161241018238099e-02 -2.203893100770318476e-03 1.917316132940260348e-02 5.102260554840174628e-05 1.984212437993282358e-05 -7.558904525671930868e-06 4.375259290503570320e-01 -8.466681716067631092e-02 -9.245409508934463449e-01 1.190527462795534785e-04 9.684846423536550009e-05 1.176354516809873657e-04 1.790515509521870344e-03 3.212534423418058390e-05 1.870828870107268949e-04 -4.001495083285136478e-04 8.031336058540131540e-05 1.012420774909074395e-03 2.277119988362960243e-04 -1.747996671565017063e-04 5.527448934405671671e-05 1.417294598566221260e-04 -9.921062189995315944e-06 1.199976093452660274e-04 -3.198361477431042009e-04 -2.801518989832313573e-04 1.601542896379815929e-04 -2.324363141648533478e-04 -1.086592525567262827e-04 4.190467696426995736e-04 -1.393673021923488853e-04 -9.873819036679059788e-05 -8.881712817681696598e-05 -1.837758662807573683e-04 1.285013769366735465e-04 2.858210773775066507e-04 3.212534423417245238e-05 1.379500075937719304e-04 1.176354516809982077e-04 -8.456524438110778544e-05 4.724315328557323473e-06 -6.661284613261272448e-05 -3.103875170859895539e-04 3.977873506642404071e-04 -3.307020729987524346e-04 2.503887124134188819e-05 1.327532607323881481e-04 8.503767591380414007e-06 1.417294598544428796e-06 -1.138559994181371701e-04 5.007774248266209233e-05 4.447045261920946901e-02 -9.562486656525693435e-03 -3.688509192768352207e-02 -4.621665405094950163e-01 9.484063022071684279e-02 9.323474095423486263e-01
1.666087437261494220e+00 2.940423309122520701e-01 -3.286658930921568245e-02 -7.474103065538481583e-02 -2.953263998185534644e-02 5.479827835896083910e-02 -7.477929760954610261e-02 -4.046565051519447620e-02 -4.738157572466432377e-02 4.865052682191377265e-02 -3.581078262197036344e-02 3.832837026055693156e-03 -3.190561632823457061e-01 2.660072988895487850e-02 1.145523634975745969e-01 -3.184656238662764705e-01 1.756972870689120503e-03 -1.168398769796603620e-01 7.072772478377881318e-03 8.359203542343054960e-03 2.409400817563848724e-05 7.145054502904753073e-03 8.062044108177027213e-03 -1.741855061637777834e-03 -3.479873979228761960e-01 1.222298483380072909e-01 -1.284021663147627383e-02 -1.511875391443776896e-02 4.019447481533533310e-03 -3.878662884742472595e-04 -9.404127606712575638e-02 9.780561052091721330e-02 -1.026877179814445970e-02 1.149284189977282586e-02 3.413317824880060872e-03 -3.392058405901441243e-04 -4.806343615603445030e-01 -4.403879192763949790e-01 4.738110329313145047e-02 -4.450305039497681053e-03 -9.274775853016770794e-03 -1.585952655795501952e-03 -4.455029354826249219e-03 -8.742345515488733620e-03 3.519614919772614745e-03 -6.007439371788947553e-03 -1.430664410945936549e-02 1.537764639444243273e-03 -4.070611816541785943e-02 3.724177773498885558e-03 5.280839674257398891e-02 3.887261138640607516e-02 -2.988601876843127204e-03 -4.351992037510445110e-02 3.887166652334035633e-02 6.352786822306274311e-03 4.345661454970176779e-02 -4.076139265476186324e-02 -7.849922349924964501e-03 -5.238651538373412242e-02 1.246274383672493855e-03 -1.310525072140844181e-03 4.341645786940569879e-04 -1.216511197102572960e-03 2.433494825738075594e-03 -8.503767591396568619e-04 -1.231156574621125599e-03 2.913957694651949683e-03 3.066080648231718844e-04 1.252888425132487119e-03 -1.307218051410825865e-03 8.881712817681154497e-05 -7.345837904368303362e-03 -2.494910925009239267e-03 2.910178242389243144e-04 -4.275505372341396187e-04 1.100151310560314524e-02 -1.257140308928121706e-03 1.298714283819477977e-03 -5.744767439521048695e-04 5.187298230752406675e-04 1.383279528200520711e-03 -7.270721290643779398e-04 -4.029840975256567155e-04
2.940423309122520701e-01 1.922051786625602832e+00 -6.680370847188168981e-02 -6.664638877144088425e-02 -1.769728522076237376e-02 6.798195271482299074e-02 -7.126771402583215176e-02 -3.552165452386294581e-02 -6.493854878016866450e-02 3.601392818109813709e-02 -1.002391053466552273e-01 1.143426038969869683e-02 1.165441348400934191e-02 -2.584762678243007761e-01 -1.567669555474000137e-02 -1.980858174109308145e-02 -2.559322240198745879e-01 -1.981850280328305985e-02 2.557271887346137390e-03 9.549731005138568929e-03 5.311547723892967934e-03 3.341508231886067617e-03 8.157475277813810988e-03 -6.376880830481879148e-03 1.545663694673594657e-01 -5.736343985290568437e-01 3.631344977292856602e-02 -1.397216258419791378e-02 1.191897514240829875e-02 -5.314854744623241905e-04 3.270360043038066100e-02 6.872461508447205193e-03 1.827365169084615298e-03 1.079175350501538309e-02 4.613766349865623499e-03 -8.144719626426931945e-04 -4.441451672571937737e-01 -7.221451406082758373e-01 6.248946371384633824e-02 -1.292289214972596953e-02 -1.339296152491709427e-02 1.816499243828930202e-03 -1.193267565686108311e-02 -1.278777673132931725e-02 1.947835209962708869e-03 -9.800119717551951382e-03 -5.875630974122320743e-03 1.306273188345064527e-03 5.645982006001323827e-02 2.340425813765500442e-03 -7.823277211471892090e-02 7.508354351670482735e-03 -5.168873400970689855e-03 -6.722700712532024558e-03 -5.278949948125943870e-03 -4.774865502569331302e-03 -7.110567001006307813e-03 5.554802720160235269e-02 1.001980038032966591e-02 7.523944592254733221e-02 1.854766197990193564e-03 -2.368299274204001444e-03 3.042459071588661176e-04 6.160507188434217844e-04 2.523256816980583208e-03 -1.611463958569691983e-03 5.262887276008434805e-04 1.088246035932359176e-02 9.061236800166213527e-04 1.868939143975843851e-03 -2.447195340190872100e-03 -9.921062189919421792e-06 -1.301501629863274952e-02 5.412648071924061263e-03 4.468729869278965927e-03 -9.033835771260521202e-03 4.299599380516759897e-03 -3.174739900788155211e-03 6.557349676032892070e-04 -7.662839462914161929e-04 5.551070511050572483e-04 7.832914814742502046e-04 -9.562014224993199826e-04 -2.957421395675019667e-04
-3.286658930921568245e-02 -6.680370847188168981e-02 1.304389131392089007e+00 2.938051702827585571e-02 1.691493860235390029e-02 -2.186035188828398812e-02 -1.458396141924544163e-02 -1.389657353894089772e-02 -4.033620427519210919e-03 -3.832364594522817691e-03 1.142103230677870424e-02 4.993128870748474515e-03 1.467532967769970553e-01 -3.124992860378459497e-02 -4.191795229034513959e-01 -1.451309668931717034e-01 -4.076139265476188232e-03 -4.213026302121034572e-01 -4.139917522411674586e-03 4.705418067239543960e-04 3.550795400941014583e-03 3.521504645903969152e-03 -1.421546482361826791e-03 4.966200273375721841e-03 -1.622896801664795025e-02 3.654919310782335506e-02 -2.369806330793811644e-01 1.711147012002059604e-03 -4.563688607382916955e-04 7.160644743488944752e-03 -3.560716463130950485e-03 1.845789998865958502e-03 2.322898603896601799e-02 -1.208479861043861795e-03 -7.955747013284526249e-04 -2.663096550705756384e-03 4.780440194656984665e-02 6.218946969048320256e-02 -1.468369171583124855e-01 -3.361350356266031361e-03 -7.313240128601223569e-04 4.606679876872769516e-03 6.002715056460406276e-03 4.466367711614729549e-03 3.978345938175155069e-03 1.048325571406059096e-03 1.283596474768055511e-03 6.074524649454429888e-03 -1.718233484994998589e-03 4.093146800658977250e-03 -3.725122636564641258e-03 5.934070754736529840e-02 -9.000765563960632515e-03 -6.823942790022916038e-02 -5.959015139671293426e-02 -4.827777834249088323e-03 -6.139200526302333871e-02 -1.041380827873106783e-02 -7.116708610933387448e-03 -1.930496972706925718e-02 -2.527508700776108074e-04 2.494438493476358598e-04 6.051375504344523940e-03 3.755830686200144816e-04 -2.004999425438218005e-03 -1.261392192723732007e-04 -5.045568770895470130e-04 1.281234317103766007e-03 -7.426623696486539701e-04 -1.034625056953208163e-04 1.747996671565776004e-05 -1.135252973451467227e-03 1.632723377548183676e-03 4.382274898766474677e-03 4.615656075997029428e-02 1.097458450823041165e-03 -3.178519353050969845e-03 -2.446817394964566697e-02 -5.721145862878614444e-04 8.418729915482791584e-04 5.102260554839090426e-05 3.902284461385454369e-04 -6.193577395733994425e-04 3.647171433643391428e-04
-7.474103065538481583e-02 -6.664638877144088425e-02 2.938051702827585571e-02 1.644239368593064521e+00 -2.792401061248272337e-02 -2.670731044276700161e-01 7.156723561766242803e-02 4.188105538762933698e-03 3.916173948451361075e-02 -7.489551576662853427e-02 7.130976043225623062e-02 1.462459053107103765e-02 -2.936549370553106497e-01 -9.574439174306922928e-02 -1.865159691713015339e-03 -1.347374731703546852e-03 -5.728704767404333917e-03 -1.523024775619161164e-02 -2.944061031925507832e-01 9.371293615179106251e-02 -2.241876596011900882e-02 -1.271785686446694728e-03 2.313024784859910032e-03 -1.622188154365510060e-02 8.037950100001382478e-03 -6.991986686255205604e-05 -1.034152625420413796e-03 -4.272340081071026030e-01 -1.157079310269384584e-02 -1.061293816982960547e-01 -4.404006749277739052e-03 -6.377825693547537595e-05 -4.369991678912349669e-04 -5.148558845057887856e-02 -1.124292561889225946e-02 -1.028970051504995709e-01 -3.853624013501282496e-03 5.514693283020810112e-03 1.270132176081679651e-02 -4.727107398912941960e-01 4.212435762704963560e-02 3.949499268778976502e-01 -5.698941580834404781e-03 1.727682115652118657e-03 1.650392316876973103e-02 -3.830947299924268058e-03 -2.706560251728427381e-03 1.357390280200069903e-02 3.104583818159109554e-02 3.288737629666137197e-02 -5.688548087111615532e-03 -4.191365316339618063e-02 -6.085532304169963269e-02 9.284696915206714501e-03 1.034625056953294899e-03 3.235211136993625634e-03 -3.363712513930168860e-04 8.678567258553525690e-04 -3.396782721230243596e-04 7.176234984073446080e-04 -4.207616961069836348e-02 6.141893386039609659e-02 -4.059604161826260368e-03 3.100237448056839679e-02 -3.354405612733030173e-02 1.513670631268586829e-03 8.541562114025395835e-04 1.001554849652916586e-04 6.179404449748360402e-04 1.045018550676051622e-03 -3.200251203562358687e-03 6.132161296462624537e-04 -1.254305719731031547e-03 1.696029202950962399e-04 -1.757445302221844396e-04 -8.735259042496224414e-04 -2.088147375220667304e-04 -1.431467544551787521e-04 -8.993679090967807155e-03 7.747877138827830544e-04 7.197021971518786053e-03 1.367358585543312736e-02 -1.374775760609427610e-04 -1.575086730539788666e-03
-2.953263998185534644e-02 -1.769728522076237376e-02 1.691493860235390029e-02 -2.792401061248272337e-02 1.181107178030412985e+00 8.892625986090038626e-02 -4.129051597155983418e-03 -5.264777002140320905e-03 -1.044451632836667504e-02 4.042076951957315756e-02 -3.530764303947946103e-02 -1.390177028580230970e-02 -1.467343995156828451e-01 -3.774690152991830860e-01 -4.934783576440836955e-02 9.347530309076486355e-03 1.546551865955361413e-02 -5.466977698202414755e-03 1.540849617353796663e-01 -3.677808618549178732e-01 7.250926409417607355e-02 -9.748624680470711901e-03 1.627762846453199505e-02 3.200251203562317053e-03 -4.185743381099923770e-04 -3.263557028964946156e-03 1.158874550094240834e-03 -2.160854588127192680e-02 -1.860600727420972378e-01 -4.745716476992115074e-02 4.615656075997425899e-04 -2.584200484718874018e-04 8.078579211827249763e-05 -5.976258890619322132e-04 7.041828212975816126e-02 -6.943326238375470937e-03 3.259305145169249553e-03 9.237453761921178563e-03 -1.783901468061898764e-03 4.498162353775896072e-02 -1.671698979008749975e-01 -6.290614832582480664e-02 1.124859479728667136e-03 1.224589776314421313e-02 -2.102792752739301475e-03 -8.522664852710819597e-04 8.976671555785006862e-03 -2.561996202674705556e-03 -5.522441160159638485e-02 -5.284193938140674396e-02 4.785258996292120551e-03 -2.334378690144986446e-02 -3.357523660849874581e-02 1.526379039502435975e-02 -9.826575883391806040e-04 -7.955747013284537091e-04 -6.028226359234677839e-04 -2.040904221935365120e-04 2.896005296403460043e-04 -5.234541384037600439e-04 1.139410370940596370e-02 -1.849758423741942534e-02 -8.409281284825704042e-03 5.404097061179367889e-02 -5.860749380837373956e-02 6.739708247714801433e-03 1.355878499295041107e-04 7.776223030799499746e-03 2.565303223404664240e-04 1.136670268050038761e-03 -5.272335906665993974e-04 1.160764276225662679e-03 -7.473866849772112936e-04 5.423513997179893378e-04 -7.842363445399112539e-05 2.050352852592273768e-04 5.834529430764011891e-04 -1.209424724109772211e-04 9.802954306749019422e-04 -1.227991283350981025e-02 1.538709502509955822e-03 8.418729915482818689e-04 5.487292254115202356e-03 -6.047123620549470918e-05
5.479827835896083910e-02 6.798195271482299074e-02 -2.186035188828398812e-02 -2.670731044276700161e-01 8.892625986090038626e-02 1.994770337888833733e+00 -3.906252886261397939e-02 -1.040010776427826092e-02 -1.026834660976489455e-01 4.745433018072402198e-02 -6.482516521228334772e-02 -4.039289605913459758e-03 4.745669233838828438e-02 2.892036871527475100e-02 -2.607274040783567060e-01 -2.515697912454915343e-03 1.440916175209038235e-04 6.416565079241716429e-03 1.502237788173527329e-02 -5.552487805649207984e-03 -2.700754068189660240e-01 -4.299126948984237015e-04 -2.299796701939973813e-03 5.753743638645611620e-03 -3.404341625755716305e-03 1.271313254913840514e-03 7.337806568309738348e-03 -1.969911935493051103e-01 -4.769007351561886654e-02 -6.229968796709837164e-01 4.039289605913595066e-03 8.928955970966562391e-05 5.584140718350081266e-04 -5.326665532944321879e-03 -6.760495235160384267e-03 8.121098049783920247e-03 1.106387406794003339e-02 -1.447530216668892721e-03 -1.127883041538926476e-02 4.212889296976507492e-01 -6.293921853312464676e-02 -7.492050739471662890e-01 1.065569322355299289e-02 -2.163736420477641292e-03 -7.300956908747003801e-03 1.157268282882524535e-02 -3.073167121224245832e-03 -1.101710334618738983e-02 -3.122772432174038097e-04 -1.276037570242393067e-03 -5.834529430763930359e-03 -5.302760497381887872e-02 -7.696996262739658201e-02 1.253171884052174320e-02 7.341586020572681351e-04 -1.710202148936731947e-04 1.072136120661994728e-02 -4.105430020513137386e-04 4.785731427825251020e-04 -8.716361781182136066e-04 -5.688406357651736023e-02 8.359817703335750694e-02 6.726952596327728101e-03 -1.215519090883599405e-02 1.268242449950258283e-02 -7.582526102328812113e-03 -5.168400969437938856e-04 -8.820296718409594873e-04 -8.102200788469955065e-04 5.815632169449327232e-04 6.278615071647988301e-04 1.270368391848052721e-03 -2.900729611731995682e-04 -1.507056589808452619e-04 -3.094426540202553210e-04 -3.656620064300408496e-04 -6.944743532969616107e-05 -3.184188531445502853e-04 8.242512953727723982e-03 1.619967726161076517e-03 2.196806627777529112e-03 6.469477410921532431e-03 -9.306901197249226520e-05 4.709197519502344824e-03
-7.477929760954610261e-02 -7.126771402583215176e-02 -1.458396141924544163e-02 7.156723561766242803e-02 -4.129051597155983418e-03 -3.906252886261397939e-02 1.643931343233642428e+00 2.892887248286610258e-02 2.670523174402243960e-01 -7.492197193246846743e-02 6.655615434866549163e-02 -2.938429648053873106e-02 -1.285013769366637887e-03 -2.336646361502678869e-03 1.613259198394543376e-02 -2.941476831440788531e-01 -9.369309402741114734e-02 2.226097382814534384e-02 -1.302021304549431241e-03 5.667761099665933819e-03 1.521749210480458948e-02 -2.939468997426153418e-01 9.578029653956621203e-02 1.947835209962677210e-03 8.042201983796994080e-03 1.181078832138436402e-04 9.878543352005871546e-04 -4.272363702647669625e-01 1.092403433421488407e-02 1.063084332492482964e-01 -4.357708459058100628e-03 1.464537751851668117e-05 4.554239976726089621e-04 -5.149456464970309649e-02 1.092356190268205587e-02 1.029782633741506831e-01 -3.825278121529981923e-03 2.697584052604225929e-03 -1.354933636229223824e-02 -5.682878908717351081e-03 -1.759807459886266606e-03 -1.651620638862399959e-02 -4.726228676261831074e-01 -4.260387563289787238e-02 -3.948200082063625382e-01 -3.830947299924203006e-03 -5.523197050612206789e-03 -1.268006234183826145e-02 8.546286429353443584e-04 -2.546405962090196422e-04 -6.245544864348293035e-04 1.023286700164755154e-03 3.209699834219429965e-03 -6.288063702304788529e-04 -4.191554288952758361e-02 -6.142224088112606395e-02 4.165901256718697147e-03 3.105764896991244223e-02 3.368011640879264856e-02 -1.535402481779980875e-03 1.004389438850547545e-03 -3.237573294657888033e-03 4.492823877454577702e-04 8.688015889210488549e-04 3.406231351886664354e-04 -7.237651083344246762e-04 3.100473663823264531e-02 -3.290910814717271093e-02 5.678154593388756027e-03 -4.205538262325278498e-02 6.087516516607952011e-02 -9.307846060316629991e-03 -1.207534997978301035e-03 2.149563474491359566e-04 1.384224391265821263e-04 -8.933680286295046531e-04 -1.790515509522434129e-04 1.757445302222142552e-04 1.358193413805923282e-02 1.535402481779815534e-04 1.559024058422767492e-03 -9.066433547027477613e-03 -7.610871994299782005e-04 -7.156392859693249883e-03
-4.046565051519447620e-02 -3.552165452386294581e-02 -1.389657353894089772e-02 4.188105538762933698e-03 -5.264777002140320905e-03 -1.040010776427826092e-02 2.892887248286610258e-02 1.180915370828073518e+00 8.924373385097923717e-02 2.945043689513846680e-02 -1.749980884002885415e-02 1.693100127447098174e-02 9.717916630835085612e-03 1.617511082190238939e-02 3.209699834219432134e-03 -1.538128411724549727e-01 -3.681895151308377523e-01 7.250690193651178339e-02 -9.309263354915216920e-03 1.538756745663246925e-02 -5.555794826379228252e-03 1.468803808593351357e-01 -3.770079221231162347e-01 -4.945791231156366347e-02 2.669238160632285677e-04 -3.430325360062889788e-03 1.175409653744175636e-03 2.063911637585308378e-02 -1.860473170907101514e-01 -4.708583358509681877e-02 -4.473926616141844607e-04 -2.735378575232665001e-04 8.173065518398131958e-05 1.218873354768754396e-04 7.055953915808192700e-02 -6.667898654720784760e-03 8.806123772424313215e-04 9.068795704691826748e-03 -2.590814526178885496e-03 -1.128166500458652926e-03 1.226951933978698631e-02 -2.221845499018843678e-03 -4.549893606623561793e-02 -1.673026511616073631e-01 -6.339889441459299613e-02 -3.284816447943417900e-03 9.278555305279583693e-03 -1.809412770836090097e-03 -1.903899077407126845e-04 7.553235347291766683e-03 2.499162808804948448e-04 -1.105962218414432421e-03 -4.913287941695875915e-04 1.182023695204154371e-03 -1.140638692926020624e-02 -1.858498407099765798e-02 -8.374321351394414109e-03 -5.390868978259417965e-02 -5.862544620662225869e-02 6.743015268444787005e-03 9.339971404550954665e-04 -7.790395976785193400e-04 -4.563688607382991765e-04 2.480265547490697470e-04 3.897560146056864520e-04 -5.187298230752027204e-04 5.530236280451753667e-02 -5.313390206871135280e-02 4.777227660233566812e-03 2.331780316714282195e-02 -3.349019893258479985e-02 1.527418388874718196e-02 -3.377885459915992619e-04 5.612486610321806846e-04 -1.062970948924584630e-04 5.083363293523863666e-04 5.995156151934765733e-04 -9.070685430822580074e-05 -5.187298230752027204e-04 5.410285914259772844e-03 2.551130277419545213e-05 -6.987262370930990511e-04 -1.219818217832582298e-02 1.457923710391698232e-03
-4.738157572466432377e-02 -6.493854878016866450e-02 -4.033620427519210919e-03 3.916173948451361075e-02 -1.044451632836667504e-02 -1.026834660976489455e-01 2.670523174402243960e-01 8.924373385097923717e-02 1.994706087200365241e+00 -5.491733110524038564e-02 6.781660167832358199e-02 -2.184523407923256999e-02 4.936909518338770952e-04 -2.218066046756036851e-03 5.807128401858282704e-03 -1.490615972465278785e-02 -5.470284718932430686e-03 -2.702029633328369429e-01 2.555382161214723134e-03 2.026731275949265160e-04 6.589947451799623400e-03 -4.744677127619831986e-02 2.886934610972635706e-02 -2.605960681122228007e-01 3.444498306048610764e-03 1.309107777542241856e-03 7.321743896192611789e-03 1.973894533315021516e-01 -4.722472845575631517e-02 -6.230644373801820235e-01 -4.109209472775944214e-03 9.543116963682876912e-05 5.385719474551550799e-04 5.258162960680452108e-03 -6.863957740855797240e-03 8.055902498249879057e-03 -1.160291844692804691e-02 -3.120410274509754014e-03 -1.102749683991022071e-02 -1.068073209479437902e-02 -2.175547208799023975e-03 -7.273083448308529687e-03 -4.212945988760449234e-01 -6.352786822306251413e-02 -7.491965701795748611e-01 -1.106576379407151270e-02 -1.448002648201740863e-03 -1.128780661451353126e-02 5.243990014694617507e-04 -8.758880619138143669e-04 -8.017163112555229353e-04 -6.226647603034042057e-04 5.943188683320819489e-04 1.223597670095446892e-03 5.665776887227962078e-02 8.370967087511135829e-02 6.834666985818730993e-03 1.208668833657196295e-02 1.266730669045120980e-02 -7.567880724810281158e-03 -7.700633985542582570e-04 -1.724375094921959395e-04 1.062356787931881957e-02 3.940078984014010535e-04 4.870769103738784109e-04 -8.725810411838556824e-04 3.047183386917359446e-04 -1.284068906300854865e-03 -5.830277546968248500e-03 5.311831182812710994e-02 -7.686130337483977615e-02 1.253360856665316700e-02 4.242435165041267241e-04 -4.960531094982479142e-05 -3.255053261373808495e-04 2.390503556248303480e-04 -1.747996671565233903e-04 -3.089702224874424146e-04 -6.617820912238109657e-03 -1.133835678852890272e-04 4.598176109281361564e-03 -8.371959193730092730e-03 1.608156937839647863e-03 2.354126328218335111e-03
4.865052682191377265e-02 3.601392818109813709e-02 -3.832364594522817691e-03 -7.489551576662853427e-02 4.042076951957315756e-02 4.745433018072402198e-02 -7.492197193246846743e-02 2.945043689513846680e-02 -5.491733110524038564e-02 1.670412075513252104e+00 -2.943853162051051076e-01 3.170676989605573926e-02 7.163006901153264397e-03 -8.079051643359775464e-03 1.829727326748877047e-03 7.125212378524740757e-03 -8.341723575627391779e-03 -8.456524438112642016e-05 -3.185572755836504344e-01 -1.810830065434677026e-03 1.170297944558681691e-01 -3.188449863871594125e-01 -2.684355969684251372e-02 -1.143449660546510815e-01 -3.473491429219885962e-01 -1.220484346293908562e-01 1.308540859702822870e-02 -1.508993559093362025e-02 -3.993463747226474320e-03 4.436132093511956499e-04 -9.434410467968608327e-02 -9.792844271945963519e-02 1.046908276807511154e-02 1.148292083758290644e-02 -3.417569708675744899e-03 3.821971100799682799e-04 -6.052320367410215021e-03 1.427451876522517135e-02 -1.537764639444256717e-03 -4.528256242418817260e-03 8.738566063225905109e-03 -3.497883069261231541e-03 -4.487627130593183078e-03 9.263909927761066615e-03 1.578393751269823245e-03 -4.820143340678151311e-01 4.409406641698357943e-01 -4.732677366685304754e-02 -1.211314450241232545e-03 -2.018699939891025353e-03 -3.099150855531414110e-04 1.224542533161132336e-03 1.290682947760880654e-03 -1.195251778123907795e-04 1.229739280022548644e-03 1.298241852286602729e-03 -9.590360116966921422e-05 -1.242494931409600292e-03 -2.417432153620962046e-03 8.579356636653897791e-04 3.888725676392462693e-02 -6.302709079823585331e-03 -4.318118696604715534e-02 -4.064092261388372457e-02 7.807403511967937748e-03 5.225754157526463217e-02 -4.063147398322666803e-02 -2.867659404432094418e-03 -5.271532773060152305e-02 3.884521035750046480e-02 3.050490407647144658e-03 4.354732140401001983e-02 -5.867599638063815577e-04 -1.099678879027463085e-02 1.174937222211315784e-03 -8.791005963372853019e-03 2.452392087052310092e-03 -2.215703889091996930e-04 7.880157968027478969e-04 6.826635649760141259e-04 3.014113179617338920e-04 8.560459375339213133e-04 6.042399305219946486e-04 -4.662899229282619663e-04
-3.581078262197036344e-02 -1.002391053466552273e-01 1.142103230677870424e-02 7.130976043225623062e-02 -3.530764303947946103e-02 -6.482516521228334772e-02 6.655615434866549163e-02 -1.749980884002885415e-02 6.781660167832358199e-02 -2.943853162051051076e-01 1.920582524558422932e+00 -6.729598212911695743e-02 -3.332532032761822798e-03 8.079524074892645291e-03 -6.312157710480692172e-03 -2.492548767344987710e-03 9.570045561051378213e-03 5.283201831921659555e-03 1.969945005700353413e-02 -2.559978920029414295e-01 -1.961063292882667813e-02 -1.176921434649313113e-02 -2.584767402558336702e-01 -1.584771576963362946e-02 -1.544827490860439245e-01 -5.742764329822072078e-01 3.677218079133109940e-02 1.420081944609971093e-02 1.197377720021953335e-02 -4.984152671624194567e-04 -3.270737988264357798e-02 6.684433758370723032e-03 1.896812604414369356e-03 -1.091694786122207085e-02 4.614711212931334530e-03 -7.884882283356042798e-04 9.774608414777740534e-03 -5.893583372370832067e-03 1.297296989220886061e-03 1.192133730007257503e-02 -1.276604488081798175e-02 1.936024421641310139e-03 1.293045105425166819e-02 -1.338445775732568371e-02 1.832561915946005586e-03 4.446823219100504154e-01 -7.207618610800752279e-01 6.241198494245804584e-02 -5.201471176737308862e-04 1.091364084049204625e-02 9.028166592865867739e-04 -1.914292571130002830e-03 -2.456643970847954220e-03 -5.385719474549602488e-05 -1.905316372005692958e-03 -2.382944651722494669e-03 3.217258738744750886e-04 -6.146334242448123035e-04 2.487824452016381381e-03 -1.608156937839679088e-03 5.338003889732937518e-03 -4.785731427824936601e-03 -7.292925572688433583e-03 -5.559101847109221284e-02 9.995706372154071484e-03 7.534574301743976465e-02 -5.654674746205859415e-02 2.239797897267349798e-03 -7.831214061223865097e-02 -7.426151264953626506e-03 -5.168873400970656895e-03 -6.634828447420897807e-03 8.989899638704983847e-03 4.282591845333933583e-03 -3.181353942248115949e-03 1.298052879673431553e-02 5.423041565646871329e-03 4.393613255555033070e-03 -9.472252233750494670e-04 -9.902164928648768752e-04 -4.332197156283823861e-04 -8.277000455626044775e-04 -7.332137389915406242e-04 6.467587684789955979e-04
3.832837026055693156e-03 1.143426038969869683e-02 4.993128870748474515e-03 1.462459053107103765e-02 -1.390177028580230970e-02 -4.039289605913459758e-03 -2.938429648053873106e-02 1.693100127447098174e-02 -2.184523407923256999e-02 3.170676989605573926e-02 -6.729598212911695743e-02 1.304329605018949456e+00 -3.564968346926692191e-03 -1.485797170830161287e-03 4.966200273375716637e-03 4.187633107230069943e-03 4.393613255555013771e-04 3.507331699918313228e-03 1.452018316231000195e-01 -4.032675564453495551e-03 -4.215265627586769481e-01 -1.465345609772850111e-01 -3.158299283444764016e-02 -4.188526002827155370e-01 1.671840708468613768e-02 3.676367702373969926e-02 -2.368389036195245601e-01 -1.726264821053606754e-03 -5.475481465793850464e-04 7.199384129183078809e-03 3.656620064300614495e-03 1.928937948648500825e-03 2.342835214583097875e-02 1.211786881774107793e-03 -7.823466184085007928e-04 -2.672545181362869296e-03 -1.031790467756146410e-03 1.298241852286559361e-03 6.078304101717277481e-03 -5.996101015000429926e-03 4.459753670154751465e-03 3.971731896715144892e-03 3.320721244440456594e-03 -7.185683614730327623e-04 4.569357785777224124e-03 -4.776660742394142622e-02 6.219702859500890468e-02 -1.468033745194797235e-01 4.988876986952717196e-04 1.440916175208894036e-03 -7.639217886271456627e-04 1.431467544551882388e-04 1.889726131421303086e-05 -1.107851944545862940e-03 2.938524134360443428e-04 2.640892268661559732e-04 5.458946362143873160e-03 -3.831419731457094517e-04 -1.960590861349820364e-03 -1.218873354766857042e-04 5.954432553802595229e-02 -4.738488274539428419e-03 -6.203592944230520989e-02 1.043459526617670705e-02 -7.061434121589314251e-03 -1.932008753612062674e-02 1.710674580469314461e-03 4.278812393071148440e-03 -3.750161507805972738e-03 -5.933740052663529635e-02 -9.057457347903270090e-03 -6.829470238957324746e-02 -1.054939612866057780e-03 -3.138835104291124323e-03 -2.449982686234698087e-02 -1.267061371118121142e-03 4.438966682709103578e-03 4.612065596347328378e-02 -4.587310184025669962e-04 -5.947912998649179488e-04 3.788900893500273762e-04 5.414065366522605258e-04 8.239205932997732554e-04 3.968424875985658053e-05
-3.190561632823457061e-01 1.165441348400934191e-02 1.467532967769970553e-01 -2.936549370553106497e-01 -1.467343995156828451e-01 4.745669233838828438e-02 -1.285013769366637887e-03 9.717916630835085612e-03 4.936909518338770952e-04 7.163006901153264397e-03 -3.332532032761822798e-03 -3.564968346926692191e-03 1.697926487986749278e+00 -2.516647499835920065e-01 2.941443761233488718e-01 3.614857116796198894e-02 -9.294145545863810934e-03 -5.155739804357295508e-02 2.356535729035905830e-02 5.311122535513431581e-02 -3.984487548102244245e-03 6.708527766545544641e-05 -2.975846225456020913e-03 4.860375610016121062e-03 -7.974786004058614930e-02 4.517579289776253032e-02 5.960526920576430382e-02 -5.380900672916149458e-02 -5.717649869535480767e-02 -3.933559428860438495e-02 9.372569180317726761e-03 5.907756318356478450e-03 1.049742866004633231e-03 -1.388995949748075484e-02 -6.803014073116664005e-05 -8.963915904397897969e-03 -3.671312684972417167e-02 7.008521789909514729e-03 5.083174320910710531e-02 -3.882442337005485161e-02 -5.343389609207451624e-02 2.831282176402245311e-03 -1.027066152427583666e-03 5.447135573822544470e-04 1.076199031844571156e-03 -1.283596474768006722e-03 -1.192889620459818868e-03 -7.549455895028804597e-04 -4.365801211215806776e-01 4.113300729850593029e-01 -5.645178872395466285e-02 -4.413341996367043385e-01 -3.286186499388713683e-02 -4.268414175032999580e-01 -8.556207491543732502e-03 -2.368299274204028766e-03 -1.525339690130156009e-02 1.236825753015379208e-03 -2.218538478288852901e-03 -8.404556969497265981e-04 2.238380602668783685e-03 2.894588001804899134e-03 1.516505220465729897e-03 -7.146471797503287093e-03 1.172338848780618906e-02 -1.458396141924540954e-03 -5.536897565065019775e-04 -5.281784537322902623e-04 -5.588865033679128649e-04 -1.277454864840926654e-03 1.610519095503963171e-03 -3.604652595686299622e-04 -7.612289288898700483e-03 1.204700408781195914e-04 -5.854843986676669387e-03 -4.419124558329188407e-03 1.048798002938923501e-04 3.714256711308998662e-03 -6.397195386394666748e-03 5.957361629306114157e-04 -7.502212741743326772e-04 -5.117850795422303721e-03 6.061296566534671261e-04 8.928955970966510891e-04
2.660072988895487850e-02 -2.584762678243007761e-01 -3.124992860378459497e-02 -9.574439174306922928e-02 -3.774690152991830860e-01 2.892036871527475100e-02 -2.336646361502678869e-03 1.617511082190238939e-02 -2.218066046756036851e-03 -8.079051643359775464e-03 8.079524074892645291e-03 -1.485797170830161287e-03 -2.516647499835920065e-01 1.766179616401431174e+00 4.163775314820861856e-02 1.899647193611457997e-03 -6.973089424945357571e-04 -1.388098329835667742e-02 -5.242383747482971812e-02 -1.348295973192601971e-01 5.485874959516632773e-03 3.019309926478694079e-03 -7.712444773864023800e-03 6.983482918668177178e-03 6.532735993170848965e-02 -7.423316675756533312e-03 -8.768707195022075462e-02 -2.386346158759090202e-02 -3.819939645208718371e-02 -4.281032821275566197e-02 2.873328582826542316e-03 -1.121505215845378621e-02 2.810022757423780507e-03 -4.172042866645936376e-03 -1.027255125040731076e-02 3.343870389550356037e-03 -4.601341400551510474e-02 1.040010776427826439e-02 6.628214405960933253e-02 4.202750916281448174e-03 4.673765154538242310e-03 3.333004464294676145e-03 -7.204580876044304298e-04 -3.784176578171553808e-04 1.330839628053616819e-03 -1.711619443535048260e-03 -8.347865185554452332e-04 3.499772795392629317e-03 4.162986354160993496e-01 -7.745127587306958050e-01 6.743629429437503209e-02 -3.337728779623236330e-02 -1.575077281909168514e-01 -6.125594498156099188e-02 -2.664513845304234676e-04 1.319973702797919580e-03 -4.119602966498874951e-04 -6.382550008876136660e-04 4.856596157753314343e-04 4.753606083590796241e-03 -7.425206401887957108e-03 9.377765927179227204e-03 9.897440613320174566e-04 1.193078593072968187e-02 -1.438128829165051525e-02 -1.039349372281465976e-05 -1.747996671564915419e-04 -1.117064359436537382e-02 -2.225152519748793906e-04 -1.383751959733393573e-03 2.121690014053498243e-03 -7.072300046845017996e-04 3.502607384589763711e-03 5.555794826379231721e-04 8.160782298543774876e-03 4.573137238040018591e-04 -3.529063550429422562e-04 -3.006081843558762196e-03 1.511780905137706543e-05 4.262749720954063515e-03 -9.798229991420704960e-04 -1.373358466010578954e-03 -6.656560297932252171e-04 1.247219246738183202e-03
1.145523634975745969e-01 -1.567669555474000137e-02 -4.191795229034513959e-01 -1.865159691713015339e-03 -4.934783576440836955e-02 -2.607274040783567060e-01 1.613259198394543376e-02 3.209699834219432134e-03 5.807128401858282704e-03 1.829727326748877047e-03 -6.312157710480692172e-03 4.966200273375716637e-03 2.941443761233488718e-01 4.163775314820861856e-02 1.782599446757352490e+00 5.236998028008418155e-02 -1.709068313257610522e-02 -1.428297528966331886e-01 7.378908111668126130e-03 2.595869543580437908e-02 9.672090772148126195e-03 -4.892500954250287443e-03 7.023639598960884287e-03 -4.847619958629019107e-03 2.217026697383716813e-02 -3.733720890462612074e-02 5.721618294411466923e-03 -5.400931769909245866e-02 -5.855127445596395447e-02 2.814841559058904943e-02 -1.557701250130750018e-02 6.947578122171168408e-03 -3.667485989556288316e-03 -2.941358723557499326e-03 1.205645271846921170e-02 -1.117773006735821133e-02 5.573747224627736106e-03 2.293182660480005703e-03 -1.174512033831751762e-02 5.107410058546191234e-02 7.068662324042002121e-02 -2.308772901064240317e-03 9.259658043965541966e-04 4.781951975562123702e-03 -3.307020729987543862e-04 6.552625360704180790e-04 2.116493267192110558e-03 -7.086472992830652020e-04 -5.251312703453938496e-02 6.537791010572413519e-02 -1.667966769899192625e-01 -4.295588436802840748e-01 -6.173546298740920091e-02 -7.729825529957772279e-01 -1.262809487322421459e-02 -8.773053565124345815e-04 -2.106052530315984106e-02 5.300209367104474593e-03 -7.606147678971709862e-05 6.724590438663425804e-03 4.073304676279062078e-03 2.514753049389176556e-03 -9.415088018274803822e-03 -2.964980300200333214e-03 2.735378575232632475e-03 1.278399727906645057e-03 9.212414890679896089e-04 1.256667877395235399e-04 1.116355712137250076e-03 3.552685127072447704e-04 -7.979368589927444055e-04 3.283399153344918791e-04 -2.732071554502639964e-03 6.609317144646678936e-04 -3.669848147220566327e-03 5.999880467263683553e-05 4.747936905196433019e-04 1.518867378130035230e-03 -2.083423059892208860e-03 -4.716756424028079042e-03 1.657289817256647497e-03 -1.615715842365392761e-04 2.978680814653149669e-03 -1.398869768784775924e-03
-3.184656238662764705e-01 -1.980858174109308145e-02 -1.451309668931717034e-01 -1.347374731703546852e-03 9.347530309076486355e-03 -2.515697912454915343e-03 -2.941476831440788531e-01 -1.538128411724549727e-01 -1.490615972465278785e-02 7.125212378524740757e-03 -2.492548767344987710e-03 4.187633107230069943e-03 3.614857116796198894e-02 1.899647193611457997e-03 5.236998028008418155e-02 1.698463170208073025e+00 -3.067299521586160926e-01 -2.340666753847291948e-01 8.409281284827048453e-05 -4.023226933796377434e-03 -4.125744576426022131e-03 2.345811533240086191e-02 5.280839674257400973e-02 -7.519692708459035924e-03 -7.969494770890644952e-02 3.155889882627201104e-02 -6.780998763686363340e-02 -5.351137486346282945e-02 -4.766739680204179486e-02 5.055206374165672339e-02 9.416505312873513917e-03 5.546346195722145697e-03 -2.297906975808566930e-03 -1.383846446039982934e-02 1.830672189814587861e-03 8.759353050671537383e-03 -3.664793129819013395e-02 -3.904646619049684242e-03 -5.114827233612019575e-02 -1.012893206441922538e-03 3.349539567944805887e-04 -1.176826948342743484e-03 -3.884521035750047868e-02 -5.283674263454532505e-02 8.579829068186507410e-03 -1.264226781920972653e-03 -1.008168891113376056e-03 1.024703994763321267e-03 1.218873354766867884e-03 -2.310190195662774771e-03 1.285486200899475188e-03 -8.564711259135129179e-03 7.384104858529447896e-04 1.448947511267441486e-02 -4.419403292933578031e-01 5.861883216516226847e-02 4.244787874074902323e-01 -4.360495805101841649e-01 4.133223167591104641e-01 -3.209983293139145877e-02 -1.294934831556589835e-03 1.653037933460957398e-03 1.577921319736975102e-04 -5.390443789880035481e-04 -5.040844455566988701e-04 6.741597973846215688e-04 -7.114818884801973192e-03 1.142292203291016273e-02 -1.077616326443115585e-03 2.252081117121596671e-03 2.334284203838420373e-03 -2.959311121806076136e-03 -7.312767697068359163e-03 1.353043910097811303e-03 5.722090725944331546e-03 -4.254718384895514113e-03 -6.798289757788643362e-04 -3.661816811162016058e-03 -5.261942412943199088e-03 3.382609775244541810e-04 -1.032262899288999974e-03 -7.128046967721927626e-03 7.865985022041763631e-04 6.529003784061190342e-04
1.756972870689120503e-03 -2.559322240198745879e-01 -4.076139265476188232e-03 -5.728704767404333917e-03 1.546551865955361413e-02 1.440916175209038235e-04 -9.369309402741114734e-02 -3.681895151308377523e-01 -5.470284718932430686e-03 -8.341723575627391779e-03 9.570045561051378213e-03 4.393613255555013771e-04 -9.294145545863810934e-03 -6.973089424945357571e-04 -1.709068313257610522e-02 -3.067299521586160926e-01 1.742068600690624303e+00 -3.436561456296580164e-02 4.012361008540703614e-03 -1.058813551435469971e-02 -5.809490559522566787e-03 -5.288965496622514278e-02 -1.347691260830547189e-01 2.595208139434440620e-02 5.898307687699369528e-02 1.908198204356151978e-02 8.472256408155325047e-02 -1.199881607146098886e-02 -1.402932679967326506e-02 5.199628693759560105e-02 6.118933213542844876e-03 -1.284777553600196728e-02 -7.799844607442264679e-04 -3.341035800353203428e-03 -1.352854937484656607e-02 -2.907816084724843160e-03 -4.605262582274211036e-02 -4.774865502569284464e-03 -6.777313797730089018e-02 -9.028166592866048801e-04 -1.636502829811019993e-03 -1.034625056953268661e-03 -6.732149343189113185e-03 -1.104403194356013904e-02 -1.438554017544627518e-03 -1.831617052880276774e-03 -1.978543259598327352e-03 -3.204030655825165948e-03 -1.788625783390466713e-03 -7.561739114883165962e-03 -3.262139734366372237e-03 2.479320684425019398e-03 1.068167695786010913e-03 -2.025786412883851580e-03 5.869867309421483020e-02 -1.598420123947552618e-01 -7.229619747285828679e-02 4.176460101478028930e-01 -7.645198869477388692e-01 6.265670447647717078e-02 -1.394145453456215565e-03 2.355071191284047877e-03 1.866104554778718130e-04 -3.637722802986415017e-04 -3.415679982544352544e-04 5.503827357765211752e-04 1.231723492460538513e-02 -2.159012105149071131e-02 3.358043335536018033e-03 -8.134798564236735835e-03 8.259048057377694346e-03 -2.475068800629319325e-03 3.391585974368747924e-03 -1.472096656377352205e-03 -8.663921881034753608e-03 5.999880467263081821e-05 2.773173097861042274e-04 3.294265078600540353e-03 -1.082813073304523220e-03 -1.617133136963953399e-03 -1.103127629217287402e-03 6.954192163631071899e-04 5.329500122141502677e-03 9.543116963678583472e-05
-1.168398769796603620e-01 -1.981850280328305985e-02 -4.213026302121034572e-01 -1.523024775619161164e-02 -5.466977698202414755e-03 6.416565079241716429e-03 2.226097382814534384e-02 7.250690193651178339e-02 -2.702029633328369429e-01 -8.456524438112642016e-05 5.283201831921659555e-03 3.507331699918313228e-03 -5.155739804357295508e-02 -1.388098329835667742e-02 -1.428297528966331886e-01 -2.340666753847291948e-01 -3.436561456296580164e-02 1.805187343206233974e+00 4.139445090878814300e-03 -5.751853912514210375e-03 -2.005471856971073955e-03 3.899922303721146868e-03 5.528866229006472975e-03 9.702798821783724728e-03 -3.585802577525590285e-02 3.448325001464679768e-02 -2.104021074724705259e-02 5.765176481740742070e-02 6.797297651569872423e-02 4.083698170001875613e-03 1.469356553486800797e-02 -4.914232804761628146e-03 -1.983267574926871231e-03 3.892363399195496350e-03 -1.151693590794837171e-02 -7.948660540291712165e-03 4.322748525626720489e-03 -3.777562536711583097e-03 3.471899334954162142e-03 -7.554180210357354331e-04 -4.496130898184619654e-03 9.363592981193582989e-04 -5.084686101815846793e-02 -6.879547981439992910e-02 1.339579611411423170e-02 -2.985767287646106652e-04 -1.818861401493196504e-03 4.455029354826211272e-04 -5.050293086223974978e-03 1.396980042653346273e-03 7.405364277508028926e-03 1.244809845920631999e-02 -1.938386579305598776e-03 -1.158354875408098075e-02 4.271168450869545774e-01 -7.165983219810209692e-02 -7.817929286519971210e-01 -3.709154450754133248e-02 6.502405888761547681e-02 -1.662297591504928174e-01 -5.243990014694651389e-05 3.321193675973312326e-04 -1.156228933510248386e-02 -8.404556969497138045e-04 5.059741716881088975e-04 9.741538207477953111e-04 3.751106370871702417e-04 4.639277652639724626e-04 1.127694068925789821e-03 -2.390503556248209371e-03 -4.378023014970774604e-03 8.286449086283311210e-04 1.343122847907839840e-03 -1.119662732867236082e-03 -1.651148207329541408e-03 -5.144779392795067671e-04 -2.017282645292444603e-04 9.103755638123099334e-04 5.924291422006448165e-04 -2.933327387499034926e-03 -5.088087608852555430e-04 2.181216387193276283e-03 3.913150386641085256e-03 6.179404449748215119e-04
7.072772478377881318e-03 2.557271887346137390e-03 -4.139917522411674586e-03 -2.944061031925507832e-01 1.540849617353796663e-01 1.502237788173527329e-02 -1.302021304549431241e-03 -9.309263354915216920e-03 2.555382161214723134e-03 -3.185572755836504344e-01 1.969945005700353413e-02 1.452018316231000195e-01 2.356535729035905830e-02 -5.242383747482971812e-02 7.378908111668126130e-03 8.409281284827048453e-05 4.012361008540703614e-03 4.139445090878814300e-03 1.698117350326022734e+00 3.080154383595156142e-01 2.339046313689598366e-01 3.611833554985927064e-02 -1.813664654631794073e-03 -5.248572600563376767e-02 -7.909023534685144519e-02 -3.143559419619673667e-02 6.773676074927105495e-02 -5.374948035602197804e-02 4.733716716057591312e-02 -5.069568292764474460e-02 9.307846060316576214e-03 -5.541149448860700766e-03 2.293182660480013076e-03 -1.388003843529092216e-02 -1.820751127624632227e-03 -8.757463324540099708e-03 -1.353516341630637762e-03 9.047063854180498188e-04 -9.968305343248458524e-04 -3.897560146056855412e-02 5.277579896680696658e-02 -8.527389168039540418e-03 -1.023286700164733470e-03 -3.330642306630310964e-04 1.168323180751325123e-03 -3.667911177935860578e-02 3.793625208828657613e-03 5.127677371305688209e-02 -7.044899017939385520e-03 -1.194117942445252142e-02 1.086120094034517683e-03 2.174129914200438780e-03 -2.374913315663989503e-03 2.921516599177650074e-03 -1.310052640607947249e-03 -1.660124406453804225e-03 -4.256608111026819949e-04 -5.220368438051993520e-04 4.511721138768828680e-04 -6.845532911074325016e-04 -4.418156073686839713e-01 -5.921598562269148047e-02 -4.247452387920205852e-01 -4.347513386578975014e-01 -4.129188602300519761e-01 3.217683927124684318e-02 1.210842018708351876e-03 1.855238629523030865e-03 -1.250998699001024074e-03 -8.544869134755191456e-03 -7.379380543201074887e-04 -1.448144377661584464e-02 -6.480343336177207987e-03 7.095921623487743898e-04 3.653785475103468391e-03 -6.391526208000407501e-03 -1.422018913894681005e-03 -5.681461614118752876e-03 -6.574829642748278996e-03 -7.573077471671782034e-04 -6.751046604503286967e-04 -5.322413649148650429e-03 -3.486544712472596928e-04 1.059191496661756118e-03
8.359203542343054960e-03 9.549731005138568929e-03 4.705418067239543960e-04 9.371293615179106251e-02 -3.677808618549178732e-01 -5.552487805649207984e-03 5.667761099665933819e-03 1.538756745663246925e-02 2.026731275949265160e-04 -1.810830065434677026e-03 -2.559978920029414295e-01 -4.032675564453495551e-03 5.311122535513431581e-02 -1.348295973192601971e-01 2.595869543580437908e-02 -4.023226933796377434e-03 -1.058813551435469971e-02 -5.751853912514210375e-03 3.080154383595156142e-01 1.746335602295374212e+00 -3.386672686427052992e-02 9.349892466740747018e-03 -6.746322289174778433e-04 -1.715682354717585484e-02 -5.916023870181449235e-02 1.893836285757348470e-02 8.489074970724977409e-02 1.167992478678347990e-02 -1.404822406098748047e-02 5.193392597525869903e-02 -6.121767802740020470e-03 -1.289927057308320330e-02 -8.073854896498385610e-04 3.449222621376982038e-03 -1.353894286856938307e-02 -2.913012831586252530e-03 1.848624588063106340e-03 -1.938859010838476192e-03 -3.214424149547982518e-03 6.730259617057684184e-03 -1.096844289830327911e-02 -1.457451278858849873e-03 9.184068998708538054e-04 -1.626581767621060890e-03 -1.023286700164739542e-03 4.597798164055096753e-02 -4.707780224903814273e-03 -6.770274567890546824e-02 -1.230589656781685103e-02 -2.243530106376897051e-02 3.375995733784522852e-03 8.176372539128005587e-03 8.278417750224757038e-03 -2.423573763548080278e-03 1.443278332873184841e-03 2.356488485882619194e-03 7.842363445399112539e-05 3.481820397144103573e-04 -3.103875170859829403e-04 5.466032835136710880e-04 -5.931094436079540483e-02 -1.600673622359272963e-01 -7.317633741856785501e-02 -4.171315322085233923e-01 -7.660141878861606024e-01 6.299024113867307539e-02 1.809885202368940408e-03 -8.350227343218778048e-03 -3.259305145169241746e-03 -2.475541232162177009e-03 1.053522318267490366e-03 -2.073974429235105055e-03 -1.166905886152814304e-04 2.541681646761838591e-04 3.282454290279157236e-03 -3.678351914811957800e-03 -1.456506415793139275e-03 -8.651166229647655123e-03 -7.516385687729033437e-04 5.321468786082960215e-03 2.229876835077359903e-04 1.029900741624721963e-03 -1.622329883825362551e-03 -1.219818217832581734e-03
2.409400817563848724e-05 5.311547723892967934e-03 3.550795400941014583e-03 -2.241876596011900882e-02 7.250926409417607355e-02 -2.700754068189660240e-01 1.521749210480458948e-02 -5.555794826379228252e-03 6.589947451799623400e-03 1.170297944558681691e-01 -1.961063292882667813e-02 -4.215265627586769481e-01 -3.984487548102244245e-03 5.485874959516632773e-03 9.672090772148126195e-03 -4.125744576426022131e-03 -5.809490559522566787e-03 -2.005471856971073955e-03 2.339046313689598366e-01 -3.386672686427052992e-02 1.805706073029308856e+00 5.157535044182146727e-02 -1.377988295032562746e-02 -1.428056588884575318e-01 3.567991908736954654e-02 3.429522226457035194e-02 -2.106902907075123427e-02 -5.789270489916362866e-02 6.766825817700700130e-02 4.160232078324447441e-03 -1.457545765165415078e-02 -4.992656439215620301e-03 -1.972874081204052492e-03 -3.792207914230085429e-03 -1.148244840604992906e-02 -8.011021502628621130e-03 3.547960811743853518e-04 -1.708784854337894350e-03 4.577861553368585130e-04 5.103016445290636804e-02 -6.868682056184320650e-02 1.331217573279881022e-02 7.332137389915327095e-04 -4.487154699060367027e-03 9.321074143236456489e-04 -4.345425239203771356e-03 -3.680714072476217597e-03 3.497883069261208122e-03 -4.081808443870430458e-04 4.232986534384128199e-04 1.110686533742991046e-03 2.424046195080944467e-03 -4.335031745480924861e-03 8.324243608911737272e-04 1.119662732867232532e-04 3.571582388386697598e-04 -1.210038885102475599e-02 8.560459375339377931e-04 5.215644122723338619e-04 9.661224846892429823e-04 -4.270667673444719092e-01 -7.256453858352013286e-02 -7.819677283191537320e-01 3.721910102141227916e-02 6.543838134192964118e-02 -1.663025136065525433e-01 5.067773052939631220e-03 1.327060175790750144e-03 7.377018385536707537e-03 -1.246085411059342021e-02 -1.963897882079799866e-03 -1.158213145948241811e-02 4.067635497884772582e-04 -1.870828870107170828e-04 8.872264187023966124e-04 -1.352099047032093767e-03 -1.114465986005841675e-03 -1.646896323533841768e-03 -2.167988304273321849e-03 3.896615282991146116e-03 6.519555153404082200e-04 -5.206195492066239151e-04 -2.893170707206326082e-03 -5.234541384037606944e-04
7.145054502904753073e-03 3.341508231886067617e-03 3.521504645903969152e-03 -1.271785686446694728e-03 -9.748624680470711901e-03 -4.299126948984237015e-04 -2.939468997426153418e-01 1.468803808593351357e-01 -4.744677127619831986e-02 -3.188449863871594125e-01 -1.176921434649313113e-02 -1.465345609772850111e-01 6.708527766545544641e-05 3.019309926478694079e-03 -4.892500954250287443e-03 2.345811533240086191e-02 -5.288965496622514278e-02 3.899922303721146868e-03 3.611833554985927064e-02 9.349892466740747018e-03 5.157535044182146727e-02 1.697348231790534179e+00 2.519269494843267010e-01 -2.931168375393884418e-01 -7.965620832321212985e-02 -4.523059495557376491e-02 -5.952023152985033011e-02 -5.405797814697656245e-02 5.700075416513259580e-02 3.935307425532001691e-02 9.365955138857896128e-03 -5.913425496750749841e-03 -1.099348176954454770e-03 -1.388712490828362262e-02 2.740102890563342482e-05 8.939349464689433714e-03 -1.285486200899464346e-03 1.192417188926970725e-03 7.639217886271402417e-04 -1.030373173157585719e-03 -5.603037979664843987e-04 -1.060608791260322231e-03 -3.888914649005605073e-02 5.338665293878896989e-02 -2.852541595380802056e-03 -3.676840133906825181e-02 -7.114818884801994876e-03 -5.091536359042250076e-02 -5.456584204479968114e-04 4.440856408840631459e-04 5.522724619079304436e-04 -1.265644076519560450e-03 -1.623274746891101555e-03 3.765279316857432935e-04 2.240270328800230467e-03 -2.904981495527699659e-03 -2.102320321206415168e-03 -7.095449191954917439e-03 -1.174842735904750926e-02 1.465010183384512533e-03 -8.546758860886616987e-03 2.352709033619768998e-03 1.460427597515825265e-02 1.217456060168301771e-03 2.196334196244637601e-03 8.196687095040938904e-04 -4.351878653942558572e-01 -4.108916565225695372e-01 5.629116200278384829e-02 -4.415208100921822476e-01 3.233557626628627557e-02 4.269888161415508754e-01 -6.195939553398278725e-03 -1.218873354766857042e-04 -3.715201574374668060e-03 -6.007439371788964033e-03 -9.873819036677975586e-05 5.858151007406664501e-03 -4.937381949871532359e-03 -5.522724619079399846e-04 -8.848642610381459231e-04 -6.766164413554687750e-03 -6.217198972376632507e-04 7.237651083344355182e-04
8.062044108177027213e-03 8.157475277813810988e-03 -1.421546482361826791e-03 2.313024784859910032e-03 1.627762846453199505e-02 -2.299796701939973813e-03 9.578029653956621203e-02 -3.770079221231162347e-01 2.886934610972635706e-02 -2.684355969684251372e-02 -2.584767402558336702e-01 -3.158299283444764016e-02 -2.975846225456020913e-03 -7.712444773864023800e-03 7.023639598960884287e-03 5.280839674257400973e-02 -1.347691260830547189e-01 5.528866229006472975e-03 -1.813664654631794073e-03 -6.746322289174778433e-04 -1.377988295032562746e-02 2.519269494843267010e-01 1.767441008594155427e+00 4.171570435112975650e-02 -6.541948408061526443e-02 -7.466307945246372646e-03 -8.773478753503913263e-02 2.408786656569713094e-02 -3.810916202931181190e-02 -4.283583951552985547e-02 -2.793960085306767573e-03 -1.121174513772379977e-02 2.793960085306697316e-03 4.230151945187001286e-03 -1.026074046208592591e-02 3.367019534660268924e-03 1.666266016380918121e-03 -9.037615223523294637e-04 3.507804131451170045e-03 7.270721290644278131e-04 -3.651895748972064219e-04 1.310052640607958525e-03 -4.269836193946875864e-03 4.707307793370970467e-03 3.363712513930290290e-03 4.597278489368954169e-02 1.044120930763668166e-02 6.619238206836682015e-02 1.941693600035655906e-04 -1.134071894619330736e-02 -2.045628537263770113e-04 1.309107777542237519e-03 2.135862960039166744e-03 -7.899055229341920767e-04 7.361900576485348388e-03 9.382017810974929012e-03 6.760495235160395109e-04 -1.188543250357555932e-02 -1.446679839909734491e-02 -9.448630657111089408e-06 2.300741565005741710e-04 1.328949901922173507e-03 -6.840808595745991039e-04 6.311685278947867881e-04 4.710142382568096404e-04 4.754078515123659129e-03 -4.157510872695199255e-01 -7.761010735441555841e-01 6.745093967189352835e-02 3.280328348381307546e-02 -1.573948170545644287e-01 -6.039328500256707644e-02 -5.659729763607364902e-04 -3.236156000059203525e-04 -3.025923967938686475e-03 -3.491269027801226568e-03 4.965255410309837338e-04 8.171175792266593615e-03 1.107851944545856435e-03 -7.677012408899877268e-04 1.112103828341561712e-03 -2.929075503703356970e-04 4.312355031903877464e-03 -8.201411410369294566e-04
-1.741855061637777834e-03 -6.376880830481879148e-03 4.966200273375721841e-03 -1.622188154365510060e-02 3.200251203562317053e-03 5.753743638645611620e-03 1.947835209962677210e-03 -4.945791231156366347e-02 -2.605960681122228007e-01 -1.143449660546510815e-01 -1.584771576963362946e-02 -4.188526002827155370e-01 4.860375610016121062e-03 6.983482918668177178e-03 -4.847619958629019107e-03 -7.519692708459035924e-03 2.595208139434440620e-02 9.702798821783724728e-03 -5.248572600563376767e-02 -1.715682354717585484e-02 -1.428056588884575318e-01 -2.931168375393884418e-01 4.171570435112975650e-02 1.782185596734571442e+00 -2.226711543807241567e-02 -3.748791456360699159e-02 5.732484219667139877e-03 5.393420108536836621e-02 -5.828293334530210146e-02 2.819235172314460414e-02 1.550992722364209417e-02 7.027891482756582625e-03 -3.679296777877673168e-03 2.976318656988941047e-03 1.203188627876073183e-02 -1.111584153655415658e-02 -6.519555153404379272e-04 2.124052171717752836e-03 -7.346310335901095560e-04 -9.335247089222406015e-04 4.756913104320789620e-03 -3.155842639473821183e-04 -5.114827233612020269e-02 7.060772717443317137e-02 -2.321056120918451628e-03 -5.609652021124744009e-03 2.266726494640082957e-03 -1.177771811408453995e-02 -9.056512484837512004e-04 1.511780905136879839e-05 1.114465986005828664e-03 -3.080253594217038991e-04 -8.239205932997831217e-04 3.873938569414047003e-04 -4.017085323869261371e-03 2.493021198877823710e-03 -9.371624317252112008e-03 2.910178242389120304e-03 2.807188168226641776e-03 1.281706748636636268e-03 1.268525908869971505e-02 -8.631324105267787657e-04 -2.098635355250153683e-02 -5.270918612067434367e-03 -5.905394160692359546e-05 6.737818521583376769e-03 5.238746024679985513e-02 6.539822466163691672e-02 -1.667343160275823744e-01 4.297941145836460253e-01 -6.091154239410942473e-02 -7.728639726810304644e-01 -1.403121652580474480e-04 4.592034499354305348e-04 1.534457618714263772e-03 2.249718959457304348e-03 6.831359965088848202e-04 -3.662761674227734462e-03 1.379500075937643139e-04 3.048600681515744280e-03 -1.298241852286571288e-03 2.034762612008111579e-03 -4.816439477460562890e-03 1.536819776378538531e-03
-3.479873979228761960e-01 1.545663694673594657e-01 -1.622896801664795025e-02 8.037950100001382478e-03 -4.185743381099923770e-04 -3.404341625755716305e-03 8.042201983796994080e-03 2.669238160632285677e-04 3.444498306048610764e-03 -3.473491429219885962e-01 -1.544827490860439245e-01 1.671840708468613768e-02 -7.974786004058614930e-02 6.532735993170848965e-02 2.217026697383716813e-02 -7.969494770890644952e-02 5.898307687699369528e-02 -3.585802577525590285e-02 -7.909023534685144519e-02 -5.916023870181449235e-02 3.567991908736954654e-02 -7.965620832321212985e-02 -6.541948408061526443e-02 -2.226711543807241567e-02 2.461141519040741077e+00 1.145174035641504610e-03 -2.827975155672226345e-03 4.319441504896902317e-03 -1.360602814622600965e-04 8.456524438104002280e-05 -1.448166581943630460e+00 -5.669178394264350529e-04 1.963425450546759602e-03 3.992046452626005215e-04 -4.724315327830908018e-07 -2.598373430701623590e-05 3.206676272409134804e-02 -4.966294759682302745e-02 5.285091558053022637e-03 -1.181078832137704565e-05 -8.692740204540542071e-05 -1.069584990384697155e-03 -1.511780905148751852e-05 1.294462400025731203e-04 1.030845604690542282e-03 3.199637042569614814e-02 5.004419984383726844e-02 -5.343200636594261019e-03 -6.974979151076829940e-03 2.039014495803744866e-03 7.338278999842543990e-03 6.039564716023185058e-03 -4.205113073945819860e-03 -5.504299789298037343e-03 5.923818990473471435e-03 -2.879470192753536516e-03 6.049013346680245928e-03 -6.962695931222702764e-03 7.762050084814630085e-04 -7.647721653862972133e-03 5.695162128571511218e-03 2.830809744869288748e-03 -6.364597610627509977e-03 -6.942853806842527384e-03 -7.265996975314322186e-04 7.645831927731449457e-03 -6.961278636623930219e-03 -2.733961280634118404e-03 -7.325995779988448905e-03 5.936102210327793768e-03 4.222120609128688674e-03 5.563826162437683978e-03 -4.683638973574918984e-02 1.650203344263781804e-03 -1.308635346009955763e-04 -4.845871961957452789e-02 -1.631306082949574195e-03 3.420404297872040879e-04 3.537567318021034128e-03 1.223597670094267822e-04 1.234463595351105968e-03 3.742130171747592039e-03 -8.314794978266229009e-05 -1.251943562066519782e-03
1.222298483380072909e-01 -5.736343985290568437e-01 3.654919310782335506e-02 -6.991986686255205604e-05 -3.263557028964946156e-03 1.271313254913840514e-03 1.181078832138436402e-04 -3.430325360062889788e-03 1.309107777542241856e-03 -1.220484346293908562e-01 -5.742764329822072078e-01 3.676367702373969926e-02 4.517579289776253032e-02 -7.423316675756533312e-03 -3.733720890462612074e-02 3.155889882627201104e-02 1.908198204356151978e-02 3.448325001464679768e-02 -3.143559419619673667e-02 1.893836285757348470e-02 3.429522226457035194e-02 -4.523059495557376491e-02 -7.466307945246372646e-03 -3.748791456360699159e-02 1.145174035641504610e-03 1.716924849648995055e+00 -9.935424108561713430e-02 -8.739983357812900237e-05 2.365937116539726034e-03 -1.214149039438317933e-03 -4.119602966499558540e-04 -3.842588012893805027e-01 2.015487405467607934e-02 -2.267671357734719255e-05 2.817581661949466153e-03 -3.094426540202717467e-04 5.075804388998165356e-02 -8.429879299658196712e-02 8.459359027308373941e-03 -1.422018913894672874e-04 -4.593451793952825490e-03 4.866044788410417606e-04 1.492883643822980142e-04 -4.645419262566918318e-03 5.815632169449509378e-04 -5.049820654691120070e-02 -8.414383545380541007e-02 8.420619641614232945e-03 -4.748881768262249760e-03 -9.297452566593814721e-03 4.632191179646963017e-03 -5.003522364471294989e-03 2.135390528506309060e-03 5.151393434255031011e-03 -4.284481571465418095e-03 2.981042972317366098e-04 -4.729039643882323313e-03 -7.312295265535515357e-03 8.347865185554543405e-04 -8.321409019714611985e-03 4.309992874239603790e-03 3.472371766486970495e-04 -4.680379195998219527e-03 7.313712560134077133e-03 8.494318960739657802e-04 -8.296842580006121709e-03 4.710142382568113101e-03 -9.356506508200733777e-03 4.606679876872774720e-03 4.975648904032835620e-03 2.051297715658045081e-03 5.259580255278908933e-03 9.255453403322969064e-02 1.233046300752535735e-03 -2.929075503703336913e-05 -9.363073306507424531e-02 1.001554849653420957e-03 3.028286125602958848e-04 -3.321193675973299858e-04 -1.374775760609146802e-04 1.842482978137051900e-05 -3.240880315387916974e-04 2.740102890561249972e-05 2.314914510992060204e-05
-1.284021663147627383e-02 3.631344977292856602e-02 -2.369806330793811644e-01 -1.034152625420413796e-03 1.158874550094240834e-03 7.337806568309738348e-03 9.878543352005871546e-04 1.175409653744175636e-03 7.321743896192611789e-03 1.308540859702822870e-02 3.677218079133109940e-02 -2.368389036195245601e-01 5.960526920576430382e-02 -8.768707195022075462e-02 5.721618294411466923e-03 -6.780998763686363340e-02 8.472256408155325047e-02 -2.104021074724705259e-02 6.773676074927105495e-02 8.489074970724977409e-02 -2.106902907075123427e-02 -5.952023152985033011e-02 -8.773478753503913263e-02 5.732484219667139877e-03 -2.827975155672226345e-03 -9.935424108561713430e-02 7.748793656001916608e-01 5.480205781135290819e-05 -1.159819413159949696e-03 -8.140467742630995082e-03 1.973346512737012524e-03 2.000464082722806791e-02 -1.986224996322545899e-01 1.039349372289021509e-05 -2.272395673034363617e-04 7.199856560715941047e-04 -5.470284718932386450e-03 8.436209882198467125e-03 -6.614986323040984370e-03 -1.519339809662882072e-03 5.272335906665980964e-04 3.089702224874146591e-04 1.522174398860014514e-03 5.371546528565645726e-04 3.075529278888410652e-04 5.510913830757978131e-03 8.501877865265341713e-03 -6.644749509610872740e-03 1.293659266417877818e-02 -2.237435739603057042e-03 -1.604566458190000849e-02 -3.772365789850191074e-03 3.821498669267146039e-03 3.183243668379525000e-03 4.511248707235999619e-03 -3.017420200347282859e-03 6.396722954861737073e-04 -1.165299618941071855e-02 -2.125941897849189209e-03 -1.454900148581417252e-02 -4.466840143147591570e-03 -3.013640748084443505e-03 6.066020881863045354e-04 1.167142101919207801e-02 -2.116493267192080200e-03 -1.455136364347845747e-02 -1.292430944432453738e-02 -2.260112453180114847e-03 -1.604046783503860346e-02 3.737878287951756223e-03 3.879607747808348859e-03 3.163873975532452767e-03 -9.761380331857791304e-03 1.478710697837316845e-04 2.440108867198019851e-03 1.030751118383860243e-02 1.804688455507600590e-04 2.420739174350950221e-03 1.062970948924560913e-04 1.417294598565096400e-06 -1.110214102210235792e-04 -5.574692087693406805e-04 -4.724315328552580089e-06 -5.669178394264857935e-05
-1.511875391443776896e-02 -1.397216258419791378e-02 1.711147012002059604e-03 -4.272340081071026030e-01 -2.160854588127192680e-02 -1.969911935493051103e-01 -4.272363702647669625e-01 2.063911637585308378e-02 1.973894533315021516e-01 -1.508993559093362025e-02 1.420081944609971093e-02 -1.726264821053606754e-03 -5.380900672916149458e-02 -2.386346158759090202e-02 -5.400931769909245866e-02 -5.351137486346282945e-02 -1.199881607146098886e-02 5.765176481740742070e-02 -5.374948035602197804e-02 1.167992478678347990e-02 -5.789270489916362866e-02 -5.405797814697656245e-02 2.408786656569713094e-02 5.393420108536836621e-02 4.319441504896902317e-03 -8.739983357812900237e-05 5.480205781135290819e-05 2.565166218260166886e+00 2.921044167644662719e-03 -2.385779240920491004e-04 2.197751490843127820e-03 -1.081868210237931383e-04 -1.889726131420015596e-05 -1.505073794665257481e+00 -2.198696353908955077e-03 -9.921062189952621418e-05 4.610931760668413211e-03 3.861655349559896082e-03 -3.566858073057485958e-04 4.005180049241315043e-02 6.560656696762577102e-03 5.965203992751712259e-02 3.988644945591367230e-02 -6.396250523329193374e-03 -5.965345722211559676e-02 4.576916690302869871e-03 -3.648588728242196065e-03 4.492823877454889410e-04 2.724040218444188140e-03 2.737268301363881932e-03 -5.295957483307587969e-04 -3.575834272182400273e-03 -7.909448723064767262e-03 1.188165305131174809e-03 -3.554102421670984543e-03 -8.007242050365785679e-03 3.221983054073557576e-04 2.715064019319954162e-03 2.524201680046279494e-03 3.165291270140020360e-05 -3.619770404738003981e-03 8.125349933579589096e-03 -3.547960811743004587e-04 2.640892268661538048e-03 -2.617270692018610484e-03 -3.732209109554539272e-05 2.810967620489276432e-03 -2.477903389826380861e-03 4.459753670156454530e-04 -3.765751748390042553e-03 7.986927494452948639e-03 -1.057301770530368968e-03 7.767719263208162916e-03 -2.069250113905006863e-04 2.834589197290790247e-06 5.963030807700381644e-03 2.560578908076182811e-04 -4.535342715411561088e-05 -4.283489465246428235e-02 1.247691678271085555e-03 1.384318877572832118e-02 -4.238325010705447371e-02 -1.364382266886348446e-03 -1.378744185485129836e-02
4.019447481533533310e-03 1.191897514240829875e-02 -4.563688607382916955e-04 -1.157079310269384584e-02 -1.860600727420972378e-01 -4.769007351561886654e-02 1.092403433421488407e-02 -1.860473170907101514e-01 -4.722472845575631517e-02 -3.993463747226474320e-03 1.197377720021953335e-02 -5.475481465793850464e-04 -5.717649869535480767e-02 -3.819939645208718371e-02 -5.855127445596395447e-02 -4.766739680204179486e-02 -1.402932679967326506e-02 6.797297651569872423e-02 4.733716716057591312e-02 -1.404822406098748047e-02 6.766825817700700130e-02 5.700075416513259580e-02 -3.810916202931181190e-02 -5.828293334530210146e-02 -1.360602814622600965e-04 2.365937116539726034e-03 -1.159819413159949696e-03 2.921044167644662719e-03 6.706458516432441952e-01 1.112443979045212306e-01 -2.362157664479239139e-06 -2.106572205002124349e-03 1.974763807335479921e-04 -2.059801483249633011e-03 -2.080763270362235018e-01 -1.591621834189763801e-02 2.047518263395190115e-03 -1.683745983096567207e-03 -6.873878803045735094e-04 -6.531365941725578508e-03 -4.429518052052010615e-03 -8.627544653004894093e-03 6.587585294135354062e-03 -4.417234832197770682e-03 -8.664394312567592210e-03 -2.034762612008102038e-03 -1.705950265140755186e-03 -6.722700712532005910e-04 -1.100340283173457598e-02 -1.123064239903800304e-02 -6.930098155455515635e-03 -5.207140355131954952e-03 -9.598391453022679654e-03 -2.225152519748817487e-04 -7.068520594582152622e-03 -1.176449003116458898e-02 1.797129550981846693e-03 -1.097127748750040266e-02 -6.846477774140116712e-03 8.294480422341850637e-03 7.170093374146054195e-03 -1.172102633014189196e-02 1.884529384560097547e-03 1.123489428283371873e-02 -6.974034288011068602e-03 8.474004404826887549e-03 1.104781139582298663e-02 -1.123820130356370517e-02 -6.937657059981202148e-03 5.224147890314759582e-03 -9.578549328642761013e-03 -2.612546376690223922e-04 5.735318808864333035e-04 -1.662958995650840228e-04 1.214149039438324791e-04 -1.606267211708419331e-05 -8.456524438109795986e-05 1.166905886152775273e-04 -1.038829697595687954e-02 3.837419611924367674e-02 -1.995550794781095986e-03 1.018562384836191846e-02 3.829624491632253880e-02 -2.155705084419077579e-03
-3.878662884742472595e-04 -5.314854744623241905e-04 7.160644743488944752e-03 -1.061293816982960547e-01 -4.745716476992115074e-02 -6.229968796709837164e-01 1.063084332492482964e-01 -4.708583358509681877e-02 -6.230644373801820235e-01 4.436132093511956499e-04 -4.984152671624194567e-04 7.199384129183078809e-03 -3.933559428860438495e-02 -4.281032821275566197e-02 2.814841559058904943e-02 5.055206374165672339e-02 5.199628693759560105e-02 4.083698170001875613e-03 -5.069568292764474460e-02 5.193392597525869903e-02 4.160232078324447441e-03 3.935307425532001691e-02 -4.283583951552985547e-02 2.819235172314460414e-02 8.456524438104002280e-05 -1.214149039438317933e-03 -8.140467742630995082e-03 -2.385779240920491004e-04 1.112443979045212306e-01 1.723712745913061228e+00 -6.283339386979350997e-05 2.267671357705808191e-04 -3.127496747502593794e-04 7.653390832258502824e-05 -1.588598272379489196e-02 -3.517687399118505365e-01 -1.979488122663872445e-04 -6.670733243918169171e-04 -7.913228175327555874e-03 -6.192112857982134261e-02 -8.804706477825654728e-03 -8.485862436301558342e-02 6.190364861310572453e-02 -8.788643805708571538e-03 -8.485578977381846855e-02 1.946417915364212687e-04 -6.840808595745959597e-04 -7.922676805984667919e-03 1.012893206441928609e-03 5.012498563595544146e-03 -8.399832654168578553e-04 9.407056682216252685e-03 1.249723133862328667e-02 -1.352571478564942344e-03 -8.037950100001380743e-03 -1.025790587288879369e-02 -1.154528179991969918e-02 1.247691678271047608e-03 -3.838033772917082143e-03 -1.595401286452605106e-03 8.090390000148321714e-03 -1.024940210529739007e-02 -1.157835200721957225e-02 -1.192889620459817350e-03 -3.815829490872875082e-03 -1.617605568496807613e-03 -1.013365637974791063e-03 5.020529899654093547e-03 -8.881712817681108960e-04 -9.393356167763450976e-03 1.250951455847751706e-02 -1.393200590390506486e-03 -8.503767591396935892e-05 1.058246633596145349e-04 9.628154639592571926e-04 -7.180959299401950548e-05 1.341705553309188617e-04 9.647051900906799052e-04 -9.619792601461035764e-02 -2.214286594493151093e-03 1.924733308006089036e-02 9.628296369052433135e-02 -1.996023226313966680e-03 1.916371269874549144e-02
-9.404127606712575638e-02 3.270360043038066100e-02 -3.560716463130950485e-03 -4.404006749277739052e-03 4.615656075997425899e-04 4.039289605913595066e-03 -4.357708459058100628e-03 -4.473926616141844607e-04 -4.109209472775944214e-03 -9.434410467968608327e-02 -3.270737988264357798e-02 3.656620064300614495e-03 9.372569180317726761e-03 2.873328582826542316e-03 -1.557701250130750018e-02 9.416505312873513917e-03 6.118933213542844876e-03 1.469356553486800797e-02 9.307846060316576214e-03 -6.121767802740020470e-03 -1.457545765165415078e-02 9.365955138857896128e-03 -2.793960085306767573e-03 1.550992722364209417e-02 -1.448166581943630460e+00 -4.119602966499558540e-04 1.973346512737012524e-03 2.197751490843127820e-03 -2.362157664479239139e-06 -6.283339386979350997e-05 2.433247271614829454e+00 -1.675714647037829588e-03 -2.521367090849141197e-03 2.121217582520470990e-04 -1.228321985406594639e-05 7.086472992830733606e-06 5.983345363613518791e-03 -5.567605614700409274e-03 7.143164776773384354e-04 -5.484930096451724052e-04 -6.236096233700925365e-05 -6.179404449749336184e-04 -5.655005448279007071e-04 7.795120292109283811e-05 6.481760630776918150e-04 6.186018491208299455e-03 5.598786095868972176e-03 -6.571522622017672826e-04 -4.436132093511716348e-04 -5.262887276009302166e-04 2.594593978441715309e-03 -4.072359813213116859e-04 4.133775912485435425e-04 2.366881979605468291e-03 -4.473926616140218304e-04 -9.023442277549149904e-05 -2.541209215228942744e-03 -4.147948858470662872e-04 -1.573197004408228043e-03 -2.330977183108505057e-03 -3.897560146055292427e-04 1.237770616082300643e-04 2.219955772887283272e-03 -4.407786201540827772e-04 1.548630564699945717e-03 2.319166394786954539e-03 -4.185743381099056408e-04 1.507056589808463461e-03 -2.585145347784535610e-03 -4.530618400083621759e-04 -4.100705705182704393e-04 -2.296489681209918417e-03 -4.288861011774978138e-01 4.096132567946627612e-01 -4.337204930532069513e-02 -4.284439052627453393e-01 -4.087529589733330804e-01 4.437076956577694353e-02 4.647308988698419310e-03 -1.039349372262932895e-05 6.425068846822564253e-05 4.966200273375616023e-03 -4.724315328683361976e-06 -3.732209109544781453e-05
9.780561052091721330e-02 6.872461508447205193e-03 1.845789998865958502e-03 -6.377825693547537595e-05 -2.584200484718874018e-04 8.928955970966562391e-05 1.464537751851668117e-05 -2.735378575232665001e-04 9.543116963682876912e-05 -9.792844271945963519e-02 6.684433758370723032e-03 1.928937948648500825e-03 5.907756318356478450e-03 -1.121505215845378621e-02 6.947578122171168408e-03 5.546346195722145697e-03 -1.284777553600196728e-02 -4.914232804761628146e-03 -5.541149448860700766e-03 -1.289927057308320330e-02 -4.992656439215620301e-03 -5.913425496750749841e-03 -1.121174513772379977e-02 7.027891482756582625e-03 -5.669178394264350529e-04 -3.842588012893805027e-01 2.000464082722806791e-02 -1.081868210237931383e-04 -2.106572205002124349e-03 2.267671357705808191e-04 -1.675714647037829588e-03 2.184020740772303348e+00 -1.929755255200342468e-01 2.220428204411568251e-05 -1.320446134330777697e-03 1.511780905137204557e-04 2.024841549818120166e-03 5.155172886517882941e-03 -8.225032987012100699e-04 1.275565138708053130e-05 1.377610349806279028e-03 -1.733823725579293593e-04 -4.251883795683896608e-06 1.381389802069119249e-03 -1.714926464265151035e-04 -2.077281449965102771e-03 5.212809533526216801e-03 -7.927401121313234350e-04 3.244187336117873490e-03 -8.375738645992971548e-03 -3.727484794228921004e-03 -8.447075807454188651e-04 7.223478137358700559e-04 -3.444025874515712748e-04 -4.336921471612368716e-04 6.793565442460366846e-04 2.192082312448883426e-04 3.091591951005584482e-03 6.425068846833135224e-04 3.951889772335230588e-03 4.984152671624263956e-04 6.845532911074457289e-04 2.688135421947130798e-04 -3.105764896991249080e-03 6.245544864348076194e-04 3.964645423722318665e-03 -3.242770041519303474e-03 -8.376211077525830967e-03 -3.727012362696061586e-03 8.645497051253409754e-04 7.199856560716005015e-04 -3.793625208828670082e-04 4.022494664920461260e-01 -8.738400712189402508e-01 8.220781103216409647e-02 -4.006890251390248792e-01 -8.747495019196868116e-01 8.388258081613639283e-02 5.470757150465274709e-04 3.495993343129887758e-05 5.621935240979277247e-05 4.497548192783235315e-04 5.669178394264959579e-06 -6.944743532973961047e-05
-1.026877179814445970e-02 1.827365169084615298e-03 2.322898603896601799e-02 -4.369991678912349669e-04 8.078579211827249763e-05 5.584140718350081266e-04 4.554239976726089621e-04 8.173065518398131958e-05 5.385719474551550799e-04 1.046908276807511154e-02 1.896812604414369356e-03 2.342835214583097875e-02 1.049742866004633231e-03 2.810022757423780507e-03 -3.667485989556288316e-03 -2.297906975808566930e-03 -7.799844607442264679e-04 -1.983267574926871231e-03 2.293182660480013076e-03 -8.073854896498385610e-04 -1.972874081204052492e-03 -1.099348176954454770e-03 2.793960085306697316e-03 -3.679296777877673168e-03 1.963425450546759602e-03 2.015487405467607934e-02 -1.986224996322545899e-01 -1.889726131420015596e-05 1.974763807335479921e-04 -3.127496747502593794e-04 -2.521367090849141197e-03 -1.929755255200342468e-01 4.040480133376265770e-01 -9.448630656977766423e-06 1.535402481779971388e-04 9.826575883391839921e-05 -7.606147678972330567e-05 -9.680122108206598401e-04 -2.762307172605386885e-03 3.118048116847616652e-05 -1.563748373751297168e-04 -8.834469664396916186e-05 -3.165291270130262541e-05 -1.563748373751303673e-04 -8.598253897969219419e-05 7.228202452687311009e-05 -9.732089576820764738e-04 -2.983405129981704391e-03 2.593649115376000049e-04 -4.171570435112958346e-04 1.690360024556534233e-03 -1.685163277695128550e-03 7.265996975315680692e-04 1.674769783972312413e-03 1.869411575508716714e-03 -5.149503708123609816e-04 -5.146669118926472386e-03 -9.632878954921105397e-04 5.735318808864275572e-04 7.681736724228483380e-04 -1.849569451128798290e-03 -5.069190347538212295e-04 -5.155645318050725012e-03 9.481700864407460782e-04 5.777837646821271968e-04 7.625044940285843204e-04 -2.787346043846777670e-04 -4.237710849712674139e-04 1.696029202950800636e-03 1.700753518279344949e-03 7.346310335901060865e-04 1.696501634483656151e-03 -4.304276452692050448e-02 8.242749169494183181e-02 -1.071399127470737261e-01 4.389408614912589796e-02 8.400919246694163456e-02 -1.075230547202194464e-01 -3.510166289115451308e-04 -9.448630657098383914e-07 -5.669178394268178304e-06 -4.369991678912247754e-04 -5.669178394264451359e-06 -3.259777576702059532e-05
1.149284189977282586e-02 1.079175350501538309e-02 -1.208479861043861795e-03 -5.148558845057887856e-02 -5.976258890619322132e-04 -5.326665532944321879e-03 -5.149456464970309649e-02 1.218873354768754396e-04 5.258162960680452108e-03 1.148292083758290644e-02 -1.091694786122207085e-02 1.211786881774107793e-03 -1.388995949748075484e-02 -4.172042866645936376e-03 -2.941358723557499326e-03 -1.383846446039982934e-02 -3.341035800353203428e-03 3.892363399195496350e-03 -1.388003843529092216e-02 3.449222621376982038e-03 -3.792207914230085429e-03 -1.388712490828362262e-02 4.230151945187001286e-03 2.976318656988941047e-03 3.992046452626005215e-04 -2.267671357734719255e-05 1.039349372289021509e-05 -1.505073794665257481e+00 -2.059801483249633011e-03 7.653390832258502824e-05 2.121217582520470990e-04 2.220428204411568251e-05 -9.448630656977766423e-06 2.442216856697621008e+00 3.072694689691435853e-03 -3.014113179617284709e-04 -1.998385383978349208e-03 -2.866714541366506552e-03 3.075529278889481302e-04 2.946083038886122135e-03 5.839253746092683056e-04 6.533728099390062084e-03 2.935689545163159414e-03 -6.373101378219703976e-04 -6.526169194864123169e-03 -2.010668603832422609e-03 2.894588001804872246e-03 -3.358988198601267302e-04 1.596818581051117659e-03 1.486269602363090962e-03 -5.329027690610590052e-04 -8.688015889211030650e-04 -7.847087760727892124e-04 -2.617270692017146811e-04 -9.037615223525378473e-04 -7.284894236630145258e-04 3.992046452627414678e-04 1.591149402656853208e-03 1.304383462213612324e-03 2.673962475962664460e-04 -8.829745349066774572e-04 7.143164776773967654e-04 -4.974704040966622387e-04 1.597763444116846471e-03 -1.237770616081297756e-03 -2.759000151876197550e-04 1.582645635065564951e-03 -9.042339538850932557e-04 5.451859889149860382e-04 -8.787226511109791187e-04 7.747877138826854762e-04 2.834589197131033057e-04 8.647859208917680826e-03 -2.078698744562945504e-04 1.700753518262123698e-05 6.235623802157956412e-03 2.168460735805718964e-04 -1.795239824857637612e-05 -4.231214916135966897e-01 -4.712882485458656789e-02 -4.342099321212452567e-01 -4.228427570092121446e-01 4.594963574857971467e-02 4.345897670736609264e-01
3.413317824880060872e-03 4.613766349865623499e-03 -7.955747013284526249e-04 -1.124292561889225946e-02 7.041828212975816126e-02 -6.760495235160384267e-03 1.092356190268205587e-02 7.055953915808192700e-02 -6.863957740855797240e-03 -3.417569708675744899e-03 4.614711212931334530e-03 -7.823466184085007928e-04 -6.803014073116664005e-05 -1.027255125040731076e-02 1.205645271846921170e-02 1.830672189814587861e-03 -1.352854937484656607e-02 -1.151693590794837171e-02 -1.820751127624632227e-03 -1.353894286856938307e-02 -1.148244840604992906e-02 2.740102890563342482e-05 -1.026074046208592591e-02 1.203188627876073183e-02 -4.724315327830908018e-07 2.817581661949466153e-03 -2.272395673034363617e-04 -2.198696353908955077e-03 -2.080763270362235018e-01 -1.588598272379489196e-02 -1.228321985406594639e-05 -1.320446134330777697e-03 1.535402481779971388e-04 3.072694689691435853e-03 3.864612770955523358e-01 2.022063652404954559e-01 2.617270692018840877e-04 -1.559024058422725859e-03 2.324363141648441862e-04 -1.256195445862444936e-03 -2.784039023116734960e-03 6.283339386976409015e-04 1.032735330821861561e-03 -2.933327387499034492e-03 8.196687095040800126e-04 -2.612546376690216875e-04 -1.555717037692774547e-03 2.310190195662794287e-04 -3.798349524157236621e-04 -5.269973749001729407e-03 2.083423059892165546e-04 1.790515509521877716e-03 2.925768482973340606e-03 -2.544043804426200303e-03 2.282316735224318004e-03 4.130941323287411551e-03 1.770200953609100307e-03 -4.729039643882362561e-04 -1.031790467756141640e-03 1.384224391266207510e-04 -2.316804237122774539e-03 4.129524028688845438e-03 1.740437767039201096e-03 4.672347859939572222e-04 -1.032262899288993469e-03 1.341705553309336068e-04 3.368436829258849782e-04 -5.275642927395998195e-03 2.130666213177769409e-04 -1.803743592441831283e-03 2.929075503703339189e-03 -2.538847057564793102e-03 8.026611743212845986e-04 -1.837758662807367142e-04 6.614041459974628564e-06 -1.322808291994825424e-05 -1.719650779593413456e-04 6.614041459975983817e-06 -4.441943001366108201e-02 -1.367179061560831466e-01 -8.731952021765924943e-02 4.401266646387259202e-02 -1.364755487797283395e-01 -8.571656002668097407e-02
-3.392058405901441243e-04 -8.144719626426931945e-04 -2.663096550705756384e-03 -1.028970051504995709e-01 -6.943326238375470937e-03 8.121098049783920247e-03 1.029782633741506831e-01 -6.667898654720784760e-03 8.055902498249879057e-03 3.821971100799682799e-04 -7.884882283356042798e-04 -2.672545181362869296e-03 -8.963915904397897969e-03 3.343870389550356037e-03 -1.117773006735821133e-02 8.759353050671537383e-03 -2.907816084724843160e-03 -7.948660540291712165e-03 -8.757463324540099708e-03 -2.913012831586252530e-03 -8.011021502628621130e-03 8.939349464689433714e-03 3.367019534660268924e-03 -1.111584153655415658e-02 -2.598373430701623590e-05 -3.094426540202717467e-04 7.199856560715941047e-04 -9.921062189952621418e-05 -1.591621834189763801e-02 -3.517687399118505365e-01 7.086472992830733606e-06 1.511780905137204557e-04 9.826575883391839921e-05 -3.014113179617284709e-04 2.022063652404954559e-01 2.299692767002745164e+00 1.039349372281804789e-05 2.900729611732208728e-04 5.768389016164131300e-04 -1.051538105829497027e-02 8.465973068768320366e-04 3.178519353050969845e-03 1.052152266822209761e-02 7.010883947573795559e-04 3.273005659622043890e-03 6.614041459975390894e-06 2.683411106618520891e-04 5.796734908135462230e-04 5.045568770895430015e-04 -6.618765775303839119e-04 5.631383871636127213e-04 -2.561523771141847872e-03 -3.843230519778483706e-03 3.132221062831144613e-04 2.201058511573193190e-03 3.038679619325777154e-03 -1.863128236121748549e-02 -4.469202300811800843e-04 8.324243608911718840e-04 4.407786201540745373e-04 -2.155705084419084951e-03 3.034427735530082285e-03 -1.855900033669061200e-02 4.403061886212157692e-04 8.168341203069519069e-04 4.388888940226458074e-04 -5.158952338780756989e-04 -6.675457559246483633e-04 5.612486610321913098e-04 2.592231820777454211e-03 -3.860238054961281397e-03 2.829864881803745335e-04 -5.669178394264366656e-06 4.724315328771538106e-07 -1.072419579581694127e-04 2.541681646761957854e-04 3.070804963557745911e-05 -1.096041156224484810e-04 -4.118752589739744230e-01 -8.728881216802367171e-02 -9.322330811113976878e-01 4.126396531941344814e-01 -8.578695232507640989e-02 -9.324938633175336999e-01
-4.806343615603445030e-01 -4.441451672571937737e-01 4.780440194656984665e-02 -3.853624013501282496e-03 3.259305145169249553e-03 1.106387406794003339e-02 -3.825278121529981923e-03 8.806123772424313215e-04 -1.160291844692804691e-02 -6.052320367410215021e-03 9.774608414777740534e-03 -1.031790467756146410e-03 -3.671312684972417167e-02 -4.601341400551510474e-02 5.573747224627736106e-03 -3.664793129819013395e-02 -4.605262582274211036e-02 4.322748525626720489e-03 -1.353516341630637762e-03 1.848624588063106340e-03 3.547960811743853518e-04 -1.285486200899464346e-03 1.666266016380918121e-03 -6.519555153404379272e-04 3.206676272409134804e-02 5.075804388998165356e-02 -5.470284718932386450e-03 4.610931760668413211e-03 2.047518263395190115e-03 -1.979488122663872445e-04 5.983345363613518791e-03 2.024841549818120166e-03 -7.606147678972330567e-05 -1.998385383978349208e-03 2.617270692018840877e-04 1.039349372281804789e-05 5.246834052522469927e-01 4.681182329604069992e-01 -5.016939420004384864e-02 -2.029565865146673587e-03 -2.921044167644791089e-03 2.834589197130057275e-05 -2.023424255219582676e-03 -2.837896217862246814e-03 5.947912998648975658e-04 2.090981964417907950e-03 3.073167121224224148e-03 -3.444025874515884594e-04 3.084977909545536141e-04 7.360483281886932329e-04 -1.714926464265039904e-03 1.947362778429849884e-03 5.891221214706439564e-04 -2.012558329963880233e-04 1.903899077407191897e-03 6.330582540262097175e-04 3.118048116843279843e-05 2.782621728518171016e-04 1.105962218414437842e-03 1.523591693458571303e-03 1.233046300752518171e-04 -1.866104554778733309e-04 -2.437746709533714085e-04 1.672407626308013151e-04 -3.732209109557303988e-04 -1.280289454038199826e-04 1.483435013165828632e-04 -3.396782721230297807e-04 2.130666213177704899e-04 1.233046300752409750e-04 -1.398397337251753442e-04 1.615715842365531268e-04 8.314794978254763571e-04 -8.064406265841507319e-04 9.070685430822309023e-05 -1.511780905137259309e-04 -1.978543259598315208e-03 6.425068846835168103e-05 2.735378575232543571e-04 -4.582585868698543785e-05 -1.398397337251970282e-04 2.352709033619855734e-04 -7.842363445397757286e-05 1.322808291994857950e-04
-4.403879192763949790e-01 -7.221451406082758373e-01 6.218946969048320256e-02 5.514693283020810112e-03 9.237453761921178563e-03 -1.447530216668892721e-03 2.697584052604225929e-03 9.068795704691826748e-03 -3.120410274509754014e-03 1.427451876522517135e-02 -5.893583372370832067e-03 1.298241852286559361e-03 7.008521789909514729e-03 1.040010776427826439e-02 2.293182660480005703e-03 -3.904646619049684242e-03 -4.774865502569284464e-03 -3.777562536711583097e-03 9.047063854180498188e-04 -1.938859010838476192e-03 -1.708784854337894350e-03 1.192417188926970725e-03 -9.037615223523294637e-04 2.124052171717752836e-03 -4.966294759682302745e-02 -8.429879299658196712e-02 8.436209882198467125e-03 3.861655349559896082e-03 -1.683745983096567207e-03 -6.670733243918169171e-04 -5.567605614700409274e-03 5.155172886517882941e-03 -9.680122108206598401e-04 -2.866714541366506552e-03 -1.559024058422725859e-03 2.900729611732208728e-04 4.681182329604069992e-01 7.831601455080806629e-01 -6.593821390369061786e-02 8.758880619138577350e-04 5.744767439521428166e-04 -5.064466032209504268e-04 1.696029202950853979e-04 -1.285013769366762570e-04 5.522724619079358646e-04 -3.072222258158527862e-03 -3.856931034231306232e-03 4.757385535853549292e-04 -1.988936753321256246e-04 1.783901468061920449e-03 1.205645271846924726e-03 -3.850316992771562336e-04 6.675457559246499896e-04 6.051847935877247616e-04 2.503887124134188819e-05 3.718036163571913910e-04 -1.011003480310529966e-04 5.055017401552107728e-05 1.457451278858839247e-03 -8.182514149055169356e-04 -4.516445454097310110e-04 3.396782721229972546e-04 4.171570435112744758e-04 -2.007834014635507223e-04 -3.307020729980368612e-06 1.563748373750988713e-04 -1.384224391266200734e-04 3.458198820501532170e-04 -6.897500379689680723e-05 -4.365267363583410706e-04 2.551130277419003112e-04 -3.982597821970831290e-04 -3.779452262842985643e-04 2.145311590696246697e-03 -3.373161144587524742e-04 2.742465048225460871e-03 1.492883643822986647e-03 2.362157664275951231e-06 -6.188853080403371697e-05 2.399952186905225681e-04 -2.182633681791813773e-04 -1.110214102210157865e-04 1.360602814623400564e-04 1.540126797108581566e-04
4.738110329313145047e-02 6.248946371384633824e-02 -1.468369171583124855e-01 1.270132176081679651e-02 -1.783901468061898764e-03 -1.127883041538926476e-02 -1.354933636229223824e-02 -2.590814526178885496e-03 -1.102749683991022071e-02 -1.537764639444256717e-03 1.297296989220886061e-03 6.078304101717277481e-03 5.083174320910710531e-02 6.628214405960933253e-02 -1.174512033831751762e-02 -5.114827233612019575e-02 -6.777313797730089018e-02 3.471899334954162142e-03 -9.968305343248458524e-04 -3.214424149547982518e-03 4.577861553368585130e-04 7.639217886271402417e-04 3.507804131451170045e-03 -7.346310335901095560e-04 5.285091558053022637e-03 8.459359027308373941e-03 -6.614986323040984370e-03 -3.566858073057485958e-04 -6.873878803045735094e-04 -7.913228175327555874e-03 7.143164776773384354e-04 -8.225032987012100699e-04 -2.762307172605386885e-03 3.075529278889481302e-04 2.324363141648441862e-04 5.768389016164131300e-04 -5.016939420004384864e-02 -6.593821390369061786e-02 1.788039968289715231e-01 3.330642306630413746e-03 3.888111515399752475e-03 -4.015668029271285498e-05 -3.449695052909976765e-03 -3.864489938756979302e-03 6.921121956331518664e-04 3.392058405901572432e-04 4.809353004467780139e-04 6.821911334431619714e-04 -1.334619080316442295e-03 -1.036514783084697012e-03 3.176157195386692701e-03 -1.904843940472881244e-03 1.117773006735820309e-03 1.588314813459769772e-03 1.955394114488409260e-03 -8.465973068768433123e-04 1.416822167033268817e-03 1.368634150682020763e-03 1.247691678271051728e-03 3.161984249401053257e-03 -2.692859737276156497e-05 9.684846423534923705e-05 -6.099091089162996492e-04 -4.081808443870432084e-04 4.960531094981530465e-05 3.259777576702032427e-04 4.403061886212048187e-04 -1.223597670095487549e-04 3.609376911015065655e-04 1.096041156224537394e-04 -1.681856256965138640e-04 3.070804963560091853e-05 4.251883795698338520e-06 -3.358988198601755193e-04 -1.028955878559011366e-03 -2.097596005877847003e-04 -6.141609927121267909e-05 1.149425919437133776e-03 1.507056589808696565e-04 2.031455591278117658e-04 -9.921062189984473922e-06 -4.152673173798737726e-04 -2.362157664276899908e-04 7.747877138827857649e-05
-4.450305039497681053e-03 -1.292289214972596953e-02 -3.361350356266031361e-03 -4.727107398912941960e-01 4.498162353775896072e-02 4.212889296976507492e-01 -5.682878908717351081e-03 -1.128166500458652926e-03 -1.068073209479437902e-02 -4.528256242418817260e-03 1.192133730007257503e-02 -5.996101015000429926e-03 -3.882442337005485161e-02 4.202750916281448174e-03 5.107410058546191234e-02 -1.012893206441922538e-03 -9.028166592866048801e-04 -7.554180210357354331e-04 -3.897560146056855412e-02 6.730259617057684184e-03 5.103016445290636804e-02 -1.030373173157585719e-03 7.270721290644278131e-04 -9.335247089222406015e-04 -1.181078832137704565e-05 -1.422018913894672874e-04 -1.519339809662882072e-03 4.005180049241315043e-02 -6.531365941725578508e-03 -6.192112857982134261e-02 -5.484930096451724052e-04 1.275565138708053130e-05 3.118048116847616652e-05 2.946083038886122135e-03 -1.256195445862444936e-03 -1.051538105829497027e-02 -2.029565865146673587e-03 8.758880619138577350e-04 3.330642306630413746e-03 5.175770901350363884e-01 -4.606679876872776802e-02 -4.313701461772515566e-01 2.113658677994944071e-03 -3.236156000059598175e-04 -3.049073113048621914e-03 -2.013975624562489714e-03 -1.851931608793126391e-04 3.448277758311393305e-03 2.758527720342557939e-03 1.062970948924693050e-04 -6.996711001588332840e-04 1.247219246738287719e-04 1.647368755066714631e-03 -6.321133909604917476e-04 1.039349372281852223e-04 2.574751854061681309e-04 3.127496747502519527e-04 2.702308367932577254e-04 1.516505220465849159e-04 1.440916175209062088e-04 1.294462400023969374e-04 -1.766893932879127094e-03 -2.801518989832421994e-04 2.778842276255353346e-03 -2.744827205889831690e-04 -6.547901045375441320e-04 2.645616583990149581e-04 -1.450364805866024946e-04 1.785791194193193758e-04 1.251943562066552308e-04 -1.908623392735445644e-04 3.089702224874125991e-04 1.162181570824375159e-04 2.078698744563704445e-04 -6.614041459967513487e-06 1.223597670095501102e-04 -2.092871690549365574e-04 4.157397489127219155e-05 4.346370102269593409e-05 3.401507036558670816e-05 2.929075503703372149e-04 -4.015668029269930245e-05 1.766893932879308698e-04 1.775870132003339388e-03
-9.274775853016770794e-03 -1.339296152491709427e-02 -7.313240128601223569e-04 4.212435762704963560e-02 -1.671698979008749975e-01 -6.293921853312464676e-02 -1.759807459886266606e-03 1.226951933978698631e-02 -2.175547208799023975e-03 8.738566063225905109e-03 -1.276604488081798175e-02 4.459753670154751465e-03 -5.343389609207451624e-02 4.673765154538242310e-03 7.068662324042002121e-02 3.349539567944805887e-04 -1.636502829811019993e-03 -4.496130898184619654e-03 5.277579896680696658e-02 -1.096844289830327911e-02 -6.868682056184320650e-02 -5.603037979664843987e-04 -3.651895748972064219e-04 4.756913104320789620e-03 -8.692740204540542071e-05 -4.593451793952825490e-03 5.272335906665980964e-04 6.560656696762577102e-03 -4.429518052052010615e-03 -8.804706477825654728e-03 -6.236096233700925365e-05 1.377610349806279028e-03 -1.563748373751297168e-04 5.839253746092683056e-04 -2.784039023116734960e-03 8.465973068768320366e-04 -2.921044167644791089e-03 5.744767439521428166e-04 3.888111515399752475e-03 -4.606679876872776802e-02 1.879984593214028832e-01 6.798951161934867204e-02 3.288123468673625734e-04 9.854921775363156486e-04 -5.102260554837762278e-04 2.847344848519366665e-03 -1.412570283237712726e-04 -3.855986171165583926e-03 2.783094160051032603e-03 1.518867378130030242e-03 7.218753822030131309e-04 1.579338614335522133e-03 2.796322242970975761e-03 -1.155095097831390204e-03 7.157337722758951156e-04 7.757325769485281294e-04 4.336921471612359500e-04 2.125941897848627159e-05 -2.239325465734566707e-04 6.472312000118491618e-05 -1.594928854919752193e-03 2.803408715963798085e-03 9.699019369520828779e-04 -2.703253230998457855e-03 1.726264821053547123e-03 -1.080450915640242390e-03 5.669178394264451359e-06 -9.439182026450419934e-04 -7.086472992833274705e-06 -6.826635649760182459e-04 6.547901045375468425e-04 -4.185743381098676937e-04 -2.329087456977014907e-04 1.384224391266146523e-04 -4.010943713942139994e-04 3.023561810274383093e-04 2.088147375220748619e-04 3.510166289115464861e-04 -2.976318656988836964e-05 2.759000151875411503e-04 5.102260554839361476e-05 -5.461308519808151388e-04 3.226707369402228740e-04 7.086472992841406221e-06
-1.585952655795501952e-03 1.816499243828930202e-03 4.606679876872769516e-03 3.949499268778976502e-01 -6.290614832582480664e-02 -7.492050739471662890e-01 -1.651620638862399959e-02 -2.221845499018843678e-03 -7.273083448308529687e-03 -3.497883069261231541e-03 1.936024421641310139e-03 3.971731896715144892e-03 2.831282176402245311e-03 3.333004464294676145e-03 -2.308772901064240317e-03 -1.176826948342743484e-03 -1.034625056953268661e-03 9.363592981193582989e-04 -8.527389168039540418e-03 -1.457451278858849873e-03 1.331217573279881022e-02 -1.060608791260322231e-03 1.310052640607958525e-03 -3.155842639473821183e-04 -1.069584990384697155e-03 4.866044788410417606e-04 3.089702224874146591e-04 5.965203992751712259e-02 -8.627544653004894093e-03 -8.485862436301558342e-02 -6.179404449749336184e-04 -1.733823725579293593e-04 -8.834469664396916186e-05 6.533728099390062084e-03 6.283339386976409015e-04 3.178519353050969845e-03 2.834589197130057275e-05 -5.064466032209504268e-04 -4.015668029271285498e-05 -4.313701461772515566e-01 6.798951161934867204e-02 8.137755985632405542e-01 3.054269859909994854e-03 -5.036120140238371746e-04 -3.744019897878865348e-03 -6.302236648290720708e-04 6.037674989891857538e-04 6.897500379688312460e-04 1.889726131403413750e-06 9.774608414777697166e-04 1.138559994181480121e-04 -1.667683310979531722e-04 8.669118627896129151e-04 1.659179543388075414e-03 2.494438493476467018e-04 1.233046300752680801e-04 3.727484794228768349e-04 1.332256922652254490e-04 2.508611439462182357e-04 -4.535342715409392683e-05 1.710202148936623527e-04 -1.097930882355883887e-03 1.899174762078591205e-03 6.174680134419662132e-04 -1.325170449659353452e-03 5.640832502293129103e-04 1.620440157693958487e-04 -1.625164473022223076e-04 2.834589197153909723e-06 3.581031019043892476e-04 -2.248774096391637986e-04 3.250328946044988253e-04 1.091316840895906887e-04 -4.535342715412645290e-05 -9.921062189961434626e-06 5.102260554838548325e-05 8.031336058526850064e-06 -1.039349372281743802e-04 -2.688135421947024546e-04 7.984092905254368570e-05 1.089899546297362458e-03 -4.900532290308807354e-03 -1.984212437992693501e-05 -1.606267211707538417e-05
-4.455029354826249219e-03 -1.193267565686108311e-02 6.002715056460406276e-03 -5.698941580834404781e-03 1.124859479728667136e-03 1.065569322355299289e-02 -4.726228676261831074e-01 -4.549893606623561793e-02 -4.212945988760449234e-01 -4.487627130593183078e-03 1.293045105425166819e-02 3.320721244440456594e-03 -1.027066152427583666e-03 -7.204580876044304298e-04 9.259658043965541966e-04 -3.884521035750047868e-02 -6.732149343189113185e-03 -5.084686101815846793e-02 -1.023286700164733470e-03 9.184068998708538054e-04 7.332137389915327095e-04 -3.888914649005605073e-02 -4.269836193946875864e-03 -5.114827233612020269e-02 -1.511780905148751852e-05 1.492883643822980142e-04 1.522174398860014514e-03 3.988644945591367230e-02 6.587585294135354062e-03 6.190364861310572453e-02 -5.655005448279007071e-04 -4.251883795683896608e-06 -3.165291270130262541e-05 2.935689545163159414e-03 1.032735330821861561e-03 1.052152266822209761e-02 -2.023424255219582676e-03 1.696029202950853979e-04 -3.449695052909976765e-03 2.113658677994944071e-03 3.288123468673625734e-04 3.054269859909994854e-03 5.174892178699254108e-01 4.654442704844455325e-02 4.312969192896589643e-01 -2.024841549818170473e-03 -8.905334394323670064e-04 -3.339146074221803918e-03 2.669238160633207249e-04 1.096041156224388316e-04 -1.710202148936623527e-04 1.247219246738396140e-04 1.970039492007005268e-04 -3.042459071588661176e-04 1.289738084695379525e-04 1.753193418426303267e-03 3.415679982544331944e-04 2.756165562678263015e-03 2.985767287645908243e-04 6.543176730046959891e-04 1.318083976666268101e-04 -2.527508700776379125e-04 -1.738548040907620523e-04 2.621995007347200334e-04 -1.615715842365585478e-04 -1.403121652580668552e-04 2.743409911291200525e-03 -1.483435013165828632e-04 6.982538055602400661e-04 1.275565138709393136e-04 -1.661069269519505932e-03 6.391998639533114698e-04 1.044073687610333652e-04 2.026731275949432941e-04 -4.204640642412033448e-05 9.779332730105636494e-05 -2.040904221934768809e-04 3.779452262835287808e-06 1.795239824850590298e-05 -2.404676502233788426e-04 -1.713509169666462949e-03 7.606147678973279244e-05 -4.440856408840441723e-05 -3.505441973786996984e-04
-8.742345515488733620e-03 -1.278777673132931725e-02 4.466367711614729549e-03 1.727682115652118657e-03 1.224589776314421313e-02 -2.163736420477641292e-03 -4.260387563289787238e-02 -1.673026511616073631e-01 -6.352786822306251413e-02 9.263909927761066615e-03 -1.338445775732568371e-02 -7.185683614730327623e-04 5.447135573822544470e-04 -3.784176578171553808e-04 4.781951975562123702e-03 -5.283674263454532505e-02 -1.104403194356013904e-02 -6.879547981439992910e-02 -3.330642306630310964e-04 -1.626581767621060890e-03 -4.487154699060367027e-03 5.338665293878896989e-02 4.707307793370970467e-03 7.060772717443317137e-02 1.294462400025731203e-04 -4.645419262566918318e-03 5.371546528565645726e-04 -6.396250523329193374e-03 -4.417234832197770682e-03 -8.788643805708571538e-03 7.795120292109283811e-05 1.381389802069119249e-03 -1.563748373751303673e-04 -6.373101378219703976e-04 -2.933327387499034492e-03 7.010883947573795559e-04 -2.837896217862246814e-03 -1.285013769366762570e-04 -3.864489938756979302e-03 -3.236156000059598175e-04 9.854921775363156486e-04 -5.036120140238371746e-04 4.654442704844455325e-02 1.880239706241770559e-01 6.859422398140357924e-02 2.898839885600581427e-03 6.009329097920291336e-04 3.876773158611217067e-03 -7.086472992817011672e-06 -6.727425027860662980e-04 -1.275565138709230505e-05 6.831359965088799413e-04 6.519555153404200378e-04 -4.247159480369857090e-04 1.585480224262632125e-03 2.810495188956634287e-03 1.057774202063192608e-03 2.693804600341367494e-03 1.739965335506351869e-03 -1.078561189508825315e-03 -7.317964443929813418e-04 7.724255562185369187e-04 4.766834166510701886e-04 -1.086592525566991776e-05 -2.116493267192043771e-04 6.519555153404932215e-05 -2.778842276255320820e-03 1.807995476237528104e-03 7.195132245387317587e-04 -1.602960190978292704e-03 2.797739537569539272e-03 -1.139504857247168167e-03 -2.177909366463223924e-04 2.291292934348729791e-04 3.491269027801227436e-04 3.122772432174038097e-04 1.237770616080782760e-04 -3.992046452627943227e-04 5.451859889151053004e-04 4.341645786940908692e-04 -7.511661372402024354e-05 6.283339386976794991e-05 2.669238160632868436e-04 1.015727795639092710e-04
3.519614919772614745e-03 1.947835209962708869e-03 3.978345938175155069e-03 1.650392316876973103e-02 -2.102792752739301475e-03 -7.300956908747003801e-03 -3.948200082063625382e-01 -6.339889441459299613e-02 -7.491965701795748611e-01 1.578393751269823245e-03 1.832561915946005586e-03 4.569357785777224124e-03 1.076199031844571156e-03 1.330839628053616819e-03 -3.307020729987543862e-04 8.579829068186507410e-03 -1.438554017544627518e-03 1.339579611411423170e-02 1.168323180751325123e-03 -1.023286700164739542e-03 9.321074143236456489e-04 -2.852541595380802056e-03 3.363712513930290290e-03 -2.321056120918451628e-03 1.030845604690542282e-03 5.815632169449509378e-04 3.075529278888410652e-04 -5.965345722211559676e-02 -8.664394312567592210e-03 -8.485578977381846855e-02 6.481760630776918150e-04 -1.714926464265151035e-04 -8.598253897969219419e-05 -6.526169194864123169e-03 8.196687095040800126e-04 3.273005659622043890e-03 5.947912998648975658e-04 5.522724619079358646e-04 6.921121956331518664e-04 -3.049073113048621914e-03 -5.102260554837762278e-04 -3.744019897878865348e-03 4.312969192896589643e-01 6.859422398140357924e-02 8.137897715092261564e-01 1.086592525565907574e-05 -5.555794826378945492e-04 -3.165291270128907288e-05 -1.469262067180384344e-04 -1.714926464264888116e-04 1.842482978136488793e-05 -3.812522470142626699e-04 -2.144839159163637078e-04 3.080253594217108922e-04 -1.861380239450197670e-04 -1.103127629217289353e-03 1.806105750106119269e-03 -5.990431836606392724e-04 -1.348319594769253980e-03 5.560519141707969022e-04 -2.234601150405976858e-04 1.299186715352342383e-04 3.486544712472854426e-04 -1.507056589808994720e-04 2.159012105149027156e-04 -4.393613255554949804e-05 -2.598373430704901607e-05 9.495873810393064447e-04 1.228321985424253582e-04 1.733823725579247514e-04 8.536837798696805986e-04 1.665321153315182587e-03 -9.826575883392619191e-05 -3.779452262839353566e-06 -1.034625056953262373e-04 -1.119662732867066513e-04 -4.866044788411766353e-05 -1.417294598564079961e-05 4.913287941695913645e-03 -4.724315328616954593e-07 1.700753518282588014e-05 2.711756998589865374e-04 1.001554849653390924e-04 1.063915811990302600e-03
-6.007439371788947553e-03 -9.800119717551951382e-03 1.048325571406059096e-03 -3.830947299924268058e-03 -8.522664852710819597e-04 1.157268282882524535e-02 -3.830947299924203006e-03 -3.284816447943417900e-03 -1.106576379407151270e-02 -4.820143340678151311e-01 4.446823219100504154e-01 -4.776660742394142622e-02 -1.283596474768006722e-03 -1.711619443535048260e-03 6.552625360704180790e-04 -1.264226781920972653e-03 -1.831617052880276774e-03 -2.985767287646106652e-04 -3.667911177935860578e-02 4.597798164055096753e-02 -4.345425239203771356e-03 -3.676840133906825181e-02 4.597278489368954169e-02 -5.609652021124744009e-03 3.199637042569614814e-02 -5.049820654691120070e-02 5.510913830757978131e-03 4.576916690302869871e-03 -2.034762612008102038e-03 1.946417915364212687e-04 6.186018491208299455e-03 -2.077281449965102771e-03 7.228202452687311009e-05 -2.010668603832422609e-03 -2.612546376690216875e-04 6.614041459975390894e-06 2.090981964417907950e-03 -3.072222258158527862e-03 3.392058405901572432e-04 -2.013975624562489714e-03 2.847344848519366665e-03 -6.302236648290720708e-04 -2.024841549818170473e-03 2.898839885600581427e-03 1.086592525565907574e-05 5.259665292954821547e-01 -4.685797985680066891e-01 5.015380395945963354e-02 1.384224391266417574e-04 1.785791194193302178e-04 -2.059801483249182417e-04 1.143284309510069971e-04 1.610991527036561947e-04 -1.719650779593532176e-04 1.029900741624455683e-04 1.866104554778679099e-04 1.081868210238618767e-04 1.757445302221979921e-04 3.661344379629052556e-04 1.261392192723732007e-04 1.909568255801445506e-03 -6.269166440990754392e-04 -9.637603270249567311e-05 2.995215918303196362e-04 -1.084702799435940728e-03 -1.518394946597187520e-03 2.985767287646016663e-04 -9.571462855649851519e-04 1.713036738133576859e-03 1.929882811714208387e-03 -6.051847935877410246e-04 2.314914510991353779e-04 -7.369931912542702565e-05 1.958701135218389629e-03 -2.031455591277372269e-05 9.954132397262864616e-04 8.102200788469900855e-04 -9.354144350534989490e-05 1.214149039438267193e-04 1.653510364995334266e-05 -1.261392192723623587e-04 1.365327129952058176e-04 8.928955970966510891e-05 1.280289454037766145e-04
-1.430664410945936549e-02 -5.875630974122320743e-03 1.283596474768055511e-03 -2.706560251728427381e-03 8.976671555785006862e-03 -3.073167121224245832e-03 -5.523197050612206789e-03 9.278555305279583693e-03 -1.448002648201740863e-03 4.409406641698357943e-01 -7.207618610800752279e-01 6.219702859500890468e-02 -1.192889620459818868e-03 -8.347865185554452332e-04 2.116493267192110558e-03 -1.008168891113376056e-03 -1.978543259598327352e-03 -1.818861401493196504e-03 3.793625208828657613e-03 -4.707780224903814273e-03 -3.680714072476217597e-03 -7.114818884801994876e-03 1.044120930763668166e-02 2.266726494640082957e-03 5.004419984383726844e-02 -8.414383545380541007e-02 8.501877865265341713e-03 -3.648588728242196065e-03 -1.705950265140755186e-03 -6.840808595745959597e-04 5.598786095868972176e-03 5.212809533526216801e-03 -9.732089576820764738e-04 2.894588001804872246e-03 -1.555717037692774547e-03 2.683411106618520891e-04 3.073167121224224148e-03 -3.856931034231306232e-03 4.809353004467780139e-04 -1.851931608793126391e-04 -1.412570283237712726e-04 6.037674989891857538e-04 -8.905334394323670064e-04 6.009329097920291336e-04 -5.555794826378945492e-04 -4.685797985680066891e-01 7.817797005690771961e-01 -6.604592829318166325e-02 1.525953851122812018e-04 1.918072023392733763e-04 -7.795120292115789024e-05 4.473926616140326724e-04 2.244049781063048137e-04 -3.821971100800023238e-04 4.455029354826184167e-04 3.472371766487193298e-04 2.579476169390216948e-04 2.116493267191881140e-04 -2.031455591276830168e-05 1.648786049664955483e-04 -5.669178394264451359e-06 3.718036163571642860e-04 -4.521169769426008379e-04 -7.228202452686091281e-05 1.435246996814635006e-03 -8.291173401612085374e-04 2.173185051134850915e-04 1.704060539009348303e-03 1.221235512431135704e-03 4.048738236570601293e-04 6.982538055602454871e-04 5.825080800107049032e-04 -2.740575322094052253e-03 1.537764639444275799e-03 1.828310032150231353e-04 4.695969436582423349e-04 2.127359192447735373e-03 -3.510166289115356441e-04 4.062911182556370841e-05 2.107044636535108017e-04 7.653390832258093537e-05 -5.763664700835706249e-05 1.866104554778435154e-04 -1.251943562066877569e-04
1.537764639444243273e-03 1.306273188345064527e-03 6.074524649454429888e-03 1.357390280200069903e-02 -2.561996202674705556e-03 -1.101710334618738983e-02 -1.268006234183826145e-02 -1.809412770836090097e-03 -1.128780661451353126e-02 -4.732677366685304754e-02 6.241198494245804584e-02 -1.468033745194797235e-01 -7.549455895028804597e-04 3.499772795392629317e-03 -7.086472992830652020e-04 1.024703994763321267e-03 -3.204030655825165948e-03 4.455029354826211272e-04 5.127677371305688209e-02 -6.770274567890546824e-02 3.497883069261208122e-03 -5.091536359042250076e-02 6.619238206836682015e-02 -1.177771811408453995e-02 -5.343200636594261019e-03 8.420619641614232945e-03 -6.644749509610872740e-03 4.492823877454889410e-04 -6.722700712532005910e-04 -7.922676805984667919e-03 -6.571522622017672826e-04 -7.927401121313234350e-04 -2.983405129981704391e-03 -3.358988198601267302e-04 2.310190195662794287e-04 5.796734908135462230e-04 -3.444025874515884594e-04 4.757385535853549292e-04 6.821911334431619714e-04 3.448277758311393305e-03 -3.855986171165583926e-03 6.897500379688312460e-04 -3.339146074221803918e-03 3.876773158611217067e-03 -3.165291270128907288e-05 5.015380395945963354e-02 -6.604592829318166325e-02 1.786717159997719961e-01 -4.459753670154868884e-04 9.590360116963262240e-05 3.604652595686570673e-04 -1.275565138709623529e-04 -1.681856256965138640e-04 1.086592525567398352e-05 3.307020729995276392e-06 9.590360116965024068e-05 -4.695969436582450455e-04 4.138500227813144360e-04 3.968424875984709376e-05 3.264501892030581619e-04 -1.960590861349811691e-03 -8.451800122782663575e-04 1.525481419590009845e-03 -1.364854698419185747e-03 1.252415993599601029e-03 3.162929112466752145e-03 1.335563943382153543e-03 -8.277000455626220415e-04 3.178991784583824927e-03 1.885001816092949159e-03 1.118245438268672572e-03 1.608156937839696652e-03 2.669238160632814226e-04 -7.275445605971583201e-05 1.167850749218490424e-03 5.196746861409125588e-05 -3.495993343129844390e-04 -1.027066152427587569e-03 4.450305039497634975e-04 -2.546405962090494577e-04 2.409400817564153656e-05 -1.053522318267472693e-04 2.182633681791854431e-04 4.393613255554272177e-05
-4.070611816541785943e-02 5.645982006001323827e-02 -1.718233484994998589e-03 3.104583818159109554e-02 -5.522441160159638485e-02 -3.122772432174038097e-04 8.546286429353443584e-04 -1.903899077407126845e-04 5.243990014694617507e-04 -1.211314450241232545e-03 -5.201471176737308862e-04 4.988876986952717196e-04 -4.365801211215806776e-01 4.162986354160993496e-01 -5.251312703453938496e-02 1.218873354766867884e-03 -1.788625783390466713e-03 -5.050293086223974978e-03 -7.044899017939385520e-03 -1.230589656781685103e-02 -4.081808443870430458e-04 -5.456584204479968114e-04 1.941693600035655906e-04 -9.056512484837512004e-04 -6.974979151076829940e-03 -4.748881768262249760e-03 1.293659266417877818e-02 2.724040218444188140e-03 -1.100340283173457598e-02 1.012893206441928609e-03 -4.436132093511716348e-04 3.244187336117873490e-03 2.593649115376000049e-04 1.596818581051117659e-03 -3.798349524157236621e-04 5.045568770895430015e-04 3.084977909545536141e-04 -1.988936753321256246e-04 -1.334619080316442295e-03 2.758527720342557939e-03 2.783094160051032603e-03 1.889726131403413750e-06 2.669238160633207249e-04 -7.086472992817011672e-06 -1.469262067180384344e-04 1.384224391266417574e-04 1.525953851122812018e-04 -4.459753670154868884e-04 4.804458613787351839e-01 -4.357179335741195869e-01 4.839021704731052975e-02 -3.162220465167464578e-02 4.959350016149315088e-02 -2.246411938727305331e-03 -2.376330610262588142e-04 -1.131945952721486858e-03 -6.094366773835369414e-05 2.520894659316288283e-03 -1.280289454038091405e-04 1.428160523821815284e-03 -3.656620064300571127e-04 3.873938569413318961e-05 6.467587684790064399e-04 2.847344848519364063e-03 -3.503552247655469104e-03 4.889666365053197718e-04 3.188912846773753890e-04 8.173065518398640178e-05 3.387334090573063897e-04 -5.527448934408924278e-05 -4.771558481839969362e-05 -1.686580572293728490e-04 -9.821851568063270400e-04 -7.558904525667865110e-06 -2.108934362666393253e-03 -2.815691935817920492e-04 7.558904525686296547e-05 1.003917007317668177e-03 -3.434577243858528712e-04 1.918072023392747316e-04 1.110214102210157865e-04 -4.979428356295754338e-04 -2.536957331433287773e-04 8.078579211825758985e-05
3.724177773498885558e-03 2.340425813765500442e-03 4.093146800658977250e-03 3.288737629666137197e-02 -5.284193938140674396e-02 -1.276037570242393067e-03 -2.546405962090196422e-04 7.553235347291766683e-03 -8.758880619138143669e-04 -2.018699939891025353e-03 1.091364084049204625e-02 1.440916175208894036e-03 4.113300729850593029e-01 -7.745127587306958050e-01 6.537791010572413519e-02 -2.310190195662774771e-03 -7.561739114883165962e-03 1.396980042653346273e-03 -1.194117942445252142e-02 -2.243530106376897051e-02 4.232986534384128199e-04 4.440856408840631459e-04 -1.134071894619330736e-02 1.511780905136879839e-05 2.039014495803744866e-03 -9.297452566593814721e-03 -2.237435739603057042e-03 2.737268301363881932e-03 -1.123064239903800304e-02 5.012498563595544146e-03 -5.262887276009302166e-04 -8.375738645992971548e-03 -4.171570435112958346e-04 1.486269602363090962e-03 -5.269973749001729407e-03 -6.618765775303839119e-04 7.360483281886932329e-04 1.783901468061920449e-03 -1.036514783084697012e-03 1.062970948924693050e-04 1.518867378130030242e-03 9.774608414777697166e-04 1.096041156224388316e-04 -6.727425027860662980e-04 -1.714926464264888116e-04 1.785791194193302178e-04 1.918072023392733763e-04 9.590360116963262240e-05 -4.357179335741195869e-01 8.369710419633737963e-01 -6.799990511307148211e-02 -5.389026495281284621e-03 8.521247558112426956e-03 -2.347512286758363532e-03 -1.823585716821695714e-04 1.574614299006967628e-03 1.932244969378503312e-04 -4.644001967968260265e-04 6.595144198661231395e-04 -2.198223922376073541e-03 -8.806123772424150585e-04 1.318556408199354768e-03 5.999880467264656625e-05 3.536622454955353888e-03 -2.771755803262490256e-03 -2.451919655519483633e-04 -6.897500379689138622e-05 9.892716297991684463e-04 3.448750189844027210e-05 -1.270840823381128547e-04 2.494438493476358598e-04 -2.414125132890927467e-04 2.683411106618543117e-04 4.365267363583519127e-04 -1.738548040907715391e-04 3.968424875985115952e-05 5.329027690608801118e-04 4.511721138768923548e-04 -3.514890604443959843e-04 5.277060221994434204e-04 1.544851112436846155e-04 1.218873354766857042e-04 9.826575883391399464e-05 -3.732209109556707677e-05
5.280839674257398891e-02 -7.823277211471892090e-02 -3.725122636564641258e-03 -5.688548087111615532e-03 4.785258996292120551e-03 -5.834529430763930359e-03 -6.245544864348293035e-04 2.499162808804948448e-04 -8.017163112555229353e-04 -3.099150855531414110e-04 9.028166592865867739e-04 -7.639217886271456627e-04 -5.645178872395466285e-02 6.743629429437503209e-02 -1.667966769899192625e-01 1.285486200899475188e-03 -3.262139734366372237e-03 7.405364277508028926e-03 1.086120094034517683e-03 3.375995733784522852e-03 1.110686533742991046e-03 5.522724619079304436e-04 -2.045628537263770113e-04 1.114465986005828664e-03 7.338278999842543990e-03 4.632191179646963017e-03 -1.604566458190000849e-02 -5.295957483307587969e-04 -6.930098155455515635e-03 -8.399832654168578553e-04 2.594593978441715309e-03 -3.727484794228921004e-03 1.690360024556534233e-03 -5.329027690610590052e-04 2.083423059892165546e-04 5.631383871636127213e-04 -1.714926464265039904e-03 1.205645271846924726e-03 3.176157195386692701e-03 -6.996711001588332840e-04 7.218753822030131309e-04 1.138559994181480121e-04 -1.710202148936623527e-04 -1.275565138709230505e-05 1.842482978136488793e-05 -2.059801483249182417e-04 -7.795120292115789024e-05 3.604652595686570673e-04 4.839021704731052975e-02 -6.799990511307148211e-02 1.794540626181805321e-01 -4.724220842247194713e-02 7.504905601480657551e-02 -4.434242367380556230e-03 1.530678166451293447e-04 1.370051445280577552e-03 1.271313254913819480e-03 -1.359185520024918476e-03 1.764059343681984027e-03 -1.501859842947231467e-03 1.228794416956836095e-03 -1.475876108640193293e-03 1.366744424550608026e-03 -2.815691935818083122e-04 1.295879694622302384e-03 1.969094628941211404e-03 -3.420404297872976004e-04 2.551130277418461011e-05 -3.812522470142897749e-04 7.889606598685417610e-05 1.124387048195927413e-04 3.354263883272772320e-05 1.266588939585272999e-03 -2.314914510992221140e-05 2.280899440625761866e-03 7.795120292113620619e-05 -4.724315328555155069e-05 -1.042183961478953223e-03 -8.503767591396677039e-06 -1.861380239450170565e-04 -9.732089576819737999e-05 -1.218873354766857042e-04 1.332256922652200280e-04 1.242494931409481029e-04
3.887261138640607516e-02 7.508354351670482735e-03 5.934070754736529840e-02 -4.191365316339618063e-02 -2.334378690144986446e-02 -5.302760497381887872e-02 1.023286700164755154e-03 -1.105962218414432421e-03 -6.226647603034042057e-04 1.224542533161132336e-03 -1.914292571130002830e-03 1.431467544551882388e-04 -4.413341996367043385e-01 -3.337728779623236330e-02 -4.295588436802840748e-01 -8.564711259135129179e-03 2.479320684425019398e-03 1.244809845920631999e-02 2.174129914200438780e-03 8.176372539128005587e-03 2.424046195080944467e-03 -1.265644076519560450e-03 1.309107777542237519e-03 -3.080253594217038991e-04 6.039564716023185058e-03 -5.003522364471294989e-03 -3.772365789850191074e-03 -3.575834272182400273e-03 -5.207140355131954952e-03 9.407056682216252685e-03 -4.072359813213116859e-04 -8.447075807454188651e-04 -1.685163277695128550e-03 -8.688015889211030650e-04 1.790515509521877716e-03 -2.561523771141847872e-03 1.947362778429849884e-03 -3.850316992771562336e-04 -1.904843940472881244e-03 1.247219246738287719e-04 1.579338614335522133e-03 -1.667683310979531722e-04 1.247219246738396140e-04 6.831359965088799413e-04 -3.812522470142626699e-04 1.143284309510069971e-04 4.473926616140326724e-04 -1.275565138709623529e-04 -3.162220465167464578e-02 -5.389026495281284621e-03 -4.724220842247194713e-02 4.734066315391901036e-01 5.515071228247096780e-02 4.534052977326920586e-01 3.075529278888497389e-03 3.519614919772603902e-04 4.123854850294583589e-03 -2.787346043846760865e-04 -1.606267211708297359e-04 -1.171630201481500648e-04 2.610656650558801535e-03 -2.114603541060656837e-03 1.242494931409589450e-04 -3.543236496415390520e-04 8.626599789939145765e-04 1.065333106588879555e-03 -5.291233167980516003e-05 1.629888788351029766e-04 -8.220308671685080774e-05 2.621995007347417174e-04 -3.907008776713881588e-04 1.960590861349825569e-04 -3.080253594217054712e-04 -1.256667877395142158e-04 1.412570283237658516e-04 -2.721205629246936653e-04 -1.856655924121607820e-04 2.503887124134595394e-05 -6.014053413248908291e-04 -4.757385535853644160e-04 3.713311848243215640e-04 -4.110154335841727236e-05 2.598373430704562794e-04 -3.358988198601687430e-04
-2.988601876843127204e-03 -5.168873400970689855e-03 -9.000765563960632515e-03 -6.085532304169963269e-02 -3.357523660849874581e-02 -7.696996262739658201e-02 3.209699834219429965e-03 -4.913287941695875915e-04 5.943188683320819489e-04 1.290682947760880654e-03 -2.456643970847954220e-03 1.889726131421303086e-05 -3.286186499388713683e-02 -1.575077281909168514e-01 -6.173546298740920091e-02 7.384104858529447896e-04 1.068167695786010913e-03 -1.938386579305598776e-03 -2.374913315663989503e-03 8.278417750224757038e-03 -4.335031745480924861e-03 -1.623274746891101555e-03 2.135862960039166744e-03 -8.239205932997831217e-04 -4.205113073945819860e-03 2.135390528506309060e-03 3.821498669267146039e-03 -7.909448723064767262e-03 -9.598391453022679654e-03 1.249723133862328667e-02 4.133775912485435425e-04 7.223478137358700559e-04 7.265996975315680692e-04 -7.847087760727892124e-04 2.925768482973340606e-03 -3.843230519778483706e-03 5.891221214706439564e-04 6.675457559246499896e-04 1.117773006735820309e-03 1.647368755066714631e-03 2.796322242970975761e-03 8.669118627896129151e-04 1.970039492007005268e-04 6.519555153404200378e-04 -2.144839159163637078e-04 1.610991527036561947e-04 2.244049781063048137e-04 -1.681856256965138640e-04 4.959350016149315088e-02 8.521247558112426956e-03 7.504905601480657551e-02 5.515071228247096780e-02 1.753401288300759087e-01 6.057517114271639136e-02 -5.300681798637262021e-04 2.357905780481185307e-03 1.856655924121607820e-04 -1.024231563230462282e-03 9.132101530094464958e-04 -1.383279528200547816e-03 2.080116039162216348e-03 -1.410208125573293118e-03 1.771145816674814591e-03 3.023561810274735459e-05 1.456978847325974841e-03 1.367216856083472432e-03 3.732209109557791879e-05 2.050352852592273768e-04 1.214149039438375613e-04 3.925906038028024146e-04 -5.017222878924039453e-04 3.788900893500111132e-04 -2.272395673034316183e-04 9.921062189962789879e-06 7.984092905255723823e-05 -5.763664700835706249e-05 -9.637603270251735715e-05 -7.322688759258701423e-05 -6.089642458505749572e-04 -1.012420774909068974e-03 3.311745045316331036e-04 2.376330610262479721e-04 4.851871842424641552e-04 -1.951142230692645869e-04
-4.351992037510445110e-02 -6.722700712532024558e-03 -6.823942790022916038e-02 9.284696915206714501e-03 1.526379039502435975e-02 1.253171884052174320e-02 -6.288063702304788529e-04 1.182023695204154371e-03 1.223597670095446892e-03 -1.195251778123907795e-04 -5.385719474549602488e-05 -1.107851944545862940e-03 -4.268414175032999580e-01 -6.125594498156099188e-02 -7.729825529957772279e-01 1.448947511267441486e-02 -2.025786412883851580e-03 -1.158354875408098075e-02 2.921516599177650074e-03 -2.423573763548080278e-03 8.324243608911737272e-04 3.765279316857432935e-04 -7.899055229341920767e-04 3.873938569414047003e-04 -5.504299789298037343e-03 5.151393434255031011e-03 3.183243668379525000e-03 1.188165305131174809e-03 -2.225152519748817487e-04 -1.352571478564942344e-03 2.366881979605468291e-03 -3.444025874515712748e-04 1.674769783972312413e-03 -2.617270692017146811e-04 -2.544043804426200303e-03 3.132221062831144613e-04 -2.012558329963880233e-04 6.051847935877247616e-04 1.588314813459769772e-03 -6.321133909604917476e-04 -1.155095097831390204e-03 1.659179543388075414e-03 -3.042459071588661176e-04 -4.247159480369857090e-04 3.080253594217108922e-04 -1.719650779593532176e-04 -3.821971100800023238e-04 1.086592525567398352e-05 -2.246411938727305331e-03 -2.347512286758363532e-03 -4.434242367380556230e-03 4.534052977326920586e-01 6.057517114271639136e-02 8.369587587435195486e-01 -3.970787033649437331e-03 -1.487686896961581181e-03 -3.266864049694933464e-03 5.706972916893007525e-04 4.724315328535639430e-07 1.160291844692814536e-03 -4.133775912484568063e-04 -1.570362415211263869e-03 1.223597670095284261e-04 3.198361477430825169e-04 6.330582540262151385e-05 6.014053413248908291e-04 1.686580572293782700e-04 -1.530678166451510287e-04 2.598373430703817405e-05 -2.031455591278131211e-04 3.684965956271839174e-04 -1.228321985424145162e-05 2.844037827789405379e-04 -2.220428204420966251e-05 -6.245544864348008974e-04 9.401387503822243238e-05 9.826575883390450787e-05 1.918072023392828631e-04 2.210979573763081820e-04 1.469262067180220413e-03 -2.347984718291211675e-04 1.511780905136825628e-05 -7.927401121313201824e-04 1.691304887622155709e-04
3.887166652334035633e-02 -5.278949948125943870e-03 -5.959015139671293426e-02 1.034625056953294899e-03 -9.826575883391806040e-04 7.341586020572681351e-04 -4.191554288952758361e-02 -1.140638692926020624e-02 5.665776887227962078e-02 1.229739280022548644e-03 -1.905316372005692958e-03 2.938524134360443428e-04 -8.556207491543732502e-03 -2.664513845304234676e-04 -1.262809487322421459e-02 -4.419403292933578031e-01 5.869867309421483020e-02 4.271168450869545774e-01 -1.310052640607947249e-03 1.443278332873184841e-03 1.119662732867232532e-04 2.240270328800230467e-03 7.361900576485348388e-03 -4.017085323869261371e-03 5.923818990473471435e-03 -4.284481571465418095e-03 4.511248707235999619e-03 -3.554102421670984543e-03 -7.068520594582152622e-03 -8.037950100001380743e-03 -4.473926616140218304e-04 -4.336921471612368716e-04 1.869411575508716714e-03 -9.037615223525378473e-04 2.282316735224318004e-03 2.201058511573193190e-03 1.903899077407191897e-03 2.503887124134188819e-05 1.955394114488409260e-03 1.039349372281852223e-04 7.157337722758951156e-04 2.494438493476467018e-04 1.289738084695379525e-04 1.585480224262632125e-03 -1.861380239450197670e-04 1.029900741624455683e-04 4.455029354826184167e-04 3.307020729995276392e-06 -2.376330610262588142e-04 -1.823585716821695714e-04 1.530678166451293447e-04 3.075529278888497389e-03 -5.300681798637262021e-04 -3.970787033649437331e-03 4.739338651298566907e-01 -4.247112237216550679e-02 -4.552340801963752348e-01 -3.166188890043449000e-02 4.797542216146335331e-03 4.727008188291043078e-02 2.702308367932794095e-04 -4.417234832197844841e-04 -1.988936753321039405e-04 -4.110154335842811438e-05 1.582645635065456531e-04 5.716421547551434057e-05 -3.732209109557466618e-04 6.089642458505803782e-04 -1.219818217832580433e-03 2.624357165011603679e-03 -2.066415524709414205e-03 3.930630353356722416e-04 -3.099150855531305690e-04 -1.592094265722636230e-04 -1.053522318267486246e-04 -2.985767287646016663e-04 -1.970039492007113688e-04 -5.669178394254964590e-06 9.732089576821364302e-05 3.883387200071230496e-04 2.338536087634086186e-04 -5.045568770895361710e-04 -6.113264035148577389e-04 -2.612546376690129055e-04
6.352786822306274311e-03 -4.774865502569331302e-03 -4.827777834249088323e-03 3.235211136993625634e-03 -7.955747013284537091e-04 -1.710202148936731947e-04 -6.142224088112606395e-02 -1.858498407099765798e-02 8.370967087511135829e-02 1.298241852286602729e-03 -2.382944651722494669e-03 2.640892268661559732e-04 -2.368299274204028766e-03 1.319973702797919580e-03 -8.773053565124345815e-04 5.861883216516226847e-02 -1.598420123947552618e-01 -7.165983219810209692e-02 -1.660124406453804225e-03 2.356488485882619194e-03 3.571582388386697598e-04 -2.904981495527699659e-03 9.382017810974929012e-03 2.493021198877823710e-03 -2.879470192753536516e-03 2.981042972317366098e-04 -3.017420200347282859e-03 -8.007242050365785679e-03 -1.176449003116458898e-02 -1.025790587288879369e-02 -9.023442277549149904e-05 6.793565442460366846e-04 -5.149503708123609816e-04 -7.284894236630145258e-04 4.130941323287411551e-03 3.038679619325777154e-03 6.330582540262097175e-04 3.718036163571913910e-04 -8.465973068768433123e-04 2.574751854061681309e-04 7.757325769485281294e-04 1.233046300752680801e-04 1.753193418426303267e-03 2.810495188956634287e-03 -1.103127629217289353e-03 1.866104554778679099e-04 3.472371766487193298e-04 9.590360116965024068e-05 -1.131945952721486858e-03 1.574614299006967628e-03 1.370051445280577552e-03 3.519614919772603902e-04 2.357905780481185307e-03 -1.487686896961581181e-03 -4.247112237216550679e-02 1.798962585329331176e-01 8.230040761260373761e-02 4.897508728498547320e-02 -7.399695099113756669e-03 -7.438954159494046148e-02 4.242435165041321451e-04 -6.273890756319398451e-04 -3.193637162102235319e-04 8.976199124255661993e-06 -1.842482978136488793e-05 -1.048798002938977712e-04 -4.251883795698880621e-05 1.462648025720244714e-03 -1.477765834771618391e-03 2.116965698724940920e-03 -1.407845967909030719e-03 -1.560441353021311921e-03 -2.631443638004380033e-04 -3.495993343129383604e-05 -2.111768951863589447e-04 -7.795120292113078518e-05 -7.889606598688128115e-05 1.256667877395304788e-04 1.417294598566112840e-04 6.840808595745884787e-04 1.157457255495785309e-04 -7.317964443929786313e-04 -1.350681752433517679e-03 -1.218873354766748622e-04
4.345661454970176779e-02 -7.110567001006307813e-03 -6.139200526302333871e-02 -3.363712513930168860e-04 -6.028226359234677839e-04 1.072136120661994728e-02 4.165901256718697147e-03 -8.374321351394414109e-03 6.834666985818730993e-03 -9.590360116966921422e-05 3.217258738744750886e-04 5.458946362143873160e-03 -1.525339690130156009e-02 -4.119602966498874951e-04 -2.106052530315984106e-02 4.244787874074902323e-01 -7.229619747285828679e-02 -7.817929286519971210e-01 -4.256608111026819949e-04 7.842363445399112539e-05 -1.210038885102475599e-02 -2.102320321206415168e-03 6.760495235160395109e-04 -9.371624317252112008e-03 6.049013346680245928e-03 -4.729039643882323313e-03 6.396722954861737073e-04 3.221983054073557576e-04 1.797129550981846693e-03 -1.154528179991969918e-02 -2.541209215228942744e-03 2.192082312448883426e-04 -5.146669118926472386e-03 3.992046452627414678e-04 1.770200953609100307e-03 -1.863128236121748549e-02 3.118048116843279843e-05 -1.011003480310529966e-04 1.416822167033268817e-03 3.127496747502519527e-04 4.336921471612359500e-04 3.727484794228768349e-04 3.415679982544331944e-04 1.057774202063192608e-03 1.806105750106119269e-03 1.081868210238618767e-04 2.579476169390216948e-04 -4.695969436582450455e-04 -6.094366773835369414e-05 1.932244969378503312e-04 1.271313254913819480e-03 4.123854850294583589e-03 1.856655924121607820e-04 -3.266864049694933464e-03 -4.552340801963752348e-01 8.230040761260373761e-02 8.325840427492788853e-01 -8.354479227014485060e-03 3.207810108088004868e-03 1.147772409072138691e-02 2.253498411720227836e-04 -3.236156000059381335e-04 4.327472840955234011e-04 -4.818801635123699453e-05 2.277119988362851823e-04 3.533787865758102401e-04 -3.831419731456986097e-04 -9.117928584107936468e-05 1.246274383672472171e-03 -1.662958995650941872e-04 1.786263625726182847e-03 1.927520654049967672e-04 3.259777576702601633e-05 -7.369931912543786767e-05 -1.483435013165855737e-04 -3.415679982544440364e-04 9.637603270249567311e-05 5.546346195722078043e-04 3.836144046785684367e-04 6.051847935877343026e-04 2.267671357705888964e-04 -4.440856408841390400e-05 -1.068167695786006359e-03 2.414125132890981677e-04
-4.076139265476186324e-02 5.554802720160235269e-02 -1.041380827873106783e-02 8.678567258553525690e-04 -2.040904221935365120e-04 -4.105430020513137386e-04 3.105764896991244223e-02 -5.390868978259417965e-02 1.208668833657196295e-02 -1.242494931409600292e-03 -6.146334242448123035e-04 -3.831419731457094517e-04 1.236825753015379208e-03 -6.382550008876136660e-04 5.300209367104474593e-03 -4.360495805101841649e-01 4.176460101478028930e-01 -3.709154450754133248e-02 -5.220368438051993520e-04 3.481820397144103573e-04 8.560459375339377931e-04 -7.095449191954917439e-03 -1.188543250357555932e-02 2.910178242389120304e-03 -6.962695931222702764e-03 -7.312295265535515357e-03 -1.165299618941071855e-02 2.715064019319954162e-03 -1.097127748750040266e-02 1.247691678271047608e-03 -4.147948858470662872e-04 3.091591951005584482e-03 -9.632878954921105397e-04 1.591149402656853208e-03 -4.729039643882362561e-04 -4.469202300811800843e-04 2.782621728518171016e-04 5.055017401552107728e-05 1.368634150682020763e-03 2.702308367932577254e-04 2.125941897848627159e-05 1.332256922652254490e-04 2.756165562678263015e-03 2.693804600341367494e-03 -5.990431836606392724e-04 1.757445302221979921e-04 2.116493267191881140e-04 4.138500227813144360e-04 2.520894659316288283e-03 -4.644001967968260265e-04 -1.359185520024918476e-03 -2.787346043846760865e-04 -1.024231563230462282e-03 5.706972916893007525e-04 -3.166188890043449000e-02 4.897508728498547320e-02 -8.354479227014485060e-03 4.800357908082167335e-01 -4.358228133744134758e-01 4.535342715411613823e-02 -6.377825693547507779e-05 -9.448630657071278860e-07 1.842482978135946692e-04 2.995215918303087942e-04 -1.270840823380857496e-04 -3.307020729987741187e-04 2.841675670125088770e-03 -3.584338039773742740e-03 2.787346043846760865e-04 -3.831419731457202937e-04 -3.165291270130262541e-05 -2.810967620489547483e-04 -1.019979679434758523e-03 4.540067030740042517e-04 2.065470661643701439e-03 -2.792070359175350715e-04 -1.639337419008426305e-04 -1.001554849653392334e-03 -4.832974581110553204e-04 -3.141669693488275523e-04 -9.826575883390992888e-05 -3.377885459915992619e-04 2.168460735806139092e-04 -5.055017401552107728e-05
-7.849922349924964501e-03 1.001980038032966591e-02 -7.116708610933387448e-03 -3.396782721230243596e-04 2.896005296403460043e-04 4.785731427825251020e-04 3.368011640879264856e-02 -5.862544620662225869e-02 1.266730669045120980e-02 -2.417432153620962046e-03 2.487824452016381381e-03 -1.960590861349820364e-03 -2.218538478288852901e-03 4.856596157753314343e-04 -7.606147678971709862e-05 4.133223167591104641e-01 -7.645198869477388692e-01 6.502405888761547681e-02 4.511721138768828680e-04 -3.103875170859829403e-04 5.215644122723338619e-04 -1.174842735904750926e-02 -1.446679839909734491e-02 2.807188168226641776e-03 7.762050084814630085e-04 8.347865185554543405e-04 -2.125941897849189209e-03 2.524201680046279494e-03 -6.846477774140116712e-03 -3.838033772917082143e-03 -1.573197004408228043e-03 6.425068846833135224e-04 5.735318808864275572e-04 1.304383462213612324e-03 -1.031790467756141640e-03 8.324243608911718840e-04 1.105962218414437842e-03 1.457451278858839247e-03 1.247691678271051728e-03 1.516505220465849159e-04 -2.239325465734566707e-04 2.508611439462182357e-04 2.985767287645908243e-04 1.739965335506351869e-03 -1.348319594769253980e-03 3.661344379629052556e-04 -2.031455591276830168e-05 3.968424875984709376e-05 -1.280289454038091405e-04 6.595144198661231395e-04 1.764059343681984027e-03 -1.606267211708297359e-04 9.132101530094464958e-04 4.724315328535639430e-07 4.797542216146335331e-03 -7.399695099113756669e-03 3.207810108088004868e-03 -4.358228133744134758e-01 8.345021147726715549e-01 -7.467866969304795544e-02 -1.322808291995074791e-04 -3.023561810274193358e-05 3.623549857000659020e-04 1.370051445280539605e-04 1.733823725579301724e-04 -2.418849448219625737e-04 3.521032214371115805e-03 -2.718843471582695938e-03 1.302493736082263121e-03 -8.243930248326457929e-04 1.459813436523112488e-03 7.558904525689549153e-06 -1.752720986893444282e-04 1.214149039438321403e-04 8.121098049783962098e-04 1.795239824850048196e-05 3.448750189845111412e-05 -4.369991678912244501e-04 1.700753518279335408e-05 -3.732209109557453066e-04 1.861380239450143460e-04 -1.176354516809873657e-04 1.204700408781223019e-04 -1.762169617550298720e-04
-5.238651538373412242e-02 7.523944592254733221e-02 -1.930496972706925718e-02 7.176234984073446080e-04 -5.234541384037600439e-04 -8.716361781182136066e-04 -1.535402481779980875e-03 6.743015268444787005e-03 -7.567880724810281158e-03 8.579356636653897791e-04 -1.608156937839679088e-03 -1.218873354766857042e-04 -8.404556969497265981e-04 4.753606083590796241e-03 6.724590438663425804e-03 -3.209983293139145877e-02 6.265670447647717078e-02 -1.662297591504928174e-01 -6.845532911074325016e-04 5.466032835136710880e-04 9.661224846892429823e-04 1.465010183384512533e-03 -9.448630657111089408e-06 1.281706748636636268e-03 -7.647721653862972133e-03 -8.321409019714611985e-03 -1.454900148581417252e-02 3.165291270140020360e-05 8.294480422341850637e-03 -1.595401286452605106e-03 -2.330977183108505057e-03 3.951889772335230588e-03 7.681736724228483380e-04 2.673962475962664460e-04 1.384224391266207510e-04 4.407786201540745373e-04 1.523591693458571303e-03 -8.182514149055169356e-04 3.161984249401053257e-03 1.440916175209062088e-04 6.472312000118491618e-05 -4.535342715409392683e-05 6.543176730046959891e-04 -1.078561189508825315e-03 5.560519141707969022e-04 1.261392192723732007e-04 1.648786049664955483e-04 3.264501892030581619e-04 1.428160523821815284e-03 -2.198223922376073541e-03 -1.501859842947231467e-03 -1.171630201481500648e-04 -1.383279528200547816e-03 1.160291844692814536e-03 4.727008188291043078e-02 -7.438954159494046148e-02 1.147772409072138691e-02 4.535342715411613823e-02 -7.467866969304795544e-02 1.812001695636139831e-01 -5.669178394265535562e-05 -1.029900741624835154e-04 2.258222727048709265e-04 3.307020729987741187e-04 -2.376330610262425511e-04 -3.033010440931481477e-04 -4.832974581110553204e-04 -2.305465880334282500e-04 1.968149765875493434e-03 -1.068167695786022622e-03 1.367689287616298890e-03 5.985707521277694454e-04 -1.128166500458652926e-03 4.856596157753394032e-04 2.109879225732110355e-03 -8.031336058541486793e-05 -1.804688455507769997e-04 -9.642327585578292686e-04 1.162181570824212529e-04 -6.614041459978355509e-06 1.275565138709609976e-04 2.598373430704359506e-05 1.195251778124056872e-04 -1.270840823381128547e-04
1.246274383672493855e-03 1.854766197990193564e-03 -2.527508700776108074e-04 -4.207616961069836348e-02 1.139410370940596370e-02 -5.688406357651736023e-02 1.004389438850547545e-03 9.339971404550954665e-04 -7.700633985542582570e-04 3.888725676392462693e-02 5.338003889732937518e-03 5.954432553802595229e-02 2.238380602668783685e-03 -7.425206401887957108e-03 4.073304676279062078e-03 -1.294934831556589835e-03 -1.394145453456215565e-03 -5.243990014694651389e-05 -4.418156073686839713e-01 -5.931094436079540483e-02 -4.270667673444719092e-01 -8.546758860886616987e-03 2.300741565005741710e-04 1.268525908869971505e-02 5.695162128571511218e-03 4.309992874239603790e-03 -4.466840143147591570e-03 -3.619770404738003981e-03 7.170093374146054195e-03 8.090390000148321714e-03 -3.897560146055292427e-04 4.984152671624263956e-04 -1.849569451128798290e-03 -8.829745349066774572e-04 -2.316804237122774539e-03 -2.155705084419084951e-03 1.233046300752518171e-04 -4.516445454097310110e-04 -2.692859737276156497e-05 1.294462400023969374e-04 -1.594928854919752193e-03 1.710202148936623527e-04 1.318083976666268101e-04 -7.317964443929813418e-04 -2.234601150405976858e-04 1.909568255801445506e-03 -5.669178394264451359e-06 -1.960590861349811691e-03 -3.656620064300571127e-04 -8.806123772424150585e-04 1.228794416956836095e-03 2.610656650558801535e-03 2.080116039162216348e-03 -4.133775912484568063e-04 2.702308367932794095e-04 4.242435165041321451e-04 2.253498411720227836e-04 -6.377825693547507779e-05 -1.322808291995074791e-04 -5.669178394265535562e-05 4.738355993710228198e-01 4.312071572984163548e-02 4.552378596486380546e-01 -3.155417451094347236e-02 -4.831557286511932447e-03 -4.711795892933098862e-02 -2.480265547490914310e-04 -1.100765471552978166e-04 -1.620440157693958487e-04 3.067970374362818681e-03 4.988876986952717196e-04 3.985432411167963082e-03 -2.702308367932848305e-04 1.875553185435858798e-04 1.511780905137909831e-05 -1.072419579581764329e-04 1.596818581051117659e-04 1.062970948924543972e-04 -4.927460887681591253e-04 5.508551673093710528e-04 2.792070359175350715e-04 8.456524438110778544e-05 -3.699138902257540959e-04 -2.735378575232597781e-04
-1.310525072140844181e-03 -2.368299274204001444e-03 2.494438493476358598e-04 6.141893386039609659e-02 -1.849758423741942534e-02 8.359817703335750694e-02 -3.237573294657888033e-03 -7.790395976785193400e-04 -1.724375094921959395e-04 -6.302709079823585331e-03 -4.785731427824936601e-03 -4.738488274539428419e-03 2.894588001804899134e-03 9.377765927179227204e-03 2.514753049389176556e-03 1.653037933460957398e-03 2.355071191284047877e-03 3.321193675973312326e-04 -5.921598562269148047e-02 -1.600673622359272963e-01 -7.256453858352013286e-02 2.352709033619768998e-03 1.328949901922173507e-03 -8.631324105267787657e-04 2.830809744869288748e-03 3.472371766486970495e-04 -3.013640748084443505e-03 8.125349933579589096e-03 -1.172102633014189196e-02 -1.024940210529739007e-02 1.237770616082300643e-04 6.845532911074457289e-04 -5.069190347538212295e-04 7.143164776773967654e-04 4.129524028688845438e-03 3.034427735530082285e-03 -1.866104554778733309e-04 3.396782721229972546e-04 9.684846423534923705e-05 -1.766893932879127094e-03 2.803408715963798085e-03 -1.097930882355883887e-03 -2.527508700776379125e-04 7.724255562185369187e-04 1.299186715352342383e-04 -6.269166440990754392e-04 3.718036163571642860e-04 -8.451800122782663575e-04 3.873938569413318961e-05 1.318556408199354768e-03 -1.475876108640193293e-03 -2.114603541060656837e-03 -1.410208125573293118e-03 -1.570362415211263869e-03 -4.417234832197844841e-04 -6.273890756319398451e-04 -3.236156000059381335e-04 -9.448630657071278860e-07 -3.023561810274193358e-05 -1.029900741624835154e-04 4.312071572984163548e-02 1.800587749802353976e-01 8.321975937554029756e-02 -4.901996828060672939e-02 -7.504574899407659427e-03 -7.445284742034308234e-02 1.130056226590050918e-03 1.430522681486077682e-03 1.371468739879149086e-03 -3.595203965029445184e-04 2.358378212014044292e-03 -1.466427477983084067e-03 -9.448630657125488969e-07 -7.228202452688259685e-05 1.242494931409724975e-04 2.787346043846706655e-04 -4.251883795698338520e-05 -2.107044636534972492e-04 6.037674989891694908e-04 -1.351154183966386205e-03 -1.705477833607762627e-04 -2.763724467203974248e-04 6.916397641002711974e-04 1.596818581051117659e-04
4.341645786940569879e-04 3.042459071588661176e-04 6.051375504344523940e-03 -4.059604161826260368e-03 -8.409281284825704042e-03 6.726952596327728101e-03 4.492823877454577702e-04 -4.563688607382991765e-04 1.062356787931881957e-02 -4.318118696604715534e-02 -7.292925572688433583e-03 -6.203592944230520989e-02 1.516505220465729897e-03 9.897440613320174566e-04 -9.415088018274803822e-03 1.577921319736975102e-04 1.866104554778718130e-04 -1.156228933510248386e-02 -4.247452387920205852e-01 -7.317633741856785501e-02 -7.819677283191537320e-01 1.460427597515825265e-02 -6.840808595745991039e-04 -2.098635355250153683e-02 -6.364597610627509977e-03 -4.680379195998219527e-03 6.066020881863045354e-04 -3.547960811743004587e-04 1.884529384560097547e-03 -1.157835200721957225e-02 2.219955772887283272e-03 2.688135421947130798e-04 -5.155645318050725012e-03 -4.974704040966622387e-04 1.740437767039201096e-03 -1.855900033669061200e-02 -2.437746709533714085e-04 4.171570435112744758e-04 -6.099091089162996492e-04 -2.801518989832421994e-04 9.699019369520828779e-04 1.899174762078591205e-03 -1.738548040907620523e-04 4.766834166510701886e-04 3.486544712472854426e-04 -9.637603270249567311e-05 -4.521169769426008379e-04 1.525481419590009845e-03 6.467587684790064399e-04 5.999880467264656625e-05 1.366744424550608026e-03 1.242494931409589450e-04 1.771145816674814591e-03 1.223597670095284261e-04 -1.988936753321039405e-04 -3.193637162102235319e-04 4.327472840955234011e-04 1.842482978135946692e-04 3.623549857000659020e-04 2.258222727048709265e-04 4.552378596486380546e-01 8.321975937554029756e-02 8.322486163609514875e-01 8.511798927455321850e-03 3.041041776990068175e-03 1.165205132634501359e-02 2.574751854061843939e-04 1.677131941636603001e-04 1.190527462795545627e-03 -4.106847315111790235e-03 1.440916175208845247e-04 -3.211589560350838583e-03 3.533787865758265031e-04 -8.976199124244819971e-06 5.938464367991998704e-04 -1.119662732867229143e-04 -5.196746861416308427e-06 -1.743272356236413661e-04 3.118048116845448248e-04 -1.261864624256707652e-03 1.554299743094351115e-04 -1.747996671564908643e-04 7.431348011815008120e-04 2.829864881803961091e-04
-1.216511197102572960e-03 6.160507188434217844e-04 3.755830686200144816e-04 3.100237448056839679e-02 5.404097061179367889e-02 -1.215519090883599405e-02 8.688015889210488549e-04 2.480265547490697470e-04 3.940078984014010535e-04 -4.064092261388372457e-02 -5.559101847109221284e-02 1.043459526617670705e-02 -7.146471797503287093e-03 1.193078593072968187e-02 -2.964980300200333214e-03 -5.390443789880035481e-04 -3.637722802986415017e-04 -8.404556969497138045e-04 -4.347513386578975014e-01 -4.171315322085233923e-01 3.721910102141227916e-02 1.217456060168301771e-03 6.311685278947867881e-04 -5.270918612067434367e-03 -6.942853806842527384e-03 7.313712560134077133e-03 1.167142101919207801e-02 2.640892268661538048e-03 1.123489428283371873e-02 -1.192889620459817350e-03 -4.407786201540827772e-04 -3.105764896991249080e-03 9.481700864407460782e-04 1.597763444116846471e-03 4.672347859939572222e-04 4.403061886212157692e-04 1.672407626308013151e-04 -2.007834014635507223e-04 -4.081808443870432084e-04 2.778842276255353346e-03 -2.703253230998457855e-03 6.174680134419662132e-04 2.621995007347200334e-04 -1.086592525566991776e-05 -1.507056589808994720e-04 2.995215918303196362e-04 -7.228202452686091281e-05 -1.364854698419185747e-03 2.847344848519364063e-03 3.536622454955353888e-03 -2.815691935818083122e-04 -3.543236496415390520e-04 3.023561810274735459e-05 3.198361477430825169e-04 -4.110154335842811438e-05 8.976199124255661993e-06 -4.818801635123699453e-05 2.995215918303087942e-04 1.370051445280539605e-04 3.307020729987741187e-04 -3.155417451094347236e-02 -4.901996828060672939e-02 8.511798927455321850e-03 4.786515664169505579e-01 4.352525885142570772e-01 -4.544555130302295465e-02 2.515225480922023832e-03 4.365267363583627547e-04 1.362492540754904266e-03 -2.584200484718806798e-04 1.031318036223292847e-03 -5.980983205949050394e-04 -3.023561810274464409e-04 1.488159328494526902e-04 9.954132397262769206e-04 -9.906889243977237171e-04 -4.440856408840197778e-04 -2.060273914782292069e-03 -2.149563474491901667e-04 -1.700753518279267645e-04 1.379500075937610884e-04 -3.467647451158386608e-04 2.678686791289939715e-04 2.409400817561307626e-05
2.433494825738075594e-03 2.523256816980583208e-03 -2.004999425438218005e-03 -3.354405612733030173e-02 -5.860749380837373956e-02 1.268242449950258283e-02 3.406231351886664354e-04 3.897560146056864520e-04 4.870769103738784109e-04 7.807403511967937748e-03 9.995706372154071484e-03 -7.061434121589314251e-03 1.172338848780618906e-02 -1.438128829165051525e-02 2.735378575232632475e-03 -5.040844455566988701e-04 -3.415679982544352544e-04 5.059741716881088975e-04 -4.129188602300519761e-01 -7.660141878861606024e-01 6.543838134192964118e-02 2.196334196244637601e-03 4.710142382568096404e-04 -5.905394160692359546e-05 -7.265996975314322186e-04 8.494318960739657802e-04 -2.116493267192080200e-03 -2.617270692018610484e-03 -6.974034288011068602e-03 -3.815829490872875082e-03 1.548630564699945717e-03 6.245544864348076194e-04 5.777837646821271968e-04 -1.237770616081297756e-03 -1.032262899288993469e-03 8.168341203069519069e-04 -3.732209109557303988e-04 -3.307020729980368612e-06 4.960531094981530465e-05 -2.744827205889831690e-04 1.726264821053547123e-03 -1.325170449659353452e-03 -1.615715842365585478e-04 -2.116493267192043771e-04 2.159012105149027156e-04 -1.084702799435940728e-03 1.435246996814635006e-03 1.252415993599601029e-03 -3.503552247655469104e-03 -2.771755803262490256e-03 1.295879694622302384e-03 8.626599789939145765e-04 1.456978847325974841e-03 6.330582540262151385e-05 1.582645635065456531e-04 -1.842482978136488793e-05 2.277119988362851823e-04 -1.270840823380857496e-04 1.733823725579301724e-04 -2.376330610262425511e-04 -4.831557286511932447e-03 -7.504574899407659427e-03 3.041041776990068175e-03 4.352525885142570772e-01 8.360696425986857694e-01 -7.508354351670501470e-02 1.303911030680823813e-04 6.429793162161670864e-04 1.773980405871946817e-03 1.965315176678469628e-04 9.335247089222256395e-04 -5.007774248266751334e-05 -7.464418219115041657e-05 1.795239824849506095e-05 -4.412510516869227887e-04 1.384224391266254944e-04 1.431467544551719758e-04 8.116373734455386343e-04 1.885001816092984287e-04 2.036179906606693955e-04 -9.354144350535802642e-05 6.614041459974831852e-05 -4.228262219055592560e-04 1.162181570824266739e-04
-8.503767591396568619e-04 -1.611463958569691983e-03 -1.261392192723732007e-04 1.513670631268586829e-03 6.739708247714801433e-03 -7.582526102328812113e-03 -7.237651083344246762e-04 -5.187298230752027204e-04 -8.725810411838556824e-04 5.225754157526463217e-02 7.534574301743976465e-02 -1.932008753612062674e-02 -1.458396141924540954e-03 -1.039349372281465976e-05 1.278399727906645057e-03 6.741597973846215688e-04 5.503827357765211752e-04 9.741538207477953111e-04 3.217683927124684318e-02 6.299024113867307539e-02 -1.663025136065525433e-01 8.196687095040938904e-04 4.754078515123659129e-03 6.737818521583376769e-03 7.645831927731449457e-03 -8.296842580006121709e-03 -1.455136364347845747e-02 -3.732209109554539272e-05 8.474004404826887549e-03 -1.617605568496807613e-03 2.319166394786954539e-03 3.964645423722318665e-03 7.625044940285843204e-04 -2.759000151876197550e-04 1.341705553309336068e-04 4.388888940226458074e-04 -1.280289454038199826e-04 1.563748373750988713e-04 3.259777576702032427e-04 -6.547901045375441320e-04 -1.080450915640242390e-03 5.640832502293129103e-04 -1.403121652580668552e-04 6.519555153404932215e-05 -4.393613255554949804e-05 -1.518394946597187520e-03 -8.291173401612085374e-04 3.162929112466752145e-03 4.889666365053197718e-04 -2.451919655519483633e-04 1.969094628941211404e-03 1.065333106588879555e-03 1.367216856083472432e-03 6.014053413248908291e-04 5.716421547551434057e-05 -1.048798002938977712e-04 3.533787865758102401e-04 -3.307020729987741187e-04 -2.418849448219625737e-04 -3.033010440931481477e-04 -4.711795892933098862e-02 -7.445284742034308234e-02 1.165205132634501359e-02 -4.544555130302295465e-02 -7.508354351670501470e-02 1.812984353224479372e-01 -1.426743229223227487e-03 -2.207672553033155662e-03 -1.497607959151543971e-03 1.251943562066877569e-04 -1.386586548930549868e-03 1.153677803232815852e-03 1.629888788351083976e-04 -1.818861401493322705e-04 -9.571462855649878624e-04 1.169268043817053935e-03 4.903839311038750426e-04 2.101847889673568327e-03 3.212534423417245238e-05 1.185803147466985594e-04 -1.129111363524408843e-04 -6.283339386976794991e-05 -8.031336058551244612e-06 1.143284309509961551e-04
-1.231156574621125599e-03 5.262887276008434805e-04 -5.045568770895470130e-04 8.541562114025395835e-04 1.355878499295041107e-04 -5.168400969437938856e-04 3.100473663823264531e-02 5.530236280451753667e-02 3.047183386917359446e-04 -4.063147398322666803e-02 -5.654674746205859415e-02 1.710674580469314461e-03 -5.536897565065019775e-04 -1.747996671564915419e-04 9.212414890679896089e-04 -7.114818884801973192e-03 1.231723492460538513e-02 3.751106370871702417e-04 1.210842018708351876e-03 1.809885202368940408e-03 5.067773052939631220e-03 -4.351878653942558572e-01 -4.157510872695199255e-01 5.238746024679985513e-02 -6.961278636623930219e-03 4.710142382568113101e-03 -1.292430944432453738e-02 2.810967620489276432e-03 1.104781139582298663e-02 -1.013365637974791063e-03 -4.185743381099056408e-04 -3.242770041519303474e-03 -2.787346043846777670e-04 1.582645635065564951e-03 3.368436829258849782e-04 -5.158952338780756989e-04 1.483435013165828632e-04 -1.384224391266200734e-04 4.403061886212048187e-04 2.645616583990149581e-04 5.669178394264451359e-06 1.620440157693958487e-04 2.743409911291200525e-03 -2.778842276255320820e-03 -2.598373430704901607e-05 2.985767287646016663e-04 2.173185051134850915e-04 1.335563943382153543e-03 3.188912846773753890e-04 -6.897500379689138622e-05 -3.420404297872976004e-04 -5.291233167980516003e-05 3.732209109557791879e-05 1.686580572293782700e-04 -3.732209109557466618e-04 -4.251883795698880621e-05 -3.831419731456986097e-04 2.841675670125088770e-03 3.521032214371115805e-03 -4.832974581110553204e-04 -2.480265547490914310e-04 1.130056226590050918e-03 2.574751854061843939e-04 2.515225480922023832e-03 1.303911030680823813e-04 -1.426743229223227487e-03 4.791221082236745143e-01 4.352785722485641440e-01 -4.823431464146823999e-02 -3.154661560641777718e-02 -4.964594006164011614e-02 2.227042245880238303e-03 -3.760555001528788875e-04 -5.858151007406961139e-05 -1.010058617244806575e-03 -1.048798002938939765e-03 -6.614041459971579245e-06 2.112241383396383163e-03 -4.110154335841944076e-04 2.881832350417812467e-04 -1.308635346009305242e-04 -2.683411106618543117e-04 -2.121217582520742041e-04 -5.763664700835164148e-05
2.913957694651949683e-03 1.088246035932359176e-02 1.281234317103766007e-03 1.001554849652916586e-04 7.776223030799499746e-03 -8.820296718409594873e-04 -3.290910814717271093e-02 -5.313390206871135280e-02 -1.284068906300854865e-03 -2.867659404432094418e-03 2.239797897267349798e-03 4.278812393071148440e-03 -5.281784537322902623e-04 -1.117064359436537382e-02 1.256667877395235399e-04 1.142292203291016273e-02 -2.159012105149071131e-02 4.639277652639724626e-04 1.855238629523030865e-03 -8.350227343218778048e-03 1.327060175790750144e-03 -4.108916565225695372e-01 -7.761010735441555841e-01 6.539822466163691672e-02 -2.733961280634118404e-03 -9.356506508200733777e-03 -2.260112453180114847e-03 -2.477903389826380861e-03 -1.123820130356370517e-02 5.020529899654093547e-03 1.507056589808463461e-03 -8.376211077525830967e-03 -4.237710849712674139e-04 -9.042339538850932557e-04 -5.275642927395998195e-03 -6.675457559246483633e-04 -3.396782721230297807e-04 3.458198820501532170e-04 -1.223597670095487549e-04 -1.450364805866024946e-04 -9.439182026450419934e-04 -1.625164473022223076e-04 -1.483435013165828632e-04 1.807995476237528104e-03 9.495873810393064447e-04 -9.571462855649851519e-04 1.704060539009348303e-03 -8.277000455626220415e-04 8.173065518398640178e-05 9.892716297991684463e-04 2.551130277418461011e-05 1.629888788351029766e-04 2.050352852592273768e-04 -1.530678166451510287e-04 6.089642458505803782e-04 1.462648025720244714e-03 -9.117928584107936468e-05 -3.584338039773742740e-03 -2.718843471582695938e-03 -2.305465880334282500e-04 -1.100765471552978166e-04 1.430522681486077682e-03 1.677131941636603001e-04 4.365267363583627547e-04 6.429793162161670864e-04 -2.207672553033155662e-03 4.352785722485641440e-01 8.383108577905517000e-01 -6.802258182664853992e-02 5.337059026667176180e-03 8.491011940009679168e-03 -2.437746709533746611e-03 1.313359661338003512e-04 5.716421547550241435e-04 3.770003632185900812e-04 -5.196746861408176911e-05 4.100705705184547537e-04 -9.684846423535330281e-05 5.952637313978216028e-05 -1.133835678852917377e-04 1.204700408781412754e-04 4.577861553368761313e-04 6.769943865817537945e-04 -1.417294598555270818e-06
3.066080648231718844e-04 9.061236800166213527e-04 -7.426623696486539701e-04 6.179404449748360402e-04 2.565303223404664240e-04 -8.102200788469955065e-04 5.678154593388756027e-03 4.777227660233566812e-03 -5.830277546968248500e-03 -5.271532773060152305e-02 -7.831214061223865097e-02 -3.750161507805972738e-03 -5.588865033679128649e-04 -2.225152519748793906e-04 1.116355712137250076e-03 -1.077616326443115585e-03 3.358043335536018033e-03 1.127694068925789821e-03 -1.250998699001024074e-03 -3.259305145169241746e-03 7.377018385536707537e-03 5.629116200278384829e-02 6.745093967189352835e-02 -1.667343160275823744e-01 -7.325995779988448905e-03 4.606679876872774720e-03 -1.604046783503860346e-02 4.459753670156454530e-04 -6.937657059981202148e-03 -8.881712817681108960e-04 -2.585145347784535610e-03 -3.727012362696061586e-03 1.696029202950800636e-03 5.451859889149860382e-04 2.130666213177769409e-04 5.612486610321913098e-04 2.130666213177704899e-04 -6.897500379689680723e-05 3.609376911015065655e-04 1.785791194193193758e-04 -7.086472992833274705e-06 2.834589197153909723e-06 6.982538055602400661e-04 7.195132245387317587e-04 1.228321985424253582e-04 1.713036738133576859e-03 1.221235512431135704e-03 3.178991784583824927e-03 3.387334090573063897e-04 3.448750189844027210e-05 -3.812522470142897749e-04 -8.220308671685080774e-05 1.214149039438375613e-04 2.598373430703817405e-05 -1.219818217832580433e-03 -1.477765834771618391e-03 1.246274383672472171e-03 2.787346043846760865e-04 1.302493736082263121e-03 1.968149765875493434e-03 -1.620440157693958487e-04 1.371468739879149086e-03 1.190527462795545627e-03 1.362492540754904266e-03 1.773980405871946817e-03 -1.497607959151543971e-03 -4.823431464146823999e-02 -6.802258182664853992e-02 1.793699698053322633e-01 4.709292005808964066e-02 7.510999968254489234e-02 -4.397392707817848571e-03 -5.385719474551770893e-05 -4.204640642412982125e-05 -1.047380708340368231e-03 -1.088954683231639067e-03 -2.834589197132225680e-05 2.281844303691463356e-03 7.558904525686838648e-05 1.129111363524368185e-04 1.237770616080999600e-04 -2.929075503702396367e-05 -1.681856256965206403e-04 -9.779332730106178595e-05
1.252888425132487119e-03 1.868939143975843851e-03 -1.034625056953208163e-04 1.045018550676051622e-03 1.136670268050038761e-03 5.815632169449327232e-04 -4.205538262325278498e-02 2.331780316714282195e-02 5.311831182812710994e-02 3.884521035750046480e-02 -7.426151264953626506e-03 -5.933740052663529635e-02 -1.277454864840926654e-03 -1.383751959733393573e-03 3.552685127072447704e-04 2.252081117121596671e-03 -8.134798564236735835e-03 -2.390503556248209371e-03 -8.544869134755191456e-03 -2.475541232162177009e-03 -1.246085411059342021e-02 -4.415208100921822476e-01 3.280328348381307546e-02 4.297941145836460253e-01 5.936102210327793768e-03 4.975648904032835620e-03 3.737878287951756223e-03 -3.765751748390042553e-03 5.224147890314759582e-03 -9.393356167763450976e-03 -4.530618400083621759e-04 8.645497051253409754e-04 1.700753518279344949e-03 -8.787226511109791187e-04 -1.803743592441831283e-03 2.592231820777454211e-03 1.233046300752409750e-04 -4.365267363583410706e-04 1.096041156224537394e-04 1.251943562066552308e-04 -6.826635649760182459e-04 3.581031019043892476e-04 1.275565138709393136e-04 -1.602960190978292704e-03 1.733823725579247514e-04 1.929882811714208387e-03 4.048738236570601293e-04 1.885001816092949159e-03 -5.527448934408924278e-05 -1.270840823381128547e-04 7.889606598685417610e-05 2.621995007347417174e-04 3.925906038028024146e-04 -2.031455591278131211e-04 2.624357165011603679e-03 2.116965698724940920e-03 -1.662958995650941872e-04 -3.831419731457202937e-04 -8.243930248326457929e-04 -1.068167695786022622e-03 3.067970374362818681e-03 -3.595203965029445184e-04 -4.106847315111790235e-03 -2.584200484718806798e-04 1.965315176678469628e-04 1.251943562066877569e-04 -3.154661560641777718e-02 5.337059026667176180e-03 4.709292005808964066e-02 4.735596993558352508e-01 -5.462489598640291738e-02 -4.535857665782427883e-01 -3.779452262843039853e-04 1.866104554778679099e-04 -2.173185051133576977e-05 -3.316469360644704045e-04 1.318083976666376521e-04 -1.379500075937759962e-04 1.020452110967655455e-04 -2.966870026331779237e-04 3.637722802986320149e-04 -4.804628689139068317e-04 4.814077319796342884e-04 -4.114878651170317085e-04
-1.307218051410825865e-03 -2.447195340190872100e-03 1.747996671565776004e-05 -3.200251203562358687e-03 -5.272335906665993974e-04 6.278615071647988301e-04 6.087516516607952011e-02 -3.349019893258479985e-02 -7.686130337483977615e-02 3.050490407647144658e-03 -5.168873400970656895e-03 -9.057457347903270090e-03 1.610519095503963171e-03 2.121690014053498243e-03 -7.979368589927444055e-04 2.334284203838420373e-03 8.259048057377694346e-03 -4.378023014970774604e-03 -7.379380543201074887e-04 1.053522318267490366e-03 -1.963897882079799866e-03 3.233557626628627557e-02 -1.573948170545644287e-01 -6.091154239410942473e-02 4.222120609128688674e-03 2.051297715658045081e-03 3.879607747808348859e-03 7.986927494452948639e-03 -9.578549328642761013e-03 1.250951455847751706e-02 -4.100705705182704393e-04 7.199856560716005015e-04 7.346310335901060865e-04 7.747877138826854762e-04 2.929075503703339189e-03 -3.860238054961281397e-03 -1.398397337251753442e-04 2.551130277419003112e-04 -1.681856256965138640e-04 -1.908623392735445644e-04 6.547901045375468425e-04 -2.248774096391637986e-04 -1.661069269519505932e-03 2.797739537569539272e-03 8.536837798696805986e-04 -6.051847935877410246e-04 6.982538055602454871e-04 1.118245438268672572e-03 -4.771558481839969362e-05 2.494438493476358598e-04 1.124387048195927413e-04 -3.907008776713881588e-04 -5.017222878924039453e-04 3.684965956271839174e-04 -2.066415524709414205e-03 -1.407845967909030719e-03 1.786263625726182847e-03 -3.165291270130262541e-05 1.459813436523112488e-03 1.367689287616298890e-03 4.988876986952717196e-04 2.358378212014044292e-03 1.440916175208845247e-04 1.031318036223292847e-03 9.335247089222256395e-04 -1.386586548930549868e-03 -4.964594006164011614e-02 8.491011940009679168e-03 7.510999968254489234e-02 -5.462489598640291738e-02 1.750595044995598148e-01 5.971109386912390460e-02 -1.747996671564149701e-05 -8.645497051252204121e-05 -7.606147678971517416e-05 1.266116508052213437e-04 9.921062189973631901e-06 8.173065518397555976e-05 -1.129111363524408843e-04 5.021947194252764828e-04 -2.272395673034478814e-04 7.421899381157841431e-04 -1.006751596514801703e-03 3.656620064300679547e-04
8.881712817681154497e-05 -9.921062189919421792e-06 -1.135252973451467227e-03 6.132161296462624537e-04 1.160764276225662679e-03 1.270368391848052721e-03 -9.307846060316629991e-03 1.527418388874718196e-02 1.253360856665316700e-02 4.354732140401001983e-02 -6.634828447420897807e-03 -6.829470238957324746e-02 -3.604652595686299622e-04 -7.072300046845017996e-04 3.283399153344918791e-04 -2.959311121806076136e-03 -2.475068800629319325e-03 8.286449086283311210e-04 -1.448144377661584464e-02 -2.073974429235105055e-03 -1.158213145948241811e-02 4.269888161415508754e-01 -6.039328500256707644e-02 -7.728639726810304644e-01 5.563826162437683978e-03 5.259580255278908933e-03 3.163873975532452767e-03 -1.057301770530368968e-03 -2.612546376690223922e-04 -1.393200590390506486e-03 -2.296489681209918417e-03 -3.793625208828670082e-04 1.696501634483656151e-03 2.834589197131033057e-04 -2.538847057564793102e-03 2.829864881803745335e-04 1.615715842365531268e-04 -3.982597821970831290e-04 3.070804963560091853e-05 3.089702224874125991e-04 -4.185743381098676937e-04 3.250328946044988253e-04 6.391998639533114698e-04 -1.139504857247168167e-03 1.665321153315182587e-03 2.314914510991353779e-04 5.825080800107049032e-04 1.608156937839696652e-03 -1.686580572293728490e-04 -2.414125132890927467e-04 3.354263883272772320e-05 1.960590861349825569e-04 3.788900893500111132e-04 -1.228321985424145162e-05 3.930630353356722416e-04 -1.560441353021311921e-03 1.927520654049967672e-04 -2.810967620489547483e-04 7.558904525689549153e-06 5.985707521277694454e-04 3.985432411167963082e-03 -1.466427477983084067e-03 -3.211589560350838583e-03 -5.980983205949050394e-04 -5.007774248266751334e-05 1.153677803232815852e-03 2.227042245880238303e-03 -2.437746709533746611e-03 -4.397392707817848571e-03 -4.535857665782427883e-01 5.971109386912390460e-02 8.367820693502315832e-01 -1.398397337251970282e-04 9.212414890680817661e-05 1.535402481779964612e-04 -3.084977909545536141e-04 -2.551130277421713617e-05 -6.278615071647961196e-04 2.456643970848290323e-05 -7.738428508171084526e-04 1.620440157693958487e-04 -1.804688455507553156e-04 1.487214465428723497e-03 -2.116493267192097981e-04
-7.345837904368303362e-03 -1.301501629863274952e-02 1.632723377548183676e-03 -1.254305719731031547e-03 -7.473866849772112936e-04 -2.900729611731995682e-04 -1.207534997978301035e-03 -3.377885459915992619e-04 4.242435165041267241e-04 -5.867599638063815577e-04 8.989899638704983847e-03 -1.054939612866057780e-03 -7.612289288898700483e-03 3.502607384589763711e-03 -2.732071554502639964e-03 -7.312767697068359163e-03 3.391585974368747924e-03 1.343122847907839840e-03 -6.480343336177207987e-03 -1.166905886152814304e-04 4.067635497884772582e-04 -6.195939553398278725e-03 -5.659729763607364902e-04 -1.403121652580474480e-04 -4.683638973574918984e-02 9.255453403322969064e-02 -9.761380331857791304e-03 7.767719263208162916e-03 5.735318808864333035e-04 -8.503767591396935892e-05 -4.288861011774978138e-01 4.022494664920461260e-01 -4.304276452692050448e-02 8.647859208917680826e-03 8.026611743212845986e-04 -5.669178394264366656e-06 8.314794978254763571e-04 -3.779452262842985643e-04 4.251883795698338520e-06 1.162181570824375159e-04 -2.329087456977014907e-04 1.091316840895906887e-04 1.044073687610333652e-04 -2.177909366463223924e-04 -9.826575883392619191e-05 -7.369931912542702565e-05 -2.740575322094052253e-03 2.669238160632814226e-04 -9.821851568063270400e-04 2.683411106618543117e-04 1.266588939585272999e-03 -3.080253594217054712e-04 -2.272395673034316183e-04 2.844037827789405379e-04 -3.099150855531305690e-04 -2.631443638004380033e-04 3.259777576702601633e-05 -1.019979679434758523e-03 -1.752720986893444282e-04 -1.128166500458652926e-03 -2.702308367932848305e-04 -9.448630657125488969e-07 3.533787865758265031e-04 -3.023561810274464409e-04 -7.464418219115041657e-05 1.629888788351083976e-04 -3.760555001528788875e-04 1.313359661338003512e-04 -5.385719474551770893e-05 -3.779452262843039853e-04 -1.747996671564149701e-05 -1.398397337251970282e-04 4.689166422509326027e-01 -4.493735670313042663e-01 4.745952692758542008e-02 2.971074666974176867e-02 -4.658978047559867580e-02 4.877855576731765161e-03 -2.414125132891035887e-04 5.480205781123161307e-05 -1.700753518278251206e-05 -3.911733092042525648e-04 -4.535342715411696613e-05 9.921062189962789879e-06
-2.494910925009239267e-03 5.412648071924061263e-03 4.382274898766474677e-03 1.696029202950962399e-04 5.423513997179893378e-04 -1.507056589808452619e-04 2.149563474491359566e-04 5.612486610321806846e-04 -4.960531094982479142e-05 -1.099678879027463085e-02 4.282591845333933583e-03 -3.138835104291124323e-03 1.204700408781195914e-04 5.555794826379231721e-04 6.609317144646678936e-04 1.353043910097811303e-03 -1.472096656377352205e-03 -1.119662732867236082e-03 7.095921623487743898e-04 2.541681646761838591e-04 -1.870828870107170828e-04 -1.218873354766857042e-04 -3.236156000059203525e-04 4.592034499354305348e-04 1.650203344263781804e-03 1.233046300752535735e-03 1.478710697837316845e-04 -2.069250113905006863e-04 -1.662958995650840228e-04 1.058246633596145349e-04 4.096132567946627612e-01 -8.738400712189402508e-01 8.242749169494183181e-02 -2.078698744562945504e-04 -1.837758662807367142e-04 4.724315328771538106e-07 -8.064406265841507319e-04 2.145311590696246697e-03 -3.358988198601755193e-04 2.078698744563704445e-04 1.384224391266146523e-04 -4.535342715412645290e-05 2.026731275949432941e-04 2.291292934348729791e-04 -3.779452262839353566e-06 1.958701135218389629e-03 1.537764639444275799e-03 -7.275445605971583201e-05 -7.558904525667865110e-06 4.365267363583519127e-04 -2.314914510992221140e-05 -1.256667877395142158e-04 9.921062189962789879e-06 -2.220428204420966251e-05 -1.592094265722636230e-04 -3.495993343129383604e-05 -7.369931912543786767e-05 4.540067030740042517e-04 1.214149039438321403e-04 4.856596157753394032e-04 1.875553185435858798e-04 -7.228202452688259685e-05 -8.976199124244819971e-06 1.488159328494526902e-04 1.795239824849506095e-05 -1.818861401493322705e-04 -5.858151007406961139e-05 5.716421547550241435e-04 -4.204640642412982125e-05 1.866104554778679099e-04 -8.645497051252204121e-05 9.212414890680817661e-05 -4.493735670313042663e-01 9.087513442023541499e-01 -8.917428641564945080e-02 4.672962020932387717e-02 -5.158432664094572684e-02 5.532645681269321436e-03 -1.724375094922067815e-04 -1.511780905137503255e-05 -5.905394160691775432e-05 -1.823585716821804134e-04 2.173185051134796705e-05 6.944743532972868713e-05
2.910178242389243144e-04 4.468729869278965927e-03 4.615656075997029428e-02 -1.757445302221844396e-04 -7.842363445399112539e-05 -3.094426540202553210e-04 1.384224391265821263e-04 -1.062970948924584630e-04 -3.255053261373808495e-04 1.174937222211315784e-03 -3.181353942248115949e-03 -2.449982686234698087e-02 -5.854843986676669387e-03 8.160782298543774876e-03 -3.669848147220566327e-03 5.722090725944331546e-03 -8.663921881034753608e-03 -1.651148207329541408e-03 3.653785475103468391e-03 3.282454290279157236e-03 8.872264187023966124e-04 -3.715201574374668060e-03 -3.025923967938686475e-03 1.534457618714263772e-03 -1.308635346009955763e-04 -2.929075503703336913e-05 2.440108867198019851e-03 2.834589197290790247e-06 1.214149039438324791e-04 9.628154639592571926e-04 -4.337204930532069513e-02 8.220781103216409647e-02 -1.071399127470737261e-01 1.700753518262123698e-05 6.614041459974628564e-06 -1.072419579581694127e-04 9.070685430822309023e-05 -3.373161144587524742e-04 -1.028955878559011366e-03 -6.614041459967513487e-06 -4.010943713942139994e-04 -9.921062189961434626e-06 -4.204640642412033448e-05 3.491269027801227436e-04 -1.034625056953262373e-04 -2.031455591277372269e-05 1.828310032150231353e-04 1.167850749218490424e-03 -2.108934362666393253e-03 -1.738548040907715391e-04 2.280899440625761866e-03 1.412570283237658516e-04 7.984092905255723823e-05 -6.245544864348008974e-04 -1.053522318267486246e-04 -2.111768951863589447e-04 -1.483435013165855737e-04 2.065470661643701439e-03 8.121098049783962098e-04 2.109879225732110355e-03 1.511780905137909831e-05 1.242494931409724975e-04 5.938464367991998704e-04 9.954132397262769206e-04 -4.412510516869227887e-04 -9.571462855649878624e-04 -1.010058617244806575e-03 3.770003632185900812e-04 -1.047380708340368231e-03 -2.173185051133576977e-05 -7.606147678971517416e-05 1.535402481779964612e-04 4.745952692758542008e-02 -8.917428641564945080e-02 7.859843412114901617e-02 -5.143834529729341895e-03 5.715949116017203339e-03 2.017282645292470082e-04 -1.299186715352288173e-04 -5.102260554838141749e-05 3.401507036559212917e-05 -4.677072175268307897e-05 5.385719474551093266e-05 -9.921062189973631901e-06
-4.275505372341396187e-04 -9.033835771260521202e-03 1.097458450823041165e-03 -8.735259042496224414e-04 2.050352852592273768e-04 -3.656620064300408496e-04 -8.933680286295046531e-04 5.083363293523863666e-04 2.390503556248303480e-04 -8.791005963372853019e-03 1.298052879673431553e-02 -1.267061371118121142e-03 -4.419124558329188407e-03 4.573137238040018591e-04 5.999880467263683553e-05 -4.254718384895514113e-03 5.999880467263081821e-05 -5.144779392795067671e-04 -6.391526208000407501e-03 -3.678351914811957800e-03 -1.352099047032093767e-03 -6.007439371788964033e-03 -3.491269027801226568e-03 2.249718959457304348e-03 -4.845871961957452789e-02 -9.363073306507424531e-02 1.030751118383860243e-02 5.963030807700381644e-03 -1.606267211708419331e-05 -7.180959299401950548e-05 -4.284439052627453393e-01 -4.006890251390248792e-01 4.389408614912589796e-02 6.235623802157956412e-03 -1.322808291994825424e-05 2.541681646761957854e-04 -1.511780905137259309e-04 2.742465048225460871e-03 -2.097596005877847003e-04 1.223597670095501102e-04 3.023561810274383093e-04 5.102260554838548325e-05 9.779332730105636494e-05 3.122772432174038097e-04 -1.119662732867066513e-04 9.954132397262864616e-04 4.695969436582423349e-04 5.196746861409125588e-05 -2.815691935817920492e-04 3.968424875985115952e-05 7.795120292113620619e-05 -2.721205629246936653e-04 -5.763664700835706249e-05 9.401387503822243238e-05 -2.985767287646016663e-04 -7.795120292113078518e-05 -3.415679982544440364e-04 -2.792070359175350715e-04 1.795239824850048196e-05 -8.031336058541486793e-05 -1.072419579581764329e-04 2.787346043846706655e-04 -1.119662732867229143e-04 -9.906889243977237171e-04 1.384224391266254944e-04 1.169268043817053935e-03 -1.048798002938939765e-03 -5.196746861408176911e-05 -1.088954683231639067e-03 -3.316469360644704045e-04 1.266116508052213437e-04 -3.084977909545536141e-04 2.971074666974176867e-02 4.672962020932387717e-02 -5.143834529729341895e-03 4.674984027893008265e-01 4.482761085804812251e-01 -4.878753196644189383e-02 8.078579211826843187e-05 6.850257226402698026e-05 -1.889726131422387288e-05 -2.083423059892240085e-04 -1.086592525567940453e-05 -1.700753518280961711e-05
1.100151310560314524e-02 4.299599380516759897e-03 -3.178519353050969845e-03 -2.088147375220667304e-04 5.834529430764011891e-04 -6.944743532969616107e-05 -1.790515509522434129e-04 5.995156151934765733e-04 -1.747996671565233903e-04 2.452392087052310092e-03 5.423041565646871329e-03 4.438966682709103578e-03 1.048798002938923501e-04 -3.529063550429422562e-04 4.747936905196433019e-04 -6.798289757788643362e-04 2.773173097861042274e-04 -2.017282645292444603e-04 -1.422018913894681005e-03 -1.456506415793139275e-03 -1.114465986005841675e-03 -9.873819036677975586e-05 4.965255410309837338e-04 6.831359965088848202e-04 -1.631306082949574195e-03 1.001554849653420957e-03 1.804688455507600590e-04 2.560578908076182811e-04 -8.456524438109795986e-05 1.341705553309188617e-04 -4.087529589733330804e-01 -8.747495019196868116e-01 8.400919246694163456e-02 2.168460735805718964e-04 -1.719650779593413456e-04 3.070804963557745911e-05 -1.978543259598315208e-03 1.492883643822986647e-03 -6.141609927121267909e-05 -2.092871690549365574e-04 2.088147375220748619e-04 8.031336058526850064e-06 -2.040904221934768809e-04 1.237770616080782760e-04 -4.866044788411766353e-05 8.102200788469900855e-04 2.127359192447735373e-03 -3.495993343129844390e-04 7.558904525686296547e-05 5.329027690608801118e-04 -4.724315328555155069e-05 -1.856655924121607820e-04 -9.637603270251735715e-05 9.826575883390450787e-05 -1.970039492007113688e-04 -7.889606598688128115e-05 9.637603270249567311e-05 -1.639337419008426305e-04 3.448750189845111412e-05 -1.804688455507769997e-04 1.596818581051117659e-04 -4.251883795698338520e-05 -5.196746861416308427e-06 -4.440856408840197778e-04 1.431467544551719758e-04 4.903839311038750426e-04 -6.614041459971579245e-06 4.100705705184547537e-04 -2.834589197132225680e-05 1.318083976666376521e-04 9.921062189973631901e-06 -2.551130277421713617e-05 -4.658978047559867580e-02 -5.158432664094572684e-02 5.715949116017203339e-03 4.482761085804812251e-01 9.096206182228078196e-01 -9.103708394969822759e-02 1.436191859880580658e-04 2.692859737275749921e-05 4.204640642412440024e-05 1.889726131421574137e-04 -3.259777576702737158e-05 -5.338476321264246094e-05
-1.257140308928121706e-03 -3.174739900788155211e-03 -2.446817394964566697e-02 -1.431467544551787521e-04 -1.209424724109772211e-04 -3.184188531445502853e-04 1.757445302222142552e-04 -9.070685430822580074e-05 -3.089702224874424146e-04 -2.215703889091996930e-04 4.393613255555033070e-03 4.612065596347328378e-02 3.714256711308998662e-03 -3.006081843558762196e-03 1.518867378130035230e-03 -3.661816811162016058e-03 3.294265078600540353e-03 9.103755638123099334e-04 -5.681461614118752876e-03 -8.651166229647655123e-03 -1.646896323533841768e-03 5.858151007406664501e-03 8.171175792266593615e-03 -3.662761674227734462e-03 3.420404297872040879e-04 3.028286125602958848e-04 2.420739174350950221e-03 -4.535342715411561088e-05 1.166905886152775273e-04 9.647051900906799052e-04 4.437076956577694353e-02 8.388258081613639283e-02 -1.075230547202194464e-01 -1.795239824857637612e-05 6.614041459975983817e-06 -1.096041156224484810e-04 6.425068846835168103e-05 2.362157664275951231e-06 1.149425919437133776e-03 4.157397489127219155e-05 3.510166289115464861e-04 -1.039349372281743802e-04 3.779452262835287808e-06 -3.992046452627943227e-04 -1.417294598564079961e-05 -9.354144350534989490e-05 -3.510166289115356441e-04 -1.027066152427587569e-03 1.003917007317668177e-03 4.511721138768923548e-04 -1.042183961478953223e-03 2.503887124134595394e-05 -7.322688759258701423e-05 1.918072023392828631e-04 -5.669178394254964590e-06 1.256667877395304788e-04 5.546346195722078043e-04 -1.001554849653392334e-03 -4.369991678912244501e-04 -9.642327585578292686e-04 1.062970948924543972e-04 -2.107044636534972492e-04 -1.743272356236413661e-04 -2.060273914782292069e-03 8.116373734455386343e-04 2.101847889673568327e-03 2.112241383396383163e-03 -9.684846423535330281e-05 2.281844303691463356e-03 -1.379500075937759962e-04 8.173065518397555976e-05 -6.278615071647961196e-04 4.877855576731765161e-03 5.532645681269321436e-03 2.017282645292470082e-04 -4.878753196644189383e-02 -9.103708394969822759e-02 7.946392868934006037e-02 3.873938569413861062e-05 5.432962627836991762e-05 8.031336058537692085e-06 1.039349372281825118e-04 -5.196746861409125588e-05 1.700753518277980155e-05
1.298714283819477977e-03 6.557349676032892070e-04 -5.721145862878614444e-04 -8.993679090967807155e-03 9.802954306749019422e-04 8.242512953727723982e-03 1.358193413805923282e-02 -5.187298230752027204e-04 -6.617820912238109657e-03 7.880157968027478969e-04 -9.472252233750494670e-04 -4.587310184025669962e-04 -6.397195386394666748e-03 1.511780905137706543e-05 -2.083423059892208860e-03 -5.261942412943199088e-03 -1.082813073304523220e-03 5.924291422006448165e-04 -6.574829642748278996e-03 -7.516385687729033437e-04 -2.167988304273321849e-03 -4.937381949871532359e-03 1.107851944545856435e-03 1.379500075937643139e-04 3.537567318021034128e-03 -3.321193675973299858e-04 1.062970948924560913e-04 -4.283489465246428235e-02 -1.038829697595687954e-02 -9.619792601461035764e-02 4.647308988698419310e-03 5.470757150465274709e-04 -3.510166289115451308e-04 -4.231214916135966897e-01 -4.441943001366108201e-02 -4.118752589739744230e-01 2.735378575232543571e-04 -6.188853080403371697e-05 1.507056589808696565e-04 4.346370102269593409e-05 -2.976318656988836964e-05 -2.688135421947024546e-04 1.795239824850590298e-05 5.451859889151053004e-04 4.913287941695913645e-03 1.214149039438267193e-04 4.062911182556370841e-05 4.450305039497634975e-04 -3.434577243858528712e-04 -3.514890604443959843e-04 -8.503767591396677039e-06 -6.014053413248908291e-04 -6.089642458505749572e-04 2.210979573763081820e-04 9.732089576821364302e-05 1.417294598566112840e-04 3.836144046785684367e-04 -4.832974581110553204e-04 1.700753518279335408e-05 1.162181570824212529e-04 -4.927460887681591253e-04 6.037674989891694908e-04 3.118048116845448248e-04 -2.149563474491901667e-04 1.885001816092984287e-04 3.212534423417245238e-05 -4.110154335841944076e-04 5.952637313978216028e-05 7.558904525686838648e-05 1.020452110967655455e-04 -1.129111363524408843e-04 2.456643970848290323e-05 -2.414125132891035887e-04 -1.724375094922067815e-04 -1.299186715352288173e-04 8.078579211826843187e-05 1.436191859880580658e-04 3.873938569413861062e-05 4.403751636250079482e-01 4.992325737142622177e-02 4.585103928767272352e-01 3.914851140159363030e-02 4.642112241836931011e-03 4.379582039029197849e-02
-5.744767439521048695e-04 -7.662839462914161929e-04 8.418729915482791584e-04 7.747877138827830544e-04 -1.227991283350981025e-02 1.619967726161076517e-03 1.535402481779815534e-04 5.410285914259772844e-03 -1.133835678852890272e-04 6.826635649760141259e-04 -9.902164928648768752e-04 -5.947912998649179488e-04 5.957361629306114157e-04 4.262749720954063515e-03 -4.716756424028079042e-03 3.382609775244541810e-04 -1.617133136963953399e-03 -2.933327387499034926e-03 -7.573077471671782034e-04 5.321468786082960215e-03 3.896615282991146116e-03 -5.522724619079399846e-04 -7.677012408899877268e-04 3.048600681515744280e-03 1.223597670094267822e-04 -1.374775760609146802e-04 1.417294598565096400e-06 1.247691678271085555e-03 3.837419611924367674e-02 -2.214286594493151093e-03 -1.039349372262932895e-05 3.495993343129887758e-05 -9.448630657098383914e-07 -4.712882485458656789e-02 -1.367179061560831466e-01 -8.728881216802367171e-02 -4.582585868698543785e-05 2.399952186905225681e-04 2.031455591278117658e-04 3.401507036558670816e-05 2.759000151875411503e-04 7.984092905254368570e-05 -2.404676502233788426e-04 4.341645786940908692e-04 -4.724315328616954593e-07 1.653510364995334266e-05 2.107044636535108017e-04 -2.546405962090494577e-04 1.918072023392747316e-04 5.277060221994434204e-04 -1.861380239450170565e-04 -4.757385535853644160e-04 -1.012420774909068974e-03 1.469262067180220413e-03 3.883387200071230496e-04 6.840808595745884787e-04 6.051847935877343026e-04 -3.141669693488275523e-04 -3.732209109557453066e-04 -6.614041459978355509e-06 5.508551673093710528e-04 -1.351154183966386205e-03 -1.261864624256707652e-03 -1.700753518279267645e-04 2.036179906606693955e-04 1.185803147466985594e-04 2.881832350417812467e-04 -1.133835678852917377e-04 1.129111363524368185e-04 -2.966870026331779237e-04 5.021947194252764828e-04 -7.738428508171084526e-04 5.480205781123161307e-05 -1.511780905137503255e-05 -5.102260554838141749e-05 6.850257226402698026e-05 2.692859737275749921e-05 5.432962627836991762e-05 4.992325737142622177e-02 5.251359946607223744e-02 9.702987794396868149e-02 -4.794235195416360167e-03 4.892170252177281686e-02 -9.026749298267678495e-03
5.187298230752406675e-04 5.551070511050572483e-04 5.102260554839090426e-05 7.197021971518786053e-03 1.538709502509955822e-03 2.196806627777529112e-03 1.559024058422767492e-03 2.551130277419545213e-05 4.598176109281361564e-03 3.014113179617338920e-04 -4.332197156283823861e-04 3.788900893500273762e-04 -7.502212741743326772e-04 -9.798229991420704960e-04 1.657289817256647497e-03 -1.032262899288999974e-03 -1.103127629217287402e-03 -5.088087608852555430e-04 -6.751046604503286967e-04 2.229876835077359903e-04 6.519555153404082200e-04 -8.848642610381459231e-04 1.112103828341561712e-03 -1.298241852286571288e-03 1.234463595351105968e-03 1.842482978137051900e-05 -1.110214102210235792e-04 1.384318877572832118e-02 -1.995550794781095986e-03 1.924733308006089036e-02 6.425068846822564253e-05 5.621935240979277247e-05 -5.669178394268178304e-06 -4.342099321212452567e-01 -8.731952021765924943e-02 -9.322330811113976878e-01 -1.398397337251970282e-04 -2.182633681791813773e-04 -9.921062189984473922e-06 2.929075503703372149e-04 5.102260554839361476e-05 1.089899546297362458e-03 -1.713509169666462949e-03 -7.511661372402024354e-05 1.700753518282588014e-05 -1.261392192723623587e-04 7.653390832258093537e-05 2.409400817564153656e-05 1.110214102210157865e-04 1.544851112436846155e-04 -9.732089576819737999e-05 3.713311848243215640e-04 3.311745045316331036e-04 -2.347984718291211675e-04 2.338536087634086186e-04 1.157457255495785309e-04 2.267671357705888964e-04 -9.826575883390992888e-05 1.861380239450143460e-04 1.275565138709609976e-04 2.792070359175350715e-04 -1.705477833607762627e-04 1.554299743094351115e-04 1.379500075937610884e-04 -9.354144350535802642e-05 -1.129111363524408843e-04 -1.308635346009305242e-04 1.204700408781412754e-04 1.237770616080999600e-04 3.637722802986320149e-04 -2.272395673034478814e-04 1.620440157693958487e-04 -1.700753518278251206e-05 -5.905394160691775432e-05 3.401507036559212917e-05 -1.889726131422387288e-05 4.204640642412440024e-05 8.031336058537692085e-06 4.585103928767272352e-01 9.702987794396868149e-02 9.378493471739823839e-01 -4.384117381744610104e-02 -9.230367288928342795e-03 -3.436608699449863330e-02
1.383279528200520711e-03 7.832914814742502046e-04 3.902284461385454369e-04 1.367358585543312736e-02 8.418729915482818689e-04 6.469477410921532431e-03 -9.066433547027477613e-03 -6.987262370930990511e-04 -8.371959193730092730e-03 8.560459375339213133e-04 -8.277000455626044775e-04 5.414065366522605258e-04 -5.117850795422303721e-03 -1.373358466010578954e-03 -1.615715842365392761e-04 -7.128046967721927626e-03 6.954192163631071899e-04 2.181216387193276283e-03 -5.322413649148650429e-03 1.029900741624721963e-03 -5.206195492066239151e-04 -6.766164413554687750e-03 -2.929075503703356970e-04 2.034762612008111579e-03 3.742130171747592039e-03 -3.240880315387916974e-04 -5.574692087693406805e-04 -4.238325010705447371e-02 1.018562384836191846e-02 9.628296369052433135e-02 4.966200273375616023e-03 4.497548192783235315e-04 -4.369991678912247754e-04 -4.228427570092121446e-01 4.401266646387259202e-02 4.126396531941344814e-01 2.352709033619855734e-04 -1.110214102210157865e-04 -4.152673173798737726e-04 -4.015668029269930245e-05 -5.461308519808151388e-04 -4.900532290308807354e-03 7.606147678973279244e-05 6.283339386976794991e-05 2.711756998589865374e-04 1.365327129952058176e-04 -5.763664700835706249e-05 -1.053522318267472693e-04 -4.979428356295754338e-04 1.218873354766857042e-04 -1.218873354766857042e-04 -4.110154335841727236e-05 2.376330610262479721e-04 1.511780905136825628e-05 -5.045568770895361710e-04 -7.317964443929786313e-04 -4.440856408841390400e-05 -3.377885459915992619e-04 -1.176354516809873657e-04 2.598373430704359506e-05 8.456524438110778544e-05 -2.763724467203974248e-04 -1.747996671564908643e-04 -3.467647451158386608e-04 6.614041459974831852e-05 -6.283339386976794991e-05 -2.683411106618543117e-04 4.577861553368761313e-04 -2.929075503702396367e-05 -4.804628689139068317e-04 7.421899381157841431e-04 -1.804688455507553156e-04 -3.911733092042525648e-04 -1.823585716821804134e-04 -4.677072175268307897e-05 -2.083423059892240085e-04 1.889726131421574137e-04 1.039349372281825118e-04 3.914851140159363030e-02 -4.794235195416360167e-03 -4.384117381744610104e-02 4.406350009680783941e-01 -4.854281243242281052e-02 -4.588401500866603477e-01
-7.270721290643779398e-04 -9.562014224993199826e-04 -6.193577395733994425e-04 -1.374775760609427610e-04 5.487292254115202356e-03 -9.306901197249226520e-05 -7.610871994299782005e-04 -1.219818217832582298e-02 1.608156937839647863e-03 6.042399305219946486e-04 -7.332137389915406242e-04 8.239205932997732554e-04 6.061296566534671261e-04 -6.656560297932252171e-04 2.978680814653149669e-03 7.865985022041763631e-04 5.329500122141502677e-03 3.913150386641085256e-03 -3.486544712472596928e-04 -1.622329883825362551e-03 -2.893170707206326082e-03 -6.217198972376632507e-04 4.312355031903877464e-03 -4.816439477460562890e-03 -8.314794978266229009e-05 2.740102890561249972e-05 -4.724315328552580089e-06 -1.364382266886348446e-03 3.829624491632253880e-02 -1.996023226313966680e-03 -4.724315328683361976e-06 5.669178394264959579e-06 -5.669178394264451359e-06 4.594963574857971467e-02 -1.364755487797283395e-01 -8.578695232507640989e-02 -7.842363445397757286e-05 1.360602814623400564e-04 -2.362157664276899908e-04 1.766893932879308698e-04 3.226707369402228740e-04 -1.984212437992693501e-05 -4.440856408840441723e-05 2.669238160632868436e-04 1.001554849653390924e-04 8.928955970966510891e-05 1.866104554778435154e-04 2.182633681791854431e-04 -2.536957331433287773e-04 9.826575883391399464e-05 1.332256922652200280e-04 2.598373430704562794e-04 4.851871842424641552e-04 -7.927401121313201824e-04 -6.113264035148577389e-04 -1.350681752433517679e-03 -1.068167695786006359e-03 2.168460735806139092e-04 1.204700408781223019e-04 1.195251778124056872e-04 -3.699138902257540959e-04 6.916397641002711974e-04 7.431348011815008120e-04 2.678686791289939715e-04 -4.228262219055592560e-04 -8.031336058551244612e-06 -2.121217582520742041e-04 6.769943865817537945e-04 -1.681856256965206403e-04 4.814077319796342884e-04 -1.006751596514801703e-03 1.487214465428723497e-03 -4.535342715411696613e-05 2.173185051134796705e-05 5.385719474551093266e-05 -1.086592525567940453e-05 -3.259777576702737158e-05 -5.196746861409125588e-05 4.642112241836931011e-03 4.892170252177281686e-02 -9.230367288928342795e-03 -4.854281243242281052e-02 5.182290456503768628e-02 9.535747031766064752e-02
-4.029840975256567155e-04 -2.957421395675019667e-04 3.647171433643391428e-04 -1.575086730539788666e-03 -6.047123620549470918e-05 4.709197519502344824e-03 -7.156392859693249883e-03 1.457923710391698232e-03 2.354126328218335111e-03 -4.662899229282619663e-04 6.467587684789955979e-04 3.968424875985658053e-05 8.928955970966510891e-04 1.247219246738183202e-03 -1.398869768784775924e-03 6.529003784061190342e-04 9.543116963678583472e-05 6.179404449748215119e-04 1.059191496661756118e-03 -1.219818217832581734e-03 -5.234541384037606944e-04 7.237651083344355182e-04 -8.201411410369294566e-04 1.536819776378538531e-03 -1.251943562066519782e-03 2.314914510992060204e-05 -5.669178394264857935e-05 -1.378744185485129836e-02 -2.155705084419077579e-03 1.916371269874549144e-02 -3.732209109544781453e-05 -6.944743532973961047e-05 -3.259777576702059532e-05 4.345897670736609264e-01 -8.571656002668097407e-02 -9.324938633175336999e-01 1.322808291994857950e-04 1.540126797108581566e-04 7.747877138827857649e-05 1.775870132003339388e-03 7.086472992841406221e-06 -1.606267211707538417e-05 -3.505441973786996984e-04 1.015727795639092710e-04 1.063915811990302600e-03 1.280289454037766145e-04 -1.251943562066877569e-04 4.393613255554272177e-05 8.078579211825758985e-05 -3.732209109556707677e-05 1.242494931409481029e-04 -3.358988198601687430e-04 -1.951142230692645869e-04 1.691304887622155709e-04 -2.612546376690129055e-04 -1.218873354766748622e-04 2.414125132890981677e-04 -5.055017401552107728e-05 -1.762169617550298720e-04 -1.270840823381128547e-04 -2.735378575232597781e-04 1.596818581051117659e-04 2.829864881803961091e-04 2.409400817561307626e-05 1.162181570824266739e-04 1.143284309509961551e-04 -5.763664700835164148e-05 -1.417294598555270818e-06 -9.779332730106178595e-05 -4.114878651170317085e-04 3.656620064300679547e-04 -2.116493267192097981e-04 9.921062189962789879e-06 6.944743532972868713e-05 -9.921062189973631901e-06 -1.700753518280961711e-05 -5.338476321264246094e-05 1.700753518277980155e-05 4.379582039029197849e-02 -9.026749298267678495e-03 -3.436608699449863330e-02 -4.588401500866603477e-01 9.535747031766064752e-02 9.381110742431841842e-01
1.669264066888413778e+00 3.041476414000286455e-01 -3.327004583827420509e-02 -7.259193961242575710e-02 -2.970980180667608106e-02 5.448458382114489823e-02 -7.260705742147716135e-02 -4.058045137767828103e-02 -4.699559916232142615e-02 4.788046342335955385e-02 -3.838175502376929560e-02 3.898032577589731745e-03 -3.226825477285436561e-01 2.410251194321561680e-02 1.185000013861140927e-01 -3.221005120800657928e-01 -1.272730549512376052e-03 -1.205097251268808928e-01 5.131551309875133186e-03 1.082860316457807254e-02 2.150035906024812260e-03 5.192494977613476038e-03 1.042042232019105286e-02 -4.096926252921793618e-03 -3.461165690527689964e-01 1.174285266695981184e-01 -1.249156216022899966e-02 -1.741477116411487003e-02 3.889056378465486491e-03 -4.351094417597846614e-04 -9.436111221486873091e-02 9.775175332617171142e-02 -1.032877060281710106e-02 9.048008717246064370e-03 3.456309094369900206e-03 -3.651895748971967183e-04 -4.859284293175218927e-01 -4.421680412921940584e-01 4.753795056203941050e-02 -4.083225738469014460e-03 -9.190683040168469084e-03 -1.242967362942535171e-03 -4.095508958323283016e-03 -8.753683872277286809e-03 3.176157195386713084e-03 -5.247297035424641244e-03 -1.395279289135072792e-02 1.492411212290141106e-03 -4.046612294672727317e-02 3.702445922987545723e-03 5.270729639454291293e-02 3.933748401473579487e-02 -2.862462657570710636e-03 -4.406085448022382944e-02 3.931291757502731327e-02 6.500657892089986914e-03 4.381519008313905506e-02 -4.048407534497576454e-02 -7.674177819702707529e-03 -5.223628215628615956e-02 1.507529021341506761e-03 -1.361547677689175454e-03 1.516505220465957579e-04 -1.046908276807536351e-03 2.252553548654433972e-03 -8.971474808923927957e-04 -1.050687729070364862e-03 2.533177879170567682e-03 3.151118324145522984e-04 1.504694432144352851e-03 -1.440916175208866931e-03 1.705477833607979467e-04 -6.207750341719655771e-03 -2.366881979605419285e-03 2.834589197132537388e-04 9.231312151993984437e-04 1.080403672486959787e-02 -1.183913421335537402e-03 1.630833651416723450e-03 -6.656560297932059183e-04 1.148008624838659820e-04 1.640754713606732210e-03 -6.486484946103990117e-04 2.409400817562391828e-05
3.041476414000286455e-01 1.926770432775762210e+00 -6.565144796324740017e-02 -5.083835725056707472e-02 -1.792310749346727114e-02 6.667709682107647584e-02 -5.543228147605273881e-02 -3.533646136298361495e-02 -6.359637079532652615e-02 3.860663243340849843e-02 -1.204695684465881961e-01 1.323186237221339948e-02 -7.204580876044334656e-04 -2.757110425743977689e-01 -6.094366773835499518e-05 -3.247730572614286604e-02 -2.747831870438698365e-01 -3.398294502135296158e-02 -1.036798242004409454e-02 2.832368768927839148e-02 1.951047744386132099e-02 -9.489732200465974404e-03 2.516878991287015838e-02 -2.276931015749772760e-02 1.326370425752783910e-01 -5.640827777977868163e-01 3.502890843509477020e-02 -3.119087466217770541e-02 1.200495768138791844e-02 -5.362097897908784782e-04 3.126315668670466563e-02 6.536562688586990480e-03 1.910040687334333982e-03 -6.249324316610904706e-03 4.630301453515547026e-03 -8.078579211827182542e-04 -4.414334102586039421e-01 -7.192614185317267594e-01 6.204726779909373185e-02 -8.328023061174586600e-03 -1.305186595819552570e-02 5.301154230170228993e-03 -7.311350402469793050e-03 -1.316335979994938399e-02 -1.513670631268641039e-03 -5.048403360092558988e-03 -1.923741201787084951e-03 8.735259042495857953e-04 5.937472261773085735e-02 4.618490665194189063e-03 -7.958676088788244063e-02 9.616343851271188375e-03 -4.391723529423590192e-03 -8.324243608911714720e-03 -3.202613361226610243e-03 -3.636777939920678073e-03 -5.887441762443714269e-03 5.843505629888151587e-02 1.246274383672482493e-02 7.609643672314697627e-02 4.243380028107018170e-03 -3.540874338751068273e-03 -1.465955046450230503e-03 3.502134953056902558e-03 1.615715842365314427e-04 -2.274757830698632792e-03 3.406703783420124854e-03 8.787698942642856170e-03 2.093816553615072702e-03 4.288261023728252679e-03 -3.183716099912370107e-03 1.768783659010541350e-03 -1.013790826354351443e-02 6.016415570913214057e-03 4.391723529423555497e-03 -6.104760267557150788e-03 3.720870752768905190e-03 -3.087340067209897419e-03 1.588314813459777795e-03 -1.149425919437125753e-03 -3.042459071588639492e-03 1.764059343681921577e-03 -6.420344531504951950e-04 3.298989393929095074e-03
-3.327004583827420509e-02 -6.565144796324740017e-02 1.314472710029354285e+00 2.786023235554729860e-02 1.689462404644112570e-02 -2.133264586608454860e-02 -1.562945240145440645e-02 -1.380917370536265641e-02 -3.853151581968445195e-03 -3.924961174962479649e-03 1.319359541805208494e-02 5.447135573822492645e-03 1.490752977609812180e-01 -2.983546859441559701e-02 -4.244135918559561738e-01 -1.450147487360892717e-01 -3.229541958599355111e-03 -4.238329735020768818e-01 -2.836006491730824319e-03 -1.154150234765683077e-03 2.131138644710604650e-03 4.751243925926504352e-03 -2.745299637422591796e-03 6.229482192230996473e-03 -1.498836281136975944e-02 3.519142488239700856e-02 -2.385963489217465539e-01 2.869549130563557246e-03 -5.059741716881061870e-04 7.317964443929781543e-03 -3.501662521524084339e-03 1.796184687916139132e-03 2.339575437006395989e-02 2.144839159164016549e-04 -7.960471328613075983e-04 -2.692387305742793141e-03 4.754267487736797693e-02 6.170758952697073807e-02 -1.477222538508834448e-01 -3.688272977001908880e-03 -7.832914814742149680e-04 4.305268558911043431e-03 5.644611954556039146e-03 4.538177304608750559e-03 4.227317355989915031e-03 6.358928432233365222e-04 1.111631396808696872e-03 5.976258890620514755e-03 -1.902954214341454845e-03 3.902756892918264348e-03 -3.512056015246876189e-03 5.919236404604871077e-02 -9.079661629947485824e-03 -6.867831679425180635e-02 -5.986841356956475180e-02 -4.971869451769975884e-03 -6.161026863120252356e-02 -1.062593003698312014e-02 -7.226312726555845362e-03 -1.932103239918633864e-02 -5.267611591337485440e-04 3.283399153344900359e-04 6.384439735007560457e-03 1.639337419008155255e-04 -1.765476638280541900e-03 -5.763664700835164148e-05 -6.755770919831958132e-04 1.548630564699918612e-03 -8.380935392854425153e-04 -3.826695416128613088e-04 8.456524438111862746e-05 -1.205172840314071162e-03 1.508473884407216491e-03 4.224955198325634417e-03 4.630348696668832448e-02 9.377765927179212676e-04 -3.008444001223033702e-03 -2.491367688512828929e-02 -7.483315480429157110e-04 8.102200788469738225e-04 3.821971100799969028e-04 2.352709033619801524e-04 -5.659729763607461396e-04 5.243990014694888558e-05
-7.259193961242575710e-02 -5.083835725056707472e-02 2.786023235554729860e-02 1.655524813049913391e+00 -2.711095594443864096e-02 -2.601557619236016250e-01 8.417690566110527794e-02 4.391723529423584120e-03 4.052659418293282079e-02 -7.275303876512945189e-02 5.540771503634426415e-02 1.564457021050579336e-02 -3.022319315343000579e-01 -1.077786401794942062e-01 1.080781617713243853e-02 -1.101852064078596115e-02 -2.035612988767248818e-02 -2.603806393332409874e-02 -3.031267168575281223e-01 1.072528238834261627e-01 -1.138559994181458090e-02 -1.097978125509180627e-02 1.550662020291200191e-02 -2.893926597658892652e-02 -6.409006174715810474e-03 -6.614041459975181507e-05 -1.132418384254309848e-03 -4.439084790592332519e-01 -1.223408697482283349e-02 -1.123376044715485994e-01 -5.398002694405562400e-03 -1.936969284707057586e-05 -3.892835830728423748e-04 -6.442690543008630644e-02 -1.121883161071662686e-02 -1.025053594097624921e-01 9.684846423532213200e-05 2.156177515951949140e-03 1.308966048082392183e-02 -4.638020984762403209e-01 4.225805575084776167e-02 3.956845579114878775e-01 -2.112713814929226101e-03 1.439026449077482599e-03 1.374917490069002199e-02 1.601542896379707509e-04 5.792010592806811665e-04 1.322619319381910206e-02 3.311130884323476575e-02 3.445726628033972394e-02 -6.455304464935833139e-03 -4.012927926380139426e-02 -6.020053293716207121e-02 7.863622864377755803e-03 2.850651869249344432e-03 4.064328477154785166e-03 8.692740204538807348e-04 3.093481677136965344e-03 1.402649221047652358e-03 1.235880889949628712e-03 -4.024171796862099915e-02 6.054824254534364042e-02 -5.511386262290824539e-03 3.303288520878082390e-02 -3.506386836852604105e-02 9.661224846892191298e-04 3.064663353632800149e-03 -1.280761885570939548e-03 1.423908640026144050e-03 2.924823619907646922e-03 -3.839923499048523720e-03 1.990826479452545601e-03 8.862815556366469838e-04 5.650281132950525642e-04 -2.333811772305686072e-04 1.343595279440694054e-03 -6.032950674563159268e-04 -6.330582540261338233e-05 -9.318711985572294271e-03 4.384164624897715894e-04 4.282119413801107125e-03 1.350303807207237777e-02 1.549575427765422452e-04 1.474931245574497007e-03
-2.970980180667608106e-02 -1.792310749346727114e-02 1.689462404644112570e-02 -2.711095594443864096e-02 1.173622917686917955e+00 9.164463090095020803e-02 -4.214561704602798331e-03 -6.923011682462683336e-03 -1.037979320836550715e-02 4.054974332804268944e-02 -3.535677591889636179e-02 -1.378885914944987315e-02 -1.452892314566782694e-01 -3.742408906351822884e-01 -4.923870408031877366e-02 9.248319687176834170e-03 1.571543494043410247e-02 -4.927933319214433325e-03 1.527399491613404270e-01 -3.648409204259588368e-01 7.157668424831956089e-02 -9.495401378860211100e-03 1.620865346073511321e-02 2.829392450270855341e-03 -3.170015585457388717e-04 -3.241352746920738229e-03 1.154622666298541628e-03 -2.220711663339991482e-02 -1.843900272734534940e-01 -4.862407065607392276e-02 4.393613255556169531e-04 -2.433022394205219645e-04 8.645497051253694899e-05 -5.130606446808786379e-04 7.041780969822530878e-02 -6.830415102023036124e-03 3.350956862543184867e-03 9.180289546445664223e-03 -1.736658314776367597e-03 4.465139389629307898e-02 -1.662368456234856462e-01 -6.367810145051049087e-02 1.108324376078721925e-03 1.232101437686822232e-02 -2.082478196826506069e-03 -9.760435468792063142e-04 8.858091241038326680e-03 -2.620577712748775167e-03 -5.530850441444465360e-02 -5.265154947366601501e-02 4.717701287093795277e-03 -2.314347593151919180e-02 -3.349303352178192861e-02 1.518867378130035056e-02 -1.064388243523150743e-03 -9.061236800166186421e-04 -7.620320624957232754e-04 -2.376330610262588142e-04 3.392058405901599537e-04 -5.092811924180934945e-04 1.121410729538807952e-02 -1.842010546603113988e-02 -8.445658512855575700e-03 5.404569492712224532e-02 -5.829710629128777299e-02 6.751991467569037897e-03 9.921062189963060930e-05 7.815434848026497558e-03 2.390503556248303480e-04 1.187692873598416004e-03 -6.117988350477153144e-04 1.195724209656964538e-03 -7.384104858529556316e-04 5.669178394264505570e-04 -8.739983357824678738e-05 3.458198820501342434e-04 5.749491754850018016e-04 -1.081868210238835608e-04 8.253378878983447893e-04 -1.127221637392928494e-02 1.476820971705911263e-03 6.051847935877356036e-04 4.404006749277820584e-03 -3.495993343129925705e-05
5.448458382114489823e-02 6.667709682107647584e-02 -2.133264586608454860e-02 -2.601557619236016250e-01 9.164463090095020803e-02 2.010290658606198821e+00 -4.051856284687424536e-02 -1.043176067697955227e-02 -1.026003181478664095e-01 4.707449522830830374e-02 -6.347259373371835767e-02 -3.884332063136880595e-03 4.867981757695082068e-02 3.018979224405714951e-02 -2.621829656310841195e-01 -1.461703162654532165e-03 1.456033984260258173e-03 7.490874384954861187e-03 1.652423772468254726e-02 -7.664256757512796780e-03 -2.713023115097914495e-01 6.037674989892074379e-04 -3.624967151599279343e-03 7.075134636042148921e-03 -2.437746709533670716e-03 1.163598865422785580e-03 7.368987049478163340e-03 -2.008934780106902962e-01 -4.902233043827100567e-02 -6.328881786743767446e-01 4.132831049418785041e-03 8.409281284825655253e-05 5.295957483308594109e-04 -3.950000046203886589e-03 -6.745377426109070221e-03 8.407391558694264633e-03 1.079317079961392839e-02 -1.131473521188584505e-03 -1.132323897947765633e-02 4.184028454634372007e-01 -6.370550247941610122e-02 -7.554525085376455618e-01 1.039869046967967919e-02 -2.095233848213582002e-03 -6.971672130346785387e-03 1.125473640721361135e-02 -3.248439219913595681e-03 -1.101521362005596777e-02 -8.305346347597746502e-04 -1.695556771418005836e-03 -5.735318808864253888e-03 -5.315421662462413432e-02 -7.677437597279435089e-02 1.259077278212868134e-02 6.099091089162224540e-04 -2.513335754790609576e-04 1.040530451113968330e-02 -6.453414738804728532e-04 3.519614919772387062e-04 -9.150998791409041197e-04 -5.698421906148271043e-02 8.346447890955943638e-02 6.658450024063668378e-03 -1.261486679030426189e-02 1.308777075469249110e-02 -7.579219081598810061e-03 -6.836084280417524788e-04 -6.680181874574872905e-04 -9.259658043965144063e-04 3.647171433643391428e-04 6.642387351946804630e-04 1.133835678852879430e-03 -6.089642458505776677e-04 -1.478710697837238783e-04 -3.179464216116519980e-04 -7.351034651229725525e-04 -4.960531094981394939e-05 -3.307020729987470136e-04 8.141885037229554256e-03 1.516977651998633551e-03 2.436329414935202182e-03 6.273890756319408860e-03 -1.842482978131609883e-05 4.429045620519135584e-03
-7.260705742147716135e-02 -5.543228147605273881e-02 -1.562945240145440645e-02 8.417690566110527794e-02 -4.214561704602798331e-03 -4.051856284687424536e-02 1.654853960273258595e+00 2.841203238592235336e-02 2.599237980409696558e-01 -7.275918037505657576e-02 5.074906769085744951e-02 -2.788101934299291179e-02 -1.089710573684208109e-02 -1.552315530656198962e-02 2.886178720520068963e-02 -3.027393230005868130e-01 -1.071323538425480726e-01 1.131520764341911560e-02 -1.101237903085882687e-02 2.034620882548249937e-02 2.607160657215682603e-02 -3.025583817235031336e-01 1.077309245946758143e-01 -1.064341000369876944e-02 -6.409951037781853704e-03 1.237770616081013695e-04 1.022341837099044123e-03 -4.439273763205474621e-01 1.163315406503076174e-02 1.123768162887756050e-01 -5.393278379076994235e-03 3.165291270132422814e-05 4.190467696427310697e-04 -6.443446433461198775e-02 1.073175470034274520e-02 1.026744898985247345e-01 1.190527462795534785e-04 -6.736873658517408998e-04 -1.321910672082628538e-02 -2.112241383396377958e-03 -1.482017718567305888e-03 -1.373075007090868507e-02 -4.636830457299607189e-01 -4.277111639552864247e-02 -3.956122758869610179e-01 1.478710697837021942e-04 -2.241687623398753212e-03 -1.309155020695532828e-02 3.085450341078427652e-03 1.281706748636657518e-03 -1.409735694040439554e-03 2.856793479176446184e-03 3.824805689997101254e-03 -2.033817748942410089e-03 -4.013211385299854383e-02 -6.056619494359212486e-02 5.512803556889411469e-03 3.310422237024194386e-02 3.514134713991433345e-02 -9.651776216235662120e-04 2.880887487352107833e-03 -4.085115464600460808e-03 -8.692740204538482087e-04 3.069387668961357472e-03 -1.458868573457427044e-03 -1.224542533161110652e-03 3.306737271067924921e-02 -3.431931627274598801e-02 6.461918506395875408e-03 -4.020439587752538957e-02 6.020998156781915550e-02 -7.931653005108929219e-03 1.040294235347556748e-03 5.980983205949104604e-04 5.810907854120520542e-05 1.481072855501601362e-03 -5.749491754849719860e-04 2.286568619020221257e-04 1.372177387178441337e-02 -1.327532607323610430e-04 -1.466427477983089488e-03 -9.146746907612957750e-03 -4.918012257024778015e-04 -4.249994069566967632e-03
-4.058045137767828103e-02 -3.533646136298361495e-02 -1.380917370536265641e-02 4.391723529423584120e-03 -6.923011682462683336e-03 -1.043176067697955227e-02 2.841203238592235336e-02 1.173419772127790361e+00 9.185250077540660363e-02 2.964744084433916516e-02 -1.789381673843022658e-02 1.684076685169560994e-02 9.367844864989288700e-03 1.603101920438149142e-02 2.954114374944668935e-03 -1.527012097756463016e-01 -3.654711440907879583e-01 7.142550615780582368e-02 -9.352727055937889653e-03 1.578346508116527935e-02 -4.828250265781947742e-03 1.452632477223712026e-01 -3.736867284471429018e-01 -4.947350255214789938e-02 1.993661068649656360e-04 -3.221038191007960169e-03 1.155095097831398011e-03 2.142854946725426118e-02 -1.842445183613340420e-01 -4.837746139592341565e-02 -4.478650931469675515e-04 -2.484989862819310088e-04 9.306901197250785061e-05 1.417294598606770421e-06 7.049245388041645854e-02 -6.553570223769781232e-03 9.661224846892435244e-04 8.860925830235451967e-03 -2.636167953332998505e-03 -1.133835678852906535e-03 1.231629006153966976e-02 -2.109879225732115560e-03 -4.512099083995128879e-02 -1.663507016229038016e-01 -6.421005935650564433e-02 -3.358988198601714319e-03 9.176982525715682987e-03 -1.748941534630606229e-03 -9.732089576821093251e-05 7.660004873717072421e-03 2.390503556248167955e-04 -1.184858284401300258e-03 -6.169955819091153598e-04 1.196196641189815500e-03 -1.123347698823514047e-02 -1.851222961493793201e-02 -8.262827509640535001e-03 -5.390396546726562016e-02 -5.834340458150759356e-02 6.760022803627594237e-03 1.065805538121730300e-03 -9.032890908194945480e-04 -5.801459223464018470e-04 2.399952186905320549e-04 3.410955667215850515e-04 -5.097536239509524794e-04 5.542708472919135460e-02 -5.272099690899574587e-02 4.729039643882313772e-03 2.314867267838059683e-02 -3.338579156382375651e-02 1.518489432903750991e-02 -2.721205629246990863e-04 5.740043124192784106e-04 -1.044073687610401415e-04 6.675457559246527001e-04 5.669178394264505570e-04 -9.306901197250852823e-05 -7.984092905255859348e-04 4.419596989862049560e-03 -3.165291270130533591e-05 -1.028955878559014185e-03 -1.128827904604636986e-02 1.485797170830166925e-03
-4.699559916232142615e-02 -6.359637079532652615e-02 -3.853151581968445195e-03 4.052659418293282079e-02 -1.037979320836550715e-02 -1.026003181478664095e-01 2.599237980409696558e-01 9.185250077540660363e-02 2.010330342854958374e+00 -5.459702252596448924e-02 6.653395006662121691e-02 -2.136099175805585351e-02 -6.122712665805607468e-04 -3.547488380211026408e-03 7.045843881005068796e-03 -1.644770381635991124e-02 -7.598588774445827650e-03 -2.714038842893553571e-01 1.419184324697527096e-03 1.483435013165870699e-03 7.538117538240397993e-03 -4.872611586717066900e-02 3.016239121515155303e-02 -2.620204491837818672e-01 2.484044999753569349e-03 1.145174035641440425e-03 7.333554684514039142e-03 2.010999305905479539e-01 -4.850926979359009017e-02 -6.329136899771509173e-01 -4.142752111608877935e-03 8.598253897972137278e-05 5.366822213237336684e-04 4.022282070730801712e-03 -6.811045409175952615e-03 8.430068272271336316e-03 -1.127032664779788196e-02 -3.246549493782116373e-03 -1.102182766151591289e-02 -1.041333584719823097e-02 -2.118855424856323950e-03 -6.982065624069638821e-03 -4.183537125840202653e-01 -6.428753812789392286e-02 -7.554406977493243192e-01 -1.080356429333680437e-02 -1.158874550094232160e-03 -1.131142819115631831e-02 6.769943865817429525e-04 -6.122712665805499048e-04 -9.217139206008648569e-04 -3.708587532915005262e-04 6.590419883332749966e-04 1.140922151845699152e-03 5.683115124483754943e-02 8.356557925759049155e-02 6.573412348149761456e-03 1.255061610183589096e-02 1.308399130242965218e-02 -7.572132608606001181e-03 -6.141609927120075287e-04 -2.541681646761877623e-04 1.030373173157578086e-02 6.349479801576185523e-04 3.651895748972523378e-04 -9.122652899437176839e-04 8.333692239568797708e-04 -1.639337419008160676e-03 -5.751381480981394324e-03 5.326287587718087080e-02 -7.668555884461758509e-02 1.257187552081442082e-02 6.826635649760182459e-04 -5.055017401555360335e-05 -3.340090937287341585e-04 5.768389016164431624e-04 -1.440916175208628407e-04 -3.203085792759428571e-04 -6.312630142013577611e-03 -7.558904525700391175e-06 4.430935346650581932e-03 -8.093697020878292542e-03 1.491466349224430075e-03 2.417904585153777663e-03
4.788046342335955385e-02 3.860663243340849843e-02 -3.924961174962479649e-03 -7.275303876512945189e-02 4.054974332804268944e-02 4.707449522830830374e-02 -7.275918037505657576e-02 2.964744084433916516e-02 -5.459702252596448924e-02 1.673436582186592414e+00 -3.040881150268888167e-01 3.285525095242713967e-02 5.171707990167789121e-03 -1.044262660223523216e-02 4.148893721535886446e-03 5.162731791043544301e-03 -1.084561069976090406e-02 -2.165153715076162735e-03 -3.222427139714552080e-01 1.227849553891101862e-03 1.206920836985630741e-01 -3.225512117624098063e-01 -2.430801966000772224e-02 -1.182864623332634674e-01 -3.454003628489602518e-01 -1.174091569767510418e-01 1.257659983614296123e-02 -1.746957322192616707e-02 -3.898505009122557770e-03 4.280229687669684629e-04 -9.454677780728093506e-02 -9.800166960705219976e-02 1.056356907464624934e-02 9.081551356078888804e-03 -3.436466969990024933e-03 3.718036163571864037e-04 -5.291233167980190742e-03 1.395326532288355438e-02 -1.482962581632996752e-03 -4.131886186353110439e-03 8.763132502934357221e-03 -3.174739900788114445e-03 -4.119602966498906935e-03 9.202493828489873018e-03 1.246746815205341998e-03 -4.873272990863066756e-01 4.426626771070936162e-01 -4.759747693517917683e-02 -1.045018550676084148e-03 -2.043738811132383287e-03 -3.118048116845556668e-04 1.503277137545797580e-03 1.447530216668849352e-03 -1.662958995651104502e-04 1.501387411414394166e-03 1.362020109222056123e-03 -3.741657740214429477e-04 -1.048325571406086201e-03 -2.253025980187319845e-03 9.065961115494966006e-04 3.934787750845862575e-02 -6.436879635154511836e-03 -4.405376800723101449e-02 -4.038533715460902035e-02 7.613706583497271800e-03 5.210352889555379396e-02 -4.038108527081329946e-02 -3.252218672176402509e-03 -5.260666847804477964e-02 3.932378350028298969e-02 2.933327387498994594e-03 4.407077554241381478e-02 4.473926616140516460e-04 -1.078797405275252162e-02 1.159346981627110227e-03 -8.116846165988228848e-03 2.352709033619758156e-03 -1.955866546021181509e-04 1.322808291995096475e-03 6.443966108147440412e-04 -2.078698744566523371e-05 1.280761885570934127e-03 6.628214405960520085e-04 -1.195251778124449896e-04
-3.838175502376929560e-02 -1.204695684465881961e-01 1.319359541805208494e-02 5.540771503634426415e-02 -3.535677591889636179e-02 -6.347259373371835767e-02 5.074906769085744951e-02 -1.789381673843022658e-02 6.653395006662121691e-02 -3.040881150268888167e-01 1.925024325830328786e+00 -6.602136185347315389e-02 9.406584250683377654e-03 2.511351542352610600e-02 -2.275702693764350415e-02 1.030609388924003285e-02 2.827691696752571149e-02 1.945709268064863690e-02 3.244707010804010611e-02 -2.749301132505879153e-01 -3.384593987682488897e-02 7.015608262902258557e-04 -2.757143495951278056e-01 -1.847207293464495342e-04 -1.325803507913357882e-01 -5.645816654964821435e-01 3.552685127072437860e-02 3.128914042101167692e-02 1.187976332518128793e-02 -4.266056741684309188e-04 -3.136520189780138412e-02 6.345227917780594737e-03 1.870356438574439888e-03 6.172790408288247876e-03 4.649198714829777188e-03 -7.903779544670256913e-04 5.061631443012523830e-03 -1.818388969960355300e-03 8.730534727167282199e-04 7.325995779988280637e-03 -1.311280962593379916e-02 -1.547685701634184379e-03 8.308180936794640203e-03 -1.300131578417997209e-02 5.288871010315960436e-03 4.418226938416768279e-01 -7.178771941404603618e-01 6.200711111880105597e-02 -3.448750189844265734e-03 8.646914345851963724e-03 2.077753881497921423e-03 -4.226844924457018315e-03 -3.174267469255266302e-03 1.819333833026051585e-03 -4.237238418179877820e-03 -3.520559782838256820e-03 -1.324225586593602956e-03 -3.523866803568274919e-03 1.856655924121716240e-04 -2.285151324421476251e-03 3.238990589256442870e-03 -3.611739068679373915e-03 -5.919094675145000414e-03 -5.847332325304283734e-02 1.248967243409762444e-02 7.618761600898801833e-02 -5.942621765481209684e-02 4.354401438328001431e-03 -7.968360935211779572e-02 -9.601226042219810144e-03 -4.378495446503625349e-03 -8.225032987012131924e-03 6.102870541425768625e-03 3.701028628389066346e-03 -3.139779967356829283e-03 1.009113754179086220e-02 6.021612317774630366e-03 4.315662052633855231e-03 -1.858545650253043760e-03 -6.146334242447960405e-04 3.248439219913584839e-03 -1.818388969960317353e-03 -1.109741670677302783e-03 -3.033010440931557371e-03
3.898032577589731745e-03 1.323186237221339948e-02 5.447135573822492645e-03 1.564457021050579336e-02 -1.378885914944987315e-02 -3.884332063136880595e-03 -2.788101934299291179e-02 1.684076685169560994e-02 -2.136099175805585351e-02 3.285525095242713967e-02 -6.602136185347315389e-02 1.314297910362197896e+00 -4.772503344905001249e-03 -2.883249645016366328e-03 6.272945893253696961e-03 2.827030292606573861e-03 -1.218873354766873305e-03 2.092399259016461920e-03 1.451286047355074271e-01 -3.212534423416558288e-03 -4.240554887540517459e-01 -1.489382926164531940e-01 -3.021294138916704591e-02 -4.240876140982859921e-01 1.538945718276389651e-02 3.557692901320699125e-02 -2.385330430963439330e-01 -2.889391254943572164e-03 -4.899114995710242976e-04 7.328830369185459701e-03 3.687800545469001323e-03 2.130666213177747400e-03 2.361779719050598886e-02 -2.064525798578016212e-04 -7.988817220584414503e-04 -2.690497579611370212e-03 -6.089642458505966412e-04 1.076199031844546870e-03 5.972479438357674100e-03 -5.647446543753179178e-03 4.532035694681628424e-03 4.237710849712734637e-03 3.696776744593324639e-03 -7.700633985542623770e-04 4.301016675115347694e-03 -4.763243686861048931e-02 6.149074345339011760e-02 -1.476409956272323187e-01 6.840808595745870692e-04 1.670990331709471324e-03 -8.456524438111293540e-04 3.864489938756925308e-04 8.739983357824543213e-05 -1.211314450241189177e-03 5.333752005937147022e-04 3.278674838016283405e-04 5.819411621712529577e-03 -1.540126797108500251e-04 -1.754138281492021237e-03 -4.960531094981123889e-05 5.984620928752054647e-02 -4.887776638921721012e-03 -6.217860376522753307e-02 1.065238620282302553e-02 -7.214974369767312989e-03 -1.932670157758060309e-02 1.891143426020080618e-03 4.026061522993519201e-03 -3.525284098166824986e-03 -5.918669486765444632e-02 -9.159030127467182938e-03 -6.870571782315741671e-02 -1.127694068925785918e-03 -3.001829959763065159e-03 -2.495288870235528450e-02 -1.344067710973544799e-03 4.265111878618338057e-03 4.627986539004554783e-02 -3.094426540202770051e-04 -5.740043124192838317e-04 4.535342715411290037e-05 7.100645938816306643e-04 8.088027842484077096e-04 3.883387200071149181e-04
-3.226825477285436561e-01 -7.204580876044334656e-04 1.490752977609812180e-01 -3.022319315343000579e-01 -1.452892314566782694e-01 4.867981757695082068e-02 -1.089710573684208109e-02 9.367844864989288700e-03 -6.122712665805607468e-04 5.171707990167789121e-03 9.406584250683377654e-03 -4.772503344905001249e-03 1.705515628130538364e+00 -2.422326544301343643e-01 2.833110486434422537e-01 4.368290925393952806e-02 2.331922046174138893e-03 -4.325961060050112494e-02 3.061923250742269037e-02 4.117146322528038305e-02 -1.244431900694346546e-02 7.290090983491323041e-03 -1.335422213922293939e-02 1.479230372523468277e-02 -6.656418568472383113e-02 4.442415432898964844e-02 5.973046356197099505e-02 -4.354684897247744491e-02 -5.715051496104777556e-02 -3.970787033649440106e-02 9.905471949378540086e-03 5.904449297626497214e-03 9.363592981193435538e-04 -3.396782721230037598e-03 -1.507056589808571339e-04 -8.876043639286821524e-03 -3.999888816073335351e-02 1.043270554004526590e-02 5.031443068063046198e-02 -4.235254205741879885e-02 -5.382081751748306331e-02 6.264442125662435593e-04 -4.400227297014975593e-03 8.173065518398043867e-04 3.564968346926665303e-03 -4.760220125050768254e-03 -4.196609306354303487e-03 -4.540067030740056069e-04 -4.365598065656678406e-01 4.085559550241325555e-01 -5.392380759164554227e-02 -4.453201044794050656e-01 -3.202896820146312884e-02 -4.269316519260752951e-01 -1.033207762354706669e-02 -3.326390422834721045e-03 -1.639337419008156382e-02 -8.980923439580673975e-04 -3.839451067515626571e-03 -1.222180375496837411e-03 4.653450598625331544e-04 3.931102784889592243e-03 2.902619337863436826e-03 -9.201548965424192345e-03 1.342414200608552967e-02 -1.030845604690433862e-03 -2.643726857858686753e-03 1.166433454619927130e-03 -1.451309668931710390e-03 -3.067970374362829523e-03 2.131138644710585568e-03 -1.728626978717820364e-03 -9.442016615647568639e-03 -2.234601150405651597e-04 -5.841615903756718423e-03 -6.560184265229750643e-03 4.790455743153569819e-04 3.705280512184720015e-03 -7.230564610351541098e-03 9.802954306749086643e-04 1.925158496385640221e-03 -6.057044682738799667e-03 2.154287789820423754e-04 -1.784846331127595050e-03
2.410251194321561680e-02 -2.757110425743977689e-01 -2.983546859441559701e-02 -1.077786401794942062e-01 -3.742408906351822884e-01 3.018979224405714951e-02 -1.552315530656198962e-02 1.603101920438149142e-02 -3.547488380211026408e-03 -1.044262660223523216e-02 2.511351542352610600e-02 -2.883249645016366328e-03 -2.422326544301343643e-01 1.778418427691582426e+00 2.819518631234173289e-02 1.226904690825412342e-02 1.509418747472928216e-02 -2.032872885876684313e-03 -4.176200264134959789e-02 -1.506645574375067298e-01 -6.092477047702936008e-03 1.344918087732686895e-02 -2.187877671806534585e-02 2.065565147950277486e-02 8.048957754716892787e-02 -7.657642716052799614e-03 -8.798281408978822493e-02 -9.615398988205382802e-03 -3.836333019398800726e-02 -4.303709534852624696e-02 3.915984975838121204e-03 -1.123205969363657783e-02 2.880415055819229332e-03 1.009869644631667535e-02 -1.032357385595569083e-02 3.438356696121430949e-03 -4.979428356295669683e-02 1.423247235880107341e-02 6.586782160529516816e-02 1.842482978134862490e-05 4.013778303139280135e-03 4.062911182556139906e-04 -4.764472008846476134e-03 -6.850257226402969076e-05 4.275505372341155061e-03 -5.828387820836778734e-03 -4.392195960956433998e-03 3.849844561238463525e-03 4.123165100256613869e-01 -7.776700186647682589e-01 6.638985844910036405e-02 -3.412703663887384220e-02 -1.575067833278511742e-01 -5.751948398820781738e-02 -2.299796701939965139e-03 3.869214254085460948e-04 -1.903426645874313830e-03 -3.172377743123853348e-03 -1.434774565281774720e-03 4.124799713360298090e-03 -9.534613196087218454e-03 1.035191974792700961e-02 2.293655092012853846e-03 9.469417644553163385e-03 -1.227046420285269820e-02 4.847147527096092360e-04 -2.646561447055821581e-03 -9.383907537106344135e-03 -1.197613935788378794e-03 -3.448277758311400244e-03 2.777897413189620197e-03 -2.255860569384419978e-03 7.960471328613126941e-04 1.143284309510124181e-04 8.300149600736111619e-03 -2.195389333178935677e-03 8.976199124252544912e-05 -3.176157195386697038e-03 -6.614041459975292638e-04 4.542429188404445428e-03 2.176964503397565802e-03 -2.090509532885044628e-03 -9.519495387035838054e-04 -1.938386579305614605e-03
1.185000013861140927e-01 -6.094366773835499518e-05 -4.244135918559561738e-01 1.080781617713243853e-02 -4.923870408031877366e-02 -2.621829656310841195e-01 2.886178720520068963e-02 2.954114374944668935e-03 7.045843881005068796e-03 4.148893721535886446e-03 -2.275702693764350415e-02 6.272945893253696961e-03 2.833110486434422537e-01 2.819518631234173289e-02 1.798923845943637412e+00 4.232230643931605973e-02 -3.231762386803774256e-02 -1.535978848250057482e-01 -2.928130640637606474e-03 4.105335534206651371e-02 2.080257768622079811e-02 -1.490143540932430469e-02 2.065187202723993420e-02 -1.822877069522470944e-02 7.158755017357505343e-03 -3.669375715687710204e-02 5.904449297626496347e-03 -6.808447035745265885e-02 -5.830277546968203051e-02 2.811251079409204240e-02 -1.645148326862288374e-02 6.966002951952529609e-03 -3.640557392183533039e-03 -1.659463002307787205e-02 1.192842377306540386e-02 -1.113473879786837026e-02 9.398552914624875090e-03 -1.336508806447859370e-03 -1.096324615144186887e-02 5.539637667955575606e-02 7.108630031721566156e-02 4.974704040967231709e-04 4.875965850600331823e-03 4.456919080957622709e-03 -3.223872780205085456e-03 4.712976971765240990e-03 5.563353730904919969e-03 -1.053994749800346532e-03 -4.849367955300584732e-02 6.537035120119846776e-02 -1.676144559732919148e-01 -4.293438873328348504e-01 -5.883662310180860777e-02 -7.741230027160901361e-01 -1.065569322355301718e-02 8.692740204537967091e-05 -1.975708670401184544e-02 7.696382101746939743e-03 1.887836405290083987e-03 7.258438070790003936e-03 6.054682525074498237e-03 1.629416356818196585e-03 -1.086120094034511395e-02 -5.480205781122361166e-04 6.604592829318153054e-04 7.039229839545086374e-04 3.340090937287513648e-03 -1.597291012584025434e-03 2.096178711279303875e-03 2.437274278000882421e-03 -1.456978847325985683e-03 1.899647193611466453e-03 1.171630201481365123e-04 1.060136359727464547e-03 -3.684965956271938053e-03 2.729236965305505136e-03 7.653390832257280386e-05 1.599653170248305396e-03 -1.440916175208898156e-03 -4.687938100523902571e-03 -1.480127992435897053e-03 5.281784537323078264e-04 2.971121910127462722e-03 1.758390165287714154e-03
-3.221005120800657928e-01 -3.247730572614286604e-02 -1.450147487360892717e-01 -1.101852064078596115e-02 9.248319687176834170e-03 -1.461703162654532165e-03 -3.027393230005868130e-01 -1.527012097756463016e-01 -1.644770381635991124e-02 5.162731791043544301e-03 1.030609388924003285e-02 2.827030292606573861e-03 4.368290925393952806e-02 1.226904690825412342e-02 4.232230643931605973e-02 1.706235613786609706e+00 -2.957482811773928799e-01 -2.246733192169657611e-01 7.360955713419628683e-03 -1.572015925576267237e-02 -1.244053955468062828e-02 3.061309089749555609e-02 4.209553930354548168e-02 2.824195703409424288e-03 -6.648528961873721721e-02 3.077844193399491279e-02 -6.780904277379790068e-02 -4.331441265831247056e-02 -4.746897555824251824e-02 5.112748534867458255e-02 9.921062189962942535e-03 5.534535407400711406e-03 -2.240742760333059528e-03 -3.308910456119242179e-03 1.740910198572038180e-03 8.764077366000089936e-03 -3.994455853445495752e-02 -4.502272508111648981e-04 -5.134858330605087534e-02 -4.390778666357860946e-03 7.653390832257009335e-05 -3.684493524739088609e-03 -4.240025764223717686e-02 -5.276446061001843768e-02 1.079080864194967640e-02 -4.764944440379336420e-03 -4.005274535547899938e-03 1.309107777542248361e-03 -8.891161448337900515e-04 -3.877245590144090797e-03 2.101375458140713678e-03 -1.031837710909427538e-02 1.823585716821587294e-04 1.605369591795855616e-02 -4.459715875632127569e-01 5.937850206999370495e-02 4.246002023114340274e-01 -4.360930442112067595e-01 4.100682083608025996e-01 -3.387617549492762808e-02 -3.047183386917191178e-03 2.550185414353328510e-03 1.525008988057159100e-03 -2.618215555084501926e-03 1.256667877395277683e-03 1.115883280604389790e-03 -9.211942459146998941e-03 1.296635585074865787e-02 -1.953031956824103493e-03 4.653450598625439964e-04 2.997578075967372024e-03 -4.391251097890725569e-03 -9.520912681634406335e-03 1.015255364106184936e-03 5.806183538792579479e-03 -6.556877244499802367e-03 -3.165291270130804642e-04 -3.755830686200258874e-03 -5.806183538792608102e-03 5.376270843894320143e-04 1.682801120030845768e-03 -7.821576457953607550e-03 5.952637313977701032e-04 -2.117438130257826793e-03
-1.272730549512376052e-03 -2.747831870438698365e-01 -3.229541958599355111e-03 -2.035612988767248818e-02 1.571543494043410247e-02 1.456033984260258173e-03 -1.071323538425480726e-01 -3.654711440907879583e-01 -7.598588774445827650e-03 -1.084561069976090406e-02 2.827691696752571149e-02 -1.218873354766873305e-03 2.331922046174138893e-03 1.509418747472928216e-02 -3.231762386803774256e-02 -2.957482811773928799e-01 1.757398059068715490e+00 -2.057628298198307254e-02 1.576315052525251170e-02 -2.787676745919721172e-02 -1.886230138078376709e-02 -4.088894916863285156e-02 -1.505946375706441187e-01 4.097871115987536395e-02 7.514543204750911976e-02 1.888686782049224522e-02 8.524129390462846512e-02 3.907008776713840822e-03 -1.426790472376522970e-02 5.234919329263858223e-02 7.285366668162849418e-03 -1.290446731994461527e-02 -8.744707673153007295e-04 1.246038167906056426e-02 -1.355972985601501882e-02 -2.924823619907636514e-03 -5.014104830807256108e-02 -6.500657892089976506e-04 -6.810431248183251851e-02 -5.246352172358957969e-03 -1.972874081204052058e-03 -4.235821123581318647e-03 -1.134166380925900539e-02 -1.105489786881581199e-02 1.753665849959155530e-03 -6.240348117486679835e-03 -5.822246210909661802e-03 -2.774590392459629420e-03 -4.481013089133251831e-03 -9.573352581781355980e-03 -2.154760221353369150e-03 2.669238160632976314e-04 4.190467696427144814e-04 -3.250328946044961148e-04 5.811191313040845602e-02 -1.611898595579916438e-01 -7.575108927262966252e-02 4.131602727433411060e-01 -7.669987352006311099e-01 6.415053298336588494e-02 -3.613628794810779931e-03 3.426545907800054771e-03 1.753193418426303267e-03 -3.032538009398665427e-03 1.820751127624613578e-03 1.142339446444307332e-03 9.613509262074049211e-03 -1.955819302867973369e-02 2.341843108364102984e-03 -1.043176067697956615e-02 8.943128916952289981e-03 -4.089839779929002085e-03 5.659729763607407186e-04 -1.946417915364153598e-03 -8.648804071983380581e-03 -2.807188168226641342e-03 7.563628841014548125e-04 3.313162339914757504e-03 -2.001692404708231999e-03 -1.114465986005834519e-03 2.228931972011663834e-03 -2.362157664276899908e-04 4.846202664030451260e-03 -3.246549493782138057e-03
-1.205097251268808928e-01 -3.398294502135296158e-02 -4.238329735020768818e-01 -2.603806393332409874e-02 -4.927933319214433325e-03 7.490874384954861187e-03 1.131520764341911560e-02 7.142550615780582368e-02 -2.714038842893553571e-01 -2.165153715076162735e-03 1.945709268064863690e-02 2.092399259016461920e-03 -4.325961060050112494e-02 -2.032872885876684313e-03 -1.535978848250057482e-01 -2.246733192169657611e-01 -2.057628298198307254e-02 1.817404422645874096e+00 1.242683904022780228e-02 -1.883631764647672457e-02 -1.168606639671059683e-02 1.244431900694347760e-02 -6.008856666387536218e-03 2.075202751220527747e-02 -2.211263032682864171e-02 3.396404776003873749e-02 -2.074588590227815360e-02 6.986600966785025402e-02 6.767203762926984889e-02 4.112044061973197870e-03 1.543575547298377086e-02 -4.927460887681578243e-03 -1.986574595656859406e-03 1.541024417020951665e-02 -1.135347459758041279e-02 -7.907086565400437209e-03 8.395108338840166513e-04 -4.795180058482105458e-04 3.541819201816759355e-03 -4.269363762414030324e-03 -4.727149917750897781e-03 -1.691304887622258708e-03 -5.474064171195247575e-02 -6.857154726782649368e-02 1.587842381926921065e-02 -3.928740627225305558e-03 -4.895807974980284291e-03 7.875433652699118971e-04 -7.185211183197423752e-03 -3.472371766487030668e-04 8.255268605114850222e-03 1.068167695786006836e-02 -2.491131472746409455e-03 -1.021208001420181866e-02 4.267785841094301480e-01 -7.465315839027375500e-02 -7.816904110093676472e-01 -4.048785479723862601e-02 6.532216318484720952e-02 -1.674557189782525102e-01 -1.905316372005741747e-03 1.255250582796738675e-03 -1.030562145770718384e-02 -2.999940233631645265e-03 2.290820502815721620e-03 1.444223195938881127e-03 -1.809885202368947781e-03 2.032872885876687782e-03 1.913347708064306544e-04 -4.179129339638661990e-03 -3.905119050582531084e-03 -5.012498563595571034e-04 -1.065805538121730300e-03 -1.465955046450248067e-03 -1.536347344845686701e-03 -2.865297246767856305e-03 1.568472689079903823e-04 8.465973068768364819e-04 -5.196746861410887416e-06 -2.348929581356932680e-03 2.248301664858726092e-03 1.541544091707096071e-03 3.299934256994806539e-03 -2.151453200623377072e-03
[truncated: 681,120 more chars]
