# Supplementary material for: Competing quantum effects in heavy-atom tunnelling through conical intersections
Source: Chem Sci. 2023 Sep 27;14(39):10777–85. doi: 10.1039/d3sc03706a (PMC10566476; doi:10.1039/d3sc03706a)
Supplement: SC-014-D3SC03706A-s001 [file SC-014-D3SC03706A-s001.zip › instT300N20/H0.txt]

1.640902112244974065e+00 2.501865117172875630e-01 -2.723048112225105039e-02 -7.379238813741124947e-02 -1.486742033895869196e-02 6.441556707329770814e-02 -7.379900217887122582e-02 -2.819187929161173778e-02 -5.984998873978336631e-02 7.691279841192102951e-02 -3.985952085854098381e-02 4.260387563289808055e-03 -2.948218429414635189e-01 1.831806025493435547e-02 9.722074028324223516e-02 -2.940078434103536864e-01 -2.652230625450086032e-03 -9.806733759011906915e-02 -4.267001604749772262e-03 2.097454276418014157e-02 7.468197671377792973e-03 -4.287788592195404536e-03 1.882119983742536543e-02 -1.170732581568911107e-02 -4.393391212734560347e-01 1.191717990258344684e-01 -1.248116866650619133e-02 3.932047647955331897e-03 1.156984823962814869e-03 -4.771558481839326973e-05 -5.596943612890925568e-02 1.021340282249381670e-01 -1.084891772049087141e-02 -4.916594962425910494e-03 4.029840975256404525e-04 -7.700633985543292722e-05 -4.590333745835981638e-01 -3.916868422804655747e-01 4.212246790091823956e-02 -1.370523876813452800e-03 -1.333579730944159034e-02 -7.332137389915393232e-04 -1.378082781339120665e-03 -1.294415156870448377e-02 3.630636329993565479e-03 -3.815829490872888960e-03 -1.496615852932546044e-02 1.661069269519503764e-03 -4.107366989797930912e-02 5.035175277172605421e-03 6.087327543994813794e-02 3.186928634335799843e-02 -1.165961023087062724e-03 -3.400231471420002427e-02 3.189196305693503541e-02 6.113264035148590833e-03 3.287036876147853698e-02 -4.107839421330783392e-02 -8.458886595775511053e-03 -6.052745555789799253e-02 2.092399259016447174e-03 -1.062026085858882923e-03 -9.628154639592604452e-04 2.108934362666402794e-03 -1.440443743676037870e-03 -3.624967151599301027e-03 2.115548404126363531e-03 -1.785791194193085338e-04 3.715674005907553933e-03 2.093816553615040175e-03 -8.782502195781418178e-04 6.713252081875001852e-04 -9.878070920473075445e-03 -5.502410063166584923e-03 6.306960963619167443e-04 1.312273068812379664e-02 -3.188912846773753890e-04 -1.133835678852144883e-05 1.540126797108618429e-04 8.456524438110846306e-05 -3.543236496415282100e-04 1.407845967908936393e-04 1.970039492006910400e-04 3.472371766486922248e-04
2.501865117172875630e-01 2.027784798267833200e+00 -9.439418242216851551e-02 -4.708063683823539292e-02 -3.451584779041397960e-03 6.429793162161676068e-02 -5.455686584567175784e-02 -2.112335869702960597e-02 -6.736920901670956363e-02 4.021904125504391359e-02 -1.024963832106381978e-01 1.022861511785174739e-02 -1.640565740993579769e-02 -2.707712984668619871e-01 7.846142897662077009e-03 -4.827163673256380100e-02 -2.615791981320949033e-01 -2.962759871995923611e-02 1.100765471552869745e-04 6.390581344934679123e-03 2.878525329687801199e-03 2.092871690549300522e-03 6.764747118956143321e-03 -8.102200788469711120e-04 2.072580756213180386e-01 -6.435868631674195317e-01 4.996105189405462138e-02 3.101513013195568089e-03 7.369459481011012350e-03 -1.125804342794355832e-03 4.695969436582401665e-03 8.867067440162541142e-03 6.720810986400575608e-03 -4.120075398031798446e-03 5.168400969437860794e-04 -9.165171737394245605e-05 -4.151355089822094113e-01 -7.628451171637665729e-01 6.487004620790465248e-02 -1.135347459758042146e-02 -1.106907081480144536e-02 3.067970374362807839e-03 -1.084750042589228795e-02 -1.133835678852904323e-02 1.295407263089416294e-03 -1.053380588807631760e-02 -6.973561856478198775e-03 2.118855424856343900e-03 5.676879028250061271e-02 6.615458754573826441e-03 -8.310165149232645598e-02 1.290305002534604742e-02 -7.625517371818621958e-03 -1.327201905250608924e-02 1.146118898707131723e-03 -5.788703572076944921e-03 1.864214828647319053e-03 5.311453237586428316e-02 1.239613099059222456e-02 7.640068263030580509e-02 6.061296566534644156e-04 -8.763604934467221410e-04 6.207750341719520028e-04 -4.143224543141476712e-04 1.212731744839760711e-03 -6.599868513989604404e-04 -6.694354820560805084e-04 1.051585348982783316e-02 1.648786049664847063e-04 5.664454078936024140e-04 -9.061236800166376157e-04 -4.044013921241984338e-04 -8.093697020878323767e-03 2.256333000917289805e-03 -1.364854698419182928e-03 -6.220505993106757725e-03 4.511248707235996150e-03 -9.165171737392818524e-05 6.529003784061403930e-04 -3.354263883273233106e-04 6.991986686258767209e-05 5.579416403022105075e-04 -3.250328946044981748e-04 1.308635346009305242e-04
-2.723048112225105039e-02 -9.439418242216851551e-02 1.164917894262524900e+00 4.069714196629355824e-02 1.372602575558011170e-02 -3.558590521233123694e-02 -2.980476054477999848e-02 -1.684643603008987439e-02 -1.787302975098459951e-02 -4.135193207083109890e-03 1.021208001420182560e-02 -8.540617250959500056e-03 1.509872281744469580e-01 -7.046930473530654826e-02 -3.616075990150966479e-01 -1.435615493410261345e-01 4.901807855447530560e-02 -3.700957763659092348e-01 -9.399970209223422121e-03 -2.291292934348578003e-03 1.625636904555350856e-02 9.018245530676287022e-03 4.555657271324395526e-03 1.573763922247830432e-02 -2.226002896507964582e-02 4.967334109054571956e-02 -1.825338437808647352e-01 -4.010943713942397492e-04 -1.155095097831397143e-03 -3.149228598013940460e-03 -1.549575427764297592e-04 6.386801892671836733e-03 7.018442852099474050e-02 4.346370102269159728e-04 -9.023442277537698018e-05 -2.697584052604165214e-04 4.461359937366464468e-02 6.477981178512923210e-02 -1.652626918027378378e-01 -1.098403313888750895e-03 2.653647920048649543e-03 8.756518461474415566e-03 3.513000878312583751e-03 1.679966530833721782e-03 9.028639024399102292e-03 1.158874550094243002e-03 2.121217582520649667e-03 1.235408458416809886e-02 1.098119854969037239e-02 8.195269800442224473e-03 -1.834593371537284606e-02 5.404097061179368583e-02 -6.719866123334878455e-03 -5.801600952923881283e-02 -5.546204466262265320e-02 -4.683686216728205967e-03 -5.239360185672697900e-02 -2.289261478757299156e-02 -1.498080390684399313e-02 -3.330217118250835412e-02 1.114938417538666399e-04 -2.404676502233883293e-04 7.734649055908226524e-03 1.263281918855270946e-03 -1.259974898125290578e-03 -7.138440461444727284e-04 -1.105962218414429602e-03 6.708527766546330687e-04 -9.793505676091974164e-04 -2.121217582520660725e-04 4.974704040967056068e-04 3.689690271600483233e-04 8.716361781181729490e-04 -1.347847163236392393e-03 -1.022152864485892723e-02 6.169955819091247923e-04 -8.692740204538644717e-05 3.408121078018685763e-03 2.801518989832374289e-04 1.072419579581710119e-04 5.744767439521373956e-04 -6.741597973846215688e-04 9.448630657107531870e-05 5.758940385507089295e-04
-7.379238813741124947e-02 -4.708063683823539292e-02 4.069714196629355824e-02 1.677181074516003845e+00 -3.322799943185009153e-02 -3.108448308097864765e-01 4.714016321137516619e-02 3.995825904890771413e-03 3.712792173557119546e-02 -7.392230680894648631e-02 5.454552748888322200e-02 2.983121671061990388e-02 -3.224685362441601089e-01 -1.211555390322942016e-01 6.382550008876287364e-04 6.728369890926272530e-03 -2.817109230416586785e-03 -9.191627903234220881e-03 -3.232674179662186065e-01 1.192270735151785555e-01 -2.530012587900398735e-02 6.752936330634766275e-03 7.955747013284550102e-04 -9.579021760175597880e-03 -1.636077641431448598e-02 -4.667623544611161808e-04 -3.776617673645871198e-03 -3.415141410596918004e-01 -1.217078114942021436e-02 -1.120106818508126434e-01 1.009775158325083508e-02 -3.694414586929094767e-04 -3.499300363859775102e-03 -9.466961000582316266e-02 -1.068781856778718356e-02 -9.804891276033771141e-02 -4.216451430734218658e-03 3.074111984289942118e-03 8.749431988481572858e-03 -4.934074929141553656e-01 4.745244045459258431e-02 4.440643814650755417e-01 -5.089032471918106433e-03 1.464537751851674582e-03 1.373878140696722233e-02 -4.178184476572965704e-03 -1.175882085277025514e-03 9.205800849219878540e-03 3.959495920014198533e-02 4.478320229395971880e-02 -6.700496430487814029e-03 -4.023604879022671388e-02 -5.212478831453227351e-02 7.598588774445865814e-03 -1.003444575784802470e-03 3.340090937287490663e-04 -2.373968452598271533e-03 1.525008988057159100e-03 3.155842639474031519e-04 1.459813436523107067e-03 -4.033573184365921160e-02 5.249753679395517680e-02 -3.608904479482225643e-03 3.957133762349919481e-02 -4.465895280081877416e-02 2.867186972899278801e-03 1.525008988057169942e-03 3.226707369402147425e-04 1.470679361778820353e-03 -1.000137555054822101e-03 -8.215584356355081462e-04 -2.247829233325871444e-03 1.445168059004614059e-03 7.511661372402024354e-05 6.623490090632343317e-04 1.377137918273440642e-03 6.566798306691643862e-05 6.727425027860602265e-04 -5.892166077772256413e-03 2.059801483249575440e-04 2.588924800047445220e-03 1.922796338721376088e-03 -1.133363247320042129e-03 -1.097316721363182299e-02
-1.486742033895869196e-02 -3.451584779041397960e-03 1.372602575558011170e-02 -3.322799943185009153e-02 1.326216413073073142e+00 6.185924004901730000e-02 -3.938189257882422807e-03 6.012163687117520923e-03 -1.268053477337115209e-02 2.810825891029634233e-02 -2.098304653177154172e-02 -1.682659390570994534e-02 -1.473518675291248248e-01 -4.294426255232016709e-01 4.718173718626646890e-03 3.860238054961259713e-03 5.473119308129536023e-03 2.192082312448948370e-03 1.496757582392404251e-01 -4.279691115722257244e-01 3.065797189311681228e-02 -3.562133757729554762e-03 2.675379770559999787e-03 6.902224695017050845e-04 2.369244137269757577e-03 7.486622501159155910e-03 4.662899229282555153e-04 -1.505403079443652994e-02 -2.404496978251381978e-01 -3.406892756033262637e-02 -2.773173097862238149e-04 -2.707505114794165300e-03 8.012438797227175100e-04 -3.512056015246906113e-03 2.375574719809975255e-02 -1.983740006459728047e-03 5.659257332074564897e-03 4.207475231609984247e-03 -4.585420457894286497e-03 4.754692676116366312e-02 -1.486496369498785386e-01 -6.046320486942966671e-02 6.958916478959641149e-04 5.858623438939525654e-03 -9.925786505291462128e-04 -3.662289242694881548e-03 4.300544243582489143e-03 8.286449086283291694e-04 -5.974605380255520320e-02 -6.246206268494075564e-02 4.990766713084191300e-03 -1.071852661742278209e-02 -1.933284318750773390e-02 7.093559465823478898e-03 -6.722700712532018921e-04 -8.078579211827032923e-04 -1.541071660174239905e-03 -2.938524134360470533e-04 -1.301076441483707850e-03 -7.511661372401211203e-05 -1.879805069231543693e-03 -3.412372961814392341e-03 -3.871576411749812902e-03 5.947582296576192640e-02 -6.921169199484553114e-02 9.191627903234212207e-03 -4.497548192783167552e-04 6.220033561573886163e-03 -3.075529278888627493e-04 1.228321985424009636e-04 -5.952637313977402877e-05 1.787208488791889975e-03 3.297572099330534382e-04 7.275445605972802928e-05 5.031395824909761297e-04 -6.538452414718424251e-04 3.661344379629133871e-04 -7.464418219114966847e-04 1.162181570824227274e-03 4.644049211121637627e-02 -4.400699728547831542e-03 8.522664852710995238e-04 -2.542059591988210868e-02 3.148283734948230730e-03
6.441556707329770814e-02 6.429793162161676068e-02 -3.558590521233123694e-02 -3.108448308097864765e-01 6.185924004901730000e-02 1.898557766496705046e+00 -3.710335529586269998e-02 -1.271880172753245275e-02 -1.107799977077243703e-01 5.999502522036999352e-02 -6.747786826926630011e-02 -1.790279293755449655e-02 2.377511689094684300e-02 2.503556422060498887e-02 -2.655041593070573969e-01 9.665949162221106408e-04 1.352524235411656228e-02 1.607353804233851297e-02 -8.428178546139933336e-03 1.025223669449454485e-02 -2.666455538904360378e-01 1.714454032732148393e-03 -1.061506411172746453e-02 1.868891900822584190e-02 2.170728407163882018e-02 6.203026026391265197e-04 1.189582599729836418e-02 -1.380813435599038130e-01 -3.405947892967550045e-02 -5.539840813514702589e-01 -2.743882342824016142e-03 7.856536391384578511e-04 4.674237586071097392e-03 -3.158204797138188663e-02 -2.051297715658039877e-03 6.091532184637206762e-03 8.899192784396731809e-03 3.566858073058122927e-04 -1.302399249775703857e-02 4.452468775918125843e-01 -6.063139049512616952e-02 -7.086236777064220949e-01 6.606954986982434969e-03 -1.018089953303330606e-03 -3.468592314224180472e-03 9.808151053610478232e-03 -4.022282070730704567e-03 -1.324178343440333624e-02 4.381802467233648218e-03 6.877185823775741266e-03 -4.044958784307729413e-03 -5.744531223754953397e-02 -7.621407217482792373e-02 1.188496007204271551e-02 -2.484989862819270839e-03 -1.702170812877912363e-03 9.410363702946244330e-03 -3.433632380792864952e-03 -1.126276774327208963e-03 -2.936634408229040014e-03 -5.852481829012404907e-02 7.943085848204017863e-02 3.767169042988766092e-03 -8.471169815629753588e-03 7.366152460281001624e-03 -4.462588259351884558e-03 -3.425601044734316418e-03 7.705358300871063999e-04 -3.003719685894495461e-03 -2.578531306324634287e-03 1.988936753321147825e-03 9.136825845422837968e-04 -1.451309668931745085e-03 -2.064525798578032475e-03 -7.511661372400363357e-04 -1.286431063965197928e-03 1.826420306018871308e-03 -1.042183961478954524e-03 1.129064120371065655e-02 -4.366212226649407099e-03 5.919567106677870241e-03 7.294342867287008370e-03 3.187967983708077119e-03 3.818664080069988660e-03
-7.379900217887122582e-02 -5.455686584567175784e-02 -2.980476054477999848e-02 4.714016321137516619e-02 -3.938189257882422807e-03 -3.710335529586269998e-02 1.676768169356288363e+00 3.400562173493001245e-02 3.105925523712417258e-01 -7.393270030266929638e-02 4.694835600903590062e-02 -4.071745652220635364e-02 6.709472629612064920e-03 -7.823466184085146706e-04 9.574769876379920358e-03 -3.228880554453357199e-01 -1.190442425119635217e-01 2.526705567170410907e-02 6.754826056766158847e-03 2.822778408810878124e-03 9.174620368051422323e-03 -3.227661681098590307e-01 1.212457734550695665e-01 -5.277060221994638034e-04 -1.643353087037420848e-02 3.699138902257504639e-04 3.746382055543164176e-03 -3.416388629843656322e-01 1.180748130065441270e-02 1.121448524061435942e-01 1.014877418879926024e-02 3.817246785471420378e-04 3.451584779041368036e-03 -9.474236446188295802e-02 1.024278806383741719e-02 9.807773108384190697e-02 -4.203223347814285908e-03 1.145174035641397491e-03 -9.180761977978537519e-03 -5.093756787246663323e-03 -1.466899909515950642e-03 -1.372130144025155915e-02 -4.932463937614516292e-01 -4.796266651007642656e-02 -4.439325730674088533e-01 -4.188105538762906810e-03 -3.102457876261242690e-03 -8.720141233444545642e-03 1.522174398860005190e-03 -8.409281284827048453e-05 -1.486269602363042173e-03 -1.004861870383384845e-03 8.347865185554296207e-04 2.244049781063034259e-03 -4.022660015956962265e-02 -5.252352052826222972e-02 3.525756529699673129e-03 3.960393539926622408e-02 4.484225623556663265e-02 -2.905453927060563848e-03 -1.005806733449108236e-03 -3.377885459916155249e-04 2.313969647925641013e-03 1.522174398860021453e-03 -3.108599486188648019e-04 -1.473986382508768195e-03 3.957228248656490671e-02 -4.437596631263839714e-02 6.672150538516491772e-03 -4.034187345358632854e-02 5.213092992445938351e-02 -7.611344425832985115e-03 1.444223195938903461e-03 -7.039229839547376209e-05 -6.675457559246222340e-04 1.525953851122867529e-03 -7.039229839545749906e-05 -6.614041459975157113e-04 1.942638463101301017e-03 1.212731744839751821e-03 1.096608074063902538e-02 -5.683823771783037826e-03 -3.236156000059530412e-04 -2.579003737857515390e-03
-2.819187929161173778e-02 -2.112335869702960597e-02 -1.684643603008987439e-02 3.995825904890771413e-03 6.012163687117520923e-03 -1.271880172753245275e-02 3.400562173493001245e-02 1.326053896625770889e+00 6.210018013077353571e-02 1.476348540173054447e-02 -3.417097277142919741e-03 1.364665725806040592e-02 3.560244031598118822e-03 2.699473778735623705e-03 6.812462703774521330e-04 -1.495222179910624116e-01 -4.283423324831814871e-01 3.065466487238682064e-02 -3.840868362114228246e-03 5.469812287399553052e-03 2.171295325003313494e-03 1.474699754123386941e-01 -4.289786977579376770e-01 4.692662415852456859e-03 -2.392865713912541159e-03 7.486622501159154175e-03 4.766834166510765854e-04 1.439640610070186053e-02 -2.403457628879100139e-01 -3.387523063186193006e-02 3.325917991301260328e-04 -2.698528915669913542e-03 8.026611743212842733e-04 3.291902920936256270e-03 2.380865952977955641e-02 -1.764531775214832820e-03 3.634415782256404832e-03 4.305268558911046033e-03 8.173065518398016762e-04 -7.289618551958464057e-04 5.864765048866645188e-03 -1.018562384836192410e-03 -4.807132576263312834e-02 -1.487445956879824838e-01 -6.108728692433162272e-02 -5.665398942001685298e-03 4.186215812631489952e-03 -4.576916690302889820e-03 4.459753670154665596e-04 6.514358406542794695e-03 -3.179464216116709716e-04 -1.308635346009359452e-04 -5.243990014694346457e-05 1.794767393317576922e-03 1.819333833026057006e-03 -3.488906870136954195e-03 -3.570165093788086816e-03 -5.930244059320400468e-02 -6.925893514813105667e-02 9.181234409511389999e-03 6.647111667275150534e-04 -8.036060373870022432e-04 -1.224542533161132336e-03 2.943248449688979067e-04 -1.296824557688006693e-03 -8.834469664395256001e-05 5.989014542007609077e-02 -6.208270016405789682e-02 4.991239144617055055e-03 1.069443260924716338e-02 -1.924024660706806847e-02 7.082693540567806811e-03 7.799844607442244079e-04 3.609376911015106312e-04 -7.469142534443529591e-04 -1.903899077407187831e-04 7.700633985542365730e-05 5.064466032209632203e-04 -8.607702528624976103e-04 -2.540406081623217127e-02 3.175684763853837619e-03 -1.481072855501605482e-03 4.647356231851625802e-02 -4.382747330299325422e-03
-5.984998873978336631e-02 -6.736920901670956363e-02 -1.787302975098459951e-02 3.712792173557119546e-02 -1.268053477337115209e-02 -1.107799977077243703e-01 3.105925523712417258e-01 6.210018013077353571e-02 1.898494460671302342e+00 -6.455304464935868181e-02 6.423179120701702494e-02 -3.555708688882706914e-02 -1.897285035947176950e-03 -1.061317438559604420e-02 1.879521610311832291e-02 8.354479227014495468e-03 1.034530570646701592e-02 -2.667839763295626332e-01 -9.032890908195053900e-04 1.364146051119901129e-02 1.600125601781159784e-02 -2.357905780481182878e-02 2.504973716659064306e-02 -2.653312493660323068e-01 -2.183200599631263811e-02 2.933799819032023798e-04 1.192180973160541363e-02 1.382353562396145263e-01 -3.382373559478071140e-02 -5.538111714104452243e-01 2.811912483555167874e-03 8.229757302340537676e-04 4.640694947238373572e-03 3.159385875970330271e-02 -1.928465517115665259e-03 5.928543305802110724e-03 -9.882795235801655753e-03 -4.134720775550253941e-03 -1.314304524403657123e-02 -6.606010123916728274e-03 -9.292728251265204705e-04 -3.373633576120250912e-03 -4.451183762148759326e-01 -6.115767922272706547e-02 -7.085017903709454057e-01 -8.788171374175693037e-03 2.664513845304400559e-04 -1.292903375965310034e-02 3.420876729405802463e-03 8.721086096509966974e-04 -3.101513013195546405e-03 2.574751854061789729e-03 2.087202512155068596e-03 9.023442277537792886e-04 5.840245852311452823e-02 7.953621071386693386e-02 3.715201574374662422e-03 8.440934197527012739e-03 7.355758966558198497e-03 -4.547625935265840053e-03 2.492076335812112679e-03 -1.712564306600761243e-03 9.336191952287957452e-03 3.435994538457149035e-03 -1.128166500458660949e-03 -3.030175851734381778e-03 -4.368574384313640008e-03 6.948050553704036500e-03 -4.145586700805918220e-03 5.758137251901186693e-02 -7.603927250767145152e-02 1.187125955758992074e-02 1.328477470389324930e-03 1.829254895216036059e-03 -1.027538583960445253e-03 1.372886034477731462e-03 -2.067360387775115695e-03 -7.365207597215129697e-04 -7.258910502322855549e-03 3.204975518890877412e-03 3.832837026055665834e-03 -1.129016877217777284e-02 -4.415345106066345150e-03 5.951692450912031418e-03
7.691279841192102951e-02 4.021904125504391359e-02 -4.135193207083109890e-03 -7.392230680894648631e-02 2.810825891029634233e-02 5.999502522036999352e-02 -7.393270030266929638e-02 1.476348540173054447e-02 -6.455304464935868181e-02 1.647154271150782057e+00 -2.505209932425491171e-01 2.626341377449608466e-02 -4.388416508693588139e-03 -1.874277620297134378e-02 1.169598745890054747e-02 -4.268891330881175242e-03 -2.096462170199019093e-02 -7.531975928313254173e-03 -2.941807533513787765e-01 2.776480118591036737e-03 9.829835660968534727e-02 -2.945157073081732246e-01 -1.847537995537521655e-02 -9.679460704060668941e-02 -4.390939293079041406e-01 -1.190466046696277980e-01 1.269045583556112702e-02 3.968424875985105543e-03 -1.191944757394126485e-03 1.988936753321228327e-04 -5.589668167284958522e-02 -1.019015919107733037e-01 1.087159443406793616e-02 -4.925098730017393907e-03 -3.566858073058180390e-04 -7.086472992808636210e-06 -3.934882237152452847e-03 1.491938780757276831e-02 -1.589732108058340655e-03 -1.433357270683209908e-03 1.302635465542128189e-02 -3.579141292912315590e-03 -1.413042714770425343e-03 1.342461443761839776e-02 7.993541535912984837e-04 -4.603750801369074219e-01 3.920000643867487256e-01 -4.206341395931129101e-02 2.094288985147871839e-03 6.779392496474609224e-04 -3.761499864594512049e-03 2.087202512155068596e-03 9.415560449807687526e-04 -6.727425027860500350e-04 2.083895491425077386e-03 1.056829338997472036e-03 8.248654563654776728e-04 2.111768951863540657e-03 1.445168059004589556e-03 3.577251566780901334e-03 3.190519113985500199e-02 -6.065076018797304833e-03 -3.302390900965652965e-02 -4.098532520133534029e-02 8.388021865847215819e-03 6.030730246358739777e-02 -4.098863222206532153e-02 -4.573609669572911186e-03 -6.086146465162674268e-02 3.188298685781081748e-02 1.294934831556578993e-03 3.399570067274003404e-02 1.198889500927088902e-02 2.673962475961526048e-04 7.558904525692937285e-06 -1.080687131406674051e-02 5.488709548713761530e-03 -5.664454078935935236e-04 3.212534423416529665e-05 -1.818861401493085536e-04 -3.236156000059381335e-04 -2.031455591279573199e-05 -7.086472992829208947e-05 3.755830686200090605e-04
-3.985952085854098381e-02 -1.024963832106381978e-01 1.021208001420182560e-02 5.454552748888322200e-02 -2.098304653177154172e-02 -6.747786826926630011e-02 4.694835600903590062e-02 -3.417097277142919741e-03 6.423179120701702494e-02 -2.505209932425491171e-01 2.028262898979082962e+00 -9.473905744115296290e-02 -2.160429399747625795e-03 6.624434953698093813e-03 -6.854981541731640241e-04 -1.525953851122703597e-04 6.295150175297890144e-03 2.796794674503841685e-03 4.809872679153871095e-02 -2.616562044719503710e-01 -2.932524253893179639e-02 1.630644678803617326e-02 -2.705176027337186095e-01 7.709610184666897646e-03 -2.073199641521220604e-01 -6.441911030979416974e-01 5.040372024034012188e-02 -3.247966788380725854e-03 7.362373008018187857e-03 -1.156039960897114029e-03 -4.705418067239516312e-03 8.783919490380025924e-03 6.665536497056503279e-03 4.098343547520436926e-03 5.201471176737878068e-04 -8.078579211826891976e-05 1.058388363055897882e-02 -6.953247300565425920e-03 2.096651142812155921e-03 1.090797166209780435e-02 -1.132512870560907839e-02 1.329422333455068054e-03 1.139315884634025181e-02 -1.101946550385165743e-02 3.041986640055791349e-03 4.158673054266024405e-01 -7.614698689716246083e-01 6.479540202571347496e-02 6.888051749031254192e-04 1.022011135026036979e-02 1.516505220465794949e-04 -5.395168105208300070e-04 -9.084858376809000144e-04 -4.204640642412873705e-04 -5.758940385507333240e-04 -8.659669997239220502e-04 7.710082616199599639e-04 4.332197156283661230e-04 1.229266848489667975e-03 -6.439241792818958983e-04 -1.032262899289016237e-03 -5.800041928865457344e-03 1.899174762078612889e-03 -5.317264145440547818e-02 1.234699811117525442e-02 7.653343589103814293e-02 -5.680375021593193907e-02 6.199246574128237409e-03 -8.317251622225475816e-02 -1.279769779351928524e-02 -7.650556243059963846e-03 -1.319926459644635980e-02 6.187908217339700701e-03 4.550932955995836901e-03 -9.684846423536550009e-05 8.076217054162665790e-03 2.250663822523019716e-03 -1.381389802069113177e-03 -5.262887276008857643e-04 -3.297572099330513783e-04 1.242494931409643660e-04 -6.254993495005066158e-04 -3.382609775244474048e-04 7.133716146115920594e-05
4.260387563289808055e-03 1.022861511785174739e-02 -8.540617250959500056e-03 2.983121671061990388e-02 -1.682659390570994534e-02 -1.790279293755449655e-02 -4.071745652220635364e-02 1.364665725806040592e-02 -3.555708688882706914e-02 2.626341377449608466e-02 -9.473905744115296290e-02 1.164662781234782951e+00 -9.101865911991680741e-03 4.450777471030504043e-03 1.580188991094663709e-02 9.330522773893687796e-03 -2.367354411138291714e-03 1.619825996701230314e-02 1.436664291413200512e-01 4.913335184849201842e-02 -3.704425411110250366e-01 -1.508138458018890016e-01 -7.076977119020255724e-02 -3.612929596142149813e-01 2.274899560158494607e-02 5.024120379303788353e-02 -1.823458160307882547e-01 3.458198820501640590e-04 -1.136197836517179559e-03 -3.132221062831147106e-03 6.888051749031796293e-04 6.670733243917918720e-03 7.021938845442604604e-02 -4.398337570883837809e-04 -8.551010744682270603e-05 -2.754275836546819485e-04 -1.131473521188625271e-03 2.086730080622187927e-03 1.235597431029952092e-02 -3.516307899042566722e-03 1.687053003826550828e-03 9.036670360457649959e-03 1.094623861625908939e-03 2.669710592165734035e-03 8.748487125415857490e-03 -4.459564697541613248e-02 6.473965510483653540e-02 -1.652485188567521801e-01 1.119662732867237383e-03 7.384104858529502106e-04 -1.001082418120537252e-03 2.272395673034343288e-04 5.055017401552541409e-04 3.543236496415336310e-04 -9.779332730106991747e-05 -2.333811772305523441e-04 7.821104026420760275e-03 -1.244857089073911479e-03 -1.243912226008207170e-03 -6.977813740273946337e-04 5.544267496977557663e-02 -4.606679876872774720e-03 -5.232935116825864624e-02 2.290914989122292550e-02 -1.494867856260982675e-02 -3.330075388790977586e-02 -1.101946550385165917e-02 8.249599426720589240e-03 -1.837475203887702427e-02 -5.399561718463955634e-02 -6.787896264066043198e-03 -5.800419874091743144e-02 -5.262887276008902096e-04 -9.401387503822243238e-05 3.411900530281530321e-03 -8.947853232280816079e-04 -1.337453669513567799e-03 -1.023003241245032564e-02 6.472312000118684606e-04 9.637603270249770599e-05 5.735318808864275572e-04 -3.325917991301866397e-04 1.011003480310496085e-04 5.777837646821313167e-04
-2.948218429414635189e-01 -1.640565740993579769e-02 1.509872281744469580e-01 -3.224685362441601089e-01 -1.473518675291248248e-01 2.377511689094684300e-02 6.709472629612064920e-03 3.560244031598118822e-03 -1.897285035947176950e-03 -4.388416508693588139e-03 -2.160429399747625795e-03 -9.101865911991680741e-03 1.701312877214256725e+00 -2.283152939037478291e-01 3.069860100494237187e-01 2.488155154089408821e-02 -3.776145242113021321e-03 -4.881209840615036849e-02 3.871576411749813595e-02 4.934311144907981006e-02 -5.049348223158287366e-03 1.902009351275745115e-03 -6.342393328583422613e-03 7.791813271383710507e-03 -5.124370350575700728e-02 5.165802596007115777e-02 4.740850432203704695e-02 -7.548227573043492233e-02 -6.773439859160679255e-02 -3.028569584522677535e-02 -1.002924901098681439e-02 8.718251507313125315e-03 -1.602960190978312219e-03 9.503905146451612981e-03 -2.103737615805008170e-03 -5.554377531780665608e-03 -4.057667192541544732e-02 8.888799290673914805e-03 5.304839196126452661e-02 -3.772365789850182227e-02 -5.115724853524446225e-02 1.775870132003371914e-03 -2.670655455231458943e-03 1.123442185130071099e-03 2.269088652304390025e-03 -2.422628900482356670e-03 -2.082950628359348574e-03 -2.584200484719050743e-04 -4.481310720998945563e-01 4.266916567073847921e-01 -6.244127569749514939e-02 -4.316890374619289372e-01 -3.567330504590947304e-02 -4.092674369126128031e-01 -7.895275777079064500e-03 -1.314776955936488309e-03 -1.251896318913462564e-02 1.575086730539799508e-03 -3.604180164153668320e-03 -2.862462657570699794e-03 4.053462551899245352e-04 1.412097851704729057e-03 2.183106113324721764e-03 -9.302649313455224958e-03 1.530772652757991271e-02 -4.129051597155978214e-04 -1.936969284707049793e-03 8.371486762197082824e-04 -1.919016886458543890e-03 -1.362964972287774093e-03 7.965195643941662580e-04 -1.365327129952085281e-04 -7.828190499413601247e-03 -5.281784537322848413e-04 -8.546286429353781855e-04 -4.449832607964797349e-03 8.739983357824543213e-05 -2.938524134360572448e-04 -8.065823560439850520e-03 5.791065729741201248e-03 -1.285486200899475188e-03 -6.882855002169984901e-03 -3.771420926784456625e-03 5.574692087693521730e-04
1.831806025493435547e-02 -2.707712984668619871e-01 -7.046930473530654826e-02 -1.211555390322942016e-01 -4.294426255232016709e-01 2.503556422060498887e-02 -7.823466184085146706e-04 2.699473778735623705e-03 -1.061317438559604420e-02 -1.874277620297134378e-02 6.624434953698093813e-03 4.450777471030504043e-03 -2.283152939037478291e-01 1.813234741936892158e+00 2.781393406532744333e-02 6.606482555449584224e-03 1.305422811585976554e-02 -1.761224754484844862e-03 -4.912626537549918265e-02 -1.456104848990198986e-01 9.450992814771809122e-03 6.231844349895264076e-03 -5.148558845057892713e-03 1.046388602121373947e-02 6.215498218858481888e-02 4.225427629858487764e-03 -6.751896981262471564e-02 -3.225337317956940286e-02 -2.066179308942989526e-02 -3.355255989492170188e-02 7.946298382627531298e-03 -7.879213104961970901e-03 1.123016996750515403e-02 1.500017359969107317e-02 -1.956811409086970169e-03 4.907618763301653531e-03 -5.331626064039353408e-02 1.425325934624670221e-02 6.880162142432706684e-02 2.887501528812059029e-03 4.088894916863284115e-03 2.084840354490783212e-03 -1.915237434195703019e-03 6.198301711062536570e-04 3.217258738745114310e-03 -2.420266742818089935e-03 -1.672407626307986046e-04 4.513610864900268957e-03 4.292593220884537430e-01 -7.781363085876966679e-01 7.725956315703685906e-02 -4.123240689301870682e-02 -1.681473587423527871e-01 -6.950790656594585393e-02 -6.614041459975265533e-04 6.358928432233338117e-04 -1.040766666880394049e-03 -3.071277395092804688e-03 2.924351188374755195e-04 4.322276094093846326e-03 -5.915315222882172770e-03 7.753073885689583389e-03 -3.727484794228903874e-04 1.165535834707499829e-02 -1.104781139582297969e-02 2.279954577560047799e-03 -9.207690575351347440e-04 -1.129442065597348679e-02 -7.388829173858091955e-04 -1.843900272734531887e-03 1.113521122940123271e-03 -1.282179180169490699e-03 1.910040687334286277e-03 -5.910118476020771857e-04 -3.083560614947042453e-03 2.886556665746348106e-04 7.062851416187858897e-04 2.205782826901754416e-03 2.759000151875381146e-04 -1.480600423968749749e-03 1.212731744839755290e-03 -1.465482614917379758e-03 8.432902861468466807e-04 1.081868210238862713e-04
9.722074028324223516e-02 7.846142897662077009e-03 -3.616075990150966479e-01 6.382550008876287364e-04 4.718173718626646890e-03 -2.655041593070573969e-01 9.574769876379920358e-03 6.812462703774521330e-04 1.879521610311832291e-02 1.169598745890054747e-02 -6.854981541731640241e-04 1.580188991094663709e-02 3.069860100494237187e-01 2.781393406532744333e-02 1.748775238731039350e+00 4.861934634074538408e-02 -3.194251323095057687e-02 -1.420119739132605086e-01 5.684768634848735847e-03 2.373779479985125423e-02 6.292788017633616469e-03 -7.654335695322807970e-03 1.050073568077645667e-02 -1.847301779771094027e-02 5.211392238927602116e-03 -5.268131266023590165e-02 -1.423530694799820910e-02 -6.448973882395607482e-02 -8.581577064858059156e-02 1.862372345669180418e-02 -3.981180527372379235e-03 2.964980300200346225e-03 -1.362445297601620753e-02 -6.923011682462648642e-03 1.025176426296167242e-03 -1.303580328607840781e-02 1.000279284514688297e-02 -5.154228023452142203e-04 -1.154433693685398207e-02 4.802502747241329389e-02 6.795360682285166154e-02 -1.775397700470499485e-03 4.547153503733000583e-03 2.923406325309072136e-03 -4.388416508693595945e-03 3.740240445616022959e-03 2.906398790126281818e-03 -1.786263625726176776e-03 -6.140098146214759134e-02 7.827245636347880675e-02 -1.614411931334707173e-01 -4.120552553879923696e-01 -6.775187855832240369e-02 -7.679539917600646248e-01 -1.054467181333201137e-02 -2.826557861073723116e-03 -2.070431192738688211e-02 9.621068166599740928e-03 3.385916795974484340e-03 8.654945681910500982e-03 3.511111152181158220e-03 2.477903389826448515e-03 -9.211942459146988532e-03 -1.064860675056020570e-03 1.003917007317675116e-03 6.273890756319425556e-04 2.781204433919607505e-03 -8.456524438111239330e-04 2.919154441513365991e-03 2.073029566169396626e-03 -8.220308671683617101e-04 1.000609986587686507e-03 -5.395168105208414996e-04 1.944055757699872117e-03 4.811715162132008602e-03 1.417294598566129753e-03 -9.505322441050189936e-04 -1.100765471553028906e-03 -2.124524603250630469e-03 8.730062295634503228e-03 -1.747996671564892380e-03 1.342177984842127508e-03 -3.433159949260022013e-03 5.650281132950281697e-04
-2.940078434103536864e-01 -4.827163673256380100e-02 -1.435615493410261345e-01 6.728369890926272530e-03 3.860238054961259713e-03 9.665949162221106408e-04 -3.228880554453357199e-01 -1.495222179910624116e-01 8.354479227014495468e-03 -4.268891330881175242e-03 -1.525953851122703597e-04 9.330522773893687796e-03 2.488155154089408821e-02 6.606482555449584224e-03 4.861934634074538408e-02 1.700277307294237650e+00 -2.866147623526998922e-01 -2.518886825301653865e-01 1.846262430398796887e-03 -7.826773204815007379e-03 -6.196411984931125133e-03 3.870064630844675252e-02 4.935870168966405291e-02 -5.681461614118754611e-03 -5.164243571948690797e-02 4.043399760249308250e-02 -5.746090247813376295e-02 -7.561219440197022856e-02 -5.961282811028999207e-02 4.358984024196702056e-02 -1.010814507697362433e-02 8.850059904979782482e-03 -1.880277500764675788e-04 9.493984084261736928e-03 -8.735259042495712670e-04 5.935629778794930880e-03 -4.049730342789573112e-02 -2.570027538733254090e-03 -5.372444148478060233e-02 -2.638057679464416664e-03 5.801459223463848250e-04 -2.465147738439350898e-03 -3.773499625529032342e-02 -5.034088684647034656e-02 9.033835771260500386e-03 -2.397590029241047308e-03 -1.970039492006918531e-03 6.358928432233189581e-04 1.585007792729783982e-03 -2.895060433337736869e-03 3.534260297291091490e-03 -7.875906084231991400e-03 1.323280723527912092e-03 1.222085889190286170e-02 -4.320924939909873697e-01 5.198211399160992952e-02 4.083438332658804737e-01 -4.475958071731694909e-01 4.294482947015958452e-01 -2.946413740959128585e-02 -1.344067710973550220e-03 8.362038131540174175e-04 2.088147375220938354e-04 -1.914765002662850973e-03 8.735259042496007573e-04 1.846734861931677556e-03 -9.289421230535280932e-03 1.504599945837804820e-02 -2.765614193335366820e-03 4.171570435112907389e-04 7.960471328612964310e-04 -2.744827205889744954e-03 -7.804568922770817666e-03 -3.141669693488234865e-04 9.240760782651259546e-04 -4.589199910157160979e-03 1.237770616080891180e-04 2.546405962090535235e-04 -6.196411984931116460e-03 -3.781341988974440231e-03 2.362157664276872803e-04 -7.936377320437485242e-03 5.910118476020761666e-03 2.078698744564354967e-05
-2.652230625450086032e-03 -2.615791981320949033e-01 4.901807855447530560e-02 -2.817109230416586785e-03 5.473119308129536023e-03 1.352524235411656228e-02 -1.190442425119635217e-01 -4.283423324831814871e-01 1.034530570646701592e-02 -2.096462170199019093e-02 6.295150175297890144e-03 -2.367354411138291714e-03 -3.776145242113021321e-03 1.305422811585976554e-02 -3.194251323095057687e-02 -2.866147623526998922e-01 1.791159906132692159e+00 -3.684115579512798472e-02 7.752601454156732644e-03 -1.025601614675736989e-02 -1.237676129774515840e-02 -4.921555493520884950e-02 -1.456128470566842026e-01 2.361401773824314126e-02 5.990951511292314652e-02 2.830384556489846937e-02 5.813317254938694945e-02 -1.767602580178394278e-02 6.016888002446077813e-03 3.614809873642914340e-02 8.537310230229400859e-03 -1.104214221742872044e-02 -1.182118181510723350e-02 1.610235636584267729e-02 -3.700083765323308911e-03 -6.870099350782888151e-03 -5.416947198873033054e-02 -1.082340641771672909e-03 -7.105889928831005120e-02 -2.837423786329396069e-03 -9.415560449807633316e-04 -4.053934983431987243e-03 -7.416702634296563901e-03 -1.070199151377284816e-02 -2.229876835077414113e-04 -3.170015585459578806e-03 -1.798546845580413457e-03 -4.637387926508375856e-03 -5.046513633961139528e-03 -9.728310124557916494e-03 -2.230349266610240355e-03 1.596346149518315487e-03 9.193517629365672216e-04 -1.514615494334334723e-03 4.720016201604781969e-02 -1.667286468491880891e-01 -6.135515560346062325e-02 4.322082397165369905e-01 -7.713063659172063602e-01 5.544314740130842911e-02 -2.243577349530183514e-03 1.615243410832528734e-03 1.002027281186250018e-03 -1.499497685282966467e-03 1.225487396226850306e-03 1.262809487322425622e-03 1.157835200721956531e-02 -1.996920846226392030e-02 4.039289605913502909e-04 -6.526169194864176945e-03 6.918759798666990202e-03 -1.088482251698790924e-03 1.456506415793124530e-03 -1.152732940167114145e-04 4.152673173798760928e-03 -3.420404297872921794e-04 3.656620064300571127e-04 -2.544043804426203773e-03 -1.714454032732159452e-03 1.573197004408405635e-03 -3.396782721230162281e-04 7.700633985542636780e-04 -3.601818006489392911e-03 -8.442351492125523991e-04
-9.806733759011906915e-02 -2.962759871995923611e-02 -3.700957763659092348e-01 -9.191627903234220881e-03 2.192082312448948370e-03 1.607353804233851297e-02 2.526705567170410907e-02 3.065466487238682064e-02 -2.667839763295626332e-01 -7.531975928313254173e-03 2.796794674503841685e-03 1.619825996701230314e-02 -4.881209840615036849e-02 -1.761224754484844862e-03 -1.420119739132605086e-01 -2.518886825301653865e-01 -3.684115579512798472e-02 1.768836571342210062e+00 6.195939553398263980e-03 -1.251045942154322896e-02 -1.364429510039613311e-02 4.930767908411565550e-03 9.348947603675047263e-03 6.341448465517723725e-03 -1.820751127624622295e-02 4.355062842474004270e-02 -3.832600810289242543e-02 6.996285813208558135e-02 8.839997113329950418e-02 -7.932597868174628974e-03 2.118382993323497492e-03 -3.461978272764200219e-03 -1.037506889303692684e-02 3.556464579335328474e-03 -3.053797428377152783e-03 -1.118717869801531817e-02 1.511308473604350017e-03 -1.717761053462146326e-03 3.768113906054484930e-03 -4.057242004161963275e-03 -3.750161507805979243e-03 -2.986712150711692566e-03 -4.764613738306330837e-02 -6.596372520646481830e-02 1.296210396695297168e-02 -3.179464216116681310e-03 -2.940413860491881970e-03 -2.848762143117900361e-04 -8.751794146145845665e-03 -1.484852307764448955e-03 9.895078455655865329e-03 1.045207523289234941e-02 -1.610991527036805893e-04 -1.305706270505689950e-02 4.116442399544081865e-01 -6.293732880699326460e-02 -7.797373790525433668e-01 -3.117811901079057396e-02 5.474867304801102341e-02 -1.564773550177592787e-01 -1.646423892000983217e-03 7.785671661456711971e-04 -1.012845963288641973e-02 -2.536484899900516825e-03 1.608156937839702073e-03 2.572389696397521693e-03 -1.468317204114513285e-03 1.443278332873178119e-03 9.094307007466017213e-04 -2.194916901646075391e-03 -4.362432774386556036e-03 -6.226647603033866416e-04 -1.549575427765612187e-04 -8.962026178266436008e-04 4.318024210298145385e-03 -1.609574232438270355e-03 6.377825693547643305e-04 -7.639217886271421933e-04 -9.306901197250903781e-04 3.261194871300663808e-03 -1.346429868637820750e-04 2.126414329382051230e-03 -8.374321351394408905e-03 3.037734756260044222e-04
-4.267001604749772262e-03 1.100765471552869745e-04 -9.399970209223422121e-03 -3.232674179662186065e-01 1.496757582392404251e-01 -8.428178546139933336e-03 6.754826056766158847e-03 -3.840868362114228246e-03 -9.032890908195053900e-04 -2.941807533513787765e-01 4.809872679153871095e-02 1.436664291413200512e-01 3.871576411749813595e-02 -4.912626537549918265e-02 5.684768634848735847e-03 1.846262430398796887e-03 7.752601454156732644e-03 6.195939553398263980e-03 1.700751628553224259e+00 2.879876483871776083e-01 2.516845921079718940e-01 2.477714417213308651e-02 -6.550263203039780047e-03 -4.875446175914201208e-02 -5.147661225145467451e-02 -4.029274057416936533e-02 5.715476684484347564e-02 -7.609927131234409114e-02 5.965203992751696993e-02 -4.398432057190126976e-02 -1.013696340047768804e-02 -8.844390726585518031e-03 2.952697080346158767e-04 9.526109428495844328e-03 8.461248753439819421e-04 -5.870906658793780333e-03 -2.333811772305550546e-03 1.982795143394024389e-03 -6.566798306689759519e-04 -3.778318427164158860e-02 5.026624266427921761e-02 -9.054150327173285384e-03 -2.615380965887358859e-03 -6.288063702304951159e-04 2.410345680628153166e-03 -4.057808922001401863e-02 2.580421032456086707e-03 5.379483378317603121e-02 -9.227532699731200161e-03 -1.570078956291559927e-02 2.790180633043866203e-03 4.322748525626752582e-04 -8.569908005996392832e-04 2.733961280634072434e-03 -1.328005038856458573e-03 -8.300622032268939812e-04 1.228321985421434656e-05 -1.904843940472882762e-03 -8.669118627896237571e-04 -1.809885202368936939e-03 -4.321709176254414642e-01 -5.268367481790019180e-02 -4.079432113260191284e-01 -4.461487493880335053e-01 -4.289716112849448204e-01 2.962192954156499247e-02 1.588787244992639599e-03 2.219483341354554391e-03 -3.478513376414143262e-03 -7.863150432844885976e-03 -1.376665486740576236e-03 -1.220668594591723354e-02 -6.350897096174824494e-03 -1.048798002938815081e-04 -2.673962475961485391e-04 -6.146334242448457837e-03 2.896005296403622673e-04 -9.439182026450298503e-04 -7.600478500577287008e-03 -5.919094675145014292e-03 -3.212534423416703137e-05 -6.463335800994415500e-03 3.776617673645887244e-03 -2.423573763547890326e-04
2.097454276418014157e-02 6.390581344934679123e-03 -2.291292934348578003e-03 1.192270735151785555e-01 -4.279691115722257244e-01 1.025223669449454485e-02 2.822778408810878124e-03 5.469812287399553052e-03 1.364146051119901129e-02 2.776480118591036737e-03 -2.616562044719503710e-01 4.913335184849201842e-02 4.934311144907981006e-02 -1.456104848990198986e-01 2.373779479985125423e-02 -7.826773204815007379e-03 -1.025601614675736989e-02 -1.251045942154322896e-02 2.879876483871776083e-01 1.795505331371895830e+00 -3.638903881818538605e-02 3.921181722699637259e-03 1.311422692053239650e-02 -3.207904594394578313e-02 -6.006447265569970356e-02 2.801896935058667895e-02 5.824608368573938599e-02 1.736847287389510497e-02 6.148223968579872092e-03 3.622652237088314076e-02 -8.654473250377478499e-03 -1.108560591845141399e-02 -1.183771691875717263e-02 -1.611463958569687299e-02 -3.642447118314954234e-03 -6.965530520419671925e-03 3.127496747502592385e-03 -1.871773733172997761e-03 -4.573609669572898176e-03 7.399222667580902454e-03 -1.054325451873344352e-02 -1.497607959151652391e-04 2.872856151293543252e-03 -8.721086096510251035e-04 -4.014250734672136084e-03 5.417986548245316142e-02 -1.044546119143241426e-03 -7.093559465823480459e-02 -1.157598984955529944e-02 -2.081013659074647942e-02 3.604652595686543568e-04 6.531838373258433590e-03 6.991514254726716171e-03 -1.096513587757328616e-03 2.255388137851568799e-03 1.613826116233965224e-03 7.762050084813898248e-04 1.509891179005782604e-03 1.236353321482525644e-03 1.199031230386936884e-03 -4.781479544029267059e-02 -1.669587210056886484e-01 -6.250647124902916629e-02 -4.316753369474760627e-01 -7.728592483657020784e-01 5.573747224627734198e-02 5.073442231333886998e-03 -1.052766427814922148e-02 -2.288458345151443175e-03 -1.590676971124051035e-03 9.750986838134910548e-04 -1.527371145721432340e-03 2.914902557717656811e-04 3.873938569414132112e-04 -2.525618974644844306e-03 -1.626109336088206675e-03 -1.455089121194560586e-04 4.167318551317278005e-03 -9.150998791408648716e-04 -3.606542321817946331e-03 -8.239205932997759659e-04 1.487214465428727183e-03 1.598708307182592847e-03 -3.193637162102289529e-04
7.468197671377792973e-03 2.878525329687801199e-03 1.625636904555350856e-02 -2.530012587900398735e-02 3.065797189311681228e-02 -2.666455538904360378e-01 9.174620368051422323e-03 2.171295325003313494e-03 1.600125601781159784e-02 9.829835660968534727e-02 -2.932524253893179639e-02 -3.704425411110250366e-01 -5.049348223158287366e-03 9.450992814771809122e-03 6.292788017633616469e-03 -6.196411984931125133e-03 -1.237676129774515840e-02 -1.364429510039613311e-02 2.516845921079718940e-01 -3.638903881818538605e-02 1.769214516568494489e+00 4.897083540118979395e-02 -1.741855061637775665e-03 -1.418178045532569320e-01 1.825144740880180194e-02 4.323693388692407408e-02 -3.837372368771082426e-02 -7.008852491982517363e-02 8.826296598877145239e-02 -7.925511395181796676e-03 -2.124524603250586667e-03 -3.473789061085583336e-03 -1.040105262734397282e-02 -3.548905674809671451e-03 -2.959311121806080039e-03 -1.129394822444063431e-02 3.074584415822791562e-03 -2.979625677718853761e-03 -2.229876835077359903e-04 4.770944320846591535e-02 -6.583522382952815277e-02 1.301690602476419586e-02 4.039289605913459758e-03 -3.666541126490578586e-03 -2.894588001804892629e-03 -1.473513950975933497e-03 -1.816499243828912421e-03 3.871103980216956085e-03 1.439498880610332043e-03 1.468789635647369451e-03 8.517940537382379367e-04 2.175074777266152413e-03 -4.299599380516782449e-03 -6.113264035148590399e-04 1.626109336088209494e-03 7.648666516928582116e-04 -1.032404628748854677e-02 2.520894659316290885e-03 1.596818581051171870e-03 2.498217945739222238e-03 -4.115856584443340349e-01 -6.384723193927271945e-02 -7.795214778420285207e-01 3.128772312641302233e-02 5.515685389239807779e-02 -1.566365644443315497e-01 8.743290378554455927e-03 -1.436664291413195698e-03 9.805788895946193282e-03 -1.045916170588517997e-02 -1.114938417538679952e-04 -1.306792863031257246e-02 1.659179543388083437e-03 6.259717810333778523e-04 -7.464418219114939742e-04 2.810967620489506825e-04 -8.801399457095710355e-04 4.335031745480935270e-03 -2.006416720036784118e-03 -8.367234878401573137e-03 3.316469360644798913e-04 9.661224846892472106e-04 3.279147269549169495e-03 -1.204700408781263677e-04
-4.287788592195404536e-03 2.092871690549300522e-03 9.018245530676287022e-03 6.752936330634766275e-03 -3.562133757729554762e-03 1.714454032732148393e-03 -3.227661681098590307e-01 1.474699754123386941e-01 -2.357905780481182878e-02 -2.945157073081732246e-01 1.630644678803617326e-02 -1.508138458018890016e-01 1.902009351275745115e-03 6.231844349895264076e-03 -7.654335695322807970e-03 3.870064630844675252e-02 -4.921555493520884950e-02 4.930767908411565550e-03 2.477714417213308651e-02 3.921181722699637259e-03 4.897083540118979395e-02 1.700842335407532602e+00 2.284036386003918118e-01 -3.062608276464907631e-01 -5.131693039334959267e-02 -5.166889188532683419e-02 -4.741889781575987783e-02 -7.606950812577417675e-02 6.762054259218860941e-02 3.030978985340240101e-02 -1.014830175726636786e-02 -8.696992088334626683e-03 1.661541701052349522e-03 9.498235968057371081e-03 2.076809018432245087e-03 5.612486610321869296e-03 -2.339953382232684825e-03 2.082950628359370258e-03 2.248774096391570223e-04 -2.611601513624541189e-03 -1.165488591554234964e-03 -2.259167590114416393e-03 -3.774633461207888008e-02 5.105000657728628322e-02 -1.869884007041572663e-03 -4.063714316162092555e-02 -8.911476004250977814e-03 -5.320098734637682125e-02 -1.902009351275734273e-03 -8.659669997239166292e-04 1.940748736969905410e-03 -1.330367196520731814e-03 -8.291173401611760113e-04 1.148008624838714031e-04 4.308575579640928823e-04 -1.403594084113332380e-03 -2.306410743399957101e-03 -9.241233214184007075e-03 -1.528457738246997988e-02 4.525894084754489809e-04 -7.862678001312021353e-03 1.291627810826609466e-03 1.234652567964241408e-02 1.602960190978311569e-03 3.579141292912334238e-03 2.886556665746367080e-03 -4.467449579824969708e-01 -4.261138729427026428e-01 6.242426816231234910e-02 -4.318232080172599296e-01 3.513804011918433834e-02 4.094242841815207701e-01 -6.283811818509390731e-03 -4.535342715411018986e-05 2.749551521218272462e-04 -6.138775337922735761e-03 4.856596157753177191e-04 8.437627176797117372e-04 -6.095311636900067366e-03 3.764806885324495020e-03 -5.773113331492777528e-04 -7.742680391966768119e-03 -5.812325148719692941e-03 1.275565138709517819e-03
1.882119983742536543e-02 6.764747118956143321e-03 4.555657271324395526e-03 7.955747013284550102e-04 2.675379770559999787e-03 -1.061506411172746453e-02 1.212457734550695665e-01 -4.289786977579376770e-01 2.504973716659064306e-02 -1.847537995537521655e-02 -2.705176027337186095e-01 -7.076977119020255724e-02 -6.342393328583422613e-03 -5.148558845057892713e-03 1.050073568077645667e-02 4.935870168966405291e-02 -1.456128470566842026e-01 9.348947603675047263e-03 -6.550263203039780047e-03 1.311422692053239650e-02 -1.741855061637775665e-03 2.284036386003918118e-01 1.814012364239972364e+00 2.806385034620793861e-02 -6.223765770683444692e-02 3.852206718902740669e-03 -6.754259138926749229e-02 3.212770639182982446e-02 -2.052667767103325686e-02 -3.341366502426222629e-02 -7.948660540291649715e-03 -7.870709337370574224e-03 1.123253212516943378e-02 -1.500962223034809674e-02 -1.910513118867143961e-03 4.836754033373347021e-03 2.373968452598271533e-03 -2.163736420477562795e-04 4.562271312784372743e-03 1.910513118867148514e-03 6.765219550489015316e-04 3.264501892030649381e-03 -2.921516599177652676e-03 4.187633107230057800e-03 2.123107308652066524e-03 5.330586714667069625e-02 1.427546362829091101e-02 6.873784316739159350e-02 9.150998791408674737e-04 -1.119662732867242848e-02 -7.847087760727837914e-04 1.843900272734529068e-03 1.165488591554224122e-03 -1.291627810826598624e-03 5.905394160692207378e-03 7.758270632550991891e-03 -7.190407930058823147e-04 -1.164496485335217782e-02 -1.108229889772142582e-02 2.254443274785868610e-03 6.533728099389834402e-04 6.340031170919060034e-04 -1.377137918273418958e-03 3.075529278888499991e-03 2.981042972317372603e-04 4.275032940808293040e-03 -4.287448441491742424e-01 -7.794416369129759659e-01 7.728271230214678322e-02 4.077036885388614362e-02 -1.679697244859991723e-01 -6.879122793060424290e-02 -2.806243305160924023e-04 7.133716146116178634e-04 2.231294129675943580e-03 -1.812247360033226442e-03 -5.976258890620568965e-04 -3.073167121224223280e-03 1.555717037692754164e-03 8.683291573881817384e-04 1.228321985423941874e-04 -1.809412770836102348e-04 -1.489104191560147944e-03 1.227849553891123546e-03
-1.170732581568911107e-02 -8.102200788469711120e-04 1.573763922247830432e-02 -9.579021760175597880e-03 6.902224695017050845e-04 1.868891900822584190e-02 -5.277060221994638034e-04 4.692662415852456859e-03 -2.653312493660323068e-01 -9.679460704060668941e-02 7.709610184666897646e-03 -3.612929596142149813e-01 7.791813271383710507e-03 1.046388602121373947e-02 -1.847301779771094027e-02 -5.681461614118754611e-03 2.361401773824314126e-02 6.341448465517723725e-03 -4.875446175914201208e-02 -3.207904594394578313e-02 -1.418178045532569320e-01 -3.062608276464907631e-01 2.806385034620793861e-02 1.747990057523433505e+00 -5.190132819949181547e-03 -5.254147292651071416e-02 -1.423530694799820910e-02 6.457666622600141682e-02 -8.563057748770129540e-02 1.835207532529996299e-02 3.791735482697376064e-03 2.917264715381950001e-03 -1.358618602185492075e-02 6.930570586988378523e-03 9.250209413308262520e-04 -1.290446731994460833e-02 -3.646226570577787082e-03 2.966870026331770889e-03 -1.858545650253052434e-03 -4.520224906360244439e-03 2.829392450270851005e-03 -4.445108292636245663e-03 -4.812187593664865592e-02 6.777550013496519421e-02 -1.879332637698689912e-03 -1.008641322646229577e-02 -4.540067030740178042e-04 -1.165110646327929475e-02 -2.761834741072527466e-03 -1.175882085277033754e-03 2.998522939033065708e-03 -2.056494462519454017e-03 -9.047063854180552398e-04 9.982478289234132662e-04 -3.505441973786896370e-03 2.479793115957865807e-03 -9.086275671407460439e-03 1.062026085858885742e-03 1.008168891113376056e-03 7.025056893559492466e-04 1.056734852690906744e-02 -2.801518989832383830e-03 -2.060651860008581165e-02 -9.606422789081229055e-03 3.369854123857400716e-03 8.736676337094481312e-03 6.127342494827664465e-02 7.806883837281813898e-02 -1.612739523708399125e-01 4.121903708063890392e-01 -6.710795437904054639e-02 -7.678032861010838372e-01 -1.679966530833720915e-03 -9.250209413308235415e-04 -1.111158965275842658e-03 1.162181570824246410e-04 1.923741201787093191e-03 4.798014647679206025e-03 -1.628471493752482735e-03 -3.456309094369934033e-03 5.390443789879791536e-04 1.831617052880294555e-03 8.742345515488745764e-03 -1.768311227477668921e-03
-4.393391212734560347e-01 2.072580756213180386e-01 -2.226002896507964582e-02 -1.636077641431448598e-02 2.369244137269757577e-03 2.170728407163882018e-02 -1.643353087037420848e-02 -2.392865713912541159e-03 -2.183200599631263811e-02 -4.390939293079041406e-01 -2.073199641521220604e-01 2.274899560158494607e-02 -5.124370350575700728e-02 6.215498218858481888e-02 5.211392238927602116e-03 -5.164243571948690797e-02 5.990951511292314652e-02 -1.820751127624622295e-02 -5.147661225145467451e-02 -6.006447265569970356e-02 1.825144740880180194e-02 -5.131693039334959267e-02 -6.223765770683444692e-02 -5.190132819949181547e-03 2.454095675159736700e+00 4.785731427824352216e-04 -2.656482509245782636e-03 1.000279284514688470e-02 4.818801635121886803e-05 -8.503767591401004361e-05 -1.371469212310691077e+00 -4.856596157753387526e-04 1.834451642077415939e-03 2.927658209104806036e-03 -4.110154335838847324e-05 5.480205781120857378e-05 3.859529407662001810e-02 -5.739570692659967666e-02 6.218616266975342602e-03 2.098540868943619183e-03 -6.779392496474317574e-04 -5.724452883608573128e-03 2.083895491425034018e-03 6.127436981133763637e-04 5.675320004191563954e-03 3.849135913939183418e-02 5.763522971375739656e-02 -6.314992299677810519e-03 -5.045568770895438038e-03 -3.188912846773970730e-04 8.583608520449384494e-03 1.260919761190965179e-03 -3.637722802986320149e-04 -1.506584158275772528e-03 1.433829702216003841e-03 -2.329087456976255965e-04 1.848624588063129759e-03 -5.046513633961160344e-03 -2.035707475073761895e-03 -8.368179741467286770e-03 1.434302133748862826e-03 2.182633681792355874e-04 -1.603432622511165133e-03 -5.047930928559754213e-03 2.031455591278063556e-03 8.473059541761210345e-03 -5.063993600676797505e-03 1.006279164982644848e-04 -8.508964338258153196e-03 1.279817022505178210e-03 2.659789529975160188e-04 1.504694432144423324e-03 -4.126689439491720846e-02 -1.572535600262401495e-02 1.713509169666454710e-03 -4.332055426823948341e-02 1.563275942218438075e-02 -1.516505220465792780e-03 5.588865033679146430e-03 7.180959299398769770e-05 4.908563626367340275e-04 5.937991936459266137e-03 -8.645497051246105484e-05 -5.177849600095281186e-04
1.191717990258344684e-01 -6.435868631674195317e-01 4.967334109054571956e-02 -4.667623544611161808e-04 7.486622501159155910e-03 6.203026026391265197e-04 3.699138902257504639e-04 7.486622501159154175e-03 2.933799819032023798e-04 -1.190466046696277980e-01 -6.441911030979416974e-01 5.024120379303788353e-02 5.165802596007115777e-02 4.225427629858487764e-03 -5.268131266023590165e-02 4.043399760249308250e-02 2.830384556489846937e-02 4.355062842474004270e-02 -4.029274057416936533e-02 2.801896935058667895e-02 4.323693388692407408e-02 -5.166889188532683419e-02 3.852206718902740669e-03 -5.254147292651071416e-02 4.785731427824352216e-04 1.771232744076852494e+00 -1.153243166222602673e-01 1.781066878865038402e-04 -8.240150796063480665e-03 1.168795612284201889e-03 -1.105489786881429102e-04 -3.631935516708921785e-01 1.586425087328354605e-02 2.267671357700003779e-05 -2.976318656988870574e-04 -1.960590861349812287e-04 6.207136180726936792e-02 -8.152278530952379587e-02 8.311015525991786307e-03 -2.329087456977062341e-04 -8.094169452411165838e-03 6.585695568003911834e-04 1.634613103679704183e-04 -8.103618083068274414e-03 7.469142534443492729e-04 -6.202506351704953347e-02 -8.167727042076750044e-02 8.264717235771958798e-03 -8.064406265841284407e-03 -1.210605802941902738e-02 1.031270793070001440e-02 8.220308671683562891e-04 -1.498080390684405341e-03 4.140862385477377811e-03 -1.370996308346307015e-03 -8.706913150524566054e-04 -5.129189152210824817e-03 -9.370207022653540690e-03 -1.445640490537451143e-03 -1.254447449190881567e-02 1.325170449659334154e-03 -8.314794978254644309e-04 -5.081945998925286277e-03 9.325798458565140447e-03 -1.394617884989071081e-03 -1.251329401074035771e-02 8.013383660292895672e-03 -1.206968080138916266e-02 1.029570039551722105e-02 -9.169896052722823800e-04 -1.495718233020124945e-03 4.102595431316089294e-03 9.568911725372511445e-02 1.912119386078851152e-02 1.863742397114461369e-03 -9.640768561519813540e-02 1.905552587772160744e-02 2.179799092594707569e-03 1.747996671564903222e-05 9.321074143236577920e-04 -1.124387048195807067e-04 1.634613103679602810e-04 9.321074143236577920e-04 -1.204700408781184801e-04
-1.248116866650619133e-02 4.996105189405462138e-02 -1.825338437808647352e-01 -3.776617673645871198e-03 4.662899229282555153e-04 1.189582599729836418e-02 3.746382055543164176e-03 4.766834166510765854e-04 1.192180973160541363e-02 1.269045583556112702e-02 5.040372024034012188e-02 -1.823458160307882547e-01 4.740850432203704695e-02 -6.751896981262471564e-02 -1.423530694799820910e-02 -5.746090247813376295e-02 5.813317254938694945e-02 -3.832600810289242543e-02 5.715476684484347564e-02 5.824608368573938599e-02 -3.837372368771082426e-02 -4.741889781575987783e-02 -6.754259138926749229e-02 -1.423530694799820910e-02 -2.656482509245782636e-03 -1.153243166222602673e-01 6.797921261193242692e-01 -2.598373430701615119e-05 1.168795612284202106e-03 2.404676502233867030e-03 1.720595642659141725e-03 1.574661542160255695e-02 -2.200855366014072001e-01 8.656676720938949465e-17 -1.993661068649688344e-04 -2.102320321206425577e-03 -6.603175534719589110e-03 8.176844970660849393e-03 -5.458001499078166466e-03 -1.911457981932860413e-03 6.963640794288252682e-04 -1.677131941636580666e-03 1.924213633319937430e-03 6.968365109616800248e-04 -1.687053003826550612e-03 6.637663036618034369e-03 8.231174596939224569e-03 -5.388081632215570987e-03 7.091669739692060305e-03 -2.492076335812110945e-03 -1.160906005685517425e-02 1.105867732107865958e-02 -8.278417750224770916e-03 -6.854509110198660909e-03 -1.071994391202134474e-02 6.663646770925086421e-03 -1.125804342794362901e-02 -5.175959873963506541e-03 3.042459071588639492e-04 -9.466583055356050241e-03 1.082435128078238981e-02 6.795927600124592599e-03 -1.131520764341912427e-02 5.192967409146294691e-03 2.829864881803693293e-04 -9.460913876961775382e-03 -7.060961690056460904e-03 -2.533650310703381564e-03 -1.161000491992088615e-02 -1.088104306472503086e-02 -8.253851310516287579e-03 -6.804903799248845225e-03 -1.005476031376098187e-02 2.027676139015273209e-03 3.768302878667625921e-02 1.057963174676330304e-02 1.994133500182549389e-03 3.775578324273598518e-02 -5.782561962149810860e-04 -1.185803147466987220e-04 -1.436191859880353518e-04 4.351094417598018460e-04 -1.138559994181451390e-04 -1.431467544551762042e-04
3.932047647955331897e-03 3.101513013195568089e-03 -4.010943713942397492e-04 -3.415141410596918004e-01 -1.505403079443652994e-02 -1.380813435599038130e-01 -3.416388629843656322e-01 1.439640610070186053e-02 1.382353562396145263e-01 3.968424875985105543e-03 -3.247966788380725854e-03 3.458198820501640590e-04 -7.548227573043492233e-02 -3.225337317956940286e-02 -6.448973882395607482e-02 -7.561219440197022856e-02 -1.767602580178394278e-02 6.996285813208558135e-02 -7.609927131234409114e-02 1.736847287389510497e-02 -7.008852491982517363e-02 -7.606950812577417675e-02 3.212770639182982446e-02 6.457666622600141682e-02 1.000279284514688470e-02 1.781066878865038402e-04 -2.598373430701615119e-05 2.604114418691829691e+00 4.186215812631531585e-03 -4.048738236569968661e-04 4.873603692935905493e-03 -1.936969284705575278e-05 6.141609927119709368e-06 -1.592644648458395595e+00 -2.116965698724942221e-03 2.031455591278240986e-04 -1.786263625726172005e-03 2.312079921794145659e-03 -2.494438493476372151e-04 2.888682607644200984e-02 5.123519973816601999e-03 4.835478468234637173e-02 2.885139371147786916e-02 -5.108874596298084922e-03 -4.843509804293182064e-02 -1.899647193611428506e-03 -2.202948237704576654e-03 1.365327129952613829e-04 4.479123363001813289e-03 5.346035225791442684e-03 3.291430489403438051e-03 -7.965195643941574977e-03 -7.988817220584448764e-03 2.584200484718318907e-04 -7.982203179124455067e-03 -7.860315843647738138e-03 1.458868573457367413e-03 4.462588259351873282e-03 4.700693751910983709e-03 -4.301489106648174153e-03 -8.005352324234306371e-03 7.895748208611906571e-03 -1.560913784554078748e-03 4.689827826655392287e-03 -4.746047179065085442e-03 4.631246316581263262e-03 4.659119777019726100e-03 -5.774058194558392282e-03 -3.255525692906409765e-03 -7.999210714307199849e-03 7.891968756349083264e-03 -2.414125132890493786e-04 2.177436934930440833e-03 -2.668293297567223867e-03 2.759000151874808687e-04 1.248164109803896618e-03 2.668765729100017366e-03 -2.952697080346083957e-04 -5.214226828124788465e-02 -3.425128613201749083e-04 -2.256333000917273325e-03 -5.194054001671862680e-02 1.497607959151828574e-04 2.270033515370129679e-03
1.156984823962814869e-03 7.369459481011012350e-03 -1.155095097831397143e-03 -1.217078114942021436e-02 -2.404496978251381978e-01 -3.405947892967550045e-02 1.180748130065441270e-02 -2.403457628879100139e-01 -3.382373559478071140e-02 -1.191944757394126485e-03 7.362373008018187857e-03 -1.136197836517179559e-03 -6.773439859160679255e-02 -2.066179308942989526e-02 -8.581577064858059156e-02 -5.961282811028999207e-02 6.016888002446077813e-03 8.839997113329950418e-02 5.965203992751696993e-02 6.148223968579872092e-03 8.826296598877145239e-02 6.762054259218860941e-02 -2.052667767103325686e-02 -8.563057748770129540e-02 4.818801635121886803e-05 -8.240150796063480665e-03 1.168795612284202106e-03 4.186215812631531585e-03 7.657945072233827144e-01 9.522471705692828192e-02 3.401507036552894051e-05 7.138440461444740294e-04 2.102320321206424926e-04 -1.895395309815773319e-03 -1.878123212974578404e-01 -2.006322233730213622e-02 1.528788440319996935e-03 3.136945378159717657e-04 -5.144779392795056829e-04 -5.398947557471247410e-03 -5.887441762443702126e-03 -8.885019838411070681e-03 5.436742080099677375e-03 -5.918149812079303261e-03 -8.919034908776652185e-03 -1.556661900758474736e-03 2.929075503703356970e-04 -5.125882131480847051e-04 4.575026964171469493e-03 -3.803073839485759250e-04 3.038679619325783225e-03 -1.182874071963291134e-02 -1.472616331063495224e-02 2.333811772305561388e-03 -1.309580209075104570e-02 -1.621668479679366087e-02 1.679021667768010101e-03 3.794097640361526139e-03 3.252218672176413784e-03 -3.782759283573005477e-03 1.308871561775820647e-02 -1.618266972642808110e-02 1.697446497549368050e-03 -3.853151581968454736e-03 3.297572099330527227e-03 -3.836616478318514295e-03 -4.657230050888298833e-03 -4.067635497884782882e-04 3.047183386917172963e-03 1.181834722591009607e-02 -1.470159687092644982e-02 2.308772901064226005e-03 -9.680122108206665622e-04 -9.873819036677297959e-05 4.724315328554274155e-07 -4.062911182556238569e-04 -7.369931912543651242e-05 -9.448630657108548310e-07 -1.050640485917072112e-02 3.840868362114211766e-03 -2.782621728518130358e-04 9.876181194341648178e-03 3.838506204449935056e-03 -2.952697080346118109e-04
-4.771558481839326973e-05 -1.125804342794355832e-03 -3.149228598013940460e-03 -1.120106818508126434e-01 -3.406892756033262637e-02 -5.539840813514702589e-01 1.121448524061435942e-01 -3.387523063186193006e-02 -5.538111714104452243e-01 1.988936753321228327e-04 -1.156039960897114029e-03 -3.132221062831147106e-03 -3.028569584522677535e-02 -3.355255989492170188e-02 1.862372345669180418e-02 4.358984024196702056e-02 3.614809873642914340e-02 -7.932597868174628974e-03 -4.398432057190126976e-02 3.622652237088314076e-02 -7.925511395181796676e-03 3.030978985340240101e-02 -3.341366502426222629e-02 1.835207532529996299e-02 -8.503767591401004361e-05 1.168795612284201889e-03 2.404676502233867030e-03 -4.048738236569968661e-04 9.522471705692828192e-02 1.671331427276188997e+00 -8.362038131542957864e-05 2.097596005877871669e-04 2.635695521800146025e-03 9.543116963671341001e-05 -2.006747422109783283e-02 -3.712806346503104704e-01 -1.242494931409599207e-04 -5.423513997179726411e-04 -4.438021819643408160e-03 -5.011695429989693196e-02 -8.919034908776657389e-03 -8.766392280511084434e-02 5.021994437405937622e-02 -8.861398261768299242e-03 -8.775085020715621409e-02 1.974763807335496455e-04 -4.922736572352960204e-04 -4.448887744899081981e-03 3.996770767956489383e-03 4.844312937899029198e-03 2.792070359175236874e-04 7.359538418821059969e-03 8.190073053580812501e-03 9.930510820620021620e-04 -4.641167378771219112e-03 -4.429518052052014085e-03 -1.010956237157220432e-02 -4.756440672787928467e-03 -4.871713966804643026e-03 1.948780073028433127e-03 4.685103511326768611e-03 -4.441328840373403274e-03 -1.014168771580636896e-02 4.723370465488051922e-03 -4.939271676002962227e-03 2.036179906606676825e-03 -3.989684294963658819e-03 4.819746498190551065e-03 3.519614919772525840e-04 -7.329775232251175068e-03 8.167396340003754696e-03 1.030373173157575527e-03 1.388948706594801967e-04 2.787346043846870302e-05 -9.637603270249637784e-05 2.834589197132274469e-05 -2.645616583990074703e-05 -8.976199124252141046e-05 -9.397135620026297875e-02 -4.573137238040042444e-04 1.168795612284203190e-03 9.413812453136091718e-02 -8.078579211826990910e-05 1.175882085277034188e-03
-5.596943612890925568e-02 4.695969436582401665e-03 -1.549575427764297592e-04 1.009775158325083508e-02 -2.773173097862238149e-04 -2.743882342824016142e-03 1.014877418879926024e-02 3.325917991301260328e-04 2.811912483555167874e-03 -5.589668167284958522e-02 -4.705418067239516312e-03 6.888051749031796293e-04 -1.002924901098681439e-02 7.946298382627531298e-03 -3.981180527372379235e-03 -1.010814507697362433e-02 8.537310230229400859e-03 2.118382993323497492e-03 -1.013696340047768804e-02 -8.654473250377478499e-03 -2.124524603250586667e-03 -1.014830175726636786e-02 -7.948660540291649715e-03 3.791735482697376064e-03 -1.371469212310691077e+00 -1.105489786881429102e-04 1.720595642659141725e-03 4.873603692935905493e-03 3.401507036552894051e-05 -8.362038131542957864e-05 2.320016771546183687e+00 -6.396722954862235806e-04 -3.114741096115421042e-03 1.012420774909161131e-03 -3.118048116857001777e-05 4.062911182564861500e-05 4.880217734396126439e-04 -4.346370102269441621e-03 3.836144046786646596e-04 -4.436604525044900160e-03 -8.031336058642724171e-06 5.399892420536456239e-04 -4.442746134971872242e-03 -7.842363445405007888e-05 -6.236096233691221756e-04 3.231431684731821477e-04 4.197554169420108193e-03 -6.666008928588452835e-04 -2.032400454343805812e-03 -8.130546680441548373e-04 1.361547677689273032e-03 1.875553185436129849e-04 -7.322688759267646091e-05 -8.787226511107189102e-05 1.629888788351463447e-04 -4.866044788413392656e-05 5.905394160695570140e-05 -2.009251309233948436e-03 -7.497488426414194822e-04 -1.201865819584128740e-03 1.856655924121499400e-04 5.999880467260319816e-05 -2.083423059891914824e-04 -2.019644802956873427e-03 7.620320624957612225e-04 1.277927296373785639e-03 -2.019172371423851812e-03 1.875553185436292479e-04 -1.271313254913759849e-03 1.601542896379978560e-04 9.448630657721800163e-07 8.834469664398508608e-05 -4.160780098902560065e-01 4.282431218612819390e-01 -4.521075283119391219e-02 -4.168060268823859937e-01 -4.269448800089953311e-01 4.645372019413628040e-02 2.499635240337772738e-03 5.480205781119366600e-05 3.647171433642469856e-04 2.725457513042712620e-03 -6.850257226404324329e-05 -3.892835830728437300e-04
1.021340282249381670e-01 8.867067440162541142e-03 6.386801892671836733e-03 -3.694414586929094767e-04 -2.707505114794165300e-03 7.856536391384578511e-04 3.817246785471420378e-04 -2.698528915669913542e-03 8.229757302340537676e-04 -1.019015919107733037e-01 8.783919490380025924e-03 6.670733243917918720e-03 8.718251507313125315e-03 -7.879213104961970901e-03 2.964980300200346225e-03 8.850059904979782482e-03 -1.104214221742872044e-02 -3.461978272764200219e-03 -8.844390726585518031e-03 -1.108560591845141399e-02 -3.473789061085583336e-03 -8.696992088334626683e-03 -7.870709337370574224e-03 2.917264715381950001e-03 -4.856596157753387526e-04 -3.631935516708921785e-01 1.574661542160255695e-02 -1.936969284705575278e-05 7.138440461444740294e-04 2.097596005877871669e-04 -6.396722954862235806e-04 2.329861299827824084e+00 -2.042023884668094369e-01 -2.834589197088857593e-06 1.048798002938939493e-04 -1.521229535794312157e-04 9.915865443101492399e-03 3.049545544581457046e-03 -6.108539719820017897e-04 -1.936969284707032175e-05 6.165231503762666748e-04 -2.262947042377204247e-04 2.881832350416684219e-05 6.094366773834358937e-04 -2.347984718291171017e-04 -9.936179999014280867e-03 2.980098109251714047e-03 -5.598313664336199928e-04 2.140114843834853807e-03 -1.866388013698451129e-02 -2.998995370565921657e-03 -4.393613255554995340e-04 4.280229687669758355e-04 -7.818741868756489636e-04 -5.017222878924143536e-04 5.503827357765140194e-04 6.755770919831893080e-04 2.558689181944727789e-03 3.018837494945856128e-04 3.811105175544318626e-03 5.281784537323151989e-04 5.494378727108051568e-04 6.694354820560695580e-04 -2.564358360338983567e-03 2.985767287645971668e-04 3.825750553062842209e-03 -2.126414329382048194e-03 -1.867002174691163863e-02 -2.987184582244535938e-03 4.228262219055634844e-04 4.275505372341168505e-04 -7.771498715470953264e-04 4.064597763128532937e-01 -9.414502203174059947e-01 8.663213233735468644e-02 -4.048199664623122196e-01 -9.424706724283736792e-01 8.860736857622301954e-02 5.149503708123582169e-05 -1.053522318267485433e-04 -8.503767591396761742e-06 1.100765471553028174e-04 -1.039349372281828506e-04 -7.558904525684212846e-06
-1.084891772049087141e-02 6.720810986400575608e-03 7.018442852099474050e-02 -3.499300363859775102e-03 8.012438797227175100e-04 4.674237586071097392e-03 3.451584779041368036e-03 8.026611743212842733e-04 4.640694947238373572e-03 1.087159443406793616e-02 6.665536497056503279e-03 7.021938845442604604e-02 -1.602960190978312219e-03 1.123016996750515403e-02 -1.362445297601620753e-02 -1.880277500764675788e-04 -1.182118181510723350e-02 -1.037506889303692684e-02 2.952697080346158767e-04 -1.183771691875717263e-02 -1.040105262734397282e-02 1.661541701052349522e-03 1.123253212516943378e-02 -1.358618602185492075e-02 1.834451642077415939e-03 1.586425087328354605e-02 -2.200855366014072001e-01 6.141609927119709368e-06 2.102320321206424926e-04 2.635695521800146025e-03 -3.114741096115421042e-03 -2.042023884668094369e-01 3.968264249263993015e-01 -9.448630657108548310e-07 -1.516505220465764591e-04 -1.286903495498045637e-03 -9.840748829377399948e-04 -8.121098049784016308e-04 -3.015530474215869037e-03 -2.182633681791827326e-04 -2.310190195662791034e-04 -1.509418747472930124e-03 2.310190195662706466e-04 -2.291292934348580714e-04 -1.501387411414381590e-03 1.144701604108580573e-03 -6.609317144646719051e-04 -3.002774822828774021e-03 -2.259640021647269306e-03 -1.707367559739329972e-03 4.119130534966026699e-03 3.982597821970797680e-04 -9.968305343248383443e-05 -9.344695719879347190e-04 -2.933799819031921341e-04 -2.210979573763136030e-04 -5.361625466375668191e-03 1.762169617550555026e-03 2.477430958293593000e-03 2.938051702827584009e-03 2.834589197132293442e-04 -2.196806627777488454e-04 -5.351231972652850319e-03 -1.765949069813399584e-03 2.478848252892161715e-03 2.938524134360439091e-03 2.262002179311540379e-03 -1.702643244410778720e-03 4.116295945768886667e-03 -4.110154335841781446e-04 -1.029900741624604761e-04 -9.410836134479097677e-04 -4.329126351320243538e-02 8.684094707487677312e-02 -1.344403137361873668e-01 4.400463512781405129e-02 8.864327337272001617e-02 -1.346670808719579449e-01 -3.344815252616063165e-04 -8.503767591397354665e-06 -1.790515509521922385e-04 4.124327281827439321e-04 -6.141609927120048181e-06 -1.776342563536220599e-04
-4.916594962425910494e-03 -4.120075398031798446e-03 4.346370102269159728e-04 -9.466961000582316266e-02 -3.512056015246906113e-03 -3.158204797138188663e-02 -9.474236446188295802e-02 3.291902920936256270e-03 3.159385875970330271e-02 -4.925098730017393907e-03 4.098343547520436926e-03 -4.398337570883837809e-04 9.503905146451612981e-03 1.500017359969107317e-02 -6.923011682462648642e-03 9.493984084261736928e-03 1.610235636584267729e-02 3.556464579335328474e-03 9.526109428495844328e-03 -1.611463958569687299e-02 -3.548905674809671451e-03 9.498235968057371081e-03 -1.500962223034809674e-02 6.930570586988378523e-03 2.927658209104806036e-03 2.267671357700003779e-05 8.656676720938949465e-17 -1.592644648458395595e+00 -1.895395309815773319e-03 9.543116963671341001e-05 1.012420774909161131e-03 -2.834589197088857593e-06 -9.448630657108548310e-07 2.621279746006596856e+00 3.129858905166970143e-03 -3.094426540203695417e-04 -9.311625512579036097e-04 8.914783024980307662e-04 -9.543116963685901837e-05 5.631856303168905967e-03 5.026671509581463098e-04 5.488237117180880427e-03 5.657367605943269470e-03 -5.621935240979236996e-04 -5.569022909299192227e-03 -9.406111819151483609e-04 -8.853366925709615400e-04 8.598253897956141230e-05 -5.026671509580893892e-04 -2.389558693182493136e-03 1.724375094921525714e-04 -5.895945530034920994e-04 -2.318221531721366673e-03 1.696501634483637069e-03 -5.858151007406635878e-04 -2.617743123551610415e-03 -8.843918295052869381e-04 -5.040844455566500810e-04 -2.435856983402334957e-03 3.500717658458081874e-04 -5.943188683319843707e-04 2.616325828953076828e-03 1.429105386887565780e-03 -4.984152671624073137e-04 2.424991058146675881e-03 -3.368436829258325028e-04 -4.861320473081821251e-04 2.509556302527716012e-03 -1.691304887622480969e-04 -6.014053413248366189e-04 2.307355606465675071e-03 -1.697918929082214024e-03 1.745162082367697921e-03 -3.453474505173647052e-04 3.590479649696572736e-05 1.283124043235159229e-03 3.453474505173701262e-04 -3.732209109555962288e-05 -4.403883917079277621e-01 -4.479973739760970131e-02 -4.116990420122194627e-01 -4.407337391584451591e-01 4.360543048255127729e-02 4.118223466422945567e-01
4.029840975256404525e-04 5.168400969437860794e-04 -9.023442277537698018e-05 -1.068781856778718356e-02 2.375574719809975255e-02 -2.051297715658039877e-03 1.024278806383741719e-02 2.380865952977955641e-02 -1.928465517115665259e-03 -3.566858073058180390e-04 5.201471176737878068e-04 -8.551010744682270603e-05 -2.103737615805008170e-03 -1.956811409086970169e-03 1.025176426296167242e-03 -8.735259042495712670e-04 -3.700083765323308911e-03 -3.053797428377152783e-03 8.461248753439819421e-04 -3.642447118314954234e-03 -2.959311121806080039e-03 2.076809018432245087e-03 -1.910513118867143961e-03 9.250209413308262520e-04 -4.110154335838847324e-05 -2.976318656988870574e-04 -1.993661068649688344e-04 -2.116965698724942221e-03 -1.878123212974578404e-01 -2.006747422109783283e-02 -3.118048116857001777e-05 1.048798002938939493e-04 -1.516505220465764591e-04 3.129858905166970143e-03 4.019211265767116403e-01 1.900530640577909047e-01 -2.031455591278490353e-05 -1.011003480310462203e-04 1.577921319736961549e-04 -1.341705553309274811e-04 -2.709394840925585628e-03 1.007224028047652665e-03 7.936849751971145344e-05 -2.691914874209936324e-03 1.008641322646232439e-03 4.677072175268172372e-05 -8.314794978254946530e-05 1.559024058422740929e-04 1.794294961784716202e-03 -6.112319172082864190e-03 4.884942049724526553e-04 -9.117928584108752873e-04 7.998265851241550834e-04 -5.891221214706547984e-04 -2.225152519748810711e-04 1.740437767039202614e-03 2.640892268661570032e-04 1.631306082949621032e-03 1.692722182220814629e-03 -7.010883947573783633e-04 2.456643970847998673e-04 1.737130746309218342e-03 2.503887124133544802e-04 -1.624692041489632973e-03 1.692722182220812027e-03 -7.100645938816374948e-04 -1.774452837404799730e-03 -6.116571055878559926e-03 4.969979725638584396e-04 9.363592981193612262e-04 7.998265851241547581e-04 -5.763664700835631439e-04 1.743272356236332346e-04 -1.039349372282041958e-05 2.834589197132903306e-06 1.407845967909021232e-04 -3.118048116845448248e-05 5.669178394265128986e-06 -4.474776992899556077e-02 -1.110355831669991716e-01 -8.217993757172561975e-02 4.266670902676762689e-02 -1.107941706537100834e-01 -8.078295752907227456e-02
-7.700633985543292722e-05 -9.165171737394245605e-05 -2.697584052604165214e-04 -9.804891276033771141e-02 -1.983740006459728047e-03 6.091532184637206762e-03 9.807773108384190697e-02 -1.764531775214832820e-03 5.928543305802110724e-03 -7.086472992808636210e-06 -8.078579211826891976e-05 -2.754275836546819485e-04 -5.554377531780665608e-03 4.907618763301653531e-03 -1.303580328607840781e-02 5.935629778794930880e-03 -6.870099350782888151e-03 -1.118717869801531817e-02 -5.870906658793780333e-03 -6.965530520419671925e-03 -1.129394822444063431e-02 5.612486610321869296e-03 4.836754033373347021e-03 -1.290446731994460833e-02 5.480205781120857378e-05 -1.960590861349812287e-04 -2.102320321206425577e-03 2.031455591278240986e-04 -2.006322233730213622e-02 -3.712806346503104704e-01 4.062911182564861500e-05 -1.521229535794312157e-04 -1.286903495498045637e-03 -3.094426540203695417e-04 1.900530640577909047e-01 2.152737269529685804e+00 -1.559024058422723107e-05 1.696029202950863465e-04 1.336508806447859153e-03 -2.629081480340172278e-03 5.862875322735222475e-04 4.892500954250277902e-03 2.644199289391536631e-03 7.511661372400484787e-04 4.931712771477277449e-03 -2.409400817563480096e-05 1.412570283237496427e-04 1.337926101046426567e-03 5.125882131480840546e-04 -8.711637465853165662e-04 7.105370254144786988e-04 -3.157259934072490296e-03 -4.009998850876441215e-03 6.340031170919151107e-04 3.258360282103538522e-03 3.757720412331667925e-03 -9.391466441632032383e-03 -8.900610078995255855e-04 3.344815252616093523e-04 7.360483281886832582e-04 -3.290013194804844616e-03 3.761499864594504243e-03 -9.371151885719256058e-03 8.484870330082602786e-04 3.491269027801230688e-04 7.421899381157995388e-04 -5.092811924180999997e-04 -8.612426843953484637e-04 7.029781208888017264e-04 3.136000515093992531e-03 -3.993936178759362361e-03 6.151058557777012124e-04 -5.763664700835612737e-05 -1.181078832138787751e-05 1.700753518279252737e-05 -1.388948706594799799e-04 1.842482978136489809e-05 1.275565138709507993e-05 -4.042492691706229269e-01 -8.213269441844008034e-02 -8.620897541337612102e-01 4.044646979496049899e-01 -8.025808609606994992e-02 -8.622447116765377118e-01
-4.590333745835981638e-01 -4.151355089822094113e-01 4.461359937366464468e-02 -4.216451430734218658e-03 5.659257332074564897e-03 8.899192784396731809e-03 -4.203223347814285908e-03 3.634415782256404832e-03 -9.882795235801655753e-03 -3.934882237152452847e-03 1.058388363055897882e-02 -1.131473521188625271e-03 -4.057667192541544732e-02 -5.331626064039353408e-02 1.000279284514688297e-02 -4.049730342789573112e-02 -5.416947198873033054e-02 1.511308473604350017e-03 -2.333811772305550546e-03 3.127496747502592385e-03 3.074584415822791562e-03 -2.339953382232684825e-03 2.373968452598271533e-03 -3.646226570577787082e-03 3.859529407662001810e-02 6.207136180726936792e-02 -6.603175534719589110e-03 -1.786263625726172005e-03 1.528788440319996935e-03 -1.242494931409599207e-04 4.880217734396126439e-04 9.915865443101492399e-03 -9.840748829377399948e-04 -9.311625512579036097e-04 -2.031455591278490353e-05 -1.559024058422723107e-05 5.081114519427460952e-01 4.265234710816881991e-01 -4.597987136668239827e-02 -1.071474716515992149e-03 -3.380247617580221190e-03 6.902224695017077950e-04 -1.066750401187445668e-03 -3.464812861961330277e-03 6.944743532972868713e-05 3.113796233049782435e-03 3.709059964447560670e-03 -3.765279316857324515e-04 5.513275988422233157e-04 5.012498563595449604e-04 -1.977598396532592034e-03 3.426073476267186245e-03 8.191962779712132214e-04 -8.248654563654912253e-04 3.407648646485826778e-03 9.717916630835106862e-04 4.790455743153624029e-04 5.522724619079358646e-04 9.628154639592604452e-04 1.820751127624628540e-03 8.503767591396731249e-04 -3.992046452627956779e-04 -6.642387351946642000e-04 5.895945530035083624e-04 -6.727425027860500350e-04 -3.732209109557466618e-04 5.933740052663477160e-04 -6.434517477490206503e-04 4.521169769426062589e-04 8.508491906725483729e-04 -2.442471024862303934e-04 6.122712665805607468e-04 3.042459071588613471e-04 4.284954002998250626e-04 -3.921181722698810880e-05 2.031455591278097329e-04 -2.291292934348583207e-03 3.632998487657791015e-04 3.935354668685203845e-04 -5.858151007405944699e-05 -2.650340899318631011e-04 3.458198820501315329e-04 1.606267211708283806e-05 2.787346043846760865e-04
-3.916868422804655747e-01 -7.628451171637665729e-01 6.477981178512923210e-02 3.074111984289942118e-03 4.207475231609984247e-03 3.566858073058122927e-04 1.145174035641397491e-03 4.305268558911046033e-03 -4.134720775550253941e-03 1.491938780757276831e-02 -6.953247300565425920e-03 2.086730080622187927e-03 8.888799290673914805e-03 1.425325934624670221e-02 -5.154228023452142203e-04 -2.570027538733254090e-03 -1.082340641771672909e-03 -1.717761053462146326e-03 1.982795143394024389e-03 -1.871773733172997761e-03 -2.979625677718853761e-03 2.082950628359370258e-03 -2.163736420477562795e-04 2.966870026331770889e-03 -5.739570692659967666e-02 -8.152278530952379587e-02 8.176844970660849393e-03 2.312079921794145659e-03 3.136945378159717657e-04 -5.423513997179726411e-04 -4.346370102269441621e-03 3.049545544581457046e-03 -8.121098049784016308e-04 8.914783024980307662e-04 -1.011003480310462203e-04 1.696029202950863465e-04 4.265234710816881991e-01 8.259076403269666189e-01 -6.925468326433537047e-02 -6.944743532973952915e-05 5.947912998649233698e-04 -1.170685338415609206e-03 -6.779392496474717644e-04 1.606267211707877230e-05 1.138559994181469279e-03 -3.745909624010279604e-03 -4.041651763577749044e-03 5.333752005937161117e-04 -4.757385535853657713e-04 1.598235875649737982e-03 1.191944757394111740e-03 -9.878543352005914914e-04 4.563688607382883344e-04 1.622329883825370141e-03 -3.736933424886110678e-04 -5.102260554838548325e-05 -1.094151430093049954e-03 -1.403121652580397501e-04 1.413987577836143313e-03 -8.985647754909155405e-04 -5.584140718350538799e-04 1.752720986893498492e-04 5.971534575291979115e-04 -7.020332578230956827e-04 5.825080800106750877e-04 3.448750189844460891e-04 -5.541621880393446994e-04 6.221923287705343787e-04 -2.593649115376094917e-04 -5.621935240978932335e-04 3.354263883272772320e-05 -5.536897565065073985e-04 3.732209109557182015e-05 4.984152671624235767e-04 -2.834589197132971069e-05 4.558019428988677006e-03 4.039289605913421594e-04 -1.143284309509934446e-04 -4.072359813213357552e-04 -8.409281284826370826e-05 5.243990014694617507e-05 -4.124327281827490279e-04 -2.362157664276154519e-05 -9.448630657109225936e-06
4.212246790091823956e-02 6.487004620790465248e-02 -1.652626918027378378e-01 8.749431988481572858e-03 -4.585420457894286497e-03 -1.302399249775703857e-02 -9.180761977978537519e-03 8.173065518398016762e-04 -1.314304524403657123e-02 -1.589732108058340655e-03 2.096651142812155921e-03 1.235597431029952092e-02 5.304839196126452661e-02 6.880162142432706684e-02 -1.154433693685398207e-02 -5.372444148478060233e-02 -7.105889928831005120e-02 3.768113906054484930e-03 -6.566798306689759519e-04 -4.573609669572898176e-03 -2.229876835077359903e-04 2.248774096391570223e-04 4.562271312784372743e-03 -1.858545650253052434e-03 6.218616266975342602e-03 8.311015525991786307e-03 -5.458001499078166466e-03 -2.494438493476372151e-04 -5.144779392795056829e-04 -4.438021819643408160e-03 3.836144046786646596e-04 -6.108539719820017897e-04 -3.015530474215869037e-03 -9.543116963685901837e-05 1.577921319736961549e-04 1.336508806447859153e-03 -4.597987136668239827e-02 -6.925468326433537047e-02 1.884964021570324222e-01 2.859628068373606599e-03 3.874883432479799775e-03 -4.866044788410275575e-05 -2.783566591583880312e-03 -3.884332063136905749e-03 5.451859889150971689e-04 3.982597821970804185e-04 5.499103042436626239e-04 1.022341837099033065e-03 -1.532095461049987496e-03 -1.178244242941308946e-03 2.763252035671088808e-03 -2.682938675085684132e-03 1.098403313888747642e-03 1.733823725579231902e-03 2.861517794505019988e-03 -7.091197308159221269e-04 1.585952655795500651e-03 1.599180738715448580e-03 1.155095097831394975e-03 2.776007687058179921e-03 6.897500379688325470e-05 0.000000000000000000e+00 -9.495873810393050353e-04 -6.344755486247704093e-04 3.855041308099894687e-04 6.443966108147413307e-04 7.691185354885565501e-04 -6.510106522747060795e-04 7.880157968027708820e-04 4.913287941696309596e-05 -7.369931912544464394e-05 -1.747996671564895090e-04 -3.968424875985115952e-05 -1.889726131421303086e-05 3.094426540202722346e-04 -6.916397641002711974e-04 4.110154335841862761e-05 3.018837494945847454e-04 3.727484794228910379e-04 -3.373161144587389216e-04 2.173185051134688284e-04 -1.667683310979474259e-04 3.869214254085528710e-04 1.445640490537462202e-04
-1.370523876813452800e-03 -1.135347459758042146e-02 -1.098403313888750895e-03 -4.934074929141553656e-01 4.754692676116366312e-02 4.452468775918125843e-01 -5.093756787246663323e-03 -7.289618551958464057e-04 -6.606010123916728274e-03 -1.433357270683209908e-03 1.090797166209780435e-02 -3.516307899042566722e-03 -3.772365789850182227e-02 2.887501528812059029e-03 4.802502747241329389e-02 -2.638057679464416664e-03 -2.837423786329396069e-03 -4.057242004161963275e-03 -3.778318427164158860e-02 7.399222667580902454e-03 4.770944320846591535e-02 -2.611601513624541189e-03 1.910513118867148514e-03 -4.520224906360244439e-03 2.098540868943619183e-03 -2.329087456977062341e-04 -1.911457981932860413e-03 2.888682607644200984e-02 -5.398947557471247410e-03 -5.011695429989693196e-02 -4.436604525044900160e-03 -1.936969284707032175e-05 -2.182633681791827326e-04 5.631856303168905967e-03 -1.341705553309274811e-04 -2.629081480340172278e-03 -1.071474716515992149e-03 -6.944743532973952915e-05 2.859628068373606599e-03 5.382506940127876893e-01 -4.985003048383364332e-02 -4.697159964045239389e-01 2.947027901951850947e-03 -4.058186867227550599e-04 -3.837088909851369811e-03 -1.046435845274650261e-03 6.458139054132884700e-04 2.818054093482318632e-03 2.350346875955511804e-03 1.729099410250657665e-04 -8.215584356355081462e-04 9.051788169508979617e-04 1.617605568496815419e-03 -1.600125601781152238e-03 7.459693903786451807e-04 4.332197156283823861e-04 9.032890908194674429e-04 5.683351340250275118e-04 5.324303375280184164e-04 2.749551521218258909e-04 9.136825845422837968e-04 -1.927993085582810394e-03 -1.094623861625908939e-03 2.313969647925635809e-03 -5.310130429294468825e-04 -7.558904525686079706e-04 5.716421547550024594e-04 -6.651835982603767489e-04 3.519614919772603902e-04 7.478591165100648575e-04 -2.248774096391529566e-04 8.787226511110035132e-04 7.025056893559417657e-04 8.560459375339484183e-04 -5.432962627836381898e-05 5.442411258493954620e-04 -8.494318960739605760e-04 1.270840823380918483e-04 1.391783295791944493e-03 8.645497051253356086e-05 8.106925103798273864e-04 1.152732940167114145e-04 7.653390832257348148e-05 1.885474247625799904e-03
-1.333579730944159034e-02 -1.106907081480144536e-02 2.653647920048649543e-03 4.745244045459258431e-02 -1.486496369498785386e-01 -6.063139049512616952e-02 -1.466899909515950642e-03 5.864765048866645188e-03 -9.292728251265204705e-04 1.302635465542128189e-02 -1.132512870560907839e-02 1.687053003826550828e-03 -5.115724853524446225e-02 4.088894916863284115e-03 6.795360682285166154e-02 5.801459223463848250e-04 -9.415560449807633316e-04 -3.750161507805979243e-03 5.026624266427921761e-02 -1.054325451873344352e-02 -6.583522382952815277e-02 -1.165488591554234964e-03 6.765219550489015316e-04 2.829392450270851005e-03 -6.779392496474317574e-04 -8.094169452411165838e-03 6.963640794288252682e-04 5.123519973816601999e-03 -5.887441762443702126e-03 -8.919034908776657389e-03 -8.031336058642724171e-06 6.165231503762666748e-04 -2.310190195662791034e-04 5.026671509581463098e-04 -2.709394840925585628e-03 5.862875322735222475e-04 -3.380247617580221190e-03 5.947912998649233698e-04 3.874883432479799775e-03 -4.985003048383364332e-02 1.781189711063312087e-01 6.453745440877442507e-02 4.417234832197784126e-04 6.264442125662292478e-04 -5.980983205949098099e-04 3.495993343129787795e-03 4.204640642412778837e-05 -3.884332063136905315e-03 1.953031956824119106e-03 1.514143062801480508e-03 8.201411410369372629e-04 1.440443743676043074e-03 3.200251203562327895e-03 -1.365799561484896127e-03 5.125882131480840546e-04 3.746382055543148347e-04 -1.129111363524334304e-04 1.899174762078577653e-04 7.039229839544868992e-05 1.833034347478773769e-04 -1.278399727906651996e-03 3.158677228671043832e-03 7.214029506701581575e-04 -1.864214828647316451e-03 1.543433817838514447e-03 -1.137615131115747190e-03 2.031455591277778845e-05 -5.527448934407880191e-04 -7.322688759258294848e-05 -3.292847784001971638e-04 3.009388864288688355e-04 4.724315328553257715e-06 -3.009388864288755575e-04 1.275565138709488003e-04 2.447195340190846079e-04 2.711756998589858868e-04 -7.417175065828939874e-05 -2.026731275949568466e-04 7.369931912543820649e-05 -9.552565594335708961e-04 3.344815252616059912e-04 -3.495993343129756299e-05 1.323280723527910790e-03 1.322808291995081567e-04
-7.332137389915393232e-04 3.067970374362807839e-03 8.756518461474415566e-03 4.440643814650755417e-01 -6.046320486942966671e-02 -7.086236777064220949e-01 -1.372130144025155915e-02 -1.018562384836192410e-03 -3.373633576120250912e-03 -3.579141292912315590e-03 1.329422333455068054e-03 9.036670360457649959e-03 1.775870132003371914e-03 2.084840354490783212e-03 -1.775397700470499485e-03 -2.465147738439350898e-03 -4.053934983431987243e-03 -2.986712150711692566e-03 -9.054150327173285384e-03 -1.497607959151652391e-04 1.301690602476419586e-02 -2.259167590114416393e-03 3.264501892030649381e-03 -4.445108292636245663e-03 -5.724452883608573128e-03 6.585695568003911834e-04 -1.677131941636580666e-03 4.835478468234637173e-02 -8.885019838411070681e-03 -8.766392280511084434e-02 5.399892420536456239e-04 -2.262947042377204247e-04 -1.509418747472930124e-03 5.488237117180880427e-03 1.007224028047652665e-03 4.892500954250277902e-03 6.902224695017077950e-04 -1.170685338415609206e-03 -4.866044788410275575e-05 -4.697159964045239389e-01 6.453745440877442507e-02 7.714854174681585741e-01 3.867796959486965308e-03 -5.673902709592973988e-04 -4.645419262566924390e-03 -2.173185051135067755e-05 1.131945952721486858e-03 5.692799970907170756e-04 4.615656075997046429e-04 4.185743381098460097e-04 1.738548040907674733e-04 4.766834166510728991e-04 9.854921775363074087e-04 9.769884099449107316e-04 6.543176730046905681e-04 2.896005296403405833e-04 5.787286277478438656e-04 8.527389168039626287e-04 7.043954154873662129e-04 3.680241640943411954e-04 7.733704192842440466e-04 -1.463592888785951842e-03 1.239660342212506013e-03 8.097476473141094165e-04 -9.448630657107464107e-04 5.357373582580014955e-04 8.730534727167309304e-04 -8.414005600154283050e-04 5.097536239509524794e-04 7.450245273129272108e-04 -2.508611439462019727e-04 4.313299894969545778e-04 5.579416403021942444e-04 5.399892420537052550e-04 1.398397337252017716e-04 3.599928280357940166e-04 -4.988876986952771406e-04 3.028286125602945838e-04 7.317964443929803661e-04 3.358988198601708030e-04 2.129248918579182154e-03 -2.627191754208753251e-03 -7.936849751971045055e-05 1.661069269519505932e-03
-1.378082781339120665e-03 -1.084750042589228795e-02 3.513000878312583751e-03 -5.089032471918106433e-03 6.958916478959641149e-04 6.606954986982434969e-03 -4.932463937614516292e-01 -4.807132576263312834e-02 -4.451183762148759326e-01 -1.413042714770425343e-03 1.139315884634025181e-02 1.094623861625908939e-03 -2.670655455231458943e-03 -1.915237434195703019e-03 4.547153503733000583e-03 -3.773499625529032342e-02 -7.416702634296563901e-03 -4.764613738306330837e-02 -2.615380965887358859e-03 2.872856151293543252e-03 4.039289605913459758e-03 -3.774633461207888008e-02 -2.921516599177652676e-03 -4.812187593664865592e-02 2.083895491425034018e-03 1.634613103679704183e-04 1.924213633319937430e-03 2.885139371147786916e-02 5.436742080099677375e-03 5.021994437405937622e-02 -4.442746134971872242e-03 2.881832350416684219e-05 2.310190195662706466e-04 5.657367605943269470e-03 7.936849751971145344e-05 2.644199289391536631e-03 -1.066750401187445668e-03 -6.779392496474717644e-04 -2.783566591583880312e-03 2.947027901951850947e-03 4.417234832197784126e-04 3.867796959486965308e-03 5.379965258481114176e-01 5.036687058077740642e-02 4.696696981143040905e-01 -1.042183961478951922e-03 4.393613255554949804e-05 -2.837896217862255488e-03 5.711697232221543165e-04 6.831359965088826518e-04 -3.812522470143060380e-04 7.459693903786397597e-04 2.536957331433341983e-04 -8.810848087752740435e-04 9.127377214765820899e-04 1.921851475655676116e-03 1.169740475349912920e-03 2.347039855225504547e-03 5.333752005937174127e-04 7.289618551958518267e-04 7.483315480429130005e-04 -4.365267363583681757e-04 -8.324243608911726430e-04 5.711697232221543165e-04 -5.329027690608638488e-04 -3.051907702245732455e-04 2.354598759751199734e-03 -1.573197004408493672e-04 7.917952490656035135e-04 9.150998791408770146e-04 -1.596346149518312885e-03 1.605794780175432953e-03 6.689630505232100309e-04 8.517940537382446588e-04 -1.228321985423901216e-04 5.262887276008963895e-04 -8.588805267310752230e-04 5.810907854121875795e-05 7.275445605972701284e-05 -4.724315328567487869e-06 -1.859018081785902745e-03 1.473986382508782724e-03 -7.936849751970299666e-05 -8.007714481898591755e-04
-1.294415156870448377e-02 -1.133835678852904323e-02 1.679966530833721782e-03 1.464537751851674582e-03 5.858623438939525654e-03 -1.018089953303330606e-03 -4.796266651007642656e-02 -1.487445956879824838e-01 -6.115767922272706547e-02 1.342461443761839776e-02 -1.101946550385165743e-02 2.669710592165734035e-03 1.123442185130071099e-03 6.198301711062536570e-04 2.923406325309072136e-03 -5.034088684647034656e-02 -1.070199151377284816e-02 -6.596372520646481830e-02 -6.288063702304951159e-04 -8.721086096510251035e-04 -3.666541126490578586e-03 5.105000657728628322e-02 4.187633107230057800e-03 6.777550013496519421e-02 6.127436981133763637e-04 -8.103618083068274414e-03 6.968365109616800248e-04 -5.108874596298084922e-03 -5.918149812079303261e-03 -8.861398261768299242e-03 -7.842363445405007888e-05 6.094366773834358937e-04 -2.291292934348580714e-04 -5.621935240979236996e-04 -2.691914874209936324e-03 7.511661372400484787e-04 -3.464812861961330277e-03 1.606267211707877230e-05 -3.884332063136905749e-03 -4.058186867227550599e-04 6.264442125662292478e-04 -5.673902709592973988e-04 5.036687058077740642e-02 1.782229060435593926e-01 6.515964673754497116e-02 3.404814057288704093e-03 6.217198972376821158e-04 3.860710486494138213e-03 -3.307020729991210634e-06 -4.360543048255132565e-04 -7.700633985541688103e-05 3.477096081815512097e-04 3.033010440931610497e-04 -1.181078832138449954e-05 1.292572673892315293e-03 3.173322606189561777e-03 8.683291573881878099e-04 1.799964140178981521e-03 1.552410016962769458e-03 -1.127221637392933004e-03 -4.927460887681570654e-04 3.670793010286259360e-04 1.417294598564079961e-06 -1.738548040907810259e-04 5.763664700835502961e-05 1.818861401493187179e-04 -1.936969284707043722e-03 1.602015327912576685e-03 8.300622032269007033e-04 -1.428160523821809863e-03 3.191275004438057054e-03 -1.349264457834957638e-03 -2.461368286176514254e-04 -4.960531094981394939e-05 -2.045628537263778786e-04 3.529063550429661629e-04 1.034625056953289478e-04 2.466092601505069952e-04 1.341705553309264782e-04 1.351154183966377965e-03 1.157457255495656560e-04 3.070804963559990209e-05 -9.585635801635599383e-04 3.335366621958941471e-04
3.630636329993565479e-03 1.295407263089416294e-03 9.028639024399102292e-03 1.373878140696722233e-02 -9.925786505291462128e-04 -3.468592314224180472e-03 -4.439325730674088533e-01 -6.108728692433162272e-02 -7.085017903709454057e-01 7.993541535912984837e-04 3.041986640055791349e-03 8.748487125415857490e-03 2.269088652304390025e-03 3.217258738745114310e-03 -4.388416508693595945e-03 9.033835771260500386e-03 -2.229876835077414113e-04 1.296210396695297168e-02 2.410345680628153166e-03 -4.014250734672136084e-03 -2.894588001804892629e-03 -1.869884007041572663e-03 2.123107308652066524e-03 -1.879332637698689912e-03 5.675320004191563954e-03 7.469142534443492729e-04 -1.687053003826550612e-03 -4.843509804293182064e-02 -8.919034908776652185e-03 -8.775085020715621409e-02 -6.236096233691221756e-04 -2.347984718291171017e-04 -1.501387411414381590e-03 -5.569022909299192227e-03 1.008641322646232439e-03 4.931712771477277449e-03 6.944743532972868713e-05 1.138559994181469279e-03 5.451859889150971689e-04 -3.837088909851369811e-03 -5.980983205949098099e-04 -4.645419262566924390e-03 4.696696981143040905e-01 6.515964673754497116e-02 7.714003797922446282e-01 -6.916397641002847499e-04 -1.130528658122920745e-03 -7.511661372400533577e-05 -8.569908005996501252e-04 -7.960471328613018521e-04 5.295957483308780592e-04 -7.265996975315731649e-04 -2.735378575232380940e-04 4.190467696427239682e-04 -7.563628841014669556e-04 -1.456033984260262292e-03 1.131473521188627873e-03 -8.414005600154228839e-04 -9.363592981193659967e-04 5.640832502293129103e-04 -6.391998639533277328e-04 2.853486458446585078e-04 4.469202300811845295e-04 -8.404556969497103350e-04 6.925846271659783253e-04 3.892835830728220460e-04 -4.516445454097364320e-04 4.440856408840577248e-04 2.045628537263900759e-04 -4.653450598625439964e-04 9.571462855649959939e-04 9.911613559305853041e-04 -4.757385535853711923e-04 -4.781007112496444330e-04 2.962145711003379123e-04 -3.878662884742688352e-04 5.192022546080562843e-04 1.374775760609210770e-04 2.665458708370030926e-03 -9.495873810392956027e-05 1.663903858716632737e-03 -6.940019217645543043e-04 3.221983054073713701e-04 2.125941897849196148e-03
-3.815829490872888960e-03 -1.053380588807631760e-02 1.158874550094243002e-03 -4.178184476572965704e-03 -3.662289242694881548e-03 9.808151053610478232e-03 -4.188105538762906810e-03 -5.665398942001685298e-03 -8.788171374175693037e-03 -4.603750801369074219e-01 4.158673054266024405e-01 -4.459564697541613248e-02 -2.422628900482356670e-03 -2.420266742818089935e-03 3.740240445616022959e-03 -2.397590029241047308e-03 -3.170015585459578806e-03 -3.179464216116681310e-03 -4.057808922001401863e-02 5.417986548245316142e-02 -1.473513950975933497e-03 -4.063714316162092555e-02 5.330586714667069625e-02 -1.008641322646229577e-02 3.849135913939183418e-02 -6.202506351704953347e-02 6.637663036618034369e-03 -1.899647193611428506e-03 -1.556661900758474736e-03 1.974763807335496455e-04 3.231431684731821477e-04 -9.936179999014280867e-03 1.144701604108580573e-03 -9.406111819151483609e-04 4.677072175268172372e-05 -2.409400817563480096e-05 3.113796233049782435e-03 -3.745909624010279604e-03 3.982597821970804185e-04 -1.046435845274650261e-03 3.495993343129787795e-03 -2.173185051135067755e-05 -1.042183961478951922e-03 3.404814057288704093e-03 -6.916397641002847499e-04 5.092216660449562227e-01 -4.272009378998028462e-01 4.572995508580190993e-02 6.023502043905979569e-04 8.073854896498415968e-04 -4.861320473081658620e-04 8.659669997239057872e-04 2.768448782532293047e-04 -6.278615071647879881e-04 8.669118627896183361e-04 4.039289605913367383e-04 5.872323953392405427e-04 6.042399305220284757e-04 6.831359965088772308e-04 3.505441973786671724e-04 3.427490770865752358e-03 -9.760435468792036037e-04 -5.782561962149903017e-04 5.631383871636166244e-04 -9.746262522806347804e-04 -1.845317567333100602e-03 5.725870178207150083e-04 -3.609376911015052102e-04 1.961063292882662869e-03 3.446388032179970810e-03 -7.899055229342055208e-04 8.352589500883048686e-04 1.993661068649622478e-04 2.297434544275685393e-03 -1.412570283237665292e-04 5.513275988422274357e-04 -4.511721138768828680e-04 5.338476321265398059e-05 3.425128613201484538e-04 -1.086592525566652963e-05 -2.716481313918401013e-04 3.358988198601690683e-04 6.472312000119711346e-05 2.768448782532455677e-04
-1.496615852932546044e-02 -6.973561856478198775e-03 2.121217582520649667e-03 -1.175882085277025514e-03 4.300544243582489143e-03 -4.022282070730704567e-03 -3.102457876261242690e-03 4.186215812631489952e-03 2.664513845304400559e-04 3.920000643867487256e-01 -7.614698689716246083e-01 6.473965510483653540e-02 -2.082950628359348574e-03 -1.672407626307986046e-04 2.906398790126281818e-03 -1.970039492006918531e-03 -1.798546845580413457e-03 -2.940413860491881970e-03 2.580421032456086707e-03 -1.044546119143241426e-03 -1.816499243828912421e-03 -8.911476004250977814e-03 1.427546362829091101e-02 -4.540067030740178042e-04 5.763522971375739656e-02 -8.167727042076750044e-02 8.231174596939224569e-03 -2.202948237704576654e-03 2.929075503703356970e-04 -4.922736572352960204e-04 4.197554169420108193e-03 2.980098109251714047e-03 -6.609317144646719051e-04 -8.853366925709615400e-04 -8.314794978254946530e-05 1.412570283237496427e-04 3.709059964447560670e-03 -4.041651763577749044e-03 5.499103042436626239e-04 6.458139054132884700e-04 4.204640642412778837e-05 1.131945952721486858e-03 4.393613255554949804e-05 6.217198972376821158e-04 -1.130528658122920745e-03 -4.272009378998028462e-01 8.239876785774422618e-01 -6.942617591076187533e-02 5.395168105208354280e-04 8.905334394323832694e-04 -2.725929944575689132e-04 5.447135573822408944e-04 5.055017401551023526e-05 -5.437686943165364771e-04 5.442411258494035935e-04 1.677131941636603001e-04 4.483375246797560634e-04 6.892776064359898251e-04 5.730594493535685723e-04 3.217258738745184567e-04 3.689690271600374813e-04 -4.960531094980310737e-05 -1.221707943963994689e-03 1.223597670095338472e-04 1.422018913894678403e-03 -9.169896052722750074e-04 4.644001967968368685e-04 1.884529384560098197e-03 1.169740475349896657e-03 9.774608414777642956e-04 4.799904373810641098e-04 1.610519095503982253e-03 -4.477706068403257585e-03 3.826695416128613088e-04 9.968305343249230475e-05 1.677131941636596224e-04 5.201471176737688332e-04 -1.417294598565774027e-05 3.784176578171510982e-04 -1.936969284707337107e-05 4.724315328535639430e-07 3.264501892030673234e-04 -8.031336058541012454e-05 5.763664700834622047e-05
1.661069269519503764e-03 2.118855424856343900e-03 1.235408458416809886e-02 9.205800849219878540e-03 8.286449086283291694e-04 -1.324178343440333624e-02 -8.720141233444545642e-03 -4.576916690302889820e-03 -1.292903375965310034e-02 -4.206341395931129101e-02 6.479540202571347496e-02 -1.652485188567521801e-01 -2.584200484719050743e-04 4.513610864900268957e-03 -1.786263625726176776e-03 6.358928432233189581e-04 -4.637387926508375856e-03 -2.848762143117900361e-04 5.379483378317603121e-02 -7.093559465823480459e-02 3.871103980216956085e-03 -5.320098734637682125e-02 6.873784316739159350e-02 -1.165110646327929475e-02 -6.314992299677810519e-03 8.264717235771958798e-03 -5.388081632215570987e-03 1.365327129952613829e-04 -5.125882131480847051e-04 -4.448887744899081981e-03 -6.666008928588452835e-04 -5.598313664336199928e-04 -3.002774822828774021e-03 8.598253897956141230e-05 1.559024058422740929e-04 1.337926101046426567e-03 -3.765279316857324515e-04 5.333752005937161117e-04 1.022341837099033065e-03 2.818054093482318632e-03 -3.884332063136905315e-03 5.692799970907170756e-04 -2.837896217862255488e-03 3.860710486494138213e-03 -7.511661372400533577e-05 4.572995508580190993e-02 -6.942617591076187533e-02 1.882771939257875116e-01 -7.558904525686052601e-04 -2.617270692018746009e-04 7.842363445399302274e-04 -3.354263883273585472e-05 -7.228202452687175483e-05 -1.870828870107268949e-04 -5.432962627837398337e-05 7.558904525686838648e-06 -1.166905886152776574e-03 6.467587684790105599e-04 3.963700560656634522e-04 6.500657892090057821e-04 -2.837896217862250284e-03 -7.190407930058903378e-04 1.340760690243556191e-03 -1.585952655795502602e-03 1.142811877977156776e-03 2.774590392459625084e-03 1.548630564699925334e-03 -8.017163112555744349e-04 2.773645529393915787e-03 2.694277031874214336e-03 1.098403313888761737e-03 1.750358829229170391e-03 6.434517477490233608e-04 2.314914510990865888e-05 4.554239976725825618e-04 1.379500075937705752e-04 -4.393613255555220854e-05 3.146394008816797610e-04 3.751106370871693744e-04 3.878662884742640647e-04 1.417294598566112840e-04 -1.577921319736958026e-04 -3.387334090573043298e-04 2.182633681791827326e-04
-4.107366989797930912e-02 5.676879028250061271e-02 1.098119854969037239e-02 3.959495920014198533e-02 -5.974605380255520320e-02 4.381802467233648218e-03 1.522174398860005190e-03 4.459753670154665596e-04 3.420876729405802463e-03 2.094288985147871839e-03 6.888051749031254192e-04 1.119662732867237383e-03 -4.481310720998945563e-01 4.292593220884537430e-01 -6.140098146214759134e-02 1.585007792729783982e-03 -5.046513633961139528e-03 -8.751794146145845665e-03 -9.227532699731200161e-03 -1.157598984955529944e-02 1.439498880610332043e-03 -1.902009351275734273e-03 9.150998791408674737e-04 -2.761834741072527466e-03 -5.045568770895438038e-03 -8.064406265841284407e-03 7.091669739692060305e-03 4.479123363001813289e-03 4.575026964171469493e-03 3.996770767956489383e-03 -2.032400454343805812e-03 2.140114843834853807e-03 -2.259640021647269306e-03 -5.026671509580893892e-04 1.794294961784716202e-03 5.125882131480840546e-04 5.513275988422233157e-04 -4.757385535853657713e-04 -1.532095461049987496e-03 2.350346875955511804e-03 1.953031956824119106e-03 4.615656075997046429e-04 5.711697232221543165e-04 -3.307020729991210634e-06 -8.569908005996501252e-04 6.023502043905979569e-04 5.395168105208354280e-04 -7.558904525686052601e-04 4.792005318581284978e-01 -4.576704096113103915e-01 4.677261147881370262e-02 -3.131181713458865146e-02 4.682127192669781335e-02 -5.370601665499925154e-03 -5.385719474551770893e-05 -1.144701604108576453e-03 -5.914842791349334602e-04 2.856321047643603679e-03 5.735318808864275572e-04 2.153815358287659854e-03 2.220428204419882048e-05 4.346370102269593409e-05 -2.692859737275668606e-04 3.270171070424908628e-03 -4.198499032485729018e-03 4.100705705184601747e-04 4.870769103738946740e-04 -4.757385535853657713e-04 5.366822213237032024e-04 2.404676502233856188e-04 7.086472992825143188e-06 8.739983357824272162e-05 -3.321193675973307447e-04 1.166905886152748168e-04 4.133775912484547463e-04 2.546405962090508130e-04 -1.138559994181480121e-04 -2.423573763548073285e-04 2.437746709533741190e-04 -1.166905886152754944e-04 1.133835678852836062e-04 1.880277500764404737e-04 1.181078832138924293e-05 2.494438493476358598e-04
5.035175277172605421e-03 6.615458754573826441e-03 8.195269800442224473e-03 4.478320229395971880e-02 -6.246206268494075564e-02 6.877185823775741266e-03 -8.409281284827048453e-05 6.514358406542794695e-03 8.721086096509966974e-04 6.779392496474609224e-04 1.022011135026036979e-02 7.384104858529502106e-04 4.266916567073847921e-01 -7.781363085876966679e-01 7.827245636347880675e-02 -2.895060433337736869e-03 -9.728310124557916494e-03 -1.484852307764448955e-03 -1.570078956291559927e-02 -2.081013659074647942e-02 1.468789635647369451e-03 -8.659669997239166292e-04 -1.119662732867242848e-02 -1.175882085277033754e-03 -3.188912846773970730e-04 -1.210605802941902738e-02 -2.492076335812110945e-03 5.346035225791442684e-03 -3.803073839485759250e-04 4.844312937899029198e-03 -8.130546680441548373e-04 -1.866388013698451129e-02 -1.707367559739329972e-03 -2.389558693182493136e-03 -6.112319172082864190e-03 -8.711637465853165662e-04 5.012498563595449604e-04 1.598235875649737982e-03 -1.178244242941308946e-03 1.729099410250657665e-04 1.514143062801480508e-03 4.185743381098460097e-04 6.831359965088826518e-04 -4.360543048255132565e-04 -7.960471328613018521e-04 8.073854896498415968e-04 8.905334394323832694e-04 -2.617270692018746009e-04 -4.576704096113103915e-01 8.287516781547559219e-01 -8.777588907839754817e-02 -8.876043639286818054e-03 1.218684382153729581e-02 -3.442136148384269435e-03 -2.366881979605408443e-04 1.176826948342738063e-03 1.502332274480079610e-04 9.921062189962789879e-06 3.255053261373605207e-04 -1.800909003244697540e-03 1.459813436523096225e-04 1.060136359727474088e-03 -3.963700560656634522e-04 4.269836193946893212e-03 -3.475678787217005399e-03 -2.716481313918346803e-04 3.793625208828646771e-04 -1.889726131430518805e-06 3.826695416128667298e-04 2.040904221935256699e-04 2.149563474492010087e-04 -1.540126797108527356e-04 5.499103042436557934e-04 5.310130429294441720e-04 1.086120094034512913e-03 2.981042972317399708e-04 -9.637603270249567311e-05 -4.294402633655328410e-04 3.788900893500141490e-04 -4.965255410309991294e-04 8.267551824969352967e-05 1.525953851122886556e-04 6.155782873105580290e-04 -4.440856408840848299e-05
6.087327543994813794e-02 -8.310165149232645598e-02 -1.834593371537284606e-02 -6.700496430487814029e-03 4.990766713084191300e-03 -4.044958784307729413e-03 -1.486269602363042173e-03 -3.179464216116709716e-04 -3.101513013195546405e-03 -3.761499864594512049e-03 1.516505220465794949e-04 -1.001082418120537252e-03 -6.244127569749514939e-02 7.725956315703685906e-02 -1.614411931334707173e-01 3.534260297291091490e-03 -2.230349266610240355e-03 9.895078455655865329e-03 2.790180633043866203e-03 3.604652595686543568e-04 8.517940537382379367e-04 1.940748736969905410e-03 -7.847087760727837914e-04 2.998522939033065708e-03 8.583608520449384494e-03 1.031270793070001440e-02 -1.160906005685517425e-02 3.291430489403438051e-03 3.038679619325783225e-03 2.792070359175236874e-04 1.361547677689273032e-03 -2.998995370565921657e-03 4.119130534966026699e-03 1.724375094921525714e-04 4.884942049724526553e-04 7.105370254144786988e-04 -1.977598396532592034e-03 1.191944757394111740e-03 2.763252035671088808e-03 -8.215584356355081462e-04 8.201411410369372629e-04 1.738548040907674733e-04 -3.812522470143060380e-04 -7.700633985541688103e-05 5.295957483308780592e-04 -4.861320473081658620e-04 -2.725929944575689132e-04 7.842363445399302274e-04 4.677261147881370262e-02 -8.777588907839754817e-02 1.813286709405506902e-01 -4.943381830338804128e-02 7.415899500690703583e-02 -7.911810880729003639e-03 -1.148008624838551400e-04 1.384224391266254944e-03 1.264226781920983495e-03 -2.221845499018833270e-03 1.523119261925739423e-03 -1.433829702216074314e-03 9.656500531563872499e-04 -1.349264457834955687e-03 1.575559162072674756e-03 -4.781007112496335910e-04 1.539654365575670973e-03 2.384834377853952293e-03 -5.513275988422287367e-04 3.330642306630419384e-04 -6.906949010345559380e-04 -1.455089121194614796e-04 1.223597670095392682e-04 -1.308635346009440767e-04 7.166786353416043035e-04 1.417294598560691829e-06 -1.176826948342738714e-03 -1.724375094922135578e-04 9.921062189968210890e-06 5.258162960680291646e-04 2.111768951863548789e-04 2.244049781063027808e-04 -2.314914510991136938e-05 2.125941897848762684e-05 -1.459813436523089449e-04 -9.826575883390992888e-05
3.186928634335799843e-02 1.290305002534604742e-02 5.404097061179368583e-02 -4.023604879022671388e-02 -1.071852661742278209e-02 -5.744531223754953397e-02 -1.004861870383384845e-03 -1.308635346009359452e-04 2.574751854061789729e-03 2.087202512155068596e-03 -5.395168105208300070e-04 2.272395673034343288e-04 -4.316890374619289372e-01 -4.123240689301870682e-02 -4.120552553879923696e-01 -7.875906084231991400e-03 1.596346149518315487e-03 1.045207523289234941e-02 4.322748525626752582e-04 6.531838373258433590e-03 2.175074777266152413e-03 -1.330367196520731814e-03 1.843900272734529068e-03 -2.056494462519454017e-03 1.260919761190965179e-03 8.220308671683562891e-04 1.105867732107865958e-02 -7.965195643941574977e-03 -1.182874071963291134e-02 7.359538418821059969e-03 1.875553185436129849e-04 -4.393613255554995340e-04 3.982597821970797680e-04 -5.895945530034920994e-04 -9.117928584108752873e-04 -3.157259934072490296e-03 3.426073476267186245e-03 -9.878543352005914914e-04 -2.682938675085684132e-03 9.051788169508979617e-04 1.440443743676043074e-03 4.766834166510728991e-04 7.459693903786397597e-04 3.477096081815512097e-04 -7.265996975315731649e-04 8.659669997239057872e-04 5.447135573822408944e-04 -3.354263883273585472e-05 -3.131181713458865146e-02 -8.876043639286818054e-03 -4.943381830338804128e-02 4.750818737546952386e-01 4.920185442075605819e-02 4.321354852604772923e-01 3.227179800935082304e-03 3.940078984013847905e-04 3.742602603280299235e-03 -5.669178394264993461e-05 -9.637603270249567311e-05 1.388948706594736373e-04 2.842148101657942551e-03 -1.494773369954411745e-03 1.714926464264942326e-04 1.984212437992015875e-05 3.444025874515681306e-04 8.905334394323832694e-04 2.423573763548052956e-04 -1.384224391266254944e-04 1.294462400023698324e-04 6.614041459975265533e-04 -3.855041308099989555e-04 3.968424875985143057e-04 -1.195251778124144964e-04 3.415679982544331944e-04 -1.818861401493268495e-04 -2.149563474491976206e-04 -4.894390680381733357e-04 3.084977909545569752e-04 -6.547901045375508541e-04 2.082950628359354212e-03 -5.036120140238344641e-04 7.653390832257177387e-05 -1.036514783084691374e-03 2.154287789820545727e-04
-1.165961023087062724e-03 -7.625517371818621958e-03 -6.719866123334878455e-03 -5.212478831453227351e-02 -1.933284318750773390e-02 -7.621407217482792373e-02 8.347865185554296207e-04 -5.243990014694346457e-05 2.087202512155068596e-03 9.415560449807687526e-04 -9.084858376809000144e-04 5.055017401552541409e-04 -3.567330504590947304e-02 -1.681473587423527871e-01 -6.775187855832240369e-02 1.323280723527912092e-03 9.193517629365672216e-04 -1.610991527036805893e-04 -8.569908005996392832e-04 6.991514254726716171e-03 -4.299599380516782449e-03 -8.291173401611760113e-04 1.165488591554224122e-03 -9.047063854180552398e-04 -3.637722802986320149e-04 -1.498080390684405341e-03 -8.278417750224770916e-03 -7.988817220584448764e-03 -1.472616331063495224e-02 8.190073053580812501e-03 -7.322688759267646091e-05 4.280229687669758355e-04 -9.968305343248383443e-05 -2.318221531721366673e-03 7.998265851241550834e-04 -4.009998850876441215e-03 8.191962779712132214e-04 4.563688607382883344e-04 1.098403313888747642e-03 1.617605568496815419e-03 3.200251203562327895e-03 9.854921775363074087e-04 2.536957331433341983e-04 3.033010440931610497e-04 -2.735378575232380940e-04 2.768448782532293047e-04 5.055017401551023526e-05 -7.228202452687175483e-05 4.682127192669781335e-02 1.218684382153729581e-02 7.415899500690703583e-02 4.920185442075605819e-02 1.832183970719721555e-01 8.028690441957411772e-02 -4.105430020513300016e-04 1.987047027189706681e-03 3.042459071588606966e-04 -1.036042351551833907e-03 6.755770919831876817e-04 -1.313359661337927618e-03 1.507056589808653197e-03 -1.516505220465751581e-03 2.084840354490773671e-03 -5.999880467263030322e-05 1.098875745421607278e-03 1.396035179587653673e-03 7.558904525678707131e-06 1.762169617550515561e-04 1.251943562066769149e-04 4.044013921241903023e-04 -3.070804963559875013e-04 3.009388864288721965e-04 -5.669178394264790173e-05 -8.503767591407519061e-06 -1.275565138709474451e-04 8.031336058541351268e-05 1.370051445280214344e-05 1.511780905136825628e-05 -1.126749205860080741e-03 2.095233848213585905e-03 -5.163676654109349007e-04 -1.129111363524408843e-04 -9.921062189962919983e-04 2.116493267192043771e-04
-3.400231471420002427e-02 -1.327201905250608924e-02 -5.801600952923881283e-02 7.598588774445865814e-03 7.093559465823478898e-03 1.188496007204271551e-02 2.244049781063034259e-03 1.794767393317576922e-03 9.023442277537792886e-04 -6.727425027860500350e-04 -4.204640642412873705e-04 3.543236496415336310e-04 -4.092674369126128031e-01 -6.950790656594585393e-02 -7.679539917600646248e-01 1.222085889190286170e-02 -1.514615494334334723e-03 -1.305706270505689950e-02 2.733961280634072434e-03 -1.096513587757328616e-03 -6.113264035148590399e-04 1.148008624838714031e-04 -1.291627810826598624e-03 9.982478289234132662e-04 -1.506584158275772528e-03 4.140862385477377811e-03 -6.854509110198660909e-03 2.584200484718318907e-04 2.333811772305561388e-03 9.930510820620021620e-04 -8.787226511107189102e-05 -7.818741868756489636e-04 -9.344695719879347190e-04 1.696501634483637069e-03 -5.891221214706547984e-04 6.340031170919151107e-04 -8.248654563654912253e-04 1.622329883825370141e-03 1.733823725579231902e-03 -1.600125601781152238e-03 -1.365799561484896127e-03 9.769884099449107316e-04 -8.810848087752740435e-04 -1.181078832138449954e-05 4.190467696427239682e-04 -6.278615071647879881e-04 -5.437686943165364771e-04 -1.870828870107268949e-04 -5.370601665499925154e-03 -3.442136148384269435e-03 -7.911810880729003639e-03 4.321354852604772923e-01 8.028690441957411772e-02 8.358787802594122018e-01 -3.748744213207414432e-03 -1.429577818420365133e-03 -2.863879952169298432e-03 6.184128765076868936e-04 -2.669238160632881988e-04 1.357768225426344341e-03 -1.563748373751286868e-04 -1.631306082949614961e-03 8.262827509640519172e-04 -6.614041459974560801e-05 1.951142230692727185e-04 9.963581027919907705e-04 -8.976199124251867285e-05 -1.488159328494418482e-04 -1.185803147467026251e-04 -3.996770767956465313e-04 2.872383719760673425e-04 -7.322688759258701423e-05 5.858151007406757851e-05 -2.404676502233856188e-04 1.733823725579233962e-04 -4.251883795698202994e-05 2.069250113906551851e-04 -3.911733092042512096e-04 -1.388948706594817688e-04 -8.163616887740911873e-04 1.851931608793045076e-04 -3.514890604444010800e-04 4.511721138768862291e-04 -3.118048116845177197e-05
3.189196305693503541e-02 1.146118898707131723e-03 -5.546204466262265320e-02 -1.003444575784802470e-03 -6.722700712532018921e-04 -2.484989862819270839e-03 -4.022660015956962265e-02 1.819333833026057006e-03 5.840245852311452823e-02 2.083895491425077386e-03 -5.758940385507333240e-04 -9.779332730106991747e-05 -7.895275777079064500e-03 -6.614041459975265533e-04 -1.054467181333201137e-02 -4.320924939909873697e-01 4.720016201604781969e-02 4.116442399544081865e-01 -1.328005038856458573e-03 2.255388137851568799e-03 1.626109336088209494e-03 4.308575579640928823e-04 5.905394160692207378e-03 -3.505441973786896370e-03 1.433829702216003841e-03 -1.370996308346307015e-03 -1.071994391202134474e-02 -7.982203179124455067e-03 -1.309580209075104570e-02 -4.641167378771219112e-03 1.629888788351463447e-04 -5.017222878924143536e-04 -2.933799819031921341e-04 -5.858151007406635878e-04 -2.225152519748810711e-04 3.258360282103538522e-03 3.407648646485826778e-03 -3.736933424886110678e-04 2.861517794505019988e-03 7.459693903786451807e-04 5.125882131480840546e-04 6.543176730046905681e-04 9.127377214765820899e-04 1.292572673892315293e-03 -7.563628841014669556e-04 8.669118627896183361e-04 5.442411258494035935e-04 -5.432962627837398337e-05 -5.385719474551770893e-05 -2.366881979605408443e-04 -1.148008624838551400e-04 3.227179800935082304e-03 -4.105430020513300016e-04 -3.748744213207414432e-03 4.755344631631706620e-01 -4.379062364343056651e-02 -4.331124736704221601e-01 -3.131512415531865351e-02 1.967204902809788908e-03 5.013632399274399465e-02 6.623490090632336812e-04 -4.776282797167800270e-04 -2.777897413189526956e-04 2.399952186905320549e-04 -5.102260554838277274e-05 -1.573197004408439462e-04 2.456643970848290323e-05 2.362157664275951231e-05 -9.769884099449269946e-04 2.841675670125094408e-03 -1.482017718567311309e-03 1.592094265722554915e-04 -1.204700408781229795e-04 3.746382055543127747e-04 1.081868210238855937e-04 -2.281844303691489106e-04 -5.541621880393609624e-04 -2.546405962090488072e-04 -3.543236496415656149e-05 -1.067222832720296413e-03 1.511780905136825628e-05 -7.790395976785150032e-04 2.151453200623379674e-03 5.574692087693738571e-05
6.113264035148590833e-03 -5.788703572076944921e-03 -4.683686216728205967e-03 3.340090937287490663e-04 -8.078579211827032923e-04 -1.702170812877912363e-03 -5.252352052826222972e-02 -3.488906870136954195e-03 7.953621071386693386e-02 1.056829338997472036e-03 -8.659669997239220502e-04 -2.333811772305523441e-04 -1.314776955936488309e-03 6.358928432233338117e-04 -2.826557861073723116e-03 5.198211399160992952e-02 -1.667286468491880891e-01 -6.293732880699326460e-02 -8.300622032268939812e-04 1.613826116233965224e-03 7.648666516928582116e-04 -1.403594084113332380e-03 7.758270632550991891e-03 2.479793115957865807e-03 -2.329087456976255965e-04 -8.706913150524566054e-04 6.663646770925086421e-03 -7.860315843647738138e-03 -1.621668479679366087e-02 -4.429518052052014085e-03 -4.866044788413392656e-05 5.503827357765140194e-04 -2.210979573763136030e-04 -2.617743123551610415e-03 1.740437767039202614e-03 3.757720412331667925e-03 9.717916630835106862e-04 -5.102260554838548325e-05 -7.091197308159221269e-04 4.332197156283823861e-04 3.746382055543148347e-04 2.896005296403405833e-04 1.921851475655676116e-03 3.173322606189561777e-03 -1.456033984260262292e-03 4.039289605913367383e-04 1.677131941636603001e-04 7.558904525686838648e-06 -1.144701604108576453e-03 1.176826948342738063e-03 1.384224391266254944e-03 3.940078984013847905e-04 1.987047027189706681e-03 -1.429577818420365133e-03 -4.379062364343056651e-02 1.789504506041567078e-01 6.282961441750223308e-02 4.693512792611595486e-02 -3.650006022840648554e-03 -7.508448837977071966e-02 4.766834166510728991e-04 -4.237710849712623181e-04 -1.162181570824158319e-04 2.409400817561849727e-05 -5.338476321265872397e-05 -1.535402481780045927e-04 -4.488099562125662592e-05 9.056512484837623677e-04 -1.357768225426357785e-03 1.500914979881529760e-03 -1.508001452874360325e-03 -1.632723377548175436e-03 3.307020729985789623e-06 7.511661372399855950e-05 1.502332274480120268e-04 9.590360116964075391e-05 -5.007774248266751334e-05 -8.314794978255115937e-05 8.314794978254743242e-05 -1.088482251698784853e-03 1.842482978135946692e-05 -9.562014224992820355e-04 2.287985913618589395e-03 6.141609927120183707e-05
3.287036876147853698e-02 1.864214828647319053e-03 -5.239360185672697900e-02 -2.373968452598271533e-03 -1.541071660174239905e-03 9.410363702946244330e-03 3.525756529699673129e-03 -3.570165093788086816e-03 3.715201574374662422e-03 8.248654563654776728e-04 7.710082616199599639e-04 7.821104026420760275e-03 -1.251896318913462564e-02 -1.040766666880394049e-03 -2.070431192738688211e-02 4.083438332658804737e-01 -6.135515560346062325e-02 -7.797373790525433668e-01 1.228321985421434656e-05 7.762050084813898248e-04 -1.032404628748854677e-02 -2.306410743399957101e-03 -7.190407930058823147e-04 -9.086275671407460439e-03 1.848624588063129759e-03 -5.129189152210824817e-03 -1.125804342794362901e-02 1.458868573457367413e-03 1.679021667768010101e-03 -1.010956237157220432e-02 5.905394160695570140e-05 6.755770919831893080e-04 -5.361625466375668191e-03 -8.843918295052869381e-04 2.640892268661570032e-04 -9.391466441632032383e-03 4.790455743153624029e-04 -1.094151430093049954e-03 1.585952655795500651e-03 9.032890908194674429e-04 -1.129111363524334304e-04 5.787286277478438656e-04 1.169740475349912920e-03 8.683291573881878099e-04 1.131473521188627873e-03 5.872323953392405427e-04 4.483375246797560634e-04 -1.166905886152776574e-03 -5.914842791349334602e-04 1.502332274480079610e-04 1.264226781920983495e-03 3.742602603280299235e-03 3.042459071588606966e-04 -2.863879952169298432e-03 -4.331124736704221601e-01 6.282961441750223308e-02 8.404008948919038380e-01 -4.722425602422346963e-03 2.388141398583927023e-03 8.051178182921319565e-03 1.488159328494418482e-04 -1.190527462795534785e-04 8.976199124252138336e-04 1.351154183966451258e-04 1.393673021923326222e-04 2.437746709533768295e-04 -2.551130277419545213e-05 -1.889726131421574137e-04 1.644534165869549879e-03 -2.102320321206382642e-04 2.095233848213584604e-03 8.031336058541432583e-04 -1.606267211708961432e-05 2.371606294934106712e-04 7.436072327143644590e-04 5.385719474551635367e-05 -2.938524134360443428e-04 5.149503708123430380e-05 1.417294598566099287e-04 -3.018837494945820349e-04 3.873938569414023692e-04 2.744827205889747122e-04 4.771558481839325346e-04 3.661344379629160976e-04
-4.107839421330783392e-02 5.311453237586428316e-02 -2.289261478757299156e-02 1.525008988057159100e-03 -2.938524134360470533e-04 -3.433632380792864952e-03 3.960393539926622408e-02 -5.930244059320400468e-02 8.440934197527012739e-03 2.111768951863540657e-03 4.332197156283661230e-04 -1.244857089073911479e-03 1.575086730539799508e-03 -3.071277395092804688e-03 9.621068166599740928e-03 -4.475958071731694909e-01 4.322082397165369905e-01 -3.117811901079057396e-02 -1.904843940472882762e-03 1.509891179005782604e-03 2.520894659316290885e-03 -9.241233214184007075e-03 -1.164496485335217782e-02 1.062026085858885742e-03 -5.046513633961160344e-03 -9.370207022653540690e-03 -5.175959873963506541e-03 4.462588259351873282e-03 3.794097640361526139e-03 -4.756440672787928467e-03 -2.009251309233948436e-03 2.558689181944727789e-03 1.762169617550555026e-03 -5.040844455566500810e-04 1.631306082949621032e-03 -8.900610078995255855e-04 5.522724619079358646e-04 -1.403121652580397501e-04 1.599180738715448580e-03 5.683351340250275118e-04 1.899174762078577653e-04 8.527389168039626287e-04 2.347039855225504547e-03 1.799964140178981521e-03 -8.414005600154228839e-04 6.042399305220284757e-04 6.892776064359898251e-04 6.467587684790105599e-04 2.856321047643603679e-03 9.921062189962789879e-06 -2.221845499018833270e-03 -5.669178394264993461e-05 -1.036042351551833907e-03 6.184128765076868936e-04 -3.131512415531865351e-02 4.693512792611595486e-02 -4.722425602422346963e-03 4.787403835451273237e-01 -4.565285425963989674e-01 5.141992046751205081e-02 2.409400817562446038e-04 -2.503887124132562515e-05 -9.401387503821701137e-05 4.856596157753231401e-04 -4.091257074527557573e-04 -4.922736572352947194e-04 3.273478091154899405e-03 -4.291095612925384037e-03 4.644001967968368685e-04 2.173185051134525654e-05 7.275445605973073979e-05 6.614041459974831852e-05 -2.924351188374761700e-04 2.598373430704359506e-05 -4.284954002998264178e-04 2.763724467203933590e-04 -5.999880467263030322e-05 2.655065214647214355e-04 1.081868210238788174e-04 -3.590479649701248358e-05 -2.423573763548107166e-04 1.351154183966393795e-04 -1.299186715352315278e-04 -8.173065518397555976e-05
-8.458886595775511053e-03 1.239613099059222456e-02 -1.498080390684399313e-02 3.155842639474031519e-04 -1.301076441483707850e-03 -1.126276774327208963e-03 4.484225623556663265e-02 -6.925893514813105667e-02 7.355758966558198497e-03 1.445168059004589556e-03 1.229266848489667975e-03 -1.243912226008207170e-03 -3.604180164153668320e-03 2.924351188374755195e-04 3.385916795974484340e-03 4.294482947015958452e-01 -7.713063659172063602e-01 5.474867304801102341e-02 -8.669118627896237571e-04 1.236353321482525644e-03 1.596818581051171870e-03 -1.528457738246997988e-02 -1.108229889772142582e-02 1.008168891113376056e-03 -2.035707475073761895e-03 -1.445640490537451143e-03 3.042459071588639492e-04 4.700693751910983709e-03 3.252218672176413784e-03 -4.871713966804643026e-03 -7.497488426414194822e-04 3.018837494945856128e-04 2.477430958293593000e-03 -2.435856983402334957e-03 1.692722182220814629e-03 3.344815252616093523e-04 9.628154639592604452e-04 1.413987577836143313e-03 1.155095097831394975e-03 5.324303375280184164e-04 7.039229839544868992e-05 7.043954154873662129e-04 5.333752005937174127e-04 1.552410016962769458e-03 -9.363592981193659967e-04 6.831359965088772308e-04 5.730594493535685723e-04 3.963700560656634522e-04 5.735318808864275572e-04 3.255053261373605207e-04 1.523119261925739423e-03 -9.637603270249567311e-05 6.755770919831876817e-04 -2.669238160632881988e-04 1.967204902809788908e-03 -3.650006022840648554e-03 2.388141398583927023e-03 -4.565285425963989674e-01 8.353184764614456359e-01 -5.444631686698359757e-02 5.102260554838819375e-05 -5.385719474550957741e-05 1.747996671564691802e-05 4.091257074527611783e-04 -1.299186715352261068e-04 -4.417234832197736421e-04 4.210782252339972422e-03 -3.416624845610088078e-03 1.529733303385711002e-03 -3.448750189844216945e-04 1.108796807611564647e-03 1.936969284707038951e-04 -2.031455591278253183e-05 1.653510364994250064e-05 -1.336036374915007758e-03 1.516505220465794949e-04 -8.456524438111320645e-05 6.495933576761427856e-04 1.653510364993809607e-04 1.993661068649690241e-04 -1.143284309510042866e-04 -3.779452262845452203e-06 -6.566798306689725908e-04 4.677072175268172372e-05
-6.052745555789799253e-02 7.640068263030580509e-02 -3.330217118250835412e-02 1.459813436523107067e-03 -7.511661372401211203e-05 -2.936634408229040014e-03 -2.905453927060563848e-03 9.181234409511389999e-03 -4.547625935265840053e-03 3.577251566780901334e-03 -6.439241792818958983e-04 -6.977813740273946337e-04 -2.862462657570699794e-03 4.322276094093846326e-03 8.654945681910500982e-03 -2.946413740959128585e-02 5.544314740130842911e-02 -1.564773550177592787e-01 -1.809885202368936939e-03 1.199031230386936884e-03 2.498217945739222238e-03 4.525894084754489809e-04 2.254443274785868610e-03 7.025056893559492466e-04 -8.368179741467286770e-03 -1.254447449190881567e-02 -9.466583055356050241e-03 -4.301489106648174153e-03 -3.782759283573005477e-03 1.948780073028433127e-03 -1.201865819584128740e-03 3.811105175544318626e-03 2.938051702827584009e-03 3.500717658458081874e-04 -7.010883947573783633e-04 7.360483281886832582e-04 1.820751127624628540e-03 -8.985647754909155405e-04 2.776007687058179921e-03 2.749551521218258909e-04 1.833034347478773769e-04 3.680241640943411954e-04 7.289618551958518267e-04 -1.127221637392933004e-03 5.640832502293129103e-04 3.505441973786671724e-04 3.217258738745184567e-04 6.500657892090057821e-04 2.153815358287659854e-03 -1.800909003244697540e-03 -1.433829702216074314e-03 1.388948706594736373e-04 -1.313359661337927618e-03 1.357768225426344341e-03 5.013632399274399465e-02 -7.508448837977071966e-02 8.051178182921319565e-03 5.141992046751205081e-02 -5.444631686698359757e-02 1.741373181474260845e-01 1.407845967909041561e-04 -1.473986382508811564e-04 2.518060070119091005e-04 4.795180058482105458e-04 -4.308575579640928823e-04 -5.475481465793785411e-04 -4.223537903727124683e-04 -1.771618248207749470e-04 2.377747904861116091e-03 -9.080134061480301874e-04 1.400759494916178471e-03 9.831300198720315658e-04 -7.473866849772045715e-04 -2.593649115376040707e-04 -8.858091241038300659e-04 1.133835678852903824e-04 1.228321985423982531e-04 3.888111515399617058e-04 1.133835678852517577e-05 7.700633985542569017e-05 -1.015727795638957185e-04 -1.502332274480123520e-04 -8.173065518398707941e-05 1.795239824851132399e-05
2.092399259016447174e-03 6.061296566534644156e-04 1.114938417538666399e-04 -4.033573184365921160e-02 -1.879805069231543693e-03 -5.852481829012404907e-02 -1.005806733449108236e-03 6.647111667275150534e-04 2.492076335812112679e-03 3.190519113985500199e-02 -1.032262899289016237e-03 5.544267496977557663e-02 4.053462551899245352e-04 -5.915315222882172770e-03 3.511111152181158220e-03 -1.344067710973550220e-03 -2.243577349530183514e-03 -1.646423892000983217e-03 -4.321709176254414642e-01 -4.781479544029267059e-02 -4.115856584443340349e-01 -7.862678001312021353e-03 6.533728099389834402e-04 1.056734852690906744e-02 1.434302133748862826e-03 1.325170449659334154e-03 1.082435128078238981e-02 -8.005352324234306371e-03 1.308871561775820647e-02 4.685103511326768611e-03 1.856655924121499400e-04 5.281784537323151989e-04 2.834589197132293442e-04 -5.943188683319843707e-04 2.456643970847998673e-04 -3.290013194804844616e-03 8.503767591396731249e-04 -5.584140718350538799e-04 6.897500379688325470e-05 9.136825845422837968e-04 -1.278399727906651996e-03 7.733704192842440466e-04 7.483315480429130005e-04 -4.927460887681570654e-04 -6.391998639533277328e-04 3.427490770865752358e-03 3.689690271600374813e-04 -2.837896217862250284e-03 2.220428204419882048e-05 1.459813436523096225e-04 9.656500531563872499e-04 2.842148101657942551e-03 1.507056589808653197e-03 -1.563748373751286868e-04 6.623490090632336812e-04 4.766834166510728991e-04 1.488159328494418482e-04 2.409400817562446038e-04 5.102260554838819375e-05 1.407845967909041561e-04 4.756119419345590793e-01 4.445344508402666178e-02 4.328946827337758485e-01 -3.124803887765318158e-02 -2.020589666022450451e-03 -5.001396422573443912e-02 -5.527448934408382177e-05 4.081808443870513399e-04 9.495873810392956027e-05 3.227652232467930447e-03 4.284954002998304836e-04 3.750161507805977942e-03 -3.245604630716452613e-04 5.475481465793785411e-04 2.371606294933971187e-04 -1.081868210238828832e-04 -3.736933424886002258e-04 -1.034625056953289478e-04 -6.921121956331285560e-04 -2.154287789820518405e-03 -5.007774248266751334e-05 3.873938569414199875e-05 1.072419579581711420e-03 -9.921062189957368868e-06
-1.062026085858882923e-03 -8.763604934467221410e-04 -2.404676502233883293e-04 5.249753679395517680e-02 -3.412372961814392341e-03 7.943085848204017863e-02 -3.377885459916155249e-04 -8.036060373870022432e-04 -1.712564306600761243e-03 -6.065076018797304833e-03 -5.800041928865457344e-03 -4.606679876872774720e-03 1.412097851704729057e-03 7.753073885689583389e-03 2.477903389826448515e-03 8.362038131540174175e-04 1.615243410832528734e-03 7.785671661456711971e-04 -5.268367481790019180e-02 -1.669587210056886484e-01 -6.384723193927271945e-02 1.291627810826609466e-03 6.340031170919060034e-04 -2.801518989832383830e-03 2.182633681792355874e-04 -8.314794978254644309e-04 6.795927600124592599e-03 7.895748208611906571e-03 -1.618266972642808110e-02 -4.441328840373403274e-03 5.999880467260319816e-05 5.494378727108051568e-04 -2.196806627777488454e-04 2.616325828953076828e-03 1.737130746309218342e-03 3.761499864594504243e-03 -3.992046452627956779e-04 1.752720986893498492e-04 0.000000000000000000e+00 -1.927993085582810394e-03 3.158677228671043832e-03 -1.463592888785951842e-03 -4.365267363583681757e-04 3.670793010286259360e-04 2.853486458446585078e-04 -9.760435468792036037e-04 -4.960531094980310737e-05 -7.190407930058903378e-04 4.346370102269593409e-05 1.060136359727474088e-03 -1.349264457834955687e-03 -1.494773369954411745e-03 -1.516505220465751581e-03 -1.631306082949614961e-03 -4.776282797167800270e-04 -4.237710849712623181e-04 -1.190527462795534785e-04 -2.503887124132562515e-05 -5.385719474550957741e-05 -1.473986382508811564e-04 4.445344508402666178e-02 1.789646235501423377e-01 6.377825693547584107e-02 -4.699607159385431332e-02 -3.752523665470259423e-03 -7.514023530064764533e-02 1.139504857247176407e-03 1.332729354185021317e-03 1.391783295791944493e-03 -3.958976245328098883e-04 1.981850280328300781e-03 -1.423436208493252539e-03 -1.261392192723914966e-04 -5.196746861409261113e-05 -8.503767591396405989e-05 -7.086472992835985210e-06 7.747877138828806326e-05 1.488159328494445587e-04 9.571462855649926329e-04 2.287513482085728675e-03 5.999880467264114524e-05 -6.991986686259309310e-05 -1.090371977830209950e-03 1.747996671564691802e-05
-9.628154639592604452e-04 6.207750341719520028e-04 7.734649055908226524e-03 -3.608904479482225643e-03 -3.871576411749812902e-03 3.767169042988766092e-03 2.313969647925641013e-03 -1.224542533161132336e-03 9.336191952287957452e-03 -3.302390900965652965e-02 1.899174762078612889e-03 -5.232935116825864624e-02 2.183106113324721764e-03 -3.727484794228903874e-04 -9.211942459146988532e-03 2.088147375220938354e-04 1.002027281186250018e-03 -1.012845963288641973e-02 -4.079432113260191284e-01 -6.250647124902916629e-02 -7.795214778420285207e-01 1.234652567964241408e-02 -1.377137918273418958e-03 -2.060651860008581165e-02 -1.603432622511165133e-03 -5.081945998925286277e-03 -1.131520764341912427e-02 -1.560913784554078748e-03 1.697446497549368050e-03 -1.014168771580636896e-02 -2.083423059891914824e-04 6.694354820560695580e-04 -5.351231972652850319e-03 1.429105386887565780e-03 2.503887124133544802e-04 -9.371151885719256058e-03 -6.642387351946642000e-04 5.971534575291979115e-04 -9.495873810393050353e-04 -1.094623861625908939e-03 7.214029506701581575e-04 1.239660342212506013e-03 -8.324243608911726430e-04 1.417294598564079961e-06 4.469202300811845295e-04 -5.782561962149903017e-04 -1.221707943963994689e-03 1.340760690243556191e-03 -2.692859737275668606e-04 -3.963700560656634522e-04 1.575559162072674756e-03 1.714926464264942326e-04 2.084840354490773671e-03 8.262827509640519172e-04 -2.777897413189526956e-04 -1.162181570824158319e-04 8.976199124252138336e-04 -9.401387503821701137e-05 1.747996671564691802e-05 2.518060070119091005e-04 4.328946827337758485e-01 6.377825693547584107e-02 8.401032630262049716e-01 4.797069784613492392e-03 2.519477364717719568e-03 8.113066713725376050e-03 2.933799819031853578e-04 2.154287789820545727e-04 1.360602814623484589e-03 -3.782286852040145191e-03 2.834589197132225680e-04 -2.884666939614928538e-03 7.842363445399451352e-05 -2.792070359175242295e-04 3.165291270131055093e-04 1.233046300752579157e-04 2.196806627777583322e-04 4.686520805925345023e-04 -4.516445454097418530e-04 2.914902557717643258e-04 3.113323801516912608e-04 -3.188912846773838457e-04 -1.218873354766877371e-04 4.332197156283823861e-04
2.108934362666402794e-03 -4.143224543141476712e-04 1.263281918855270946e-03 3.957133762349919481e-02 5.947582296576192640e-02 -8.471169815629753588e-03 1.522174398860021453e-03 2.943248449688979067e-04 3.435994538457149035e-03 -4.098532520133534029e-02 -5.317264145440547818e-02 2.290914989122292550e-02 -9.302649313455224958e-03 1.165535834707499829e-02 -1.064860675056020570e-03 -1.914765002662850973e-03 -1.499497685282966467e-03 -2.536484899900516825e-03 -4.461487493880335053e-01 -4.316753369474760627e-01 3.128772312641302233e-02 1.602960190978311569e-03 3.075529278888499991e-03 -9.606422789081229055e-03 -5.047930928559754213e-03 9.325798458565140447e-03 5.192967409146294691e-03 4.689827826655392287e-03 -3.853151581968454736e-03 4.723370465488051922e-03 -2.019644802956873427e-03 -2.564358360338983567e-03 -1.765949069813399584e-03 -4.984152671624073137e-04 -1.624692041489632973e-03 8.484870330082602786e-04 5.895945530035083624e-04 -7.020332578230956827e-04 -6.344755486247704093e-04 2.313969647925635809e-03 -1.864214828647316451e-03 8.097476473141094165e-04 5.711697232221543165e-04 -1.738548040907810259e-04 -8.404556969497103350e-04 5.631383871636166244e-04 1.223597670095338472e-04 -1.585952655795502602e-03 3.270171070424908628e-03 4.269836193946893212e-03 -4.781007112496335910e-04 1.984212437992015875e-05 -5.999880467263030322e-05 -6.614041459974560801e-05 2.399952186905320549e-04 2.409400817561849727e-05 1.351154183966451258e-04 4.856596157753231401e-04 4.091257074527611783e-04 4.795180058482105458e-04 -3.124803887765318158e-02 -4.699607159385431332e-02 4.797069784613492392e-03 4.775309588210175926e-01 4.559682387984325125e-01 -5.158952338780714575e-02 2.855376184577890913e-03 -3.495993343129925705e-05 2.207200121500318361e-03 -5.858151007406419038e-05 1.047380708340373652e-03 -6.169955819091180703e-04 1.582645635065483636e-04 5.952637313977673927e-05 -2.617270692018752514e-04 -4.072359813213333700e-04 -2.740102890560970790e-05 4.322748525626725477e-04 8.739983357824509331e-05 1.341705553309251230e-04 8.692740204539186818e-05 -1.355252715606880543e-18 8.834469664395323764e-05 2.362157664276872803e-04
-1.440443743676037870e-03 1.212731744839760711e-03 -1.259974898125290578e-03 -4.465895280081877416e-02 -6.921169199484553114e-02 7.366152460281001624e-03 -3.108599486188648019e-04 -1.296824557688006693e-03 -1.128166500458660949e-03 8.388021865847215819e-03 1.234699811117525442e-02 -1.494867856260982675e-02 1.530772652757991271e-02 -1.104781139582297969e-02 1.003917007317675116e-03 8.735259042496007573e-04 1.225487396226850306e-03 1.608156937839702073e-03 -4.289716112849448204e-01 -7.728592483657020784e-01 5.515685389239807779e-02 3.579141292912334238e-03 2.981042972317372603e-04 3.369854123857400716e-03 2.031455591278063556e-03 -1.394617884989071081e-03 2.829864881803693293e-04 -4.746047179065085442e-03 3.297572099330527227e-03 -4.939271676002962227e-03 7.620320624957612225e-04 2.985767287645971668e-04 2.478848252892161715e-03 2.424991058146675881e-03 1.692722182220812027e-03 3.491269027801230688e-04 -6.727425027860500350e-04 5.825080800106750877e-04 3.855041308099894687e-04 -5.310130429294468825e-04 1.543433817838514447e-03 -9.448630657107464107e-04 -5.329027690608638488e-04 5.763664700835502961e-05 6.925846271659783253e-04 -9.746262522806347804e-04 1.422018913894678403e-03 1.142811877977156776e-03 -4.198499032485729018e-03 -3.475678787217005399e-03 1.539654365575670973e-03 3.444025874515681306e-04 1.098875745421607278e-03 1.951142230692727185e-04 -5.102260554838277274e-05 -5.338476321265872397e-05 1.393673021923326222e-04 -4.091257074527557573e-04 -1.299186715352261068e-04 -4.308575579640928823e-04 -2.020589666022450451e-03 -3.752523665470259423e-03 2.519477364717719568e-03 4.559682387984325125e-01 8.369615933327165802e-01 -5.487103281502057894e-02 -5.697524286235854931e-04 2.650340899318685221e-04 1.536347344845685400e-03 9.354144350536344743e-05 6.637663036617997940e-04 -2.664513845304319244e-04 -1.507056589808635578e-04 -8.503767591396677039e-05 6.462863369461548275e-04 5.432962627837059524e-05 1.795239824850319247e-05 -1.335563943382148773e-03 1.275565138709569319e-05 -6.576246937346817787e-04 4.299126948983694914e-05 -1.544851112437046190e-04 1.932244969378482983e-04 -1.166905886152802378e-04
-3.624967151599301027e-03 -6.599868513989604404e-04 -7.138440461444727284e-04 2.867186972899278801e-03 9.191627903234212207e-03 -4.462588259351884558e-03 -1.473986382508768195e-03 -8.834469664395256001e-05 -3.030175851734381778e-03 6.030730246358739777e-02 7.653343589103814293e-02 -3.330075388790977586e-02 -4.129051597155978214e-04 2.279954577560047799e-03 6.273890756319425556e-04 1.846734861931677556e-03 1.262809487322425622e-03 2.572389696397521693e-03 2.962192954156499247e-02 5.573747224627734198e-02 -1.566365644443315497e-01 2.886556665746367080e-03 4.275032940808293040e-03 8.736676337094481312e-03 8.473059541761210345e-03 -1.251329401074035771e-02 -9.460913876961775382e-03 4.631246316581263262e-03 -3.836616478318514295e-03 2.036179906606676825e-03 1.277927296373785639e-03 3.825750553062842209e-03 2.938524134360439091e-03 -3.368436829258325028e-04 -7.100645938816374948e-04 7.421899381157995388e-04 -3.732209109557466618e-04 3.448750189844460891e-04 6.443966108147413307e-04 -7.558904525686079706e-04 -1.137615131115747190e-03 5.357373582580014955e-04 -3.051907702245732455e-04 1.818861401493187179e-04 3.892835830728220460e-04 -1.845317567333100602e-03 -9.169896052722750074e-04 2.774590392459625084e-03 4.100705705184601747e-04 -2.716481313918346803e-04 2.384834377853952293e-03 8.905334394323832694e-04 1.396035179587653673e-03 9.963581027919907705e-04 -1.573197004408439462e-04 -1.535402481780045927e-04 2.437746709533768295e-04 -4.922736572352947194e-04 -4.417234832197736421e-04 -5.475481465793785411e-04 -5.001396422573443912e-02 -7.514023530064764533e-02 8.113066713725376050e-03 -5.158952338780714575e-02 -5.487103281502057894e-02 1.741987342466973232e-01 -2.167515872740467201e-03 -1.872246164705862167e-03 -1.431467544551779389e-03 -1.540126797108581566e-04 -1.315249387469374399e-03 1.344540142506395544e-03 -2.022006960621066708e-04 1.001554849653350267e-04 3.883387200071311812e-04 6.321133909604978191e-04 -2.357433348948391374e-04 -8.924231655638008862e-04 9.921062189962823760e-05 -8.220308671683928810e-05 1.936969284706659480e-05 -5.810907854121469219e-05 7.747877138828467513e-05 -1.062970948924476210e-04
2.115548404126363531e-03 -6.694354820560805084e-04 -1.105962218414429602e-03 1.525008988057169942e-03 -4.497548192783167552e-04 -3.425601044734316418e-03 3.957228248656490671e-02 5.989014542007609077e-02 -4.368574384313640008e-03 -4.098863222206532153e-02 -5.680375021593193907e-02 -1.101946550385165917e-02 -1.936969284707049793e-03 -9.207690575351347440e-04 2.781204433919607505e-03 -9.289421230535280932e-03 1.157835200721956531e-02 -1.468317204114513285e-03 1.588787244992639599e-03 5.073442231333886998e-03 8.743290378554455927e-03 -4.467449579824969708e-01 -4.287448441491742424e-01 6.127342494827664465e-02 -5.063993600676797505e-03 8.013383660292895672e-03 -7.060961690056460904e-03 4.659119777019726100e-03 -4.657230050888298833e-03 -3.989684294963658819e-03 -2.019172371423851812e-03 -2.126414329382048194e-03 2.262002179311540379e-03 -4.861320473081821251e-04 -1.774452837404799730e-03 -5.092811924180999997e-04 5.933740052663477160e-04 -5.541621880393446994e-04 7.691185354885565501e-04 5.716421547550024594e-04 2.031455591277778845e-05 8.730534727167309304e-04 2.354598759751199734e-03 -1.936969284707043722e-03 -4.516445454097364320e-04 5.725870178207150083e-04 4.644001967968368685e-04 1.548630564699925334e-03 4.870769103738946740e-04 3.793625208828646771e-04 -5.513275988422287367e-04 2.423573763548052956e-04 7.558904525678707131e-06 -8.976199124251867285e-05 2.456643970848290323e-05 -4.488099562125662592e-05 -2.551130277419545213e-05 3.273478091154899405e-03 4.210782252339972422e-03 -4.223537903727124683e-04 -5.527448934408382177e-05 1.139504857247176407e-03 2.933799819031853578e-04 2.855376184577890913e-03 -5.697524286235854931e-04 -2.167515872740467201e-03 4.779939417232159093e-01 4.570330994734884689e-01 -4.665166900640271841e-02 -3.124000754159463045e-02 -4.687276696377905283e-02 5.375798412361323247e-03 1.029900741624747062e-04 1.171630201481338018e-04 2.480265547490697470e-04 -4.431407778183472359e-04 -1.190527462795588996e-04 -4.138500227813070092e-04 1.322808291995298407e-05 -1.559024058422859649e-05 -2.447195340190893784e-04 6.991986686259275428e-05 1.195251778124117859e-04 -1.081868210238835608e-04
-1.785791194193085338e-04 1.051585348982783316e-02 6.708527766546330687e-04 3.226707369402147425e-04 6.220033561573886163e-03 7.705358300871063999e-04 -4.437596631263839714e-02 -6.208270016405789682e-02 6.948050553704036500e-03 -4.573609669572911186e-03 6.199246574128237409e-03 8.249599426720589240e-03 8.371486762197082824e-04 -1.129442065597348679e-02 -8.456524438111239330e-04 1.504599945837804820e-02 -1.996920846226392030e-02 1.443278332873178119e-03 2.219483341354554391e-03 -1.052766427814922148e-02 -1.436664291413195698e-03 -4.261138729427026428e-01 -7.794416369129759659e-01 7.806883837281813898e-02 1.006279164982644848e-04 -1.206968080138916266e-02 -2.533650310703381564e-03 -5.774058194558392282e-03 -4.067635497884782882e-04 4.819746498190551065e-03 1.875553185436292479e-04 -1.867002174691163863e-02 -1.702643244410778720e-03 2.509556302527716012e-03 -6.116571055878559926e-03 -8.612426843953484637e-04 -6.434517477490206503e-04 6.221923287705343787e-04 -6.510106522747060795e-04 -6.651835982603767489e-04 -5.527448934407880191e-04 -8.414005600154283050e-04 -1.573197004408493672e-04 1.602015327912576685e-03 4.440856408840577248e-04 -3.609376911015052102e-04 1.884529384560098197e-03 -8.017163112555744349e-04 -4.757385535853657713e-04 -1.889726131430518805e-06 3.330642306630419384e-04 -1.384224391266254944e-04 1.762169617550515561e-04 -1.488159328494418482e-04 2.362157664275951231e-05 9.056512484837623677e-04 -1.889726131421574137e-04 -4.291095612925384037e-03 -3.416624845610088078e-03 -1.771618248207749470e-04 4.081808443870513399e-04 1.332729354185021317e-03 2.154287789820545727e-04 -3.495993343129925705e-05 2.650340899318685221e-04 -1.872246164705862167e-03 4.570330994734884689e-01 8.302464515247104382e-01 -8.777163719460184810e-02 8.871319323958267236e-03 1.214526984664603126e-02 -3.444498306048556554e-03 3.599928280357987329e-04 -3.779452262844774577e-06 -5.036120140238317536e-04 1.166905886152802378e-04 4.374715994240753036e-04 1.156512392429962822e-03 1.521229535794354170e-04 3.231431684730797990e-04 3.779452262843148273e-05 -8.881712817681290022e-05 -2.125941897849162484e-04 -7.086472992830564199e-06
3.715674005907553933e-03 1.648786049664847063e-04 -9.793505676091974164e-04 1.470679361778820353e-03 -3.075529278888627493e-04 -3.003719685894495461e-03 6.672150538516491772e-03 4.991239144617055055e-03 -4.145586700805918220e-03 -6.086146465162674268e-02 -8.317251622225475816e-02 -1.837475203887702427e-02 -1.919016886458543890e-03 -7.388829173858091955e-04 2.919154441513365991e-03 -2.765614193335366820e-03 4.039289605913502909e-04 9.094307007466017213e-04 -3.478513376414143262e-03 -2.288458345151443175e-03 9.805788895946193282e-03 6.242426816231234910e-02 7.728271230214678322e-02 -1.612739523708399125e-01 -8.508964338258153196e-03 1.029570039551722105e-02 -1.161000491992088615e-02 -3.255525692906409765e-03 3.047183386917172963e-03 3.519614919772525840e-04 -1.271313254913759849e-03 -2.987184582244535938e-03 4.116295945768886667e-03 -1.691304887622480969e-04 4.969979725638584396e-04 7.029781208888017264e-04 4.521169769426062589e-04 -2.593649115376094917e-04 7.880157968027708820e-04 3.519614919772603902e-04 -7.322688759258294848e-05 5.097536239509524794e-04 7.917952490656035135e-04 8.300622032269007033e-04 2.045628537263900759e-04 1.961063292882662869e-03 1.169740475349896657e-03 2.773645529393915787e-03 5.366822213237032024e-04 3.826695416128667298e-04 -6.906949010345559380e-04 1.294462400023698324e-04 1.251943562066769149e-04 -1.185803147467026251e-04 -9.769884099449269946e-04 -1.357768225426357785e-03 1.644534165869549879e-03 4.644001967968368685e-04 1.529733303385711002e-03 2.377747904861116091e-03 9.495873810392956027e-05 1.391783295791944493e-03 1.360602814623484589e-03 2.207200121500318361e-03 1.536347344845685400e-03 -1.431467544551779389e-03 -4.665166900640271841e-02 -8.777163719460184810e-02 1.812710342935422991e-01 4.929397856966285379e-02 7.424308781975530458e-02 -7.921731942918956021e-03 3.382609775244474048e-04 -1.275565138708959455e-05 5.310130429294381005e-04 -5.484930096451025826e-04 2.220428204419882048e-05 -1.175882085277031586e-03 5.763664700836282232e-05 -1.436191859880336713e-04 -9.306901197250446248e-05 -1.459813436523106525e-04 2.244049781063095570e-04 -2.362157664276493332e-05
2.093816553615040175e-03 5.664454078936024140e-04 -2.121217582520660725e-04 -1.000137555054822101e-03 1.228321985424009636e-04 -2.578531306324634287e-03 -4.034187345358632854e-02 1.069443260924716338e-02 5.758137251901186693e-02 3.188298685781081748e-02 -1.279769779351928524e-02 -5.399561718463955634e-02 -1.362964972287774093e-03 -1.843900272734531887e-03 2.073029566169396626e-03 4.171570435112907389e-04 -6.526169194864176945e-03 -2.194916901646075391e-03 -7.863150432844885976e-03 -1.590676971124051035e-03 -1.045916170588517997e-02 -4.318232080172599296e-01 4.077036885388614362e-02 4.121903708063890392e-01 1.279817022505178210e-03 -9.169896052722823800e-04 -1.088104306472503086e-02 -7.999210714307199849e-03 1.181834722591009607e-02 -7.329775232251175068e-03 1.601542896379978560e-04 4.228262219055634844e-04 -4.110154335841781446e-04 -6.014053413248366189e-04 9.363592981193612262e-04 3.136000515093992531e-03 8.508491906725483729e-04 -5.621935240978932335e-04 4.913287941696309596e-05 7.478591165100648575e-04 -3.292847784001971638e-04 7.450245273129272108e-04 9.150998791408770146e-04 -1.428160523821809863e-03 -4.653450598625439964e-04 3.446388032179970810e-03 9.774608414777642956e-04 2.694277031874214336e-03 2.404676502233856188e-04 2.040904221935256699e-04 -1.455089121194614796e-04 6.614041459975265533e-04 4.044013921241903023e-04 -3.996770767956465313e-04 2.841675670125094408e-03 1.500914979881529760e-03 -2.102320321206382642e-04 2.173185051134525654e-05 -3.448750189844216945e-04 -9.080134061480301874e-04 3.227652232467930447e-03 -3.958976245328098883e-04 -3.782286852040145191e-03 -5.858151007406419038e-05 9.354144350536344743e-05 -1.540126797108581566e-04 -3.124000754159463045e-02 8.871319323958267236e-03 4.929397856966285379e-02 4.752736809570345944e-01 -4.866800678862948093e-02 -4.322573725959539259e-01 -2.839313512460801977e-04 4.946358148995788021e-04 -3.170015585459577722e-04 -1.185803147466978817e-04 -3.444025874515708411e-04 1.851931608793031523e-04 1.011003480310526442e-04 1.041711529946102478e-03 -2.116493267192097981e-04 -6.439241792818742142e-04 -2.089092238286472010e-03 5.088087608852399305e-04
-8.782502195781418178e-04 -9.061236800166376157e-04 4.974704040967056068e-04 -8.215584356355081462e-04 -5.952637313977402877e-05 1.988936753321147825e-03 5.213092992445938351e-02 -1.924024660706806847e-02 -7.603927250767145152e-02 1.294934831556578993e-03 -7.650556243059963846e-03 -6.787896264066043198e-03 7.965195643941662580e-04 1.113521122940123271e-03 -8.220308671683617101e-04 7.960471328612964310e-04 6.918759798666990202e-03 -4.362432774386556036e-03 -1.376665486740576236e-03 9.750986838134910548e-04 -1.114938417538679952e-04 3.513804011918433834e-02 -1.679697244859991723e-01 -6.710795437904054639e-02 2.659789529975160188e-04 -1.495718233020124945e-03 -8.253851310516287579e-03 7.891968756349083264e-03 -1.470159687092644982e-02 8.167396340003754696e-03 9.448630657721800163e-07 4.275505372341168505e-04 -1.029900741624604761e-04 2.307355606465675071e-03 7.998265851241547581e-04 -3.993936178759362361e-03 -2.442471024862303934e-04 3.354263883272772320e-05 -7.369931912544464394e-05 -2.248774096391529566e-04 3.009388864288688355e-04 -2.508611439462019727e-04 -1.596346149518312885e-03 3.191275004438057054e-03 9.571462855649959939e-04 -7.899055229342055208e-04 4.799904373810641098e-04 1.098403313888761737e-03 7.086472992825143188e-06 2.149563474492010087e-04 1.223597670095392682e-04 -3.855041308099989555e-04 -3.070804963559875013e-04 2.872383719760673425e-04 -1.482017718567311309e-03 -1.508001452874360325e-03 2.095233848213584604e-03 7.275445605973073979e-05 1.108796807611564647e-03 1.400759494916178471e-03 4.284954002998304836e-04 1.981850280328300781e-03 2.834589197132225680e-04 1.047380708340373652e-03 6.637663036617997940e-04 -1.315249387469374399e-03 -4.687276696377905283e-02 1.214526984664603126e-02 7.424308781975530458e-02 -4.866800678862948093e-02 1.828593491070020782e-01 7.955605283824684903e-02 -7.558904525685957733e-05 3.448750189845111412e-05 6.141609927123436313e-06 -2.834589197132903306e-05 -3.165291270130262541e-05 -1.266116508052396396e-04 1.261392192723742307e-04 -9.939959451277175298e-04 2.083423059892077454e-04 1.120607595932957088e-03 2.099958163542151035e-03 -5.121157816152311412e-04
6.713252081875001852e-04 -4.044013921241984338e-04 3.689690271600483233e-04 -2.247829233325871444e-03 1.787208488791889975e-03 9.136825845422837968e-04 -7.611344425832985115e-03 7.082693540567806811e-03 1.187125955758992074e-02 3.399570067274003404e-02 -1.319926459644635980e-02 -5.800419874091743144e-02 -1.365327129952085281e-04 -1.282179180169490699e-03 1.000609986587686507e-03 -2.744827205889744954e-03 -1.088482251698790924e-03 -6.226647603033866416e-04 -1.220668594591723354e-02 -1.527371145721432340e-03 -1.306792863031257246e-02 4.094242841815207701e-01 -6.879122793060424290e-02 -7.678032861010838372e-01 1.504694432144423324e-03 4.102595431316089294e-03 -6.804903799248845225e-03 -2.414125132890493786e-04 2.308772901064226005e-03 1.030373173157575527e-03 8.834469664398508608e-05 -7.771498715470953264e-04 -9.410836134479097677e-04 -1.697918929082214024e-03 -5.763664700835631439e-04 6.151058557777012124e-04 6.122712665805607468e-04 -5.536897565065073985e-04 -1.747996671564895090e-04 8.787226511110035132e-04 4.724315328553257715e-06 4.313299894969545778e-04 1.605794780175432953e-03 -1.349264457834957638e-03 9.911613559305853041e-04 8.352589500883048686e-04 1.610519095503982253e-03 1.750358829229170391e-03 8.739983357824272162e-05 -1.540126797108527356e-04 -1.308635346009440767e-04 3.968424875985143057e-04 3.009388864288721965e-04 -7.322688759258701423e-05 1.592094265722554915e-04 -1.632723377548175436e-03 8.031336058541432583e-04 6.614041459974831852e-05 1.936969284707038951e-04 9.831300198720315658e-04 3.750161507805977942e-03 -1.423436208493252539e-03 -2.884666939614928538e-03 -6.169955819091180703e-04 -2.664513845304319244e-04 1.344540142506395544e-03 5.375798412361323247e-03 -3.444498306048556554e-03 -7.921731942918956021e-03 -4.322573725959539259e-01 7.955605283824684903e-02 8.357672864176582950e-01 3.637722802986469227e-05 2.022006960621032827e-04 -3.902284461385400159e-04 -9.543116963678583472e-05 -2.409400817562391828e-04 1.776342563536230899e-04 3.462923135829878074e-04 4.516445454097391425e-04 -2.692859737275343345e-05 1.133835678852907213e-04 -8.144719626426708600e-04 1.885001816093011392e-04
-9.878070920473075445e-03 -8.093697020878323767e-03 8.716361781181729490e-04 1.445168059004614059e-03 3.297572099330534382e-04 -1.451309668931745085e-03 1.444223195938903461e-03 7.799844607442244079e-04 1.328477470389324930e-03 1.198889500927088902e-02 6.187908217339700701e-03 -5.262887276008902096e-04 -7.828190499413601247e-03 1.910040687334286277e-03 -5.395168105208414996e-04 -7.804568922770817666e-03 1.456506415793124530e-03 -1.549575427765612187e-04 -6.350897096174824494e-03 2.914902557717656811e-04 1.659179543388083437e-03 -6.283811818509390731e-03 -2.806243305160924023e-04 -1.679966530833720915e-03 -4.126689439491720846e-02 9.568911725372511445e-02 -1.005476031376098187e-02 2.177436934930440833e-03 -9.680122108206665622e-04 1.388948706594801967e-04 -4.160780098902560065e-01 4.064597763128532937e-01 -4.329126351320243538e-02 1.745162082367697921e-03 1.743272356236332346e-04 -5.763664700835612737e-05 3.042459071588613471e-04 3.732209109557182015e-05 -3.968424875985115952e-05 7.025056893559417657e-04 -3.009388864288755575e-04 5.579416403021942444e-04 6.689630505232100309e-04 -2.461368286176514254e-04 -4.757385535853711923e-04 1.993661068649622478e-04 -4.477706068403257585e-03 6.434517477490233608e-04 -3.321193675973307447e-04 5.499103042436557934e-04 7.166786353416043035e-04 -1.195251778124144964e-04 -5.669178394264790173e-05 5.858151007406757851e-05 -1.204700408781229795e-04 3.307020729985789623e-06 -1.606267211708961432e-05 -2.924351188374761700e-04 -2.031455591278253183e-05 -7.473866849772045715e-04 -3.245604630716452613e-04 -1.261392192723914966e-04 7.842363445399451352e-05 1.582645635065483636e-04 -1.507056589808635578e-04 -2.022006960621066708e-04 1.029900741624747062e-04 3.599928280357987329e-04 3.382609775244474048e-04 -2.839313512460801977e-04 -7.558904525685957733e-05 3.637722802986469227e-05 4.320490302899647750e-01 -4.535900184620383913e-01 4.788896719095096094e-02 3.937953042115992230e-02 -4.315236864254295979e-02 4.660064640085434529e-03 -7.889606598684805036e-05 -1.700753518279267645e-05 8.267551824968472052e-05 -1.488159328494442334e-04 1.308635346009400110e-04 -4.157397489127286918e-05
-5.502410063166584923e-03 2.256333000917289805e-03 -1.347847163236392393e-03 7.511661372402024354e-05 7.275445605972802928e-05 -2.064525798578032475e-03 -7.039229839547376209e-05 3.609376911015106312e-04 1.829254895216036059e-03 2.673962475961526048e-04 4.550932955995836901e-03 -9.401387503822243238e-05 -5.281784537322848413e-04 -5.910118476020771857e-04 1.944055757699872117e-03 -3.141669693488234865e-04 -1.152732940167114145e-04 -8.962026178266436008e-04 -1.048798002938815081e-04 3.873938569414132112e-04 6.259717810333778523e-04 -4.535342715411018986e-05 7.133716146116178634e-04 -9.250209413308235415e-04 -1.572535600262401495e-02 1.912119386078851152e-02 2.027676139015273209e-03 -2.668293297567223867e-03 -9.873819036677297959e-05 2.787346043846870302e-05 4.282431218612819390e-01 -9.414502203174059947e-01 8.684094707487677312e-02 -3.453474505173647052e-04 -1.039349372282041958e-05 -1.181078832138787751e-05 4.284954002998250626e-04 4.984152671624235767e-04 -1.889726131421303086e-05 8.560459375339484183e-04 1.275565138709488003e-04 5.399892420537052550e-04 8.517940537382446588e-04 -4.960531094981394939e-05 -4.781007112496444330e-04 2.297434544275685393e-03 3.826695416128613088e-04 2.314914510990865888e-05 1.166905886152748168e-04 5.310130429294441720e-04 1.417294598560691829e-06 3.415679982544331944e-04 -8.503767591407519061e-06 -2.404676502233856188e-04 3.746382055543127747e-04 7.511661372399855950e-05 2.371606294934106712e-04 2.598373430704359506e-05 1.653510364994250064e-05 -2.593649115376040707e-04 5.475481465793785411e-04 -5.196746861409261113e-05 -2.792070359175242295e-04 5.952637313977673927e-05 -8.503767591396677039e-05 1.001554849653350267e-04 1.171630201481338018e-04 -3.779452262844774577e-06 -1.275565138708959455e-05 4.946358148995788021e-04 3.448750189845111412e-05 2.022006960621032827e-04 -4.535900184620383913e-01 9.448762937936733275e-01 -9.576423386744911670e-02 4.319158045976995153e-02 -3.141669693488254728e-02 8.301566895334677731e-03 4.596758814682785151e-04 -7.558904525685483395e-06 -9.070685430822580074e-05 4.516445454097388172e-04 3.732209109557453066e-05 9.732089576820280100e-05
6.306960963619167443e-04 -1.364854698419182928e-03 -1.022152864485892723e-02 6.623490090632343317e-04 5.031395824909761297e-04 -7.511661372400363357e-04 -6.675457559246222340e-04 -7.469142534443529591e-04 -1.027538583960445253e-03 7.558904525692937285e-06 -9.684846423536550009e-05 3.411900530281530321e-03 -8.546286429353781855e-04 -3.083560614947042453e-03 4.811715162132008602e-03 9.240760782651259546e-04 4.152673173798760928e-03 4.318024210298145385e-03 -2.673962475961485391e-04 -2.525618974644844306e-03 -7.464418219114939742e-04 2.749551521218272462e-04 2.231294129675943580e-03 -1.111158965275842658e-03 1.713509169666454710e-03 1.863742397114461369e-03 3.768302878667625921e-02 2.759000151874808687e-04 4.724315328554274155e-07 -9.637603270249637784e-05 -4.521075283119391219e-02 8.663213233735468644e-02 -1.344403137361873668e-01 3.590479649696572736e-05 2.834589197132903306e-06 1.700753518279252737e-05 -3.921181722698810880e-05 -2.834589197132971069e-05 3.094426540202722346e-04 -5.432962627836381898e-05 2.447195340190846079e-04 1.398397337252017716e-04 -1.228321985423901216e-04 -2.045628537263778786e-04 2.962145711003379123e-04 -1.412570283237665292e-04 9.968305343249230475e-05 4.554239976725825618e-04 4.133775912484547463e-04 1.086120094034512913e-03 -1.176826948342738714e-03 -1.818861401493268495e-04 -1.275565138709474451e-04 1.733823725579233962e-04 1.081868210238855937e-04 1.502332274480120268e-04 7.436072327143644590e-04 -4.284954002998264178e-04 -1.336036374915007758e-03 -8.858091241038300659e-04 2.371606294933971187e-04 -8.503767591396405989e-05 3.165291270131055093e-04 -2.617270692018752514e-04 6.462863369461548275e-04 3.883387200071311812e-04 2.480265547490697470e-04 -5.036120140238317536e-04 5.310130429294381005e-04 -3.170015585459577722e-04 6.141609927123436313e-06 -3.902284461385400159e-04 4.788896719095096094e-02 -9.576423386744911670e-02 5.364932487105656539e-02 -4.705890498772407823e-03 8.471642247162611272e-03 4.571814429748050773e-02 -1.199976093452663663e-04 -5.102260554838073986e-05 2.078698744563609578e-05 -1.540126797108527356e-04 4.913287941695903020e-05 -9.921062189961434626e-06
1.312273068812379664e-02 -6.220505993106757725e-03 6.169955819091247923e-04 1.377137918273440642e-03 -6.538452414718424251e-04 -1.286431063965197928e-03 1.525953851122867529e-03 -1.903899077407187831e-04 1.372886034477731462e-03 -1.080687131406674051e-02 8.076217054162665790e-03 -8.947853232280816079e-04 -4.449832607964797349e-03 2.886556665746348106e-04 1.417294598566129753e-03 -4.589199910157160979e-03 -3.420404297872921794e-04 -1.609574232438270355e-03 -6.146334242448457837e-03 -1.626109336088206675e-03 2.810967620489506825e-04 -6.138775337922735761e-03 -1.812247360033226442e-03 1.162181570824246410e-04 -4.332055426823948341e-02 -9.640768561519813540e-02 1.057963174676330304e-02 1.248164109803896618e-03 -4.062911182556238569e-04 2.834589197132274469e-05 -4.168060268823859937e-01 -4.048199664623122196e-01 4.400463512781405129e-02 1.283124043235159229e-03 1.407845967909021232e-04 -1.388948706594799799e-04 2.031455591278097329e-04 4.558019428988677006e-03 -6.916397641002711974e-04 5.442411258493954620e-04 2.711756998589858868e-04 3.599928280357940166e-04 5.262887276008963895e-04 3.529063550429661629e-04 -3.878662884742688352e-04 5.513275988422274357e-04 1.677131941636596224e-04 1.379500075937705752e-04 2.546405962090508130e-04 2.981042972317399708e-04 -1.724375094922135578e-04 -2.149563474491976206e-04 8.031336058541351268e-05 -4.251883795698202994e-05 -2.281844303691489106e-04 9.590360116964075391e-05 5.385719474551635367e-05 2.763724467203933590e-04 1.516505220465794949e-04 1.133835678852903824e-04 -1.081868210238828832e-04 -7.086472992835985210e-06 1.233046300752579157e-04 -4.072359813213333700e-04 5.432962627837059524e-05 6.321133909604978191e-04 -4.431407778183472359e-04 1.166905886152802378e-04 -5.484930096451025826e-04 -1.185803147466978817e-04 -2.834589197132903306e-05 -9.543116963678583472e-05 3.937953042115992230e-02 4.319158045976995153e-02 -4.705890498772407823e-03 4.309888939302373156e-01 4.521854795148594341e-01 -4.915602856206907623e-02 -7.889606598684739984e-05 -1.157457255495676889e-04 9.117928584109020670e-05 -8.409281284825693200e-05 2.740102890561106315e-05 -4.960531094981056126e-05
-3.188912846773753890e-04 4.511248707235996150e-03 -8.692740204538644717e-05 6.566798306691643862e-05 3.661344379629133871e-04 1.826420306018871308e-03 -7.039229839545749906e-05 7.700633985542365730e-05 -2.067360387775115695e-03 5.488709548713761530e-03 2.250663822523019716e-03 -1.337453669513567799e-03 8.739983357824543213e-05 7.062851416187858897e-04 -9.505322441050189936e-04 1.237770616080891180e-04 3.656620064300571127e-04 6.377825693547643305e-04 2.896005296403622673e-04 -1.455089121194560586e-04 -8.801399457095710355e-04 4.856596157753177191e-04 -5.976258890620568965e-04 1.923741201787093191e-03 1.563275942218438075e-02 1.905552587772160744e-02 1.994133500182549389e-03 2.668765729100017366e-03 -7.369931912543651242e-05 -2.645616583990074703e-05 -4.269448800089953311e-01 -9.424706724283736792e-01 8.864327337272001617e-02 3.453474505173701262e-04 -3.118048116845448248e-05 1.842482978136489809e-05 -2.291292934348583207e-03 4.039289605913421594e-04 4.110154335841862761e-05 -8.494318960739605760e-04 -7.417175065828939874e-05 -4.988876986952771406e-04 -8.588805267310752230e-04 1.034625056953289478e-04 5.192022546080562843e-04 -4.511721138768828680e-04 5.201471176737688332e-04 -4.393613255555220854e-05 -1.138559994181480121e-04 -9.637603270249567311e-05 9.921062189968210890e-06 -4.894390680381733357e-04 1.370051445280214344e-05 2.069250113906551851e-04 -5.541621880393609624e-04 -5.007774248266751334e-05 -2.938524134360443428e-04 -5.999880467263030322e-05 -8.456524438111320645e-05 1.228321985423982531e-04 -3.736933424886002258e-04 7.747877138828806326e-05 2.196806627777583322e-04 -2.740102890560970790e-05 1.795239824850319247e-05 -2.357433348948391374e-04 -1.190527462795588996e-04 4.374715994240753036e-04 2.220428204419882048e-05 -3.444025874515708411e-04 -3.165291270130262541e-05 -2.409400817562391828e-04 -4.315236864254295979e-02 -3.141669693488254728e-02 8.471642247162611272e-03 4.521854795148594341e-01 9.461546935215799925e-01 -9.750986838134972912e-02 -4.648726283296907577e-04 3.259777576702262820e-05 8.928955970966510891e-05 -4.506996823440286536e-04 -1.133835678852890272e-05 -9.921062189962247778e-05
-1.133835678852144883e-05 -9.165171737392818524e-05 3.408121078018685763e-03 6.727425027860602265e-04 -7.464418219114966847e-04 -1.042183961478954524e-03 -6.614041459975157113e-04 5.064466032209632203e-04 -7.365207597215129697e-04 -5.664454078935935236e-04 -1.381389802069113177e-03 -1.023003241245032564e-02 -2.938524134360572448e-04 2.205782826901754416e-03 -1.100765471553028906e-03 2.546405962090535235e-04 -2.544043804426203773e-03 -7.639217886271421933e-04 -9.439182026450298503e-04 4.167318551317278005e-03 4.335031745480935270e-03 8.437627176797117372e-04 -3.073167121224223280e-03 4.798014647679206025e-03 -1.516505220465792780e-03 2.179799092594707569e-03 3.775578324273598518e-02 -2.952697080346083957e-04 -9.448630657108548310e-07 -8.976199124252141046e-05 4.645372019413628040e-02 8.860736857622301954e-02 -1.346670808719579449e-01 -3.732209109555962288e-05 5.669178394265128986e-06 1.275565138709507993e-05 3.632998487657791015e-04 -1.143284309509934446e-04 3.018837494945847454e-04 1.270840823380918483e-04 -2.026731275949568466e-04 3.028286125602945838e-04 5.810907854121875795e-05 2.466092601505069952e-04 1.374775760609210770e-04 5.338476321265398059e-05 -1.417294598565774027e-05 3.146394008816797610e-04 -2.423573763548073285e-04 -4.294402633655328410e-04 5.258162960680291646e-04 3.084977909545569752e-04 1.511780905136825628e-05 -3.911733092042512096e-04 -2.546405962090488072e-04 -8.314794978255115937e-05 5.149503708123430380e-05 2.655065214647214355e-04 6.495933576761427856e-04 3.888111515399617058e-04 -1.034625056953289478e-04 1.488159328494445587e-04 4.686520805925345023e-04 4.322748525626725477e-04 -1.335563943382148773e-03 -8.924231655638008862e-04 -4.138500227813070092e-04 1.156512392429962822e-03 -1.175882085277031586e-03 1.851931608793031523e-04 -1.266116508052396396e-04 1.776342563536230899e-04 4.660064640085434529e-03 8.301566895334677731e-03 4.571814429748050773e-02 -4.915602856206907623e-02 -9.750986838134972912e-02 5.461214033501582410e-02 -4.015668029270743396e-05 4.960531094981327177e-05 -8.976199124250240982e-06 -6.141609927119811012e-05 -5.055017401552514304e-05 2.220428204420695200e-05
1.540126797108618429e-04 6.529003784061403930e-04 2.801518989832374289e-04 -5.892166077772256413e-03 1.162181570824227274e-03 1.129064120371065655e-02 1.942638463101301017e-03 -8.607702528624976103e-04 -7.258910502322855549e-03 3.212534423416529665e-05 -5.262887276008857643e-04 6.472312000118684606e-04 -8.065823560439850520e-03 2.759000151875381146e-04 -2.124524603250630469e-03 -6.196411984931116460e-03 -1.714454032732159452e-03 -9.306901197250903781e-04 -7.600478500577287008e-03 -9.150998791408648716e-04 -2.006416720036784118e-03 -6.095311636900067366e-03 1.555717037692754164e-03 -1.628471493752482735e-03 5.588865033679146430e-03 1.747996671564903222e-05 -5.782561962149810860e-04 -5.214226828124788465e-02 -1.050640485917072112e-02 -9.397135620026297875e-02 2.499635240337772738e-03 5.149503708123582169e-05 -3.344815252616063165e-04 -4.403883917079277621e-01 -4.474776992899556077e-02 -4.042492691706229269e-01 3.935354668685203845e-04 -4.072359813213357552e-04 3.727484794228910379e-04 1.391783295791944493e-03 7.369931912543820649e-05 7.317964443929803661e-04 7.275445605972701284e-05 1.341705553309264782e-04 2.665458708370030926e-03 3.425128613201484538e-04 3.784176578171510982e-04 3.751106370871693744e-04 2.437746709533741190e-04 3.788900893500141490e-04 2.111768951863548789e-04 -6.547901045375508541e-04 -1.126749205860080741e-03 -1.388948706594817688e-04 -3.543236496415656149e-05 8.314794978254743242e-05 1.417294598566099287e-04 1.081868210238788174e-04 1.653510364993809607e-04 1.133835678852517577e-05 -6.921121956331285560e-04 9.571462855649926329e-04 -4.516445454097418530e-04 8.739983357824509331e-05 1.275565138709569319e-05 9.921062189962823760e-05 1.322808291995298407e-05 1.521229535794354170e-04 5.763664700836282232e-05 1.011003480310526442e-04 1.261392192723742307e-04 3.462923135829878074e-04 -7.889606598684805036e-05 4.596758814682785151e-04 -1.199976093452663663e-04 -7.889606598684739984e-05 -4.648726283296907577e-04 -4.015668029270743396e-05 4.772286026399901182e-01 4.924059380645019746e-02 4.520957175236168801e-01 3.019262683325426438e-02 5.040844455566869872e-03 4.707544009137400176e-02
8.456524438110846306e-05 -3.354263883273233106e-04 1.072419579581710119e-04 2.059801483249575440e-04 4.644049211121637627e-02 -4.366212226649407099e-03 1.212731744839751821e-03 -2.540406081623217127e-02 3.204975518890877412e-03 -1.818861401493085536e-04 -3.297572099330513783e-04 9.637603270249770599e-05 5.791065729741201248e-03 -1.480600423968749749e-03 8.730062295634503228e-03 -3.781341988974440231e-03 1.573197004408405635e-03 3.261194871300663808e-03 -5.919094675145014292e-03 -3.606542321817946331e-03 -8.367234878401573137e-03 3.764806885324495020e-03 8.683291573881817384e-04 -3.456309094369934033e-03 7.180959299398769770e-05 9.321074143236577920e-04 -1.185803147466987220e-04 -3.425128613201749083e-04 3.840868362114211766e-03 -4.573137238040042444e-04 5.480205781119366600e-05 -1.053522318267485433e-04 -8.503767591397354665e-06 -4.479973739760970131e-02 -1.110355831669991716e-01 -8.213269441844008034e-02 -5.858151007405944699e-05 -8.409281284826370826e-05 -3.373161144587389216e-04 8.645497051253356086e-05 -9.552565594335708961e-04 3.358988198601708030e-04 -4.724315328567487869e-06 1.351154183966377965e-03 -9.495873810392956027e-05 -1.086592525566652963e-05 -1.936969284707337107e-05 3.878662884742640647e-04 -1.166905886152754944e-04 -4.965255410309991294e-04 2.244049781063027808e-04 2.082950628359354212e-03 2.095233848213585905e-03 -8.163616887740911873e-04 -1.067222832720296413e-03 -1.088482251698784853e-03 -3.018837494945820349e-04 -3.590479649701248358e-05 1.993661068649690241e-04 7.700633985542569017e-05 -2.154287789820518405e-03 2.287513482085728675e-03 2.914902557717643258e-04 1.341705553309251230e-04 -6.576246937346817787e-04 -8.220308671683928810e-05 -1.559024058422859649e-05 3.231431684730797990e-04 -1.436191859880336713e-04 1.041711529946102478e-03 -9.939959451277175298e-04 4.516445454097391425e-04 -1.700753518279267645e-05 -7.558904525685483395e-06 -5.102260554838073986e-05 -1.157457255495676889e-04 3.259777576702262820e-05 4.960531094981327177e-05 4.924059380645019746e-02 8.049477429403049944e-02 8.985836727522406031e-02 -4.990766713084199106e-03 1.811302496967513893e-03 -6.158145030769833148e-03
-3.543236496415282100e-04 6.991986686258767209e-05 5.744767439521373956e-04 2.588924800047445220e-03 -4.400699728547831542e-03 5.919567106677870241e-03 1.096608074063902538e-02 3.175684763853837619e-03 3.832837026055665834e-03 -3.236156000059381335e-04 1.242494931409643660e-04 5.735318808864275572e-04 -1.285486200899475188e-03 1.212731744839755290e-03 -1.747996671564892380e-03 2.362157664276872803e-04 -3.396782721230162281e-04 -1.346429868637820750e-04 -3.212534423416703137e-05 -8.239205932997759659e-04 3.316469360644798913e-04 -5.773113331492777528e-04 1.228321985423941874e-04 5.390443789879791536e-04 4.908563626367340275e-04 -1.124387048195807067e-04 -1.436191859880353518e-04 -2.256333000917273325e-03 -2.782621728518130358e-04 1.168795612284203190e-03 3.647171433642469856e-04 -8.503767591396761742e-06 -1.790515509521922385e-04 -4.116990420122194627e-01 -8.217993757172561975e-02 -8.620897541337612102e-01 -2.650340899318631011e-04 5.243990014694617507e-05 2.173185051134688284e-04 8.106925103798273864e-04 3.344815252616059912e-04 2.129248918579182154e-03 -1.859018081785902745e-03 1.157457255495656560e-04 1.663903858716632737e-03 -2.716481313918401013e-04 4.724315328535639430e-07 1.417294598566112840e-04 1.133835678852836062e-04 8.267551824969352967e-05 -2.314914510991136938e-05 -5.036120140238344641e-04 -5.163676654109349007e-04 1.851931608793045076e-04 1.511780905136825628e-05 1.842482978135946692e-05 3.873938569414023692e-04 -2.423573763548107166e-04 -1.143284309510042866e-04 -1.015727795638957185e-04 -5.007774248266751334e-05 5.999880467264114524e-05 3.113323801516912608e-04 8.692740204539186818e-05 4.299126948983694914e-05 1.936969284706659480e-05 -2.447195340190893784e-04 3.779452262843148273e-05 -9.306901197250446248e-05 -2.116493267192097981e-04 2.083423059892077454e-04 -2.692859737275343345e-05 8.267551824968472052e-05 -9.070685430822580074e-05 2.078698744563609578e-05 9.117928584109020670e-05 8.928955970966510891e-05 -8.976199124250240982e-06 4.520957175236168801e-01 8.985836727522406031e-02 9.010998430962283701e-01 -4.701307912903709973e-02 -6.331527403327758333e-03 -5.562928542525345105e-02
1.407845967908936393e-04 5.579416403022105075e-04 -6.741597973846215688e-04 1.922796338721376088e-03 8.522664852710995238e-04 7.294342867287008370e-03 -5.683823771783037826e-03 -1.481072855501605482e-03 -1.129016877217777284e-02 -2.031455591279573199e-05 -6.254993495005066158e-04 -3.325917991301866397e-04 -6.882855002169984901e-03 -1.465482614917379758e-03 1.342177984842127508e-03 -7.936377320437485242e-03 7.700633985542636780e-04 2.126414329382051230e-03 -6.463335800994415500e-03 1.487214465428727183e-03 9.661224846892472106e-04 -7.742680391966768119e-03 -1.809412770836102348e-04 1.831617052880294555e-03 5.937991936459266137e-03 1.634613103679602810e-04 4.351094417598018460e-04 -5.194054001671862680e-02 9.876181194341648178e-03 9.413812453136091718e-02 2.725457513042712620e-03 1.100765471553028174e-04 4.124327281827439321e-04 -4.407337391584451591e-01 4.266670902676762689e-02 4.044646979496049899e-01 3.458198820501315329e-04 -4.124327281827490279e-04 -1.667683310979474259e-04 1.152732940167114145e-04 -3.495993343129756299e-05 -2.627191754208753251e-03 1.473986382508782724e-03 3.070804963559990209e-05 -6.940019217645543043e-04 3.358988198601690683e-04 3.264501892030673234e-04 -1.577921319736958026e-04 1.880277500764404737e-04 1.525953851122886556e-04 2.125941897848762684e-05 7.653390832257177387e-05 -1.129111363524408843e-04 -3.514890604444010800e-04 -7.790395976785150032e-04 -9.562014224992820355e-04 2.744827205889747122e-04 1.351154183966393795e-04 -3.779452262845452203e-06 -1.502332274480123520e-04 3.873938569414199875e-05 -6.991986686259309310e-05 -3.188912846773838457e-04 -1.355252715606880543e-18 -1.544851112437046190e-04 -5.810907854121469219e-05 6.991986686259275428e-05 -8.881712817681290022e-05 -1.459813436523106525e-04 -6.439241792818742142e-04 1.120607595932957088e-03 1.133835678852907213e-04 -1.488159328494442334e-04 4.516445454097388172e-04 -1.540126797108527356e-04 -8.409281284825693200e-05 -4.506996823440286536e-04 -6.141609927119811012e-05 3.019262683325426438e-02 -4.990766713084199106e-03 -4.701307912903709973e-02 4.774837156677320671e-01 -4.787621153956386766e-02 -4.524585449408498605e-01
1.970039492006910400e-04 -3.250328946044981748e-04 9.448630657107531870e-05 -1.133363247320042129e-03 -2.542059591988210868e-02 3.187967983708077119e-03 -3.236156000059530412e-04 4.647356231851625802e-02 -4.415345106066345150e-03 -7.086472992829208947e-05 -3.382609775244474048e-04 1.011003480310496085e-04 -3.771420926784456625e-03 8.432902861468466807e-04 -3.433159949260022013e-03 5.910118476020761666e-03 -3.601818006489392911e-03 -8.374321351394408905e-03 3.776617673645887244e-03 1.598708307182592847e-03 3.279147269549169495e-03 -5.812325148719692941e-03 -1.489104191560147944e-03 8.742345515488745764e-03 -8.645497051246105484e-05 9.321074143236577920e-04 -1.138559994181451390e-04 1.497607959151828574e-04 3.838506204449935056e-03 -8.078579211826990910e-05 -6.850257226404324329e-05 -1.039349372281828506e-04 -6.141609927120048181e-06 4.360543048255127729e-02 -1.107941706537100834e-01 -8.025808609606994992e-02 1.606267211708283806e-05 -2.362157664276154519e-05 3.869214254085528710e-04 7.653390832257348148e-05 1.323280723527910790e-03 -7.936849751971045055e-05 -7.936849751970299666e-05 -9.585635801635599383e-04 3.221983054073713701e-04 6.472312000119711346e-05 -8.031336058541012454e-05 -3.387334090573043298e-04 1.181078832138924293e-05 6.155782873105580290e-04 -1.459813436523089449e-04 -1.036514783084691374e-03 -9.921062189962919983e-04 4.511721138768862291e-04 2.151453200623379674e-03 2.287985913618589395e-03 4.771558481839325346e-04 -1.299186715352315278e-04 -6.566798306689725908e-04 -8.173065518398707941e-05 1.072419579581711420e-03 -1.090371977830209950e-03 -1.218873354766877371e-04 8.834469664395323764e-05 1.932244969378482983e-04 7.747877138828467513e-05 1.195251778124117859e-04 -2.125941897849162484e-04 2.244049781063095570e-04 -2.089092238286472010e-03 2.099958163542151035e-03 -8.144719626426708600e-04 1.308635346009400110e-04 3.732209109557453066e-05 4.913287941695903020e-05 2.740102890561106315e-05 -1.133835678852890272e-05 -5.055017401552514304e-05 5.040844455566869872e-03 1.811302496967513893e-03 -6.331527403327758333e-03 -4.787621153956386766e-02 7.967463315299355697e-02 8.822422660307729925e-02
3.472371766486922248e-04 1.308635346009305242e-04 5.758940385507089295e-04 -1.097316721363182299e-02 3.148283734948230730e-03 3.818664080069988660e-03 -2.579003737857515390e-03 -4.382747330299325422e-03 5.951692450912031418e-03 3.755830686200090605e-04 7.133716146115920594e-05 5.777837646821313167e-04 5.574692087693521730e-04 1.081868210238862713e-04 5.650281132950281697e-04 2.078698744564354967e-05 -8.442351492125523991e-04 3.037734756260044222e-04 -2.423573763547890326e-04 -3.193637162102289529e-04 -1.204700408781263677e-04 1.275565138709517819e-03 1.227849553891123546e-03 -1.768311227477668921e-03 -5.177849600095281186e-04 -1.204700408781184801e-04 -1.431467544551762042e-04 2.270033515370129679e-03 -2.952697080346118109e-04 1.175882085277034188e-03 -3.892835830728437300e-04 -7.558904525684212846e-06 -1.776342563536220599e-04 4.118223466422945567e-01 -8.078295752907227456e-02 -8.622447116765377118e-01 2.787346043846760865e-04 -9.448630657109225936e-06 1.445640490537462202e-04 1.885474247625799904e-03 1.322808291995081567e-04 1.661069269519505932e-03 -8.007714481898591755e-04 3.335366621958941471e-04 2.125941897849196148e-03 2.768448782532455677e-04 5.763664700834622047e-05 2.182633681791827326e-04 2.494438493476358598e-04 -4.440856408840848299e-05 -9.826575883390992888e-05 2.154287789820545727e-04 2.116493267192043771e-04 -3.118048116845177197e-05 5.574692087693738571e-05 6.141609927120183707e-05 3.661344379629160976e-04 -8.173065518397555976e-05 4.677072175268172372e-05 1.795239824851132399e-05 -9.921062189957368868e-06 1.747996671564691802e-05 4.332197156283823861e-04 2.362157664276872803e-04 -1.166905886152802378e-04 -1.062970948924476210e-04 -1.081868210238835608e-04 -7.086472992830564199e-06 -2.362157664276493332e-05 5.088087608852399305e-04 -5.121157816152311412e-04 1.885001816093011392e-04 -4.157397489127286918e-05 9.732089576820280100e-05 -9.921062189961434626e-06 -4.960531094981056126e-05 -9.921062189962247778e-05 2.220428204420695200e-05 4.707544009137400176e-02 -6.158145030769833148e-03 -5.562928542525345105e-02 -4.524585449408498605e-01 8.822422660307729925e-02 9.012151163902449857e-01
1.641320686583083610e+00 2.511181467000783152e-01 -2.720260766181260836e-02 -7.377490817069562445e-02 -1.489482136786430405e-02 6.436785148847934401e-02 -7.378199464368845328e-02 -2.822258734124737101e-02 -5.985896493890763281e-02 7.686744498476692777e-02 -3.993085802000215234e-02 4.259915131756933024e-03 -2.948927076713918627e-01 1.834451642077425740e-02 9.737569782601880608e-02 -2.941514625963417284e-01 -2.664041413771468282e-03 -9.822985403742132138e-02 -4.261332426355496535e-03 2.091170937031040789e-02 7.466307945246369177e-03 -4.353456575262293869e-03 1.882781387888532443e-02 -1.170449122649196150e-02 -4.390145608103844244e-01 1.184655138842156674e-01 -1.240227260051934843e-02 4.018030186934929901e-03 1.134780541918608892e-03 -4.440856408839844057e-05 -5.603226952277903794e-02 1.021722951790994538e-01 -1.086025607727940032e-02 -4.905256605637511695e-03 3.288123468673476656e-04 -9.448630656965264216e-07 -4.596517874601058762e-01 -3.919145542793019410e-01 4.214278245683103497e-02 -1.409263262507618516e-03 -1.340146529250846666e-02 -7.417175065829360002e-04 -1.421074050828963035e-03 -1.294084454797447131e-02 3.576779135248053191e-03 -3.899449872188289618e-03 -1.489387650479859389e-02 1.663431427183777872e-03 -4.106705585651934665e-02 5.104622712502338878e-03 6.087799975527667662e-02 3.189007333080363937e-02 -1.169740475349923762e-03 -3.403680221609845652e-02 3.191369490744643683e-02 6.117043487411396793e-03 3.298516962396240426e-02 -4.107130774031501896e-02 -8.464083342636936902e-03 -6.053076257862798765e-02 2.093816553615040175e-03 -1.064860675056025991e-03 -9.476976549078705049e-04 2.106099773469265364e-03 -1.440443743676027028e-03 -3.560244031598140506e-03 2.113658677994965755e-03 -1.044073687610225232e-04 3.779452262843018169e-03 2.094288985147883114e-03 -9.467527918421850611e-04 6.713252081874920537e-04 -9.757600879594967996e-03 -5.509496536159388599e-03 6.330582540261867324e-04 1.323516939294337898e-02 -2.914902557717819441e-04 7.086472992838018089e-06 9.732089576818924847e-05 8.692740204538170379e-05 -3.514890604444068263e-04 -1.842482978137030894e-05 2.026731275949697215e-04 3.538512181086692250e-04
2.511181467000783152e-01 2.026033022144005269e+00 -9.410363702946245024e-02 -4.708725087969538314e-02 -3.490796596268392737e-03 6.427194788730972164e-02 -5.456064529793459850e-02 -2.115973592505944814e-02 -6.734275285086967211e-02 4.020250615139402822e-02 -1.025124458827553209e-01 1.024703994763312420e-02 -1.634802076292743434e-02 -2.707783849398547327e-01 7.774805736200950980e-03 -4.825935351270955326e-02 -2.615659700491749784e-01 -2.963846464521492641e-02 1.048798002939140342e-04 6.391053776467540276e-03 2.888446391877783938e-03 2.082478196826489589e-03 6.781282222606064246e-03 -8.239205932997786764e-04 2.066817091512345161e-01 -6.425158608824363959e-01 4.981979486573089033e-02 2.939941428959009541e-03 7.368514617945323003e-03 -1.128638931991495214e-03 4.684158648261111356e-03 8.822186444541288419e-03 6.720338554867734404e-03 -4.121965124163147649e-03 5.092811924180924103e-04 -8.314794978256744950e-05 -4.154288889641125637e-01 -7.621393044536806105e-01 6.478500853199063714e-02 -1.133882922006190265e-02 -1.107426756166287468e-02 3.081198457282772682e-03 -1.083521720603808358e-02 -1.133788435699618555e-02 1.277454864840948338e-03 -1.052482968895207191e-02 -6.969782404215359856e-03 2.119327856389235411e-03 5.677634918702631484e-02 6.624434953698098150e-03 -8.313802872035630509e-02 1.286856252344761344e-02 -7.618903330358682904e-03 -1.325170449659330771e-02 1.112576259874414842e-03 -5.788231140544063819e-03 1.853348903391659978e-03 5.311689453352857332e-02 1.241455582037355454e-02 7.643044581687569172e-02 6.099091089162820851e-04 -8.777777880452774118e-04 6.288063702305005370e-04 -4.129051597156086634e-04 1.209897155642620462e-03 -6.529003784061407183e-04 -6.670733243917855836e-04 1.050782215376930111e-02 1.776342563536122479e-04 5.697524286236098877e-04 -9.146274476080017667e-04 -4.044013921241767498e-04 -8.095586747009721543e-03 2.268616220771520198e-03 -1.378555212871987023e-03 -6.222868150771004511e-03 4.514555727965982590e-03 -7.889606598683994595e-05 6.401447270190158871e-04 -3.349539567944453521e-04 6.755770919830358934e-05 5.489654411779433529e-04 -3.240880315387937574e-04 1.327532607323502010e-04
-2.720260766181260836e-02 -9.410363702946245024e-02 1.165798506639767362e+00 4.068296902030790752e-02 1.373689168083578466e-02 -3.558259819160125570e-02 -2.978728057806434917e-02 -1.684785332468844224e-02 -1.786594327799176374e-02 -4.130941323287433235e-03 1.022955998091747837e-02 -8.380935392854381785e-03 1.511639175677348401e-01 -7.056190131574618940e-02 -3.619605053701396291e-01 -1.437509943857011585e-01 4.903933797345380596e-02 -3.704789183390549412e-01 -9.419339902070491752e-03 -2.335229066904122297e-03 1.625778634015207641e-02 9.036197928924783601e-03 4.601483130011367953e-03 1.572771816028833980e-02 -2.224538358756109752e-02 4.949428953959352645e-02 -1.827072261534226638e-01 -3.883387200071338917e-04 -1.156039960897105139e-03 -3.156315071006772326e-03 -1.549575427764731273e-04 6.362235452963357733e-03 7.018820797325760197e-02 4.351094417598562730e-04 -8.976199124251833404e-05 -2.678686791289959773e-04 4.464619714943166701e-02 6.470233301374095358e-02 -1.653817445490173843e-01 -1.084230367903095404e-03 2.651285762384373267e-03 8.768801681328661571e-03 3.498355500794052796e-03 1.685635709227982764e-03 9.041394675786188634e-03 1.157929687028530453e-03 2.121690014053500412e-03 1.234936026883954457e-02 1.100529255786599631e-02 8.217001650953563441e-03 -1.835774450369422744e-02 5.403435657033369560e-02 -6.719866123334881057e-03 -5.805380405186724713e-02 -5.544834414816984802e-02 -4.691245121253887276e-03 -5.242572720096114192e-02 -2.291623636421575086e-02 -1.500206332582247962e-02 -3.331587169696115236e-02 1.119662732867202038e-04 -2.423573763548107166e-04 7.731342035178240084e-03 1.258085171993865480e-03 -1.255250582796736073e-03 -7.053402785530760513e-04 -1.100765471553021534e-03 6.755770919831903922e-04 -9.713192315506571223e-04 -2.125941897849169260e-04 4.993601302281415466e-04 3.675517325614795000e-04 9.179344683379970973e-04 -1.359657951557777461e-03 -1.032451871902140272e-02 6.028226359234610619e-04 -7.369931912544328868e-05 3.507331699918316264e-03 3.240880315387869269e-04 1.072419579581710119e-04 5.744767439521373956e-04 -6.283339386976517435e-04 9.401387503821836663e-05 5.749491754849936700e-04
-7.377490817069562445e-02 -4.708725087969538314e-02 4.068296902030790752e-02 1.676618880991906035e+00 -3.325681775535423851e-02 -3.100842160418892934e-01 4.723512194947912524e-02 3.999605357153616404e-03 3.716429896360108620e-02 -7.390624413682939098e-02 5.452615779603614543e-02 2.981420917543711052e-02 -3.222696425688280075e-01 -1.209660939876191915e-01 6.009329097920535281e-04 6.706165608882062867e-03 -2.839785943993680152e-03 -9.212887322212686553e-03 -3.230831696684050569e-01 1.190149517569264598e-01 -2.529681885827401305e-02 6.713252081874893432e-03 8.125822365112349201e-04 -9.602643336818362380e-03 -1.637400449723449419e-02 -4.762109851182018795e-04 -3.785121441237289993e-03 -3.418235837137120203e-01 -1.228416471730552073e-02 -1.125568127027934962e-01 1.007507486967366972e-02 -3.689690271600324940e-04 -3.491741459334067339e-03 -9.462945332553046596e-02 -1.074545521479554691e-02 -9.808198296763760704e-02 -4.199443895551457397e-03 3.075056847355627562e-03 8.750376851547296900e-03 -4.927101839716608311e-01 4.742834644641696212e-02 4.439264314574817849e-01 -5.107929733232347003e-03 1.465010183384543759e-03 1.372649818711296418e-02 -4.181019065770076246e-03 -1.155567529364251791e-03 9.207218143818429040e-03 3.957228248656489977e-02 4.493249065834203915e-02 -6.687740779100698196e-03 -4.024030067402241395e-02 -5.213187478752509540e-02 7.595754185248750068e-03 -9.968305343248146273e-04 3.396782721229972546e-04 -2.403259207635290075e-03 1.525953851122855386e-03 3.184188531445136935e-04 1.456978847325963999e-03 -4.034045615898772946e-02 5.250509569848085811e-02 -3.664651400359173871e-03 3.954818847838929841e-02 -4.460556803760607619e-02 2.884666939614931140e-03 1.525481419590007243e-03 5.210919807394759611e-04 1.486742033895846948e-03 -9.935235135948505217e-04 -8.447075807454357786e-04 -2.242632486464473784e-03 1.535402481779960492e-03 7.842363445397892811e-05 6.618765775303788162e-04 1.463120457253103699e-03 6.236096233692522799e-05 6.727425027860378919e-04 -6.065076018797322180e-03 2.031455591278178644e-04 2.579003737857504114e-03 1.704060539009352422e-03 -1.136670268050015559e-03 -1.096844289830327217e-02
-1.489482136786430405e-02 -3.490796596268392737e-03 1.373689168083578466e-02 -3.325681775535423851e-02 1.324897384233341135e+00 6.223576798070305088e-02 -3.940551415546685206e-03 5.958306492372008635e-03 -1.267061371118117716e-02 2.813754966533338342e-02 -2.100336108768433019e-02 -1.682706633724280476e-02 -1.472002170070782767e-01 -4.289739734426091244e-01 4.633136042712674048e-03 3.869214254085523181e-03 5.485874959516634508e-03 2.196806627777499188e-03 1.495156039496024492e-01 -4.274900659979103956e-01 3.065041298859112751e-02 -3.558826736999531025e-03 2.685300832749958674e-03 6.803014073117450052e-04 2.371133863401150149e-03 7.472921986706345526e-03 4.686520805925345565e-04 -1.512584038743055095e-02 -2.402408830876161250e-01 -3.422057808237920218e-02 -2.669238160633424090e-04 -2.706087820195595718e-03 7.998265851241523729e-04 -3.531898139626948353e-03 2.380393521445100732e-02 -2.099485732009294219e-03 5.662091921271688449e-03 4.209837389274259656e-03 -4.580696142565732210e-03 4.754031271970368677e-02 -1.485107420792190491e-01 -6.053690418855510458e-02 6.991986686259634570e-04 5.872323953392333436e-03 -9.821851568063188001e-04 -3.649061159774916706e-03 4.289205886793961975e-03 8.234481617669211009e-04 -5.974227435029236949e-02 -6.244552758129082864e-02 4.983207808558515195e-03 -1.071144014442995326e-02 -1.933284318750771308e-02 7.101118370349165411e-03 -6.736873658517680049e-04 -8.088027842484077096e-04 -1.489104191560147294e-03 -2.938524134360416323e-04 -1.297769420753713820e-03 -7.511661372401211203e-05 -1.885474247625813348e-03 -3.421349160938634559e-03 -3.820081374668576456e-03 5.946779162970339261e-02 -6.914602401177863400e-02 9.175092799584255721e-03 -4.492823877454604807e-04 6.183656333544023179e-03 -3.188912846773726785e-04 1.251943562066687833e-04 -5.007774248267564485e-05 1.788625783390456088e-03 4.006219398613577250e-04 7.369931912543244666e-05 5.083363293523836561e-04 -7.256548344658593150e-04 3.656620064300544022e-04 -7.525834318386147000e-04 1.163598865422793387e-03 4.642206728143501854e-02 -4.404006749277814513e-03 8.191962779712227624e-04 -2.538705328104937098e-02 3.153952913342489978e-03
6.436785148847934401e-02 6.427194788730972164e-02 -3.558259819160125570e-02 -3.100842160418892934e-01 6.223576798070305088e-02 1.900484342287689365e+00 -3.715626762754253853e-02 -1.271785686446674085e-02 -1.108404689439299040e-01 5.994730963555162245e-02 -6.731629668502975283e-02 -1.790090321142306234e-02 2.373212562145698978e-02 2.508564196308764663e-02 -2.655528197549414937e-01 1.005334301916265514e-03 1.359232763178204635e-02 1.613070225781398220e-02 -8.343140870225945749e-03 1.019318275288758069e-02 -2.666805138238672601e-01 1.854293766457345422e-03 -1.067128346413726350e-02 1.875411455975989003e-02 2.179373904215133398e-02 6.203026026391266282e-04 1.189440870269978939e-02 -1.383799202886683011e-01 -3.419175975887501356e-02 -5.550002815786422294e-01 -2.595538841507574225e-03 7.917952490656283418e-04 4.661009503151147294e-03 -3.159716578043339497e-02 -1.895395309815760742e-03 6.037202558358868015e-03 8.891633879871040091e-03 3.741657740214754738e-04 -1.302493736082273312e-02 4.450522358002760859e-01 -6.064792559877615202e-02 -7.095340532702345548e-01 6.611206870778166267e-03 -1.016672658704764493e-03 -3.341508231886067617e-03 9.913503285437198775e-03 -4.153618036864471959e-03 -1.324178343440336574e-02 4.334559313948081055e-03 6.761912529759000687e-03 -4.039289605913480574e-03 -5.745948518353520551e-02 -7.619139546125086593e-02 1.187692873598414703e-02 -2.497273082673523350e-03 -1.704532970542218129e-03 9.332884931557983155e-03 -3.445915600647106621e-03 -1.141867014911465911e-03 -2.941831155090412955e-03 -5.853851880457688200e-02 7.940676447386454950e-02 3.790790619631530592e-03 -8.516995674316728618e-03 7.406309140573744294e-03 -4.558491860521532088e-03 -3.438356696121449597e-03 7.204580876044443076e-04 -3.108599486188366127e-03 -2.591286957711729302e-03 2.087202512155046912e-03 9.075409746151820445e-04 -1.463592888785962684e-03 -2.079643607629357363e-03 -7.502212741743476392e-04 -1.294934831556580294e-03 1.843900272734518226e-03 -1.043601256077534949e-03 1.124387048195796962e-02 -4.364794932050812364e-03 5.903504434560751489e-03 7.236706220278667570e-03 3.177574489985280498e-03 3.816774353938606930e-03
-7.378199464368845328e-02 -5.456064529793459850e-02 -2.978728057806434917e-02 4.723512194947912524e-02 -3.940551415546685206e-03 -3.715626762754253853e-02 1.676308965906353032e+00 3.394704022485596495e-02 3.098404413709359151e-01 -7.391711006208506740e-02 4.693229333691882610e-02 -4.070139385008928606e-02 6.705693177349236409e-03 -7.974644274598842279e-04 9.598863884555542542e-03 -3.227071141682520961e-01 -1.188514904465585165e-01 2.526374865097412090e-02 6.734039069320558665e-03 2.825612998008019024e-03 9.193990060898497158e-03 -3.226008170733596359e-01 1.210558559788617317e-01 -4.880217734395990914e-04 -1.643967248030140521e-02 3.708587532914539055e-04 3.761027433061650896e-03 -3.419350775554659272e-01 1.190432976488979208e-02 1.126744481544744853e-01 1.012751476982070263e-02 3.793625208828722666e-04 3.451112347508534638e-03 -9.469228671940023434e-02 1.023570159084457101e-02 9.806072354865910667e-02 -4.186688244164330289e-03 1.146118898707137145e-03 -9.182179272577094958e-03 -5.110764322429467953e-03 -1.485797170830164757e-03 -1.372649818711296418e-02 -4.925637301964757020e-01 -4.794896599562357281e-02 -4.438078511427350770e-01 -4.191884991025757005e-03 -3.082615751881349637e-03 -8.720613664977382509e-03 1.522174398860048558e-03 -1.596818581050955029e-04 -1.484379876231600812e-03 -9.982478289234132662e-04 8.399832654168567711e-04 2.238380602668769807e-03 -4.023132447489816133e-02 -5.253060700125503774e-02 3.637722802986412089e-03 3.958125868568916628e-02 4.478887147235395549e-02 -2.906871221659129961e-03 -9.996651235219956421e-04 -3.429852928530101493e-04 2.398534892306749232e-03 1.522174398860048558e-03 -3.132221062831082271e-04 -1.455561552727408729e-03 3.954866090992215089e-02 -4.440242247847828172e-02 6.677819716910762295e-03 -4.034659776891487415e-02 5.212006399920371402e-02 -7.608982268168725319e-03 1.490049054625853121e-03 -6.755770919833611540e-05 -6.666008928589393923e-04 1.433357270683215329e-03 -7.369931912543786767e-05 -6.595144198661088281e-04 1.825003011420327529e-03 1.211314450241178335e-03 1.096371858297471961e-02 -5.920984401276412935e-03 -3.226707369402195130e-04 -2.571917264864651866e-03
-2.822258734124737101e-02 -2.115973592505944814e-02 -1.684785332468844224e-02 3.999605357153616404e-03 5.958306492372008635e-03 -1.271785686446674085e-02 3.394704022485596495e-02 1.324870928067501064e+00 6.242663031997663925e-02 1.478946913603756096e-02 -3.469064745757017773e-03 1.365752318331608234e-02 3.579141292912345514e-03 2.709394840925585628e-03 6.694354820560669559e-04 -1.493658431536872833e-01 -4.278755701287203506e-01 3.064757839939399181e-02 -3.847482403574183345e-03 5.470757150465260614e-03 2.175074777266154148e-03 1.472975379028464704e-01 -4.285091008142794533e-01 4.608097171471342568e-03 -2.390503556248162534e-03 7.470087397509213301e-03 4.795180058482095158e-04 1.443656278099462661e-02 -2.402144269217761918e-01 -3.404105409989416353e-02 3.264501892030784906e-04 -2.699001347202768190e-03 8.036060373869974727e-04 3.299934256994845570e-03 2.375385747196833569e-02 -1.763586912149120271e-03 3.632998487657841322e-03 4.306685853509619952e-03 8.125822365112497737e-04 -7.322688759258294848e-04 5.866654774998066382e-03 -1.019507247901904959e-03 -4.805809767971319646e-02 -1.486491645183457000e-01 -6.120208778681547612e-02 -5.681461614118754611e-03 4.200388758617156285e-03 -4.572192374974333798e-03 4.445580724169112888e-04 6.444438539680187941e-03 -3.188912846773808100e-04 -1.346429868637834303e-04 -5.385719474551770893e-05 1.796657119448996382e-03 1.824530579887462473e-03 -3.497883069261215061e-03 -3.453946936705652119e-03 -5.929204709948118768e-02 -6.919421202812989224e-02 9.174620368051403241e-03 6.661284613260838768e-04 -8.045509004527066606e-04 -1.107851944545860338e-03 2.938524134360389218e-04 -1.293989968490877286e-03 -7.795120292113078518e-05 5.988589353628039763e-02 -6.209829040464212579e-02 4.993601302281333934e-03 1.068734613625432761e-02 -1.925111253232375183e-02 7.091197308159202621e-03 7.492764111086268504e-04 3.585755334372292590e-04 -7.525834318386167600e-04 -1.157457255495676889e-04 7.842363445399248064e-05 5.116433500823721562e-04 -8.853366925709757430e-04 -2.535209334761807931e-02 3.173795037722420762e-03 -1.527843577254288723e-03 4.645324776260346955e-02 -4.379912741102196666e-03
-5.985896493890763281e-02 -6.734275285086967211e-02 -1.786594327799176374e-02 3.716429896360108620e-02 -1.267061371118117716e-02 -1.108404689439299040e-01 3.098404413709359151e-01 6.242663031997663925e-02 1.900239622753669977e+00 -6.457335920527140782e-02 6.408675472643039772e-02 -3.555000041583422643e-02 -1.801853866310442615e-03 -1.062026085858885222e-02 1.878104315713266526e-02 8.301566895334679466e-03 1.025034696836312799e-02 -2.667527958483941752e-01 -8.980923439580890816e-04 1.354272232083222546e-02 1.598377605109596589e-02 -2.369574839342714068e-02 2.505115446118920050e-02 -2.652953445695352963e-01 -2.184428921616701769e-02 2.947972765017323887e-04 1.193645510912394458e-02 1.386463716731988483e-01 -3.394373320412595596e-02 -5.548410721520700140e-01 2.728764533772658728e-03 8.144719626426716189e-04 4.653450598625452975e-03 3.162078735707606059e-02 -2.031928022810983690e-03 6.109484582885725025e-03 -9.903109791714409527e-03 -4.132358617885991542e-03 -1.314210038097086801e-02 -6.631993858223776857e-03 -1.026593720894734873e-03 -3.361822787798852182e-03 -4.449501905891792841e-01 -6.126492118068524451e-02 -7.094792512124232786e-01 -8.921397066440907644e-03 3.774727947514666844e-04 -1.292525430739024407e-02 3.419459434807220304e-03 9.599808747621119565e-04 -3.102457876261242690e-03 2.570499970266080549e-03 2.085312786023621814e-03 9.099031322794715482e-04 5.839867907085168064e-02 7.950644752729704723e-02 3.781814420507285772e-03 8.473531973294028130e-03 7.385522153128116357e-03 -4.556602134390117832e-03 2.488296883549272892e-03 -1.707367559739323250e-03 9.327215753163690948e-03 3.433632380792886636e-03 -1.132418384254343241e-03 -2.938524134360400060e-03 -4.334559313948081055e-03 6.991514254726726579e-03 -4.049210668103438160e-03 5.757853792981473817e-02 -7.611013723759973981e-02 1.184905527554571542e-02 1.324698018126474084e-03 1.822640853756053638e-03 -1.024231563230472474e-03 1.360130383090637747e-03 -2.062636072446580489e-03 -7.351034651229475074e-04 -7.247099714001493248e-03 3.197889045898032537e-03 3.854096445034157527e-03 -1.123867373509658193e-02 -4.410148359204950526e-03 5.947440567116327875e-03
7.686744498476692777e-02 4.020250615139402822e-02 -4.130941323287433235e-03 -7.390624413682939098e-02 2.813754966533338342e-02 5.994730963555162245e-02 -7.391711006208506740e-02 1.478946913603756096e-02 -6.457335920527140782e-02 1.647501980758963480e+00 -2.515055405570196800e-01 2.632530230530013421e-02 -4.316606915699596619e-03 -1.874466592910277105e-02 1.168937341744056418e-02 -4.263694584019780617e-03 -2.096603899658875531e-02 -7.527724044517567978e-03 -2.942974439399940190e-01 2.715536450852701691e-03 9.845189685786337463e-02 -2.947297187925566608e-01 -1.850561557347796260e-02 -9.694342297345615034e-02 -4.388274779233736211e-01 -1.183478784325346922e-01 1.265218888139983330e-02 4.054879846497670519e-03 -1.199031230386946208e-03 1.927520654049849223e-04 -5.602234846058902484e-02 -1.018808049233276836e-01 1.090324734676925353e-02 -4.914705236294517922e-03 -4.384164624897797210e-04 6.850257226402180319e-05 -3.943386004743849524e-03 1.492411212290136249e-02 -1.590204539591216553e-03 -1.473513950975941737e-03 1.295690722009155277e-02 -3.588589923569430237e-03 -1.457923710391692811e-03 1.342414200608553487e-02 7.478591165100811206e-04 -4.610615231541462800e-01 3.923085621777033238e-01 -4.208939769361837169e-02 2.090981964417881062e-03 7.284894236629982627e-04 -3.759610138463087385e-03 2.086730080622209611e-03 9.443906341778901363e-04 -6.717976397203239336e-04 2.084367922957925529e-03 1.059191496661745276e-03 9.410836134479314517e-04 2.109406794199256575e-03 1.444695627471752255e-03 3.575834272182356905e-03 3.191889165430780717e-02 -6.072634923323015632e-03 -3.300170472761233820e-02 -4.098012845447393526e-02 8.394635907307164413e-03 6.037344287818713351e-02 -4.098249061213821154e-02 -4.516445454097390774e-03 -6.080099341542126445e-02 3.190566357138785447e-02 1.235408458416791411e-03 3.402924331157277521e-02 1.202574466883361837e-02 2.470816916833571981e-04 1.370051445281298547e-05 -1.074923466705838410e-02 5.495323590173743084e-03 -5.659729763607305271e-04 4.488099562125662592e-05 -1.823585716821817687e-04 -3.207810108088004868e-04 -1.823585716821912554e-04 -6.850257226402291450e-05 3.821971100799914818e-04
-3.993085802000215234e-02 -1.025124458827553209e-01 1.022955998091747837e-02 5.452615779603614543e-02 -2.100336108768433019e-02 -6.731629668502975283e-02 4.693229333691882610e-02 -3.469064745757017773e-03 6.408675472643039772e-02 -2.515055405570196800e-01 2.026495060183138186e+00 -9.445937797370257405e-02 -2.113186246462074244e-03 6.707582903480632450e-03 -8.111649419126836609e-04 -9.354144350536344743e-05 6.394360797197520645e-03 2.902619337863425117e-03 4.813888347183145622e-02 -2.617261243388129266e-01 -2.943106720229142145e-02 1.631778514482469869e-02 -2.705913020528440960e-01 7.749766864959632511e-03 -2.066358832925475619e-01 -6.431186835183599904e-01 5.026765995887776811e-02 -2.929075503703307097e-03 7.359065987288193611e-03 -1.156512392429962172e-03 -4.583530731763025765e-03 8.732896884831645862e-03 6.676402422312162355e-03 4.112516493505967950e-03 5.295957483308737224e-04 -9.070685430823168254e-05 1.052577455201776993e-02 -6.931987881586966320e-03 2.093344122082175553e-03 1.085694905654940173e-02 -1.131945952721483475e-02 1.283596474768060932e-03 1.133788435699619596e-02 -1.101332389392453703e-02 3.098205992465544352e-03 4.160926552677743917e-01 -7.608401177383283809e-01 6.471603352819377264e-02 6.675457559246391476e-04 1.020877299347182007e-02 1.653510364993979014e-04 -5.664454078935861510e-04 -9.136825845423271648e-04 -4.020392344599306141e-04 -6.028226359234677839e-04 -8.758880619138577350e-04 7.643942201600046477e-04 4.129051597156032424e-04 1.210842018708308508e-03 -6.514830838075529214e-04 -1.022814268631901590e-03 -5.790120866675511034e-03 1.907678529670014987e-03 -5.319295601031829440e-02 1.237959588694229410e-02 7.656036448841091469e-02 -5.683020638177182365e-02 6.231371918362398586e-03 -8.322448369086885012e-02 -1.278730429979649599e-02 -7.629769255614341980e-03 -1.319737487031493774e-02 6.184128765076879128e-03 4.512193570301698507e-03 -8.220308671682844607e-05 8.068185718104125062e-03 2.292237797414295973e-03 -1.396980042653353862e-03 -5.489654411779507255e-04 -3.288123468673476656e-04 1.289738084695108474e-04 -6.557349676032796660e-04 -3.392058405901511716e-04 6.472312000117136366e-05
4.259915131756933024e-03 1.024703994763312420e-02 -8.380935392854381785e-03 2.981420917543711052e-02 -1.682706633724280476e-02 -1.790090321142306234e-02 -4.070139385008928606e-02 1.365752318331608234e-02 -3.555000041583422643e-02 2.632530230530013421e-02 -9.445937797370257405e-02 1.165552842242682408e+00 -9.120290741773048881e-03 4.494713603586053541e-03 1.579385857488809636e-02 9.348947603675055937e-03 -2.414597564423829820e-03 1.619825996701229620e-02 1.438511498706664948e-01 4.914232804761627105e-02 -3.708200139057765132e-01 -1.509962043735711967e-01 -7.087228883283218372e-02 -3.616548421683821735e-01 2.270742162669371622e-02 5.007915977726849766e-02 -1.825291194655361549e-01 3.316469360645002201e-04 -1.139032425714315254e-03 -3.140724830422543350e-03 6.854981541731504716e-04 6.709472629612057981e-03 7.025907270318590414e-02 -4.403061886211506086e-04 -8.598253897967965810e-05 -2.711756998589863205e-04 -1.129111363524341188e-03 2.086730080622201371e-03 1.235219485803667853e-02 -3.499772795392631919e-03 1.692249750687958246e-03 9.049426011844746709e-03 1.081868210238808503e-03 2.666403571435744559e-03 8.758408187605835893e-03 -4.463485879264313116e-02 6.465839688118540929e-02 -1.653557608147103730e-01 1.114465986005834519e-03 7.601423363642981776e-04 -9.925786505291462128e-04 2.277119988362960243e-04 5.059741716881131258e-04 3.524339235101112437e-04 -9.779332730105636494e-05 -2.343260402962730245e-04 7.856536391384907891e-03 -1.238243047613942719e-03 -1.239187910679649847e-03 -6.897500379688515206e-04 5.543086418145419525e-02 -4.615656075997022142e-03 -5.232226469526581047e-02 2.293277146786569173e-02 -1.496946555005546423e-02 -3.331398197082973550e-02 -1.104261464896157466e-02 8.287393949349013134e-03 -1.838467310106697838e-02 -5.399136530084386321e-02 -6.789313558664620586e-03 -5.803963110588158253e-02 -5.135330762137945435e-04 -8.551010744682304484e-05 3.512528446779726067e-03 -8.947853232280843184e-04 -1.349736889367811853e-03 -1.033302248661280114e-02 6.599868513989638015e-04 9.637603270249431786e-05 5.725870178207150083e-04 -3.056632017574274600e-04 1.011003480310502861e-04 5.777837646821313167e-04
-2.948927076713918627e-01 -1.634802076292743434e-02 1.511639175677348401e-01 -3.222696425688280075e-01 -1.472002170070782767e-01 2.373212562145698978e-02 6.705693177349236409e-03 3.579141292912345514e-03 -1.801853866310442615e-03 -4.316606915699596619e-03 -2.113186246462074244e-03 -9.120290741773048881e-03 1.701203273098633950e+00 -2.286918218354335730e-01 3.068419184319028381e-01 2.486974075257273459e-02 -3.866852096421263818e-03 -4.890658471272146812e-02 3.863923020917554157e-02 4.944562909170942266e-02 -4.991239144617052453e-03 1.909568255801423822e-03 -6.305071237487891098e-03 7.715751794594007638e-03 -5.127157696619553950e-02 5.160227903919423209e-02 4.740708702743848257e-02 -7.567597265890568803e-02 -6.774620937992816005e-02 -3.034286006070226888e-02 -1.007601973273943019e-02 8.723448254174519939e-03 -1.619495294628243119e-03 9.498708399590131621e-03 -2.069722545439414522e-03 -5.598786095869056310e-03 -4.051572825767710967e-02 8.903917099725277423e-03 5.302949469995032333e-02 -3.769672930112909215e-02 -5.112606805407601124e-02 1.851931608793083023e-03 -2.624357165011625363e-03 1.120607595932947113e-03 2.276647556830057890e-03 -2.332866909239843418e-03 -2.111768951863540657e-03 -2.612546376690223922e-04 -4.478499753378456516e-01 4.266174849567264671e-01 -6.222112260318452687e-02 -4.319172218922980866e-01 -3.547913568590592426e-02 -4.094346776752436634e-01 -7.880157968027684534e-03 -1.312414798272247595e-03 -1.256904093161728860e-02 1.589259676525482320e-03 -3.589062355102305701e-03 -2.839313512460804687e-03 4.214089273069944984e-04 1.415877303967552148e-03 2.159484536681902621e-03 -9.286114209805306635e-03 1.528221522480572442e-02 -4.582585868697134322e-04 -1.923741201787106635e-03 8.267551824969190336e-04 -1.953504388357000209e-03 -1.346902300170687867e-03 8.343140870225814777e-04 -1.233046300752572381e-04 -7.743625255032473946e-03 -5.026671509581273362e-04 -8.470697384096777943e-04 -4.399282433949272368e-03 6.519555153403576962e-05 -3.023561810274247568e-04 -8.036060373869976028e-03 5.785868982879791879e-03 -1.288320790096618255e-03 -6.867737193118606670e-03 -3.768586337587345216e-03 5.574692087693467520e-04
1.834451642077425740e-02 -2.707783849398547327e-01 -7.056190131574618940e-02 -1.209660939876191915e-01 -4.289739734426091244e-01 2.508564196308764663e-02 -7.974644274598842279e-04 2.709394840925585628e-03 -1.062026085858885222e-02 -1.874466592910277105e-02 6.707582903480632450e-03 4.494713603586053541e-03 -2.286918218354335730e-01 1.813017423431779296e+00 2.784842156722588252e-02 6.590419883332514911e-03 1.308777075469249630e-02 -1.733351294046377687e-03 -4.912484808090061134e-02 -1.456222956873413077e-01 9.468472781487456691e-03 6.298457196027885258e-03 -5.141944803597921568e-03 1.047097249420656830e-02 6.213891951646768885e-02 4.236765986647016667e-03 -6.754022923160321601e-02 -3.219620896409399607e-02 -2.068919411833550909e-02 -3.360452736353579384e-02 8.008659344964412508e-03 -7.882047694159103127e-03 1.123867373509655591e-02 1.499403198976391113e-02 -1.902954214341456146e-03 4.849509684760439435e-03 -5.326665532944373227e-02 1.427357390215950109e-02 6.879311765673566670e-02 2.882777213483500404e-03 4.095508958323260465e-03 2.094761416680737762e-03 -1.904843940472870402e-03 6.184128765076875442e-04 3.266864049694948209e-03 -2.352236602086919554e-03 -2.329087456976960697e-04 4.515973022564545233e-03 4.291558595827584255e-01 -7.784277988434684659e-01 7.698885988871073671e-02 -4.105288291053366123e-02 -1.680627934979716520e-01 -6.922444764623261748e-02 -6.609317144646702788e-04 6.415620216176050935e-04 -1.084230367903085863e-03 -3.080726025749912396e-03 2.853486458446490210e-04 4.309992874239592514e-03 -5.924763853539272672e-03 7.754963611821012390e-03 -3.732209109557480171e-04 1.165346862094358144e-02 -1.103978005976443896e-02 2.228931972011659497e-03 -9.202966260022729401e-04 -1.132654600020765318e-02 -7.884882283356164229e-04 -1.845789998865954165e-03 1.166905886152788934e-03 -1.283124043235201947e-03 1.859018081785905347e-03 -5.952637313977741148e-04 -3.119465411444050790e-03 2.621995007347335859e-04 7.119543200130517505e-04 2.233183855807365642e-03 2.711756998589858868e-04 -1.487686896961582482e-03 1.213204176372608854e-03 -1.464537751851667860e-03 8.414005600154270039e-04 1.006279164981953669e-04
9.737569782601880608e-02 7.774805736200950980e-03 -3.619605053701396291e-01 6.009329097920535281e-04 4.633136042712674048e-03 -2.655528197549414937e-01 9.598863884555542542e-03 6.694354820560669559e-04 1.878104315713266526e-02 1.168937341744056418e-02 -8.111649419126836609e-04 1.579385857488809636e-02 3.068419184319028381e-01 2.784842156722588252e-02 1.748950038398195517e+00 4.864533007505243700e-02 -3.197463857518474672e-02 -1.420029977141362698e-01 5.673430278060226026e-03 2.364567065094445517e-02 6.285229113107929089e-03 -7.754018748755263195e-03 1.051112917449927193e-02 -1.847821454457234530e-02 5.194384703744879886e-03 -5.265532892592886260e-02 -1.422585831734109879e-02 -6.460028780264417958e-02 -8.578600746201070493e-02 1.865301421172883486e-02 -4.061966319490606901e-03 2.957893827207511758e-03 -1.360886273543197855e-02 -6.905059284214085276e-03 9.108479953451657741e-04 -1.293612023264592223e-02 9.957911849525623305e-03 -5.182573915423545775e-04 -1.150370782502842075e-02 4.805290093285177755e-02 6.787707291452910185e-02 -1.807050613171831818e-03 4.531090831615906117e-03 2.926240914506202627e-03 -4.468257437746154213e-03 3.623549857000745757e-03 3.011751021953030551e-03 -1.783429036529046502e-03 -6.118177323090269459e-02 7.807497998274524897e-02 -1.613816667603309440e-01 -4.122338345074116894e-01 -6.744857751422927983e-02 -7.678491119597707915e-01 -1.054750640252914012e-02 -2.821833545745163190e-03 -2.064384069118139348e-02 9.614454125139769783e-03 3.398672447361579356e-03 8.660614860304761964e-03 3.508276562984023392e-03 2.485934725884991411e-03 -9.228949994329781886e-03 -1.066277969654589285e-03 1.002027281186250018e-03 7.039229839545126490e-04 2.783094160051024363e-03 -7.889606598684821299e-04 3.006081843558749619e-03 2.072084703103676054e-03 -9.089582692137481573e-04 1.000609986587691928e-03 -4.960531094981449150e-04 1.944055757699869515e-03 4.829195128847659640e-03 1.428632955354661258e-03 -9.514771071707261215e-04 -1.113993554472976835e-03 -2.101375458140714112e-03 8.722975822641674398e-03 -1.742327493170627928e-03 1.372413602944870525e-03 -3.417097277142937956e-03 5.692799970907265082e-04
-2.941514625963417284e-01 -4.825935351270955326e-02 -1.437509943857011585e-01 6.706165608882062867e-03 3.869214254085523181e-03 1.005334301916265514e-03 -3.227071141682520961e-01 -1.493658431536872833e-01 8.301566895334679466e-03 -4.263694584019780617e-03 -9.354144350536344743e-05 9.348947603675055937e-03 2.486974075257273459e-02 6.590419883332514911e-03 4.864533007505243700e-02 1.700246126813069081e+00 -2.868807413056974065e-01 -2.516250657348321207e-01 1.850041882661647083e-03 -7.800789470507979613e-03 -6.205388184055379494e-03 3.870867764450530712e-02 4.935397737433548648e-02 -5.666343805067367706e-03 -5.155172886517867675e-02 4.038203013387902524e-02 -5.745334357360806776e-02 -7.568920074182558522e-02 -5.960290704810004142e-02 4.368574384313667069e-02 -1.008452350033100034e-02 8.857618809505453383e-03 -1.823585716821814434e-04 9.496818673458803234e-03 -8.347865185554600867e-04 5.889803920107959320e-03 -4.046565051519443457e-02 -2.532233016104806344e-03 -5.371168583339350211e-02 -2.624357165011603679e-03 6.212474657048231309e-04 -2.459950991577912905e-03 -3.773641354988893637e-02 -5.036309112851458658e-02 9.027221729800529240e-03 -2.337591224568379058e-03 -2.021062097555309436e-03 6.340031170919263864e-04 1.583590498131212448e-03 -2.972539204726046616e-03 3.515835467509683017e-03 -7.877795810363394380e-03 1.320446134330779866e-03 1.223030752255998763e-02 -4.323334340727437164e-01 5.220557410665052633e-02 4.083688721371218078e-01 -4.473388044192961321e-01 4.293330214075791740e-01 -2.967531430477761412e-02 -1.345957437104986160e-03 8.376211077525943724e-04 1.785791194193464809e-04 -1.916182297261395402e-03 8.754156303810095921e-04 1.810357633901795923e-03 -9.288003935936688799e-03 1.495434774100408773e-02 -2.800101695233812513e-03 4.162121804456052950e-04 8.465973068768175083e-04 -2.750496384284015043e-03 -7.814962416493636405e-03 -3.141669693488343285e-04 9.127377214765820899e-04 -4.550460524462976615e-03 1.261392192723894638e-04 2.626719322676244464e-04 -6.268694009458002959e-03 -3.777090105178728015e-03 2.338536087634031976e-04 -7.916535196057559662e-03 5.902559571495083826e-03 1.559024058421639922e-05
-2.664041413771468282e-03 -2.615659700491749784e-01 4.903933797345380596e-02 -2.839785943993680152e-03 5.485874959516634508e-03 1.359232763178204635e-02 -1.188514904465585165e-01 -4.278755701287203506e-01 1.025034696836312799e-02 -2.096603899658875531e-02 6.394360797197520645e-03 -2.414597564423829820e-03 -3.866852096421263818e-03 1.308777075469249630e-02 -3.197463857518474672e-02 -2.868807413056974065e-01 1.790925580092395775e+00 -3.681800665001806749e-02 7.764884674010968241e-03 -1.018326169069764565e-02 -1.238998938066510416e-02 -4.913760373228773237e-02 -1.456789874712839383e-01 2.360834855984888028e-02 5.986983086416326760e-02 2.830526285949703721e-02 5.813931415931407332e-02 -1.759524000966564139e-02 6.019250160110354089e-03 3.620101106810894032e-02 8.621403043077832673e-03 -1.104544923815870341e-02 -1.184716554941428121e-02 1.609432502978402207e-02 -3.616463384007910422e-03 -6.948995416769734521e-03 -5.411372506785340486e-02 -1.059663928194601659e-03 -7.104661606845580346e-02 -2.829864881803706086e-03 -8.744707673153031147e-04 -4.055352278030548152e-03 -7.419064791960833238e-03 -1.075112439318980616e-02 -1.648786049665253639e-04 -3.078363868085637854e-03 -1.886891542224376859e-03 -4.641167378771219112e-03 -5.053600106953966623e-03 -9.752876564266394627e-03 -2.214759026026005308e-03 1.596818581051171870e-03 9.221863521336886053e-04 -1.520284672728599174e-03 4.741275620583274009e-02 -1.667669138033493759e-01 -6.168538524492653274e-02 4.320632032359503771e-01 -7.714769137005671462e-01 5.577715649503720008e-02 -2.245467075661609045e-03 1.616660705431094847e-03 1.011475911843361846e-03 -1.498080390684402956e-03 1.225959827759703870e-03 1.196196641189812681e-03 1.157646228108815019e-02 -1.997912952445388135e-02 3.335366621958927918e-04 -6.535145393988430439e-03 6.989152097062434690e-03 -1.082340641771664669e-03 1.465010183384524677e-03 -1.124387048195791888e-04 4.189522833361478994e-03 -3.462923135829905179e-04 3.642447118314937103e-04 -2.576641580193223501e-03 -1.683745983096563738e-03 1.572252141342693737e-03 -3.406231351887287770e-04 7.606147678971538015e-04 -3.610794205613642501e-03 -8.499043276068168505e-04
-9.822985403742132138e-02 -2.963846464521492641e-02 -3.704789183390549412e-01 -9.212887322212686553e-03 2.196806627777499188e-03 1.613070225781398220e-02 2.526374865097412090e-02 3.064757839939399181e-02 -2.667527958483941752e-01 -7.527724044517567978e-03 2.902619337863425117e-03 1.619825996701229620e-02 -4.890658471272146812e-02 -1.733351294046377687e-03 -1.420029977141362698e-01 -2.516250657348321207e-01 -3.681800665001806749e-02 1.768985859706592390e+00 6.202553594858245534e-03 -1.245046061687059627e-02 -1.365090914185610946e-02 5.023364488851211895e-03 9.363592981193564341e-03 6.334834424057748242e-03 -1.818814158339909781e-02 4.352275496430157292e-02 -3.832270108216244420e-02 7.006537577471522171e-02 8.838249116658386528e-02 -7.917007627590401733e-03 2.182161250259002060e-03 -3.452529642107090343e-03 -1.038357266062832351e-02 3.541346770283899069e-03 -2.954586806477524884e-03 -1.127363366852785105e-02 1.542488954772807319e-03 -1.710202148936471739e-03 3.806380860215769976e-03 -4.048738236570572670e-03 -3.676934620213396024e-03 -2.986239719178845724e-03 -4.766503464437751858e-02 -6.596986681639194217e-02 1.300367794184425184e-02 -3.080726025749901554e-03 -3.030648283267238161e-03 -2.853486458446490210e-04 -8.743762810087306672e-03 -1.497135527618690407e-03 9.900747634050136720e-03 1.045396495902377321e-02 -1.691304887622237024e-04 -1.306556647264829618e-02 4.117684894475490687e-01 -6.321653584291080097e-02 -7.795328161988170912e-01 -3.137606782305698422e-02 5.506284001735985145e-02 -1.565434954323590144e-01 -1.646423892000985819e-03 7.785671661456711971e-04 -1.009680672018511104e-02 -2.537429762966230892e-03 1.612881253168252675e-03 2.503887124133499266e-03 -1.467844772581651481e-03 1.439498880610332043e-03 8.305346347597502557e-04 -2.191609880916087216e-03 -4.297237222852500101e-03 -6.250269179676666044e-04 -1.478710697837333650e-04 -8.943128916952239240e-04 4.325110683290975949e-03 -1.601542896379725724e-03 6.373101378219039360e-04 -7.728979877513978552e-04 -9.321074143236554067e-04 3.248911651446424742e-03 -1.384224391266254944e-04 2.091454395950754358e-03 -8.368652173000142719e-03 2.985767287645989558e-04
-4.261332426355496535e-03 1.048798002939140342e-04 -9.419339902070491752e-03 -3.230831696684050569e-01 1.495156039496024492e-01 -8.343140870225945749e-03 6.734039069320558665e-03 -3.847482403574183345e-03 -8.980923439580890816e-04 -2.942974439399940190e-01 4.813888347183145622e-02 1.438511498706664948e-01 3.863923020917554157e-02 -4.912484808090061134e-02 5.673430278060226026e-03 1.850041882661647083e-03 7.764884674010968241e-03 6.202553594858245534e-03 1.700679818960230572e+00 2.883117364187164355e-01 2.514318412378942491e-01 2.484470188133139357e-02 -6.531838373258455274e-03 -4.878705953490905523e-02 -5.142464478284064500e-02 -4.028045735431512453e-02 5.714106633039066352e-02 -7.622068621628783069e-02 5.963786698153131227e-02 -4.407172040547951974e-02 -1.012279045449215528e-02 -8.843445863519799194e-03 2.820416251146507089e-04 9.529416449225889749e-03 9.047063854180407115e-04 -5.920039538210724456e-03 -2.317749100188475162e-03 1.984684869525427803e-03 -6.557349676032525609e-04 -3.778507399777301240e-02 5.032954848968183847e-02 -9.007379605420603660e-03 -2.597900999171717362e-03 -6.297512332962130858e-04 2.442471024862282250e-03 -4.049824829096144302e-02 2.495855788074957237e-03 5.378113326872325378e-02 -9.225170542066948171e-03 -1.571496250890126387e-02 2.784039023116726286e-03 4.322748525626806792e-04 -8.669118627896345991e-04 2.739630459028334283e-03 -1.328949901922181964e-03 -8.314794978254655151e-04 1.067695264253120269e-04 -1.905316372005741747e-03 -8.688015889210461444e-04 -1.810830065434654908e-03 -4.324104404125990730e-01 -5.290760736447362722e-02 -4.079063616664564407e-01 -4.458879671818972712e-01 -4.288464169287381500e-01 2.979247732492577155e-02 1.589259676525487741e-03 2.190665017850373150e-03 -3.499772795392629317e-03 -7.865040158976304568e-03 -1.334146648783582009e-03 -1.221613457657433691e-02 -6.323023635736372064e-03 -1.053522318267567561e-04 -2.768448782532489287e-04 -6.104287836024320860e-03 2.886556665746280344e-04 -9.335247089222398426e-04 -7.593864459117333210e-03 -5.915315222882170168e-03 -3.165291270134057248e-05 -6.458611485665862080e-03 3.768586337587338710e-03 -2.456643970848019273e-04
2.091170937031040789e-02 6.391053776467540276e-03 -2.335229066904122297e-03 1.190149517569264598e-01 -4.274900659979103956e-01 1.019318275288758069e-02 2.825612998008019024e-03 5.470757150465260614e-03 1.354272232083222546e-02 2.715536450852701691e-03 -2.617261243388129266e-01 4.914232804761627105e-02 4.944562909170942266e-02 -1.456222956873413077e-01 2.364567065094445517e-02 -7.800789470507979613e-03 -1.018326169069764565e-02 -1.245046061687059627e-02 2.883117364187164355e-01 1.795114158062691700e+00 -3.644951005439087122e-02 3.914095249706798889e-03 1.309580209075103877e-02 -3.201904713927315044e-02 -5.996951391759580696e-02 2.799393047934534140e-02 5.826876039931644380e-02 1.739918092353068962e-02 6.124602391937100654e-03 3.625864771511730367e-02 -8.664866744100385709e-03 -1.109788913830565306e-02 -1.184196880255286924e-02 -1.609432502978419555e-02 -3.717563732038958214e-03 -6.889941475162809394e-03 3.084977909545603796e-03 -1.857128355654483068e-03 -4.577861553368603453e-03 7.378908111668134803e-03 -1.066325212807870543e-02 -1.828310032150366879e-04 2.829392450270852739e-03 -8.702188835196014152e-04 -4.053462551899117416e-03 5.401309715135520217e-02 -9.613981693606889114e-04 -7.091858712305201817e-02 -1.158921793247523827e-02 -2.077753881497946403e-02 3.670793010286259360e-04 6.522862174134185301e-03 6.988679665529580476e-03 -1.075726600311695908e-03 2.239325465734485175e-03 1.609101800905407900e-03 8.721086096510238025e-04 1.494300938421552760e-03 1.224070101628278772e-03 1.193362051992688695e-03 -4.805101120672035375e-02 -1.669894290553242677e-01 -6.270961680815698158e-02 -4.315359696452837901e-01 -7.730023951201571153e-01 5.614140120686868241e-02 5.065883326808208291e-03 -1.048798002938936512e-02 -2.211924436828867444e-03 -1.610046663971120449e-03 9.136825845422946388e-04 -1.547685701634214303e-03 2.962145711003230045e-04 3.618825541672286011e-04 -2.553492435083309746e-03 -1.638864987475301040e-03 -1.199976093452660274e-04 4.204168210879997807e-03 -9.382490242507781925e-04 -3.610794205613645103e-03 -8.177789833726579506e-04 1.476820971705907143e-03 1.601542896379727892e-03 -3.146394008816770504e-04
7.466307945246369177e-03 2.888446391877783938e-03 1.625778634015207641e-02 -2.529681885827401305e-02 3.065041298859112751e-02 -2.666805138238672601e-01 9.193990060898497158e-03 2.175074777266154148e-03 1.598377605109596589e-02 9.845189685786337463e-02 -2.943106720229142145e-02 -3.708200139057765132e-01 -4.991239144617052453e-03 9.468472781487456691e-03 6.285229113107929089e-03 -6.205388184055379494e-03 -1.238998938066510416e-02 -1.365090914185610946e-02 2.514318412378942491e-01 -3.644951005439087122e-02 1.769359080617547875e+00 4.891792306950996927e-02 -1.715871327330726649e-03 -1.418036316072712744e-01 1.823255014748750152e-02 4.320055665889420415e-02 -3.836191289938943594e-02 -7.021560900216330947e-02 8.820438447869738408e-02 -7.931653005108917076e-03 -2.181216387193320519e-03 -3.476623650282717731e-03 -1.038498995522689136e-02 -3.531898139626977844e-03 -3.037262324727217112e-03 -1.121032784312522845e-02 3.060411469837134336e-03 -2.982932698448841069e-03 -2.220428204420275072e-04 4.773448207970724944e-02 -6.591364746398215013e-02 1.298856013279286840e-02 4.026061522993512262e-03 -3.667485989556289183e-03 -2.961200847937508172e-03 -1.591149402656907418e-03 -1.724375094922128747e-03 3.910788228976807245e-03 1.439026449077476962e-03 1.502332274480099993e-03 8.456524438111293540e-04 2.170350461937598126e-03 -4.307630716575317972e-03 -6.122712665805715888e-04 1.625636904555354412e-03 7.658115147585666405e-04 -1.019885193128187116e-02 2.522784385447712080e-03 1.601542896379727892e-03 2.499635240337797892e-03 -4.117122700951393321e-01 -6.412454924905883202e-02 -7.792299875862568337e-01 3.148330978101515631e-02 5.546960356714833451e-02 -1.566360920127986556e-01 8.735259042495911730e-03 -1.410208125573299840e-03 9.884212530400190641e-03 -1.046152386354946492e-02 -1.922796338721472690e-04 -1.307595996637112012e-02 1.674297352439454512e-03 6.231371918362402056e-04 -7.540007264371815718e-04 2.924351188374782300e-04 -8.787226511109980922e-04 4.344480376138044712e-03 -1.995550794781109864e-03 -8.357313816211613816e-03 3.368436829258826472e-04 9.902164928648673342e-04 3.271115933490629200e-03 -1.152732940167141250e-04
-4.353456575262293869e-03 2.082478196826489589e-03 9.036197928924783601e-03 6.713252081874893432e-03 -3.558826736999531025e-03 1.854293766457345422e-03 -3.226008170733596359e-01 1.472975379028464704e-01 -2.369574839342714068e-02 -2.947297187925566608e-01 1.631778514482469869e-02 -1.509962043735711967e-01 1.909568255801423822e-03 6.298457196027885258e-03 -7.754018748755263195e-03 3.870867764450530712e-02 -4.913760373228773237e-02 5.023364488851211895e-03 2.484470188133139357e-02 3.914095249706798889e-03 4.891792306950996927e-02 1.700864067258044177e+00 2.285911939189353703e-01 -3.059400466356819170e-01 -5.117850795422283772e-02 -5.161456225904848677e-02 -4.742362213108842345e-02 -7.602320983555441170e-02 6.758794481642158014e-02 3.035372598595796612e-02 -1.005853976602385375e-02 -8.697936951400336847e-03 1.663431427183778523e-03 9.510519187911552902e-03 2.138225117703414398e-03 5.563826162437765510e-03 -2.356016054349781893e-03 2.107044636534983334e-03 2.215703889091712327e-04 -2.628609048807312859e-03 -1.128166500458633193e-03 -2.281844303691463356e-03 -3.777940481937877570e-02 5.106512438633766665e-02 -1.854766197990215248e-03 -4.058706541913825044e-02 -9.016355804544870164e-03 -5.317925549586548228e-02 -1.918544454925712010e-03 -9.122652899437176839e-04 1.949252504561296666e-03 -1.349264457834966529e-03 -8.347865185554621467e-04 1.313359661337786671e-04 4.110154335841998286e-04 -1.421546482361816599e-03 -2.400897049971022039e-03 -9.254933728636808785e-03 -1.528268765633857690e-02 4.506996823440347251e-04 -7.883464988757681383e-03 1.303438599147986512e-03 1.233329759672248220e-02 1.587369950394057223e-03 3.586700197438005139e-03 2.835061628665095507e-03 -4.464879552286236120e-01 -4.260387563289786406e-01 6.214695085252621570e-02 -4.320868248125931954e-01 3.499394850166342996e-02 4.095645963467788309e-01 -6.312157710480668753e-03 -6.897500379690222824e-05 2.862935089103629252e-04 -6.146334242448450898e-03 5.069190347537985697e-04 8.305346347597468946e-04 -6.077831670184411124e-03 3.760082569995941600e-03 -5.749491754849882490e-04 -7.755908474886712145e-03 -5.811380285653996655e-03 1.265644076519549608e-03
1.882781387888532443e-02 6.781282222606064246e-03 4.601483130011367953e-03 8.125822365112349201e-04 2.685300832749958674e-03 -1.067128346413726350e-02 1.210558559788617317e-01 -4.285091008142794533e-01 2.505115446118920050e-02 -1.850561557347796260e-02 -2.705913020528440960e-01 -7.087228883283218372e-02 -6.305071237487891098e-03 -5.141944803597921568e-03 1.051112917449927193e-02 4.935397737433548648e-02 -1.456789874712839383e-01 9.363592981193564341e-03 -6.531838373258455274e-03 1.309580209075103877e-02 -1.715871327330726649e-03 2.285911939189353703e-01 1.813778038199675979e+00 2.812951832927483575e-02 -6.221498099325742381e-02 3.858820760362716151e-03 -6.755062272532602607e-02 3.206818001869014834e-02 -2.056022030986599108e-02 -3.347130167127058270e-02 -8.014800954891546786e-03 -7.874961221166272562e-03 1.125426397568078142e-02 -1.500584277808516762e-02 -1.974763807335473687e-03 4.895807974980267811e-03 2.365937116539722999e-03 -2.215703889091712327e-04 4.565578333514357448e-03 1.904371508940030499e-03 6.236096233690963716e-04 3.266391618162077081e-03 -2.923878756841928953e-03 4.142752111608796403e-03 2.084367922957918590e-03 5.319720789411397366e-02 1.435672185194202845e-02 6.873170155746446963e-02 9.146274476080113076e-04 -1.117111602589824018e-02 -7.828190499413505620e-04 1.845789998865958285e-03 1.167850749218486521e-03 -1.293045105425164737e-03 5.914842791349312484e-03 7.760632790215273372e-03 -6.713252081874934631e-04 -1.164213026415505253e-02 -1.107379513013002914e-02 2.253025980187288620e-03 6.529003784061298762e-04 6.396722954861785862e-04 -1.372413602944869658e-03 3.084505478012757387e-03 2.905453927060585532e-04 4.310937737305317423e-03 -4.286135081830404481e-01 -7.796773802478709214e-01 7.705074841951480014e-02 4.059745891286106745e-02 -1.679347645525678390e-01 -6.850257226402961530e-02 -2.924351188374795852e-04 7.185683614730219203e-04 2.259640021647268439e-03 -1.819333833026055489e-03 -6.037674989891776223e-04 -3.107182191589814325e-03 1.561386216087019699e-03 8.697464519867505617e-04 1.223597670095419787e-04 -1.747996671564895090e-04 -1.493356075355846933e-03 1.233518732285393419e-03
-1.170449122649196150e-02 -8.239205932997786764e-04 1.572771816028833980e-02 -9.602643336818362380e-03 6.803014073117450052e-04 1.875411455975989003e-02 -4.880217734395990914e-04 4.608097171471342568e-03 -2.652953445695352963e-01 -9.694342297345615034e-02 7.749766864959632511e-03 -3.616548421683821735e-01 7.715751794594007638e-03 1.047097249420656830e-02 -1.847821454457234530e-02 -5.666343805067367706e-03 2.360834855984888028e-02 6.334834424057748242e-03 -4.878705953490905523e-02 -3.201904713927315044e-02 -1.418036316072712744e-01 -3.059400466356819170e-01 2.812951832927483575e-02 1.748162022601392973e+00 -5.179739326226378421e-03 -5.251218217147368000e-02 -1.423955883179390744e-02 6.469004979388670584e-02 -8.553325659193308783e-02 1.841018440384117189e-02 3.862600212625624894e-03 2.925296051440490729e-03 -1.360224869397200220e-02 6.912618188739817759e-03 1.018089953303337979e-03 -1.299848119498283119e-02 -3.628274172329297442e-03 2.971594341660314768e-03 -1.858545650253054602e-03 -4.507469254973141617e-03 2.918209578447664501e-03 -4.442746134971961580e-03 -4.813793860876575126e-02 6.778353147102372800e-02 -1.830672189814580488e-03 -9.939959451277121522e-03 -5.560519141707752182e-04 -1.161236707758515722e-02 -2.761834741072532670e-03 -1.223597670095425208e-03 2.999940233631639627e-03 -2.055549599453741251e-03 -9.051788169509006722e-04 9.977753973905542813e-04 -3.502607384589764145e-03 2.487352020483552320e-03 -9.181706841044245948e-03 1.063443380457449036e-03 1.006751596514807341e-03 6.968365109616847953e-04 1.057112797917191156e-02 -2.797267106036682889e-03 -2.062588829293288822e-02 -9.599808747621254440e-03 3.382137343711644553e-03 8.660614860304767168e-03 6.104996483323604783e-02 7.776034058186358233e-02 -1.613018258312783892e-01 4.123727293780711789e-01 -6.672245024823054982e-02 -7.677031306161183899e-01 -1.674297352439451693e-03 -9.231312151994065752e-04 -1.128638931991494997e-03 1.166905886152788826e-04 1.924686064852805523e-03 4.811715162132012072e-03 -1.641227145139578184e-03 -3.446860463712830228e-03 5.319579059951567209e-04 1.789098214923312471e-03 8.730062295634506697e-03 -1.772563111273375283e-03
-4.390145608103844244e-01 2.066817091512345161e-01 -2.224538358756109752e-02 -1.637400449723449419e-02 2.371133863401150149e-03 2.179373904215133398e-02 -1.643967248030140521e-02 -2.390503556248162534e-03 -2.184428921616701769e-02 -4.388274779233736211e-01 -2.066358832925475619e-01 2.270742162669371622e-02 -5.127157696619553950e-02 6.213891951646768885e-02 5.194384703744879886e-03 -5.155172886517867675e-02 5.986983086416326760e-02 -1.818814158339909781e-02 -5.142464478284064500e-02 -5.996951391759580696e-02 1.823255014748750152e-02 -5.117850795422283772e-02 -6.221498099325742381e-02 -5.179739326226378421e-03 2.460105004257657324e+00 3.571582388386471542e-04 -2.636640384865886113e-03 9.940431882809932368e-03 5.574692087689046008e-05 -8.173065518402245150e-05 -1.377927351364824027e+00 -4.889666365053552252e-04 1.810357633901879190e-03 2.899784748666266870e-03 5.716421547549977160e-05 -3.921181722690905014e-05 3.856789304771436611e-02 -5.742830470236669899e-02 6.218143835442517878e-03 2.126886760914822178e-03 -5.980983205949897156e-04 -5.732956651200066950e-03 2.118382993323501395e-03 6.127436981133614017e-04 5.760830111638389275e-03 3.855466496479443422e-02 5.755491635317194765e-02 -6.321133909604900562e-03 -5.032340687975542584e-03 -3.410955667215308414e-04 8.586915541179251238e-03 1.249581404402577223e-03 -3.571582388387146458e-04 -1.498080390684419219e-03 1.417767030098971825e-03 -2.097596005878172264e-04 1.744689650834819854e-03 -5.034230414106897859e-03 -2.044683674198085211e-03 -8.368652173000146188e-03 1.426270797690460659e-03 2.130666213177759109e-04 -1.593511560321229448e-03 -5.034702845639713042e-03 2.039014495803834204e-03 8.396525633438619435e-03 -5.050765517756766743e-03 9.212414890674312448e-05 -8.594474445704946425e-03 1.272730549512347646e-03 3.415679982544223524e-04 1.497135527618665904e-03 -4.129807487608563865e-02 -1.572204898189408923e-02 1.709257285870771333e-03 -4.335740392780222663e-02 1.562709024379011630e-02 -1.523119261925681960e-03 5.642722228424644840e-03 7.039229839537821678e-05 4.842423211767570273e-04 6.016415570913243548e-03 -9.023442277530311891e-05 -5.229817068708739539e-04
1.184655138842156674e-01 -6.425158608824363959e-01 4.949428953959352645e-02 -4.762109851182018795e-04 7.472921986706345526e-03 6.203026026391266282e-04 3.708587532914539055e-04 7.470087397509213301e-03 2.947972765017323887e-04 -1.183478784325346922e-01 -6.431186835183599904e-01 5.007915977726849766e-02 5.160227903919423209e-02 4.236765986647016667e-03 -5.265532892592886260e-02 4.038203013387902524e-02 2.830526285949703721e-02 4.352275496430157292e-02 -4.028045735431512453e-02 2.799393047934534140e-02 4.320055665889420415e-02 -5.161456225904848677e-02 3.858820760362716151e-03 -5.251218217147368000e-02 3.571582388386471542e-04 1.768795942230384499e+00 -1.150465268809413300e-01 1.776342563536050380e-04 -8.234481617669216214e-03 1.167378317685635559e-03 -7.417175065824993378e-05 -3.626918293829997086e-01 1.588220327153205130e-02 2.173185051136160428e-05 -2.971594341660318671e-04 -1.955866546021259571e-04 6.207797584872935814e-02 -8.170703360733738707e-02 8.333692239568842378e-03 -2.333811772305544583e-04 -8.084248390221204783e-03 6.571522622018324431e-04 1.648786049665256349e-04 -8.093697020878313358e-03 7.459693903786385671e-04 -6.201703218099099968e-02 -8.184781820412830033e-02 8.291173401611860727e-03 -8.066295991972703000e-03 -1.213676607905461897e-02 1.031129063610144829e-02 8.437627176797052320e-04 -1.505166863677232219e-03 4.127161871024570897e-03 -1.351626615499231313e-03 -8.721086096510209835e-04 -5.047930928559695232e-03 -9.371624317252108538e-03 -1.444223195938885030e-03 -1.254447449190880526e-02 1.313359661337953205e-03 -8.215584356354996894e-04 -5.009663974398415390e-03 9.328633047762265734e-03 -1.393200590390506702e-03 -1.251234914767464582e-02 8.013856091825751621e-03 -1.210038885102475772e-02 1.029381066938580419e-02 -9.387214557836350091e-04 -1.502332274480103896e-03 4.088422485330428166e-03 9.553935645780997632e-02 1.912591817611706754e-02 1.867994280910159274e-03 -9.658106798775606405e-02 1.906402964531300759e-02 2.182161250258984712e-03 1.733823725579229625e-04 9.335247089222244469e-04 -1.124387048195754619e-04 2.740102890561177873e-04 9.335247089222248806e-04 -1.209424724109720440e-04
-1.240227260051934843e-02 4.981979486573089033e-02 -1.827072261534226638e-01 -3.785121441237289993e-03 4.686520805925345565e-04 1.189440870269978939e-02 3.761027433061650896e-03 4.795180058482095158e-04 1.193645510912394458e-02 1.265218888139983330e-02 5.026765995887776811e-02 -1.825291194655361549e-01 4.740708702743848257e-02 -6.754022923160321601e-02 -1.422585831734109879e-02 -5.745334357360806776e-02 5.813931415931407332e-02 -3.832270108216244420e-02 5.714106633039066352e-02 5.826876039931644380e-02 -3.836191289938943594e-02 -4.742362213108842345e-02 -6.755062272532602607e-02 -1.423955883179390744e-02 -2.636640384865886113e-03 -1.150465268809413300e-01 6.793499302045715726e-01 -3.543236496413791322e-05 1.169268043817057404e-03 2.410345680628131482e-03 1.758390165287571690e-03 1.581275583620231004e-02 -2.194553129365781063e-01 -4.724315328840571291e-07 -1.974763807335473144e-04 -2.104682478870702721e-03 -6.602230671653888487e-03 8.199994115770780495e-03 -5.405089167398363474e-03 -1.913347708064267513e-03 6.963640794288252682e-04 -1.678549236235143093e-03 1.932244969378493337e-03 6.949467848302585049e-04 -1.693667045286518288e-03 6.634828447420905613e-03 8.247709700589161974e-03 -5.332807142871491719e-03 7.095921623487758644e-03 -2.546878393623335998e-03 -1.161661896138084689e-02 1.106907081480148179e-02 -8.289283675480436930e-03 -6.866319898520042292e-03 -1.072041634355420589e-02 6.666008928589355759e-03 -1.133032545247049730e-02 -5.176432305496359021e-03 3.061356332902844392e-04 -9.475086822947429571e-03 1.083899665830091036e-02 6.803486504650280847e-03 -1.138654480488028933e-02 5.196274429876289805e-03 2.806243305160916975e-04 -9.468000349954607681e-03 -7.063796279253594865e-03 -2.591759389244598262e-03 -1.161661896138084862e-02 -1.088671224311929878e-02 -8.263299941173401358e-03 -6.815769724504517312e-03 -1.028058258646584976e-02 2.026258844416709264e-03 3.771420926784471717e-02 1.057774202063188271e-02 1.995078363248255215e-03 3.779074317616729073e-02 -6.812462703774533257e-04 -1.185803147466992370e-04 -1.436191859880357042e-04 3.226707369402218441e-04 -1.143284309510015761e-04 -1.426743229223228029e-04
4.018030186934929901e-03 2.939941428959009541e-03 -3.883387200071338917e-04 -3.418235837137120203e-01 -1.512584038743055095e-02 -1.383799202886683011e-01 -3.419350775554659272e-01 1.443656278099462661e-02 1.386463716731988483e-01 4.054879846497670519e-03 -2.929075503703307097e-03 3.316469360645002201e-04 -7.567597265890568803e-02 -3.219620896409399607e-02 -6.460028780264417958e-02 -7.568920074182558522e-02 -1.759524000966564139e-02 7.006537577471522171e-02 -7.622068621628783069e-02 1.739918092353068962e-02 -7.021560900216330947e-02 -7.602320983555441170e-02 3.206818001869014834e-02 6.469004979388670584e-02 9.940431882809932368e-03 1.776342563536050380e-04 -3.543236496413791322e-05 2.595805292891969707e+00 4.220703314530001998e-03 -4.705418067239807963e-04 4.940216539068686269e-03 -1.181078832138424543e-05 -8.503767591397015852e-06 -1.584795670971536286e+00 -1.955394114488289564e-03 8.220308671683470734e-05 -1.819333833026051585e-03 2.295072386611417357e-03 -2.470816916833300930e-04 2.894871460724599693e-02 5.249186761556117083e-03 4.834297389402501810e-02 2.891989628374187077e-02 -5.104150280969473388e-03 -4.833069067417078424e-02 -1.790043077988957149e-03 -2.329559888509787156e-03 1.299186715352139095e-04 4.519280043294534276e-03 5.264304570607521334e-03 3.298989393929067752e-03 -7.959054034014501414e-03 -7.977006432263029218e-03 2.919626873046056925e-04 -7.976534000730100410e-03 -7.855591528319185585e-03 1.300604009950832602e-03 4.503217371177491851e-03 4.661009503151191530e-03 -4.300544243582445775e-03 -7.999210714307248421e-03 7.891023893283274221e-03 -1.525008988057213310e-03 4.738960706072216714e-03 -4.715339129429633493e-03 4.538177304608823417e-03 4.699748888845300433e-03 -5.776420352222687640e-03 -3.384027069843061845e-03 -7.993069104380124551e-03 8.002045303504339013e-03 -2.744827205889587745e-04 2.234601150405853692e-03 -2.656954940778721852e-03 2.740102890561167031e-04 1.351626615499338865e-03 2.659789529975783821e-03 -2.966870026331609560e-04 -5.194809892124427342e-02 -3.278674838015863276e-04 -2.152870495221995660e-03 -5.172322151160521631e-02 1.370051445281156245e-04 2.175547208799069945e-03
1.134780541918608892e-03 7.368514617945323003e-03 -1.156039960897105139e-03 -1.228416471730552073e-02 -2.402408830876161250e-01 -3.419175975887501356e-02 1.190432976488979208e-02 -2.402144269217761918e-01 -3.394373320412595596e-02 -1.199031230386946208e-03 7.359065987288193611e-03 -1.139032425714315254e-03 -6.774620937992816005e-02 -2.068919411833550909e-02 -8.578600746201070493e-02 -5.960290704810004142e-02 6.019250160110354089e-03 8.838249116658386528e-02 5.963786698153131227e-02 6.124602391937100654e-03 8.820438447869738408e-02 6.758794481642158014e-02 -2.056022030986599108e-02 -8.553325659193308783e-02 5.574692087689046008e-05 -8.234481617669216214e-03 1.169268043817057404e-03 4.220703314530001998e-03 7.663453623906920642e-01 9.547179874861164151e-02 4.204640642405545176e-05 7.133716146116187307e-04 2.097596005877868958e-04 -1.896812604414238601e-03 -1.884184509541113051e-01 -2.007125367336067695e-02 1.524064124991435926e-03 3.160566954802485843e-04 -5.154228023452169308e-04 -5.408868619661203261e-03 -5.928543305802121133e-03 -8.879350660016792351e-03 5.440521532362524101e-03 -5.955944334707734093e-03 -8.901082510528150402e-03 -1.558079195357026103e-03 2.896005296403550032e-04 -5.135330762137944351e-04 4.570302648842910868e-03 -3.538512181086757302e-04 3.041514208522917619e-03 -1.182259910970579614e-02 -1.471860440610926746e-02 2.324835573181307461e-03 -1.309060534388963373e-02 -1.620912589226797956e-02 1.400759494916191481e-03 3.785593872770132932e-03 3.245604630716435700e-03 -3.787011167368696876e-03 1.307879455556824541e-02 -1.617227623270525022e-02 1.422018913894683174e-03 -3.848427266639890040e-03 3.292847784001976408e-03 -3.834254320654247993e-03 -4.645419262566918318e-03 -3.940078984013793695e-04 3.021199652610131320e-03 1.180937102678585038e-02 -1.469025851413793306e-02 2.296962112742842455e-03 -9.982478289234115315e-04 -1.011003480310480906e-04 9.448630657108548310e-07 -3.954251929999512286e-04 -7.133716146115801331e-05 -1.417294598566621060e-06 -1.049506650238219221e-02 3.770948495251616288e-03 -2.617270692018749262e-04 9.861063385290275152e-03 3.773783084448748080e-03 -2.957421395674599538e-04
-4.440856408839844057e-05 -1.128638931991495214e-03 -3.156315071006772326e-03 -1.125568127027934962e-01 -3.422057808237920218e-02 -5.550002815786422294e-01 1.126744481544744853e-01 -3.404105409989416353e-02 -5.548410721520700140e-01 1.927520654049849223e-04 -1.156512392429962172e-03 -3.140724830422543350e-03 -3.034286006070226888e-02 -3.360452736353579384e-02 1.865301421172883486e-02 4.368574384313667069e-02 3.620101106810894032e-02 -7.917007627590401733e-03 -4.407172040547951974e-02 3.625864771511730367e-02 -7.931653005108917076e-03 3.035372598595796612e-02 -3.347130167127058270e-02 1.841018440384117189e-02 -8.173065518402245150e-05 1.167378317685635559e-03 2.410345680628131482e-03 -4.705418067239807963e-04 9.547179874861164151e-02 1.673564138700463166e+00 -8.031336058544197298e-05 2.102320321206426011e-04 2.644671720924398652e-03 1.166905886153353831e-04 -2.000889271102376799e-02 -3.719708571198121483e-01 -1.247219246738188786e-04 -5.428238312508243619e-04 -4.447942881833370082e-03 -5.015569368559105734e-02 -8.893523606002465623e-03 -8.748298152802722050e-02 5.025773889668781053e-02 -8.836831822059819375e-03 -8.756187759401407034e-02 1.960590861349835326e-04 -4.946358148995837895e-04 -4.458336375556188821e-03 4.009998850876436011e-03 4.960531094981457390e-03 2.782621728518237152e-04 7.360010850353910714e-03 8.195742231975076952e-03 9.878543352005912746e-04 -4.645419262566912247e-03 -4.438021819643401221e-03 -1.006373651288523276e-02 -4.773448207970727893e-03 -4.888249070454582165e-03 1.951614662225557980e-03 4.686993237458191540e-03 -4.447942881833373552e-03 -1.009633428865225509e-02 4.749826631327955587e-03 -4.953917053521479305e-03 2.064053367045129254e-03 -4.001495083285041068e-03 4.934547360674407940e-03 3.392058405901629894e-04 -7.331192526849732508e-03 8.173537949930857749e-03 1.024231563230454910e-03 1.587369950394062373e-04 2.645616583990078092e-05 -9.684846423535129704e-05 4.251883795698448295e-05 -2.551130277418820491e-05 -9.070685430823237372e-05 -9.396190756960584589e-02 -4.511721138768850364e-04 1.165016160021362102e-03 9.404741767705268596e-02 -6.991986686259580360e-05 1.180606400605593246e-03
-5.603226952277903794e-02 4.684158648261111356e-03 -1.549575427764731273e-04 1.007507486967366972e-02 -2.669238160633424090e-04 -2.595538841507574225e-03 1.012751476982070263e-02 3.264501892030784906e-04 2.728764533772658728e-03 -5.602234846058902484e-02 -4.583530731763025765e-03 6.854981541731504716e-04 -1.007601973273943019e-02 8.008659344964412508e-03 -4.061966319490606901e-03 -1.008452350033100034e-02 8.621403043077832673e-03 2.182161250259002060e-03 -1.012279045449215528e-02 -8.664866744100385709e-03 -2.181216387193320519e-03 -1.005853976602385375e-02 -8.014800954891546786e-03 3.862600212625624894e-03 -1.377927351364824027e+00 -7.417175065824993378e-05 1.758390165287571690e-03 4.940216539068686269e-03 4.204640642405545176e-05 -8.031336058544197298e-05 2.326173499282354840e+00 -8.102200788469572342e-04 -3.019782358011519237e-03 1.002499712718981500e-03 5.102260554826452694e-05 -3.873938569422717638e-05 4.832974581110770045e-04 -4.348259828400877561e-03 4.015668029270675634e-04 -4.449360176432017727e-03 5.858151007392121122e-05 5.243990014694617507e-04 -4.449832607964865003e-03 -7.747877138829483952e-05 -5.437686943163765572e-04 3.784176578172605485e-04 4.094091663724695219e-03 -6.694354820561509815e-04 -2.051770147190915775e-03 -7.974644274598517019e-04 1.366271993017776146e-03 1.667683310978772780e-04 -7.795120292114704821e-05 -7.369931912543515717e-05 1.355878499294932687e-04 -5.527448934400792761e-05 -2.692859737278867002e-05 -2.028621002080960821e-03 -7.596699048314120876e-04 -1.204700408781130862e-03 1.648786049666527576e-04 6.566798306699775378e-05 -2.003109699306429483e-04 -2.038542064270853355e-03 7.710082616199545429e-04 1.215566334036833306e-03 -2.038542064270950933e-03 2.192082312449969254e-04 -1.344540142506387521e-03 1.388948706594953213e-04 7.369931912525355330e-05 7.464418219104741736e-05 -4.163898147019404750e-01 4.284892586898995659e-01 -4.523484683936945805e-02 -4.172208217682329412e-01 -4.272193627295841067e-01 4.645230289953768132e-02 2.724040218444174696e-03 5.385719474545468967e-05 3.651895748973011269e-04 2.878997761220649775e-03 -7.275445605968398357e-05 -4.006219398613021596e-04
1.021722951790994538e-01 8.822186444541288419e-03 6.362235452963357733e-03 -3.689690271600324940e-04 -2.706087820195595718e-03 7.917952490656283418e-04 3.793625208828722666e-04 -2.699001347202768190e-03 8.144719626426716189e-04 -1.018808049233276836e-01 8.732896884831645862e-03 6.709472629612057981e-03 8.723448254174519939e-03 -7.882047694159103127e-03 2.957893827207511758e-03 8.857618809505453383e-03 -1.104544923815870341e-02 -3.452529642107090343e-03 -8.843445863519799194e-03 -1.109788913830565306e-02 -3.476623650282717731e-03 -8.697936951400336847e-03 -7.874961221166272562e-03 2.925296051440490729e-03 -4.889666365053552252e-04 -3.626918293829997086e-01 1.581275583620231004e-02 -1.181078832138424543e-05 7.133716146116187307e-04 2.102320321206426011e-04 -8.102200788469572342e-04 2.328510145643857498e+00 -2.041976641514808843e-01 -2.362157664305766791e-06 1.048798002938936241e-04 -1.525953851122866770e-04 9.947990787335672658e-03 3.062773627501407143e-03 -6.169955819091218650e-04 -2.125941897849550425e-05 6.146334242448442875e-04 -2.277119988362974609e-04 2.740102890561885586e-05 6.080193827848706482e-04 -2.333811772305619122e-04 -1.000515500281115924e-02 2.951752217280395260e-03 -5.952637313977745485e-04 2.140114843834855542e-03 -1.853679605464641708e-02 -3.000885096697355862e-03 -4.407786201540656468e-04 4.299126948984009332e-04 -7.823466184085042623e-04 -5.031395824909767802e-04 5.518000303750782891e-04 5.300681798637333578e-04 2.559634045010433616e-03 3.014113179617292299e-04 3.812522470142877366e-03 5.277060221994579487e-04 5.513275988422265683e-04 5.258162960680350193e-04 -2.566248086470406496e-03 2.999940233631649602e-04 3.828585142259974435e-03 -2.128776487046328807e-03 -1.854199280150782211e-02 -2.989546739908823490e-03 4.218813588398491465e-04 4.289678318326684350e-04 -7.790395976785166295e-04 4.069255938042486420e-01 -9.409716471746234490e-01 8.658725134173342330e-02 -4.051884630579394297e-01 -9.420171381568325231e-01 8.855445624454322262e-02 3.118048116845549892e-05 -1.053522318267485433e-04 -8.503767591396761742e-06 4.251883795698330388e-05 -1.044073687610378511e-04 -7.086472992828785430e-06
-1.086025607727940032e-02 6.720338554867734404e-03 7.018820797325760197e-02 -3.491741459334067339e-03 7.998265851241523729e-04 4.661009503151147294e-03 3.451112347508534638e-03 8.036060373869974727e-04 4.653450598625452975e-03 1.090324734676925353e-02 6.676402422312162355e-03 7.025907270318590414e-02 -1.619495294628243119e-03 1.123867373509655591e-02 -1.360886273543197855e-02 -1.823585716821814434e-04 -1.184716554941428121e-02 -1.038357266062832351e-02 2.820416251146507089e-04 -1.184196880255286924e-02 -1.038498995522689136e-02 1.663431427183778523e-03 1.125426397568078142e-02 -1.360224869397200220e-02 1.810357633901879190e-03 1.588220327153205130e-02 -2.194553129365781063e-01 -8.503767591397015852e-06 2.097596005877868958e-04 2.644671720924398652e-03 -3.019782358011519237e-03 -2.041976641514808843e-01 3.963795046963180524e-01 -2.834589197262668754e-06 -1.521229535794313783e-04 -1.287848358563756885e-03 -1.042183961478957560e-03 -7.360483281886763193e-04 -2.927185777571915393e-03 -2.173185051134752794e-04 -2.314914510991347002e-04 -1.508473884407212154e-03 2.371606294934049250e-04 -2.300741565005679098e-04 -1.508473884407208468e-03 1.162181570824228792e-03 -6.576246937346698525e-04 -2.998522939033076116e-03 -2.260584884712976000e-03 -1.790515509521880318e-03 4.120075398031736863e-03 4.044013921242032043e-04 -1.006279164981946893e-04 -9.410836134479097677e-04 -2.947972765017562412e-04 -2.192082312448969620e-04 -5.355011424915690973e-03 1.766421501346253364e-03 2.482155273622147287e-03 2.938524134360446897e-03 2.995215918303118299e-04 -2.192082312448993472e-04 -5.349342246521424787e-03 -1.765004206747685734e-03 2.480265547490727827e-03 2.937579271294721121e-03 2.266726494640103340e-03 -1.788153351857599922e-03 4.119130534966033638e-03 -4.124327281827408964e-04 -1.048798002938930278e-04 -9.434457711121871284e-04 -4.340700923875200068e-02 8.676913748188275211e-02 -1.345187373706413780e-01 4.392337690416293211e-02 8.858327456804740430e-02 -1.348518016013044163e-01 -2.773173097861062332e-04 -8.031336058541757843e-06 -1.795239824850400562e-04 4.889666365053146760e-04 -6.141609927119709368e-06 -1.766893932879078305e-04
-4.905256605637511695e-03 -4.121965124163147649e-03 4.351094417598562730e-04 -9.462945332553046596e-02 -3.531898139626948353e-03 -3.159716578043339497e-02 -9.469228671940023434e-02 3.299934256994845570e-03 3.162078735707606059e-02 -4.914705236294517922e-03 4.112516493505967950e-03 -4.403061886211506086e-04 9.498708399590131621e-03 1.499403198976391113e-02 -6.905059284214085276e-03 9.496818673458803234e-03 1.609432502978402207e-02 3.541346770283899069e-03 9.529416449225889749e-03 -1.609432502978419555e-02 -3.531898139626977844e-03 9.510519187911552902e-03 -1.500584277808516762e-02 6.912618188739817759e-03 2.899784748666266870e-03 2.173185051136160428e-05 -4.724315328840571291e-07 -1.584795670971536286e+00 -1.896812604414238601e-03 1.166905886153353831e-04 1.002499712718981500e-03 -2.362157664305766791e-06 -2.834589197262668754e-06 2.610924046806406995e+00 3.059466606771548206e-03 -3.340090937287329659e-04 -9.288003935936954211e-04 8.843918295052327280e-04 -9.354144350558028786e-05 5.638942776161801583e-03 5.106984870166446453e-04 5.474536602728251322e-03 5.654060585213224049e-03 -5.612486610321258240e-04 -5.553905100247759352e-03 -9.278555305277931368e-04 -8.881712817680937656e-04 8.503767591401013848e-05 -5.017222878922358940e-04 -2.361212801211089781e-03 1.714926464264183385e-04 -5.862875322735659409e-04 -2.319166394787106327e-03 1.692722182220843686e-03 -5.829805115435909933e-04 -2.618687986617436805e-03 -8.196687095039475231e-04 -5.017222878924635764e-04 -2.435384551869481176e-03 3.505441973785695942e-04 -5.910118476019714760e-04 2.616798260485870761e-03 1.495245801487346624e-03 -5.012498563595666444e-04 2.424046195080879415e-03 -3.467647451157302406e-04 -4.856596157752689300e-04 2.538374626031810518e-03 -1.766893932877641737e-04 -5.980983205948996184e-04 2.317749100188551056e-03 -1.694611908352198527e-03 1.992716205584029246e-03 -3.382609775244690888e-04 3.495993343141309828e-05 1.521701967327150325e-03 3.377885459915938408e-04 -3.637722802984910686e-05 -4.398328122252898598e-01 -4.480776873366805468e-02 -4.116064454317797106e-01 -4.402159541984357327e-01 4.360165103028837419e-02 4.116569956057953839e-01
3.288123468673476656e-04 5.092811924180924103e-04 -8.976199124251833404e-05 -1.074545521479554691e-02 2.380393521445100732e-02 -1.895395309815760742e-03 1.023570159084457101e-02 2.375385747196833569e-02 -2.031928022810983690e-03 -4.384164624897797210e-04 5.295957483308737224e-04 -8.598253897967965810e-05 -2.069722545439414522e-03 -1.902954214341456146e-03 9.108479953451657741e-04 -8.347865185554600867e-04 -3.616463384007910422e-03 -2.954586806477524884e-03 9.047063854180407115e-04 -3.717563732038958214e-03 -3.037262324727217112e-03 2.138225117703414398e-03 -1.974763807335473687e-03 1.018089953303337979e-03 5.716421547549977160e-05 -2.971594341660318671e-04 -1.974763807335473144e-04 -1.955394114488289564e-03 -1.884184509541113051e-01 -2.000889271102376799e-02 5.102260554826452694e-05 1.048798002938936241e-04 -1.521229535794313783e-04 3.059466606771548206e-03 4.022263173469362019e-01 1.900289700496152756e-01 -5.480205781123025782e-05 -7.558904525685991615e-05 1.544851112437062995e-04 -2.215703889091603907e-04 -2.723567786911245889e-03 8.872264187023917335e-04 5.432962627837701914e-05 -2.689552716545658747e-03 1.033207762354715342e-03 1.275565138709162743e-05 -1.081868210238805115e-04 1.582645635065513994e-04 1.779649584266206497e-03 -5.986179952810480147e-03 4.969979725638496576e-04 -9.344695719879310327e-04 7.927401121313316749e-04 -5.711697232221495460e-04 -2.451919655519405571e-04 1.729571841783534214e-03 2.806243305160951128e-04 1.618550431562522547e-03 1.679494099300864749e-03 -7.077024362173570983e-04 2.262947042377238128e-04 1.742799924703477372e-03 2.985767287646033468e-04 -1.644061734336711277e-03 1.704532970542198614e-03 -7.067575731516495367e-04 -1.794767393317573453e-03 -5.965865396897697751e-03 4.894390680381688905e-04 9.169896052722875841e-04 8.021887427884358051e-04 -5.929015737334984888e-04 1.941693600035604948e-04 -3.779452262843520968e-05 5.669178394263773733e-06 1.922796338721387852e-04 -3.779452262845113390e-06 2.362157664277306484e-06 -4.471658944782710976e-02 -1.108451932592584566e-01 -8.223143260880684535e-02 4.288544482647967115e-02 -1.106155915342907359e-01 -8.089492380235899227e-02
-9.448630656965264216e-07 -8.314794978256744950e-05 -2.678686791289959773e-04 -9.808198296763760704e-02 -2.099485732009294219e-03 6.037202558358868015e-03 9.806072354865910667e-02 -1.763586912149120271e-03 6.109484582885725025e-03 6.850257226402180319e-05 -9.070685430823168254e-05 -2.711756998589863205e-04 -5.598786095869056310e-03 4.849509684760439435e-03 -1.293612023264592223e-02 5.889803920107959320e-03 -6.948995416769734521e-03 -1.127363366852785105e-02 -5.920039538210724456e-03 -6.889941475162809394e-03 -1.121032784312522845e-02 5.563826162437765510e-03 4.895807974980267811e-03 -1.299848119498283119e-02 -3.921181722690905014e-05 -1.955866546021259571e-04 -2.104682478870702721e-03 8.220308671683470734e-05 -2.007125367336067695e-02 -3.719708571198121483e-01 -3.873938569422717638e-05 -1.525953851122866770e-04 -1.287848358563756885e-03 -3.340090937287329659e-04 1.900289700496152756e-01 2.153934411033941565e+00 1.747996671564151734e-05 1.455089121194515862e-04 1.340760690243559443e-03 -2.509083870994915574e-03 6.538452414718413409e-04 4.980845650894228510e-03 2.647978741654379888e-03 7.478591165100604123e-04 4.883524755126019204e-03 9.921062189969986271e-06 1.648786049665289959e-04 1.338398532579282299e-03 5.267611591337469177e-04 -7.119543200130476306e-04 7.010883947573892053e-04 -3.136000515093985593e-03 -4.002912377883614120e-03 6.174680134419781394e-04 3.277729974950601213e-03 3.763862022258793530e-03 -9.451937677837522755e-03 -8.796675141767146527e-04 3.462923135829908973e-04 7.417175065829477096e-04 -3.269698638892063521e-03 3.752523665470261158e-03 -9.461858740027476872e-03 8.659669997239000409e-04 3.354263883273173475e-04 7.351034651229761303e-04 -4.903839311038779699e-04 -7.251824029330033658e-04 7.086472992830644430e-04 3.154425344875350264e-03 -3.995825904890787025e-03 6.311685278947820176e-04 -2.551130277419130505e-05 1.511780905137369762e-05 1.370051445280606013e-05 2.220428204420403821e-05 -7.558904525682293469e-06 1.559024058422731578e-05 -4.040787213872621964e-01 -8.221064562136121134e-02 -8.627606069104158948e-01 4.044684774018678652e-01 -8.036627291709383392e-02 -8.628787147936297641e-01
-4.596517874601058762e-01 -4.154288889641125637e-01 4.464619714943166701e-02 -4.199443895551457397e-03 5.662091921271688449e-03 8.891633879871040091e-03 -4.186688244164330289e-03 3.632998487657841322e-03 -9.903109791714409527e-03 -3.943386004743849524e-03 1.052577455201776993e-02 -1.129111363524341188e-03 -4.051572825767710967e-02 -5.326665532944373227e-02 9.957911849525623305e-03 -4.046565051519443457e-02 -5.411372506785340486e-02 1.542488954772807319e-03 -2.317749100188475162e-03 3.084977909545603796e-03 3.060411469837134336e-03 -2.356016054349781893e-03 2.365937116539722999e-03 -3.628274172329297442e-03 3.856789304771436611e-02 6.207797584872935814e-02 -6.602230671653888487e-03 -1.819333833026051585e-03 1.524064124991435926e-03 -1.247219246738188786e-04 4.832974581110770045e-04 9.947990787335672658e-03 -1.042183961478957560e-03 -9.288003935936954211e-04 -5.480205781123025782e-05 1.747996671564151734e-05 5.086311266288870980e-01 4.267374825660718018e-01 -4.599451674420089453e-02 -1.086592525567360405e-03 -3.407648646485833717e-03 6.897500379688596521e-04 -1.083757936370239022e-03 -3.462450704297053566e-03 4.346370102267967106e-05 3.068915237428525809e-03 3.736933424886023942e-03 -3.746382055543141299e-04 5.456584204479642854e-04 5.220368438051939310e-04 -1.976653533466890111e-03 3.418987003274355681e-03 8.158892572412328528e-04 -8.154168257083765784e-04 3.401507036558703342e-03 9.665949162220997988e-04 5.163676654109349007e-04 5.466032835136768343e-04 9.684846423535221861e-04 1.818861401493214285e-03 8.480146014754107262e-04 -3.949527614670864974e-04 -6.429793162161670864e-04 5.820356484778242342e-04 -6.760495235160493771e-04 -3.439301559187172772e-04 5.853426692078100239e-04 -6.330582540261934545e-04 4.804628689139122527e-04 8.484870330082642902e-04 -2.721205629247045073e-04 6.070745197191607014e-04 2.759000151875425056e-04 4.228262219055768743e-04 -3.826695416128504668e-05 2.003109699306781849e-04 -2.301686428071394140e-03 3.576306703715248416e-04 4.237710849712785811e-04 -5.669178394264451359e-05 -2.541681646761877623e-04 4.790455743153427246e-04 1.747996671564420752e-05 2.721205629246936653e-04
-3.919145542793019410e-01 -7.621393044536806105e-01 6.470233301374095358e-02 3.075056847355627562e-03 4.209837389274259656e-03 3.741657740214754738e-04 1.146118898707137145e-03 4.306685853509619952e-03 -4.132358617885991542e-03 1.492411212290136249e-02 -6.931987881586966320e-03 2.086730080622201371e-03 8.903917099725277423e-03 1.427357390215950109e-02 -5.182573915423545775e-04 -2.532233016104806344e-03 -1.059663928194601659e-03 -1.710202148936471739e-03 1.984684869525427803e-03 -1.857128355654483068e-03 -2.982932698448841069e-03 2.107044636534983334e-03 -2.215703889091712327e-04 2.971594341660314768e-03 -5.742830470236669899e-02 -8.170703360733738707e-02 8.199994115770780495e-03 2.295072386611417357e-03 3.160566954802485843e-04 -5.428238312508243619e-04 -4.348259828400877561e-03 3.062773627501407143e-03 -7.360483281886763193e-04 8.843918295052327280e-04 -7.558904525685991615e-05 1.455089121194515862e-04 4.267374825660718018e-01 8.253095420063716325e-01 -6.921358172097694106e-02 -6.377825693547507779e-05 6.160507188434211339e-04 -1.171157769948489875e-03 -6.717976397203374861e-04 1.653510364993436912e-05 1.157929687028525032e-03 -3.715201574374684106e-03 -4.077084128541901865e-03 5.338476321265791082e-04 -4.776282797167746060e-04 1.605322348642579389e-03 1.196669072722669064e-03 -9.906889243977128751e-04 4.563688607382883344e-04 1.624692041489643381e-03 -3.774727947514450004e-04 -5.102260554838548325e-05 -1.129111363524360053e-03 -1.422018913894594269e-04 1.412097851704723636e-03 -9.023442277537765781e-04 -5.598313664336199928e-04 1.752720986893444282e-04 5.858151007406690088e-04 -7.025056893559384046e-04 5.829805115435394937e-04 3.255053261373469682e-04 -5.555794826379162332e-04 6.311685278947846197e-04 -2.810967620489384852e-04 -5.626659556307467974e-04 5.385719474551228791e-05 -5.551070511050680903e-04 5.527448934407704550e-05 5.003049932938432535e-04 -2.929075503703345044e-05 4.528256242418787769e-03 4.114878651170371295e-04 -1.015727795639119815e-04 -3.793625208828586056e-04 -8.409281284825286624e-05 5.196746861409261113e-05 -4.762109851182206905e-04 -2.551130277418664299e-05 -1.181078832138246666e-05
4.214278245683103497e-02 6.478500853199063714e-02 -1.653817445490173843e-01 8.750376851547296900e-03 -4.580696142565732210e-03 -1.302493736082273312e-02 -9.182179272577094958e-03 8.125822365112497737e-04 -1.314210038097086801e-02 -1.590204539591216553e-03 2.093344122082175553e-03 1.235219485803667853e-02 5.302949469995032333e-02 6.879311765673566670e-02 -1.150370782502842075e-02 -5.371168583339350211e-02 -7.104661606845580346e-02 3.806380860215769976e-03 -6.557349676032525609e-04 -4.577861553368603453e-03 -2.220428204420275072e-04 2.215703889091712327e-04 4.565578333514357448e-03 -1.858545650253054602e-03 6.218143835442517878e-03 8.333692239568842378e-03 -5.405089167398363474e-03 -2.470816916833300930e-04 -5.154228023452169308e-04 -4.447942881833370082e-03 4.015668029270675634e-04 -6.169955819091218650e-04 -2.927185777571915393e-03 -9.354144350558028786e-05 1.544851112437062995e-04 1.340760690243559443e-03 -4.599451674420089453e-02 -6.921358172097694106e-02 1.884869535263753448e-01 2.861045362972168809e-03 3.872048843282667116e-03 -4.866044788410275575e-05 -2.786401180781009936e-03 -3.884332063136906182e-03 5.428238312508320597e-04 3.944803299342383544e-04 5.532173249736429925e-04 1.020924542500469771e-03 -1.533040324115696792e-03 -1.177771811408451913e-03 2.765141761802517376e-03 -2.681048948954260769e-03 1.097930882355888007e-03 1.732878862513521304e-03 2.860100499906450839e-03 -7.095921623487756909e-04 1.585952655795496531e-03 1.601070464846872810e-03 1.156984823962816603e-03 2.777897413189619330e-03 6.850257226402833551e-05 -4.724315328535639430e-07 -9.510046756378698471e-04 -6.349479801576280932e-04 3.869214254085515158e-04 6.462863369461515749e-04 7.691185354885470091e-04 -6.505382207418553345e-04 7.903779544670401112e-04 4.960531094981801515e-05 -7.606147678972195042e-05 -1.747996671564922195e-04 -6.944743532974088441e-05 -1.936969284706659480e-05 3.080253594217061217e-04 -6.812462703774534341e-04 3.779452262842877223e-05 2.990491602974525197e-04 3.519614919772556198e-04 -3.382609775244501153e-04 2.168460735806166198e-04 -2.173185051134722166e-04 3.878662884742647152e-04 1.445640490537462202e-04
-1.409263262507618516e-03 -1.133882922006190265e-02 -1.084230367903095404e-03 -4.927101839716608311e-01 4.754031271970368677e-02 4.450522358002760859e-01 -5.110764322429467953e-03 -7.322688759258294848e-04 -6.631993858223776857e-03 -1.473513950975941737e-03 1.085694905654940173e-02 -3.499772795392631919e-03 -3.769672930112909215e-02 2.882777213483500404e-03 4.805290093285177755e-02 -2.624357165011603679e-03 -2.829864881803706086e-03 -4.048738236570572670e-03 -3.778507399777301240e-02 7.378908111668134803e-03 4.773448207970724944e-02 -2.628609048807312859e-03 1.904371508940030499e-03 -4.507469254973141617e-03 2.126886760914822178e-03 -2.333811772305544583e-04 -1.913347708064267513e-03 2.894871460724599693e-02 -5.408868619661203261e-03 -5.015569368559105734e-02 -4.449360176432017727e-03 -2.125941897849550425e-05 -2.173185051134752794e-04 5.638942776161801583e-03 -2.215703889091603907e-04 -2.509083870994915574e-03 -1.086592525567360405e-03 -6.377825693547507779e-05 2.861045362972168809e-03 5.374834652034305993e-01 -4.986656558748356338e-02 -4.696134787618942985e-01 2.930020366769046751e-03 -4.062911182556330184e-04 -3.869686685618390406e-03 -1.096513587757323195e-03 6.755770919831876817e-04 2.821833545745165359e-03 2.346567423692651200e-03 1.965315176678306998e-04 -8.220308671683508681e-04 9.009269331552050442e-04 1.618550431562533389e-03 -1.593039128788335118e-03 7.436072327143556770e-04 4.303851264312501604e-04 9.618706008935587384e-04 5.621935240978986545e-04 5.371546528565676083e-04 2.754275836546848759e-04 9.089582692137644204e-04 -1.926103359451369033e-03 -1.053522318267486246e-03 2.308772901064224704e-03 -5.366822213237113339e-04 -7.270721290644267289e-04 5.650281132950146171e-04 -6.514830838075583424e-04 3.821971100799914818e-04 7.454969588457807748e-04 -2.532233016104860554e-04 8.725810411838800769e-04 6.590419883332506020e-04 8.517940537382446588e-04 -5.385719474551567605e-05 5.125882131480819946e-04 -8.456524438111266435e-04 1.270840823380843944e-04 1.410680557106159475e-03 8.739983357824475450e-05 8.177789833726579506e-04 1.100765471553093362e-04 5.055017401552446541e-05 1.882167226895819535e-03
-1.340146529250846666e-02 -1.107426756166287468e-02 2.651285762384373267e-03 4.742834644641696212e-02 -1.485107420792190491e-01 -6.064792559877615202e-02 -1.485797170830164757e-03 5.866654774998066382e-03 -1.026593720894734873e-03 1.295690722009155277e-02 -1.131945952721483475e-02 1.692249750687958246e-03 -5.112606805407601124e-02 4.095508958323260465e-03 6.787707291452910185e-02 6.212474657048231309e-04 -8.744707673153031147e-04 -3.676934620213396024e-03 5.032954848968183847e-02 -1.066325212807870543e-02 -6.591364746398215013e-02 -1.128166500458633193e-03 6.236096233690963716e-04 2.918209578447664501e-03 -5.980983205949897156e-04 -8.084248390221204783e-03 6.963640794288252682e-04 5.249186761556117083e-03 -5.928543305802121133e-03 -8.893523606002465623e-03 5.858151007392121122e-05 6.146334242448442875e-04 -2.314914510991347002e-04 5.106984870166446453e-04 -2.723567786911245889e-03 6.538452414718413409e-04 -3.407648646485833717e-03 6.160507188434211339e-04 3.872048843282667116e-03 -4.986656558748356338e-02 1.780651139115857207e-01 6.457477649987000690e-02 4.119602966498886335e-04 6.311685278947833187e-04 -5.744767439521340346e-04 3.461033409698496127e-03 2.456643970848358086e-05 -3.881969905472630340e-03 1.939803873904173345e-03 1.587842381926922279e-03 8.267551824969094926e-04 1.422018913894687077e-03 3.195054456700914189e-03 -1.349736889367811853e-03 4.941633833667245877e-04 3.684965956271941089e-04 -1.171630201481290584e-04 1.747996671564847656e-04 5.810907854121130406e-05 1.790515509521871699e-04 -1.295879694622297613e-03 3.165291270131020615e-03 7.398277804515176245e-04 -1.882167226895825607e-03 1.556189469225610113e-03 -1.129583795057209497e-03 6.141609927122081061e-06 -4.582585868697202085e-04 -7.700633985542297967e-05 -3.472371766486982963e-04 3.033010440931502077e-04 -9.448630657109225936e-06 -3.103875170859841329e-04 1.048798002938970935e-04 2.466092601505063446e-04 2.659789529975777099e-04 -5.149503708123769194e-05 -2.050352852592327978e-04 2.220428204420220862e-05 -9.595084432292698851e-04 3.382609775244480553e-04 -8.173065518398098077e-05 1.346902300170678326e-03 1.166905886152775273e-04
-7.417175065829360002e-04 3.081198457282772682e-03 8.768801681328661571e-03 4.439264314574817849e-01 -6.053690418855510458e-02 -7.095340532702345548e-01 -1.372649818711296418e-02 -1.019507247901904959e-03 -3.361822787798852182e-03 -3.588589923569430237e-03 1.283596474768060932e-03 9.049426011844746709e-03 1.851931608793083023e-03 2.094761416680737762e-03 -1.807050613171831818e-03 -2.459950991577912905e-03 -4.055352278030548152e-03 -2.986239719178845724e-03 -9.007379605420603660e-03 -1.828310032150366879e-04 1.298856013279286840e-02 -2.281844303691463356e-03 3.266391618162077081e-03 -4.442746134971961580e-03 -5.732956651200066950e-03 6.571522622018324431e-04 -1.678549236235143093e-03 4.834297389402501810e-02 -8.879350660016792351e-03 -8.748298152802722050e-02 5.243990014694617507e-04 -2.277119988362974609e-04 -1.508473884407212154e-03 5.474536602728251322e-03 8.872264187023917335e-04 4.980845650894228510e-03 6.897500379688596521e-04 -1.171157769948489875e-03 -4.866044788410275575e-05 -4.696134787618942985e-01 6.457477649987000690e-02 7.721317038051046522e-01 3.869214254085520579e-03 -5.664454078935813805e-04 -4.664788955414000959e-03 -5.291233167979431801e-05 1.162654002357071514e-03 5.688075655578729442e-04 4.592034499354205601e-04 4.067635497884852271e-04 1.733823725579030674e-04 4.752661220525122073e-04 9.836024514049039949e-04 9.802954306749019422e-04 6.533728099389888612e-04 2.891280981074978614e-04 6.651835982603713279e-04 8.536837798696534935e-04 7.053402785530706303e-04 3.689690271600374813e-04 7.724255562185314977e-04 -1.459813436523112488e-03 1.304855893746547204e-03 8.064406265841127849e-04 -9.434457711121857189e-04 5.603037979664735567e-04 8.749431988481614492e-04 -8.513216222053910948e-04 5.371546528565730293e-04 7.436072327143665190e-04 -2.768448782532401467e-04 4.284954002998223521e-04 4.814077319796356436e-04 5.380995159222801572e-04 1.403121652580424606e-04 3.321193675973293895e-04 -4.974704040967164488e-04 3.028286125602945838e-04 7.818741868756426752e-04 3.358988198601748146e-04 2.126886760914914118e-03 -2.570499970266097028e-03 -7.842363445400264504e-05 1.664848721782345286e-03
-1.421074050828963035e-03 -1.083521720603808358e-02 3.498355500794052796e-03 -5.107929733232347003e-03 6.991986686259634570e-04 6.611206870778166267e-03 -4.925637301964757020e-01 -4.805809767971319646e-02 -4.449501905891792841e-01 -1.457923710391692811e-03 1.133788435699619596e-02 1.081868210238808503e-03 -2.624357165011625363e-03 -1.904843940472870402e-03 4.531090831615906117e-03 -3.773641354988893637e-02 -7.419064791960833238e-03 -4.766503464437751858e-02 -2.597900999171717362e-03 2.829392450270852739e-03 4.026061522993512262e-03 -3.777940481937877570e-02 -2.923878756841928953e-03 -4.813793860876575126e-02 2.118382993323501395e-03 1.648786049665256349e-04 1.932244969378493337e-03 2.891989628374187077e-02 5.440521532362524101e-03 5.025773889668781053e-02 -4.449832607964865003e-03 2.740102890561885586e-05 2.371606294934049250e-04 5.654060585213224049e-03 5.432962627837701914e-05 2.647978741654379888e-03 -1.083757936370239022e-03 -6.717976397203374861e-04 -2.786401180781009936e-03 2.930020366769046751e-03 4.119602966498886335e-04 3.869214254085520579e-03 5.374570090375906384e-01 5.038482297902591167e-02 4.694566314929863315e-01 -1.094623861625919781e-03 7.180959299401276988e-05 -2.838841080927947437e-03 5.631383871636166244e-04 6.873878803045809904e-04 -3.812522470142951959e-04 7.426623696486539701e-04 2.527508700776162284e-04 -8.735259042495980468e-04 9.080134061480356084e-04 1.919961749524251018e-03 1.211314450241183756e-03 2.341843108364099080e-03 5.390443789879764431e-04 7.284894236629819997e-04 7.450245273129380529e-04 -4.332197156283661230e-04 -8.059681950512700629e-04 5.626659556307576394e-04 -5.371546528565594768e-04 -2.754275836546957179e-04 2.350346875955495757e-03 -1.610991527036887208e-04 8.215584356354973042e-04 9.103755638123034281e-04 -1.625636904555353111e-03 1.597763444116881600e-03 6.481760630775698423e-04 8.456524438111212225e-04 -1.223597670095419787e-04 5.225092753380529160e-04 -8.541562114025341625e-04 5.763664700835164148e-05 2.111768951863447145e-04 -3.590479649700096393e-05 -1.883584521494391069e-03 1.522174398860023405e-03 -7.653390832257754724e-05 -8.050233319855520930e-04
-1.294084454797447131e-02 -1.133788435699618555e-02 1.685635709227982764e-03 1.465010183384543759e-03 5.872323953392333436e-03 -1.016672658704764493e-03 -4.794896599562357281e-02 -1.486491645183457000e-01 -6.126492118068524451e-02 1.342414200608553487e-02 -1.101332389392453703e-02 2.666403571435744559e-03 1.120607595932947113e-03 6.184128765076875442e-04 2.926240914506202627e-03 -5.036309112851458658e-02 -1.075112439318980616e-02 -6.596986681639194217e-02 -6.297512332962130858e-04 -8.702188835196014152e-04 -3.667485989556289183e-03 5.106512438633766665e-02 4.142752111608796403e-03 6.778353147102372800e-02 6.127436981133614017e-04 -8.093697020878313358e-03 6.949467848302585049e-04 -5.104150280969473388e-03 -5.955944334707734093e-03 -8.836831822059819375e-03 -7.747877138829483952e-05 6.080193827848706482e-04 -2.300741565005679098e-04 -5.612486610321258240e-04 -2.689552716545658747e-03 7.478591165100604123e-04 -3.462450704297053566e-03 1.653510364993436912e-05 -3.884332063136906182e-03 -4.062911182556330184e-04 6.311685278947833187e-04 -5.664454078935813805e-04 5.038482297902591167e-02 1.782191265912965450e-01 6.523665307740039720e-02 3.405286488821559609e-03 6.188853080405498901e-04 3.860238054961282264e-03 -4.251883795694272761e-06 -4.974704040967129794e-04 -7.747877138828060937e-05 3.477096081815572812e-04 3.042459071588539204e-04 -1.181078832138449954e-05 1.292572673892309655e-03 3.173322606189561343e-03 8.834469664395506452e-04 1.799964140178987159e-03 1.551465153897055608e-03 -1.126276774327210264e-03 -4.927460887681570654e-04 3.670793010286307065e-04 1.984212437992557976e-05 -1.729099410250664441e-04 5.716421547550078804e-05 1.795239824850454772e-04 -1.939331442371319564e-03 1.541071660174240555e-03 8.272276140297630566e-04 -1.427215660756099482e-03 3.192692299036626637e-03 -1.347374731703531890e-03 -2.215703889091732656e-04 -4.866044788410546626e-05 -2.055077167920890723e-04 3.335366621958968576e-04 1.029900741624753839e-04 2.466092601505069952e-04 1.450364805866011394e-04 1.352099047032088563e-03 1.157457255495636232e-04 4.393613255555017566e-05 -9.628154639592576263e-04 3.335366621958921413e-04
3.576779135248053191e-03 1.277454864840948338e-03 9.041394675786188634e-03 1.372649818711296418e-02 -9.821851568063188001e-04 -3.341508231886067617e-03 -4.438078511427350770e-01 -6.120208778681547612e-02 -7.094792512124232786e-01 7.478591165100811206e-04 3.098205992465544352e-03 8.758408187605835893e-03 2.276647556830057890e-03 3.266864049694948209e-03 -4.468257437746154213e-03 9.027221729800529240e-03 -1.648786049665253639e-04 1.300367794184425184e-02 2.442471024862282250e-03 -4.053462551899117416e-03 -2.961200847937508172e-03 -1.854766197990215248e-03 2.084367922957918590e-03 -1.830672189814580488e-03 5.760830111638389275e-03 7.459693903786385671e-04 -1.693667045286518288e-03 -4.833069067417078424e-02 -8.901082510528150402e-03 -8.756187759401407034e-02 -5.437686943163765572e-04 -2.333811772305619122e-04 -1.508473884407208468e-03 -5.553905100247759352e-03 1.033207762354715342e-03 4.883524755126019204e-03 4.346370102267967106e-05 1.157929687028525032e-03 5.428238312508320597e-04 -3.869686685618390406e-03 -5.744767439521340346e-04 -4.664788955414000959e-03 4.694566314929863315e-01 6.523665307740039720e-02 7.721033579131334479e-01 -6.869154487717165844e-04 -1.180606400605571996e-03 -7.417175065830227364e-05 -8.721086096510238025e-04 -8.456524438111266435e-04 5.371546528565621873e-04 -7.421899381158004062e-04 -2.773173097861099737e-04 4.308575579641145663e-04 -7.714806931528189488e-04 -1.459813436523123330e-03 1.078561189508822713e-03 -8.541562114025287415e-04 -9.467527918421823506e-04 5.593589349007772708e-04 -6.547901045375495530e-04 2.914902557717656811e-04 4.398337570883539653e-04 -8.546286429353714634e-04 7.039229839545234910e-04 3.694414586928964662e-04 -4.625104706654226128e-04 4.119602966498906935e-04 1.729099410250657665e-04 -4.795180058482105458e-04 9.850197460034484237e-04 9.817127252734706572e-04 -4.407786201540651590e-04 -4.969979725638466218e-04 2.976318656988850516e-04 -4.133775912484513853e-04 5.385719474551337212e-04 1.351154183966295403e-04 2.642309563260109365e-03 -9.070685430822783362e-05 1.659651974920928977e-03 -7.577801787000147454e-04 3.193637162102364339e-04 2.116965698724951328e-03
-3.899449872188289618e-03 -1.052482968895207191e-02 1.157929687028530453e-03 -4.181019065770076246e-03 -3.649061159774916706e-03 9.913503285437198775e-03 -4.191884991025757005e-03 -5.681461614118754611e-03 -8.921397066440907644e-03 -4.610615231541462800e-01 4.160926552677743917e-01 -4.463485879264313116e-02 -2.332866909239843418e-03 -2.352236602086919554e-03 3.623549857000745757e-03 -2.337591224568379058e-03 -3.078363868085637854e-03 -3.080726025749901554e-03 -4.049824829096144302e-02 5.401309715135520217e-02 -1.591149402656907418e-03 -4.058706541913825044e-02 5.319720789411397366e-02 -9.939959451277121522e-03 3.855466496479443422e-02 -6.201703218099099968e-02 6.634828447420905613e-03 -1.790043077988957149e-03 -1.558079195357026103e-03 1.960590861349835326e-04 3.784176578172605485e-04 -1.000515500281115924e-02 1.162181570824228792e-03 -9.278555305277931368e-04 1.275565138709162743e-05 9.921062189969986271e-06 3.068915237428525809e-03 -3.715201574374684106e-03 3.944803299342383544e-04 -1.096513587757323195e-03 3.461033409698496127e-03 -5.291233167979431801e-05 -1.094623861625919781e-03 3.405286488821559609e-03 -6.869154487717165844e-04 5.096922078516802346e-01 -4.274168391103178033e-01 4.575263179937893998e-02 5.782561962149631966e-04 8.333692239568906129e-04 -4.766834166510728991e-04 8.418729915482818689e-04 2.702308367932685675e-04 -6.056572251205891676e-04 8.442351492125551096e-04 3.921181722699596927e-04 5.201471176737634122e-04 5.796734908135564145e-04 6.727425027860635875e-04 3.429852928529993072e-04 3.400089741960142867e-03 -9.623430324263960393e-04 -6.311685278947846197e-04 5.409341051194123829e-04 -9.665949162220943778e-04 -1.810830065434654908e-03 5.503827357765107668e-04 -3.203085792759469228e-04 1.980905417262604495e-03 3.418514571741491058e-03 -8.106925103798273864e-04 8.092752157812694051e-04 2.371606294934093160e-04 2.275702693764355966e-03 -1.318083976666559480e-04 5.593589349007664288e-04 -4.195192011755748216e-04 4.960531094981056126e-05 3.170015585459577180e-04 -8.976199124262438257e-06 -2.579476169390379579e-04 3.590479649700821182e-04 6.472312000119033720e-05 2.669238160632881988e-04
-1.489387650479859389e-02 -6.969782404215359856e-03 2.121690014053500412e-03 -1.155567529364251791e-03 4.289205886793961975e-03 -4.153618036864471959e-03 -3.082615751881349637e-03 4.200388758617156285e-03 3.774727947514666844e-04 3.923085621777033238e-01 -7.608401177383283809e-01 6.465839688118540929e-02 -2.111768951863540657e-03 -2.329087456976960697e-04 3.011751021953030551e-03 -2.021062097555309436e-03 -1.886891542224376859e-03 -3.030648283267238161e-03 2.495855788074957237e-03 -9.613981693606889114e-04 -1.724375094922128747e-03 -9.016355804544870164e-03 1.435672185194202845e-02 -5.560519141707752182e-04 5.755491635317194765e-02 -8.184781820412830033e-02 8.247709700589161974e-03 -2.329559888509787156e-03 2.896005296403550032e-04 -4.946358148995837895e-04 4.094091663724695219e-03 2.951752217280395260e-03 -6.576246937346698525e-04 -8.881712817680937656e-04 -1.081868210238805115e-04 1.648786049665289959e-04 3.736933424886023942e-03 -4.077084128541901865e-03 5.532173249736429925e-04 6.755770919831876817e-04 2.456643970848358086e-05 1.162654002357071514e-03 7.180959299401276988e-05 6.188853080405498901e-04 -1.180606400605571996e-03 -4.274168391103178033e-01 8.234802871111557288e-01 -6.940066460798768877e-02 5.569967772364877671e-04 9.245485097979808196e-04 -2.815691935818028912e-04 5.659729763607488501e-04 5.574692087693738571e-05 -5.607762294993216996e-04 5.659729763607380081e-04 1.757445302222034132e-04 4.133775912484568063e-04 7.077024362173547131e-04 5.877048268720778436e-04 3.283399153344900359e-04 3.935354668685203845e-04 -5.763664700835164148e-05 -1.311469935206518783e-03 1.412570283237631411e-04 1.405956241777592177e-03 -9.056512484837786307e-04 4.837698896439034633e-04 1.892560720618646731e-03 1.202810682649781658e-03 1.000609986587686507e-03 4.544791346068849207e-04 1.627526630686778209e-03 -4.423848873657737490e-03 4.204640642412656865e-04 1.275565138709555766e-04 1.743272356236237478e-04 4.936909518338662532e-04 -1.181078832138449954e-05 4.006219398613611402e-04 -1.936969284707404869e-05 -2.834589197137646691e-06 3.779452262843066958e-04 -7.842363445399925690e-05 6.330582540262693486e-05
1.663431427183777872e-03 2.119327856389235411e-03 1.234936026883954457e-02 9.207218143818429040e-03 8.234481617669211009e-04 -1.324178343440336574e-02 -8.720613664977382509e-03 -4.572192374974333798e-03 -1.292525430739024407e-02 -4.208939769361837169e-02 6.471603352819377264e-02 -1.653557608147103730e-01 -2.612546376690223922e-04 4.515973022564545233e-03 -1.783429036529046502e-03 6.340031170919263864e-04 -4.641167378771219112e-03 -2.853486458446490210e-04 5.378113326872325378e-02 -7.091858712305201817e-02 3.910788228976807245e-03 -5.317925549586548228e-02 6.873170155746446963e-02 -1.161236707758515722e-02 -6.321133909604900562e-03 8.291173401611860727e-03 -5.332807142871491719e-03 1.299186715352139095e-04 -5.135330762137944351e-04 -4.458336375556188821e-03 -6.694354820561509815e-04 -5.952637313977745485e-04 -2.998522939033076116e-03 8.503767591401013848e-05 1.582645635065513994e-04 1.338398532579282299e-03 -3.746382055543141299e-04 5.338476321265791082e-04 1.020924542500469771e-03 2.821833545745165359e-03 -3.881969905472630340e-03 5.688075655578729442e-04 -2.838841080927947437e-03 3.860238054961282264e-03 -7.417175065830227364e-05 4.575263179937893998e-02 -6.940066460798768877e-02 1.882677452951304620e-01 -7.554180210357462752e-04 -2.707032683261289077e-04 7.847087760727905134e-04 -3.401507036559077391e-05 -7.228202452687175483e-05 -1.870828870107309606e-04 -5.291233167980651528e-05 7.086472992830564199e-06 -1.071947148048852435e-03 6.472312000118641238e-04 3.977873506642282098e-04 6.500657892089826886e-04 -2.835534060197967936e-03 -7.190407930058781948e-04 1.437609154478910849e-03 -1.587369950394065463e-03 1.143756741042866506e-03 2.774117960926776941e-03 1.550520290831349131e-03 -8.106925103798315064e-04 2.773173097861057236e-03 2.692859737275646488e-03 1.099820608487314406e-03 1.750358829229168439e-03 5.281784537323106453e-04 2.220428204420830725e-05 4.540067030740164490e-04 1.303911030680837365e-04 -4.535342715411832138e-05 3.127496747502594336e-04 3.817246785471446941e-04 3.878662884742640647e-04 1.403121652580519474e-04 -1.091316840895913663e-04 -3.396782721230162281e-04 2.177909366463291686e-04
-4.106705585651934665e-02 5.677634918702631484e-02 1.100529255786599631e-02 3.957228248656489977e-02 -5.974227435029236949e-02 4.334559313948081055e-03 1.522174398860048558e-03 4.445580724169112888e-04 3.419459434807220304e-03 2.090981964417881062e-03 6.675457559246391476e-04 1.114465986005834519e-03 -4.478499753378456516e-01 4.291558595827584255e-01 -6.118177323090269459e-02 1.583590498131212448e-03 -5.053600106953966623e-03 -8.743762810087306672e-03 -9.225170542066948171e-03 -1.158921793247523827e-02 1.439026449077476962e-03 -1.918544454925712010e-03 9.146274476080113076e-04 -2.761834741072532670e-03 -5.032340687975542584e-03 -8.066295991972703000e-03 7.095921623487758644e-03 4.519280043294534276e-03 4.570302648842910868e-03 4.009998850876436011e-03 -2.051770147190915775e-03 2.140114843834855542e-03 -2.260584884712976000e-03 -5.017222878922358940e-04 1.779649584266206497e-03 5.267611591337469177e-04 5.456584204479642854e-04 -4.776282797167746060e-04 -1.533040324115696792e-03 2.346567423692651200e-03 1.939803873904173345e-03 4.592034499354205601e-04 5.631383871636166244e-04 -4.251883795694272761e-06 -8.721086096510238025e-04 5.782561962149631966e-04 5.569967772364877671e-04 -7.554180210357462752e-04 4.789595917763722621e-01 -4.575971827237178546e-01 4.653545084932030063e-02 -3.131323442918720890e-02 4.684631079793914743e-02 -5.350287109587133216e-03 -5.480205781122483681e-05 -1.142811877977156776e-03 -5.721145862878668654e-04 2.854431321512183786e-03 5.754216070178499445e-04 2.153815358287665058e-03 2.314914510991136938e-05 4.299126948983694914e-05 -2.631443638004488453e-04 3.272060796556333293e-03 -4.196609306354313895e-03 4.242435165041321451e-04 4.861320473081821251e-04 -4.884942049724499448e-04 5.503827357765270299e-04 2.409400817562446038e-04 -7.086472992835985210e-06 8.692740204538915768e-05 -3.491269027801213883e-04 1.162181570824266739e-04 4.185743381098656337e-04 2.480265547490724575e-04 -1.148008624838551400e-04 -2.456643970847951510e-04 2.399952186905334101e-04 -1.162181570824219305e-04 1.138559994181480121e-04 1.880277500764401214e-04 1.086592525567533878e-05 2.508611439462073937e-04
5.104622712502338878e-03 6.624434953698098150e-03 8.217001650953563441e-03 4.493249065834203915e-02 -6.244552758129082864e-02 6.761912529759000687e-03 -1.596818581050955029e-04 6.444438539680187941e-03 9.599808747621119565e-04 7.284894236629982627e-04 1.020877299347182007e-02 7.601423363642981776e-04 4.266174849567264671e-01 -7.784277988434684659e-01 7.807497998274524897e-02 -2.972539204726046616e-03 -9.752876564266394627e-03 -1.497135527618690407e-03 -1.571496250890126387e-02 -2.077753881497946403e-02 1.502332274480099993e-03 -9.122652899437176839e-04 -1.117111602589824018e-02 -1.223597670095425208e-03 -3.410955667215308414e-04 -1.213676607905461897e-02 -2.546878393623335998e-03 5.264304570607521334e-03 -3.538512181086757302e-04 4.960531094981457390e-03 -7.974644274598517019e-04 -1.853679605464641708e-02 -1.790515509521880318e-03 -2.361212801211089781e-03 -5.986179952810480147e-03 -7.119543200130476306e-04 5.220368438051939310e-04 1.605322348642579389e-03 -1.177771811408451913e-03 1.965315176678306998e-04 1.587842381926922279e-03 4.067635497884852271e-04 6.873878803045809904e-04 -4.974704040967129794e-04 -8.456524438111266435e-04 8.333692239568906129e-04 9.245485097979808196e-04 -2.707032683261289077e-04 -4.575971827237178546e-01 8.289888387842492268e-01 -8.750565824160429218e-02 -8.833052369796976985e-03 1.216369467642739073e-02 -3.441191285318560139e-03 -2.144839159163420238e-04 1.185803147466993725e-03 1.847207293464536541e-04 2.787346043846327184e-05 3.590479649700882439e-04 -1.816971675361778345e-03 1.563748373751313973e-04 1.066277969654581262e-03 -3.930630353356722416e-04 4.269836193946898416e-03 -3.474733924151290031e-03 -2.659789529975702289e-04 3.855041308099935345e-04 7.558904525678707131e-06 3.963700560656634522e-04 2.121217582520633620e-04 2.135390528506240539e-04 -1.469262067180167504e-04 5.225092753380474950e-04 5.399892420536944130e-04 1.090844409363064815e-03 2.858210773775039402e-04 -9.590360116964753018e-05 -4.455029354826224824e-04 3.566858073058150032e-04 -4.275505372341118632e-04 3.873938569414403163e-05 1.705477833607871047e-04 5.603037979664755083e-04 -6.141609927112594292e-06
6.087799975527667662e-02 -8.313802872035630509e-02 -1.835774450369422744e-02 -6.687740779100698196e-03 4.983207808558515195e-03 -4.039289605913480574e-03 -1.484379876231600812e-03 -3.188912846773808100e-04 -3.102457876261242690e-03 -3.759610138463087385e-03 1.653510364993979014e-04 -9.925786505291462128e-04 -6.222112260318452687e-02 7.698885988871073671e-02 -1.613816667603309440e-01 3.515835467509683017e-03 -2.214759026026005308e-03 9.900747634050136720e-03 2.784039023116726286e-03 3.670793010286259360e-04 8.456524438111293540e-04 1.949252504561296666e-03 -7.828190499413505620e-04 2.999940233631639627e-03 8.586915541179251238e-03 1.031129063610144829e-02 -1.161661896138084689e-02 3.298989393929067752e-03 3.041514208522917619e-03 2.782621728518237152e-04 1.366271993017776146e-03 -3.000885096697355862e-03 4.120075398031736863e-03 1.714926464264183385e-04 4.969979725638496576e-04 7.010883947573892053e-04 -1.976653533466890111e-03 1.196669072722669064e-03 2.765141761802517376e-03 -8.220308671683508681e-04 8.267551824969094926e-04 1.733823725579030674e-04 -3.812522470142951959e-04 -7.747877138828060937e-05 5.371546528565621873e-04 -4.766834166510728991e-04 -2.815691935818028912e-04 7.847087760727905134e-04 4.653545084932030063e-02 -8.750565824160429218e-02 1.812332397709138787e-01 -4.941964535740238362e-02 7.417127822676126969e-02 -7.878268241896271146e-03 -1.148008624838551400e-04 1.387058980463392590e-03 1.262809487322417382e-03 -2.222317930551691821e-03 1.520757104261455340e-03 -1.435246996814629585e-03 9.675397792878069267e-04 -1.346902300170682446e-03 1.581228340466950049e-03 -4.771558481839318841e-04 1.541544091707090867e-03 2.379165199459671795e-03 -5.513275988422287367e-04 3.170015585459611332e-04 -6.968365109616793743e-04 -1.455089121194669006e-04 1.299186715352179753e-04 -1.308635346009440767e-04 7.086472992830699725e-04 0.000000000000000000e+00 -1.185330715934144932e-03 -1.743272356236345898e-04 1.133835678852890272e-05 5.324303375280028039e-04 2.107044636535013150e-04 2.239325465734492168e-04 -2.314914510991136938e-05 1.889726131421235323e-05 -1.459813436523082673e-04 -9.826575883391534989e-05
3.189007333080363937e-02 1.286856252344761344e-02 5.403435657033369560e-02 -4.024030067402241395e-02 -1.071144014442995326e-02 -5.745948518353520551e-02 -9.982478289234132662e-04 -1.346429868637834303e-04 2.570499970266080549e-03 2.086730080622209611e-03 -5.664454078935861510e-04 2.277119988362960243e-04 -4.319172218922980866e-01 -4.105288291053366123e-02 -4.122338345074116894e-01 -7.877795810363394380e-03 1.596818581051171870e-03 1.045396495902377321e-02 4.322748525626806792e-04 6.522862174134185301e-03 2.170350461937598126e-03 -1.349264457834966529e-03 1.845789998865958285e-03 -2.055549599453741251e-03 1.249581404402577223e-03 8.437627176797052320e-04 1.106907081480148179e-02 -7.959054034014501414e-03 -1.182259910970579614e-02 7.360010850353910714e-03 1.667683310978772780e-04 -4.407786201540656468e-04 4.044013921242032043e-04 -5.862875322735659409e-04 -9.344695719879310327e-04 -3.136000515093985593e-03 3.418987003274355681e-03 -9.906889243977128751e-04 -2.681048948954260769e-03 9.009269331552050442e-04 1.422018913894687077e-03 4.752661220525122073e-04 7.426623696486539701e-04 3.477096081815572812e-04 -7.421899381158004062e-04 8.418729915482818689e-04 5.659729763607488501e-04 -3.401507036559077391e-05 -3.131323442918720890e-02 -8.833052369796976985e-03 -4.941964535740238362e-02 4.753388765085686529e-01 4.899540184089824779e-02 4.322843011933267254e-01 3.225762506336505350e-03 3.949527614671027604e-04 3.761027433061653498e-03 -5.810907854121062643e-05 -9.495873810392413926e-05 1.384224391266309154e-04 2.844037827789372853e-03 -1.494773369954411745e-03 1.696029202950799768e-04 2.031455591278456471e-05 3.448750189844216945e-04 9.089582692137481573e-04 2.418849448219517317e-04 -1.280289454038145616e-04 1.464537751851686075e-04 6.618765775303855382e-04 -4.039289605913584224e-04 3.973149191313760011e-04 -1.445640490537448649e-04 3.406231351887314875e-04 -1.837758662807390724e-04 -2.324363141648411505e-04 -4.899114995710268997e-04 3.099150855531265032e-04 -6.519555153404206884e-04 2.081533333760785063e-03 -5.026671509581164942e-04 8.220308671683793284e-05 -1.032735330821849418e-03 2.163736420477617006e-04
-1.169740475349923762e-03 -7.618903330358682904e-03 -6.719866123334881057e-03 -5.213187478752509540e-02 -1.933284318750771308e-02 -7.619139546125086593e-02 8.399832654168567711e-04 -5.385719474551770893e-05 2.085312786023621814e-03 9.443906341778901363e-04 -9.136825845423271648e-04 5.059741716881131258e-04 -3.547913568590592426e-02 -1.680627934979716520e-01 -6.744857751422927983e-02 1.320446134330779866e-03 9.221863521336886053e-04 -1.691304887622237024e-04 -8.669118627896345991e-04 6.988679665529580476e-03 -4.307630716575317972e-03 -8.347865185554621467e-04 1.167850749218486521e-03 -9.051788169509006722e-04 -3.571582388387146458e-04 -1.505166863677232219e-03 -8.289283675480436930e-03 -7.977006432263029218e-03 -1.471860440610926746e-02 8.195742231975076952e-03 -7.795120292114704821e-05 4.299126948984009332e-04 -1.006279164981946893e-04 -2.319166394787106327e-03 7.927401121313316749e-04 -4.002912377883614120e-03 8.158892572412328528e-04 4.563688607382883344e-04 1.097930882355888007e-03 1.618550431562533389e-03 3.195054456700914189e-03 9.836024514049039949e-04 2.527508700776162284e-04 3.042459071588539204e-04 -2.773173097861099737e-04 2.702308367932685675e-04 5.574692087693738571e-05 -7.228202452687175483e-05 4.684631079793914743e-02 1.216369467642739073e-02 7.417127822676126969e-02 4.899540184089824779e-02 1.831116275455468567e-01 7.997368231329102239e-02 -4.105430020513245806e-04 1.987991890255424651e-03 3.075529278888519073e-04 -1.034152625420425072e-03 6.741597973846161478e-04 -1.315249387469363557e-03 1.507056589808653197e-03 -1.516977651998615987e-03 2.087674943687911101e-03 -5.952637313977673927e-05 1.098875745421596436e-03 1.397452474186198102e-03 7.558904525684128142e-06 1.889726131421465716e-04 1.294462400023644114e-04 4.048738236570492872e-04 -3.113323801517075239e-04 3.014113179617284709e-04 -9.448630657098383914e-07 -8.976199124255661993e-06 -1.285013769366721913e-04 1.119662732867229143e-04 1.275565138709501556e-05 1.086592525568075979e-05 -1.125331911261503786e-03 2.095233848213592411e-03 -5.158952338780704947e-04 -1.114938417538679952e-04 -9.902164928648634311e-04 2.107044636534918282e-04
-3.403680221609845652e-02 -1.325170449659330771e-02 -5.805380405186724713e-02 7.595754185248750068e-03 7.101118370349165411e-03 1.187692873598414703e-02 2.238380602668769807e-03 1.796657119448996382e-03 9.099031322794715482e-04 -6.717976397203239336e-04 -4.020392344599306141e-04 3.524339235101112437e-04 -4.094346776752436634e-01 -6.922444764623261748e-02 -7.678491119597707915e-01 1.223030752255998763e-02 -1.520284672728599174e-03 -1.306556647264829618e-02 2.739630459028334283e-03 -1.075726600311695908e-03 -6.122712665805715888e-04 1.313359661337786671e-04 -1.293045105425164737e-03 9.977753973905542813e-04 -1.498080390684419219e-03 4.127161871024570897e-03 -6.866319898520042292e-03 2.919626873046056925e-04 2.324835573181307461e-03 9.878543352005912746e-04 -7.369931912543515717e-05 -7.823466184085042623e-04 -9.410836134479097677e-04 1.692722182220843686e-03 -5.711697232221495460e-04 6.174680134419781394e-04 -8.154168257083765784e-04 1.624692041489643381e-03 1.732878862513521304e-03 -1.593039128788335118e-03 -1.349736889367811853e-03 9.802954306749019422e-04 -8.735259042495980468e-04 -1.181078832138449954e-05 4.308575579641145663e-04 -6.056572251205891676e-04 -5.607762294993216996e-04 -1.870828870107309606e-04 -5.350287109587133216e-03 -3.441191285318560139e-03 -7.878268241896271146e-03 4.322843011933267254e-01 7.997368231329102239e-02 8.358239782016009256e-01 -3.751578802404546657e-03 -1.429105386887503330e-03 -2.881832350417793710e-03 6.184128765076923146e-04 -2.650340899318658116e-04 1.359185520024918476e-03 -1.559024058422778334e-04 -1.633668240613890803e-03 8.291173401611814323e-04 -6.472312000118491618e-05 1.955866546021262824e-04 9.840748829377467168e-04 -8.976199124253222538e-05 -1.559024058422751229e-04 -1.332256922652146069e-04 -3.996770767956465313e-04 3.023561810274301778e-04 -7.322688759258159322e-05 7.464418219115041657e-05 -2.399952186905320549e-04 1.752720986893471387e-04 -2.787346043846462710e-05 2.073974429235141701e-04 -3.930630353356749521e-04 -1.412570283237597529e-04 -8.154168257083772289e-04 1.837758662807411052e-04 -3.562133757729533078e-04 4.483375246797527023e-04 -3.259777576702330582e-05
3.191369490744643683e-02 1.112576259874414842e-03 -5.544834414816984802e-02 -9.968305343248146273e-04 -6.736873658517680049e-04 -2.497273082673523350e-03 -4.023132447489816133e-02 1.824530579887462473e-03 5.839867907085168064e-02 2.084367922957925529e-03 -6.028226359234677839e-04 -9.779332730105636494e-05 -7.880157968027684534e-03 -6.609317144646702788e-04 -1.054750640252914012e-02 -4.323334340727437164e-01 4.741275620583274009e-02 4.117684894475490687e-01 -1.328949901922181964e-03 2.239325465734485175e-03 1.625636904555354412e-03 4.110154335841998286e-04 5.914842791349312484e-03 -3.502607384589764145e-03 1.417767030098971825e-03 -1.351626615499231313e-03 -1.072041634355420589e-02 -7.976534000730100410e-03 -1.309060534388963373e-02 -4.645419262566912247e-03 1.355878499294932687e-04 -5.031395824909767802e-04 -2.947972765017562412e-04 -5.829805115435909933e-04 -2.451919655519405571e-04 3.277729974950601213e-03 3.401507036558703342e-03 -3.774727947514450004e-04 2.860100499906450839e-03 7.436072327143556770e-04 4.941633833667245877e-04 6.533728099389888612e-04 9.080134061480356084e-04 1.292572673892309655e-03 -7.714806931528189488e-04 8.442351492125551096e-04 5.659729763607380081e-04 -5.291233167980651528e-05 -5.480205781122483681e-05 -2.144839159163420238e-04 -1.148008624838551400e-04 3.225762506336505350e-03 -4.105430020513245806e-04 -3.751578802404546657e-03 4.757867416017155238e-01 -4.403345345131823296e-02 -4.331805038111534167e-01 -3.131654144991720401e-02 1.994605931715401435e-03 5.011506457376550816e-02 6.623490090632336812e-04 -4.776282797167800270e-04 -2.759000151875438608e-04 2.399952186905374759e-04 -5.149503708123633668e-05 -1.403121652580397501e-04 2.503887124133646717e-05 4.582585868696375381e-05 -9.613981693606834904e-04 2.844037827789362011e-03 -1.499970116815811791e-03 1.587369950394073486e-04 -1.152732940167114145e-04 3.746382055543127747e-04 1.100765471553039152e-04 -2.390503556248167955e-04 -5.551070511050680903e-04 -2.527508700776223000e-04 -1.275565138709908132e-05 -1.064388243523158983e-03 1.559024058422724124e-05 -7.733704192842521781e-04 2.150508337557676015e-03 5.669178394264451359e-05
6.117043487411396793e-03 -5.788231140544063819e-03 -4.691245121253887276e-03 3.396782721229972546e-04 -8.088027842484077096e-04 -1.704532970542218129e-03 -5.253060700125503774e-02 -3.497883069261215061e-03 7.950644752729704723e-02 1.059191496661745276e-03 -8.758880619138577350e-04 -2.343260402962730245e-04 -1.312414798272247595e-03 6.415620216176050935e-04 -2.821833545745163190e-03 5.220557410665052633e-02 -1.667669138033493759e-01 -6.321653584291080097e-02 -8.314794978254655151e-04 1.609101800905407900e-03 7.658115147585666405e-04 -1.421546482361816599e-03 7.760632790215273372e-03 2.487352020483552320e-03 -2.097596005878172264e-04 -8.721086096510209835e-04 6.666008928589355759e-03 -7.855591528319185585e-03 -1.620912589226797956e-02 -4.438021819643401221e-03 -5.527448934400792761e-05 5.518000303750782891e-04 -2.192082312448969620e-04 -2.618687986617436805e-03 1.729571841783534214e-03 3.763862022258793530e-03 9.665949162220997988e-04 -5.102260554838548325e-05 -7.095921623487756909e-04 4.303851264312501604e-04 3.684965956271941089e-04 2.891280981074978614e-04 1.919961749524251018e-03 3.173322606189561343e-03 -1.459813436523123330e-03 3.921181722699596927e-04 1.757445302222034132e-04 7.086472992830564199e-06 -1.142811877977156776e-03 1.185803147466993725e-03 1.387058980463392590e-03 3.949527614671027604e-04 1.987991890255424651e-03 -1.429105386887503330e-03 -4.403345345131823296e-02 1.789835208114565479e-01 6.312960844086541734e-02 4.695497005049587697e-02 -3.687800545469068977e-03 -7.508118135904073842e-02 4.771558481839264631e-04 -4.242435165041158820e-04 -1.148008624838551400e-04 2.409400817561307626e-05 -5.385719474551770893e-05 -1.459813436522987805e-04 -4.535342715411561088e-05 9.165171737394322855e-04 -1.348319594769248559e-03 1.501387411414388745e-03 -1.515087925867185468e-03 -1.634613103679611375e-03 9.448630657111936441e-07 7.511661372400940152e-05 1.511780905137211875e-04 1.006279164981926564e-04 -5.007774248267293435e-05 -8.409281284825489912e-05 7.795120292113349569e-05 -1.086592525567366477e-03 1.936969284706659480e-05 -9.528944017692949449e-04 2.287513482085729109e-03 6.141609927120183707e-05
3.298516962396240426e-02 1.853348903391659978e-03 -5.242572720096114192e-02 -2.403259207635290075e-03 -1.489104191560147294e-03 9.332884931557983155e-03 3.637722802986412089e-03 -3.453946936705652119e-03 3.781814420507285772e-03 9.410836134479314517e-04 7.643942201600046477e-04 7.856536391384907891e-03 -1.256904093161728860e-02 -1.084230367903085863e-03 -2.064384069118139348e-02 4.083688721371218078e-01 -6.168538524492653274e-02 -7.795328161988170912e-01 1.067695264253120269e-04 8.721086096510238025e-04 -1.019885193128187116e-02 -2.400897049971022039e-03 -6.713252081874934631e-04 -9.181706841044245948e-03 1.744689650834819854e-03 -5.047930928559695232e-03 -1.133032545247049730e-02 1.300604009950832602e-03 1.400759494916191481e-03 -1.006373651288523276e-02 -2.692859737278867002e-05 5.300681798637333578e-04 -5.355011424915690973e-03 -8.196687095039475231e-04 2.806243305160951128e-04 -9.451937677837522755e-03 5.163676654109349007e-04 -1.129111363524360053e-03 1.585952655795496531e-03 9.618706008935587384e-04 -1.171630201481290584e-04 6.651835982603713279e-04 1.211314450241183756e-03 8.834469664395506452e-04 1.078561189508822713e-03 5.201471176737634122e-04 4.133775912484568063e-04 -1.071947148048852435e-03 -5.721145862878668654e-04 1.847207293464536541e-04 1.262809487322417382e-03 3.761027433061653498e-03 3.075529278888519073e-04 -2.881832350417793710e-03 -4.331805038111534167e-01 6.312960844086541734e-02 8.402223157724844071e-01 -4.729039643882324180e-03 2.416014859022395933e-03 8.080941369491220078e-03 1.620440157693958487e-04 -1.341705553309271558e-04 8.820296718410028554e-04 1.091316840895906887e-04 1.407845967909041561e-04 2.258222727048763475e-04 -2.362157664278661737e-06 -1.880277500764502858e-04 1.664376290249486301e-03 -1.941693600035574591e-04 2.081060902227928680e-03 8.187238464383650785e-04 -6.944743532973952915e-05 2.442471024862358144e-04 6.930570586988359007e-04 2.314914510991407989e-05 -3.070804963559929223e-04 5.196746861409532164e-05 1.431467544551773968e-04 -3.037734756260050727e-04 4.124327281827442574e-04 3.198361477430879379e-04 4.762109851182206905e-04 3.680241640943357744e-04
-4.107130774031501896e-02 5.311689453352857332e-02 -2.291623636421575086e-02 1.525953851122855386e-03 -2.938524134360416323e-04 -3.445915600647106621e-03 3.958125868568916628e-02 -5.929204709948118768e-02 8.473531973294028130e-03 2.109406794199256575e-03 4.129051597156032424e-04 -1.238243047613942719e-03 1.589259676525482320e-03 -3.080726025749912396e-03 9.614454125139769783e-03 -4.473388044192961321e-01 4.320632032359503771e-01 -3.137606782305698422e-02 -1.905316372005741747e-03 1.494300938421552760e-03 2.522784385447712080e-03 -9.254933728636808785e-03 -1.164213026415505253e-02 1.063443380457449036e-03 -5.034230414106897859e-03 -9.371624317252108538e-03 -5.176432305496359021e-03 4.503217371177491851e-03 3.785593872770132932e-03 -4.773448207970727893e-03 -2.028621002080960821e-03 2.559634045010433616e-03 1.766421501346253364e-03 -5.017222878924635764e-04 1.618550431562522547e-03 -8.796675141767146527e-04 5.466032835136768343e-04 -1.422018913894594269e-04 1.601070464846872810e-03 5.621935240978986545e-04 1.747996671564847656e-04 8.536837798696534935e-04 2.341843108364099080e-03 1.799964140178987159e-03 -8.541562114025287415e-04 5.796734908135564145e-04 7.077024362173547131e-04 6.472312000118641238e-04 2.854431321512183786e-03 2.787346043846327184e-05 -2.222317930551691821e-03 -5.810907854121062643e-05 -1.034152625420425072e-03 6.184128765076923146e-04 -3.131654144991720401e-02 4.695497005049587697e-02 -4.729039643882324180e-03 4.784956640111082127e-01 -4.564118520077835583e-01 5.164101842488835747e-02 2.414125132890981677e-04 -2.551130277418461011e-05 -8.976199124252409386e-05 4.856596157753231401e-04 -4.086532759198994828e-04 -4.781007112496444330e-04 3.274895385753471156e-03 -4.273615646209738203e-03 4.790455743153407189e-04 2.220428204420424149e-05 5.810907854121604744e-05 6.472312000119033720e-05 -2.981042972317481023e-04 2.551130277418461011e-05 -4.327472840955220459e-04 2.792070359175282952e-04 -5.905394160692317533e-05 2.707032683261254924e-04 9.590360116963601053e-05 -4.251883795697999706e-05 -2.404676502233801978e-04 1.251943562066742044e-04 -1.289738084695230447e-04 -7.984092905256130399e-05
-8.464083342636936902e-03 1.241455582037355454e-02 -1.500206332582247962e-02 3.184188531445136935e-04 -1.297769420753713820e-03 -1.141867014911465911e-03 4.478887147235395549e-02 -6.919421202812989224e-02 7.385522153128116357e-03 1.444695627471752255e-03 1.210842018708308508e-03 -1.239187910679649847e-03 -3.589062355102305701e-03 2.853486458446490210e-04 3.398672447361579356e-03 4.293330214075791740e-01 -7.714769137005671462e-01 5.506284001735985145e-02 -8.688015889210461444e-04 1.224070101628278772e-03 1.601542896379727892e-03 -1.528268765633857690e-02 -1.107379513013002914e-02 1.006751596514807341e-03 -2.044683674198085211e-03 -1.444223195938885030e-03 3.061356332902844392e-04 4.661009503151191530e-03 3.245604630716435700e-03 -4.888249070454582165e-03 -7.596699048314120876e-04 3.014113179617292299e-04 2.482155273622147287e-03 -2.435384551869481176e-03 1.679494099300864749e-03 3.462923135829908973e-04 9.684846423535221861e-04 1.412097851704723636e-03 1.156984823962816603e-03 5.371546528565676083e-04 5.810907854121130406e-05 7.053402785530706303e-04 5.390443789879764431e-04 1.551465153897055608e-03 -9.467527918421823506e-04 6.727425027860635875e-04 5.877048268720778436e-04 3.977873506642282098e-04 5.754216070178499445e-04 3.590479649700882439e-04 1.520757104261455340e-03 -9.495873810392413926e-05 6.741597973846161478e-04 -2.650340899318658116e-04 1.994605931715401435e-03 -3.687800545469068977e-03 2.416014859022395933e-03 -4.564118520077835583e-01 8.354346946185281508e-01 -5.478599513910660523e-02 5.149503708123362618e-05 -5.480205781122754732e-05 2.551130277418732061e-05 4.095981389856066107e-04 -1.299186715352261068e-04 -4.308575579641010138e-04 4.209837389274257054e-03 -3.377413028383090265e-03 1.542961386305656980e-03 -3.453474505172833900e-04 1.097458450823038563e-03 1.941693600035574591e-04 -2.078698744563541815e-05 1.606267211708080518e-05 -1.343595279440691235e-03 1.535402481779964612e-04 -8.362038131540336806e-05 6.562073991361197858e-04 1.610991527036832998e-04 1.946417915364171216e-04 -1.133835678852863167e-04 -8.503767591396677039e-06 -6.538452414718430757e-04 4.771558481839427261e-05
-6.053076257862798765e-02 7.643044581687569172e-02 -3.331587169696115236e-02 1.456978847325963999e-03 -7.511661372401211203e-05 -2.941831155090412955e-03 -2.906871221659129961e-03 9.174620368051403241e-03 -4.556602134390117832e-03 3.575834272182356905e-03 -6.514830838075529214e-04 -6.897500379688515206e-04 -2.839313512460804687e-03 4.309992874239592514e-03 8.660614860304761964e-03 -2.967531430477761412e-02 5.577715649503720008e-02 -1.565434954323590144e-01 -1.810830065434654908e-03 1.193362051992688695e-03 2.499635240337797892e-03 4.506996823440347251e-04 2.253025980187288620e-03 6.968365109616847953e-04 -8.368652173000146188e-03 -1.254447449190880526e-02 -9.475086822947429571e-03 -4.300544243582445775e-03 -3.787011167368696876e-03 1.951614662225557980e-03 -1.204700408781130862e-03 3.812522470142877366e-03 2.938524134360446897e-03 3.505441973785695942e-04 -7.077024362173570983e-04 7.417175065829477096e-04 1.818861401493214285e-03 -9.023442277537765781e-04 2.777897413189619330e-03 2.754275836546848759e-04 1.790515509521871699e-04 3.689690271600374813e-04 7.284894236629819997e-04 -1.126276774327210264e-03 5.593589349007772708e-04 3.429852928529993072e-04 3.283399153344900359e-04 6.500657892089826886e-04 2.153815358287665058e-03 -1.816971675361778345e-03 -1.435246996814629585e-03 1.384224391266309154e-04 -1.315249387469363557e-03 1.359185520024918476e-03 5.011506457376550816e-02 -7.508118135904073842e-02 8.080941369491220078e-03 5.164101842488835747e-02 -5.478599513910660523e-02 1.741770023961859426e-01 1.407845967908987351e-04 -1.473986382508703143e-04 2.418849448219571527e-04 4.790455743153461399e-04 -4.303851264312474499e-04 -5.423513997179730747e-04 -4.223537903727124683e-04 -1.984212437992503766e-04 2.382472220189668210e-03 -9.094307007466071423e-04 1.394617884989087560e-03 9.840748829377547399e-04 -7.478591165100594365e-04 -2.588924800047450858e-04 -8.919507340309527433e-04 1.124387048195791888e-04 1.223597670095392682e-04 3.944803299342377039e-04 1.133835678854381050e-05 7.747877138828128700e-05 -1.015727795639011395e-04 -1.459813436523028462e-04 -8.220308671683115658e-05 1.795239824850048196e-05
2.093816553615040175e-03 6.099091089162820851e-04 1.119662732867202038e-04 -4.034045615898772946e-02 -1.885474247625813348e-03 -5.853851880457688200e-02 -9.996651235219956421e-04 6.661284613260838768e-04 2.488296883549272892e-03 3.191889165430780717e-02 -1.022814268631901590e-03 5.543086418145419525e-02 4.214089273069944984e-04 -5.924763853539272672e-03 3.508276562984023392e-03 -1.345957437104986160e-03 -2.245467075661609045e-03 -1.646423892000985819e-03 -4.324104404125990730e-01 -4.805101120672035375e-02 -4.117122700951393321e-01 -7.883464988757681383e-03 6.529003784061298762e-04 1.057112797917191156e-02 1.426270797690460659e-03 1.313359661337953205e-03 1.083899665830091036e-02 -7.999210714307248421e-03 1.307879455556824541e-02 4.686993237458191540e-03 1.648786049666527576e-04 5.277060221994579487e-04 2.995215918303118299e-04 -5.910118476019714760e-04 2.262947042377238128e-04 -3.269698638892063521e-03 8.480146014754107262e-04 -5.598313664336199928e-04 6.850257226402833551e-05 9.089582692137644204e-04 -1.295879694622297613e-03 7.724255562185314977e-04 7.450245273129380529e-04 -4.927460887681570654e-04 -6.547901045375495530e-04 3.400089741960142867e-03 3.935354668685203845e-04 -2.835534060197967936e-03 2.314914510991136938e-05 1.563748373751313973e-04 9.675397792878069267e-04 2.844037827789372853e-03 1.507056589808653197e-03 -1.559024058422778334e-04 6.623490090632336812e-04 4.771558481839264631e-04 1.620440157693958487e-04 2.414125132890981677e-04 5.149503708123362618e-05 1.407845967908987351e-04 4.758594960577752220e-01 4.469391273425003808e-02 4.329792479781569559e-01 -3.124945617225172861e-02 -2.049407989526626055e-03 -4.997616970310601869e-02 -5.621935240979094965e-05 4.166846119784371749e-04 1.124387048195710573e-04 3.226234937869369539e-03 4.105430020513191596e-04 3.753468528535971755e-03 -3.278674838016256299e-04 5.480205781122321051e-04 2.385779240919632315e-04 -1.100765471553086586e-04 -3.732209109557412408e-04 -1.058246633596076096e-04 -6.878603118374270733e-04 -2.152398063689096343e-03 -4.960531094981937041e-05 3.968424875985658053e-05 1.070529853450282419e-03 -8.976199124250240982e-06
-1.064860675056025991e-03 -8.777777880452774118e-04 -2.423573763548107166e-04 5.250509569848085811e-02 -3.421349160938634559e-03 7.940676447386454950e-02 -3.429852928530101493e-04 -8.045509004527066606e-04 -1.707367559739323250e-03 -6.072634923323015632e-03 -5.790120866675511034e-03 -4.615656075997022142e-03 1.415877303967552148e-03 7.754963611821012390e-03 2.485934725884991411e-03 8.376211077525943724e-04 1.616660705431094847e-03 7.785671661456711971e-04 -5.290760736447362722e-02 -1.669894290553242677e-01 -6.412454924905883202e-02 1.303438599147986512e-03 6.396722954861785862e-04 -2.797267106036682889e-03 2.130666213177759109e-04 -8.215584356354996894e-04 6.803486504650280847e-03 7.891023893283274221e-03 -1.617227623270525022e-02 -4.447942881833373552e-03 6.566798306699775378e-05 5.513275988422265683e-04 -2.192082312448993472e-04 2.616798260485870761e-03 1.742799924703477372e-03 3.752523665470261158e-03 -3.949527614670864974e-04 1.752720986893444282e-04 -4.724315328535639430e-07 -1.926103359451369033e-03 3.165291270131020615e-03 -1.459813436523112488e-03 -4.332197156283661230e-04 3.670793010286307065e-04 2.914902557717656811e-04 -9.623430324263960393e-04 -5.763664700835164148e-05 -7.190407930058781948e-04 4.299126948983694914e-05 1.066277969654581262e-03 -1.346902300170682446e-03 -1.494773369954411745e-03 -1.516977651998615987e-03 -1.633668240613890803e-03 -4.776282797167800270e-04 -4.242435165041158820e-04 -1.341705553309271558e-04 -2.551130277418461011e-05 -5.480205781122754732e-05 -1.473986382508703143e-04 4.469391273425003808e-02 1.790014732097050532e-01 6.405935369752480124e-02 -4.701591371823421461e-02 -3.790318188098693725e-03 -7.514354232137764045e-02 1.138087562648599452e-03 1.336508806447860671e-03 1.387058980463381748e-03 -3.958976245328098883e-04 1.988936753321131345e-03 -1.422963776960396373e-03 -1.313359661337854434e-04 -5.149503708123362618e-05 -8.598253897967796404e-05 -6.614041459971579245e-06 7.747877138828264225e-05 1.502332274480140597e-04 9.562014224992855050e-04 2.287041050552870124e-03 5.810907854120520542e-05 -7.275445605973073979e-05 -1.088954683231640368e-03 1.795239824850048196e-05
-9.476976549078705049e-04 6.288063702305005370e-04 7.731342035178240084e-03 -3.664651400359173871e-03 -3.820081374668576456e-03 3.790790619631530592e-03 2.398534892306749232e-03 -1.107851944545860338e-03 9.327215753163690948e-03 -3.300170472761233820e-02 1.907678529670014987e-03 -5.232226469526581047e-02 2.159484536681902621e-03 -3.732209109557480171e-04 -9.228949994329781886e-03 1.785791194193464809e-04 1.011475911843361846e-03 -1.009680672018511104e-02 -4.079063616664564407e-01 -6.270961680815698158e-02 -7.792299875862568337e-01 1.233329759672248220e-02 -1.372413602944869658e-03 -2.062588829293288822e-02 -1.593511560321229448e-03 -5.009663974398415390e-03 -1.138654480488028933e-02 -1.525008988057213310e-03 1.422018913894683174e-03 -1.009633428865225509e-02 -2.003109699306429483e-04 5.258162960680350193e-04 -5.349342246521424787e-03 1.495245801487346624e-03 2.985767287646033468e-04 -9.461858740027476872e-03 -6.429793162161670864e-04 5.858151007406690088e-04 -9.510046756378698471e-04 -1.053522318267486246e-03 7.398277804515176245e-04 1.304855893746547204e-03 -8.059681950512700629e-04 1.984212437992557976e-05 4.398337570883539653e-04 -6.311685278947846197e-04 -1.311469935206518783e-03 1.437609154478910849e-03 -2.631443638004488453e-04 -3.930630353356722416e-04 1.581228340466950049e-03 1.696029202950799768e-04 2.087674943687911101e-03 8.291173401611814323e-04 -2.759000151875438608e-04 -1.148008624838551400e-04 8.820296718410028554e-04 -8.976199124252409386e-05 2.551130277418732061e-05 2.418849448219571527e-04 4.329792479781569559e-01 6.405935369752480124e-02 8.399199595914570438e-01 4.781479544029265151e-03 2.540736783696219067e-03 8.108814829929688120e-03 3.028286125603000048e-04 2.050352852592327978e-04 1.347374731703541431e-03 -3.785121441237277416e-03 2.943248449688979067e-04 -2.890336118009198194e-03 2.220428204419882048e-05 -2.952697080346104556e-04 2.640892268661539132e-04 1.081868210238835608e-04 2.305465880334174079e-04 4.705418067239548838e-04 -4.988876986952758396e-04 2.862935089103602147e-04 3.382609775244419838e-04 -3.033010440931535687e-04 -1.233046300752443632e-04 4.299126948983911754e-04
2.106099773469265364e-03 -4.129051597156086634e-04 1.258085171993865480e-03 3.954818847838929841e-02 5.946779162970339261e-02 -8.516995674316728618e-03 1.522174398860048558e-03 2.938524134360389218e-04 3.433632380792886636e-03 -4.098012845447393526e-02 -5.319295601031829440e-02 2.293277146786569173e-02 -9.286114209805306635e-03 1.165346862094358144e-02 -1.066277969654589285e-03 -1.916182297261395402e-03 -1.498080390684402956e-03 -2.537429762966230892e-03 -4.458879671818972712e-01 -4.315359696452837901e-01 3.148330978101515631e-02 1.587369950394057223e-03 3.084505478012757387e-03 -9.599808747621254440e-03 -5.034702845639713042e-03 9.328633047762265734e-03 5.196274429876289805e-03 4.738960706072216714e-03 -3.848427266639890040e-03 4.749826631327955587e-03 -2.038542064270853355e-03 -2.566248086470406496e-03 -1.765004206747685734e-03 -5.012498563595666444e-04 -1.644061734336711277e-03 8.659669997239000409e-04 5.820356484778242342e-04 -7.025056893559384046e-04 -6.349479801576280932e-04 2.308772901064224704e-03 -1.882167226895825607e-03 8.064406265841127849e-04 5.626659556307576394e-04 -1.729099410250664441e-04 -8.546286429353714634e-04 5.409341051194123829e-04 1.412570283237631411e-04 -1.587369950394065463e-03 3.272060796556333293e-03 4.269836193946898416e-03 -4.771558481839318841e-04 2.031455591278456471e-05 -5.952637313977673927e-05 -6.472312000118491618e-05 2.399952186905374759e-04 2.409400817561307626e-05 1.091316840895906887e-04 4.856596157753231401e-04 4.095981389856066107e-04 4.790455743153461399e-04 -3.124945617225172861e-02 -4.701591371823421461e-02 4.781479544029265151e-03 4.772890738761956242e-01 4.558369028322986627e-01 -5.179219651540208080e-02 2.853958889979330005e-03 -3.543236496415282100e-05 2.221845499018833270e-03 -5.999880467263030322e-05 1.030373173157585719e-03 -6.169955819091262018e-04 1.492883643822967674e-04 5.858151007405876937e-05 -2.659789529975824262e-04 -4.195192011755775321e-04 -2.645616583990258001e-05 4.379440309569309275e-04 8.456524438111252882e-05 1.346429868637834303e-04 8.739983357824001112e-05 -2.834589197130192801e-06 8.976199124252206099e-05 2.362157664276872803e-04
-1.440443743676027028e-03 1.209897155642620462e-03 -1.255250582796736073e-03 -4.460556803760607619e-02 -6.914602401177863400e-02 7.406309140573744294e-03 -3.132221062831082271e-04 -1.293989968490877286e-03 -1.132418384254343241e-03 8.394635907307164413e-03 1.237959588694229410e-02 -1.496946555005546423e-02 1.528221522480572442e-02 -1.103978005976443896e-02 1.002027281186250018e-03 8.754156303810095921e-04 1.225959827759703870e-03 1.612881253168252675e-03 -4.288464169287381500e-01 -7.730023951201571153e-01 5.546960356714833451e-02 3.586700197438005139e-03 2.905453927060585532e-04 3.382137343711644553e-03 2.039014495803834204e-03 -1.393200590390506702e-03 2.806243305160916975e-04 -4.715339129429633493e-03 3.292847784001976408e-03 -4.953917053521479305e-03 7.710082616199545429e-04 2.999940233631649602e-04 2.480265547490727827e-03 2.424046195080879415e-03 1.704532970542198614e-03 3.354263883273173475e-04 -6.760495235160493771e-04 5.829805115435394937e-04 3.869214254085515158e-04 -5.366822213237113339e-04 1.556189469225610113e-03 -9.434457711121857189e-04 -5.371546528565594768e-04 5.716421547550078804e-05 7.039229839545234910e-04 -9.665949162220943778e-04 1.405956241777592177e-03 1.143756741042866506e-03 -4.196609306354313895e-03 -3.474733924151290031e-03 1.541544091707090867e-03 3.448750189844216945e-04 1.098875745421596436e-03 1.955866546021262824e-04 -5.149503708123633668e-05 -5.385719474551770893e-05 1.407845967909041561e-04 -4.086532759198994828e-04 -1.299186715352261068e-04 -4.303851264312474499e-04 -2.049407989526626055e-03 -3.790318188098693725e-03 2.540736783696219067e-03 4.558369028322986627e-01 8.370636385438133820e-01 -5.521968728626783229e-02 -5.725870178207150083e-04 2.612546376690210370e-04 1.522174398860018634e-03 9.259658043964818803e-05 6.746322289174697118e-04 -2.655065214647220860e-04 -1.488159328494445587e-04 -8.456524438111591695e-05 6.524279468732769628e-04 6.047123620548928817e-05 1.842482978135946692e-05 -1.343595279440690585e-03 1.228321985423941874e-05 -6.552625360704064780e-04 4.157397489127083630e-05 -1.559024058422758005e-04 1.908623392735743799e-04 -1.171630201481310913e-04
-3.560244031598140506e-03 -6.529003784061407183e-04 -7.053402785530760513e-04 2.884666939614931140e-03 9.175092799584255721e-03 -4.558491860521532088e-03 -1.455561552727408729e-03 -7.795120292113078518e-05 -2.938524134360400060e-03 6.037344287818713351e-02 7.656036448841091469e-02 -3.331398197082973550e-02 -4.582585868697134322e-04 2.228931972011659497e-03 7.039229839545126490e-04 1.810357633901795923e-03 1.196196641189812681e-03 2.503887124133499266e-03 2.979247732492577155e-02 5.614140120686868241e-02 -1.566360920127986556e-01 2.835061628665095507e-03 4.310937737305317423e-03 8.660614860304767168e-03 8.396525633438619435e-03 -1.251234914767464582e-02 -9.468000349954607681e-03 4.538177304608823417e-03 -3.834254320654247993e-03 2.064053367045129254e-03 1.215566334036833306e-03 3.828585142259974435e-03 2.937579271294721121e-03 -3.467647451157302406e-04 -7.067575731516495367e-04 7.351034651229761303e-04 -3.439301559187172772e-04 3.255053261373469682e-04 6.462863369461515749e-04 -7.270721290644267289e-04 -1.129583795057209497e-03 5.603037979664735567e-04 -2.754275836546957179e-04 1.795239824850454772e-04 3.694414586928964662e-04 -1.810830065434654908e-03 -9.056512484837786307e-04 2.774117960926776941e-03 4.242435165041321451e-04 -2.659789529975702289e-04 2.379165199459671795e-03 9.089582692137481573e-04 1.397452474186198102e-03 9.840748829377467168e-04 -1.403121652580397501e-04 -1.459813436522987805e-04 2.258222727048763475e-04 -4.781007112496444330e-04 -4.308575579641010138e-04 -5.423513997179730747e-04 -4.997616970310601869e-02 -7.514354232137764045e-02 8.108814829929688120e-03 -5.179219651540208080e-02 -5.521968728626783229e-02 1.742336941801286010e-01 -2.153815358287643374e-03 -1.881694795362965971e-03 -1.430050249953234960e-03 -1.365327129952003966e-04 -1.316666682067929670e-03 1.358713088492062310e-03 -1.979488122663981679e-04 1.214149039438321403e-04 3.921181722699644632e-04 6.340031170919073044e-04 -2.574751854061681309e-04 -8.971474808923698106e-04 1.162181570824185424e-04 -8.267551824968336527e-05 1.653510364993436912e-05 -4.204640642411355822e-05 7.795120292114027195e-05 -1.034625056953316583e-04
2.113658677994965755e-03 -6.670733243917855836e-04 -1.100765471553021534e-03 1.525481419590007243e-03 -4.492823877454604807e-04 -3.438356696121449597e-03 3.954866090992215089e-02 5.988589353628039763e-02 -4.334559313948081055e-03 -4.098249061213821154e-02 -5.683020638177182365e-02 -1.104261464896157466e-02 -1.923741201787106635e-03 -9.202966260022729401e-04 2.783094160051024363e-03 -9.288003935936688799e-03 1.157646228108815019e-02 -1.467844772581651481e-03 1.589259676525487741e-03 5.065883326808208291e-03 8.735259042495911730e-03 -4.464879552286236120e-01 -4.286135081830404481e-01 6.104996483323604783e-02 -5.050765517756766743e-03 8.013856091825751621e-03 -7.063796279253594865e-03 4.699748888845300433e-03 -4.645419262566918318e-03 -4.001495083285041068e-03 -2.038542064270950933e-03 -2.128776487046328807e-03 2.266726494640103340e-03 -4.856596157752689300e-04 -1.794767393317573453e-03 -4.903839311038779699e-04 5.853426692078100239e-04 -5.555794826379162332e-04 7.691185354885470091e-04 5.650281132950146171e-04 6.141609927122081061e-06 8.749431988481614492e-04 2.350346875955495757e-03 -1.939331442371319564e-03 -4.625104706654226128e-04 5.503827357765107668e-04 4.837698896439034633e-04 1.550520290831349131e-03 4.861320473081821251e-04 3.855041308099935345e-04 -5.513275988422287367e-04 2.418849448219517317e-04 7.558904525684128142e-06 -8.976199124253222538e-05 2.503887124133646717e-05 -4.535342715411561088e-05 -2.362157664278661737e-06 3.274895385753471156e-03 4.209837389274257054e-03 -4.223537903727124683e-04 -5.621935240979094965e-05 1.138087562648599452e-03 3.028286125603000048e-04 2.853958889979330005e-03 -5.725870178207150083e-04 -2.153815358287643374e-03 4.777416632846710476e-01 4.569381407353845792e-01 -4.639750084172653000e-02 -3.124189726772604037e-02 -4.691197878100604457e-02 5.355956287981397668e-03 9.873819036677026909e-05 1.171630201481283808e-04 2.522784385447755665e-04 -4.473926616140408040e-04 -1.190527462795534785e-04 -4.181019065770073535e-04 1.181078832138178904e-05 -1.417294598566112840e-05 -2.433022394205232655e-04 6.803014073117070581e-05 1.209424724109772211e-04 -1.072419579581710119e-04
-1.044073687610225232e-04 1.050782215376930111e-02 6.755770919831903922e-04 5.210919807394759611e-04 6.183656333544023179e-03 7.204580876044443076e-04 -4.440242247847828172e-02 -6.209829040464212579e-02 6.991514254726726579e-03 -4.516445454097390774e-03 6.231371918362398586e-03 8.287393949349013134e-03 8.267551824969190336e-04 -1.132654600020765318e-02 -7.889606598684821299e-04 1.495434774100408773e-02 -1.997912952445388135e-02 1.439498880610332043e-03 2.190665017850373150e-03 -1.048798002938936512e-02 -1.410208125573299840e-03 -4.260387563289786406e-01 -7.796773802478709214e-01 7.776034058186358233e-02 9.212414890674312448e-05 -1.210038885102475772e-02 -2.591759389244598262e-03 -5.776420352222687640e-03 -3.940078984013793695e-04 4.934547360674407940e-03 2.192082312449969254e-04 -1.854199280150782211e-02 -1.788153351857599922e-03 2.538374626031810518e-03 -5.965865396897697751e-03 -7.251824029330033658e-04 -6.330582540261934545e-04 6.311685278947846197e-04 -6.505382207418553345e-04 -6.514830838075583424e-04 -4.582585868697202085e-04 -8.513216222053910948e-04 -1.610991527036887208e-04 1.541071660174240555e-03 4.119602966498906935e-04 -3.203085792759469228e-04 1.892560720618646731e-03 -8.106925103798315064e-04 -4.884942049724499448e-04 7.558904525678707131e-06 3.170015585459611332e-04 -1.280289454038145616e-04 1.889726131421465716e-04 -1.559024058422751229e-04 4.582585868696375381e-05 9.165171737394322855e-04 -1.880277500764502858e-04 -4.273615646209738203e-03 -3.377413028383090265e-03 -1.984212437992503766e-04 4.166846119784371749e-04 1.336508806447860671e-03 2.050352852592327978e-04 -3.543236496415282100e-05 2.612546376690210370e-04 -1.881694795362965971e-03 4.569381407353845792e-01 8.304524316730352851e-01 -8.748723341182292057e-02 8.846280452716931419e-03 1.212731744839751560e-02 -3.429380496997180058e-03 3.392058405901640194e-04 3.779452262839353566e-06 -5.102260554838039834e-04 1.077143894910286416e-04 4.388888940226468374e-04 1.151315645568554103e-03 1.303911030680857694e-04 3.869214254085501605e-04 -7.086472992830564199e-06 -7.464418219115041657e-05 -2.655065214647254470e-04 2.834589197132225680e-05
3.779452262843018169e-03 1.776342563536122479e-04 -9.713192315506571223e-04 1.486742033895846948e-03 -3.188912846773726785e-04 -3.108599486188366127e-03 6.677819716910762295e-03 4.993601302281333934e-03 -4.049210668103438160e-03 -6.080099341542126445e-02 -8.322448369086885012e-02 -1.838467310106697838e-02 -1.953504388357000209e-03 -7.884882283356164229e-04 3.006081843558749619e-03 -2.800101695233812513e-03 3.335366621958927918e-04 8.305346347597502557e-04 -3.499772795392629317e-03 -2.211924436828867444e-03 9.884212530400190641e-03 6.214695085252621570e-02 7.705074841951480014e-02 -1.613018258312783892e-01 -8.594474445704946425e-03 1.029381066938580419e-02 -1.161661896138084862e-02 -3.384027069843061845e-03 3.021199652610131320e-03 3.392058405901629894e-04 -1.344540142506387521e-03 -2.989546739908823490e-03 4.119130534966033638e-03 -1.766893932877641737e-04 4.894390680381688905e-04 7.086472992830644430e-04 4.804628689139122527e-04 -2.810967620489384852e-04 7.903779544670401112e-04 3.821971100799914818e-04 -7.700633985542297967e-05 5.371546528565730293e-04 8.215584356354973042e-04 8.272276140297630566e-04 1.729099410250657665e-04 1.980905417262604495e-03 1.202810682649781658e-03 2.773173097861057236e-03 5.503827357765270299e-04 3.963700560656634522e-04 -6.968365109616793743e-04 1.464537751851686075e-04 1.294462400023644114e-04 -1.332256922652146069e-04 -9.613981693606834904e-04 -1.348319594769248559e-03 1.664376290249486301e-03 4.790455743153407189e-04 1.542961386305656980e-03 2.382472220189668210e-03 1.124387048195710573e-04 1.387058980463381748e-03 1.347374731703541431e-03 2.221845499018833270e-03 1.522174398860018634e-03 -1.430050249953234960e-03 -4.639750084172653000e-02 -8.748723341182292057e-02 1.811907209329568780e-01 4.929823045345854693e-02 7.424450511435384814e-02 -7.874016358100558929e-03 3.439301559187132114e-04 1.086592525566449675e-05 5.352649267251458716e-04 -5.423513997179703642e-04 -1.889726131425097794e-06 -1.181078832138437703e-03 7.747877138828128700e-05 -1.431467544551848507e-04 -9.637603270250109412e-05 -1.228321985423935097e-04 2.248774096391543118e-04 -2.078698744564354967e-05
2.094288985147883114e-03 5.697524286236098877e-04 -2.125941897849169260e-04 -9.935235135948505217e-04 1.251943562066687833e-04 -2.591286957711729302e-03 -4.034659776891487415e-02 1.068734613625432761e-02 5.757853792981473817e-02 3.190566357138785447e-02 -1.278730429979649599e-02 -5.399136530084386321e-02 -1.346902300170687867e-03 -1.845789998865954165e-03 2.072084703103676054e-03 4.162121804456052950e-04 -6.535145393988430439e-03 -2.191609880916087216e-03 -7.865040158976304568e-03 -1.610046663971120449e-03 -1.046152386354946492e-02 -4.320868248125931954e-01 4.059745891286106745e-02 4.123727293780711789e-01 1.272730549512347646e-03 -9.387214557836350091e-04 -1.088671224311929878e-02 -7.993069104380124551e-03 1.180937102678585038e-02 -7.331192526849732508e-03 1.388948706594953213e-04 4.218813588398491465e-04 -4.124327281827408964e-04 -5.980983205948996184e-04 9.169896052722875841e-04 3.154425344875350264e-03 8.484870330082642902e-04 -5.626659556307467974e-04 4.960531094981801515e-05 7.454969588457807748e-04 -3.472371766486982963e-04 7.436072327143665190e-04 9.103755638123034281e-04 -1.427215660756099482e-03 -4.795180058482105458e-04 3.418514571741491058e-03 1.000609986587686507e-03 2.692859737275646488e-03 2.409400817562446038e-04 2.121217582520633620e-04 -1.455089121194669006e-04 6.618765775303855382e-04 4.048738236570492872e-04 -3.996770767956465313e-04 2.844037827789362011e-03 1.501387411414388745e-03 -1.941693600035574591e-04 2.220428204420424149e-05 -3.453474505172833900e-04 -9.094307007466071423e-04 3.226234937869369539e-03 -3.958976245328098883e-04 -3.785121441237277416e-03 -5.999880467263030322e-05 9.259658043964818803e-05 -1.365327129952003966e-04 -3.124189726772604037e-02 8.846280452716931419e-03 4.929823045345854693e-02 4.755269042586450223e-01 -4.847808931242161834e-02 -4.324090231180005572e-01 -2.844037827789337616e-04 4.946358148995842231e-04 -3.179464216116662011e-04 -1.204700408781250124e-04 -3.444025874515654201e-04 1.875553185435852022e-04 9.306901197251462687e-05 1.039349372281823600e-03 -2.102320321206436853e-04 -6.458139054133034320e-04 -2.086730080622196601e-03 5.092811924180989155e-04
-9.467527918421850611e-04 -9.146274476080017667e-04 4.993601302281415466e-04 -8.447075807454357786e-04 -5.007774248267564485e-05 2.087202512155046912e-03 5.212006399920371402e-02 -1.925111253232375183e-02 -7.611013723759973981e-02 1.235408458416791411e-03 -7.629769255614341980e-03 -6.789313558664620586e-03 8.343140870225814777e-04 1.166905886152788934e-03 -9.089582692137481573e-04 8.465973068768175083e-04 6.989152097062434690e-03 -4.297237222852500101e-03 -1.334146648783582009e-03 9.136825845422946388e-04 -1.922796338721472690e-04 3.499394850166342996e-02 -1.679347645525678390e-01 -6.672245024823054982e-02 3.415679982544223524e-04 -1.502332274480103896e-03 -8.263299941173401358e-03 8.002045303504339013e-03 -1.469025851413793306e-02 8.173537949930857749e-03 7.369931912525355330e-05 4.289678318326684350e-04 -1.048798002938930278e-04 2.317749100188551056e-03 8.021887427884358051e-04 -3.995825904890787025e-03 -2.721205629247045073e-04 5.385719474551228791e-05 -7.606147678972195042e-05 -2.532233016104860554e-04 3.033010440931502077e-04 -2.768448782532401467e-04 -1.625636904555353111e-03 3.192692299036626637e-03 9.850197460034484237e-04 -8.106925103798273864e-04 4.544791346068849207e-04 1.099820608487314406e-03 -7.086472992835985210e-06 2.135390528506240539e-04 1.299186715352179753e-04 -4.039289605913584224e-04 -3.113323801517075239e-04 3.023561810274301778e-04 -1.499970116815811791e-03 -1.515087925867185468e-03 2.081060902227928680e-03 5.810907854121604744e-05 1.097458450823038563e-03 1.394617884989087560e-03 4.105430020513191596e-04 1.988936753321131345e-03 2.943248449688979067e-04 1.030373173157585719e-03 6.746322289174697118e-04 -1.316666682067929670e-03 -4.691197878100604457e-02 1.212731744839751560e-02 7.424450511435384814e-02 -4.847808931242161834e-02 1.827648628004310272e-01 7.923196480670807729e-02 -7.936849751969554277e-05 1.181078832138246666e-05 8.031336058544468349e-06 -3.354263883273178896e-05 -8.976199124250240982e-06 -1.285013769366579611e-04 1.006279164981899459e-04 -9.916337874634330134e-04 2.097596005877847003e-04 1.099348176954454770e-03 2.099485732009284678e-03 -5.144779392795206449e-04
6.713252081874920537e-04 -4.044013921241767498e-04 3.675517325614795000e-04 -2.242632486464473784e-03 1.788625783390456088e-03 9.075409746151820445e-04 -7.608982268168725319e-03 7.091197308159202621e-03 1.184905527554571542e-02 3.402924331157277521e-02 -1.319737487031493774e-02 -5.803963110588158253e-02 -1.233046300752572381e-04 -1.283124043235201947e-03 1.000609986587691928e-03 -2.750496384284015043e-03 -1.082340641771664669e-03 -6.250269179676666044e-04 -1.221613457657433691e-02 -1.547685701634214303e-03 -1.307595996637112012e-02 4.095645963467788309e-01 -6.850257226402961530e-02 -7.677031306161183899e-01 1.497135527618665904e-03 4.088422485330428166e-03 -6.815769724504517312e-03 -2.744827205889587745e-04 2.296962112742842455e-03 1.024231563230454910e-03 7.464418219104741736e-05 -7.790395976785166295e-04 -9.434457711121871284e-04 -1.694611908352198527e-03 -5.929015737334984888e-04 6.311685278947820176e-04 6.070745197191607014e-04 -5.551070511050680903e-04 -1.747996671564922195e-04 8.725810411838800769e-04 -9.448630657109225936e-06 4.284954002998223521e-04 1.597763444116881600e-03 -1.347374731703531890e-03 9.817127252734706572e-04 8.092752157812694051e-04 1.627526630686778209e-03 1.750358829229168439e-03 8.692740204538915768e-05 -1.469262067180167504e-04 -1.308635346009440767e-04 3.973149191313760011e-04 3.014113179617284709e-04 -7.322688759258159322e-05 1.587369950394073486e-04 -1.634613103679611375e-03 8.187238464383650785e-04 6.472312000119033720e-05 1.941693600035574591e-04 9.840748829377547399e-04 3.753468528535971755e-03 -1.422963776960396373e-03 -2.890336118009198194e-03 -6.169955819091262018e-04 -2.655065214647220860e-04 1.358713088492062310e-03 5.355956287981397668e-03 -3.429380496997180058e-03 -7.874016358100558929e-03 -4.324090231180005572e-01 7.923196480670807729e-02 8.357172086751756268e-01 3.732209109557385303e-05 2.022006960620978617e-04 -3.925906038028159671e-04 -9.637603270249838362e-05 -2.409400817562391828e-04 1.814137086164631211e-04 3.363712513930270775e-04 4.511721138768869338e-04 -2.551130277418732061e-05 1.270840823380952364e-04 -8.121098049783928487e-04 1.894450446750136881e-04
-9.757600879594967996e-03 -8.095586747009721543e-03 9.179344683379970973e-04 1.535402481779960492e-03 4.006219398613577250e-04 -1.463592888785962684e-03 1.490049054625853121e-03 7.492764111086268504e-04 1.324698018126474084e-03 1.202574466883361837e-02 6.184128765076879128e-03 -5.135330762137945435e-04 -7.743625255032473946e-03 1.859018081785905347e-03 -4.960531094981449150e-04 -7.814962416493636405e-03 1.465010183384524677e-03 -1.478710697837333650e-04 -6.323023635736372064e-03 2.962145711003230045e-04 1.674297352439454512e-03 -6.312157710480668753e-03 -2.924351188374795852e-04 -1.674297352439451693e-03 -4.129807487608563865e-02 9.553935645780997632e-02 -1.028058258646584976e-02 2.234601150405853692e-03 -9.982478289234115315e-04 1.587369950394062373e-04 -4.163898147019404750e-01 4.069255938042486420e-01 -4.340700923875200068e-02 1.992716205584029246e-03 1.941693600035604948e-04 -2.551130277419130505e-05 2.759000151875425056e-04 5.527448934407704550e-05 -6.944743532974088441e-05 6.590419883332506020e-04 -3.103875170859841329e-04 4.814077319796356436e-04 6.481760630775698423e-04 -2.215703889091732656e-04 -4.407786201540651590e-04 2.371606294934093160e-04 -4.423848873657737490e-03 5.281784537323106453e-04 -3.491269027801213883e-04 5.225092753380474950e-04 7.086472992830699725e-04 -1.445640490537448649e-04 -9.448630657098383914e-07 7.464418219115041657e-05 -1.152732940167114145e-04 9.448630657111936441e-07 -6.944743532973952915e-05 -2.981042972317481023e-04 -2.078698744563541815e-05 -7.478591165100594365e-04 -3.278674838016256299e-04 -1.313359661337854434e-04 2.220428204419882048e-05 1.492883643822967674e-04 -1.488159328494445587e-04 -1.979488122663981679e-04 9.873819036677026909e-05 3.392058405901640194e-04 3.439301559187132114e-04 -2.844037827789337616e-04 -7.936849751969554277e-05 3.732209109557385303e-05 4.326934269007794431e-01 -4.538673357718245871e-01 4.802549990394616719e-02 3.943291518437257170e-02 -4.320150152195991605e-02 4.677544606801083832e-03 -1.124387048195791888e-04 -2.551130277419070874e-05 6.141609927119912656e-05 -1.544851112437069772e-04 1.233046300752518171e-04 -5.952637313977538402e-05
-5.509496536159388599e-03 2.268616220771520198e-03 -1.359657951557777461e-03 7.842363445397892811e-05 7.369931912543244666e-05 -2.079643607629357363e-03 -6.755770919833611540e-05 3.585755334372292590e-04 1.822640853756053638e-03 2.470816916833571981e-04 4.512193570301698507e-03 -8.551010744682304484e-05 -5.026671509581273362e-04 -5.952637313977741148e-04 1.944055757699869515e-03 -3.141669693488343285e-04 -1.124387048195791888e-04 -8.943128916952239240e-04 -1.053522318267567561e-04 3.618825541672286011e-04 6.231371918362402056e-04 -6.897500379690222824e-05 7.185683614730219203e-04 -9.231312151994065752e-04 -1.572204898189408923e-02 1.912591817611706754e-02 2.026258844416709264e-03 -2.656954940778721852e-03 -1.011003480310480906e-04 2.645616583990078092e-05 4.284892586898995659e-01 -9.409716471746234490e-01 8.676913748188275211e-02 -3.382609775244690888e-04 -3.779452262843520968e-05 1.511780905137369762e-05 4.228262219055768743e-04 5.003049932938432535e-04 -1.936969284706659480e-05 8.517940537382446588e-04 1.048798002938970935e-04 5.380995159222801572e-04 8.456524438111212225e-04 -4.866044788410546626e-05 -4.969979725638466218e-04 2.275702693764355966e-03 4.204640642412656865e-04 2.220428204420830725e-05 1.162181570824266739e-04 5.399892420536944130e-04 0.000000000000000000e+00 3.406231351887314875e-04 -8.976199124255661993e-06 -2.399952186905320549e-04 3.746382055543127747e-04 7.511661372400940152e-05 2.442471024862358144e-04 2.551130277418461011e-05 1.606267211708080518e-05 -2.588924800047450858e-04 5.480205781122321051e-04 -5.149503708123362618e-05 -2.952697080346104556e-04 5.858151007405876937e-05 -8.456524438111591695e-05 1.214149039438321403e-04 1.171630201481283808e-04 3.779452262839353566e-06 1.086592525566449675e-05 4.946358148995842231e-04 1.181078832138246666e-05 2.022006960620978617e-04 -4.538673357718245871e-01 9.445163009656374342e-01 -9.574675390073346393e-02 4.326197275816540122e-02 -3.159952793809757410e-02 8.339361417963115503e-03 4.492823877454611313e-04 -7.558904525682095263e-06 -9.023442277537765781e-05 4.360543048255139612e-04 3.873938569414064350e-05 9.968305343248146273e-05
6.330582540261867324e-04 -1.378555212871987023e-03 -1.032451871902140272e-02 6.618765775303788162e-04 5.083363293523836561e-04 -7.502212741743476392e-04 -6.666008928589393923e-04 -7.525834318386167600e-04 -1.024231563230472474e-03 1.370051445281298547e-05 -8.220308671682844607e-05 3.512528446779726067e-03 -8.470697384096777943e-04 -3.119465411444050790e-03 4.829195128847659640e-03 9.127377214765820899e-04 4.189522833361478994e-03 4.325110683290975949e-03 -2.768448782532489287e-04 -2.553492435083309746e-03 -7.540007264371815718e-04 2.862935089103629252e-04 2.259640021647268439e-03 -1.128638931991494997e-03 1.709257285870771333e-03 1.867994280910159274e-03 3.771420926784471717e-02 2.740102890561167031e-04 9.448630657108548310e-07 -9.684846423535129704e-05 -4.523484683936945805e-02 8.658725134173342330e-02 -1.345187373706413780e-01 3.495993343141309828e-05 5.669178394263773733e-06 1.370051445280606013e-05 -3.826695416128504668e-05 -2.929075503703345044e-05 3.080253594217061217e-04 -5.385719474551567605e-05 2.466092601505063446e-04 1.403121652580424606e-04 -1.223597670095419787e-04 -2.055077167920890723e-04 2.976318656988850516e-04 -1.318083976666559480e-04 1.275565138709555766e-04 4.540067030740164490e-04 4.185743381098656337e-04 1.090844409363064815e-03 -1.185330715934144932e-03 -1.837758662807390724e-04 -1.285013769366721913e-04 1.752720986893471387e-04 1.100765471553039152e-04 1.511780905137211875e-04 6.930570586988359007e-04 -4.327472840955220459e-04 -1.343595279440691235e-03 -8.919507340309527433e-04 2.385779240919632315e-04 -8.598253897967796404e-05 2.640892268661539132e-04 -2.659789529975824262e-04 6.524279468732769628e-04 3.921181722699644632e-04 2.522784385447755665e-04 -5.102260554838039834e-04 5.352649267251458716e-04 -3.179464216116662011e-04 8.031336058544468349e-06 -3.925906038028159671e-04 4.802549990394616719e-02 -9.574675390073346393e-02 5.357184609966828687e-02 -4.697859162713865361e-03 8.509436769791049043e-03 4.588207803938132434e-02 -1.341705553309264782e-04 -5.102260554837938461e-05 2.078698744563677340e-05 -1.762169617550549442e-04 4.960531094981462702e-05 -1.039349372281703145e-05
1.323516939294337898e-02 -6.222868150771004511e-03 6.028226359234610619e-04 1.463120457253103699e-03 -7.256548344658593150e-04 -1.294934831556580294e-03 1.433357270683215329e-03 -1.157457255495676889e-04 1.360130383090637747e-03 -1.074923466705838410e-02 8.068185718104125062e-03 -8.947853232280843184e-04 -4.399282433949272368e-03 2.621995007347335859e-04 1.428632955354661258e-03 -4.550460524462976615e-03 -3.462923135829905179e-04 -1.601542896379725724e-03 -6.104287836024320860e-03 -1.638864987475301040e-03 2.924351188374782300e-04 -6.146334242448450898e-03 -1.819333833026055489e-03 1.166905886152788826e-04 -4.335740392780222663e-02 -9.658106798775606405e-02 1.057774202063188271e-02 1.351626615499338865e-03 -3.954251929999512286e-04 4.251883795698448295e-05 -4.172208217682329412e-01 -4.051884630579394297e-01 4.392337690416293211e-02 1.521701967327150325e-03 1.922796338721387852e-04 2.220428204420403821e-05 2.003109699306781849e-04 4.528256242418787769e-03 -6.812462703774534341e-04 5.125882131480819946e-04 2.659789529975777099e-04 3.321193675973293895e-04 5.225092753380529160e-04 3.335366621958968576e-04 -4.133775912484513853e-04 5.593589349007664288e-04 1.743272356236237478e-04 1.303911030680837365e-04 2.480265547490724575e-04 2.858210773775039402e-04 -1.743272356236345898e-04 -2.324363141648411505e-04 1.119662732867229143e-04 -2.787346043846462710e-05 -2.390503556248167955e-04 1.006279164981926564e-04 2.314914510991407989e-05 2.792070359175282952e-04 1.535402481779964612e-04 1.124387048195791888e-04 -1.100765471553086586e-04 -6.614041459971579245e-06 1.081868210238835608e-04 -4.195192011755775321e-04 6.047123620548928817e-05 6.340031170919073044e-04 -4.473926616140408040e-04 1.077143894910286416e-04 -5.423513997179703642e-04 -1.204700408781250124e-04 -3.354263883273178896e-05 -9.637603270249838362e-05 3.943291518437257170e-02 4.326197275816540122e-02 -4.697859162713865361e-03 4.314547114216327195e-01 4.524972843265440137e-01 -4.919665767389464622e-02 -6.472312000118762669e-05 -8.976199124252273861e-05 4.346370102269322359e-05 -1.228321985423941874e-05 2.503887124133511192e-05 -7.039229839544530179e-05
-2.914902557717819441e-04 4.514555727965982590e-03 -7.369931912544328868e-05 6.236096233692522799e-05 3.656620064300544022e-04 1.843900272734518226e-03 -7.369931912543786767e-05 7.842363445399248064e-05 -2.062636072446580489e-03 5.495323590173743084e-03 2.292237797414295973e-03 -1.349736889367811853e-03 6.519555153403576962e-05 7.119543200130517505e-04 -9.514771071707261215e-04 1.261392192723894638e-04 3.642447118314937103e-04 6.373101378219039360e-04 2.886556665746280344e-04 -1.199976093452660274e-04 -8.787226511109980922e-04 5.069190347537985697e-04 -6.037674989891776223e-04 1.924686064852805523e-03 1.562709024379011630e-02 1.906402964531300759e-02 1.995078363248255215e-03 2.659789529975783821e-03 -7.133716146115801331e-05 -2.551130277418820491e-05 -4.272193627295841067e-01 -9.420171381568325231e-01 8.858327456804740430e-02 3.377885459915938408e-04 -3.779452262845113390e-06 -7.558904525682293469e-06 -2.301686428071394140e-03 4.114878651170371295e-04 3.779452262842877223e-05 -8.456524438111266435e-04 -5.149503708123769194e-05 -4.974704040967164488e-04 -8.541562114025341625e-04 1.029900741624753839e-04 5.385719474551337212e-04 -4.195192011755748216e-04 4.936909518338662532e-04 -4.535342715411832138e-05 -1.148008624838551400e-04 -9.590360116964753018e-05 1.133835678852890272e-05 -4.899114995710268997e-04 1.275565138709501556e-05 2.073974429235141701e-04 -5.551070511050680903e-04 -5.007774248267293435e-05 -3.070804963559929223e-04 -5.905394160692317533e-05 -8.362038131540336806e-05 1.223597670095392682e-04 -3.732209109557412408e-04 7.747877138828264225e-05 2.305465880334174079e-04 -2.645616583990258001e-05 1.842482978135946692e-05 -2.574751854061681309e-04 -1.190527462795534785e-04 4.388888940226468374e-04 -1.889726131425097794e-06 -3.444025874515654201e-04 -8.976199124250240982e-06 -2.409400817562391828e-04 -4.320150152195991605e-02 -3.159952793809757410e-02 8.509436769791049043e-03 4.524972843265440137e-01 9.458145428179239866e-01 -9.748530194164126139e-02 -4.705418067239562391e-04 3.212534423416906425e-05 8.881712817681154497e-05 -5.012498563595551519e-04 -1.322808291995061238e-05 -1.011003480310475756e-04
7.086472992838018089e-06 -7.889606598683994595e-05 3.507331699918316264e-03 6.727425027860378919e-04 -7.525834318386147000e-04 -1.043601256077534949e-03 -6.595144198661088281e-04 5.116433500823721562e-04 -7.351034651229475074e-04 -5.659729763607305271e-04 -1.396980042653353862e-03 -1.033302248661280114e-02 -3.023561810274247568e-04 2.233183855807365642e-03 -1.113993554472976835e-03 2.626719322676244464e-04 -2.576641580193223501e-03 -7.728979877513978552e-04 -9.335247089222398426e-04 4.204168210879997807e-03 4.344480376138044712e-03 8.305346347597468946e-04 -3.107182191589814325e-03 4.811715162132012072e-03 -1.523119261925681960e-03 2.182161250258984712e-03 3.779074317616729073e-02 -2.966870026331609560e-04 -1.417294598566621060e-06 -9.070685430823237372e-05 4.645230289953768132e-02 8.855445624454322262e-02 -1.348518016013044163e-01 -3.637722802984910686e-05 2.362157664277306484e-06 1.559024058422731578e-05 3.576306703715248416e-04 -1.015727795639119815e-04 2.990491602974525197e-04 1.270840823380843944e-04 -2.050352852592327978e-04 3.028286125602945838e-04 5.763664700835164148e-05 2.466092601505069952e-04 1.351154183966295403e-04 4.960531094981056126e-05 -1.181078832138449954e-05 3.127496747502594336e-04 -2.456643970847951510e-04 -4.455029354826224824e-04 5.324303375280028039e-04 3.099150855531265032e-04 1.086592525568075979e-05 -3.930630353356749521e-04 -2.527508700776223000e-04 -8.409281284825489912e-05 5.196746861409532164e-05 2.707032683261254924e-04 6.562073991361197858e-04 3.944803299342377039e-04 -1.058246633596076096e-04 1.502332274480140597e-04 4.705418067239548838e-04 4.379440309569309275e-04 -1.343595279440690585e-03 -8.971474808923698106e-04 -4.181019065770073535e-04 1.151315645568554103e-03 -1.181078832138437703e-03 1.875553185435852022e-04 -1.285013769366579611e-04 1.814137086164631211e-04 4.677544606801083832e-03 8.339361417963115503e-03 4.588207803938132434e-02 -4.919665767389464622e-02 -9.748530194164126139e-02 5.450537080859051836e-02 -2.362157664276899908e-05 5.007774248267022384e-05 -9.448630657109225936e-06 3.307020729987144875e-06 -5.055017401552514304e-05 2.267671357706187120e-05
9.732089576818924847e-05 6.401447270190158871e-04 3.240880315387869269e-04 -6.065076018797322180e-03 1.163598865422793387e-03 1.124387048195796962e-02 1.825003011420327529e-03 -8.853366925709757430e-04 -7.247099714001493248e-03 4.488099562125662592e-05 -5.489654411779507255e-04 6.599868513989638015e-04 -8.036060373869976028e-03 2.711756998589858868e-04 -2.101375458140714112e-03 -6.268694009458002959e-03 -1.683745983096563738e-03 -9.321074143236554067e-04 -7.593864459117333210e-03 -9.382490242507781925e-04 -1.995550794781109864e-03 -6.077831670184411124e-03 1.561386216087019699e-03 -1.641227145139578184e-03 5.642722228424644840e-03 1.733823725579229625e-04 -6.812462703774533257e-04 -5.194809892124427342e-02 -1.049506650238219221e-02 -9.396190756960584589e-02 2.724040218444174696e-03 3.118048116845549892e-05 -2.773173097861062332e-04 -4.398328122252898598e-01 -4.471658944782710976e-02 -4.040787213872621964e-01 4.237710849712785811e-04 -3.793625208828586056e-04 3.519614919772556198e-04 1.410680557106159475e-03 2.220428204420220862e-05 7.818741868756426752e-04 2.111768951863447145e-04 1.450364805866011394e-04 2.642309563260109365e-03 3.170015585459577180e-04 4.006219398613611402e-04 3.817246785471446941e-04 2.399952186905334101e-04 3.566858073058150032e-04 2.107044636535013150e-04 -6.519555153404206884e-04 -1.125331911261503786e-03 -1.412570283237597529e-04 -1.275565138709908132e-05 7.795120292113349569e-05 1.431467544551773968e-04 9.590360116963601053e-05 1.610991527036832998e-04 1.133835678854381050e-05 -6.878603118374270733e-04 9.562014224992855050e-04 -4.988876986952758396e-04 8.456524438111252882e-05 1.228321985423941874e-05 1.162181570824185424e-04 1.181078832138178904e-05 1.303911030680857694e-04 7.747877138828128700e-05 9.306901197251462687e-05 1.006279164981899459e-04 3.363712513930270775e-04 -1.124387048195791888e-04 4.492823877454611313e-04 -1.341705553309264782e-04 -6.472312000118762669e-05 -4.705418067239562391e-04 -2.362157664276899908e-05 4.768119180280116498e-01 4.918390202250755294e-02 4.519398151177746459e-01 3.022569704055413919e-02 5.063521169143926810e-03 4.707166063911115417e-02
8.692740204538170379e-05 -3.349539567944453521e-04 1.072419579581710119e-04 2.031455591278178644e-04 4.642206728143501854e-02 -4.364794932050812364e-03 1.211314450241178335e-03 -2.535209334761807931e-02 3.197889045898032537e-03 -1.823585716821817687e-04 -3.288123468673476656e-04 9.637603270249431786e-05 5.785868982879791879e-03 -1.487686896961582482e-03 8.722975822641674398e-03 -3.777090105178728015e-03 1.572252141342693737e-03 3.248911651446424742e-03 -5.915315222882170168e-03 -3.610794205613645103e-03 -8.357313816211613816e-03 3.760082569995941600e-03 8.697464519867505617e-04 -3.446860463712830228e-03 7.039229839537821678e-05 9.335247089222244469e-04 -1.185803147466992370e-04 -3.278674838015863276e-04 3.770948495251616288e-03 -4.511721138768850364e-04 5.385719474545468967e-05 -1.053522318267485433e-04 -8.031336058541757843e-06 -4.480776873366805468e-02 -1.108451932592584566e-01 -8.221064562136121134e-02 -5.669178394264451359e-05 -8.409281284825286624e-05 -3.382609775244501153e-04 8.739983357824475450e-05 -9.595084432292698851e-04 3.358988198601748146e-04 -3.590479649700096393e-05 1.352099047032088563e-03 -9.070685430822783362e-05 -8.976199124262438257e-06 -1.936969284707404869e-05 3.878662884742640647e-04 -1.162181570824219305e-04 -4.275505372341118632e-04 2.239325465734492168e-04 2.081533333760785063e-03 2.095233848213592411e-03 -8.154168257083772289e-04 -1.064388243523158983e-03 -1.086592525567366477e-03 -3.037734756260050727e-04 -4.251883795697999706e-05 1.946417915364171216e-04 7.747877138828128700e-05 -2.152398063689096343e-03 2.287041050552870124e-03 2.862935089103602147e-04 1.346429868637834303e-04 -6.552625360704064780e-04 -8.267551824968336527e-05 -1.417294598566112840e-05 3.869214254085501605e-04 -1.431467544551848507e-04 1.039349372281823600e-03 -9.916337874634330134e-04 4.511721138768869338e-04 -2.551130277419070874e-05 -7.558904525682095263e-06 -5.102260554837938461e-05 -8.976199124252273861e-05 3.212534423416906425e-05 5.007774248267022384e-05 4.918390202250755294e-02 8.046359381286202761e-02 8.991789364836383358e-02 -5.026199078048352795e-03 1.733823725579231902e-03 -6.124602391937105858e-03
-3.514890604444068263e-04 6.755770919830358934e-05 5.744767439521373956e-04 2.579003737857504114e-03 -4.404006749277814513e-03 5.903504434560751489e-03 1.096371858297471961e-02 3.173795037722420762e-03 3.854096445034157527e-03 -3.207810108088004868e-04 1.289738084695108474e-04 5.725870178207150083e-04 -1.288320790096618255e-03 1.213204176372608854e-03 -1.742327493170627928e-03 2.338536087634031976e-04 -3.406231351887287770e-04 -1.384224391266254944e-04 -3.165291270134057248e-05 -8.177789833726579506e-04 3.368436829258826472e-04 -5.749491754849882490e-04 1.223597670095419787e-04 5.319579059951567209e-04 4.842423211767570273e-04 -1.124387048195754619e-04 -1.436191859880357042e-04 -2.152870495221995660e-03 -2.617270692018749262e-04 1.165016160021362102e-03 3.651895748973011269e-04 -8.503767591396761742e-06 -1.795239824850400562e-04 -4.116064454317797106e-01 -8.223143260880684535e-02 -8.627606069104158948e-01 -2.541681646761877623e-04 5.196746861409261113e-05 2.168460735806166198e-04 8.177789833726579506e-04 3.382609775244480553e-04 2.126886760914914118e-03 -1.883584521494391069e-03 1.157457255495636232e-04 1.659651974920928977e-03 -2.579476169390379579e-04 -2.834589197137646691e-06 1.403121652580519474e-04 1.138559994181480121e-04 3.873938569414403163e-05 -2.314914510991136938e-05 -5.026671509581164942e-04 -5.158952338780704947e-04 1.837758662807411052e-04 1.559024058422724124e-05 1.936969284706659480e-05 4.124327281827442574e-04 -2.404676502233801978e-04 -1.133835678852863167e-04 -1.015727795639011395e-04 -4.960531094981937041e-05 5.810907854120520542e-05 3.382609775244419838e-04 8.739983357824001112e-05 4.157397489127083630e-05 1.653510364993436912e-05 -2.433022394205232655e-04 -7.086472992830564199e-06 -9.637603270250109412e-05 -2.102320321206436853e-04 2.097596005877847003e-04 -2.551130277418732061e-05 6.141609927119912656e-05 -9.023442277537765781e-05 2.078698744563677340e-05 4.346370102269322359e-05 8.881712817681154497e-05 -9.448630657109225936e-06 4.519398151177746459e-01 8.991789364836383358e-02 9.014881818162352456e-01 -4.699323700465717069e-02 -6.295622606830754767e-03 -5.541669123546853759e-02
-1.842482978137030894e-05 5.489654411779433529e-04 -6.283339386976517435e-04 1.704060539009352422e-03 8.191962779712227624e-04 7.236706220278667570e-03 -5.920984401276412935e-03 -1.527843577254288723e-03 -1.123867373509658193e-02 -1.823585716821912554e-04 -6.557349676032796660e-04 -3.056632017574274600e-04 -6.867737193118606670e-03 -1.464537751851667860e-03 1.372413602944870525e-03 -7.916535196057559662e-03 7.606147678971538015e-04 2.091454395950754358e-03 -6.458611485665862080e-03 1.476820971705907143e-03 9.902164928648673342e-04 -7.755908474886712145e-03 -1.747996671564895090e-04 1.789098214923312471e-03 6.016415570913243548e-03 2.740102890561177873e-04 3.226707369402218441e-04 -5.172322151160521631e-02 9.861063385290275152e-03 9.404741767705268596e-02 2.878997761220649775e-03 4.251883795698330388e-05 4.889666365053146760e-04 -4.402159541984357327e-01 4.288544482647967115e-02 4.044684774018678652e-01 4.790455743153427246e-04 -4.762109851182206905e-04 -2.173185051134722166e-04 1.100765471553093362e-04 -8.173065518398098077e-05 -2.570499970266097028e-03 1.522174398860023405e-03 4.393613255555017566e-05 -7.577801787000147454e-04 3.590479649700821182e-04 3.779452262843066958e-04 -1.091316840895913663e-04 1.880277500764401214e-04 1.705477833607871047e-04 1.889726131421235323e-05 8.220308671683793284e-05 -1.114938417538679952e-04 -3.562133757729533078e-04 -7.733704192842521781e-04 -9.528944017692949449e-04 3.198361477430879379e-04 1.251943562066742044e-04 -8.503767591396677039e-06 -1.459813436523028462e-04 3.968424875985658053e-05 -7.275445605973073979e-05 -3.033010440931535687e-04 -2.834589197130192801e-06 -1.559024058422758005e-04 -4.204640642411355822e-05 6.803014073117070581e-05 -7.464418219115041657e-05 -1.228321985423935097e-04 -6.458139054133034320e-04 1.099348176954454770e-03 1.270840823380952364e-04 -1.544851112437069772e-04 4.360543048255139612e-04 -1.762169617550549442e-04 -1.228321985423941874e-05 -5.012498563595551519e-04 3.307020729987144875e-06 3.022569704055413919e-02 -5.026199078048352795e-03 -4.699323700465717069e-02 4.770566375620307609e-01 -4.786818020350533387e-02 -4.523016976719418381e-01
2.026731275949697215e-04 -3.240880315387937574e-04 9.401387503821836663e-05 -1.136670268050015559e-03 -2.538705328104937098e-02 3.177574489985280498e-03 -3.226707369402195130e-04 4.645324776260346955e-02 -4.410148359204950526e-03 -6.850257226402291450e-05 -3.392058405901511716e-04 1.011003480310502861e-04 -3.768586337587345216e-03 8.414005600154270039e-04 -3.417097277142937956e-03 5.902559571495083826e-03 -3.610794205613642501e-03 -8.368652173000142719e-03 3.768586337587338710e-03 1.601542896379727892e-03 3.271115933490629200e-03 -5.811380285653996655e-03 -1.493356075355846933e-03 8.730062295634506697e-03 -9.023442277530311891e-05 9.335247089222248806e-04 -1.143284309510015761e-04 1.370051445281156245e-04 3.773783084448748080e-03 -6.991986686259580360e-05 -7.275445605968398357e-05 -1.044073687610378511e-04 -6.141609927119709368e-06 4.360165103028837419e-02 -1.106155915342907359e-01 -8.036627291709383392e-02 1.747996671564420752e-05 -2.551130277418664299e-05 3.878662884742647152e-04 5.055017401552446541e-05 1.346902300170678326e-03 -7.842363445400264504e-05 -7.653390832257754724e-05 -9.628154639592576263e-04 3.193637162102364339e-04 6.472312000119033720e-05 -7.842363445399925690e-05 -3.396782721230162281e-04 1.086592525567533878e-05 5.603037979664755083e-04 -1.459813436523082673e-04 -1.032735330821849418e-03 -9.902164928648634311e-04 4.483375246797527023e-04 2.150508337557676015e-03 2.287513482085729109e-03 4.762109851182206905e-04 -1.289738084695230447e-04 -6.538452414718430757e-04 -8.220308671683115658e-05 1.070529853450282419e-03 -1.088954683231640368e-03 -1.233046300752443632e-04 8.976199124252206099e-05 1.908623392735743799e-04 7.795120292114027195e-05 1.209424724109772211e-04 -2.655065214647254470e-04 2.248774096391543118e-04 -2.086730080622196601e-03 2.099485732009284678e-03 -8.121098049783928487e-04 1.233046300752518171e-04 3.873938569414064350e-05 4.960531094981462702e-05 2.503887124133511192e-05 -1.322808291995061238e-05 -5.055017401552514304e-05 5.063521169143926810e-03 1.733823725579231902e-03 -6.295622606830754767e-03 -4.786818020350533387e-02 7.965573589167934676e-02 8.830642968979415808e-02
3.538512181086692250e-04 1.327532607323502010e-04 5.749491754849936700e-04 -1.096844289830327217e-02 3.153952913342489978e-03 3.816774353938606930e-03 -2.571917264864651866e-03 -4.379912741102196666e-03 5.947440567116327875e-03 3.821971100799914818e-04 6.472312000117136366e-05 5.777837646821313167e-04 5.574692087693467520e-04 1.006279164981953669e-04 5.692799970907265082e-04 1.559024058421639922e-05 -8.499043276068168505e-04 2.985767287645989558e-04 -2.456643970848019273e-04 -3.146394008816770504e-04 -1.152732940167141250e-04 1.265644076519549608e-03 1.233518732285393419e-03 -1.772563111273375283e-03 -5.229817068708739539e-04 -1.209424724109720440e-04 -1.426743229223228029e-04 2.175547208799069945e-03 -2.957421395674599538e-04 1.180606400605593246e-03 -4.006219398613021596e-04 -7.086472992828785430e-06 -1.766893932879078305e-04 4.116569956057953839e-01 -8.089492380235899227e-02 -8.628787147936297641e-01 2.721205629246936653e-04 -1.181078832138246666e-05 1.445640490537462202e-04 1.882167226895819535e-03 1.166905886152775273e-04 1.664848721782345286e-03 -8.050233319855520930e-04 3.335366621958921413e-04 2.116965698724951328e-03 2.669238160632881988e-04 6.330582540262693486e-05 2.177909366463291686e-04 2.508611439462073937e-04 -6.141609927112594292e-06 -9.826575883391534989e-05 2.163736420477617006e-04 2.107044636534918282e-04 -3.259777576702330582e-05 5.669178394264451359e-05 6.141609927120183707e-05 3.680241640943357744e-04 -7.984092905256130399e-05 4.771558481839427261e-05 1.795239824850048196e-05 -8.976199124250240982e-06 1.795239824850048196e-05 4.299126948983911754e-04 2.362157664276872803e-04 -1.171630201481310913e-04 -1.034625056953316583e-04 -1.072419579581710119e-04 2.834589197132225680e-05 -2.078698744564354967e-05 5.092811924180989155e-04 -5.144779392795206449e-04 1.894450446750136881e-04 -5.952637313977538402e-05 9.968305343248146273e-05 -1.039349372281703145e-05 -7.039229839544530179e-05 -1.011003480310475756e-04 2.267671357706187120e-05 4.707166063911115417e-02 -6.124602391937105858e-03 -5.541669123546853759e-02 -4.523016976719418381e-01 8.830642968979415808e-02 9.016374701806175729e-01
1.642343973283248770e+00 2.540146244280146459e-01 -2.750638113743858471e-02 -7.374845200485571906e-02 -1.498694551677113782e-02 6.450863608527025728e-02 -7.374089310033003775e-02 -2.831849094241697951e-02 -5.992416049044172605e-02 7.679516296024005428e-02 -3.989070133970941401e-02 4.241962733508440782e-03 -2.952952193373845624e-01 1.839695632092121919e-02 9.775695007303311646e-02 -2.945837374489043703e-01 -2.706087820195600922e-03 -9.865787700618827705e-02 -4.324638251758145154e-03 2.091265423337609897e-02 7.454969588457848947e-03 -4.338811197743806282e-03 1.884104196180529101e-02 -1.167992478678349204e-02 -4.379629282182484484e-01 1.163551622269507202e-01 -1.217267087555163468e-02 3.958031382262370071e-03 1.150370782502835917e-03 -9.448630657108942688e-05 -5.601148253533347332e-02 1.022955998091746865e-01 -1.088529494852072746e-02 -4.961003526514156346e-03 3.647171433643560563e-04 -3.165291270128840881e-05 -4.614966325959060645e-01 -3.926789484994619439e-01 4.222593040661357794e-02 -1.473041519443061068e-03 -1.339485125104849204e-02 -7.691185354885294451e-04 -1.483435013165893684e-03 -1.293186834885019787e-02 3.603707732620809335e-03 -3.859293191895568631e-03 -1.491230133457994295e-02 1.596818581051171870e-03 -4.104863102673794728e-02 5.089977334983834811e-03 6.089311756432804618e-02 3.194015107328630060e-02 -1.172575064547045146e-03 -3.413601283799810870e-02 3.197889045898044680e-02 6.129799138798535177e-03 3.321240919126583480e-02 -4.105004832133653248e-02 -8.478256288622563336e-03 -6.054351823001508093e-02 2.097596005877873891e-03 -1.071947148048845713e-03 -8.243930248326295299e-04 2.099485732009288147e-03 -1.439498880610355028e-03 -3.556464579335279468e-03 2.106572205002124349e-03 -1.067695264253011849e-04 3.776145242113037800e-03 2.098540868943575815e-03 -9.552565594335708961e-04 6.713252081875001852e-04 -9.427843669661904041e-03 -5.522252187546499227e-03 6.358928432233473642e-04 1.362964972287764899e-02 -2.404676502233693558e-04 -1.795239824851200161e-05 -1.072419579581507373e-04 8.692740204536747364e-05 -3.557409442400943228e-04 -5.055017401551435523e-05 2.003109699306707310e-04 3.547960811743871949e-04
2.540146244280146459e-01 2.020599114653102824e+00 -9.313893183937183018e-02 -4.710520327794386758e-02 -3.607959616416504638e-03 6.417651671767296562e-02 -5.456773177092742733e-02 -2.126934004068193815e-02 -6.721472390546587294e-02 4.015857001883845617e-02 -1.025308707125367202e-01 1.030136957391148377e-02 -1.619589780934803380e-02 -2.707868887074462716e-01 7.578274218533100764e-03 -4.817006395299988641e-02 -2.615347895680064649e-01 -2.965688947499626332e-02 7.700633985541823628e-05 6.415147784643157255e-03 2.915374989250525337e-03 2.077281449965116648e-03 6.828525375891618399e-03 -9.023442277537657361e-04 2.048888314840482672e-01 -6.391252197711334571e-01 4.934972549053975865e-02 2.922933893776237871e-03 7.368514617945279635e-03 -1.136197836517173921e-03 4.631718748114100129e-03 8.697464519867484367e-03 6.726007733261991917e-03 -4.128579165622999966e-03 5.182573915423593480e-04 -8.551010744682986176e-05 -4.163751693244218677e-01 -7.599741507386045258e-01 6.451855714746018711e-02 -1.132182168487908674e-02 -1.106623622560435477e-02 3.118520548378339759e-03 -1.082907559611094930e-02 -1.133457733626618523e-02 1.246274383672493855e-03 -1.049695622851358826e-02 -6.992931549325254528e-03 2.110824088797825290e-03 5.680044319520191620e-02 6.715614239539176647e-03 -8.324338095218306033e-02 1.276226542855513763e-02 -7.600006069044420651e-03 -1.318792623965782049e-02 9.944683766605684917e-04 -5.774058194558425242e-03 1.769728522076243057e-03 5.312256371192283083e-02 1.246368869979054550e-02 7.651926294505248527e-02 6.203026026391092809e-04 -8.787226511110008027e-04 6.439241792818904773e-04 -4.095981389856066107e-04 1.201865819584077132e-03 -6.571522622018607408e-04 -6.614041459975265533e-04 1.055034099172628970e-02 1.889726131421628347e-04 5.796734908135564145e-04 -9.155723106737088945e-04 -4.025116659927706255e-04 -8.140467742630995082e-03 2.302631291137096064e-03 -1.417767030098990907e-03 -6.236096233690972823e-03 4.498965487381755349e-03 -5.432962627836043085e-05 5.905394160692384754e-04 -3.325917991301680456e-04 6.236096233690896495e-05 5.059741716881035849e-04 -3.217258738744879906e-04 1.379500075937610884e-04
-2.750638113743858471e-02 -9.313893183937183018e-02 1.168542388982590996e+00 4.063052912016098389e-02 1.376334784667569006e-02 -3.556181120415562169e-02 -2.973814769864737903e-02 -1.685352250308270322e-02 -1.786216382572893696e-02 -4.124799713360320641e-03 1.027680313420301084e-02 -7.883464988757670974e-03 1.517081586935842274e-01 -7.088787907341641270e-02 -3.630744989246126320e-01 -1.443188570881933086e-01 4.911209242951353193e-02 -3.716576350135291085e-01 -9.484535453604532942e-03 -2.493493630410675756e-03 1.625967606628350021e-02 9.095724302064567279e-03 4.742740158335124155e-03 1.570882089897412959e-02 -2.209940224390873065e-02 4.901146451301533619e-02 -1.832339873125563845e-01 -3.878662884742478017e-04 -1.159819413159948395e-03 -3.182771236846675122e-03 -1.237770616078614355e-04 6.396722954861802125e-03 7.027419051223726676e-02 4.351094417598562730e-04 -8.834469664395323764e-05 -2.598373430704545989e-04 4.473548670914131997e-02 6.445099943826189393e-02 -1.657124466220161740e-01 -1.037932077683261824e-03 2.640419837128700313e-03 8.805651340891364892e-03 3.450639915975677388e-03 1.702643244410778070e-03 9.081551356078897477e-03 1.153677803232834934e-03 2.121690014053487401e-03 1.233660461745244782e-02 1.107851944545858516e-02 8.365345152270147605e-03 -1.839412173172409390e-02 5.401404201442092101e-02 -6.719393691802025108e-03 -5.816104600982541922e-02 -5.541102205707426620e-02 -4.716756424028077307e-03 -5.254525237877355481e-02 -2.299088054640690409e-02 -1.506867617195509212e-02 -3.336028026104956301e-02 1.119662732867256249e-04 -2.451919655519321003e-04 7.697326964812650774e-03 1.240132773745364998e-03 -1.240605205278218562e-03 -6.774668181145992269e-04 -1.083757936370241624e-03 7.691185354885538396e-04 -9.420284765136196061e-04 -2.144839159163420238e-04 5.012498563595530919e-04 3.628274172329275975e-04 9.618706008935478963e-04 -1.397924905719073350e-03 -1.065049647669161215e-02 7.535282949043293089e-04 -3.873938569413861062e-05 3.811577607077180213e-03 2.480265547490738127e-04 1.081868210238835608e-04 5.730594493535631512e-04 -5.995156151934738628e-04 9.212414890679868984e-05 5.721145862878614444e-04
-7.374845200485571906e-02 -4.710520327794386758e-02 4.063052912016098389e-02 1.675428353529110348e+00 -3.315666227038888830e-02 -3.075401722374631053e-01 4.752425004758660532e-02 4.009053987810722378e-03 3.717516488885674875e-02 -7.385333180514959406e-02 5.453371670056182674e-02 2.976318656988874434e-02 -3.217017798663358574e-01 -1.203798064553456559e-01 3.571582388386495936e-04 6.651835982603680753e-03 -2.896005296403454839e-03 -9.245957529512585649e-03 -3.225261728911684722e-01 1.184088221002730507e-01 -2.531146423579252319e-02 6.657505160997966888e-03 8.546286429353850160e-04 -9.576187170978477797e-03 -1.637542179183312796e-02 -4.610931760668592104e-04 -3.822915963865719524e-03 -3.430608818982603392e-01 -1.246935787818483250e-02 -1.142504797480799889e-01 1.020026922588031411e-02 -3.722760478900346550e-04 -3.496938206195491020e-03 -9.453969133428799521e-02 -1.061837113245744403e-02 -9.803521224588490623e-02 -4.155980194528734357e-03 3.081670888815588299e-03 8.750376851547298634e-03 -4.905842420738116272e-01 4.740992161663563909e-02 4.434426615678378480e-01 -5.168400969437787068e-03 1.468317204114515887e-03 1.374492301689433579e-02 -4.132358617886001950e-03 -1.164543728488485769e-03 9.193990060898507566e-03 3.949433128364375489e-02 4.486871240140653805e-02 -6.649001393406575415e-03 -4.026061522993522324e-02 -5.215549636416788593e-02 7.591974732985907678e-03 -9.779332730106287015e-04 3.571582388386550146e-04 -2.708449977859868525e-03 1.519812241195764475e-03 3.255053261373713628e-04 1.448002648201719179e-03 -4.035557396803912678e-02 5.252824484359077534e-02 -3.988267000365058011e-03 3.946598539167246733e-02 -4.444163429570528734e-02 2.889391254943499306e-03 1.520284672728612618e-03 6.080193827848732503e-04 1.478710697837309256e-03 -9.746262522806483329e-04 -8.588805267310643810e-04 -2.229876835077384406e-03 1.553354880028478754e-03 8.503767591397761241e-05 6.571522622018173727e-04 1.594456423386890389e-03 5.007774248266209233e-05 6.680181874574987830e-04 -6.457194191067289028e-03 1.998385383978232657e-04 2.552075140484753608e-03 1.414932440901857380e-03 -1.158874550094218716e-03 -1.097505693976326066e-02
-1.498694551677113782e-02 -3.607959616416504638e-03 1.376334784667569006e-02 -3.315666227038888830e-02 1.321191631289623469e+00 6.334834424057744773e-02 -3.952362203868095211e-03 5.786341414412653032e-03 -1.266494453278691618e-02 2.821550086825451442e-02 -2.111154790870819337e-02 -1.683320794716992863e-02 -1.467036914660472813e-01 -4.275269156574731388e-01 4.355346301393717666e-03 3.897560146056870158e-03 5.528866229006471240e-03 2.210507142230307837e-03 1.490625421095941316e-01 -4.260458428019714416e-01 3.062112223355409335e-02 -3.580086155978044402e-03 2.714119156254135579e-03 6.694354820560696664e-04 2.366881979605378519e-03 7.403002119843748313e-03 4.710142382568101283e-04 -1.528127036174009232e-02 -2.396857760365110335e-01 -3.469253718370172990e-02 -2.631443638003404251e-04 -2.714591587786995865e-03 7.880157968027678463e-04 -3.493631185465443864e-03 2.369102407809857772e-02 -2.077753881497945709e-03 5.661619489738837704e-03 4.215978999201383526e-03 -4.567940491178635459e-03 4.748740038802387597e-02 -1.482027167197973450e-01 -6.083311875965542737e-02 6.968365109616631112e-04 5.911535770619327779e-03 -9.821851568063216190e-04 -3.656620064300606255e-03 4.292040475991102874e-03 8.173065518398002667e-04 -5.973140842503668613e-02 -6.221687071938882679e-02 4.961475958047164084e-03 -1.069584990384572776e-02 -1.933851236590199141e-02 7.127574536189070810e-03 -6.798289757788860202e-04 -8.125822365112470632e-04 -1.383279528200542395e-03 -2.966870026331711475e-04 -1.290210516228035113e-03 -7.558904525687109698e-05 -1.903426645874313830e-03 -3.450639915975671750e-03 -3.746382055543138589e-03 5.942291063408212948e-02 -6.894760276797937126e-02 9.152888517540064273e-03 -4.488099562126069168e-04 6.249796748143783207e-03 -3.221983054073611786e-04 1.322808291995101896e-04 -5.480205781121941580e-05 1.792877667186151824e-03 3.562133757729533078e-04 7.511661372400940152e-05 5.277060221994542624e-04 -6.203026026391092809e-04 3.557409442400997438e-04 -7.762050084813816933e-04 1.056356907464621291e-03 4.637104467588663848e-02 -4.398810002416417286e-03 7.719531246856860653e-04 -2.522500926527997817e-02 3.145449145751098505e-03
6.450863608527025728e-02 6.417651671767296562e-02 -3.556181120415562169e-02 -3.075401722374631053e-01 6.334834424057744773e-02 1.906041081977134066e+00 -3.716382653206817821e-02 -1.268762124636399133e-02 -1.109604665532751555e-01 5.996478960226722665e-02 -6.718637801349457150e-02 -1.789098214923308047e-02 2.393054686525626987e-02 2.514186131549739703e-02 -2.655362846512915320e-01 1.142339446444308633e-03 1.365421616258611671e-02 1.602346029985582745e-02 -7.936377320437469629e-03 9.843583418574603297e-03 -2.666002004632818112e-01 1.993188637116846164e-03 -1.074309305713124982e-02 1.891474128093070112e-02 2.174460616273428057e-02 5.064466032209389342e-04 1.190244003875834573e-02 -1.403801953987781070e-01 -3.473269386399444048e-02 -5.581542344919847576e-01 -2.681048948954280718e-03 7.832914814742170280e-04 4.672347859939682269e-03 -3.172047041050860688e-02 -1.932244969378464931e-03 6.247434590479509532e-03 8.860925830235445028e-03 3.708587532914300530e-04 -1.302304763469129198e-02 4.443464230901901790e-01 -6.095689582126353340e-02 -7.122056535885317174e-01 6.537507551652717123e-03 -1.024703994763333410e-03 -3.400089741960158913e-03 9.876653625874479842e-03 -4.144641837740205455e-03 -1.313879336024090065e-02 4.143696974674492689e-03 6.644277078078007250e-03 -4.044958784307745026e-03 -5.743491874382668227e-02 -7.612572747818396879e-02 1.185850390620282399e-02 -2.474596369096449498e-03 -1.713509169666462949e-03 9.401859935354863265e-03 -3.527646255831076542e-03 -1.083285504837401721e-03 -2.954114374944681511e-03 -5.851584209099980338e-02 7.933920676466624244e-02 3.881497473939799978e-03 -8.704550992860330544e-03 7.423316675756518566e-03 -4.573137238040052635e-03 -3.521032214371132285e-03 5.966810259963172425e-04 -3.109544349254073255e-03 -2.569082675667563008e-03 2.092399259016452379e-03 8.886437133009554611e-04 -1.433357270683212510e-03 -2.102792752739295837e-03 -7.492764111086376924e-04 -1.236825753015346682e-03 1.860907807917317001e-03 -1.048325571406096392e-03 1.128449959378354482e-02 -4.337393903145235832e-03 6.004604782591826603e-03 7.239540809475785918e-03 3.169070722393868209e-03 3.709059964447538986e-03
-7.374089310033003775e-02 -5.456773177092742733e-02 -2.973814769864737903e-02 4.752425004758660532e-02 -3.952362203868095211e-03 -3.716382653206817821e-02 1.675113714128228626e+00 3.396310289697301865e-02 3.073294677738095948e-01 -7.385474909974815150e-02 4.694693871443733624e-02 -4.065840258059941204e-02 6.643332215012327444e-03 -8.465973068768433123e-04 9.563903951124250874e-03 -3.221387790342271074e-01 -1.182604785989564422e-01 2.527603187082836864e-02 6.652308414136572264e-03 2.887973960344919315e-03 9.252099139439697376e-03 -3.220320095078017530e-01 1.204728754673181773e-01 -2.763724467204109773e-04 -1.645951460468133426e-02 3.992046452627834806e-04 3.803073839485793944e-03 -3.431733206030799233e-01 1.196527343262814361e-02 1.143241790672054337e-01 1.024042590617316520e-02 3.798349524157132538e-04 3.440246422252860817e-03 -9.461811496874199257e-02 1.027538583960442217e-02 9.800072474398649480e-02 -4.136138070148808778e-03 1.150843214035694468e-03 -9.187376019438505195e-03 -5.167928537904960609e-03 -1.487214465428716775e-03 -1.374067113309863745e-02 -4.904325915517650514e-01 -4.791589578832374657e-02 -4.433325850206826235e-01 -4.138972659345941003e-03 -3.089702224874158517e-03 -8.742345515488740559e-03 1.519339809662905490e-03 -1.714926464265104956e-04 -1.478238266304482797e-03 -9.793505676092056564e-04 8.546286429353768845e-04 2.223262793617409791e-03 -4.024408012628524767e-02 -5.255233885176639752e-02 3.830474868391387389e-03 3.950377991430088775e-02 4.462588259351886466e-02 -2.911123105454828299e-03 -9.784057045434931075e-04 -3.599928280358035033e-04 2.569082675667509232e-03 1.518394946597187520e-03 -3.231431684730737275e-04 -1.446585353603142225e-03 3.947496159079669220e-02 -4.426730706008163985e-02 6.639552762749477248e-03 -4.035935342030196049e-02 5.214274071278077183e-02 -7.603785521307292530e-03 1.652565501928101015e-03 -5.621935240978552864e-05 -6.632938721289435196e-04 1.513670631268624776e-03 -8.173065518397555976e-05 -6.533728099389604551e-04 1.413042714770427945e-03 1.226432259292550061e-03 1.096466344604045927e-02 -6.318771751940646837e-03 -3.136945378159821198e-04 -2.544043804426205074e-03
-2.831849094241697951e-02 -2.126934004068193815e-02 -1.685352250308270322e-02 4.009053987810722378e-03 5.786341414412653032e-03 -1.268762124636399133e-02 3.396310289697301865e-02 1.321051791555898136e+00 6.351086068787969996e-02 1.487970355881294143e-02 -3.587645060503730915e-03 1.369106582214881657e-02 3.607487184883648688e-03 2.744354774356884668e-03 6.363652747561955071e-04 -1.488886873055033644e-01 -4.264247328913214341e-01 3.064143678946686794e-02 -3.877718021676922894e-03 5.504299789297990506e-03 2.184995839456116938e-03 1.468057366771439998e-01 -4.270648776183405548e-01 4.330779861685236064e-03 -2.383417083255345414e-03 7.432292874880785070e-03 4.899114995710286344e-04 1.457167819939127890e-02 -2.395223147261431040e-01 -3.446246302720115673e-02 3.377885459915504728e-04 -2.695221894939925367e-03 7.993541535912978332e-04 3.370326555390264905e-03 2.372409428539844906e-02 -1.849097019595943208e-03 3.635360645322130609e-03 4.313299894969585893e-03 7.955747013284550102e-04 -7.351034651229752630e-04 5.907756318356485389e-03 -1.023286700164744312e-03 -4.801794099942047200e-02 -1.483132656984855191e-01 -6.145436622536023380e-02 -5.688075655578750910e-03 4.204168210879993470e-03 -4.566995628112925296e-03 4.426683462854861910e-04 6.510106522747098959e-03 -3.212534423416594717e-04 -1.440916175208872352e-04 -5.905394160691504381e-05 1.802326297843263652e-03 1.839648388938836150e-03 -3.526701392765391099e-03 -3.391585974368751394e-03 -5.925755959758273461e-02 -6.899862537352775826e-02 9.154305812138635590e-03 6.703803451217767943e-04 -8.064406265841209164e-04 -1.010531048777651899e-03 2.933799819031907789e-04 -1.283596474768055511e-03 -7.842363445398163862e-05 5.987502761102472121e-02 -6.186821624814156650e-02 4.971397020237126874e-03 1.066608671727583765e-02 -1.925536441611943803e-02 7.116236179400535836e-03 8.607702528624948998e-04 3.529063550429702286e-04 -7.710082616199749259e-04 -1.738548040907783154e-04 8.362038131540878907e-05 5.319579059951560704e-04 -9.628154639592577347e-04 -2.521650549768857802e-02 3.182298805313820041e-03 -1.396507611120493576e-03 4.639513868406226066e-02 -4.377550583437920390e-03
-5.992416049044172605e-02 -6.721472390546587294e-02 -1.786216382572893696e-02 3.717516488885674875e-02 -1.266494453278691618e-02 -1.109604665532751555e-01 3.073294677738095948e-01 6.351086068787969996e-02 1.906013680948228428e+00 -6.455446194395725312e-02 6.397478845314365226e-02 -3.553441017525001133e-02 -1.976181101934009442e-03 -1.073553415260558586e-02 1.890198562954361478e-02 7.994486398978636887e-03 9.829882904121827608e-03 -2.666620889940858885e-01 -1.172102633014153635e-03 1.365421616258607855e-02 1.602298786832293681e-02 -2.392346039226339593e-02 2.515556182995020915e-02 -2.654640026267646169e-01 -2.185893459368539599e-02 4.256608111026991253e-04 1.196763559029240080e-02 1.405450740037445523e-01 -3.432545788267308412e-02 -5.581754939109631053e-01 2.757110425743937616e-03 8.201411410369359618e-04 4.640222515705524561e-03 3.173275363036278524e-02 -1.991771342518255765e-03 6.201136300259660339e-03 -9.850197460034636893e-03 -4.146531563871630119e-03 -1.313832092870806031e-02 -6.533255667856997101e-03 -1.029900741624736275e-03 -3.397255152762983319e-03 -4.442505194890206122e-01 -6.160885133660395918e-02 -7.121215607756834487e-01 -8.859508535636835547e-03 3.859765623428525194e-04 -1.302446492928989452e-02 3.513000878312578113e-03 9.056512484837406837e-04 -3.108127054655512346e-03 2.558689181944719983e-03 2.094288985147877476e-03 8.782502195781472388e-04 5.839017530326025274e-02 7.944881088028868388e-02 3.732209109557493507e-03 8.666284038699022946e-03 7.407726435172321683e-03 -4.558964292054368955e-03 2.480737979023594185e-03 -1.718705916527862995e-03 9.235564035789753032e-03 3.525284098166846670e-03 -1.084230367903068083e-03 -2.955531669543269308e-03 -4.133303480951665276e-03 6.922539250929856877e-03 -4.048265805037747078e-03 5.757239631988758655e-02 -7.604730384372994367e-02 1.184149637102003237e-02 1.276037570242363143e-03 1.864687260180156354e-03 -1.022341837099057568e-03 1.336036374915039633e-03 -2.099013300476413116e-03 -7.247099714001074095e-04 -7.250406734731481423e-03 3.161984249401052390e-03 3.750161507805988784e-03 -1.124528777655651318e-02 -4.399754865482123981e-03 6.048540915147386510e-03
7.679516296024005428e-02 4.015857001883845617e-02 -4.124799713360320641e-03 -7.385333180514959406e-02 2.821550086825451442e-02 5.996478960226722665e-02 -7.385474909974815150e-02 1.487970355881294143e-02 -6.455446194395725312e-02 1.648178502714012117e+00 -2.544057977372189416e-01 2.650577115085090904e-02 -4.346370102269441621e-03 -1.881364093289966677e-02 1.168134208138202346e-02 -4.294402633655365273e-03 -2.105249396710128645e-02 -7.540479695904678606e-03 -2.948327088667191398e-01 2.820888682679480348e-03 9.900936606663272854e-02 -2.951870325163607478e-01 -1.850939502574080325e-02 -9.749947488762691905e-02 -4.379114331811670424e-01 -1.160717033072374837e-01 1.250148322241896939e-02 3.863545075691288654e-03 -1.120135164400070131e-03 1.412570283237711641e-04 -5.615037740599294891e-02 -1.020348176030385495e-01 1.098639529655176875e-02 -4.977538630164448502e-03 -4.242435165041253688e-04 4.251883795696916859e-05 -3.872993706348381616e-03 1.491419106071141185e-02 -1.591149402656912839e-03 -1.504694432144363693e-03 1.295171047323015120e-02 -3.586227765905167838e-03 -1.488159328494461850e-03 1.341563823849412085e-02 7.469142534443739927e-04 -4.628246376347624480e-01 3.931296481818059574e-01 -4.226750438150482514e-02 2.099013300476434800e-03 5.858151007406310617e-04 -3.763389590725937581e-03 2.106572205002129987e-03 9.576187170978549788e-04 -6.878603118374264228e-04 2.107044636534966854e-03 1.075254168778836924e-03 9.084858376808837514e-04 2.118382993323512237e-03 1.455561552727406126e-03 3.576306703715205048e-03 3.200203960409035708e-02 -6.089642458505793374e-03 -3.316705576411171918e-02 -4.094469608950979111e-02 8.394635907307157474e-03 6.038005691964715149e-02 -4.094658581564118716e-02 -4.670930565341108349e-03 -6.080760745688124774e-02 3.199211854190038562e-02 1.235880889949672080e-03 3.414262687945805036e-02 1.250951455847752747e-02 2.381054925590961151e-04 1.275565138709501556e-05 -1.052105023668923126e-02 5.491544137910904164e-03 -5.631383871636199854e-04 1.091316840895961097e-04 -1.913347708064252334e-04 -3.273950522687720660e-04 -2.929075503703751620e-05 -7.795120292115111397e-05 3.869214254085379633e-04
-3.989070133970941401e-02 -1.025308707125367202e-01 1.027680313420301084e-02 5.453371670056182674e-02 -2.111154790870819337e-02 -6.718637801349457150e-02 4.694693871443733624e-02 -3.587645060503730915e-03 6.397478845314365226e-02 -2.544057977372189416e-01 2.020872180079093194e+00 -9.360333203616863496e-02 -2.104682478870699251e-03 6.757660645963300614e-03 -8.848642610380917130e-04 -7.180959299398024381e-05 6.420816963037414768e-03 2.930492798301912241e-03 4.811195487445869834e-02 -2.616807709116588665e-01 -2.946224768345985512e-02 1.616046544438388272e-02 -2.706050025672968595e-01 7.574022334737381609e-03 -2.048255256586457018e-01 -6.397053656934799104e-01 4.982451918105944288e-02 -2.901674474797746178e-03 7.349144925098230821e-03 -1.151315645568538708e-03 -4.524949221688815207e-03 8.552900470813740857e-03 6.698606704356388497e-03 4.121020261097668204e-03 5.319579059951723334e-04 -8.928955970966558325e-05 1.049223191318506346e-02 -6.954192163631143023e-03 2.091926827483594695e-03 1.084891772049087488e-02 -1.131568007495196287e-02 1.251471130533888480e-03 1.131945952721480353e-02 -1.100482012633314383e-02 3.137890241225417196e-03 4.169713779188853886e-01 -7.586924439899679351e-01 6.446706211037897538e-02 6.599868513989495984e-04 1.023948104310743075e-02 1.771618248207478419e-04 -5.806183538792581214e-04 -9.150998791408499096e-04 -3.996770767956465313e-04 -6.146334242448448296e-04 -8.777777880452936748e-04 7.554180210357489857e-04 4.091257074527530468e-04 1.201865819584082770e-03 -6.552625360704031170e-04 -9.231312151994309698e-04 -5.788703572076944921e-03 1.817444106894626488e-03 -5.320051491484395489e-02 1.243014606095780086e-02 7.664776432198910916e-02 -5.685382795841458642e-02 6.313575005079249611e-03 -8.333172564882705691e-02 -1.268147963643686052e-02 -7.608982268168709706e-03 -1.313548633951088819e-02 6.219088698508162122e-03 4.510303844170294660e-03 -5.810907854122553421e-05 8.079051643359804954e-03 2.320111257852770087e-03 -1.440443743676035051e-03 -5.423513997179757852e-04 -3.259777576702147352e-04 1.341705553309325769e-04 -6.543176730046972901e-04 -3.368436829258745157e-04 5.952637313976589725e-05
4.241962733508440782e-03 1.030136957391148377e-02 -7.883464988757670974e-03 2.976318656988874434e-02 -1.683320794716992863e-02 -1.789098214923308047e-02 -4.065840258059941204e-02 1.369106582214881657e-02 -3.553441017525001133e-02 2.650577115085090904e-02 -9.360333203616863496e-02 1.168523491721277008e+00 -9.179344683379992223e-03 4.638805221106944571e-03 1.576929213517961822e-02 9.411780997544815647e-03 -2.562468634207561505e-03 1.620818102920226073e-02 1.443689348306759768e-01 4.919335065316465805e-02 -3.720015651694478231e-01 -1.515446973832162980e-01 -7.120251847429809322e-02 -3.627612768183294811e-01 2.250569336216450000e-02 4.957885478397465462e-02 -1.830936751472983515e-01 3.368436829258650289e-04 -1.140922151845734063e-03 -3.167180996262443111e-03 6.680181874574574749e-04 6.748684446839054926e-03 7.031670935019425361e-02 -4.421959147527464683e-04 -8.551010744682338365e-05 -2.640892268661547805e-04 -1.133835678852901114e-03 2.089092238286479816e-03 1.233613218591959881e-02 -3.453474505172790532e-03 1.711147012002173446e-03 9.088165397538879031e-03 1.034625056953284057e-03 2.654592783114361441e-03 8.796202710234266725e-03 -4.475013208665983011e-02 6.438107957139931059e-02 -1.657100844643518700e-01 1.096513587757331435e-03 7.133716146116164539e-04 -9.632878954921167197e-04 2.248774096391637986e-04 5.064466032209639793e-04 3.481820397144101947e-04 -1.001554849653404477e-04 -2.371606294933998292e-04 7.933070299707484924e-03 -1.222180375496864516e-03 -1.225014964693991321e-03 -6.623490090632363917e-04 5.542236041386280204e-02 -4.627939295851266413e-03 -5.234399654577716332e-02 2.300883294465540935e-02 -1.503655082772092921e-02 -3.335602837725387682e-02 -1.111773126268558037e-02 8.298259874604693026e-03 -1.842105032909684137e-02 -5.398191667018675810e-02 -6.787896264066051871e-03 -5.814876278997117842e-02 -5.858151007406662983e-04 -4.960531094981123889e-05 3.826695416128550638e-03 -8.173065518398043867e-04 -1.394617884989074116e-03 -1.066277969654584948e-02 6.203026026391105820e-04 9.495873810393227078e-05 5.706972916893007525e-04 -3.113323801516926161e-04 1.020452110967641902e-04 5.758940385507062189e-04
-2.952952193373845624e-01 -1.619589780934803380e-02 1.517081586935842274e-01 -3.217017798663358574e-01 -1.467036914660472813e-01 2.393054686525626987e-02 6.643332215012327444e-03 3.607487184883648688e-03 -1.976181101934009442e-03 -4.346370102269441621e-03 -2.104682478870699251e-03 -9.179344683379992223e-03 1.701146581314691320e+00 -2.294070831761766127e-01 3.060359502368515949e-01 2.495477842848667707e-02 -3.937244394816699633e-03 -4.900768506075249553e-02 3.857734167837147815e-02 4.942625939886233222e-02 -5.038482297902591861e-03 1.928465517115653116e-03 -6.348062506977694003e-03 7.928345984378918493e-03 -5.124464836882269836e-02 5.138873998634357898e-02 4.740425243824136770e-02 -7.578699406912665915e-02 -6.778353147102370024e-02 -3.045010201866045485e-02 -1.002594199025687652e-02 8.726755274904515053e-03 -1.662958995650915851e-03 9.560596930394214127e-03 -2.115548404126371337e-03 -5.578943971489138537e-03 -4.046423322059586325e-02 9.010214194617735886e-03 5.296429914841625786e-02 -3.774964163280884744e-02 -5.116764202896729313e-02 2.000747541642514029e-03 -2.627191754208746746e-03 1.123442185130109263e-03 2.262474610844385919e-03 -2.338536087634107870e-03 -2.119327856389230207e-03 -2.187357997120512043e-04 -4.470303066283415894e-01 4.263415849415389536e-01 -6.152901040755139050e-02 -4.326716950502680903e-01 -3.490465894195379087e-02 -4.099089989342304396e-01 -7.889134167151945834e-03 -1.327060175790756866e-03 -1.251376644227322060e-02 1.585952655795512794e-03 -3.577251566780909574e-03 -2.785456317715292399e-03 4.166846119784371749e-04 1.448475079734599848e-03 2.256805432450137948e-03 -9.280917462943846091e-03 1.524064124991444946e-02 -4.672347859939582522e-04 -1.929410380181360244e-03 8.451800122782730795e-04 -1.961535724415527059e-03 -1.352571478564963160e-03 8.395108338839869441e-04 -1.275565138709501556e-04 -7.761105221748128453e-03 -4.993601302280981785e-04 -8.135270995769609131e-04 -4.432825072782003994e-03 6.141609927122352111e-05 -3.377885459915924856e-04 -7.859370980582033178e-03 5.776420352222698049e-03 -1.277927296373796481e-03 -6.683016463772140439e-03 -3.750633939338833024e-03 5.555794826379487593e-04
1.839695632092121919e-02 -2.707868887074462716e-01 -7.088787907341641270e-02 -1.203798064553456559e-01 -4.275269156574731388e-01 2.514186131549739703e-02 -8.465973068768433123e-04 2.744354774356884668e-03 -1.073553415260558586e-02 -1.881364093289966677e-02 6.757660645963300614e-03 4.638805221106944571e-03 -2.294070831761766127e-01 1.812280430240524653e+00 2.800810342533099906e-02 6.539869709316968246e-03 1.319595757571637856e-02 -1.698863792147935897e-03 -4.905823523476800230e-02 -1.458230790888048189e-01 9.517605660904418161e-03 6.339558739386290387e-03 -5.120212953086572191e-03 1.059900143961037267e-02 6.209640067851070200e-02 4.172042866645830558e-03 -6.759314156328299905e-02 -3.217305981898406497e-02 -2.078179069877516064e-02 -3.372452497288105921e-02 8.064406265841232366e-03 -7.900944955473318543e-03 1.129536551903919869e-02 1.503749569078647805e-02 -1.917127160327119009e-03 4.879272871330329539e-03 -5.314901987776272929e-02 1.433262784376642882e-02 6.876949608009289006e-02 2.837423786329396937e-03 3.952834635400935548e-03 2.128304055513469822e-03 -1.917599591859976259e-03 6.169955819091221903e-04 3.273005659622050395e-03 -2.363102527342586870e-03 -2.470816916833721059e-04 4.579278847967167831e-03 4.287722451780798250e-01 -7.792786480341409305e-01 7.613234151964393126e-02 -4.052470445680134842e-02 -1.677939799557769673e-01 -6.833769365906308679e-02 -6.614041459975252522e-04 6.562073991361169669e-04 -1.069584990384576592e-03 -3.109544349254092337e-03 2.621995007347362964e-04 4.271253488545464529e-03 -5.955471903174883348e-03 7.760160358682413953e-03 -3.855041308099908240e-04 1.164685457948360855e-02 -1.101379632545739298e-02 2.223262793617396347e-03 -9.188793314037109472e-04 -1.136386809130322285e-02 -7.837639130070725435e-04 -1.851931608793074783e-03 1.173047496079900011e-03 -1.287848358563757969e-03 1.804688455507538194e-03 -6.165231503762563748e-04 -3.230014390132210193e-03 2.664513845304319244e-04 7.299067182615576535e-04 2.323418278582741782e-03 2.168460735806166198e-04 -1.507056589808651245e-03 1.220763080898286043e-03 -1.535874913312830319e-03 8.480146014753998842e-04 9.259658043966038530e-05
9.775695007303311646e-02 7.578274218533100764e-03 -3.630744989246126320e-01 3.571582388386495936e-04 4.355346301393717666e-03 -2.655362846512915320e-01 9.563903951124250874e-03 6.363652747561955071e-04 1.890198562954361478e-02 1.168134208138202346e-02 -8.848642610380917130e-04 1.576929213517961822e-02 3.060359502368515949e-01 2.800810342533099906e-02 1.749536798362002044e+00 4.860281123709544321e-02 -3.211353344584422231e-02 -1.418948108931123719e-01 5.405561598931207280e-03 2.367259924831721304e-02 6.268221577925136602e-03 -7.917007627590424285e-03 1.058057660982901493e-02 -1.862797534048749731e-02 5.173125284766457582e-03 -5.245407309293245723e-02 -1.420743348755974279e-02 -6.426486141431672627e-02 -8.557341327222578453e-02 1.868939143975869438e-02 -3.953307066933855682e-03 2.947027901951839238e-03 -1.362445297601620753e-02 -6.769943865817553558e-03 9.103755638123081986e-04 -1.295785208315727161e-02 9.884684961933050060e-03 -5.385719474551174581e-04 -1.138040319495316546e-02 4.827021943796524356e-02 6.789785990197472199e-02 -2.010196172299629977e-03 4.630773885048407312e-03 2.940413860491862888e-03 -4.362905205919410251e-03 3.650006022840655059e-03 3.025923967938686041e-03 -1.872246164705858047e-03 -6.042257575760411059e-02 7.723924860112407753e-02 -1.611983633255830717e-01 -4.128130355666923545e-01 -6.652024955216845337e-02 -7.675906919112986948e-01 -1.057112797917190636e-02 -2.782621728518168414e-03 -2.069722545439404635e-02 9.681539402805236505e-03 3.357570904003159048e-03 8.686126163078957199e-03 3.485127417874119178e-03 2.488296883549268989e-03 -9.331940068492257379e-03 -9.826575883391777851e-04 1.072892011114560864e-03 6.784116811803199074e-04 2.872856151293548890e-03 -6.840808595745816482e-04 3.004664548960198252e-03 2.055077167920887904e-03 -9.254933728636879475e-04 1.041239098413247396e-03 -4.620380391325609173e-04 1.976653533466896616e-03 4.876438282133198181e-03 1.400759494916191915e-03 -9.831300198720367700e-04 -1.156984823962816603e-03 -1.979488122664024938e-03 8.679039690086124900e-03 -1.880749932297243882e-03 1.505166863677229400e-03 -3.374578439185953703e-03 7.058127100859296153e-04
-2.945837374489043703e-01 -4.817006395299988641e-02 -1.443188570881933086e-01 6.651835982603680753e-03 3.897560146056870158e-03 1.142339446444308633e-03 -3.221387790342271074e-01 -1.488886873055033644e-01 7.994486398978636887e-03 -4.294402633655365273e-03 -7.180959299398024381e-05 9.411780997544815647e-03 2.495477842848667707e-02 6.539869709316968246e-03 4.860281123709544321e-02 1.700166758315549309e+00 -2.875709637751992509e-01 -2.509116941202205187e-01 1.915237434195688274e-03 -7.846142897662097826e-03 -6.232316781428120026e-03 3.860285298114567165e-02 4.934216658601410510e-02 -5.441466395428225591e-03 -5.139582645933647026e-02 4.016518406029839089e-02 -5.740799014645395215e-02 -7.578841136372524434e-02 -5.960385191116575332e-02 4.392384933569579153e-02 -1.003822521011112426e-02 8.866122577096836183e-03 -1.492883643822910211e-04 9.557289909664385547e-03 -8.815572403081564472e-04 5.911535770619320840e-03 -4.041084845738319997e-02 -2.419794311285246129e-03 -5.367200158463360238e-02 -2.626246891143028776e-03 6.240820549019486345e-04 -2.447195340190839574e-03 -3.779121560770015709e-02 -5.042875911158149760e-02 8.887854427608190763e-03 -2.342787971429827892e-03 -2.027676139015291857e-03 6.751046604503368282e-04 1.580755908934080222e-03 -2.928130640637610811e-03 3.460088546632762111e-03 -7.882992557224811556e-03 1.311942366739394031e-03 1.226148800372844731e-02 -4.330935764091080054e-01 5.287784417790372671e-02 4.087123298615076838e-01 -4.465243324566534611e-01 4.289116124802721530e-01 -3.029750663354813939e-02 -1.351154183966391626e-03 8.428178546139835758e-04 2.007834014635181963e-04 -1.920906612589968988e-03 8.825021033738293143e-04 1.815081949230374931e-03 -9.283752052141013011e-03 1.495812719326693879e-02 -2.783094160051002679e-03 4.114878651170371295e-04 8.768329249795973890e-04 -2.769866077131086842e-03 -7.763939810945247669e-03 -3.179464216116899451e-04 8.782502195781702239e-04 -4.572664806507217503e-03 1.332256922652146069e-04 2.905453927060693952e-04 -6.144916947849860499e-03 -3.760555001528783671e-03 2.333811772305279496e-04 -7.851812076056360543e-03 5.893110940837975251e-03 9.448630657103804925e-06
-2.706087820195600922e-03 -2.615347895680064649e-01 4.911209242951353193e-02 -2.896005296403454839e-03 5.528866229006471240e-03 1.365421616258611671e-02 -1.182604785989564422e-01 -4.264247328913214341e-01 9.829882904121827608e-03 -2.105249396710128645e-02 6.420816963037414768e-03 -2.562468634207561505e-03 -3.937244394816699633e-03 1.319595757571637856e-02 -3.211353344584422231e-02 -2.875709637751992509e-01 1.790082762237781955e+00 -3.682225853381376757e-02 7.887244441020523772e-03 -1.017570278617195567e-02 -1.243250821862209102e-02 -4.911634431330920425e-02 -1.458859124826745735e-01 2.371984240160274898e-02 5.980132829189931110e-02 2.822258734124734325e-02 5.817521895581107688e-02 -1.756925627535860929e-02 5.922874127407857549e-03 3.643344738227378976e-02 8.667228901764616883e-03 -1.107237783553146303e-02 -1.188543250357556452e-02 1.614723736146372185e-02 -3.635833076854978752e-03 -6.931043018521231870e-03 -5.398475125938390073e-02 -9.878543352005860704e-04 -7.100976640889308800e-02 -2.844982690855082583e-03 -8.820296718409893029e-04 -4.061021456424823879e-03 -7.491346816487703258e-03 -1.090324734676923618e-02 -1.828310032150339774e-04 -3.090647087939863043e-03 -1.904371508940023777e-03 -4.578333984901453331e-03 -5.078166546662444755e-03 -9.787364066164840753e-03 -2.167515872740467201e-03 1.599653170248306697e-03 9.292728251265164590e-04 -1.535874913312831620e-03 4.805290093285177755e-02 -1.668755730559061123e-01 -6.245497621194793375e-02 4.315477804336051992e-01 -7.719068263954655951e-01 5.677304216629631972e-02 -2.252553548654433972e-03 1.622802315358207442e-03 1.054939612866057780e-03 -1.497135527618687588e-03 1.225959827759703870e-03 1.192417188926970725e-03 1.156748608196390277e-02 -1.996637387306678113e-02 3.283399153344873254e-04 -6.563491285959746624e-03 6.994821275456701744e-03 -1.063443380457451855e-03 1.478238266304477376e-03 -1.100765471552951060e-04 4.309520442706748708e-03 -3.146394008816797610e-04 3.623549857000794546e-04 -2.681521380487120187e-03 -1.743272356236339176e-03 1.572724572875553372e-03 -3.340090937287409347e-04 7.133716146116191644e-04 -3.622604993935029521e-03 -8.503767591396866775e-04
-9.865787700618827705e-02 -2.965688947499626332e-02 -3.716576350135291085e-01 -9.245957529512585649e-03 2.210507142230307837e-03 1.602346029985582745e-02 2.527603187082836864e-02 3.064143678946686794e-02 -2.666620889940858885e-01 -7.540479695904678606e-03 2.930492798301912241e-03 1.620818102920226073e-02 -4.900768506075249553e-02 -1.698863792147935897e-03 -1.418948108931123719e-01 -2.509116941202205187e-01 -3.682225853381376757e-02 1.769377033015796741e+00 6.275780482450851738e-03 -1.242589417716211640e-02 -1.360461085163628195e-02 5.031868256442594695e-03 9.456661993166073574e-03 6.330110108729193955e-03 -1.821979449610037702e-02 4.333567207729083909e-02 -3.831419731457104405e-02 7.004884067106523227e-02 8.821241581475591786e-02 -7.780947346128053166e-03 2.051770147190903632e-03 -3.457253957435645064e-03 -1.037743105070120138e-02 3.572527251452209569e-03 -2.940413860491862888e-03 -1.123536671436656947e-02 1.627526630686783630e-03 -1.709257285870764611e-03 3.924961174962465771e-03 -4.033147995986353235e-03 -3.682603798607659608e-03 -2.961200847937508172e-03 -4.775574149868574286e-02 -6.598592948850902362e-02 1.289785327848464933e-02 -3.058994175238582101e-03 -3.019782358011567809e-03 -2.078698744563663788e-04 -8.708802876656006331e-03 -1.559024058422743206e-03 9.908778970108667039e-03 1.047994869333081225e-02 -1.927520654049927015e-04 -1.310383342680958470e-02 4.122021815947103374e-01 -6.404801534073625846e-02 -7.787877916715040261e-01 -3.194582025168057893e-02 5.600250633620919294e-02 -1.567551447590782576e-01 -1.630361219883909134e-03 7.719531246856833548e-04 -1.007035055434520737e-02 -2.529870858440538307e-03 1.617133136963957735e-03 2.503887124133494929e-03 -1.453199395063135488e-03 1.386586548930526883e-03 8.177789833726566496e-04 -2.163736420477623511e-03 -4.325110683290969010e-03 -6.160507188434082319e-04 -1.955866546021276377e-04 -8.758880619138590361e-04 4.345897670736609958e-03 -1.581700771999803613e-03 6.061296566534440326e-04 -8.054957635184164990e-04 -1.028955878559011366e-03 3.217731170277968959e-03 -1.426743229223333197e-04 1.975236238868327901e-03 -8.333692239568844112e-03 3.070804963560010538e-04
[truncated: 681,072 more chars]
