# Supplementary material for: Competing quantum effects in heavy-atom tunnelling through conical intersections
Source: Chem Sci. 2023 Sep 27;14(39):10777–85. doi: 10.1039/d3sc03706a (PMC10566476; doi:10.1039/d3sc03706a)
Supplement: SC-014-D3SC03706A-s001 [file SC-014-D3SC03706A-s001.zip › instT370N12/x0.xyz]

28
t = 0
C 9.1029888168 4.7544862230 6.1375467473
C 10.9072889742 5.8669094384 4.7484152710
C 10.9072318006 6.1397537686 7.2548862875
C 9.1022117796 7.2510015238 5.8657807508
C 10.0093019401 4.6119427687 4.8839529289
C 10.0087826649 4.8855999584 7.3930049023
C 10.0079610986 7.1204553897 4.6102899579
C 10.0084734005 7.3941875985 7.1193957750
C 8.2954630616 6.0025552775 6.0019568178
C 11.7360707028 6.0037918765 6.0016233064
C 6.8955928507 6.0022840574 6.0030047884
C 13.0936513317 6.0049321316 6.0015555295
H 8.4702655638 3.8597809529 6.2348638090
H 11.5787840461 5.7729611283 3.8824304272
H 11.5786870699 6.2341630659 8.1208549606
H 8.4688651587 8.1452692542 5.7685316461
H 10.6236339923 3.7064702053 4.9865348013
H 9.4065104878 4.5004750637 3.9695297200
H 9.4055784536 4.9739643328 8.3096352795
H 10.6226618789 3.9789763739 7.4882797548
H 9.4046917443 7.0314749015 3.6937589585
H 10.6211441908 8.0275156236 4.5148043524
H 10.6221991404 8.3000534227 7.0167724550
H 9.4055846673 7.5052099478 8.0338139355
H 6.3446740091 6.9418982610 5.9013220130
H 6.3453524558 5.0623583815 6.1057627998
H 13.6752366273 6.1058189371 6.9218589835
H 13.6753149131 5.9054417242 5.0811540063
28
t = 1
C 9.1031784978 4.7542423725 6.1375745792
C 10.9074907321 5.8669371953 4.7486699491
C 10.9074334939 6.1397257306 7.2546315585
C 9.1024019102 7.2512457013 5.8657533766
C 10.0091174796 4.6119244076 4.8839750084
C 10.0085985109 4.8855777067 7.3929877633
C 10.0077769793 7.1204775966 4.6103070371
C 10.0082895611 7.3942063717 7.1193731650
C 8.2946856163 6.0025558517 6.0019577197
C 11.7352843557 6.0037904358 6.0016234618
C 6.8968156286 6.0022846533 6.0030032609
C 13.0948689775 6.0049337860 6.0015555599
H 8.4686025067 3.8608606651 6.2347530870
H 11.5770645349 5.7728247094 3.8812439649
H 11.5769696440 6.2342961606 8.1220415223
H 8.4672037198 8.1441896523 5.7686398752
H 10.6228735986 3.7059039852 4.9857803338
H 9.4057765789 4.5013165072 3.9698846820
H 9.4048381725 4.9747277220 8.3091057509
H 10.6219087295 3.9785974694 7.4891477834
H 9.4039550256 7.0307137328 3.6942874868
H 10.6203921328 8.0278946387 4.5139364621
H 10.6214401909 8.3006200013 7.0175289792
H 9.4048514080 7.5043681240 8.0334577979
H 6.3444339140 6.9409785930 5.9014271563
H 6.3451111454 5.0632831069 6.1056563627
H 13.6750276116 6.1059193314 6.9227662306
H 13.6751052788 5.9053340292 5.0802474592
28
t = 2
C 9.1038055050 4.7534691668 6.1376616146
C 10.9081474679 5.8670247354 4.7494693598
C 10.9080904973 6.1396374378 7.2538322895
C 9.1030289943 7.2520192212 5.8656677021
C 10.0085766991 4.6118766411 4.8840331554
C 10.0080586380 4.8855175741 7.3929420887
C 10.0072368580 7.1205372932 4.6103523240
C 10.0077498269 7.3942550108 7.1193135421
C 8.2920864655 6.0025562501 6.0019604817
C 11.7326493041 6.0037861414 6.0016236500
C 6.9007053012 6.0022859593 6.0029987545
C 13.0987579590 6.0049396096 6.0015555264
H 8.4632944818 3.8643675275 6.2343764532
H 11.5716103998 5.7724101500 3.8774635851
H 11.5715161033 6.2347086165 8.1258216498
H 8.4618935661 8.1406770953 5.7690168097
H 10.6205634436 3.7041309469 4.9835094013
H 9.4035372736 4.5038687871 3.9710449082
H 9.4025765834 4.9769912408 8.3074045635
H 10.6196193079 3.9773706073 7.4917436263
H 9.4016987850 7.0284496346 3.6959862164
H 10.6180962780 8.0291217753 4.5113380188
H 10.6191259326 8.3023963056 7.0198067327
H 9.4026089277 7.5018089152 8.0322925776
H 6.3435501440 6.9379707140 5.9017703132
H 6.3442289218 5.0662902372 6.1053170542
H 13.6742229390 6.1062427807 6.9257296743
H 13.6743048961 5.9050021478 5.0772858021
28
t = 3
C 9.1050551598 4.7520327876 6.1378223094
C 10.9094244026 5.8671853856 4.7509329891
C 10.9093679728 6.1394761258 7.2523690603
C 9.1042772711 7.2534563512 5.8655092486
C 10.0077135808 4.6118230868 4.8840967489
C 10.0071973551 4.8854481871 7.3928919374
C 10.0063750750 7.1206057278 4.6104019736
C 10.0068883883 7.3943097189 7.1192473046
C 8.2867845555 6.0025554464 6.0019663582
C 11.7272924208 6.0037785241 6.0016241409
C 6.9079953928 6.0022867960 6.0029911200
C 13.1060742687 6.0049504923 6.0015552399
H 8.4533331772 3.8712149705 6.2336345070
H 11.5615167492 5.7716352076 3.8703756179
H 11.5614224232 6.2354773020 8.1329084088
H 8.4519303169 8.1338160016 5.7697581429
H 10.6166186850 3.7008348698 4.9797627700
H 9.3996648135 4.5081826598 3.9733784837
H 9.3986602876 4.9807311158 8.3041577420
H 10.6157114454 3.9749827976 7.4960925382
H 9.3977909979 7.0247070224 3.6992284202
H 10.6141745964 8.0315109786 4.5069826288
H 10.6151704230 8.3056986592 7.0235652174
H 9.3987290601 7.4974808431 8.0299497713
H 6.3414886681 6.9321334733 5.9024331994
H 6.3421679671 5.0721219850 6.1046635967
H 13.6722063531 6.1068711011 6.9315024768
H 13.6722941403 5.9043659801 5.0715164216
