# Supplementary material for: Competing quantum effects in heavy-atom tunnelling through conical intersections
Source: Chem Sci. 2023 Sep 27;14(39):10777–85. doi: 10.1039/d3sc03706a (PMC10566476; doi:10.1039/d3sc03706a)
Supplement: SC-014-D3SC03706A-s001 [file SC-014-D3SC03706A-s001.zip › instT370N12/x1.xyz]

28
t = 0
C 9.1050551598 4.7520327876 6.1378223094
C 10.9094244026 5.8671853856 4.7509329891
C 10.9093679728 6.1394761258 7.2523690603
C 9.1042772711 7.2534563512 5.8655092486
C 10.0077135808 4.6118230868 4.8840967489
C 10.0071973551 4.8854481871 7.3928919374
C 10.0063750750 7.1206057278 4.6104019736
C 10.0068883883 7.3943097189 7.1192473046
C 8.2867845555 6.0025554464 6.0019663582
C 11.7272924208 6.0037785241 6.0016241409
C 6.9079953928 6.0022867960 6.0029911200
C 13.1060742687 6.0049504923 6.0015552399
H 8.4533331772 3.8712149705 6.2336345070
H 11.5615167492 5.7716352076 3.8703756179
H 11.5614224232 6.2354773020 8.1329084088
H 8.4519303169 8.1338160016 5.7697581429
H 10.6166186850 3.7008348698 4.9797627700
H 9.3996648135 4.5081826598 3.9733784837
H 9.3986602876 4.9807311158 8.3041577420
H 10.6157114454 3.9749827976 7.4960925382
H 9.3977909979 7.0247070224 3.6992284202
H 10.6141745964 8.0315109786 4.5069826288
H 10.6151704230 8.3056986592 7.0235652174
H 9.3987290601 7.4974808431 8.0299497713
H 6.3414886681 6.9321334733 5.9024331994
H 6.3421679671 5.0721219850 6.1046635967
H 13.6722063531 6.1068711011 6.9315024768
H 13.6722941403 5.9043659801 5.0715164216
28
t = 1
C 9.1063307385 4.7505770803 6.1379861058
C 10.9106682825 5.8673420685 4.7523625098
C 10.9106122028 6.1393182726 7.2509400663
C 9.1055515926 7.2549123669 5.8653474809
C 10.0068551929 4.6117738591 4.8841639351
C 10.0063410014 4.8853809376 7.3928362159
C 10.0055181197 7.1206720147 4.6104570573
C 10.0060317158 7.3943599638 7.1191775326
C 8.2814396356 6.0025545073 6.0019724582
C 11.7220046062 6.0037710160 6.0016246986
C 6.9152812555 6.0022881767 6.0029833808
C 13.1133363078 6.0049608059 6.0015550628
H 8.4432908130 3.8782609892 6.2328656137
H 11.5516035842 5.7708953388 3.8635610173
H 11.5515095612 6.2362119460 8.1397211945
H 8.4418843677 8.1267586614 5.7705252639
H 10.6127371382 3.6976112826 4.9760484265
H 9.3957799560 4.5125009353 3.9757485166
H 9.3947272846 4.9844654980 8.3008696425
H 10.6118694826 3.9726595242 7.5003866969
H 9.3938686379 7.0209710900 3.7025109773
H 10.6103193426 8.0338374102 4.5026818142
H 10.6112803454 8.3089282098 7.0272881771
H 9.3948345954 7.4931471507 8.0275709804
H 6.3394825899 6.9263874339 5.9030986162
H 6.3401650123 5.0778623989 6.1040090842
H 13.6701439177 6.1075037669 6.9373192926
H 13.6702364419 5.9037269607 5.0657016782
28
t = 2
C 9.1069880760 4.7497805784 6.1380749380
C 10.9112938952 5.8674271602 4.7531325348
C 10.9112380572 6.1392328398 7.2501703688
C 9.1062084129 7.2557087437 5.8652600517
C 10.0063178700 4.6117288276 4.8842232975
C 10.0058045903 4.8853215196 7.3927873570
C 10.0049809451 7.1207306424 4.6105054972
C 10.0054951256 7.3944055400 7.1191166314
C 8.2788038066 6.0025540372 6.0019762868
C 11.7194067948 6.0037675608 6.0016247674
C 6.9191586403 6.0022885694 6.0029792578
C 13.1172158351 6.0049666811 6.0015550567
H 8.4378592106 3.8820237181 6.2324510954
H 11.5463111848 5.7705181189 3.8600606872
H 11.5462194718 6.2365837874 8.1432191358
H 8.4364471140 8.1229858894 5.7709368982
H 10.6104923942 3.6959187104 4.9737952423
H 9.3935031528 4.5150793592 3.9769650675
H 9.3924262184 4.9867300639 8.2991002671
H 10.6096477123 3.9715018062 7.5029274595
H 9.3915750375 7.0187065838 3.7042750247
H 10.6080890129 8.0349959272 4.5001374421
H 10.6090329869 8.3106227978 7.0295448863
H 9.3925536530 7.4905588169 8.0263486229
H 6.3386806625 6.9234322406 5.9034400531
H 6.3393663200 5.0808121712 6.1036786982
H 13.6692582595 6.1078353077 6.9403234747
H 13.6693498845 5.9033995091 5.0626980606
28
t = 3
C 9.1071901855 4.7495259633 6.1381014923
C 10.9114839486 5.8674545797 4.7533765239
C 10.9114281049 6.1392054831 7.2499264217
C 9.1064106614 7.2559631047 5.8652340296
C 10.0061353249 4.6117118844 4.8842451582
C 10.0056221006 4.8852994205 7.3927689387
C 10.0047980219 7.1207522598 4.6105237142
C 10.0053125779 7.3944225813 7.1190942095
C 8.2780153917 6.0025536702 6.0019774269
C 11.7186280044 6.0037664573 6.0016247502
C 6.9203739979 6.0022885377 6.0029780931
C 13.1184366261 6.0049685580 6.0015553136
H 8.4361435715 3.8832107211 6.2323168182
H 11.5446454252 5.7704069049 3.8589735925
H 11.5445548578 6.2366940211 8.1443052306
H 8.4347241589 8.1217894504 5.7710735838
H 10.6097609876 3.6953922478 4.9730317303
H 9.3927564557 4.5159426982 3.9773404219
H 9.3916718660 4.9874853120 8.2985350341
H 10.6089202079 3.9711463401 7.5037658998
H 9.3908222849 7.0179493338 3.7048382597
H 10.6073554079 8.0353516929 4.4992969311
H 10.6082973998 8.3111508235 7.0303102764
H 9.3918034005 7.4896900158 8.0259714173
H 6.3384687082 6.9225215092 5.9035354640
H 6.3391614155 5.0817152842 6.1035889077
H 13.6690180829 6.1079397433 6.9412459923
H 13.6691083637 5.9033030256 5.0617745277
