# Supplementary material for: Competing quantum effects in heavy-atom tunnelling through conical intersections
Source: Chem Sci. 2023 Sep 27;14(39):10777–85. doi: 10.1039/d3sc03706a (PMC10566476; doi:10.1039/d3sc03706a)
Supplement: SC-014-D3SC03706A-s001 [file SC-014-D3SC03706A-s001.zip › instT370N12/H1.txt]

1.665182258444543040e+00 2.816646247514412726e-01 -3.168503804554444192e-02 -7.490590926035145536e-02 -2.944287799061277855e-02 5.478363298144234977e-02 -7.485772124400007221e-02 -4.059509675519686056e-02 -4.734189147590452118e-02 4.955523320733196124e-02 -3.631628436212563926e-02 3.857403465764154375e-03 -3.166547938008418828e-01 2.724512649976959522e-02 1.120872157591352447e-01 -3.163462960098872845e-01 2.478848252892160847e-03 -1.149156633463404298e-01 6.907893873411364086e-03 8.476366562491188111e-03 1.648786049665389164e-04 7.020332578230913459e-03 8.144719626426658726e-03 -1.988936753321093615e-03 -3.516756708998783343e-01 1.302725227533372554e-01 -1.401798844288474830e-02 -1.529544330772531630e-02 4.307158285042470697e-03 -4.677072175267905116e-04 -9.355656131441601742e-02 9.740168156032585900e-02 -1.045821684281946634e-02 1.202385494270203151e-02 3.479930671012711977e-03 -3.321193675973133433e-04 -4.719113857377028598e-01 -4.372207382801326370e-01 4.760645313430349190e-02 -4.258025405625472798e-03 -9.185958724839900919e-03 -1.713981601199278566e-03 -4.338811197743827966e-03 -8.710692602787426658e-03 3.597093691160881124e-03 -6.166648798361243702e-03 -1.427688092288952049e-02 1.607684506306852629e-03 -4.077367587461613874e-02 2.507666576396334283e-03 5.286603338958233145e-02 3.851309098990315927e-02 -3.042931503121455109e-03 -4.292654636983807281e-02 3.854474390260444888e-02 6.261607536465151579e-03 4.228214975902330058e-02 -4.071887381680489720e-02 -8.021887427884252450e-03 -5.240257805585121081e-02 1.225014964694013005e-03 -1.267533802650980127e-03 -1.029900741624672524e-04 -1.225014964694002163e-03 2.384834377853930609e-03 -9.141550160751210977e-04 -1.192417188926949041e-03 1.662014132585180534e-03 3.562133757729262027e-04 1.199031230386942305e-03 -1.306273188345162106e-03 1.851931608792692710e-04 -9.785474340033378793e-03 -2.188775291718969736e-03 2.319638826320214679e-04 -1.884056953027244633e-03 1.081868210238811842e-02 -1.177771811408445191e-03 6.292788017633649429e-04 -6.732149343189225725e-04 4.492823877454144021e-04 6.406171585518830036e-04 -7.804568922770502163e-04 -2.725929944575418082e-04
2.816646247514412726e-01 1.944459214228933197e+00 -7.217856202117728381e-02 -6.653347763508837831e-02 -1.785980166806465375e-02 6.764369173729851970e-02 -7.134188577649046292e-02 -3.577109837321054697e-02 -6.467682171096680865e-02 3.635596861088549042e-02 -1.001129661273828519e-01 1.147111004926140362e-02 1.150937700342272857e-02 -2.580595832123223632e-01 -1.480836639735176249e-02 -1.993094150810267862e-02 -2.555023113249762501e-01 -2.002306565700942217e-02 2.604987472164537084e-03 9.730672282222191036e-03 5.315327176155827671e-03 3.406703783420087124e-03 8.168813634602312135e-03 -6.409006174716059406e-03 1.690407267709825856e-01 -5.893101492207311054e-01 3.899638844801420201e-02 -1.513623388115334541e-02 1.212542772226610915e-02 -6.084918143177365721e-04 3.237100863125010053e-02 7.151668544364688657e-03 1.720123211126430626e-03 1.149047974210834662e-02 4.665733818479715460e-03 -8.149443941754909220e-04 -4.405135860641344880e-01 -7.312361405950118520e-01 6.435226124789508728e-02 -1.298619797512859560e-02 -1.336603292754427741e-02 1.910513118867141792e-03 -1.184952770707852973e-02 -1.273628169424809164e-02 2.025313981351018616e-03 -9.812402937406155753e-03 -5.642722228424608411e-03 1.278872159439498188e-03 5.650139403490445078e-02 2.233183855807356535e-03 -7.799513905369269418e-02 7.956219444817363984e-03 -5.343673068127169010e-03 -6.966947815018238038e-03 -5.053600106953975296e-03 -4.835336738774750551e-03 -6.793093010927455169e-03 5.549511486992250719e-02 9.989564762226930267e-03 7.499803340925820239e-02 1.991298910985388540e-03 -2.417904585153815393e-03 2.768448782532076206e-04 5.333752005937390968e-04 2.575696717127529383e-03 -1.575086730539810350e-03 4.535342715411344247e-04 1.106670865713716562e-02 8.517940537382229747e-04 1.961063292882684553e-03 -2.462785580775034289e-03 1.181078832138788767e-05 -1.272305361132814588e-02 5.135330762137940014e-03 4.510303844170251292e-03 -8.818879423811386981e-03 4.498493055848885522e-03 -3.095843834801249427e-03 9.032890908194620219e-04 -6.713252081875110272e-04 6.949467848302434345e-04 9.571462855650393620e-04 -1.016672658704810680e-03 -4.681796490596436960e-04
-3.168503804554444192e-02 -7.217856202117728381e-02 1.289942175117371859e+00 2.983688588901423078e-02 1.692296993841244795e-02 -2.241876596011909209e-02 -1.488301057954289838e-02 -1.393861994536502169e-02 -4.422431579059185255e-03 -3.927323332626731639e-03 1.148386570064846741e-02 4.242907596574137068e-03 1.449849855495193851e-01 -3.143653905926246939e-02 -4.134267241278715144e-01 -1.436220205772316127e-01 -3.359460630134584146e-03 -4.158545497752152986e-01 -4.310465305772457137e-03 5.914842791349307497e-04 3.555047284736707718e-03 3.636777939920688915e-03 -1.655872522658089624e-03 5.102732986370919419e-03 -1.809601743449266997e-02 3.913811790787082023e-02 -2.343317094746610596e-01 1.678076804702261339e-03 -5.659729763607451638e-04 6.912618188739873271e-03 -3.749216644740221809e-03 1.892088289085785144e-03 2.280190793326475340e-02 -1.244857089073781375e-03 -8.139995311098180550e-04 -2.665931139902892513e-03 4.799668158044199939e-02 6.421478367183421077e-02 -1.458027645328920374e-01 -3.405758920354423364e-03 -4.795180058482078353e-04 4.599593403879938952e-03 6.051847935877393767e-03 4.393140824022144161e-03 3.926850901093867016e-03 1.038404509216090885e-03 1.313359661337949302e-03 6.210584930916776721e-03 -1.795712256383292073e-03 4.461170964753323649e-03 -3.754413391601676281e-03 5.912433390531753735e-02 -8.953994842207961199e-03 -6.746983693320775244e-02 -5.942905224400923947e-02 -4.869824240673217494e-03 -6.087611002914526670e-02 -1.043365040311098127e-02 -7.247572145534333585e-03 -1.942874678867737015e-02 -2.612546376690183265e-04 2.683411106618543117e-04 5.934684915729243268e-03 4.166846119784425959e-04 -1.993188637116829684e-03 -1.488159328494418482e-04 -5.012498563595503814e-04 1.506584158275799633e-03 -7.771498715470942422e-04 -1.105489786881622225e-04 2.834589197132767781e-05 -1.118245438268673873e-03 1.566110531415576372e-03 4.451722334096209002e-03 4.582302409777440355e-02 1.061081222793170374e-03 -3.144976714218236918e-03 -2.373118075839127789e-02 -5.655005448278952861e-04 9.958856712591374234e-04 6.047123620547302514e-05 3.288123468673490209e-04 -7.780947346128067911e-04 3.727484794228822559e-04
-7.490590926035145536e-02 -6.653347763508837831e-02 2.983688588901423078e-02 1.642879710641506508e+00 -2.965688947499627720e-02 -2.796567907368059380e-01 7.131165015838761279e-02 4.009526419343571388e-03 3.879040829968920245e-02 -7.491110600721276325e-02 7.145007259751431916e-02 1.490568729311989547e-02 -2.946059417309485617e-01 -9.733128926193039543e-02 -1.449892374333084646e-03 -1.379027644404871161e-03 -5.799097065799769732e-03 -1.538048098363964909e-02 -2.950438857619055444e-01 9.504802766364034428e-02 -2.253214952800438459e-02 -1.350681752433462168e-03 2.502942261067667238e-03 -1.630597435650328608e-02 1.266825155351700323e-02 -6.188853080403958521e-05 -7.544731579700912974e-04 -4.221152124486148849e-01 -1.042089475172385329e-02 -9.626028697694730130e-02 -4.453612060227596370e-03 -4.015668029272132530e-05 -4.681796490597189397e-04 -5.165708109700541811e-02 -1.136103350210613053e-02 -1.031242447178030291e-01 -4.089367348396062002e-03 5.573747224627782076e-03 1.276084813395651427e-02 -4.800102795054426164e-01 4.325866573743541998e-02 3.978251451868555222e-01 -5.531700818203538414e-03 1.772090679740551643e-03 1.655400091125243389e-02 -4.051572825767690150e-03 -2.667820866034229139e-03 1.356445417134362341e-02 3.120410274509756443e-02 3.332059601228974655e-02 -5.780199804485548244e-03 -4.192451908865191951e-02 -6.096020284199356321e-02 9.287531504403867544e-03 1.034625056953273215e-03 3.238518157723638095e-03 -4.592034499353771920e-04 8.593529582639125239e-04 -2.844037827789405379e-04 7.620320624957205649e-04 -4.200577731230290685e-02 6.148649156959434814e-02 -4.417707263730650050e-03 3.118095359998763680e-02 -3.384310528762771164e-02 1.583118066598326358e-03 8.739983357824651633e-04 2.716481313918563643e-04 6.713252081874459751e-04 1.080923347173161006e-03 -3.200251203562347845e-03 5.914842791349171972e-04 -5.617210925651155637e-04 1.799964140179613828e-04 -1.955866546021100194e-04 -5.380995159222422101e-04 -2.305465880334065659e-04 -1.582645635065510741e-04 -7.336389273711123662e-03 7.686461039557788803e-04 7.224895431957216799e-03 1.471151793311645598e-02 -1.044073687610523387e-04 -1.840120820471705977e-03
-2.944287799061277855e-02 -1.785980166806465375e-02 1.692296993841244795e-02 -2.965688947499627720e-02 1.188208768832295092e+00 8.677149963954702838e-02 -4.157869920660132133e-03 -3.160094523269610378e-03 -1.102041036691736413e-02 4.055352278030555091e-02 -3.580747560124040996e-02 -1.402224032668043449e-02 -1.486368812984914245e-01 -3.809484735386629017e-01 -4.976593767098537457e-02 9.721223651565108481e-03 1.550520290831346182e-02 -6.245072432815220245e-03 1.556704419596423028e-01 -3.708870991834419817e-01 7.414198747172424941e-02 -1.010672778237505995e-02 1.640424011533724719e-02 4.009053987810725847e-03 -5.621935240984028085e-04 -3.409065941084397228e-03 1.259030035059579763e-03 -2.086115919629472071e-02 -1.881496374119165926e-01 -4.626238542332990200e-02 4.695969436586760158e-04 -1.634613103679591426e-04 9.023442277537833543e-05 -5.083363293522399993e-04 7.107685168655855645e-02 -6.991041823193865426e-03 3.051435270712889516e-03 9.503432714918758767e-03 -1.804688455507536893e-03 4.605735013807063516e-02 -1.684964856451329207e-01 -6.286740894013065351e-02 1.173047496079909552e-03 1.231770735613823067e-02 -2.055549599453738649e-03 -5.924291422006676931e-04 9.224225679001229333e-03 -2.606877198295973024e-03 -5.515874361852948771e-02 -5.279469622812119761e-02 4.870769103738930260e-03 -2.380015576218816320e-02 -3.389837977697184035e-02 1.571826952963124163e-02 -9.179344683380038193e-04 -6.580971252675461847e-04 -5.253438645351742996e-04 -2.267671357705780544e-04 3.103875170859787119e-04 -5.286508852651655103e-04 1.177724568255167359e-02 -1.871301301640146408e-02 -8.643607325121972079e-03 5.395923995660970029e-02 -5.888906300195556609e-02 6.858288562461517177e-03 1.535402481780045927e-04 8.046453867592773951e-03 2.782621728518171016e-04 1.058719065128907975e-03 -3.741657740214646317e-04 1.099348176954460842e-03 -3.415679982544440364e-04 5.026671509581219152e-04 -7.842363445399519115e-05 5.158952338780759157e-04 6.014053413248799870e-04 -1.152732940167087040e-04 8.735259042495790733e-04 -1.401184683295761575e-02 1.813192223098949833e-03 5.905394160692209113e-04 7.056237374727903147e-03 -2.848762143118049438e-04
5.478363298144234977e-02 6.764369173729851970e-02 -2.241876596011909209e-02 -2.796567907368059380e-01 8.677149963954702838e-02 1.970581843406638667e+00 -3.878521155282780436e-02 -1.106670865713713786e-02 -1.029428310091866083e-01 4.733386013984586249e-02 -6.449257341315313419e-02 -4.398810002416409480e-03 4.776046581401428848e-02 2.912634886359967770e-02 -2.599049007796554456e-01 -2.569555107200362579e-03 2.631443638004596873e-04 6.545538887711205810e-03 1.456600902099704914e-02 -4.618018233661322705e-03 -2.698576158823197124e-01 -3.736933424886273308e-04 -2.314442079458490890e-03 5.827442957771094591e-03 -4.283064276866879738e-03 1.198086367321300229e-03 7.417175065829396431e-03 -1.890633199964589783e-01 -4.628695186303842524e-02 -6.073107354855866724e-01 4.141334817010094982e-03 1.105489786881717906e-04 5.669178394264774452e-04 -4.995491028412808038e-03 -6.880965276038591462e-03 7.805513785836532166e-03 1.109221995991139902e-02 -1.343122847907870197e-03 -1.115788794297830483e-02 4.248926374302715581e-01 -6.261985481691449695e-02 -7.405080818588316571e-01 1.059097010355182153e-02 -2.193972038580399488e-03 -7.418119928895164708e-03 1.153725046386111508e-02 -3.127969179035476090e-03 -1.093442782793765250e-02 9.921062189961705677e-05 -8.768329249795973890e-04 -5.856261281275259786e-03 -5.301721148009611029e-02 -7.712586503323884402e-02 1.258604846680011491e-02 7.870709337370190850e-04 -2.220428204420153099e-04 1.070860555523281930e-02 -4.842423211767516063e-04 5.598313664336145717e-04 -8.593529582639558920e-04 -5.691240946848866167e-02 8.391848561263340334e-02 6.713724513407752850e-03 -1.185944876926849252e-02 1.254636421804023079e-02 -7.533865654444672766e-03 -5.158952338780650737e-04 -8.465973068768608764e-04 -8.069130581169500858e-04 6.566798306689692298e-04 6.453414738804728532e-04 1.170212906882761063e-03 -1.837758662807465262e-04 -2.111768951863941812e-04 -2.905453927060829477e-04 -2.952697080345779296e-04 3.307020729937000525e-06 -3.103875170859516069e-04 8.456524438111234776e-03 1.837286231274519541e-03 2.425935921212358723e-03 6.670733243917910046e-03 -2.844037827789053013e-04 4.576444258770043412e-03
-7.485772124400007221e-02 -7.134188577649046292e-02 -1.488301057954289838e-02 7.131165015838761279e-02 -4.157869920660132133e-03 -3.878521155282780436e-02 1.642733256866321323e+00 3.003908658507635845e-02 2.794971088787007174e-01 -7.489457090356282931e-02 6.651080092151127887e-02 -2.984302749894136506e-02 -1.384224391266179049e-03 -2.431132668073753347e-03 1.635841425665025828e-02 -2.949914458617586277e-01 -9.504141362218036793e-02 2.246459181880602202e-02 -1.372413602944932108e-03 5.866654774998092403e-03 1.536063885925972525e-02 -2.947065696474467922e-01 9.729585689696620965e-02 1.574141867474076117e-03 1.257990685687316451e-02 8.220308671676293316e-05 8.881712817680599385e-04 -4.220944254611692648e-01 1.029570039551726615e-02 9.635382842045263352e-02 -4.476288773804914384e-03 7.558904525680181646e-05 4.979428356295784695e-04 -5.161975900590965588e-02 1.128260986765205164e-02 1.032522736632068144e-01 -4.077084128541923549e-03 2.710339703991255893e-03 -1.351248670272947247e-02 -5.544928901123546625e-03 -1.710674580469352408e-03 -1.658518139242087103e-02 -4.799691779620842147e-01 -4.340275735495625897e-02 -3.976980611045174419e-01 -4.069052792483396699e-03 -5.548235921853483625e-03 -1.268384179410114894e-02 9.179344683379496092e-04 -5.140055077466616600e-04 -6.680181874575035535e-04 1.042656393011832591e-03 3.163873975532444528e-03 -6.774668181146019375e-04 -4.194010932923600971e-02 -6.152286879762430827e-02 4.515500591031743928e-03 3.113512774130070687e-02 3.399003149434575571e-02 -1.584062929664076854e-03 1.070057421917415194e-03 -3.281036995680567704e-03 5.518000303750877217e-04 9.273830989950967822e-04 3.410955667215416834e-04 -7.459693903786668648e-04 3.116725308553489754e-02 -3.346185304061344290e-02 5.785396551346974961e-03 -4.194625093916320990e-02 6.095122664286925507e-02 -9.378710790244902673e-03 -5.536897565064911354e-04 1.804688455506794215e-04 1.696029202950366088e-04 -3.628274172329899391e-04 -1.525953851122703597e-04 2.036179906606802375e-04 1.469687255559794757e-02 1.993661068650225566e-04 1.807995476237555209e-03 -7.351507082762535721e-03 -8.253378878983339472e-04 -7.234816494147157905e-03
-4.059509675519686056e-02 -3.577109837321054697e-02 -1.393861994536502169e-02 4.009526419343571388e-03 -3.160094523269610378e-03 -1.106670865713713786e-02 3.003908658507635845e-02 1.188198375338572088e+00 8.707810770437018899e-02 2.943815367528421212e-02 -1.784279413288190203e-02 1.698769305841363320e-02 1.000751716047544246e-02 1.635321750978886365e-02 3.940551415546690410e-03 -1.554956422924858028e-01 -3.711818964599437054e-01 7.412875938880428284e-02 -9.753348995799254045e-03 1.549480941459064828e-02 -6.275780482450823115e-03 1.486382985930900236e-01 -3.806106849926713109e-01 -4.994451679040471520e-02 2.834589197134394084e-04 -3.361350356266006208e-03 1.164071296955649986e-03 2.081722306373932907e-02 -1.880485370638855236e-01 -4.579089875354024064e-02 -4.710142382567921848e-04 -2.097596005877892539e-04 9.590360116964244798e-05 4.195192011757049259e-04 7.096913729706752494e-02 -6.659394887129385480e-03 5.031395824909429531e-04 9.147219339145799821e-03 -2.578058874791786144e-03 -1.020452110967639192e-03 1.227613338124696266e-02 -2.319166394787046913e-03 -4.620900066011722485e-02 -1.686155383914124672e-01 -6.309559337049983063e-02 -3.089702224874147675e-03 9.482173295940268809e-03 -1.920906612589963567e-03 -1.214149039438212983e-04 7.834804540873575862e-03 2.900729611732049892e-04 -1.074781737245983360e-03 -3.651895748972089698e-04 1.074309305713129796e-03 -1.179283592313591297e-02 -1.876923236881125959e-02 -8.576994478989363041e-03 -5.386664337617004528e-02 -5.896701420487668321e-02 6.879547981439993257e-03 8.810848087752903065e-04 -7.006159632245295699e-04 -4.247159480369802880e-04 3.184188531445218250e-04 3.940078984013847905e-04 -5.262887276008922696e-04 5.515968848159519961e-02 -5.294729161323348532e-02 4.910453352498792695e-03 2.377228230174969689e-02 -3.385160905521915342e-02 1.577165429284389797e-02 -2.796794674503832144e-04 4.719591013225264177e-04 -9.732089576820551150e-05 6.741597973846215688e-04 6.127436981134034687e-04 -8.031336058541215742e-05 -6.647111667275123429e-04 7.009466652975218821e-03 -4.899114995709997946e-04 -8.659669997239057872e-04 -1.387814870915954693e-02 1.870828870107306896e-03
-4.734189147590452118e-02 -6.467682171096680865e-02 -4.422431579059185255e-03 3.879040829968920245e-02 -1.102041036691736413e-02 -1.029428310091866083e-01 2.794971088787007174e-01 8.707810770437018899e-02 1.970899317396717532e+00 -5.497449532071594508e-02 6.748731689992337746e-02 -2.236538119690637330e-02 3.798349524157399251e-04 -2.321056120918481118e-03 5.798624634266902507e-03 -1.457167819939127196e-02 -4.627939295851314985e-03 -2.698061208452384729e-01 2.492548767344944342e-03 2.626719322675464922e-04 6.601285808588165313e-03 -4.782849595474545495e-02 2.898698156140735310e-02 -2.598321463235958029e-01 4.244797322705464587e-03 1.190055031262657586e-03 7.114346453269132856e-03 1.889239526942664005e-01 -4.604931880201212913e-02 -6.073825450785805824e-01 -3.971259465182378282e-03 7.842363445402110358e-05 5.262887276009150378e-04 5.036120140238268747e-03 -7.075134636042120298e-03 7.685043744958455075e-03 -1.139835559320167939e-02 -3.082143320348490652e-03 -1.106765352020288445e-02 -1.056971068457332984e-02 -2.390975987781075729e-03 -7.362373008018194796e-03 -4.249162590069142098e-01 -6.306819234159427578e-02 -7.405317034354743644e-01 -1.105017355348724209e-02 -1.517922515064350220e-03 -1.122308349451229918e-02 4.790455743153461399e-04 -8.050233319855412510e-04 -8.196687095040884694e-04 -5.735318808863950311e-04 6.968365109616902163e-04 1.340760690243575273e-03 5.695067642264998314e-02 8.398131900650318560e-02 6.544594024645504320e-03 1.190196760722547591e-02 1.246746815205336534e-02 -7.531503496780432051e-03 -8.021887427883981833e-04 -1.738548040907512103e-04 1.061884356399029478e-02 3.940078984013576854e-04 4.823525950453698766e-04 -8.806123772424584266e-04 -3.779452262846942981e-05 -8.787226511110224868e-04 -5.873741247990884803e-03 5.309138323075435900e-02 -7.706255920783616764e-02 1.259030035059582366e-02 2.839313512461249210e-04 8.031336058570218150e-06 -3.221983054073937047e-04 1.658234680322352023e-04 -2.022006960621276772e-04 -2.976318656989433275e-04 -6.695299683626393383e-03 -2.366881979605408443e-04 4.760220125050811622e-03 -8.423926662344234997e-03 1.784846331127584208e-03 2.373496021065434232e-03
4.955523320733196124e-02 3.635596861088549042e-02 -3.927323332626731639e-03 -7.491110600721276325e-02 4.055352278030555091e-02 4.733386013984586249e-02 -7.489457090356282931e-02 2.943815367528421212e-02 -5.497449532071594508e-02 1.667646461319916673e+00 -2.814827386112918606e-01 3.116252877020638315e-02 6.995766138522376346e-03 -8.257630762779123029e-03 1.987991890255456744e-03 6.970727267281056141e-03 -8.624237632274937143e-03 -1.445640490537299571e-04 -3.164445617687212109e-01 -2.634278227201563433e-03 1.150134566736413649e-01 -3.165749528717892725e-01 -2.747142120400724447e-02 -1.120437520581125945e-01 -3.515433900706788073e-01 -1.301950439819489491e-01 1.408507372055019594e-02 -1.545087328203523930e-02 -4.273615646209738203e-03 4.719591013225326519e-04 -9.368647998595079629e-02 -9.783348398135566226e-02 1.058341119902618359e-02 1.197283233715360808e-02 -3.394420563565832012e-03 3.736933424885862396e-04 -6.197356847996828358e-03 1.440963418362182016e-02 -1.440916175208877773e-03 -4.244324891172681496e-03 8.826910759869816686e-03 -3.689217840067635090e-03 -4.307630716575243379e-03 9.284224483673862022e-03 1.745634513900624560e-03 -4.725510580331889754e-01 4.375056144944443615e-01 -4.751243925926518924e-02 -1.273202981045239157e-03 -1.945000620765598327e-03 -3.675517325614551054e-04 1.223125238562555381e-03 1.343595279440696656e-03 -1.747996671565125483e-04 1.230684143088223246e-03 1.305328325279427873e-03 -2.607822061361647625e-04 -1.150370782502846325e-03 -2.452392087052299250e-03 9.042339538852125179e-04 3.850458722231180075e-02 -6.188853080405442089e-03 -4.269741707640324624e-02 -4.068816576716933336e-02 8.006297187300068577e-03 5.232320955833152237e-02 -4.069100035636638579e-02 -2.813329778153755671e-03 -5.284146694987391923e-02 3.844742300683624825e-02 3.104820033925570141e-03 4.295725441947365053e-02 -1.842482978135925008e-03 -1.093726241713482289e-02 1.148481056371356175e-03 -8.991316933303527409e-03 2.326725299312709140e-03 -2.314914510991326673e-04 5.612486610321806846e-04 6.689630505232215234e-04 3.651895748971872857e-04 6.203026026390767549e-04 5.017222878924066558e-04 -4.724315328553420346e-04
-3.631628436212563926e-02 -1.001129661273828519e-01 1.148386570064846741e-02 7.145007259751431916e-02 -3.580747560124040996e-02 -6.449257341315313419e-02 6.651080092151127887e-02 -1.784279413288190203e-02 6.748731689992337746e-02 -2.814827386112918606e-01 1.944307091275354171e+00 -7.218328633650585024e-02 -3.392058405901599537e-03 8.135743427302437325e-03 -6.370266789021932288e-03 -2.608294492894560820e-03 9.626264913461198003e-03 5.449497731486752441e-03 1.980055040503455460e-02 -2.556511272578257388e-01 -1.993283123423406078e-02 -1.164590971641785849e-02 -2.581517073612291657e-01 -1.489718352552860114e-02 -1.692051329444161090e-01 -5.895836870782543704e-01 3.925008418115757958e-02 1.481828745954157957e-02 1.219723731526014057e-02 -6.576246937347383741e-04 -3.237809510424315140e-02 7.084110835166413690e-03 1.757445302221976452e-03 -1.166764156692945767e-02 4.748881768262260168e-03 -8.796675141767206158e-04 9.845473144706089544e-03 -5.456111772946729659e-03 1.411152988639030170e-03 1.194306915058393655e-02 -1.261061490650856529e-02 1.942638463101292561e-03 1.292005756052881475e-02 -1.330745141747021257e-02 1.869884007041594347e-03 4.407266526854523025e-01 -7.306172552869714121e-01 6.439950440118066832e-02 -5.442411258493656465e-04 1.112151071494841756e-02 8.267551824969352967e-04 -1.931772537845644327e-03 -2.428770510409458423e-03 -1.889726131435939815e-06 -1.877442911567251370e-03 -2.424518626613770926e-03 1.568472689079470142e-04 -5.262887276008651645e-04 2.573806990996115127e-03 -1.586425087328360937e-03 5.037065003304030085e-03 -4.791873037752109044e-03 -6.925846271659777398e-03 -5.554755477006946551e-02 9.961218870255587193e-03 7.502732416429518103e-02 -5.648580379432024956e-02 2.177436934930386623e-03 -7.803624059705116522e-02 -7.874488789633442634e-03 -5.300681798637338349e-03 -7.037812544946566232e-03 8.837304253592734304e-03 4.416762400664920804e-03 -3.123244863706905322e-03 1.277880053220511666e-02 5.224147890314756980e-03 4.467785006213314744e-03 -8.314794978254492520e-04 -9.859646090692071596e-04 -2.527508700776812806e-04 -7.237651083344138342e-04 -8.078579211827195553e-04 5.541621880393284363e-04
3.857403465764154375e-03 1.147111004926140362e-02 4.242907596574137068e-03 1.490568729311989547e-02 -1.402224032668043449e-02 -4.398810002416409480e-03 -2.984302749894136506e-02 1.698769305841363320e-02 -2.236538119690637330e-02 3.116252877020638315e-02 -7.218328633650585024e-02 1.289929891897517278e+00 -3.657092495833467842e-03 -1.601070464846863269e-03 5.055962264618240297e-03 4.320858799495284550e-03 5.971534575291952010e-04 3.519614919772560534e-03 1.436395005439472794e-01 -3.351901725608891994e-03 -4.159504533763849210e-01 -1.448824679068898003e-01 -3.149653786393509514e-02 -4.132594833652406541e-01 1.832183970719711980e-02 3.934220833006434048e-02 -2.345296582869274560e-01 -1.687053003826392318e-03 -5.787286277478326984e-04 6.969309972682522988e-03 3.723232910432663217e-03 1.843427841201680491e-03 2.291718122728146623e-02 1.238243047614183846e-03 -8.522664852711010416e-04 -2.651758193917230950e-03 -1.077143894910283705e-03 1.277454864840921233e-03 6.218616266975320050e-03 -6.081138690914417513e-03 4.452667197161915696e-03 3.998188062555052893e-03 3.328752580498994286e-03 -5.957361629306317987e-04 4.511721138768850364e-03 -4.791920280905367924e-02 6.421903555562991084e-02 -1.457701667571250082e-01 5.428238312508212177e-04 1.329894764987878250e-03 -7.747877138828155805e-04 1.502332274480025400e-04 1.181078832138788767e-05 -1.051160160603196742e-03 2.834589197132225680e-04 2.541681646761931833e-04 5.571857498496319248e-03 -4.138500227813103702e-04 -2.009251309233921548e-03 -1.351154183966397047e-04 5.944322518999491101e-02 -4.845257800964746300e-03 -6.131688864929934341e-02 1.042325690938817814e-02 -7.291508278089883083e-03 -1.942921922021022957e-02 1.828310032150307247e-03 4.297237222852507907e-03 -3.751578802404549259e-03 -5.911394041159471341e-02 -8.958719157536501609e-03 -6.751991467569043448e-02 -1.024231563230462282e-03 -3.107182191589800014e-03 -2.378173093240679853e-02 -1.350209320900668235e-03 4.446525587234814378e-03 4.581641005631442720e-02 -4.048738236570655503e-04 -7.124267515459093260e-04 3.344815252616134722e-04 5.551070511050735113e-04 1.035097488486126779e-03 4.393613255557118208e-05
-3.166547938008418828e-01 1.150937700342272857e-02 1.449849855495193851e-01 -2.946059417309485617e-01 -1.486368812984914245e-01 4.776046581401428848e-02 -1.384224391266179049e-03 1.000751716047544246e-02 3.798349524157399251e-04 6.995766138522376346e-03 -3.392058405901599537e-03 -3.657092495833467842e-03 1.697324610213891694e+00 -2.508904347012420599e-01 2.941179199575090220e-01 3.568558826576374160e-02 -9.292728251265276046e-03 -5.148275386138183307e-02 2.344772183867805185e-02 5.343625824973879945e-02 -3.855986171165596069e-03 1.266116508052321857e-04 -3.181826373780949346e-03 5.136748056736503525e-03 -8.338841743276936835e-02 4.604506691821643599e-02 5.954857742182168012e-02 -5.260525118344614587e-02 -5.697335313622700625e-02 -3.864348209297126246e-02 9.519495387035926959e-03 5.931377894999268104e-03 1.185803147467002399e-03 -1.456789874712837753e-02 3.070804963559922447e-05 -9.044229264983327798e-03 -3.692099672418060197e-02 6.505854638951392814e-03 5.112039887568175373e-02 -3.856978277384582460e-02 -5.322980566988098905e-02 2.473179074497910274e-03 -1.004389438850504176e-03 5.565243457036314926e-04 1.080923347173095954e-03 -1.270840823380933390e-03 -1.086120094034512262e-03 -7.894330914013302728e-04 -4.391510935233796098e-01 4.131598003118082119e-01 -5.927929144809408746e-02 -4.377035633067107301e-01 -3.496465774662640968e-02 -4.239591127213492294e-01 -8.489594645411092239e-03 -2.326252867779877477e-03 -1.473561194129203653e-02 1.179661537539875710e-03 -2.219955772887391692e-03 -9.363592981193632862e-04 2.226097382814525971e-03 2.716481313918411855e-03 1.872718596238694046e-03 -7.075134636042111624e-03 1.177819054561737508e-02 -1.444223195938901510e-03 -5.357373582580014955e-04 -6.755770919831985237e-04 -5.777837646821258957e-04 -1.289265653162325383e-03 1.654927659592371654e-03 -4.223537903727016263e-04 -7.411033455902269092e-03 4.677072175268172372e-05 -5.792955455872605963e-03 -5.329027690608660606e-03 1.488159328494635322e-04 3.652840612037753457e-03 -6.788368695598907820e-03 4.332197156283850966e-04 -7.171510668744530970e-04 -5.350287109587152298e-03 7.020332578230929722e-04 8.451800122782730795e-04
2.724512649976959522e-02 -2.580595832123223632e-01 -3.143653905926246939e-02 -9.733128926193039543e-02 -3.809484735386629017e-01 2.912634886359967770e-02 -2.431132668073753347e-03 1.635321750978886365e-02 -2.321056120918481118e-03 -8.257630762779123029e-03 8.135743427302437325e-03 -1.601070464846863269e-03 -2.508904347012420599e-01 1.770205677924424625e+00 4.046139863139873449e-02 2.006416720036794527e-03 -9.037615223523345594e-04 -1.424144855792532603e-02 -5.285044314899815104e-02 -1.348418805391144448e-01 5.534535407400736559e-03 3.130803768232597473e-03 -7.917480059123259417e-03 7.199856560715942565e-03 6.018352540197921541e-02 -7.375128659405287210e-03 -8.726093870758519500e-02 -2.325780436247018232e-02 -3.837892043457222929e-02 -4.239553332690863818e-02 2.953641943411696759e-03 -1.116450198443825689e-02 2.678686791289986227e-03 -4.750299062860810669e-03 -1.029711769011578890e-02 3.267808912760640158e-03 -4.641261865077793425e-02 1.010531048777651639e-02 6.619757881522822518e-02 4.561798881251504650e-03 5.203360902869116900e-03 3.267336481227773367e-03 -6.888051749031633662e-04 -3.614101226343628399e-04 1.364854698419189650e-03 -1.762169617550572373e-03 -8.281724770954770149e-04 3.516780330575425273e-03 4.185620548900094717e-01 -7.737389158798786415e-01 7.113779535429690104e-02 -3.530622574488085502e-02 -1.585971553056813588e-01 -6.469099465695242468e-02 -2.329087456977028459e-04 1.270840823380960495e-03 -1.530678166451320552e-04 -6.273890756319357252e-04 5.140055077466535284e-04 4.841950780234763330e-03 -7.386467016193817847e-03 9.425481511997620826e-03 1.336508806447866092e-03 1.203141384722788108e-02 -1.448049891355013795e-02 9.495873810393091552e-05 -1.374775760609061692e-04 -1.121269000078950993e-02 -2.291292934348553609e-04 -1.413042714770422741e-03 2.155705084419084518e-03 -7.865985022041967461e-04 3.353319020207463745e-03 5.513275988422137747e-04 8.039367394599945121e-03 4.653450598625385754e-04 -3.255053261373591655e-04 -2.850179437716488049e-03 1.743272356236264583e-04 4.429990483584863095e-03 -9.642327585578319791e-04 -1.215566334036879276e-03 -8.371486762197286654e-04 1.236825753015368366e-03
1.120872157591352447e-01 -1.480836639735176249e-02 -4.134267241278715144e-01 -1.449892374333084646e-03 -4.976593767098537457e-02 -2.599049007796554456e-01 1.635841425665025828e-02 3.940551415546690410e-03 5.798624634266902507e-03 1.987991890255456744e-03 -6.370266789021932288e-03 5.055962264618240297e-03 2.941179199575090220e-01 4.046139863139873449e-02 1.780743735696296737e+00 5.237139757468276674e-02 -1.730516704849244594e-02 -1.437609154478911022e-01 7.759687927149578821e-03 2.642734751639691515e-02 1.016294713478485892e-02 -5.105567575568078532e-03 7.324106053856902811e-03 -4.734708822276580825e-03 2.745299637422626143e-02 -3.800947897587932112e-02 5.615793631051861808e-03 -5.367152915310044459e-02 -5.850072428194843382e-02 2.840683563906094139e-02 -1.564504264203876033e-02 7.012301242172355384e-03 -3.671265441819129838e-03 -2.922461462243297788e-03 1.223975615321709620e-02 -1.128213743611924946e-02 5.937047073393555106e-03 2.323418278582747853e-03 -1.248353082417047108e-02 5.052088326048827238e-02 7.043623452800666651e-02 -2.182633681791848902e-03 8.943128916952524385e-04 4.866044788410383778e-03 -4.048738236570492872e-04 7.185683614730354728e-04 2.134918096973443570e-03 -6.930570586988373102e-04 -5.525417478816629924e-02 6.918712555513703566e-02 -1.671259617683194532e-01 -4.263581200451889153e-01 -6.539822466163693060e-02 -7.726891730138740755e-01 -1.262762244169136558e-02 -8.036060373869995327e-04 -2.223687981996972512e-02 5.393750810609839776e-03 -1.677131941636521685e-04 6.729787185524838643e-03 4.153618036864479765e-03 2.353181465152633621e-03 -1.081584751319099660e-02 -3.035372598595789846e-03 2.794904948372423092e-03 1.294934831556587233e-03 9.188793314037163682e-04 2.480265547490670365e-04 1.151315645568550851e-03 3.132221062831109376e-04 -7.677012408899768848e-04 3.444025874515681306e-04 -2.556327024280454548e-03 7.303791497944152290e-04 -3.732209109557474425e-03 -5.716421547550620905e-05 3.708587532914680001e-04 1.484852307764448955e-03 -2.122162445586354192e-03 -5.429183175573989995e-03 1.640754713606726789e-03 -1.596818581051307395e-04 3.660871948096312833e-03 -1.341233121776390889e-03
-3.163462960098872845e-01 -1.993094150810267862e-02 -1.436220205772316127e-01 -1.379027644404871161e-03 9.721223651565108481e-03 -2.569555107200362579e-03 -2.949914458617586277e-01 -1.554956422924858028e-01 -1.457167819939127196e-02 6.970727267281056141e-03 -2.608294492894560820e-03 4.320858799495284550e-03 3.568558826576374160e-02 2.006416720036794527e-03 5.237139757468276674e-02 1.697636415025576051e+00 -3.079998481189313853e-01 -2.337629019091032045e-01 1.171630201481175387e-04 -4.142752111608788597e-03 -4.288261023728233597e-03 2.341370676831244432e-02 5.291469383746646299e-02 -7.711027479265439473e-03 -8.329865544152714740e-02 3.229447472292783228e-02 -6.808258063132116567e-02 -5.267895050257190986e-02 -4.741275620583274703e-02 5.003900309697578708e-02 9.535085627620218385e-03 5.561936436306359061e-03 -2.432549962672326833e-03 -1.458537871384412744e-02 1.898702330545776022e-03 8.856201514906887270e-03 -3.689832001060346089e-02 -4.649671146362633137e-03 -5.130511960502819047e-02 -1.044546119143290215e-03 3.047183386917251026e-04 -1.130528658122888219e-03 -3.859671137121856166e-02 -5.255281128329924306e-02 8.996986111697791860e-03 -1.262337055789580081e-03 -9.996651235219793791e-04 1.007696459580527913e-03 1.245329520606765043e-03 -2.014448056095337856e-03 1.398869768784747952e-03 -8.497625981469650314e-03 7.436072327143719400e-04 1.437278452405913419e-02 -4.381660737773761527e-01 5.726389852893305765e-02 4.220278126150364684e-01 -4.387495267204525318e-01 4.160189559486489053e-01 -3.116536335940347027e-02 -1.247691678271070810e-03 1.688942729957980046e-03 2.399952186905320549e-04 -5.560519141707860602e-04 -5.187298230752081414e-04 7.010883947573777128e-04 -7.096866486553483552e-03 1.178527701861021779e-02 -1.106434649947307669e-03 2.296962112742820770e-03 2.140587275367732741e-03 -3.038679619325778455e-03 -7.459693903786408439e-03 1.308635346009413662e-03 5.669178394264499932e-03 -5.268556454403187581e-03 -6.817187019103436441e-04 -3.586700197438021619e-03 -5.263832139074619415e-03 5.371546528565594768e-04 -9.495873810392956027e-04 -6.973089424945328949e-03 4.823525950453373505e-04 5.825080800106723772e-04
2.478848252892160847e-03 -2.555023113249762501e-01 -3.359460630134584146e-03 -5.799097065799769732e-03 1.550520290831346182e-02 2.631443638004596873e-04 -9.504141362218036793e-02 -3.711818964599437054e-01 -4.627939295851314985e-03 -8.624237632274937143e-03 9.626264913461198003e-03 5.971534575291952010e-04 -9.292728251265276046e-03 -9.037615223523345594e-04 -1.730516704849244594e-02 -3.079998481189313853e-01 1.750510952182749991e+00 -3.453143803099804204e-02 4.223537903727078713e-03 -1.085080744662229174e-02 -5.818466758646816811e-03 -5.334980327922625443e-02 -1.347932200912303480e-01 2.642876481099547953e-02 5.311547723893018241e-02 1.964559286225797674e-02 8.409234041672418447e-02 -1.107615728779431236e-02 -1.404775162945462452e-02 5.172133178547378557e-02 6.307905826685139550e-03 -1.283690961074629433e-02 -6.051847935877377720e-04 -4.067635497884678798e-03 -1.371090794652873868e-02 -2.816164367350899606e-03 -4.656285187822589017e-02 -5.355011424915697912e-03 -6.782321571978358610e-02 -9.179344683379902668e-04 -1.757917733754855169e-03 -9.954132397262784385e-04 -6.473256863184434669e-03 -1.067648021099865466e-02 -1.432412407617494540e-03 -1.882639658428708444e-03 -2.123579740184906861e-03 -3.247021925315002246e-03 -1.792405235653295442e-03 -9.218084069074107198e-03 -3.324500696703285105e-03 2.504831987199210297e-03 9.859646090691689957e-04 -2.006416720036786720e-03 5.749869700076216950e-02 -1.598420123947552618e-01 -7.114535425882259623e-02 4.204376080754452794e-01 -7.650442859492083691e-01 6.100650113221334214e-02 -1.425798366157525780e-03 2.376803041795403759e-03 -9.401387503822514289e-05 -3.590479649700828229e-04 -3.562133757729614393e-04 5.626659556307522184e-04 1.235455701570094614e-02 -2.344158022875092451e-02 3.370326555390259701e-03 -8.118735892119643971e-03 8.311960389057498205e-03 -2.627191754208746746e-03 3.447805326778531285e-03 -1.359185520024926500e-03 -8.555262628478018869e-03 4.771558481839698312e-05 1.360602814623847797e-04 3.142614556553963677e-03 -9.099031322794634167e-04 -1.872246164705862167e-03 -1.173519927612733191e-03 8.612426843953511742e-04 5.663509215870254562e-03 1.114938417538829029e-04
-1.149156633463404298e-01 -2.002306565700942217e-02 -4.158545497752152986e-01 -1.538048098363964909e-02 -6.245072432815220245e-03 6.545538887711205810e-03 2.246459181880602202e-02 7.412875938880428284e-02 -2.698061208452384729e-01 -1.445640490537299571e-04 5.449497731486752441e-03 3.519614919772560534e-03 -5.148275386138183307e-02 -1.424144855792532603e-02 -1.437609154478911022e-01 -2.337629019091032045e-01 -3.453143803099804204e-02 1.800906168655498574e+00 4.300544243582480469e-03 -5.811380285653986247e-03 -1.778704721200493298e-03 3.830002436858536211e-03 5.553905100247803588e-03 1.019507247901902877e-02 -3.994219637679040369e-02 3.503741220268615647e-02 -2.153579142521234308e-02 5.731066925068559192e-02 6.796305545350878052e-02 3.970787033649439066e-03 1.469923471326218742e-02 -4.993601302281331332e-03 -1.997912952445388308e-03 3.976928643576677427e-03 -1.166197238853497291e-02 -7.998265851241524380e-03 4.221175746062778150e-03 -3.855513739632731880e-03 2.986239719178834882e-03 -7.214029506701433040e-04 -4.601483130011368820e-03 9.127377214765875109e-04 -5.036545328617886286e-02 -6.856351593176794601e-02 1.371657712492301354e-02 -3.070804963560390009e-04 -1.810357633901806765e-03 4.743212589867969479e-04 -5.156590181116450788e-03 9.637603270249729941e-04 7.426151264953663803e-03 1.237487157161372940e-02 -1.960590861349806487e-03 -1.145174035641432705e-02 4.241688723219370072e-01 -7.000395967544401077e-02 -7.829810939571284489e-01 -3.625534069438732243e-02 6.341968140203860238e-02 -1.654256806815729841e-01 -4.440856408840035147e-05 3.037734756260044222e-04 -1.189535356576552384e-02 -8.825021033738564193e-04 5.045568770895443025e-04 9.968305343248525744e-04 3.803073839485853576e-04 -3.212534423416432087e-05 1.156512392429958919e-03 -2.497745514206384937e-03 -4.273143214676883989e-03 7.587250417657293543e-04 1.486742033895874053e-03 -1.185803147466993725e-03 -1.684690846162270866e-03 -3.311745045316087091e-04 -1.166905886152910798e-04 8.834469664395527052e-04 5.484930096451019321e-04 -3.466230156559896389e-03 -2.815691935818056017e-04 2.149091042959099494e-03 4.525894084754508023e-03 4.558964292054510335e-04
6.907893873411364086e-03 2.604987472164537084e-03 -4.310465305772457137e-03 -2.950438857619055444e-01 1.556704419596423028e-01 1.456600902099704914e-02 -1.372413602944932108e-03 -9.753348995799254045e-03 2.492548767344944342e-03 -3.164445617687212109e-01 1.980055040503455460e-02 1.436395005439472794e-01 2.344772183867805185e-02 -5.285044314899815104e-02 7.759687927149578821e-03 1.171630201481175387e-04 4.223537903727078713e-03 4.300544243582480469e-03 1.697619407490393417e+00 3.086612522649288537e-01 2.334945607984413585e-01 3.564590401700389044e-02 -2.032400454343824894e-03 -5.233643764125148201e-02 -8.310117906079345085e-02 -3.222927917139381537e-02 6.789313558664618331e-02 -5.271202070987140997e-02 4.713260430684949875e-02 -5.011553700529836064e-02 9.572880150248699524e-03 -5.543984038057825185e-03 2.436329414935183967e-03 -1.461844892114388776e-02 -1.942638463101311426e-03 -8.836831822059833252e-03 -1.284541337833789744e-03 9.420284765136168956e-04 -9.831300198720098818e-04 -3.866804853267970937e-02 5.257029125001489583e-02 -8.993679090967812359e-03 -1.019979679434731418e-03 -3.165291270130858852e-04 1.156512392429969761e-03 -3.688131247542072999e-02 4.538177304608758365e-03 5.135330762137943483e-02 -7.063323847720756263e-03 -1.201204415438080625e-02 1.114465986005818256e-03 2.218538478288858105e-03 -2.162791557411920720e-03 2.953169511878974383e-03 -1.287375927030867759e-03 -1.716816190396443318e-03 -5.825080800106506931e-04 -5.404616735865262929e-04 4.781007112496498540e-04 -6.883327433702826972e-04 -4.381844986071574688e-01 -5.761444272631176255e-02 -4.222054468713900555e-01 -4.381452867899305326e-01 -4.158351800823681943e-01 3.123764538393035417e-02 1.183913421335584890e-03 1.747051808499179831e-03 -1.384696822799108508e-03 -8.464555774169772034e-03 -7.785671661456766181e-04 -1.440065798449757621e-02 -6.281449660845077158e-03 6.878603118374562383e-04 3.598038554226539246e-03 -7.029308777355136595e-03 -1.358240656959227612e-03 -5.637525481563240674e-03 -6.707582903480628980e-03 -5.588865033679101544e-04 -6.358928432233365222e-04 -5.259107823746039974e-03 -5.754216070178309710e-04 1.001554849653371951e-03
8.476366562491188111e-03 9.730672282222191036e-03 5.914842791349307497e-04 9.504802766364034428e-02 -3.708870991834419817e-01 -4.618018233661322705e-03 5.866654774998092403e-03 1.549480941459064828e-02 2.626719322675464922e-04 -2.634278227201563433e-03 -2.556511272578257388e-01 -3.351901725608891994e-03 5.343625824973879945e-02 -1.348418805391144448e-01 2.642734751639691515e-02 -4.142752111608788597e-03 -1.085080744662229174e-02 -5.811380285653986247e-03 3.086612522649288537e-01 1.751904625204673271e+00 -3.437600805668862558e-02 9.335719520755094564e-03 -8.815572403081330284e-04 -1.738453554601214826e-02 -5.277674382987257440e-02 1.959551511977530858e-02 8.421375532066802116e-02 1.111300694735682833e-02 -1.409499478274015873e-02 5.168778914664104440e-02 -6.197829279529823085e-03 -1.288840464782753034e-02 -6.420344531504575732e-04 3.988267000365353782e-03 -1.365988534098036035e-02 -2.817109230416608469e-03 1.891143426020075197e-03 -2.018227508358185450e-03 -3.204030655825159876e-03 6.449162855008765648e-03 -1.066041753888157320e-02 -1.422491345427523727e-03 8.739983357824570318e-04 -1.668155742512333894e-03 -1.024231563230451440e-03 4.651182927267753092e-02 -5.319106628418683938e-03 -6.773628831773818859e-02 -1.240652448431504677e-02 -2.382094274963379721e-02 3.358988198601725594e-03 8.151333667886683648e-03 8.319991725116031994e-03 -2.572389696397527330e-03 1.451309668931699548e-03 2.387668967051068472e-03 -2.626719322675952813e-04 3.543236496415390520e-04 -3.363712513930304385e-04 5.588865033679020228e-04 -5.781097424397958762e-02 -1.599336641121292257e-01 -7.163999007372218175e-02 -4.202316279271203214e-01 -7.657203354727243338e-01 6.115153761279994854e-02 1.780594447331904952e-03 -9.639492996381109069e-03 -3.316941792177592954e-03 -2.526563837710555337e-03 1.000137555054827522e-03 -2.024841549818140549e-03 -2.409400817562391828e-04 3.188912846773564154e-04 3.104347602392678630e-03 -3.687328113936204355e-03 -1.526426282655708950e-03 -8.538255093295220310e-03 -9.415560449807714631e-04 5.605872568861903354e-03 7.417175065830498414e-05 8.858091241038394984e-04 -1.834924073610284248e-03 -1.101710334618731264e-03
1.648786049665389164e-04 5.315327176155827671e-03 3.555047284736707718e-03 -2.253214952800438459e-02 7.414198747172424941e-02 -2.698576158823197124e-01 1.536063885925972525e-02 -6.275780482450823115e-03 6.601285808588165313e-03 1.150134566736413649e-01 -1.993283123423406078e-02 -4.159504533763849210e-01 -3.855986171165596069e-03 5.534535407400736559e-03 1.016294713478485892e-02 -4.288261023728233597e-03 -5.818466758646816811e-03 -1.778704721200493298e-03 2.334945607984413585e-01 -3.437600805668862558e-02 1.801071519691997969e+00 5.148984033437466190e-02 -1.420601619296117321e-02 -1.437750883938767599e-01 3.973763352306404484e-02 3.500623172151769158e-02 -2.156224759105224500e-02 -5.731917301827729738e-02 6.772400509788395473e-02 4.078973854673323927e-03 -1.469592769253231374e-02 -4.981790513959943878e-03 -1.973818944269763523e-03 -3.888583946932811820e-03 -1.166338968313354076e-02 -7.975116706131612360e-03 3.070804963559929223e-04 -1.863269965581603686e-03 4.511721138768828680e-04 5.040183051420871196e-02 -6.850587928475959654e-02 1.365232643645467731e-02 7.454969588457943273e-04 -4.581641005631443241e-03 8.428178546140079703e-04 -4.218341156865588679e-03 -3.802601407952931924e-03 2.962618142536069948e-03 -3.170015585459692647e-04 -2.267671357706051594e-05 1.168323180751352228e-03 2.492076335812117883e-03 -4.286371297596833219e-03 7.379380543201047781e-04 4.062911182556099791e-05 2.848762143117995228e-04 -1.216086008723023942e-02 8.220308671683508681e-04 5.801459223464018470e-04 9.930510820620077998e-04 -4.241254086209144125e-01 -7.043198264421096644e-02 -7.831681768441391966e-01 3.640368419570391006e-02 6.372062028846747772e-02 -1.654719789717927769e-01 5.156117749583580961e-03 1.002027281186252620e-03 7.416702634296551758e-03 -1.237581643467944303e-02 -1.984684869525430405e-03 -1.144559874648721533e-02 2.995215918303115047e-04 -1.516505220465849159e-04 8.829745349066964307e-04 -1.465482614917382360e-03 -1.156512392429961521e-03 -1.684690846162273468e-03 -2.203420669237481609e-03 4.493768740520341642e-03 4.261332426355599534e-04 -6.198301711062367434e-04 -3.422766455537203274e-03 -3.382609775244257207e-04
7.020332578230913459e-03 3.406703783420087124e-03 3.636777939920688915e-03 -1.350681752433462168e-03 -1.010672778237505995e-02 -3.736933424886273308e-04 -2.947065696474467922e-01 1.486382985930900236e-01 -4.782849595474545495e-02 -3.165749528717892725e-01 -1.164590971641785849e-02 -1.448824679068898003e-01 1.266116508052321857e-04 3.130803768232597473e-03 -5.105567575568078532e-03 2.341370676831244432e-02 -5.334980327922625443e-02 3.830002436858536211e-03 3.564590401700389044e-02 9.335719520755094564e-03 5.148984033437466190e-02 1.697190439658560646e+00 2.510359436133614564e-01 -2.938283194278686339e-01 -8.331093866138125636e-02 -4.616034021223314188e-02 -5.941204470882643918e-02 -5.266383269351992968e-02 5.686516631520312920e-02 3.871529168596526960e-02 9.464693329224480728e-03 -5.932322758064964389e-03 -1.213204176372614275e-03 -1.457545765165388363e-02 -2.881832350419919885e-05 9.048481148779017463e-03 -1.286903495498030459e-03 1.134780541918629926e-03 7.955747013284428671e-04 -1.026593720894778891e-03 -5.645556817621800267e-04 -1.057774202063211690e-03 -3.859387678202143290e-02 5.323925430053809416e-02 -2.484989862819309003e-03 -3.697768850812319097e-02 -6.582388547273962907e-03 -5.115252421991590276e-02 -5.447135573822463155e-04 5.352649267251425105e-04 5.692799970907454817e-04 -1.293045105425186421e-03 -1.658234680322384549e-03 4.355818732926664688e-04 2.228459540478820895e-03 -2.724040218444101404e-03 -1.989881616386822427e-03 -7.082221109034952597e-03 -1.173567170766042465e-02 1.448475079734599848e-03 -8.499515707601065437e-03 2.313024784859917839e-03 1.458726843997546624e-02 1.210842018708341034e-03 2.260584884712982506e-03 9.316349827908059628e-04 -4.385898448623474222e-01 -4.130714556151643402e-01 5.925897689218129899e-02 -4.377583653645220063e-01 3.473316629552726520e-02 4.239732856673349426e-01 -5.876103405655190570e-03 -1.398397337251753442e-04 -3.649533591307775691e-03 -6.623962522165238731e-03 -5.716421547549265653e-05 5.800041928865460814e-03 -5.112654048560892617e-03 -6.812462703774521330e-04 -8.584080951982379221e-04 -6.777975201876075204e-03 -5.243990014694780138e-04 7.341586020572464510e-04
8.144719626426658726e-03 8.168813634602312135e-03 -1.655872522658089624e-03 2.502942261067667238e-03 1.640424011533724719e-02 -2.314442079458490890e-03 9.729585689696620965e-02 -3.806106849926713109e-01 2.898698156140735310e-02 -2.747142120400724447e-02 -2.581517073612291657e-01 -3.149653786393509514e-02 -3.181826373780949346e-03 -7.917480059123259417e-03 7.324106053856902811e-03 5.291469383746646299e-02 -1.347932200912303480e-01 5.553905100247803588e-03 -2.032400454343824894e-03 -8.815572403081330284e-04 -1.420601619296117321e-02 2.510359436133614564e-01 1.770767871448522435e+00 4.042880085563171216e-02 -6.022651667146904086e-02 -7.414340476632282420e-03 -8.722692363721959441e-02 2.314442079458490717e-02 -3.827545792887690479e-02 -4.241962733508426731e-02 -2.700891073334360688e-03 -1.117442304662822489e-02 2.645616583990108815e-03 4.674710017604025332e-03 -1.028577933332726346e-02 3.246549493782148466e-03 1.820751127624609458e-03 -7.851812076056319343e-04 3.583865608240888959e-03 6.845532911074066976e-04 -2.248774096391610881e-04 1.347374731703546852e-03 -4.543846483003015010e-03 5.188243093817743873e-03 3.301351551593373519e-03 4.646411368785914597e-02 1.003964250470962966e-02 6.613569028442417563e-02 1.308635346009345900e-04 -1.132134925334623947e-02 -2.470816916833599086e-04 1.445168059004599097e-03 2.153342926754818216e-03 -7.733704192842590086e-04 7.427568559552236854e-03 9.390521578566317015e-03 1.197141504255519809e-03 -1.200259552372369767e-02 -1.452774206683569123e-02 1.190527462795656758e-04 2.631443638004502005e-04 1.283124043235204549e-03 -2.182633681791827326e-04 6.174680134419743447e-04 4.941633833667143962e-04 4.825888108117672333e-03 -4.183952865589115055e-01 -7.745359078758057292e-01 7.119306984364098811e-02 3.515363035976858119e-02 -1.585447154055344143e-01 -6.442076382015915481e-02 -4.081808443870432084e-04 -3.321193675973415868e-04 -2.852541595380766494e-03 -3.356626040937454522e-03 5.295957483308604951e-04 8.054957635184174097e-03 1.249581404402472923e-03 -7.974644274598760964e-04 1.309580209075118188e-03 -1.705477833607952362e-04 4.309992874239600320e-03 -1.008641322646222898e-03
-1.988936753321093615e-03 -6.409006174716059406e-03 5.102732986370919419e-03 -1.630597435650328608e-02 4.009053987810725847e-03 5.827442957771094591e-03 1.574141867474076117e-03 -4.994451679040471520e-02 -2.598321463235958029e-01 -1.120437520581125945e-01 -1.489718352552860114e-02 -4.132594833652406541e-01 5.136748056736503525e-03 7.199856560715942565e-03 -4.734708822276580825e-03 -7.711027479265439473e-03 2.642876481099547953e-02 1.019507247901902877e-02 -5.233643764125148201e-02 -1.738453554601214826e-02 -1.437750883938767599e-01 -2.938283194278686339e-01 4.042880085563171216e-02 1.780655863431185981e+00 -2.717804122210391166e-02 -3.808884747339903037e-02 5.569495340832036900e-03 5.378160570025611320e-02 -5.832686947785765269e-02 2.836289950650539016e-02 1.559496489955611992e-02 6.993403980858143437e-03 -3.665123831892013774e-03 2.774117960926769134e-03 1.219912704139153835e-02 -1.126087801714075604e-02 -7.256548344658985631e-04 2.154760221353380426e-03 -7.360483281886742593e-04 -9.169896052723075335e-04 4.850454547826151333e-03 -3.859765623428552299e-04 -5.059458257961375882e-02 7.040410918377251748e-02 -2.167515872740475441e-03 -5.986179952810468871e-03 2.265781631574379732e-03 -1.250290051701754071e-02 -9.628154639592631557e-04 3.009388864288776175e-04 1.156512392429964340e-03 -3.377885459915857093e-04 -7.403002119843698874e-04 3.628274172329330185e-04 -4.170153140514403292e-03 2.327670162378432314e-03 -1.089757816837496653e-02 3.011278590420171132e-03 2.824195703409436431e-03 1.296824557688012330e-03 1.257329281541299561e-02 -8.092752157812585631e-04 -2.225719437588251359e-02 -5.369656802434209786e-03 -1.388948706594709268e-04 6.739235816181950688e-03 5.522677375926067500e-02 6.925610055893394179e-02 -1.671377725566408623e-01 4.263453643938017734e-01 -6.509681334367520278e-02 -7.725956315703687016e-01 -1.861380239450197670e-04 4.842423211767651588e-04 1.493356075355848234e-03 2.267198926172967529e-03 6.132161296462922693e-04 -3.710477259046129385e-03 2.834589197140357196e-06 3.614573657876484457e-03 -1.432412407617508201e-03 1.995550794781113767e-03 -5.390916221412701478e-03 1.682328688498005865e-03
-3.516756708998783343e-01 1.690407267709825856e-01 -1.809601743449266997e-02 1.266825155351700323e-02 -5.621935240984028085e-04 -4.283064276866879738e-03 1.257990685687316451e-02 2.834589197134394084e-04 4.244797322705464587e-03 -3.515433900706788073e-01 -1.692051329444161090e-01 1.832183970719711980e-02 -8.338841743276936835e-02 6.018352540197921541e-02 2.745299637422626143e-02 -8.329865544152714740e-02 5.311547723893018241e-02 -3.994219637679040369e-02 -8.310117906079345085e-02 -5.277674382987257440e-02 3.973763352306404484e-02 -8.331093866138125636e-02 -6.022651667146904086e-02 -2.717804122210391166e-02 2.350944974276092836e+00 4.450305039496211959e-04 -1.249108972869491857e-03 -7.407726435173372925e-04 -3.826695416108243640e-05 1.237770616080495175e-04 -1.351670079200255170e+00 -2.362157664300166887e-05 1.013365637974717555e-03 -4.807463278336254753e-03 -1.025176426297163488e-04 8.031336058555606832e-06 3.501851494137175891e-02 -5.163582167802692469e-02 5.400837283602508143e-03 1.836341368208595573e-03 -1.606267211709706821e-05 7.058127100859025102e-04 2.062636072446694113e-03 -5.243990014703562175e-05 -6.401447270188613883e-04 3.492828051859662997e-02 5.153802835072603811e-02 -5.682878908717247865e-03 -5.587920170613236773e-03 3.411428098748720342e-03 6.775140612678937774e-03 7.212612212103154674e-03 -4.023699365329334865e-03 -6.339558739386461257e-03 7.209777622906379801e-03 -2.414597564423298561e-03 7.514495961597844262e-03 -5.960196218503363910e-03 2.053659873322102349e-03 -7.306626087141008044e-03 7.347727630499555421e-03 2.331922046174136291e-03 -6.874823666111093759e-03 -5.715004252951317101e-03 -1.801853866310529351e-03 7.361428144952726627e-03 -5.794845182003770419e-03 -3.389223816704250471e-03 -6.750574172970162136e-03 7.353869240426689699e-03 3.891890967662339860e-03 6.228537329165261156e-03 -4.399093461336106570e-02 1.218400923233965531e-03 -7.889606598683249206e-05 -4.500571754593453433e-02 -1.238243047613804375e-03 2.593649115374712559e-04 4.603845287675658107e-03 3.826695416123896808e-05 -4.360543048252760873e-04 4.486209835994670742e-03 1.152732940168144137e-04 3.273950522687503820e-04
1.302725227533372554e-01 -5.893101492207311054e-01 3.913811790787082023e-02 -6.188853080403958521e-05 -3.409065941084397228e-03 1.198086367321300229e-03 8.220308671676293316e-05 -3.361350356266006208e-03 1.190055031262657586e-03 -1.301950439819489491e-01 -5.895836870782543704e-01 3.934220833006434048e-02 4.604506691821643599e-02 -7.375128659405287210e-03 -3.800947897587932112e-02 3.229447472292783228e-02 1.964559286225797674e-02 3.503741220268615647e-02 -3.222927917139381537e-02 1.959551511977530858e-02 3.500623172151769158e-02 -4.616034021223314188e-02 -7.414340476632282420e-03 -3.808884747339903037e-02 4.450305039496211959e-04 1.750856772064800282e+00 -1.040624937420538132e-01 -7.984092905304973706e-05 2.498690377272086861e-03 -1.193362051992681323e-03 -2.324363141651319877e-04 -3.924767478033998058e-01 2.037124769672384039e-02 7.086472992411417569e-06 2.954586806477525751e-03 -2.522784385447711213e-04 5.094181975626239922e-02 -8.192482454398369862e-02 8.251961584384865517e-03 -1.644061734336700923e-04 -4.748881768262247158e-03 5.494378727107779433e-04 1.644061734336845393e-04 -4.759275261985065897e-03 5.688075655578700169e-04 -5.078686221348585605e-02 -8.171600980646165358e-02 8.185348738252254744e-03 -4.723842897020918280e-03 -8.550065881616610367e-03 4.714866697896657848e-03 -5.168400969437827834e-03 2.067832819307986389e-03 5.323830943747238226e-03 -4.360070616722267617e-03 2.149563474491944493e-04 -4.907146331768792377e-03 -7.408198866705160285e-03 8.310070662926026270e-04 -8.411643442489982053e-03 4.423376442124897154e-03 2.229876835077430105e-04 -4.900059858775972221e-03 7.380325406266696579e-03 8.144719626426646800e-04 -8.413533168621412789e-03 4.709669951035253682e-03 -8.571325300595105529e-03 4.738488274539431888e-03 5.222730595716184795e-03 2.107517068067830610e-03 5.330444985207210239e-03 9.237217546154750936e-02 1.154150234765684594e-03 -4.960531094981568412e-05 -9.248603146096565086e-02 1.036514783084711323e-03 1.072419579581702258e-04 -5.196746861408456093e-05 -1.370051445280620378e-04 2.125941897848447588e-05 -1.464537751851774437e-04 -9.873819036677110935e-05 -1.606267211707546887e-05
-1.401798844288474830e-02 3.899638844801420201e-02 -2.343317094746610596e-01 -7.544731579700912974e-04 1.259030035059579763e-03 7.417175065829396431e-03 8.881712817680599385e-04 1.164071296955649986e-03 7.114346453269132856e-03 1.408507372055019594e-02 3.925008418115757958e-02 -2.345296582869274560e-01 5.954857742182168012e-02 -8.726093870758519500e-02 5.615793631051861808e-03 -6.808258063132116567e-02 8.409234041672418447e-02 -2.153579142521234308e-02 6.789313558664618331e-02 8.421375532066802116e-02 -2.156224759105224500e-02 -5.941204470882643918e-02 -8.722692363721959441e-02 5.569495340832036900e-03 -1.249108972869491857e-03 -1.040624937420538132e-01 7.810672738175313823e-01 -1.020452110965580292e-04 -1.206590134912631854e-03 -8.100783493871142188e-03 9.439182026452260909e-04 2.031408348124833646e-02 -2.050168604294521080e-01 -1.696029202952224410e-04 -2.272395673034360093e-04 6.883327433702837814e-04 -5.597368801270540505e-03 8.251489152852016506e-03 -7.136550735313315630e-03 -1.507056589808627610e-03 5.357373582579980260e-04 3.004664548960321851e-04 1.537292207911429391e-03 5.579416403021981476e-04 3.770003632185878585e-04 5.628076850906096537e-03 8.261410215041970623e-03 -7.127574536189068208e-03 1.283785447381200970e-02 -1.835396505143134342e-03 -1.593086371941614815e-02 -3.685438387804790966e-03 3.849372129705608443e-03 3.055214722975729304e-03 4.407786201540680321e-03 -2.952224648813250342e-03 1.687053003826550828e-03 -1.154575423145256380e-02 -2.035707475073813069e-03 -1.441719308814753270e-02 -4.379440309569329441e-03 -2.970649478594611544e-03 1.654927659592374473e-03 1.153063642240117689e-02 -2.070667408505114278e-03 -1.440774445749043453e-02 -1.286431063965190122e-02 -1.869411575508714111e-03 -1.592377724642333320e-02 3.578196429846618003e-03 3.812050038610034428e-03 3.064190922099971088e-03 -1.015680552485773679e-02 -4.015668029270675634e-05 1.550992722364199225e-03 1.026593720894733788e-02 1.181078832138426237e-04 1.474931245574484431e-03 1.927520654049981225e-04 1.181078832138483835e-05 1.842482978135912810e-05 -4.634553337311234523e-04 -2.834589197131209240e-06 -1.459813436522955550e-04
-1.529544330772531630e-02 -1.513623388115334541e-02 1.678076804702261339e-03 -4.221152124486148849e-01 -2.086115919629472071e-02 -1.890633199964589783e-01 -4.220944254611692648e-01 2.081722306373932907e-02 1.889239526942664005e-01 -1.545087328203523930e-02 1.481828745954157957e-02 -1.687053003826392318e-03 -5.260525118344614587e-02 -2.325780436247018232e-02 -5.367152915310044459e-02 -5.267895050257190986e-02 -1.107615728779431236e-02 5.731066925068559192e-02 -5.271202070987140997e-02 1.111300694735682833e-02 -5.731917301827729738e-02 -5.266383269351992968e-02 2.314442079458490717e-02 5.378160570025611320e-02 -7.407726435173372925e-04 -7.984092905304973706e-05 -1.020452110965580292e-04 2.654183657406908647e+00 1.302021304549323254e-03 -1.374775760610283046e-04 2.086730080622101191e-03 4.535342715391329875e-05 -1.039349372290478406e-05 -1.599781671625241763e+00 -1.328005038856861029e-03 1.223597670098161192e-04 4.551877819061701455e-03 4.004329672482181968e-03 -5.584140718352246418e-04 3.886930436567624658e-02 6.428375867563245263e-03 5.985424062357889985e-02 3.899827817414550785e-02 -6.535145393988514573e-03 -6.001581220781532916e-02 4.541011893805955643e-03 -4.117240808834406011e-03 4.535342715412428449e-04 2.407511091431096834e-03 2.244994644128636002e-03 -6.888051749029139997e-04 -3.473789061085618465e-03 -8.035587942336924056e-03 1.420601619296190787e-03 -3.495520911597012510e-03 -8.055430066717193111e-03 4.951082464326383645e-04 2.289875639750001048e-03 2.492076335812063673e-03 1.516505220466608100e-04 -3.426545907799687443e-03 8.145192057959445286e-03 -4.781007112496498540e-04 2.356488485882695088e-03 -2.339008519167053591e-03 -1.601542896379599089e-04 2.387196535518442374e-03 -2.218538478288999052e-03 6.278615071651186697e-04 -3.478985807947164877e-03 7.988344789051731593e-03 -1.349264457834722583e-03 6.628214405961100134e-03 -1.209424724108159460e-04 -5.669178394437923707e-06 5.800514360398316763e-03 1.601542896380574871e-04 -2.551130277450716025e-05 -4.380196200021908848e-02 1.383279528200347238e-03 1.390271514886817425e-02 -4.376605720372223757e-02 -1.595873717985293871e-03 -1.382618124054538732e-02
4.307158285042470697e-03 1.212542772226610915e-02 -5.659729763607451638e-04 -1.042089475172385329e-02 -1.881496374119165926e-01 -4.628695186303842524e-02 1.029570039551726615e-02 -1.880485370638855236e-01 -4.604931880201212913e-02 -4.273615646209738203e-03 1.219723731526014057e-02 -5.787286277478326984e-04 -5.697335313622700625e-02 -3.837892043457222929e-02 -5.850072428194843382e-02 -4.741275620583274703e-02 -1.404775162945462452e-02 6.796305545350878052e-02 4.713260430684949875e-02 -1.409499478274015873e-02 6.772400509788395473e-02 5.686516631520312920e-02 -3.827545792887690479e-02 -5.832686947785765269e-02 -3.826695416108243640e-05 2.498690377272086861e-03 -1.206590134912631854e-03 1.302021304549323254e-03 6.644891239070728206e-01 1.097746634058081594e-01 -1.058246633596902800e-04 -2.154287789820517537e-03 2.083423059892212980e-04 -1.105017355348892043e-03 -1.987495837145926703e-01 -1.618692161022377077e-02 2.064998230110838551e-03 -1.842955409668806110e-03 -6.760495235160446066e-04 -6.676874853845041723e-03 -3.881969905472629039e-03 -9.081551356078923498e-03 6.698606704356359874e-03 -3.861655349559848377e-03 -9.148164202211509985e-03 -2.120745150987787212e-03 -1.787680920324742455e-03 -6.699079135889265913e-04 -1.106718108867005626e-02 -1.105300814268439513e-02 -6.908838736477019606e-03 -5.222730595716184795e-03 -9.636185975651127833e-03 -2.560578908076094990e-04 -7.184738751664566936e-03 -1.178433215554451630e-02 2.224207656683109546e-03 -1.114702201772261106e-02 -7.009939084508075638e-03 8.361093268474457940e-03 7.163479332686075243e-03 -1.177819054561739590e-02 2.168460735806175196e-03 1.136245079670465327e-02 -7.068048163049282795e-03 8.571797732127935457e-03 1.117253332049680456e-02 -1.105726002648009174e-02 -6.949467848302593939e-03 5.193439840679152375e-03 -9.622013029665463235e-03 -2.310190195662679090e-04 1.455089121194492823e-04 -1.374775760609210770e-04 1.199976093452667051e-04 -6.991986686259725643e-04 -1.105489786881791632e-04 1.162181570824239634e-04 -1.051490862676210739e-02 3.876017268158651885e-02 -2.134445665440593259e-03 1.040388721654110851e-02 3.878048723749930038e-02 -2.186413134054663102e-03
-4.677072175267905116e-04 -6.084918143177365721e-04 6.912618188739873271e-03 -9.626028697694730130e-02 -4.626238542332990200e-02 -6.073107354855866724e-01 9.635382842045263352e-02 -4.579089875354024064e-02 -6.073825450785805824e-01 4.719591013225326519e-04 -6.576246937347383741e-04 6.969309972682522988e-03 -3.864348209297126246e-02 -4.239553332690863818e-02 2.840683563906094139e-02 5.003900309697578708e-02 5.172133178547378557e-02 3.970787033649439066e-03 -5.011553700529836064e-02 5.168778914664104440e-02 4.078973854673323927e-03 3.871529168596526960e-02 -4.241962733508426731e-02 2.836289950650539016e-02 1.237770616080495175e-04 -1.193362051992681323e-03 -8.100783493871142188e-03 -1.374775760610283046e-04 1.097746634058081594e-01 1.687704014478824677e+00 -6.708527766539147848e-05 2.272395673034361991e-04 -3.302296414659084659e-04 1.313359661338084827e-04 -1.615952058131815694e-02 -3.431818243706712401e-01 -2.395227871576601408e-04 -7.152613407430361307e-04 -7.856063959852055412e-03 -6.181624877952744679e-02 -9.251626707906839692e-03 -8.696472413648489996e-02 6.179073747675326023e-02 -9.200131670825607150e-03 -8.712109897386000057e-02 1.837758662806968427e-04 -7.653390832257205576e-04 -7.829607794012156952e-03 8.834469664395491273e-04 5.149031276590753867e-03 -9.368317296522142481e-04 9.433985279589024442e-03 1.248872757103187785e-02 -1.290210516228043353e-03 -8.083775958688348834e-03 -1.022200107639177798e-02 -1.111678639961987368e-02 1.487214465428729135e-03 -3.686383250870503732e-03 -1.653510364993815950e-03 8.128656954309608496e-03 -1.022058378179322227e-02 -1.120324137013240656e-02 -1.381862233601977800e-03 -3.681658935541957684e-03 -1.634613103679604870e-03 -8.943128916952329229e-04 5.221785732650467693e-03 -8.806123772424196122e-04 -9.395245893894873038e-03 1.250715240081324078e-02 -1.410680557106146465e-03 -3.354263883273462822e-05 1.592094265722677159e-04 9.750986838134977769e-04 9.590360116962709297e-05 7.275445605971346031e-05 9.859646090691722483e-04 -9.627162533373578857e-02 -2.185940702521827102e-03 1.921520773582671010e-02 9.606517275387799204e-02 -2.208144984566028958e-03 1.922749095568096478e-02
-9.355656131441601742e-02 3.237100863125010053e-02 -3.749216644740221809e-03 -4.453612060227596370e-03 4.695969436586760158e-04 4.141334817010094982e-03 -4.476288773804914384e-03 -4.710142382567921848e-04 -3.971259465182378282e-03 -9.368647998595079629e-02 -3.237809510424315140e-02 3.723232910432663217e-03 9.519495387035926959e-03 2.953641943411696759e-03 -1.564504264203876033e-02 9.535085627620218385e-03 6.307905826685139550e-03 1.469923471326218742e-02 9.572880150248699524e-03 -6.197829279529823085e-03 -1.469592769253231374e-02 9.464693329224480728e-03 -2.700891073334360688e-03 1.559496489955611992e-02 -1.351670079200255170e+00 -2.324363141651319877e-04 9.439182026452260909e-04 2.086730080622101191e-03 -1.058246633596902800e-04 -6.708527766539147848e-05 2.312646839633639928e+00 -9.368317296526396890e-04 -1.479183129370014718e-03 1.370051445279130142e-04 -5.385719474572946716e-05 -5.196746861553581128e-06 6.249324316611468491e-03 -5.699886443899862543e-03 4.984152671622311308e-04 -6.108539719823415787e-04 -1.941693600032999610e-04 -4.077084128540839347e-04 -4.880217734398728524e-04 5.527448934429795169e-05 5.872323953393055948e-04 6.195939553397958668e-03 5.410285914259852641e-03 -7.147889092099928314e-04 -4.351094417597857998e-04 -1.260447329657916459e-03 2.630026343405781394e-03 -4.327472840953065607e-04 3.392058405899973234e-04 2.456171539315268708e-03 -4.776282797166065547e-04 -1.483435013168918609e-04 -2.565775654937631645e-03 -5.040844455569590786e-04 -1.550047859298360042e-03 -2.340425813765673914e-03 -3.722760478899094297e-04 1.233046300750458187e-04 2.231766561208822948e-03 -4.596758814679651264e-04 1.558551626889626614e-03 2.356960917415358917e-03 -4.497548192781432828e-04 7.303791497941360469e-04 -2.613963671288755015e-03 -4.360543048252435612e-04 -3.784176578171846543e-04 -2.382472220189559790e-03 -4.208783866955997377e-01 4.075005429797337597e-01 -4.416384455438641249e-02 -4.208935045046510171e-01 -4.071457468985593131e-01 4.464477985483296385e-02 5.862402891202496413e-03 7.653390832249962021e-05 1.011003480312373110e-04 5.906339023757731926e-03 1.554299743091721924e-04 -1.374775760611731540e-04
9.740168156032585900e-02 7.151668544364688657e-03 1.892088289085785144e-03 -4.015668029272132530e-05 -1.634613103679591426e-04 1.105489786881717906e-04 7.558904525680181646e-05 -2.097596005877892539e-04 7.842363445402110358e-05 -9.783348398135566226e-02 7.084110835166413690e-03 1.843427841201680491e-03 5.931377894999268104e-03 -1.116450198443825689e-02 7.012301242172355384e-03 5.561936436306359061e-03 -1.283690961074629433e-02 -4.993601302281331332e-03 -5.543984038057825185e-03 -1.288840464782753034e-02 -4.981790513959943878e-03 -5.932322758064964389e-03 -1.117442304662822489e-02 6.993403980858143437e-03 -2.362157664300166887e-05 -3.924767478033998058e-01 2.031408348124833646e-02 4.535342715391329875e-05 -2.154287789820517537e-03 2.272395673034361991e-04 -9.368317296526396890e-04 2.209648261703576200e+00 -1.977357456450850037e-01 -5.149503708133662538e-05 -1.340288258710703494e-03 1.667683310979480222e-04 1.332256922652144118e-03 5.669650825797375830e-03 -7.823466184085018770e-04 -6.614041460004062959e-06 1.395562748054783196e-03 -1.625164473022487079e-04 -2.503887124132028885e-05 1.398869768784770937e-03 -1.889726131421566005e-04 -1.429577818420350388e-03 5.523197050612196381e-03 -8.867539871695408801e-04 3.217258738745120816e-03 -7.148361523634702216e-03 -3.698194039191896824e-03 -8.380935392854364438e-04 7.095921623487713541e-04 -3.651895748972006214e-04 -4.587310184025822834e-04 6.713252081874881505e-04 1.169740475349912920e-03 3.065608216698538502e-03 6.316409594276416531e-04 3.923071448831052382e-03 4.809353004467810497e-04 6.788841127131721703e-04 1.208479861044060638e-03 -3.092536814071291176e-03 6.051847935877301826e-04 3.926378469561033618e-03 -3.244659767650732475e-03 -7.179069573270301617e-03 -3.688272977001928396e-03 8.465973068768403850e-04 7.105370254144929018e-04 -3.651895748972077771e-04 3.999699843460189363e-01 -8.826499744436273609e-01 8.502066837878499705e-02 -3.979177417672952188e-01 -8.832126403992580643e-01 8.555782303164155556e-02 1.143284309509978356e-04 3.307020729988500128e-06 -3.826695416126332198e-05 1.294462400023697511e-04 5.291233167980177190e-05 1.747996671564149701e-05
-1.045821684281946634e-02 1.720123211126430626e-03 2.280190793326475340e-02 -4.681796490597189397e-04 9.023442277537833543e-05 5.669178394264774452e-04 4.979428356295784695e-04 9.590360116964244798e-05 5.262887276009150378e-04 1.058341119902618359e-02 1.757445302221976452e-03 2.291718122728146623e-02 1.185803147467002399e-03 2.678686791289986227e-03 -3.671265441819129838e-03 -2.432549962672326833e-03 -6.051847935877377720e-04 -1.997912952445388308e-03 2.436329414935183967e-03 -6.420344531504575732e-04 -1.973818944269763523e-03 -1.213204176372614275e-03 2.645616583990108815e-03 -3.665123831892013774e-03 1.013365637974717555e-03 2.037124769672384039e-02 -2.050168604294521080e-01 -1.039349372290478406e-05 2.083423059892212980e-04 -3.302296414659084659e-04 -1.479183129370014718e-03 -1.977357456450850037e-01 4.082828895981421846e-01 -1.181078832144175897e-05 1.577921319736954773e-04 1.091316840895919762e-04 -1.951142230692842381e-04 -8.220308671683649628e-04 -2.871911288227831788e-03 2.314914510989917211e-05 -1.601542896379700733e-04 -7.369931912544532156e-05 -3.212534423417956746e-05 -1.634613103679629915e-04 -7.842363445402127976e-05 6.755770919830494459e-05 -9.798229991420730981e-04 -3.033482872464372121e-03 2.900729611731995682e-04 -1.110214102210222239e-04 1.660596837986647815e-03 -1.714926464265016919e-03 7.289618551958379489e-04 1.669100605578035168e-03 1.866576986311581235e-03 -5.140055077466521190e-04 -4.192357422558622496e-03 -9.916337874634364828e-04 5.640832502293162713e-04 7.237651083344329161e-04 -1.875553185435847739e-03 -5.140055077466501674e-04 -4.209364957741408911e-03 9.755711153463613155e-04 5.655005448278859620e-04 7.247099714001432966e-04 -3.122772432174092307e-04 -1.162181570824168483e-04 1.660596837986651718e-03 1.715871327330734889e-03 7.294342867286965001e-04 1.671935194775174766e-03 -4.352889657422868985e-02 8.503389646170494975e-02 -1.049615309490775916e-01 4.401786321073400399e-02 8.593151637413018462e-02 -1.055364801245625705e-01 8.409281284825693200e-05 -4.251883795700371399e-06 -1.700753518280792304e-05 2.929075503702633536e-05 -1.700753518279267645e-05 -2.787346043845988371e-05
1.202385494270203151e-02 1.149047974210834662e-02 -1.244857089073781375e-03 -5.165708109700541811e-02 -5.083363293522399993e-04 -4.995491028412808038e-03 -5.161975900590965588e-02 4.195192011757049259e-04 5.036120140238268747e-03 1.197283233715360808e-02 -1.166764156692945767e-02 1.238243047614183846e-03 -1.456789874712837753e-02 -4.750299062860810669e-03 -2.922461462243297788e-03 -1.458537871384412744e-02 -4.067635497884678798e-03 3.976928643576677427e-03 -1.461844892114388776e-02 3.988267000365353782e-03 -3.888583946932811820e-03 -1.457545765165388363e-02 4.674710017604025332e-03 2.774117960926769134e-03 -4.807463278336254753e-03 7.086472992411417569e-06 -1.696029202952224410e-04 -1.599781671625241763e+00 -1.105017355348892043e-03 1.313359661338084827e-04 1.370051445279130142e-04 -5.149503708133662538e-05 -1.181078832144175897e-05 2.550398008543107498e+00 2.003109699306887884e-03 -4.577861553368864854e-04 -1.972401649671159246e-03 -3.116630822246730347e-03 2.598373430704847397e-04 3.029230988668696334e-03 4.374715994240210935e-04 6.748212015305872849e-03 2.946555470418818490e-03 -6.656560297932926544e-04 -6.755298488299310566e-03 -2.007834014635485539e-03 3.021199652610169484e-03 -3.533787865759620284e-04 1.615715842365563794e-03 1.034152625420728649e-03 -5.560519141708890594e-04 -9.231312151994092857e-04 -6.609317144645699901e-04 -2.782621728515568930e-04 -9.401387503821050616e-04 -6.529003784061244552e-04 4.124327281824352598e-04 1.736658314776184583e-03 1.337453669513941849e-03 2.541681646758137125e-04 -9.784057045437478950e-04 6.765219550488514415e-04 -5.357373582579689694e-04 1.640282282073775647e-03 -1.416822167033080383e-03 -2.730654259903032149e-04 1.656817385724219591e-03 -1.550047859298088991e-03 5.541621880393446994e-04 -9.930510820619319057e-04 7.195132245387371797e-04 4.573137238042556708e-04 8.820296718409940950e-03 -2.031455591278890152e-04 1.322808292015186741e-05 7.664729189045918142e-03 2.111768951861990248e-04 -2.645616584003268427e-05 -4.303903231781094352e-01 -4.779400845284721699e-02 -4.373846720220332385e-01 -4.301947365235073706e-01 4.696536354421875642e-02 4.375533300792626701e-01
3.479930671012711977e-03 4.665733818479715460e-03 -8.139995311098180550e-04 -1.136103350210613053e-02 7.107685168655855645e-02 -6.880965276038591462e-03 1.128260986765205164e-02 7.096913729706752494e-02 -7.075134636042120298e-03 -3.394420563565832012e-03 4.748881768262260168e-03 -8.522664852711010416e-04 3.070804963559922447e-05 -1.029711769011578890e-02 1.223975615321709620e-02 1.898702330545776022e-03 -1.371090794652873868e-02 -1.166197238853497291e-02 -1.942638463101311426e-03 -1.365988534098036035e-02 -1.166338968313354076e-02 -2.881832350419919885e-05 -1.028577933332726346e-02 1.219912704139153835e-02 -1.025176426297163488e-04 2.954586806477525751e-03 -2.272395673034360093e-04 -1.328005038856861029e-03 -1.987495837145926703e-01 -1.615952058131815694e-02 -5.385719474572946716e-05 -1.340288258710703494e-03 1.577921319736954773e-04 2.003109699306887884e-03 3.798557394031684686e-01 2.030000502156925068e-01 2.938524134360280798e-04 -1.617605568496814118e-03 2.470816916833642996e-04 -1.216038765569731322e-03 -2.842620533190800235e-03 7.691185354885343240e-04 1.165961023087047545e-03 -2.896477727936317727e-03 8.612426843953458616e-04 -2.725929944575218047e-04 -1.632250946015308644e-03 2.456643970847934705e-04 -4.577861553368639340e-04 -5.813742443318253850e-03 2.064525798577982330e-04 1.819806264558900162e-03 2.930020366769046317e-03 -2.605932335230252452e-03 2.326252867779875309e-03 4.176294750441531499e-03 1.813192223098935522e-03 -5.295957483308769750e-04 -1.083285504837375700e-03 1.559024058422693766e-04 -2.347039855225511486e-03 4.187633107230063871e-03 1.807523044704674973e-03 4.705418067239413313e-04 -1.130056226590057424e-03 1.587369950394056681e-04 4.388888940226420669e-04 -5.828860252369633815e-03 2.102320321206430076e-04 -1.858545650253048097e-03 2.930020366769046317e-03 -2.564358360338983567e-03 2.423573763548090361e-04 -2.456643970847937957e-04 1.181078832138619361e-05 -5.135330762137927003e-04 -1.204700408781209466e-04 -1.889726131422387288e-06 -4.553342356813405711e-02 -1.382551983639945248e-01 -8.710692602787434291e-02 4.462682745658458350e-02 -1.380440214688082035e-01 -8.627119464625315759e-02
-3.321193675973133433e-04 -8.149443941754909220e-04 -2.665931139902892513e-03 -1.031242447178030291e-01 -6.991041823193865426e-03 7.805513785836532166e-03 1.032522736632068144e-01 -6.659394887129385480e-03 7.685043744958455075e-03 3.736933424885862396e-04 -8.796675141767206158e-04 -2.651758193917230950e-03 -9.044229264983327798e-03 3.267808912760640158e-03 -1.128213743611924946e-02 8.856201514906887270e-03 -2.816164367350899606e-03 -7.998265851241524380e-03 -8.836831822059833252e-03 -2.817109230416608469e-03 -7.975116706131612360e-03 9.048481148779017463e-03 3.246549493782148466e-03 -1.126087801714075604e-02 8.031336058555606832e-06 -2.522784385447711213e-04 6.883327433702837814e-04 1.223597670098161192e-04 -1.618692161022377077e-02 -3.431818243706712401e-01 -5.196746861553581128e-06 1.667683310979480222e-04 1.091316840895919762e-04 -4.577861553368864854e-04 2.030000502156925068e-01 2.274082253606655168e+00 -3.684965956271919133e-05 2.258222727048613042e-04 5.489654411779469308e-04 -1.089568844224354099e-02 7.814017553427938818e-04 3.404814057288685445e-03 1.098403313888748033e-02 7.346310335901073876e-04 3.322610970571872151e-03 7.558904525686086482e-06 2.588924800047445979e-04 5.362097897908509395e-04 5.319579059951440357e-04 -8.749431988481658944e-04 5.815632169449722966e-04 -2.596011273040297034e-03 -3.892835830728312400e-03 3.264501892030632576e-04 2.167988304273324885e-03 3.039152050858643078e-03 -1.872860325698570347e-02 -4.634553337311327222e-04 8.480146014753993421e-04 4.488099562126087599e-04 -2.152398063689097210e-03 3.031593146332958733e-03 -1.875931130662129159e-02 4.700693751910971457e-04 8.399832654168615416e-04 4.473926616140316967e-04 -5.173125284766272834e-04 -8.664394312567618448e-04 5.829805115435312537e-04 2.599318293770270464e-03 -3.874883432479804546e-03 3.217258738745129272e-04 -2.759000151875395782e-04 2.125941897850614637e-05 -1.119662732867235378e-04 -2.938524134360443970e-04 -4.724315328769844040e-07 -1.077143894910243048e-04 -4.160118694756561042e-01 -8.720660908130681288e-02 -9.242437914592802617e-01 4.168093339031159750e-01 -8.628961947603452920e-02 -9.242716649197187939e-01
-4.719113857377028598e-01 -4.405135860641344880e-01 4.799668158044199939e-02 -4.089367348396062002e-03 3.051435270712889516e-03 1.109221995991139902e-02 -4.077084128541923549e-03 5.031395824909429531e-04 -1.139835559320167939e-02 -6.197356847996828358e-03 9.845473144706089544e-03 -1.077143894910283705e-03 -3.692099672418060197e-02 -4.641261865077793425e-02 5.937047073393555106e-03 -3.689832001060346089e-02 -4.656285187822589017e-02 4.221175746062778150e-03 -1.284541337833789744e-03 1.891143426020075197e-03 3.070804963559929223e-04 -1.286903495498030459e-03 1.820751127624609458e-03 -7.256548344658985631e-04 3.501851494137175891e-02 5.094181975626239922e-02 -5.597368801270540505e-03 4.551877819061701455e-03 2.064998230110838551e-03 -2.395227871576601408e-04 6.249324316611468491e-03 1.332256922652144118e-03 -1.951142230692842381e-04 -1.972401649671159246e-03 2.938524134360280798e-04 -3.684965956271919133e-05 5.164612068544319756e-01 4.660560693194932824e-01 -5.099709424560650017e-02 -2.029565865146716955e-03 -2.954586806477537894e-03 4.629829021985526483e-05 -2.022006960621016564e-03 -2.855848616110733852e-03 5.943188683320494228e-04 2.124997034783516342e-03 3.129858905166868661e-03 -3.420404297873192844e-04 2.759000151875330188e-04 8.555735060011599065e-04 -1.723430231856360687e-03 1.975708670401204667e-03 6.212474657048055668e-04 -2.385779240919767841e-04 1.962953019014087967e-03 6.580971252675516057e-04 2.985767287645582982e-04 2.707032683261492365e-04 1.084702799435924465e-03 1.526426282655714371e-03 1.256667877395142158e-04 -1.922796338721432033e-04 6.425068846833406275e-05 1.559024058422724124e-04 -3.689690271600049552e-04 -1.256667877394925317e-04 1.719650779593694806e-04 -1.970039492006788427e-04 1.984212437993154287e-04 1.190527462795534785e-04 -1.535402481779991717e-04 1.951142230692754290e-04 7.837639130070929265e-04 -7.903779544670428217e-04 8.456524438108339089e-05 -3.354263883272989161e-04 -1.945000620765576643e-03 2.749551521218584170e-04 8.031336058548534107e-06 -4.629829021982544927e-05 -1.091316840895690046e-04 8.503767591396677039e-06 2.598373430703004253e-05 1.195251778124016215e-04
-4.372207382801326370e-01 -7.312361405950118520e-01 6.421478367183421077e-02 5.573747224627782076e-03 9.503432714918758767e-03 -1.343122847907870197e-03 2.710339703991255893e-03 9.147219339145799821e-03 -3.082143320348490652e-03 1.440963418362182016e-02 -5.456111772946729659e-03 1.277454864840921233e-03 6.505854638951392814e-03 1.010531048777651639e-02 2.323418278582747853e-03 -4.649671146362633137e-03 -5.355011424915697912e-03 -3.855513739632731880e-03 9.420284765136168956e-04 -2.018227508358185450e-03 -1.863269965581603686e-03 1.134780541918629926e-03 -7.851812076056319343e-04 2.154760221353380426e-03 -5.163582167802692469e-02 -8.192482454398369862e-02 8.251489152852016506e-03 4.004329672482181968e-03 -1.842955409668806110e-03 -7.152613407430361307e-04 -5.699886443899862543e-03 5.669650825797375830e-03 -8.220308671683649628e-04 -3.116630822246730347e-03 -1.617605568496814118e-03 2.258222727048613042e-04 4.660560693194932824e-01 7.897619037482017657e-01 -6.743534943130932713e-02 8.985647754908938564e-04 5.470757150465385297e-04 -4.988876986952500356e-04 1.993661068649520834e-04 -1.540126797108527356e-04 5.702248601564688726e-04 -3.133165925896849030e-03 -3.783231715105846681e-03 4.960531094981232309e-04 -1.828310032150502404e-04 1.638392555942448127e-03 1.181078832138425560e-03 -3.647171433643391428e-04 6.987262370930936300e-04 5.527448934407840075e-04 7.842363445397350710e-05 3.878662884742396701e-04 -4.615656075997154849e-04 1.166905886152910798e-04 1.431939976084632953e-03 -7.988817220584394987e-04 -4.842423211767407643e-04 3.727484794228822559e-04 1.469262067180167504e-04 -2.144839159163637078e-04 -6.330582540263777688e-05 1.719650779593477966e-04 -1.025176426295974254e-04 1.162181570824320949e-04 -8.645497051251662020e-05 -4.644001967968477106e-04 2.541681646761931833e-04 -4.209364957741571975e-04 -3.151118324145251934e-04 2.026731275949541361e-03 -3.321193675973348105e-04 3.069860100494232937e-03 1.459813436523096225e-03 -9.165171737394106014e-05 6.047123620549470918e-05 2.546405962090250632e-04 -1.020452110967818085e-04 -7.558904525700391175e-06 2.768448782532618307e-04 7.984092905257214601e-05
4.760645313430349190e-02 6.435226124789508728e-02 -1.458027645328920374e-01 1.276084813395651427e-02 -1.804688455507536893e-03 -1.115788794297830483e-02 -1.351248670272947247e-02 -2.578058874791786144e-03 -1.106765352020288445e-02 -1.440916175208877773e-03 1.411152988639030170e-03 6.218616266975320050e-03 5.112039887568175373e-02 6.619757881522822518e-02 -1.248353082417047108e-02 -5.130511960502819047e-02 -6.782321571978358610e-02 2.986239719178834882e-03 -9.831300198720098818e-04 -3.204030655825159876e-03 4.511721138768828680e-04 7.955747013284428671e-04 3.583865608240888959e-03 -7.360483281886742593e-04 5.400837283602508143e-03 8.251961584384865517e-03 -7.136550735313315630e-03 -5.584140718352246418e-04 -6.760495235160446066e-04 -7.856063959852055412e-03 4.984152671622311308e-04 -7.823466184085018770e-04 -2.871911288227831788e-03 2.598373430704847397e-04 2.470816916833642996e-04 5.489654411779469308e-04 -5.099709424560650017e-02 -6.743534943130932713e-02 1.788673026543741440e-01 3.307020729987630164e-03 3.864489938756979735e-03 -4.629829021981731775e-05 -3.379302754514574778e-03 -3.839451067515648255e-03 7.771498715470888212e-04 3.354263883273178896e-04 4.965255410310038999e-04 6.987262370931044721e-04 -1.321390997396495234e-03 -7.728979877513959037e-04 3.164346407065311319e-03 -1.957283840619823516e-03 1.106434649947280564e-03 1.584062929664076854e-03 1.948780073028429441e-03 -8.305346347597475452e-04 1.567055394481283500e-03 1.363909835353464958e-03 1.204227977248347771e-03 3.141197261955394962e-03 -2.503887124133646717e-05 9.306901197251801500e-05 -4.984152671624208662e-04 -4.266056741684026753e-04 2.267671357706322645e-05 3.425128613201538748e-04 4.308575579641010138e-04 1.379500075937719304e-04 3.614101226343641952e-04 9.590360116962855664e-05 -1.781066878864766539e-04 4.110154335841998286e-05 1.894450446750136881e-04 -4.492823877454957173e-04 -1.064388243523161585e-03 -1.856655924121499400e-04 8.787226511111254860e-05 1.290682947760886075e-03 3.845592677442836961e-04 2.173185051134715389e-04 1.176354516810117603e-04 -1.629888788351056871e-04 -2.640892268661559732e-04 -2.976318656988836964e-05
-4.258025405625472798e-03 -1.298619797512859560e-02 -3.405758920354423364e-03 -4.800102795054426164e-01 4.605735013807063516e-02 4.248926374302715581e-01 -5.544928901123546625e-03 -1.020452110967639192e-03 -1.056971068457332984e-02 -4.244324891172681496e-03 1.194306915058393655e-02 -6.081138690914417513e-03 -3.856978277384582460e-02 4.561798881251504650e-03 5.052088326048827238e-02 -1.044546119143290215e-03 -9.179344683379902668e-04 -7.214029506701433040e-04 -3.866804853267970937e-02 6.449162855008765648e-03 5.040183051420871196e-02 -1.026593720894778891e-03 6.845532911074066976e-04 -9.169896052723075335e-04 1.836341368208595573e-03 -1.644061734336700923e-04 -1.507056589808627610e-03 3.886930436567624658e-02 -6.676874853845041723e-03 -6.181624877952744679e-02 -6.108539719823415787e-04 -6.614041460004062959e-06 2.314914510989917211e-05 3.029230988668696334e-03 -1.216038765569731322e-03 -1.089568844224354099e-02 -2.029565865146716955e-03 8.985647754908938564e-04 3.307020729987630164e-03 5.238651538373415573e-01 -4.691103391794036737e-02 -4.339652125872260902e-01 2.119327856389251891e-03 -3.297572099330236227e-04 -3.007499138157334814e-03 -2.029093433613890496e-03 -2.140114843835047229e-04 3.431742654661464140e-03 2.721678060779828164e-03 -1.228321985425771465e-05 -6.609317144646675683e-04 1.587369950394154801e-04 1.669573037110945977e-03 -6.217198972376645517e-04 1.020452110967926505e-04 2.636167953332915672e-04 3.958976245327936253e-04 3.250328946044879833e-04 8.220308671684538673e-05 1.388948706594682163e-04 1.620440157694283748e-04 -1.746579376966385898e-03 -1.573197004408927353e-04 2.682466243552846831e-03 -2.707032683261167104e-04 -6.269166440990808602e-04 2.749551521218367330e-04 -2.116493267192206401e-04 1.615715842365206007e-04 1.199976093452714485e-04 -1.998385383978219104e-04 3.184188531445164040e-04 2.626719322675248082e-04 1.285013769366898095e-04 -3.307020729974947601e-06 3.118048116845122987e-04 -1.294462400023860954e-04 2.598373430704359506e-05 7.464418219116667960e-05 7.653390832255383032e-05 4.677072175268389212e-04 1.133835678855058676e-05 1.256667877395738469e-04 1.777759858134818696e-03
-9.185958724839900919e-03 -1.336603292754427741e-02 -4.795180058482078353e-04 4.325866573743541998e-02 -1.684964856451329207e-01 -6.261985481691449695e-02 -1.710674580469352408e-03 1.227613338124696266e-02 -2.390975987781075729e-03 8.826910759869816686e-03 -1.261061490650856529e-02 4.452667197161915696e-03 -5.322980566988098905e-02 5.203360902869116900e-03 7.043623452800666651e-02 3.047183386917251026e-04 -1.757917733754855169e-03 -4.601483130011368820e-03 5.257029125001489583e-02 -1.066041753888157320e-02 -6.850587928475959654e-02 -5.645556817621800267e-04 -2.248774096391610881e-04 4.850454547826151333e-03 -1.606267211709706821e-05 -4.748881768262247158e-03 5.357373582579980260e-04 6.428375867563245263e-03 -3.881969905472629039e-03 -9.251626707906839692e-03 -1.941693600032999610e-04 1.395562748054783196e-03 -1.601542896379700733e-04 4.374715994240210935e-04 -2.842620533190800235e-03 7.814017553427938818e-04 -2.954586806477537894e-03 5.470757150465385297e-04 3.864489938756979735e-03 -4.691103391794036737e-02 1.878227147911806505e-01 6.838588167541431728e-02 3.675517325614957630e-04 9.873819036677379275e-04 -4.681796490596789326e-04 2.853014026913661041e-03 -1.422018913894594269e-04 -3.838506204449935923e-03 2.741047753626908202e-03 1.799019277113267021e-03 7.166786353416076645e-04 1.565638099882722808e-03 2.805298442095223617e-03 -1.224070101628281591e-03 7.369931912543868082e-04 7.936849751970340323e-04 3.987322137299394035e-04 -7.086472992830564199e-06 -1.866104554778706204e-04 5.055017401551294576e-05 -1.654927659592379894e-03 2.811912483555197365e-03 9.065961115494776271e-04 -2.674907339027146440e-03 1.719178348060711138e-03 -1.065805538121738540e-03 -3.968424875985387002e-05 -6.977813740273865022e-04 -5.196746861408176911e-06 -6.888051749031443927e-04 6.571522622018309253e-04 -4.610931760668456579e-04 -2.508611439462019727e-04 9.165171737393021812e-05 -4.044013921242011443e-04 3.708587532914680001e-04 2.593649115376067812e-04 3.472371766487003563e-04 6.614041459979710762e-06 2.484989862819287319e-04 1.984212437992503766e-04 -4.861320473081821251e-04 4.110154335841808551e-04 -1.455089121194533481e-04
-1.713981601199278566e-03 1.910513118867141792e-03 4.599593403879938952e-03 3.978251451868555222e-01 -6.286740894013065351e-02 -7.405080818588316571e-01 -1.658518139242087103e-02 -2.319166394787046913e-03 -7.362373008018194796e-03 -3.689217840067635090e-03 1.942638463101292561e-03 3.998188062555052893e-03 2.473179074497910274e-03 3.267336481227773367e-03 -2.182633681791848902e-03 -1.130528658122888219e-03 -9.954132397262784385e-04 9.127377214765875109e-04 -8.993679090967812359e-03 -1.422491345427523727e-03 1.365232643645467731e-02 -1.057774202063211690e-03 1.347374731703546852e-03 -3.859765623428552299e-04 7.058127100859025102e-04 5.494378727107779433e-04 3.004664548960321851e-04 5.985424062357889985e-02 -9.081551356078923498e-03 -8.696472413648489996e-02 -4.077084128540839347e-04 -1.625164473022487079e-04 -7.369931912544532156e-05 6.748212015305872849e-03 7.691185354885343240e-04 3.404814057288685445e-03 4.629829021985526483e-05 -4.988876986952500356e-04 -4.629829021981731775e-05 -4.339652125872260902e-01 6.838588167541431728e-02 8.065615690565389739e-01 3.014113179617273867e-03 -5.310130429294306195e-04 -3.853624013501325864e-03 -5.910118476020690542e-04 5.895945530035246254e-04 6.935294902317017162e-04 3.354263883271688118e-05 8.461248753439802074e-04 1.072419579581710119e-04 -1.303911030681149073e-04 8.725810411838773664e-04 1.646896323533866488e-03 2.560578908076182811e-04 1.129111363524408843e-04 5.177849600094901715e-04 8.881712817682780800e-05 2.881832350417798914e-04 -3.543236496416366302e-05 2.262947042377299114e-04 -1.143284309510026603e-03 2.051297715658056790e-03 6.434517477490043873e-04 -1.334146648783592851e-03 5.664454078935861510e-04 1.266116508052538697e-04 -3.462923135829796759e-04 2.692859737276156497e-05 3.916457407371278128e-04 -2.225152519748797159e-04 3.018837494945711929e-04 3.684965956270809181e-05 8.220308671685622876e-05 -2.598373430705172658e-05 6.472312000118220568e-05 -1.242494931409697870e-04 -9.023442277538036831e-05 -4.686520805925460491e-04 4.724315328554341917e-05 1.004389438850525861e-03 -5.295012620243051346e-03 2.834589197153909723e-06 1.610991527036670368e-04
-4.338811197743827966e-03 -1.184952770707852973e-02 6.051847935877393767e-03 -5.531700818203538414e-03 1.173047496079909552e-03 1.059097010355182153e-02 -4.799691779620842147e-01 -4.620900066011722485e-02 -4.249162590069142098e-01 -4.307630716575243379e-03 1.292005756052881475e-02 3.328752580498994286e-03 -1.004389438850504176e-03 -6.888051749031633662e-04 8.943128916952524385e-04 -3.859671137121856166e-02 -6.473256863184434669e-03 -5.036545328617886286e-02 -1.019979679434731418e-03 8.739983357824570318e-04 7.454969588457943273e-04 -3.859387678202143290e-02 -4.543846483003015010e-03 -5.059458257961375882e-02 2.062636072446694113e-03 1.644061734336845393e-04 1.537292207911429391e-03 3.899827817414550785e-02 6.698606704356359874e-03 6.179073747675326023e-02 -4.880217734398728524e-04 -2.503887124132028885e-05 -3.212534423417956746e-05 2.946555470418818490e-03 1.165961023087047545e-03 1.098403313888748033e-02 -2.022006960621016564e-03 1.993661068649520834e-04 -3.379302754514574778e-03 2.119327856389251891e-03 3.675517325614957630e-04 3.014113179617273867e-03 5.238112966425959582e-01 4.718031989166789064e-02 4.339543466619705248e-01 -2.013503193029576518e-03 -8.702188835196149677e-04 -3.289068331739097156e-03 2.262947042377515955e-04 3.377885459916155249e-04 -1.677131941636386160e-04 1.228321985423277800e-04 2.163736420477562795e-04 -3.259777576702384792e-04 1.502332274479754350e-04 1.765004206747680313e-03 1.214149039438375613e-04 2.731126691436942810e-03 1.960590861350259249e-04 6.288063702305059580e-04 1.062970948924042529e-04 -2.428298078876642806e-04 -3.859765623428416774e-04 2.456643970848073483e-04 -1.696029202950745558e-04 -1.440916175209170508e-04 2.702780799465598870e-03 1.006279164982265377e-04 6.656560297932086288e-04 1.360602814624010427e-04 -1.656817385723785910e-03 6.836084280417253738e-04 2.952697080346321397e-04 2.390503556248032430e-04 -4.393613255551968248e-05 3.231431684730412014e-04 -2.314914510991245358e-04 8.503767591412940072e-06 -5.432962627841464096e-05 -1.662958995651348448e-04 -1.824530579887522104e-03 8.645497051256540930e-05 -3.779452262841521970e-05 -3.751106370871500756e-04
-8.710692602787426658e-03 -1.273628169424809164e-02 4.393140824022144161e-03 1.772090679740551643e-03 1.231770735613823067e-02 -2.193972038580399488e-03 -4.340275735495625897e-02 -1.686155383914124672e-01 -6.306819234159427578e-02 9.284224483673862022e-03 -1.330745141747021257e-02 -5.957361629306317987e-04 5.565243457036314926e-04 -3.614101226343628399e-04 4.866044788410383778e-03 -5.255281128329924306e-02 -1.067648021099865466e-02 -6.856351593176794601e-02 -3.165291270130858852e-04 -1.668155742512333894e-03 -4.581641005631443241e-03 5.323925430053809416e-02 5.188243093817743873e-03 7.040410918377251748e-02 -5.243990014703562175e-05 -4.759275261985065897e-03 5.579416403021981476e-04 -6.535145393988514573e-03 -3.861655349559848377e-03 -9.200131670825607150e-03 5.527448934429795169e-05 1.398869768784770937e-03 -1.634613103679629915e-04 -6.656560297932926544e-04 -2.896477727936317727e-03 7.346310335901073876e-04 -2.855848616110733852e-03 -1.540126797108527356e-04 -3.839451067515648255e-03 -3.297572099330236227e-04 9.873819036677379275e-04 -5.310130429294306195e-04 4.718031989166789064e-02 1.878094867082606978e-01 6.866130925906901994e-02 2.922933893776213585e-03 5.877048268720778436e-04 3.869686685618393008e-03 -6.141609927128857324e-06 -7.847087760727675283e-04 -7.558904525689549153e-06 6.836084280417280843e-04 6.637663036617943730e-04 -4.596758814682822556e-04 1.609101800905418742e-03 2.820888682679461267e-03 1.035569920018982945e-03 2.675852202092856170e-03 1.739020472440633899e-03 -1.072419579581693856e-03 -7.554180210357462752e-04 7.908503859999045172e-04 4.781007112496498540e-04 -1.889726131421032036e-05 -2.192082312448912157e-04 6.236096233689541243e-05 -2.717898608516977968e-03 1.684218414629417302e-03 7.058127100859323258e-04 -1.622802315358207442e-03 2.812857346620910130e-03 -1.154622666298550085e-03 -3.500717658458244504e-04 2.163736420477915161e-04 3.566858073058068717e-04 2.036179906606666850e-04 1.327532607323610430e-04 -4.081808443870459189e-04 6.075469512520196864e-04 4.421959147526326270e-04 -3.637722802986536989e-05 1.105489786881540910e-04 2.310190195662791034e-04 1.020452110967438614e-04
3.597093691160881124e-03 2.025313981351018616e-03 3.926850901093867016e-03 1.655400091125243389e-02 -2.055549599453738649e-03 -7.418119928895164708e-03 -3.976980611045174419e-01 -6.309559337049983063e-02 -7.405317034354743644e-01 1.745634513900624560e-03 1.869884007041594347e-03 4.511721138768850364e-03 1.080923347173095954e-03 1.364854698419189650e-03 -4.048738236570492872e-04 8.996986111697791860e-03 -1.432412407617494540e-03 1.371657712492301354e-02 1.156512392429969761e-03 -1.024231563230451440e-03 8.428178546140079703e-04 -2.484989862819309003e-03 3.301351551593373519e-03 -2.167515872740475441e-03 -6.401447270188613883e-04 5.688075655578700169e-04 3.770003632185878585e-04 -6.001581220781532916e-02 -9.148164202211509985e-03 -8.712109897386000057e-02 5.872323953393055948e-04 -1.889726131421566005e-04 -7.842363445402127976e-05 -6.755298488299310566e-03 8.612426843953458616e-04 3.322610970571872151e-03 5.943188683320494228e-04 5.702248601564688726e-04 7.771498715470888212e-04 -3.007499138157334814e-03 -4.681796490596789326e-04 -3.853624013501325864e-03 4.339543466619705248e-01 6.866130925906901994e-02 8.066012533052987488e-01 6.614041459939053180e-06 -4.946358148995733811e-04 -1.181078832139059818e-05 -1.743272356236318793e-04 -4.020392344599279036e-04 2.456643970847206121e-05 -3.793625208828917822e-04 -2.007834014635398803e-04 2.981042972317426813e-04 -2.234601150405976858e-04 -1.129583795057191933e-03 2.072084703103711182e-03 -5.796734908135293095e-04 -1.410208125573293118e-03 5.673902709592932789e-04 -2.012558329963880233e-04 1.459813436523150435e-04 6.859705857060202985e-04 -1.951142230692862710e-04 1.610991527036887208e-04 -3.070804963558465550e-05 -8.645497051251119919e-05 7.336861705243983081e-04 1.133835678852890272e-04 1.502332274480188030e-04 8.735259042495953363e-04 1.658234680322352023e-03 -1.388948706595007423e-04 -6.519555153404119063e-05 -1.006279164981940116e-04 -2.229876835077278588e-04 1.795239824848963994e-05 -2.125941897850795563e-05 5.339421184331503631e-03 -6.897500379689409673e-05 2.735378575232597781e-04 5.461308519808015863e-04 7.133716146117546897e-05 9.618706008935641594e-04
-6.166648798361243702e-03 -9.812402937406155753e-03 1.038404509216090885e-03 -4.051572825767690150e-03 -5.924291422006676931e-04 1.153725046386111508e-02 -4.069052792483396699e-03 -3.089702224874147675e-03 -1.105017355348724209e-02 -4.725510580331889754e-01 4.407266526854523025e-01 -4.791920280905367924e-02 -1.270840823380933390e-03 -1.762169617550572373e-03 7.185683614730354728e-04 -1.262337055789580081e-03 -1.882639658428708444e-03 -3.070804963560390009e-04 -3.688131247542072999e-02 4.651182927267753092e-02 -4.218341156865588679e-03 -3.697768850812319097e-02 4.646411368785914597e-02 -5.986179952810468871e-03 3.492828051859662997e-02 -5.078686221348585605e-02 5.628076850906096537e-03 4.541011893805955643e-03 -2.120745150987787212e-03 1.837758662806968427e-04 6.195939553397958668e-03 -1.429577818420350388e-03 6.755770919830494459e-05 -2.007834014635485539e-03 -2.725929944575218047e-04 7.558904525686086482e-06 2.124997034783516342e-03 -3.133165925896849030e-03 3.354263883273178896e-04 -2.029093433613890496e-03 2.853014026913661041e-03 -5.910118476020690542e-04 -2.013503193029576518e-03 2.922933893776213585e-03 6.614041459939053180e-06 5.169440318810102353e-01 -4.662422073434383529e-01 5.093378842020387931e-02 1.308635346009413662e-04 1.544851112436954575e-04 -2.092871690549582414e-04 1.370051445280322765e-04 1.525953851122920438e-04 -1.870828870107268949e-04 1.266116508051996596e-04 1.908623392735879325e-04 -3.212534423418329441e-05 1.445640490537435097e-04 3.746382055543236167e-04 1.303911030680173291e-04 1.957756272152682501e-03 -6.547901045375061849e-04 -2.716481313918346803e-04 2.839313512460815529e-04 -1.066277969654575841e-03 -1.526898714188551671e-03 2.919626873046300870e-04 -9.330522773893937596e-04 1.729099410250695612e-03 1.969567060474059546e-03 -6.075469512519492132e-04 2.551130277419111532e-04 -3.420404297873138634e-04 1.928937948648522943e-03 -2.428298078876209125e-04 5.957361629306372197e-04 8.007714481898971226e-04 -8.220308671685080774e-05 -2.031455591276288067e-05 3.070804963558465550e-05 -1.214149039438375613e-04 -2.740102890563681295e-05 1.336981237980546184e-04 1.129111363523975162e-04
-1.427688092288952049e-02 -5.642722228424608411e-03 1.313359661337949302e-03 -2.667820866034229139e-03 9.224225679001229333e-03 -3.127969179035476090e-03 -5.548235921853483625e-03 9.482173295940268809e-03 -1.517922515064350220e-03 4.375056144944443615e-01 -7.306172552869714121e-01 6.421903555562991084e-02 -1.086120094034512262e-03 -8.281724770954770149e-04 2.134918096973443570e-03 -9.996651235219793791e-04 -2.123579740184906861e-03 -1.810357633901806765e-03 4.538177304608758365e-03 -5.319106628418683938e-03 -3.802601407952931924e-03 -6.582388547273962907e-03 1.003964250470962966e-02 2.265781631574379732e-03 5.153802835072603811e-02 -8.171600980646165358e-02 8.261410215041970623e-03 -4.117240808834406011e-03 -1.787680920324742455e-03 -7.653390832257205576e-04 5.410285914259852641e-03 5.523197050612196381e-03 -9.798229991420730981e-04 3.021199652610169484e-03 -1.632250946015308644e-03 2.588924800047445979e-04 3.129858905166868661e-03 -3.783231715105846681e-03 4.965255410310038999e-04 -2.140114843835047229e-04 -1.422018913894594269e-04 5.895945530035246254e-04 -8.702188835196149677e-04 5.877048268720778436e-04 -4.946358148995733811e-04 -4.662422073434383529e-01 7.890079030217644895e-01 -6.731487939043120927e-02 1.190527462795534785e-04 1.766893932879159620e-04 -7.369931912542160464e-05 4.540067030740150937e-04 2.645616583990366422e-04 -3.977873506642295651e-04 4.799904373810532678e-04 3.779452262843039853e-04 1.365327129952058176e-04 2.206255258434654601e-04 -4.488099562127830996e-05 1.573197004408168412e-04 -8.031336058540944692e-05 3.982597821970885500e-04 -5.144779392794881188e-04 -1.247219246738179299e-04 1.424381071558954246e-03 -8.045509004527256341e-04 2.173185051134742495e-04 1.739492903973490281e-03 1.175409653744182792e-03 3.495993343129925705e-04 6.902224695016861110e-04 5.843978061421083170e-04 -2.942303586623271940e-03 1.322808291995053107e-03 -5.149503708123633668e-05 8.645497051254372525e-05 2.146728885294834493e-03 -3.628274172329411500e-04 1.889726131414255772e-06 2.338536087634031976e-04 2.078698744563704445e-04 -6.425068846834490477e-05 1.322808291995210316e-04 -2.045628537263683919e-04
1.607684506306852629e-03 1.278872159439498188e-03 6.210584930916776721e-03 1.356445417134362341e-02 -2.606877198295973024e-03 -1.093442782793765250e-02 -1.268384179410114894e-02 -1.920906612589963567e-03 -1.122308349451229918e-02 -4.751243925926518924e-02 6.439950440118066832e-02 -1.457701667571250082e-01 -7.894330914013302728e-04 3.516780330575425273e-03 -6.930570586988373102e-04 1.007696459580527913e-03 -3.247021925315002246e-03 4.743212589867969479e-04 5.135330762137943483e-02 -6.773628831773818859e-02 2.962618142536069948e-03 -5.115252421991590276e-02 6.613569028442417563e-02 -1.250290051701754071e-02 -5.682878908717247865e-03 8.185348738252254744e-03 -7.127574536189068208e-03 4.535342715412428449e-04 -6.699079135889265913e-04 -7.829607794012156952e-03 -7.147889092099928314e-04 -8.867539871695408801e-04 -3.033482872464372121e-03 -3.533787865759620284e-04 2.456643970847934705e-04 5.362097897908509395e-04 -3.420404297873192844e-04 4.960531094981232309e-04 6.987262370931044721e-04 3.431742654661464140e-03 -3.838506204449935923e-03 6.935294902317017162e-04 -3.289068331739097156e-03 3.869686685618393008e-03 -1.181078832139059818e-05 5.093378842020387931e-02 -6.731487939043120927e-02 1.786811646304291012e-01 -4.497548192783275972e-04 9.968305343248417324e-05 3.595203965029390974e-04 -1.119662732867337564e-04 -1.705477833607871047e-04 7.558904525686838648e-06 1.370051445280485395e-05 9.212414890680004510e-05 -4.360543048255227433e-04 3.992046452627848359e-04 6.803014073117070581e-05 3.325917991301856639e-04 -1.985157301058297630e-03 -8.362038131540147070e-04 1.568000257546990628e-03 -1.332729354185021317e-03 1.249108972869606999e-03 3.145921577283949250e-03 1.352099047032095935e-03 -7.946298382627465812e-04 3.153952913342497784e-03 1.913347708064279439e-03 1.113993554472972932e-03 1.636030398278172284e-03 3.453474505172833900e-04 -3.495993343128841503e-05 1.373358466010576786e-03 4.393613255555220854e-05 -3.037734756259908697e-04 -1.079978484107391428e-03 3.812522470142979064e-04 -2.366881979605435548e-04 5.385719474551228791e-05 -1.724375094922176235e-04 2.031455591278131211e-04 2.881832350419479428e-05
-4.077367587461613874e-02 5.650139403490445078e-02 -1.795712256383292073e-03 3.120410274509756443e-02 -5.515874361852948771e-02 9.921062189961705677e-05 9.179344683379496092e-04 -1.214149039438212983e-04 4.790455743153461399e-04 -1.273202981045239157e-03 -5.442411258493656465e-04 5.428238312508212177e-04 -4.391510935233796098e-01 4.185620548900094717e-01 -5.525417478816629924e-02 1.245329520606765043e-03 -1.792405235653295442e-03 -5.156590181116450788e-03 -7.063323847720756263e-03 -1.240652448431504677e-02 -3.170015585459692647e-04 -5.447135573822463155e-04 1.308635346009345900e-04 -9.628154639592631557e-04 -5.587920170613236773e-03 -4.723842897020918280e-03 1.283785447381200970e-02 2.407511091431096834e-03 -1.106718108867005626e-02 8.834469664395491273e-04 -4.351094417597857998e-04 3.217258738745120816e-03 2.900729611731995682e-04 1.615715842365563794e-03 -4.577861553368639340e-04 5.319579059951440357e-04 2.759000151875330188e-04 -1.828310032150502404e-04 -1.321390997396495234e-03 2.721678060779828164e-03 2.741047753626908202e-03 3.354263883271688118e-05 2.262947042377515955e-04 -6.141609927128857324e-06 -1.743272356236318793e-04 1.308635346009413662e-04 1.190527462795534785e-04 -4.497548192783275972e-04 4.830914779627253908e-01 -4.376123840208696603e-01 5.142700694050487964e-02 -3.160000036963041964e-02 4.936673302572258670e-02 -2.613018808223096460e-03 -2.371606294933889872e-04 -1.151315645568553453e-03 -1.256667877395250578e-04 2.526091406177704592e-03 -1.062970948924476210e-04 1.430522681486066840e-03 -4.091257074527476258e-04 4.771558481839427261e-05 5.418789681851140898e-04 2.843565396256503026e-03 -3.496938206195491887e-03 4.743212589867888164e-04 3.033010440931373057e-04 3.543236496416366302e-05 3.505441973786888564e-04 -8.031336058540944692e-05 -3.779452262842606172e-05 -1.299186715352233963e-04 -8.598253897967823509e-04 7.039229839545749906e-05 -2.098540868943589259e-03 -2.007834014635290383e-04 -8.503767591396677039e-06 9.755711153463473293e-04 -1.521229535794330588e-04 2.215703889091671670e-04 -3.732209109557791879e-05 -2.423573763548052956e-04 -2.612546376690264580e-04 2.036179906606721060e-04
2.507666576396334283e-03 2.233183855807356535e-03 4.461170964753323649e-03 3.332059601228974655e-02 -5.279469622812119761e-02 -8.768329249795973890e-04 -5.140055077466616600e-04 7.834804540873575862e-03 -8.050233319855412510e-04 -1.945000620765598327e-03 1.112151071494841756e-02 1.329894764987878250e-03 4.131598003118082119e-01 -7.737389158798786415e-01 6.918712555513703566e-02 -2.014448056095337856e-03 -9.218084069074107198e-03 9.637603270249729941e-04 -1.201204415438080625e-02 -2.382094274963379721e-02 -2.267671357706051594e-05 5.352649267251425105e-04 -1.132134925334623947e-02 3.009388864288776175e-04 3.411428098748720342e-03 -8.550065881616610367e-03 -1.835396505143134342e-03 2.244994644128636002e-03 -1.105300814268439513e-02 5.149031276590753867e-03 -1.260447329657916459e-03 -7.148361523634702216e-03 -1.110214102210222239e-04 1.034152625420728649e-03 -5.813742443318253850e-03 -8.749431988481658944e-04 8.555735060011599065e-04 1.638392555942448127e-03 -7.728979877513959037e-04 -1.228321985425771465e-05 1.799019277113267021e-03 8.461248753439802074e-04 3.377885459916155249e-04 -7.847087760727675283e-04 -4.020392344599279036e-04 1.544851112436954575e-04 1.766893932879159620e-04 9.968305343248417324e-05 -4.376123840208696603e-01 8.364721542646785801e-01 -7.192250413036968548e-02 -5.587447739080530010e-03 8.725810411838806624e-03 -2.586090210850340316e-03 -2.362157664277577535e-05 1.511780905137205099e-03 2.357433348948337164e-04 -3.217258738745184567e-04 5.929015737335049940e-04 -2.296962112742842455e-03 -8.324243608911780640e-04 1.385641685864826477e-03 8.645497051253288323e-05 3.530480845028241294e-03 -2.869076699030693057e-03 -2.168460735806152645e-04 -2.740102890559344487e-05 8.980923439580673975e-04 2.598373430704359506e-05 -2.069250113906524746e-04 3.259777576702059532e-05 -2.815691935817974702e-04 1.719650779593477966e-04 4.719591013225264177e-04 -1.847207293464455226e-04 2.900729611732158313e-04 5.357373582579906535e-04 2.347984718291292990e-04 -3.684965956272977586e-05 5.650281132950281697e-04 1.214149039438158773e-04 1.733823725579355934e-04 -5.102260554837735173e-05 1.936969284705575278e-05
5.286603338958233145e-02 -7.799513905369269418e-02 -3.754413391601676281e-03 -5.780199804485548244e-03 4.870769103738930260e-03 -5.856261281275259786e-03 -6.680181874575035535e-04 2.900729611732049892e-04 -8.196687095040884694e-04 -3.675517325614551054e-04 8.267551824969352967e-04 -7.747877138828155805e-04 -5.927929144809408746e-02 7.113779535429690104e-02 -1.671259617683194532e-01 1.398869768784747952e-03 -3.324500696703285105e-03 7.426151264953663803e-03 1.114465986005818256e-03 3.358988198601725594e-03 1.168323180751352228e-03 5.692799970907454817e-04 -2.470816916833599086e-04 1.156512392429964340e-03 6.775140612678937774e-03 4.714866697896657848e-03 -1.593086371941614815e-02 -6.888051749029139997e-04 -6.908838736477019606e-03 -9.368317296522142481e-04 2.630026343405781394e-03 -3.698194039191896824e-03 1.660596837986647815e-03 -5.560519141708890594e-04 2.064525798577982330e-04 5.815632169449722966e-04 -1.723430231856360687e-03 1.181078832138425560e-03 3.164346407065311319e-03 -6.609317144646675683e-04 7.166786353416076645e-04 1.072419579581710119e-04 -1.677131941636386160e-04 -7.558904525689549153e-06 2.456643970847206121e-05 -2.092871690549582414e-04 -7.369931912542160464e-05 3.595203965029390974e-04 5.142700694050487964e-02 -7.192250413036968548e-02 1.798244489399391521e-01 -4.740472486977419242e-02 7.499945070385675983e-02 -4.913287941695908441e-03 1.568472689079958033e-04 1.349736889367814672e-03 1.338398532579280348e-03 -1.364382266886323943e-03 1.788153351857613366e-03 -1.508473884407224731e-03 1.212259313306901726e-03 -1.502804706012949437e-03 1.422018913894681005e-03 -2.844037827789405379e-04 1.307218051410831286e-03 1.973818944269757885e-03 -3.425128613201457433e-04 4.157397489127083630e-05 -3.883387200071203391e-04 7.606147678971652941e-05 1.157457255495785309e-04 2.456643970847206121e-05 1.278399727906644624e-03 -1.133835678855058676e-05 2.274757830698643634e-03 2.177909366463332344e-04 -4.913287941694412242e-05 -1.009586185711939567e-03 1.299186715352288173e-04 -1.951142230692754290e-04 -9.448630657109225936e-05 1.511780905136825628e-05 1.171630201481338018e-04 1.133835678852944482e-04
3.851309098990315927e-02 7.956219444817363984e-03 5.912433390531753735e-02 -4.192451908865191951e-02 -2.380015576218816320e-02 -5.301721148009611029e-02 1.042656393011832591e-03 -1.074781737245983360e-03 -5.735318808863950311e-04 1.223125238562555381e-03 -1.931772537845644327e-03 1.502332274480025400e-04 -4.377035633067107301e-01 -3.530622574488085502e-02 -4.263581200451889153e-01 -8.497625981469650314e-03 2.504831987199210297e-03 1.237487157161372940e-02 2.218538478288858105e-03 8.151333667886683648e-03 2.492076335812117883e-03 -1.293045105425186421e-03 1.445168059004599097e-03 -3.377885459915857093e-04 7.212612212103154674e-03 -5.168400969437827834e-03 -3.685438387804790966e-03 -3.473789061085618465e-03 -5.222730595716184795e-03 9.433985279589024442e-03 -4.327472840953065607e-04 -8.380935392854364438e-04 -1.714926464265016919e-03 -9.231312151994092857e-04 1.819806264558900162e-03 -2.596011273040297034e-03 1.975708670401204667e-03 -3.647171433643391428e-04 -1.957283840619823516e-03 1.587369950394154801e-04 1.565638099882722808e-03 -1.303911030681149073e-04 1.228321985423277800e-04 6.836084280417280843e-04 -3.793625208828917822e-04 1.370051445280322765e-04 4.540067030740150937e-04 -1.119662732867337564e-04 -3.160000036963041964e-02 -5.587447739080530010e-03 -4.740472486977419242e-02 4.699068587437975619e-01 5.740184853652682134e-02 4.504507109262145259e-01 3.079781162684206569e-03 3.571582388386550146e-04 4.105902452046072265e-03 -2.574751854061735519e-04 -1.993661068649737675e-04 -1.119662732867337564e-04 2.607349629828832008e-03 -2.123107308652069560e-03 1.308635346009305242e-04 -3.765279316857378725e-04 8.456524438111212225e-04 1.052105023668936396e-03 -6.614041459975916054e-05 2.272395673034370393e-04 -7.417175065829143162e-05 2.565303223404664240e-04 -3.921181722699651137e-04 2.026731275949541361e-04 -3.212534423416486297e-04 -9.968305343246519970e-05 1.370051445280648025e-04 -2.532233016104643714e-04 -2.073974429235114596e-04 1.747996671564691802e-05 -6.746322289174697118e-04 -5.787286277478276026e-04 3.514890604443959843e-04 -9.495873810392956027e-05 4.006219398613563697e-04 -3.217258738745076146e-04
-3.042931503121455109e-03 -5.343673068127169010e-03 -8.953994842207961199e-03 -6.096020284199356321e-02 -3.389837977697184035e-02 -7.712586503323884402e-02 3.163873975532444528e-03 -3.651895748972089698e-04 6.968365109616902163e-04 1.343595279440696656e-03 -2.428770510409458423e-03 1.181078832138788767e-05 -3.496465774662640968e-02 -1.585971553056813588e-01 -6.539822466163693060e-02 7.436072327143719400e-04 9.859646090691689957e-04 -1.960590861349806487e-03 -2.162791557411920720e-03 8.319991725116031994e-03 -4.286371297596833219e-03 -1.658234680322384549e-03 2.153342926754818216e-03 -7.403002119843698874e-04 -4.023699365329334865e-03 2.067832819307986389e-03 3.849372129705608443e-03 -8.035587942336924056e-03 -9.636185975651127833e-03 1.248872757103187785e-02 3.392058405899973234e-04 7.095921623487713541e-04 7.289618551958379489e-04 -6.609317144645699901e-04 2.930020366769046317e-03 -3.892835830728312400e-03 6.212474657048055668e-04 6.987262370930936300e-04 1.106434649947280564e-03 1.669573037110945977e-03 2.805298442095223617e-03 8.725810411838773664e-04 2.163736420477562795e-04 6.637663036617943730e-04 -2.007834014635398803e-04 1.525953851122920438e-04 2.645616583990366422e-04 -1.705477833607871047e-04 4.936673302572258670e-02 8.725810411838806624e-03 7.499945070385675983e-02 5.740184853652682134e-02 1.766818343833851668e-01 6.429037271709106549e-02 -5.102260554838006223e-04 2.383417083255370134e-03 1.677131941636603001e-04 -1.014782932573358477e-03 9.032890908194837060e-04 -1.371468739879159928e-03 2.069722545439394573e-03 -1.422963776960398975e-03 1.762169617550558929e-03 1.653510364994521115e-05 1.477293403238759406e-03 1.391310864259074666e-03 6.188853080403913798e-05 -4.724315328481429321e-07 1.048798002938923501e-04 3.878662884742559332e-04 -5.026671509581110732e-04 3.647171433643499848e-04 -9.826575883390992888e-05 -6.472312000121473174e-05 8.692740204538644717e-05 -3.070804963559549752e-05 -6.614041460004105311e-06 -7.842363445400332266e-05 -5.924291422006351671e-04 -1.110686533742986926e-03 4.266056741683782808e-04 2.536957331433341983e-04 5.834529430763903471e-04 -2.678686791289953267e-04
-4.292654636983807281e-02 -6.966947815018238038e-03 -6.746983693320775244e-02 9.287531504403867544e-03 1.571826952963124163e-02 1.258604846680011491e-02 -6.774668181146019375e-04 1.074309305713129796e-03 1.340760690243575273e-03 -1.747996671565125483e-04 -1.889726131435939815e-06 -1.051160160603196742e-03 -4.239591127213492294e-01 -6.469099465695242468e-02 -7.726891730138740755e-01 1.437278452405913419e-02 -2.006416720036786720e-03 -1.145174035641432705e-02 2.953169511878974383e-03 -2.572389696397527330e-03 7.379380543201047781e-04 4.355818732926664688e-04 -7.733704192842590086e-04 3.628274172329330185e-04 -6.339558739386461257e-03 5.323830943747238226e-03 3.055214722975729304e-03 1.420601619296190787e-03 -2.560578908076094990e-04 -1.290210516228043353e-03 2.456171539315268708e-03 -3.651895748972006214e-04 1.669100605578035168e-03 -2.782621728515568930e-04 -2.605932335230252452e-03 3.264501892030632576e-04 -2.385779240919767841e-04 5.527448934407840075e-04 1.584062929664076854e-03 -6.217198972376645517e-04 -1.224070101628281591e-03 1.646896323533866488e-03 -3.259777576702384792e-04 -4.596758814682822556e-04 2.981042972317426813e-04 -1.870828870107268949e-04 -3.977873506642295651e-04 7.558904525686838648e-06 -2.613018808223096460e-03 -2.586090210850340316e-03 -4.913287941695908441e-03 4.504507109262145259e-01 6.429037271709106549e-02 8.363049135020476088e-01 -3.959448676860903224e-03 -1.519812241195748212e-03 -3.223872780205080252e-03 5.829805115435313621e-04 -3.968424875986200154e-05 1.165961023087062724e-03 -4.478650931469024994e-04 -1.551937585429915244e-03 1.384224391266200734e-04 3.250328946044879833e-04 4.110154335842811438e-05 5.995156151934874153e-04 1.384224391266309154e-04 -2.768448782532509887e-04 2.267671357706322645e-05 -1.936969284706984741e-04 3.599928280357926613e-04 -3.448750189843485109e-05 2.607822061361756046e-04 4.629829021983358078e-05 -5.980983205949023289e-04 4.015668029268846043e-05 2.692859737273445991e-05 1.639337419008101045e-04 1.563748373751205553e-04 1.577921319736966862e-03 -3.373161144587348559e-04 -3.921181722700301658e-05 -8.560459375339484183e-04 2.277119988362960243e-04
3.854474390260444888e-02 -5.053600106953975296e-03 -5.942905224400923947e-02 1.034625056953273215e-03 -9.179344683380038193e-04 7.870709337370190850e-04 -4.194010932923600971e-02 -1.179283592313591297e-02 5.695067642264998314e-02 1.230684143088223246e-03 -1.877442911567251370e-03 2.834589197132225680e-04 -8.489594645411092239e-03 -2.329087456977028459e-04 -1.262762244169136558e-02 -4.381660737773761527e-01 5.749869700076216950e-02 4.241688723219370072e-01 -1.287375927030867759e-03 1.451309668931699548e-03 4.062911182556099791e-05 2.228459540478820895e-03 7.427568559552236854e-03 -4.170153140514403292e-03 7.209777622906379801e-03 -4.360070616722267617e-03 4.407786201540680321e-03 -3.495520911597012510e-03 -7.184738751664566936e-03 -8.083775958688348834e-03 -4.776282797166065547e-04 -4.587310184025822834e-04 1.866576986311581235e-03 -9.401387503821050616e-04 2.326252867779875309e-03 2.167988304273324885e-03 1.962953019014087967e-03 7.842363445397350710e-05 1.948780073028429441e-03 1.020452110967926505e-04 7.369931912543868082e-04 2.560578908076182811e-04 1.502332274479754350e-04 1.609101800905418742e-03 -2.234601150405976858e-04 1.266116508051996596e-04 4.799904373810532678e-04 1.370051445280485395e-05 -2.371606294933889872e-04 -2.362157664277577535e-05 1.568472689079958033e-04 3.079781162684206569e-03 -5.102260554838006223e-04 -3.959448676860903224e-03 4.703679519198643577e-01 -4.109209472776065297e-02 -4.527410589974973920e-01 -3.159763821196616418e-02 4.658647345486866681e-03 4.747275501050537971e-02 2.437746709533605664e-04 -4.228262219055714533e-04 -2.631443638004705293e-04 -5.574692087694822773e-05 1.445640490537326676e-04 4.866044788409597949e-05 -3.779452262843039853e-04 7.388829173858037745e-04 -1.216983628635453629e-03 2.600263156836001444e-03 -2.078226313030802092e-03 4.473926616140435145e-04 -2.730654259904007931e-04 -1.318083976666376521e-04 -1.077143894910164443e-04 -2.896005296403351623e-04 -1.998385383978327524e-04 -2.314914510991679039e-05 7.180959299401276988e-05 4.450305039497648527e-04 2.319638826319835208e-04 -5.031395824909700581e-04 -5.962085944634690996e-04 -2.277119988362960243e-04
6.261607536465151579e-03 -4.835336738774750551e-03 -4.869824240673217494e-03 3.238518157723638095e-03 -6.580971252675461847e-04 -2.220428204420153099e-04 -6.152286879762430827e-02 -1.876923236881125959e-02 8.398131900650318560e-02 1.305328325279427873e-03 -2.424518626613770926e-03 2.541681646761931833e-04 -2.326252867779877477e-03 1.270840823380960495e-03 -8.036060373869995327e-04 5.726389852893305765e-02 -1.598420123947552618e-01 -7.000395967544401077e-02 -1.716816190396443318e-03 2.387668967051068472e-03 2.848762143117995228e-04 -2.724040218444101404e-03 9.390521578566317015e-03 2.327670162378432314e-03 -2.414597564423298561e-03 2.149563474491944493e-04 -2.952224648813250342e-03 -8.055430066717193111e-03 -1.178433215554451630e-02 -1.022200107639177798e-02 -1.483435013168918609e-04 6.713252081874881505e-04 -5.140055077466521190e-04 -6.529003784061244552e-04 4.176294750441531499e-03 3.039152050858643078e-03 6.580971252675516057e-04 3.878662884742396701e-04 -8.305346347597475452e-04 2.636167953332915672e-04 7.936849751970340323e-04 1.129111363524408843e-04 1.765004206747680313e-03 2.820888682679461267e-03 -1.129583795057191933e-03 1.908623392735879325e-04 3.779452262843039853e-04 9.212414890680004510e-05 -1.151315645568553453e-03 1.511780905137205099e-03 1.349736889367814672e-03 3.571582388386550146e-04 2.383417083255370134e-03 -1.519812241195748212e-03 -4.109209472776065297e-02 1.797290177703023406e-01 8.068421933870548179e-02 4.880737409082180900e-02 -7.188045772394551641e-03 -7.449064194297150276e-02 4.190467696427266787e-04 -6.203026026391092809e-04 -3.113323801517021028e-04 1.511780905137909831e-05 -1.275565138710043657e-05 -1.044073687610387862e-04 -3.354263883273314421e-05 1.430522681486072261e-03 -1.509418747472937279e-03 2.110824088797828325e-03 -1.421074050828968456e-03 -1.517922515064328536e-03 -2.697584052604204245e-04 -7.086472992831106300e-05 -1.998385383978246209e-04 -7.133716146117004796e-05 -3.637722802985452787e-05 1.119662732867256249e-04 1.407845967909149981e-04 8.248654563654912253e-04 1.096041156224279896e-04 -7.313240128601196464e-04 -1.521701967327173310e-03 -1.077143894910083128e-04
4.228214975902330058e-02 -6.793093010927455169e-03 -6.087611002914526670e-02 -4.592034499353771920e-04 -5.253438645351742996e-04 1.070860555523281930e-02 4.515500591031743928e-03 -8.576994478989363041e-03 6.544594024645504320e-03 -2.607822061361647625e-04 1.568472689079470142e-04 5.571857498496319248e-03 -1.473561194129203653e-02 -1.530678166451320552e-04 -2.223687981996972512e-02 4.220278126150364684e-01 -7.114535425882259623e-02 -7.829810939571284489e-01 -5.825080800106506931e-04 -2.626719322675952813e-04 -1.216086008723023942e-02 -1.989881616386822427e-03 1.197141504255519809e-03 -1.089757816837496653e-02 7.514495961597844262e-03 -4.907146331768792377e-03 1.687053003826550828e-03 4.951082464326383645e-04 2.224207656683109546e-03 -1.111678639961987368e-02 -2.565775654937631645e-03 1.169740475349912920e-03 -4.192357422558622496e-03 4.124327281824352598e-04 1.813192223098935522e-03 -1.872860325698570347e-02 2.985767287645582982e-04 -4.615656075997154849e-04 1.567055394481283500e-03 3.958976245327936253e-04 3.987322137299394035e-04 5.177849600094901715e-04 1.214149039438375613e-04 1.035569920018982945e-03 2.072084703103711182e-03 -3.212534423418329441e-05 1.365327129952058176e-04 -4.360543048255227433e-04 -1.256667877395250578e-04 2.357433348948337164e-04 1.338398532579280348e-03 4.105902452046072265e-03 1.677131941636603001e-04 -3.223872780205080252e-03 -4.527410589974973920e-01 8.068421933870548179e-02 8.329185242745402729e-01 -8.128184522776764689e-03 3.194109593635202724e-03 1.125379154414791333e-02 3.316469360644595625e-04 -2.919626873046192450e-04 5.839253746092493320e-04 -8.503767591397761241e-05 2.725929944575418082e-04 4.025116659927760465e-04 -4.988876986952934037e-04 2.173185051131815149e-05 1.395090316521919440e-03 -2.258222727048709265e-04 1.749886397696301214e-03 1.303911030680823813e-04 -2.910178242389121171e-04 -1.431467544551665548e-04 -7.700633985542094679e-05 5.102260554838006223e-05 -1.152732940167358090e-04 4.861320473081848356e-04 1.667683310979531722e-04 7.780947346127986596e-04 1.951142230692645869e-04 -1.705477833607925257e-04 -1.236825753015384629e-03 3.264501892030540961e-04
-4.071887381680489720e-02 5.549511486992250719e-02 -1.043365040311098127e-02 8.593529582639125239e-04 -2.267671357705780544e-04 -4.842423211767516063e-04 3.113512774130070687e-02 -5.386664337617004528e-02 1.190196760722547591e-02 -1.150370782502846325e-03 -5.262887276008651645e-04 -4.138500227813103702e-04 1.179661537539875710e-03 -6.273890756319357252e-04 5.393750810609839776e-03 -4.387495267204525318e-01 4.204376080754452794e-01 -3.625534069438732243e-02 -5.404616735865262929e-04 3.543236496415390520e-04 8.220308671683508681e-04 -7.082221109034952597e-03 -1.200259552372369767e-02 3.011278590420171132e-03 -5.960196218503363910e-03 -7.408198866705160285e-03 -1.154575423145256380e-02 2.289875639750001048e-03 -1.114702201772261106e-02 1.487214465428729135e-03 -5.040844455569590786e-04 3.065608216698538502e-03 -9.916337874634364828e-04 1.736658314776184583e-03 -5.295957483308769750e-04 -4.634553337311327222e-04 2.707032683261492365e-04 1.166905886152910798e-04 1.363909835353464958e-03 3.250328946044879833e-04 -7.086472992830564199e-06 8.881712817682780800e-05 2.731126691436942810e-03 2.675852202092856170e-03 -5.796734908135293095e-04 1.445640490537435097e-04 2.206255258434654601e-04 3.992046452627848359e-04 2.526091406177704592e-03 -3.217258738745184567e-04 -1.364382266886323943e-03 -2.574751854061735519e-04 -1.014782932573358477e-03 5.829805115435313621e-04 -3.159763821196616418e-02 4.880737409082180900e-02 -8.128184522776764689e-03 4.827428234914781235e-01 -4.383181967309556226e-01 4.423140226358462934e-02 -7.086472992831648401e-05 -9.448630657109225936e-06 1.880277500764448648e-04 3.165291270130913062e-04 -1.138559994181480121e-04 -3.255053261373686523e-04 2.843092964723676567e-03 -3.414735119478668184e-03 2.820416251146618761e-04 -3.954251929999563243e-04 -1.653510364995605317e-05 -2.862935089103547937e-04 -9.136825845423054808e-04 3.547960811743980369e-04 2.051770147190899729e-03 -1.677131941636603001e-04 -6.141609927120183707e-05 -9.684846423535221861e-04 -3.396782721230189386e-04 -2.905453927060504217e-04 -2.645616583990800103e-05 -1.795239824850265037e-04 2.088147375220694409e-04 -1.384224391266200734e-04
-8.021887427884252450e-03 9.989564762226930267e-03 -7.247572145534333585e-03 -2.844037827789405379e-04 3.103875170859787119e-04 5.598313664336145717e-04 3.399003149434575571e-02 -5.896701420487668321e-02 1.246746815205336534e-02 -2.452392087052299250e-03 2.573806990996115127e-03 -2.009251309233921548e-03 -2.219955772887391692e-03 5.140055077466535284e-04 -1.677131941636521685e-04 4.160189559486489053e-01 -7.650442859492083691e-01 6.341968140203860238e-02 4.781007112496498540e-04 -3.363712513930304385e-04 5.801459223464018470e-04 -1.173567170766042465e-02 -1.452774206683569123e-02 2.824195703409436431e-03 2.053659873322102349e-03 8.310070662926026270e-04 -2.035707475073813069e-03 2.492076335812063673e-03 -7.009939084508075638e-03 -3.686383250870503732e-03 -1.550047859298360042e-03 6.316409594276416531e-04 5.640832502293162713e-04 1.337453669513941849e-03 -1.083285504837375700e-03 8.480146014753993421e-04 1.084702799435924465e-03 1.431939976084632953e-03 1.204227977248347771e-03 8.220308671684538673e-05 -1.866104554778706204e-04 2.881832350417798914e-04 1.960590861350259249e-04 1.739020472440633899e-03 -1.410208125573293118e-03 3.746382055543236167e-04 -4.488099562127830996e-05 6.803014073117070581e-05 -1.062970948924476210e-04 5.929015737335049940e-04 1.788153351857613366e-03 -1.993661068649737675e-04 9.032890908194837060e-04 -3.968424875986200154e-05 4.658647345486866681e-03 -7.188045772394551641e-03 3.194109593635202724e-03 -4.383181967309556226e-01 8.356586271651015307e-01 -7.301051395053562154e-02 -1.318083976666593361e-04 -1.889726131419676783e-05 3.354263883273097581e-04 1.110214102210157865e-04 1.464537751851686075e-04 -2.527508700776270704e-04 3.518197625174005264e-03 -2.862462657570721478e-03 1.304855893746541783e-03 -8.409281284825747410e-04 1.478238266304477376e-03 1.559024058424892528e-05 -2.206255258434546181e-04 2.182633681791922194e-04 7.814017553427925807e-04 -3.307020729989042229e-05 -5.763664700836248350e-05 -4.190467696427185472e-04 -8.551010744682575535e-05 -4.705418067239548838e-04 9.779332730107262797e-05 -2.116493267192097981e-04 2.277119988362878928e-04 -7.180959299401276988e-05
-5.240257805585121081e-02 7.499803340925820239e-02 -1.942874678867737015e-02 7.620320624957205649e-04 -5.286508852651655103e-04 -8.593529582639558920e-04 -1.584062929664076854e-03 6.879547981439993257e-03 -7.531503496780432051e-03 9.042339538852125179e-04 -1.586425087328360937e-03 -1.351154183966397047e-04 -9.363592981193632862e-04 4.841950780234763330e-03 6.729787185524838643e-03 -3.116536335940347027e-02 6.100650113221334214e-02 -1.654256806815729841e-01 -6.883327433702826972e-04 5.588865033679020228e-04 9.930510820620077998e-04 1.448475079734599848e-03 1.190527462795656758e-04 1.296824557688012330e-03 -7.306626087141008044e-03 -8.411643442489982053e-03 -1.441719308814753270e-02 1.516505220466608100e-04 8.361093268474457940e-03 -1.653510364993815950e-03 -2.340425813765673914e-03 3.923071448831052382e-03 7.237651083344329161e-04 2.541681646758137125e-04 1.559024058422693766e-04 4.488099562126087599e-04 1.526426282655714371e-03 -7.988817220584394987e-04 3.141197261955394962e-03 1.388948706594682163e-04 5.055017401551294576e-05 -3.543236496416366302e-05 6.288063702305059580e-04 -1.072419579581693856e-03 5.673902709592932789e-04 1.303911030680173291e-04 1.573197004408168412e-04 3.325917991301856639e-04 1.430522681486066840e-03 -2.296962112742842455e-03 -1.508473884407224731e-03 -1.119662732867337564e-04 -1.371468739879159928e-03 1.165961023087062724e-03 4.747275501050537971e-02 -7.449064194297150276e-02 1.125379154414791333e-02 4.423140226358462934e-02 -7.301051395053562154e-02 1.805416000068135740e-01 -4.724315328554070867e-05 -1.077143894910245758e-04 2.527508700776270704e-04 3.278674838016418930e-04 -2.503887124133429877e-04 -3.075529278888573283e-04 -4.951082464324432081e-04 -2.938524134360443428e-04 1.979015691131168556e-03 -1.048325571406075359e-03 1.385641685864831898e-03 5.900669845363727684e-04 -1.125804342794363422e-03 4.918012257024411554e-04 2.101847889673569628e-03 -1.303911030680823813e-04 -1.885001816092713237e-04 -9.297452566593808650e-04 3.637722802985994888e-05 -1.984212437993100077e-05 1.100765471553086586e-04 -5.149503708124988921e-05 1.426743229223157014e-04 -1.209424724110002604e-04
1.225014964694013005e-03 1.991298910985388540e-03 -2.612546376690183265e-04 -4.200577731230290685e-02 1.177724568255167359e-02 -5.691240946848866167e-02 1.070057421917415194e-03 8.810848087752903065e-04 -8.021887427883981833e-04 3.850458722231180075e-02 5.037065003304030085e-03 5.944322518999491101e-02 2.226097382814525971e-03 -7.386467016193817847e-03 4.153618036864479765e-03 -1.247691678271070810e-03 -1.425798366157525780e-03 -4.440856408840035147e-05 -4.381844986071574688e-01 -5.781097424397958762e-02 -4.241254086209144125e-01 -8.499515707601065437e-03 2.631443638004502005e-04 1.257329281541299561e-02 7.347727630499555421e-03 4.423376442124897154e-03 -4.379440309569329441e-03 -3.426545907799687443e-03 7.163479332686075243e-03 8.128656954309608496e-03 -3.722760478899094297e-04 4.809353004467810497e-04 -1.875553185435847739e-03 -9.784057045437478950e-04 -2.347039855225511486e-03 -2.152398063689097210e-03 1.256667877395142158e-04 -4.842423211767407643e-04 -2.503887124133646717e-05 1.620440157694283748e-04 -1.654927659592379894e-03 2.262947042377299114e-04 1.062970948924042529e-04 -7.554180210357462752e-04 -2.012558329963880233e-04 1.957756272152682501e-03 -8.031336058540944692e-05 -1.985157301058297630e-03 -4.091257074527476258e-04 -8.324243608911780640e-04 1.212259313306901726e-03 2.607349629828832008e-03 2.069722545439394573e-03 -4.478650931469024994e-04 2.437746709533605664e-04 4.190467696427266787e-04 3.316469360644595625e-04 -7.086472992831648401e-05 -1.318083976666593361e-04 -4.724315328554070867e-05 4.703736210982586430e-01 4.140626169710947407e-02 4.528081442751628050e-01 -3.156929231999483498e-02 -4.688882963589624878e-03 -4.741984267882556892e-02 -2.725929944575309662e-04 -9.637603270250651513e-05 -1.431467544551828178e-04 3.076474141954204516e-03 5.097536239509524794e-04 3.983070253503690275e-03 -3.500717658458407135e-04 2.584200484718915218e-04 1.228321985422518858e-05 -2.607822061361756046e-04 7.275445605971989776e-05 1.129111363524219107e-04 -7.436072327143502560e-04 6.141609927119939761e-04 1.743272356236318793e-04 -1.587369950394154801e-04 -4.044013921242119863e-04 -1.889726131421519927e-04
-1.267533802650980127e-03 -2.417904585153815393e-03 2.683411106618543117e-04 6.148649156959434814e-02 -1.871301301640146408e-02 8.391848561263340334e-02 -3.281036995680567704e-03 -7.006159632245295699e-04 -1.738548040907512103e-04 -6.188853080405442089e-03 -4.791873037752109044e-03 -4.845257800964746300e-03 2.716481313918411855e-03 9.425481511997620826e-03 2.353181465152633621e-03 1.688942729957980046e-03 2.376803041795403759e-03 3.037734756260044222e-04 -5.761444272631176255e-02 -1.599336641121292257e-01 -7.043198264421096644e-02 2.313024784859917839e-03 1.283124043235204549e-03 -8.092752157812585631e-04 2.331922046174136291e-03 2.229876835077430105e-04 -2.970649478594611544e-03 8.145192057959445286e-03 -1.177819054561739590e-02 -1.022058378179322227e-02 1.233046300750458187e-04 6.788841127131721703e-04 -5.140055077466501674e-04 6.765219550488514415e-04 4.187633107230063871e-03 3.031593146332958733e-03 -1.922796338721432033e-04 3.727484794228822559e-04 9.306901197251801500e-05 -1.746579376966385898e-03 2.811912483555197365e-03 -1.143284309510026603e-03 -2.428298078876642806e-04 7.908503859999045172e-04 1.459813436523150435e-04 -6.547901045375061849e-04 3.982597821970885500e-04 -8.362038131540147070e-04 4.771558481839427261e-05 1.385641685864826477e-03 -1.502804706012949437e-03 -2.123107308652069560e-03 -1.422963776960398975e-03 -1.551937585429915244e-03 -4.228262219055714533e-04 -6.203026026391092809e-04 -2.919626873046192450e-04 -9.448630657109225936e-06 -1.889726131419676783e-05 -1.077143894910245758e-04 4.140626169710947407e-02 1.798074414047563518e-01 8.114861953550234208e-02 -4.882674378366889945e-02 -7.241430535607216654e-03 -7.451520838267999824e-02 1.166433454619921709e-03 1.504222000611510129e-03 1.345957437104969897e-03 -3.670793010286286465e-04 2.379165199459671795e-03 -1.496663096085826001e-03 9.826575883392619191e-05 -9.117928584109020670e-05 1.204700408781168809e-04 2.905453927060477112e-04 -1.464537751851469234e-05 -2.069250113906578956e-04 5.796734908135509935e-04 -1.502332274480103896e-03 -1.251943562066660728e-04 -3.033010440931481477e-04 8.343140870225977408e-04 1.280289454038037195e-04
-1.029900741624672524e-04 2.768448782532076206e-04 5.934684915729243268e-03 -4.417707263730650050e-03 -8.643607325121972079e-03 6.713724513407752850e-03 5.518000303750877217e-04 -4.247159480369802880e-04 1.061884356399029478e-02 -4.269741707640324624e-02 -6.925846271659777398e-03 -6.131688864929934341e-02 1.872718596238694046e-03 1.336508806447866092e-03 -1.081584751319099660e-02 2.399952186905320549e-04 -9.401387503822514289e-05 -1.189535356576552384e-02 -4.222054468713900555e-01 -7.163999007372218175e-02 -7.831681768441391966e-01 1.458726843997546624e-02 -2.182633681791827326e-04 -2.225719437588251359e-02 -6.874823666111093759e-03 -4.900059858775972221e-03 1.654927659592374473e-03 -4.781007112496498540e-04 2.168460735806175196e-03 -1.120324137013240656e-02 2.231766561208822948e-03 1.208479861044060638e-03 -4.209364957741408911e-03 -5.357373582579689694e-04 1.807523044704674973e-03 -1.875931130662129159e-02 6.425068846833406275e-05 1.469262067180167504e-04 -4.984152671624208662e-04 -1.573197004408927353e-04 9.065961115494776271e-04 2.051297715658056790e-03 -3.859765623428416774e-04 4.781007112496498540e-04 6.859705857060202985e-04 -2.716481313918346803e-04 -5.144779392794881188e-04 1.568000257546990628e-03 5.418789681851140898e-04 8.645497051253288323e-05 1.422018913894681005e-03 1.308635346009305242e-04 1.762169617550558929e-03 1.384224391266200734e-04 -2.631443638004705293e-04 -3.113323801517021028e-04 5.839253746092493320e-04 1.880277500764448648e-04 3.354263883273097581e-04 2.527508700776270704e-04 4.528081442751628050e-01 8.114861953550234208e-02 8.327512835119094126e-01 8.181569285989396742e-03 3.051435270712895154e-03 1.143237066356727651e-02 1.639337419008209465e-04 2.007834014635290383e-04 1.312414798272231332e-03 -4.159759646791574145e-03 1.370051445280648025e-04 -3.267808912760629750e-03 2.362157664284082748e-06 -1.483435013166153893e-04 6.203026026391119914e-04 3.325917991301775324e-04 -1.190527462795317945e-04 -2.003109699306808954e-04 2.621995007347308754e-04 -1.248164109803910713e-03 3.855041308100152185e-04 -1.091316840895906887e-04 8.380935392854398048e-04 1.790515509522108868e-04
-1.225014964694002163e-03 5.333752005937390968e-04 4.166846119784425959e-04 3.118095359998763680e-02 5.395923995660970029e-02 -1.185944876926849252e-02 9.273830989950967822e-04 3.184188531445218250e-04 3.940078984013576854e-04 -4.068816576716933336e-02 -5.554755477006946551e-02 1.042325690938817814e-02 -7.075134636042111624e-03 1.203141384722788108e-02 -3.035372598595789846e-03 -5.560519141707860602e-04 -3.590479649700828229e-04 -8.825021033738564193e-04 -4.381452867899305326e-01 -4.202316279271203214e-01 3.640368419570391006e-02 1.210842018708341034e-03 6.174680134419743447e-04 -5.369656802434209786e-03 -5.715004252951317101e-03 7.380325406266696579e-03 1.153063642240117689e-02 2.356488485882695088e-03 1.136245079670465327e-02 -1.381862233601977800e-03 -4.596758814679651264e-04 -3.092536814071291176e-03 9.755711153463613155e-04 1.640282282073775647e-03 4.705418067239413313e-04 4.700693751910971457e-04 1.559024058422724124e-04 -2.144839159163637078e-04 -4.266056741684026753e-04 2.682466243552846831e-03 -2.674907339027146440e-03 6.434517477490043873e-04 2.456643970848073483e-04 -1.889726131421032036e-05 -1.951142230692862710e-04 2.839313512460815529e-04 -1.247219246738179299e-04 -1.332729354185021317e-03 2.843565396256503026e-03 3.530480845028241294e-03 -2.844037827789405379e-04 -3.765279316857378725e-04 1.653510364994521115e-05 3.250328946044879833e-04 -5.574692087694822773e-05 1.511780905137909831e-05 -8.503767591397761241e-05 3.165291270130913062e-04 1.110214102210157865e-04 3.278674838016418930e-04 -3.156929231999483498e-02 -4.882674378366889945e-02 8.181569285989396742e-03 4.820861436608090966e-01 4.380125335291981115e-01 -4.428903891059299269e-02 2.528453563841977832e-03 4.195192011755585586e-04 1.365799561484890056e-03 -2.565303223404664240e-04 1.036987214617568140e-03 -5.947912998649300918e-04 -3.198361477431042009e-04 1.691304887622264129e-04 9.543116963678556367e-04 -1.030845604690423020e-03 -4.644001967968260265e-04 -2.041849085000939541e-03 -2.159012105148972946e-04 -2.154287789820464412e-04 1.242494931409697870e-04 -3.571582388386712777e-04 3.004664548960132115e-04 5.763664700835164148e-05
2.384834377853930609e-03 2.575696717127529383e-03 -1.993188637116829684e-03 -3.384310528762771164e-02 -5.888906300195556609e-02 1.254636421804023079e-02 3.410955667215416834e-04 3.940078984013847905e-04 4.823525950453698766e-04 8.006297187300068577e-03 9.961218870255587193e-03 -7.291508278089883083e-03 1.177819054561737508e-02 -1.448049891355013795e-02 2.794904948372423092e-03 -5.187298230752081414e-04 -3.562133757729614393e-04 5.045568770895443025e-04 -4.158351800823681943e-01 -7.657203354727243338e-01 6.372062028846747772e-02 2.260584884712982506e-03 4.941633833667143962e-04 -1.388948706594709268e-04 -1.801853866310529351e-03 8.144719626426646800e-04 -2.070667408505114278e-03 -2.339008519167053591e-03 -7.068048163049282795e-03 -3.681658935541957684e-03 1.558551626889626614e-03 6.051847935877301826e-04 5.655005448278859620e-04 -1.416822167033080383e-03 -1.130056226590057424e-03 8.399832654168615416e-04 -3.689690271600049552e-04 -6.330582540263777688e-05 2.267671357706322645e-05 -2.707032683261167104e-04 1.719178348060711138e-03 -1.334146648783592851e-03 -1.696029202950745558e-04 -2.192082312448912157e-04 1.610991527036887208e-04 -1.066277969654575841e-03 1.424381071558954246e-03 1.249108972869606999e-03 -3.496938206195491887e-03 -2.869076699030693057e-03 1.307218051410831286e-03 8.456524438111212225e-04 1.477293403238759406e-03 4.110154335842811438e-05 1.445640490537326676e-04 -1.275565138710043657e-05 2.725929944575418082e-04 -1.138559994181480121e-04 1.464537751851686075e-04 -2.503887124133429877e-04 -4.688882963589624878e-03 -7.241430535607216654e-03 3.051435270712895154e-03 4.380125335291981115e-01 8.362510563073022318e-01 -7.319806926907919398e-02 1.299186715352233963e-04 6.032950674563267689e-04 1.788625783390461509e-03 1.913347708064252334e-04 9.292728251265218800e-04 -3.732209109557791879e-05 -8.267551824969352967e-05 4.724315328551902463e-05 -4.247159480369829985e-04 9.779332730106178595e-05 1.086592525567425457e-04 7.894330914013302728e-04 1.214149039438267193e-04 2.296017249677184116e-04 -1.157457255495514259e-04 1.700753518279335408e-05 -4.629829021982626242e-04 1.535402481779991717e-04
-9.141550160751210977e-04 -1.575086730539810350e-03 -1.488159328494418482e-04 1.583118066598326358e-03 6.858288562461517177e-03 -7.533865654444672766e-03 -7.459693903786668648e-04 -5.262887276008922696e-04 -8.806123772424584266e-04 5.232320955833152237e-02 7.502732416429518103e-02 -1.942921922021022957e-02 -1.444223195938901510e-03 9.495873810393091552e-05 1.294934831556587233e-03 7.010883947573777128e-04 5.626659556307522184e-04 9.968305343248525744e-04 3.123764538393035417e-02 6.115153761279994854e-02 -1.654719789717927769e-01 9.316349827908059628e-04 4.825888108117672333e-03 6.739235816181950688e-03 7.361428144952726627e-03 -8.413533168621412789e-03 -1.440774445749043453e-02 -1.601542896379599089e-04 8.571797732127935457e-03 -1.634613103679604870e-03 2.356960917415358917e-03 3.926378469561033618e-03 7.247099714001432966e-04 -2.730654259903032149e-04 1.587369950394056681e-04 4.473926616140316967e-04 -1.256667877394925317e-04 1.719650779593477966e-04 3.425128613201538748e-04 -6.269166440990808602e-04 -1.065805538121738540e-03 5.664454078935861510e-04 -1.440916175209170508e-04 6.236096233689541243e-05 -3.070804963558465550e-05 -1.526898714188551671e-03 -8.045509004527256341e-04 3.145921577283949250e-03 4.743212589867888164e-04 -2.168460735806152645e-04 1.973818944269757885e-03 1.052105023668936396e-03 1.391310864259074666e-03 5.995156151934874153e-04 4.866044788409597949e-05 -1.044073687610387862e-04 4.025116659927760465e-04 -3.255053261373686523e-04 -2.527508700776270704e-04 -3.075529278888573283e-04 -4.741984267882556892e-02 -7.451520838267999824e-02 1.143237066356727651e-02 -4.428903891059299269e-02 -7.319806926907919398e-02 1.805926226123620026e-01 -1.435246996814635006e-03 -2.239325465734490813e-03 -1.508946315940067453e-03 1.124387048195710573e-04 -1.371468739879149086e-03 1.163126433889941341e-03 9.354144350535260541e-05 -1.658234680322568863e-04 -9.306901197250934139e-04 1.093206567027342827e-03 4.757385535853549292e-04 2.100903026607868138e-03 1.100765471553086586e-04 1.209424724109839974e-04 -1.133835678852890272e-04 2.267671357706864746e-05 -2.031455591278998572e-05 1.138559994181263281e-04
-1.192417188926949041e-03 4.535342715411344247e-04 -5.012498563595503814e-04 8.739983357824651633e-04 1.535402481780045927e-04 -5.158952338780650737e-04 3.116725308553489754e-02 5.515968848159519961e-02 -3.779452262846942981e-05 -4.069100035636638579e-02 -5.648580379432024956e-02 1.828310032150307247e-03 -5.357373582580014955e-04 -1.374775760609061692e-04 9.188793314037163682e-04 -7.096866486553483552e-03 1.235455701570094614e-02 3.803073839485853576e-04 1.183913421335584890e-03 1.780594447331904952e-03 5.156117749583580961e-03 -4.385898448623474222e-01 -4.183952865589115055e-01 5.522677375926067500e-02 -5.794845182003770419e-03 4.709669951035253682e-03 -1.286431063965190122e-02 2.387196535518442374e-03 1.117253332049680456e-02 -8.943128916952329229e-04 -4.497548192781432828e-04 -3.244659767650732475e-03 -3.122772432174092307e-04 1.656817385724219591e-03 4.388888940226420669e-04 -5.173125284766272834e-04 1.719650779593694806e-04 -1.025176426295974254e-04 4.308575579641010138e-04 2.749551521218367330e-04 -3.968424875985387002e-05 1.266116508052538697e-04 2.702780799465598870e-03 -2.717898608516977968e-03 -8.645497051251119919e-05 2.919626873046300870e-04 2.173185051134742495e-04 1.352099047032095935e-03 3.033010440931373057e-04 -2.740102890559344487e-05 -3.425128613201457433e-04 -6.614041459975916054e-05 6.188853080403913798e-05 1.384224391266309154e-04 -3.779452262843039853e-04 -3.354263883273314421e-05 -4.988876986952934037e-04 2.843092964723676567e-03 3.518197625174005264e-03 -4.951082464324432081e-04 -2.725929944575309662e-04 1.166433454619921709e-03 1.639337419008209465e-04 2.528453563841977832e-03 1.299186715352233963e-04 -1.435246996814635006e-03 4.826029837577529014e-01 4.374560091834945319e-01 -5.140810967919066249e-02 -3.157921338218479257e-02 -4.939082703389820195e-02 2.632860932603022040e-03 -3.259777576702059532e-04 -5.621935240982889673e-05 -9.755711153463635923e-04 -1.028011015493290794e-03 1.417294598566112840e-05 2.079171176096511822e-03 -3.996770767956546629e-04 2.442471024862303934e-04 -1.011003480310529966e-04 -2.598373430704684767e-04 -2.333811772305523441e-04 -4.913287941696580646e-05
1.662014132585180534e-03 1.106670865713716562e-02 1.506584158275799633e-03 2.716481313918563643e-04 8.046453867592773951e-03 -8.465973068768608764e-04 -3.346185304061344290e-02 -5.294729161323348532e-02 -8.787226511110224868e-04 -2.813329778153755671e-03 2.177436934930386623e-03 4.297237222852507907e-03 -6.755770919831985237e-04 -1.121269000078950993e-02 2.480265547490670365e-04 1.178527701861021779e-02 -2.344158022875092451e-02 -3.212534423416432087e-05 1.747051808499179831e-03 -9.639492996381109069e-03 1.002027281186252620e-03 -4.130714556151643402e-01 -7.745359078758057292e-01 6.925610055893394179e-02 -3.389223816704250471e-03 -8.571325300595105529e-03 -1.869411575508714111e-03 -2.218538478288999052e-03 -1.105726002648009174e-02 5.221785732650467693e-03 7.303791497941360469e-04 -7.179069573270301617e-03 -1.162181570824168483e-04 -1.550047859298088991e-03 -5.828860252369633815e-03 -8.664394312567618448e-04 -1.970039492006788427e-04 1.162181570824320949e-04 1.379500075937719304e-04 -2.116493267192206401e-04 -6.977813740273865022e-04 -3.462923135829796759e-04 1.006279164982265377e-04 1.684218414629417302e-03 7.336861705243983081e-04 -9.330522773893937596e-04 1.739492903973490281e-03 -7.946298382627465812e-04 3.543236496416366302e-05 8.980923439580673975e-04 4.157397489127083630e-05 2.272395673034370393e-04 -4.724315328481429321e-07 -2.768448782532509887e-04 7.388829173858037745e-04 1.430522681486072261e-03 2.173185051131815149e-05 -3.414735119478668184e-03 -2.862462657570721478e-03 -2.938524134360443428e-04 -9.637603270250651513e-05 1.504222000611510129e-03 2.007834014635290383e-04 4.195192011755585586e-04 6.032950674563267689e-04 -2.239325465734490813e-03 4.374560091834945319e-01 8.370806460789961267e-01 -7.199478615489657285e-02 5.539732154262141592e-03 8.746124967751589888e-03 -2.530343289973392088e-03 -1.842482978134862490e-05 6.349479801576185523e-04 3.179464216116601296e-04 1.077143894910354179e-04 3.973149191313705801e-04 -2.839313512460951055e-04 1.148008624838442980e-04 -9.921062189963331980e-05 1.464537751850927133e-05 3.533787865758427661e-04 5.688075655578702337e-04 1.511780905137042469e-04
3.562133757729262027e-04 8.517940537382229747e-04 -7.771498715470942422e-04 6.713252081874459751e-04 2.782621728518171016e-04 -8.069130581169500858e-04 5.785396551346974961e-03 4.910453352498792695e-03 -5.873741247990884803e-03 -5.284146694987391923e-02 -7.803624059705116522e-02 -3.751578802404549259e-03 -5.777837646821258957e-04 -2.291292934348553609e-04 1.151315645568550851e-03 -1.106434649947307669e-03 3.370326555390259701e-03 1.156512392429958919e-03 -1.384696822799108508e-03 -3.316941792177592954e-03 7.416702634296551758e-03 5.925897689218129899e-02 7.119306984364098811e-02 -1.671377725566408623e-01 -6.750574172970162136e-03 4.738488274539431888e-03 -1.592377724642333320e-02 6.278615071651186697e-04 -6.949467848302593939e-03 -8.806123772424196122e-04 -2.613963671288755015e-03 -3.688272977001928396e-03 1.660596837986651718e-03 5.541621880393446994e-04 2.102320321206430076e-04 5.829805115435312537e-04 1.984212437993154287e-04 -8.645497051251662020e-05 3.614101226343641952e-04 1.615715842365206007e-04 -5.196746861408176911e-06 2.692859737276156497e-05 6.656560297932086288e-04 7.058127100859323258e-04 1.133835678852890272e-04 1.729099410250695612e-03 1.175409653744182792e-03 3.153952913342497784e-03 3.505441973786888564e-04 2.598373430704359506e-05 -3.883387200071203391e-04 -7.417175065829143162e-05 1.048798002938923501e-04 2.267671357706322645e-05 -1.216983628635453629e-03 -1.509418747472937279e-03 1.395090316521919440e-03 2.820416251146618761e-04 1.304855893746541783e-03 1.979015691131168556e-03 -1.431467544551828178e-04 1.345957437104969897e-03 1.312414798272231332e-03 1.365799561484890056e-03 1.788625783390461509e-03 -1.508946315940067453e-03 -5.140810967919066249e-02 -7.199478615489657285e-02 1.798093311308877340e-01 4.736031630568579565e-02 7.502779659582806127e-02 -4.919901983155890862e-03 -7.653390832256467234e-05 -4.299126948983694914e-05 -1.013365637974781523e-03 -1.092734135494483842e-03 -2.598373430706527910e-05 2.279482146027192718e-03 9.495873810394582330e-05 1.280289454038091405e-04 1.025176426296136884e-04 -2.645616583989173799e-05 -1.866104554778760414e-04 -9.826575883389908686e-05
1.199031230386942305e-03 1.961063292882684553e-03 -1.105489786881622225e-04 1.080923347173161006e-03 1.058719065128907975e-03 6.566798306689692298e-04 -4.194625093916320990e-02 2.377228230174969689e-02 5.309138323075435900e-02 3.844742300683624825e-02 -7.874488789633442634e-03 -5.911394041159471341e-02 -1.289265653162325383e-03 -1.413042714770422741e-03 3.132221062831109376e-04 2.296962112742820770e-03 -8.118735892119643971e-03 -2.497745514206384937e-03 -8.464555774169772034e-03 -2.526563837710555337e-03 -1.237581643467944303e-02 -4.377583653645220063e-01 3.515363035976858119e-02 4.263453643938017734e-01 7.353869240426689699e-03 5.222730595716184795e-03 3.578196429846618003e-03 -3.478985807947164877e-03 5.193439840679152375e-03 -9.395245893894873038e-03 -4.360543048252435612e-04 8.465973068768403850e-04 1.715871327330734889e-03 -9.930510820619319057e-04 -1.858545650253048097e-03 2.599318293770270464e-03 1.190527462795534785e-04 -4.644001967968477106e-04 9.590360116962855664e-05 1.199976093452714485e-04 -6.888051749031443927e-04 3.916457407371278128e-04 1.360602814624010427e-04 -1.622802315358207442e-03 1.502332274480188030e-04 1.969567060474059546e-03 3.495993343129925705e-04 1.913347708064279439e-03 -8.031336058540944692e-05 -2.069250113906524746e-04 7.606147678971652941e-05 2.565303223404664240e-04 3.878662884742559332e-04 -1.936969284706984741e-04 2.600263156836001444e-03 2.110824088797828325e-03 -2.258222727048709265e-04 -3.954251929999563243e-04 -8.409281284825747410e-04 -1.048325571406075359e-03 3.076474141954204516e-03 -3.670793010286286465e-04 -4.159759646791574145e-03 -2.565303223404664240e-04 1.913347708064252334e-04 1.124387048195710573e-04 -3.157921338218479257e-02 5.539732154262141592e-03 4.736031630568579565e-02 4.699323700465716791e-01 -5.715665657097489250e-02 -4.504776395235872144e-01 -3.944803299342383544e-04 2.532233016104860554e-04 -3.826695416128775718e-05 -3.699138902257554512e-04 4.488099562125662592e-05 -1.261392192723921743e-04 -9.212414890678649257e-05 -3.859765623428470984e-04 2.532233016104752134e-04 -6.481760630775725528e-04 6.609317144646702788e-04 -3.340090937287436453e-04
-1.306273188345162106e-03 -2.462785580775034289e-03 2.834589197132767781e-05 -3.200251203562347845e-03 -3.741657740214646317e-04 6.453414738804728532e-04 6.095122664286925507e-02 -3.385160905521915342e-02 -7.706255920783616764e-02 3.104820033925570141e-03 -5.300681798637338349e-03 -8.958719157536501609e-03 1.654927659592371654e-03 2.155705084419084518e-03 -7.677012408899768848e-04 2.140587275367732741e-03 8.311960389057498205e-03 -4.273143214676883989e-03 -7.785671661456766181e-04 1.000137555054827522e-03 -1.984684869525430405e-03 3.473316629552726520e-02 -1.585447154055344143e-01 -6.509681334367520278e-02 3.891890967662339860e-03 2.107517068067830610e-03 3.812050038610034428e-03 7.988344789051731593e-03 -9.622013029665463235e-03 1.250715240081324078e-02 -3.784176578171846543e-04 7.105370254144929018e-04 7.294342867286965001e-04 7.195132245387371797e-04 2.930020366769046317e-03 -3.874883432479804546e-03 -1.535402481779991717e-04 2.541681646761931833e-04 -1.781066878864766539e-04 -1.998385383978219104e-04 6.571522622018309253e-04 -2.225152519748797159e-04 -1.656817385723785910e-03 2.812857346620910130e-03 8.735259042495953363e-04 -6.075469512519492132e-04 6.902224695016861110e-04 1.113993554472972932e-03 -3.779452262842606172e-05 3.259777576702059532e-05 1.157457255495785309e-04 -3.921181722699651137e-04 -5.026671509581110732e-04 3.599928280357926613e-04 -2.078226313030802092e-03 -1.421074050828968456e-03 1.749886397696301214e-03 -1.653510364995605317e-05 1.478238266304477376e-03 1.385641685864831898e-03 5.097536239509524794e-04 2.379165199459671795e-03 1.370051445280648025e-04 1.036987214617568140e-03 9.292728251265218800e-04 -1.371468739879149086e-03 -4.939082703389820195e-02 8.746124967751589888e-03 7.502779659582806127e-02 -5.715665657097489250e-02 1.765212076622143522e-01 6.395683605489518864e-02 -1.370051445281298547e-05 -5.432962627837127287e-05 -4.724315328554884019e-05 1.143284309509961551e-04 -1.133835678855058676e-05 8.220308671683725522e-05 -2.097596005877847003e-04 5.990431836606121673e-04 -2.366881979605408443e-04 6.354204116904883792e-04 -1.127694068925793941e-03 3.793625208828700981e-04
1.851931608792692710e-04 1.181078832138788767e-05 -1.118245438268673873e-03 5.914842791349171972e-04 1.099348176954460842e-03 1.170212906882761063e-03 -9.378710790244902673e-03 1.577165429284389797e-02 1.259030035059582366e-02 4.295725441947365053e-02 -7.037812544946566232e-03 -6.751991467569043448e-02 -4.223537903727016263e-04 -7.865985022041967461e-04 3.444025874515681306e-04 -3.038679619325778455e-03 -2.627191754208746746e-03 7.587250417657293543e-04 -1.440065798449757621e-02 -2.024841549818140549e-03 -1.144559874648721533e-02 4.239732856673349426e-01 -6.442076382015915481e-02 -7.725956315703687016e-01 6.228537329165261156e-03 5.330444985207210239e-03 3.064190922099971088e-03 -1.349264457834722583e-03 -2.310190195662679090e-04 -1.410680557106146465e-03 -2.382472220189559790e-03 -3.651895748972077771e-04 1.671935194775174766e-03 4.573137238042556708e-04 -2.564358360338983567e-03 3.217258738745129272e-04 1.951142230692754290e-04 -4.209364957741571975e-04 4.110154335841998286e-05 3.184188531445164040e-04 -4.610931760668456579e-04 3.018837494945711929e-04 6.836084280417253738e-04 -1.154622666298550085e-03 1.658234680322352023e-03 2.551130277419111532e-04 5.843978061421083170e-04 1.636030398278172284e-03 -1.299186715352233963e-04 -2.815691935817974702e-04 2.456643970847206121e-05 2.026731275949541361e-04 3.647171433643499848e-04 -3.448750189843485109e-05 4.473926616140435145e-04 -1.517922515064328536e-03 1.303911030680823813e-04 -2.862935089103547937e-04 1.559024058424892528e-05 5.900669845363727684e-04 3.983070253503690275e-03 -1.496663096085826001e-03 -3.267808912760629750e-03 -5.947912998649300918e-04 -3.732209109557791879e-05 1.163126433889941341e-03 2.632860932603022040e-03 -2.530343289973392088e-03 -4.919901983155890862e-03 -4.504776395235872144e-01 6.395683605489518864e-02 8.362708984316820082e-01 -8.692740204538102616e-05 1.370051445280214344e-05 1.511780905137205099e-04 -2.655065214647329280e-04 6.188853080403913798e-05 -6.037674989891640698e-04 8.692740204538102616e-05 -8.881712817681154497e-04 2.825140566475262821e-04 -1.521229535794439008e-04 1.502804706012954858e-03 -3.089702224874125991e-04
-9.785474340033378793e-03 -1.272305361132814588e-02 1.566110531415576372e-03 -5.617210925651155637e-04 -3.415679982544440364e-04 -1.837758662807465262e-04 -5.536897565064911354e-04 -2.796794674503832144e-04 2.839313512461249210e-04 -1.842482978135925008e-03 8.837304253592734304e-03 -1.024231563230462282e-03 -7.411033455902269092e-03 3.353319020207463745e-03 -2.556327024280454548e-03 -7.459693903786408439e-03 3.447805326778531285e-03 1.486742033895874053e-03 -6.281449660845077158e-03 -2.409400817562391828e-04 2.995215918303115047e-04 -5.876103405655190570e-03 -4.081808443870432084e-04 -1.861380239450197670e-04 -4.399093461336106570e-02 9.237217546154750936e-02 -1.015680552485773679e-02 6.628214405961100134e-03 1.455089121194492823e-04 -3.354263883273462822e-05 -4.208783866955997377e-01 3.999699843460189363e-01 -4.352889657422868985e-02 8.820296718409940950e-03 2.423573763548090361e-04 -2.759000151875395782e-04 7.837639130070929265e-04 -3.151118324145251934e-04 1.894450446750136881e-04 2.626719322675248082e-04 -2.508611439462019727e-04 3.684965956270809181e-05 2.952697080346321397e-04 -3.500717658458244504e-04 -1.388948706595007423e-04 -3.420404297873138634e-04 -2.942303586623271940e-03 3.453474505172833900e-04 -8.598253897967823509e-04 1.719650779593477966e-04 1.278399727906644624e-03 -3.212534423416486297e-04 -9.826575883390992888e-05 2.607822061361756046e-04 -2.730654259904007931e-04 -2.697584052604204245e-04 -2.910178242389121171e-04 -9.136825845423054808e-04 -2.206255258434546181e-04 -1.125804342794363422e-03 -3.500717658458407135e-04 9.826575883392619191e-05 2.362157664284082748e-06 -3.198361477431042009e-04 -8.267551824969352967e-05 9.354144350535260541e-05 -3.259777576702059532e-04 -1.842482978134862490e-05 -7.653390832256467234e-05 -3.944803299342383544e-04 -1.370051445281298547e-05 -8.692740204538102616e-05 4.618311141211676740e-01 -4.464619714943166562e-01 4.817384340526276176e-02 2.954350590711098817e-02 -4.640364245165366081e-02 4.850454547826137455e-03 -4.062911182556154001e-04 1.464537751850656083e-05 3.118048116847616652e-05 -2.957421395674585986e-04 -3.826695416128504668e-05 5.999880467264656625e-05
-2.188775291718969736e-03 5.135330762137940014e-03 4.451722334096209002e-03 1.799964140179613828e-04 5.026671509581219152e-04 -2.111768951863941812e-04 1.804688455506794215e-04 4.719591013225264177e-04 8.031336058570218150e-06 -1.093726241713482289e-02 4.416762400664920804e-03 -3.107182191589800014e-03 4.677072175268172372e-05 5.513275988422137747e-04 7.303791497944152290e-04 1.308635346009413662e-03 -1.359185520024926500e-03 -1.185803147466993725e-03 6.878603118374562383e-04 3.188912846773564154e-04 -1.516505220465849159e-04 -1.398397337251753442e-04 -3.321193675973415868e-04 4.842423211767651588e-04 1.218400923233965531e-03 1.154150234765684594e-03 -4.015668029270675634e-05 -1.209424724108159460e-04 -1.374775760609210770e-04 1.592094265722677159e-04 4.075005429797337597e-01 -8.826499744436273609e-01 8.503389646170494975e-02 -2.031455591278890152e-04 -2.456643970847937957e-04 2.125941897850614637e-05 -7.903779544670428217e-04 2.026731275949541361e-03 -4.492823877454957173e-04 1.285013769366898095e-04 9.165171737393021812e-05 8.220308671685622876e-05 2.390503556248032430e-04 2.163736420477915161e-04 -6.519555153404119063e-05 1.928937948648522943e-03 1.322808291995053107e-03 -3.495993343128841503e-05 7.039229839545749906e-05 4.719591013225264177e-04 -1.133835678855058676e-05 -9.968305343246519970e-05 -6.472312000121473174e-05 4.629829021983358078e-05 -1.318083976666376521e-04 -7.086472992831106300e-05 -1.431467544551665548e-04 3.547960811743980369e-04 2.182633681791922194e-04 4.918012257024411554e-04 2.584200484718915218e-04 -9.117928584109020670e-05 -1.483435013166153893e-04 1.691304887622264129e-04 4.724315328551902463e-05 -1.658234680322568863e-04 -5.621935240982889673e-05 6.349479801576185523e-04 -4.299126948983694914e-05 2.532233016104860554e-04 -5.432962627837127287e-05 1.370051445280214344e-05 -4.464619714943166562e-01 9.149250794737079362e-01 -9.164793792168021702e-02 4.628647943150552418e-02 -4.862690524527106539e-02 5.203360902869151594e-03 -5.810907854121062643e-05 5.905394160692588584e-05 -8.078579211829011592e-05 -1.256667877395250578e-04 3.118048116846261399e-05 2.976318656988836964e-05
2.319638826320214679e-04 4.510303844170251292e-03 4.582302409777440355e-02 -1.955866546021100194e-04 -7.842363445399519115e-05 -2.905453927060829477e-04 1.696029202950366088e-04 -9.732089576820551150e-05 -3.221983054073937047e-04 1.148481056371356175e-03 -3.123244863706905322e-03 -2.378173093240679853e-02 -5.792955455872605963e-03 8.039367394599945121e-03 -3.732209109557474425e-03 5.669178394264499932e-03 -8.555262628478018869e-03 -1.684690846162270866e-03 3.598038554226539246e-03 3.104347602392678630e-03 8.829745349066964307e-04 -3.649533591307775691e-03 -2.852541595380766494e-03 1.493356075355848234e-03 -7.889606598683249206e-05 -4.960531094981568412e-05 1.550992722364199225e-03 -5.669178394437923707e-06 1.199976093452667051e-04 9.750986838134977769e-04 -4.416384455438641249e-02 8.502066837878499705e-02 -1.049615309490775916e-01 1.322808292015186741e-05 1.181078832138619361e-05 -1.119662732867235378e-04 8.456524438108339089e-05 -3.321193675973348105e-04 -1.064388243523161585e-03 -3.307020729974947601e-06 -4.044013921242011443e-04 -2.598373430705172658e-05 -4.393613255551968248e-05 3.566858073058068717e-04 -1.006279164981940116e-04 -2.428298078876209125e-04 -5.149503708123633668e-05 1.373358466010576786e-03 -2.098540868943589259e-03 -1.847207293464455226e-04 2.274757830698643634e-03 1.370051445280648025e-04 8.692740204538644717e-05 -5.980983205949023289e-04 -1.077143894910164443e-04 -1.998385383978246209e-04 -7.700633985542094679e-05 2.051770147190899729e-03 7.814017553427925807e-04 2.101847889673569628e-03 1.228321985422518858e-05 1.204700408781168809e-04 6.203026026391119914e-04 9.543116963678556367e-04 -4.247159480369829985e-04 -9.306901197250934139e-04 -9.755711153463635923e-04 3.179464216116601296e-04 -1.013365637974781523e-03 -3.826695416128775718e-05 -4.724315328554884019e-05 1.511780905137205099e-04 4.817384340526276176e-02 -9.164793792168021702e-02 7.843213822158391635e-02 -5.062103874545352891e-03 5.283674263454552801e-03 -9.354144350536480268e-04 -2.503887124132562515e-05 -6.472312000118491618e-05 3.401507036559212917e-05 6.283339386976523940e-05 6.188853080405540101e-05 -1.417294598560691829e-06
-1.884056953027244633e-03 -8.818879423811386981e-03 1.061081222793170374e-03 -5.380995159222422101e-04 5.158952338780759157e-04 -2.952697080345779296e-04 -3.628274172329899391e-04 6.741597973846215688e-04 1.658234680322352023e-04 -8.991316933303527409e-03 1.277880053220511666e-02 -1.350209320900668235e-03 -5.329027690608660606e-03 4.653450598625385754e-04 -5.716421547550620905e-05 -5.268556454403187581e-03 4.771558481839698312e-05 -3.311745045316087091e-04 -7.029308777355136595e-03 -3.687328113936204355e-03 -1.465482614917382360e-03 -6.623962522165238731e-03 -3.356626040937454522e-03 2.267198926172967529e-03 -4.500571754593453433e-02 -9.248603146096565086e-02 1.026593720894733788e-02 5.800514360398316763e-03 -6.991986686259725643e-04 9.590360116962709297e-05 -4.208935045046510171e-01 -3.979177417672952188e-01 4.401786321073400399e-02 7.664729189045918142e-03 -5.135330762137927003e-04 -2.938524134360443970e-04 -3.354263883272989161e-04 3.069860100494232937e-03 -1.856655924121499400e-04 3.118048116845122987e-04 3.708587532914680001e-04 6.472312000118220568e-05 3.231431684730412014e-04 2.036179906606666850e-04 -2.229876835077278588e-04 5.957361629306372197e-04 8.645497051254372525e-05 4.393613255555220854e-05 -2.007834014635290383e-04 2.900729611732158313e-04 2.177909366463332344e-04 -2.532233016104643714e-04 -3.070804963559549752e-05 4.015668029268846043e-05 -2.896005296403351623e-04 -7.133716146117004796e-05 5.102260554838006223e-05 -1.677131941636603001e-04 -3.307020729989042229e-05 -1.303911030680823813e-04 -2.607822061361756046e-04 2.905453927060477112e-04 3.325917991301775324e-04 -1.030845604690423020e-03 9.779332730106178595e-05 1.093206567027342827e-03 -1.028011015493290794e-03 1.077143894910354179e-04 -1.092734135494483842e-03 -3.699138902257554512e-04 1.143284309509961551e-04 -2.655065214647329280e-04 2.954350590711098817e-02 4.628647943150552418e-02 -5.062103874545352891e-03 4.615778908195571906e-01 4.460117442435054258e-01 -4.886359344323160103e-02 -5.163676654109240587e-04 4.299126948983694914e-05 3.543236496413113695e-05 -3.373161144587348559e-04 -4.062911182556370841e-05 7.039229839544665704e-05
1.081868210238811842e-02 4.498493055848885522e-03 -3.144976714218236918e-03 -2.305465880334065659e-04 6.014053413248799870e-04 3.307020729937000525e-06 -1.525953851122703597e-04 6.127436981134034687e-04 -2.022006960621276772e-04 2.326725299312709140e-03 5.224147890314756980e-03 4.446525587234814378e-03 1.488159328494635322e-04 -3.255053261373591655e-04 3.708587532914680001e-04 -6.817187019103436441e-04 1.360602814623847797e-04 -1.166905886152910798e-04 -1.358240656959227612e-03 -1.526426282655708950e-03 -1.156512392429961521e-03 -5.716421547549265653e-05 5.295957483308604951e-04 6.132161296462922693e-04 -1.238243047613804375e-03 1.036514783084711323e-03 1.181078832138426237e-04 1.601542896380574871e-04 -1.105489786881791632e-04 7.275445605971346031e-05 -4.071457468985593131e-01 -8.832126403992580643e-01 8.593151637413018462e-02 2.111768951861990248e-04 -1.204700408781209466e-04 -4.724315328769844040e-07 -1.945000620765576643e-03 1.459813436523096225e-03 8.787226511111254860e-05 -1.294462400023860954e-04 2.593649115376067812e-04 -1.242494931409697870e-04 -2.314914510991245358e-04 1.327532607323610430e-04 1.795239824848963994e-05 8.007714481898971226e-04 2.146728885294834493e-03 -3.037734756259908697e-04 -8.503767591396677039e-06 5.357373582579906535e-04 -4.913287941694412242e-05 -2.073974429235114596e-04 -6.614041460004105311e-06 2.692859737273445991e-05 -1.998385383978327524e-04 -3.637722802985452787e-05 -1.152732940167358090e-04 -6.141609927120183707e-05 -5.763664700836248350e-05 -1.885001816092713237e-04 7.275445605971989776e-05 -1.464537751851469234e-05 -1.190527462795317945e-04 -4.644001967968260265e-04 1.086592525567425457e-04 4.757385535853549292e-04 1.417294598566112840e-05 3.973149191313705801e-04 -2.598373430706527910e-05 4.488099562125662592e-05 -1.133835678855058676e-05 6.188853080403913798e-05 -4.640364245165366081e-02 -4.862690524527106539e-02 5.283674263454552801e-03 4.460117442435054258e-01 9.153493229902122108e-01 -9.257343129454391473e-02 5.385719474550144589e-05 -3.543236496415824201e-05 8.031336058542028894e-05 1.426743229223184119e-04 -3.543236496416637352e-05 -2.078698744562186562e-05
-1.177771811408445191e-03 -3.095843834801249427e-03 -2.373118075839127789e-02 -1.582645635065510741e-04 -1.152732940167087040e-04 -3.103875170859516069e-04 2.036179906606802375e-04 -8.031336058541215742e-05 -2.976318656989433275e-04 -2.314914510991326673e-04 4.467785006213314744e-03 4.581641005631442720e-02 3.652840612037753457e-03 -2.850179437716488049e-03 1.484852307764448955e-03 -3.586700197438021619e-03 3.142614556553963677e-03 8.834469664395527052e-04 -5.637525481563240674e-03 -8.538255093295220310e-03 -1.684690846162273468e-03 5.800041928865460814e-03 8.054957635184174097e-03 -3.710477259046129385e-03 2.593649115374712559e-04 1.072419579581702258e-04 1.474931245574484431e-03 -2.551130277450716025e-05 1.162181570824239634e-04 9.859646090691722483e-04 4.464477985483296385e-02 8.555782303164155556e-02 -1.055364801245625705e-01 -2.645616584003268427e-05 -1.889726131422387288e-06 -1.077143894910243048e-04 2.749551521218584170e-04 -9.165171737394106014e-05 1.290682947760886075e-03 2.598373430704359506e-05 3.472371766487003563e-04 -9.023442277538036831e-05 8.503767591412940072e-06 -4.081808443870459189e-04 -2.125941897850795563e-05 -8.220308671685080774e-05 -3.628274172329411500e-04 -1.079978484107391428e-03 9.755711153463473293e-04 2.347984718291292990e-04 -1.009586185711939567e-03 1.747996671564691802e-05 -7.842363445400332266e-05 1.639337419008101045e-04 -2.314914510991679039e-05 1.119662732867256249e-04 4.861320473081848356e-04 -9.684846423535221861e-04 -4.190467696427185472e-04 -9.297452566593808650e-04 1.129111363524219107e-04 -2.069250113906578956e-04 -2.003109699306808954e-04 -2.041849085000939541e-03 7.894330914013302728e-04 2.100903026607868138e-03 2.079171176096511822e-03 -2.839313512460951055e-04 2.279482146027192718e-03 -1.261392192723921743e-04 8.220308671683725522e-05 -6.037674989891640698e-04 4.850454547826137455e-03 5.203360902869151594e-03 -9.354144350536480268e-04 -4.886359344323160103e-02 -9.257343129454391473e-02 7.894519886626484573e-02 -1.058246633596103201e-04 5.952637313978216028e-05 -1.889726131422387288e-06 -3.307020729987958027e-05 -4.251883795698067469e-05 2.031455591278185421e-05
6.292788017633649429e-04 9.032890908194620219e-04 -5.655005448278952861e-04 -7.336389273711123662e-03 8.735259042495790733e-04 8.456524438111234776e-03 1.469687255559794757e-02 -6.647111667275123429e-04 -6.695299683626393383e-03 5.612486610321806846e-04 -8.314794978254492520e-04 -4.048738236570655503e-04 -6.788368695598907820e-03 1.743272356236264583e-04 -2.122162445586354192e-03 -5.263832139074619415e-03 -9.099031322794634167e-04 5.484930096451019321e-04 -6.707582903480628980e-03 -9.415560449807714631e-04 -2.203420669237481609e-03 -5.112654048560892617e-03 1.249581404402472923e-03 2.834589197140357196e-06 4.603845287675658107e-03 -5.196746861408456093e-05 1.927520654049981225e-04 -4.380196200021908848e-02 -1.051490862676210739e-02 -9.627162533373578857e-02 5.862402891202496413e-03 1.143284309509978356e-04 8.409281284825693200e-05 -4.303903231781094352e-01 -4.553342356813405711e-02 -4.160118694756561042e-01 8.031336058548534107e-06 6.047123620549470918e-05 3.845592677442836961e-04 7.464418219116667960e-05 6.614041459979710762e-06 -4.686520805925460491e-04 -5.432962627841464096e-05 6.075469512520196864e-04 5.339421184331503631e-03 -2.031455591276288067e-05 1.889726131414255772e-06 3.812522470142979064e-04 -1.521229535794330588e-04 -3.684965956272977586e-05 1.299186715352288173e-04 -6.746322289174697118e-04 -5.924291422006351671e-04 1.563748373751205553e-04 7.180959299401276988e-05 1.407845967909149981e-04 1.667683310979531722e-04 -3.396782721230189386e-04 -8.551010744682575535e-05 3.637722802985994888e-05 -7.436072327143502560e-04 5.796734908135509935e-04 2.621995007347308754e-04 -2.159012105148972946e-04 1.214149039438267193e-04 1.100765471553086586e-04 -3.996770767956546629e-04 1.148008624838442980e-04 9.495873810394582330e-05 -9.212414890678649257e-05 -2.097596005877847003e-04 8.692740204538102616e-05 -4.062911182556154001e-04 -5.810907854121062643e-05 -2.503887124132562515e-05 -5.163676654109240587e-04 5.385719474550144589e-05 -1.058246633596103201e-04 4.476553335463092642e-01 5.059080312735086959e-02 4.617767844948892919e-01 3.942393898524833296e-02 5.003049932938435571e-03 4.444163429570530122e-02
-6.732149343189225725e-04 -6.713252081875110272e-04 9.958856712591374234e-04 7.686461039557788803e-04 -1.401184683295761575e-02 1.837286231274519541e-03 1.993661068650225566e-04 7.009466652975218821e-03 -2.366881979605408443e-04 6.689630505232215234e-04 -9.859646090692071596e-04 -7.124267515459093260e-04 4.332197156283850966e-04 4.429990483584863095e-03 -5.429183175573989995e-03 5.371546528565594768e-04 -1.872246164705862167e-03 -3.466230156559896389e-03 -5.588865033679101544e-04 5.605872568861903354e-03 4.493768740520341642e-03 -6.812462703774521330e-04 -7.974644274598760964e-04 3.614573657876484457e-03 3.826695416123896808e-05 -1.370051445280620378e-04 1.181078832138483835e-05 1.383279528200347238e-03 3.876017268158651885e-02 -2.185940702521827102e-03 7.653390832249962021e-05 3.307020729988500128e-06 -4.251883795700371399e-06 -4.779400845284721699e-02 -1.382551983639945248e-01 -8.720660908130681288e-02 -4.629829021982544927e-05 2.546405962090250632e-04 2.173185051134715389e-04 7.653390832255383032e-05 2.484989862819287319e-04 4.724315328554341917e-05 -1.662958995651348448e-04 4.421959147526326270e-04 -6.897500379689409673e-05 3.070804963558465550e-05 2.338536087634031976e-04 -2.366881979605435548e-04 2.215703889091671670e-04 5.650281132950281697e-04 -1.951142230692754290e-04 -5.787286277478276026e-04 -1.110686533742986926e-03 1.577921319736966862e-03 4.450305039497648527e-04 8.248654563654912253e-04 7.780947346127986596e-04 -2.905453927060504217e-04 -4.705418067239548838e-04 -1.984212437993100077e-05 6.141609927119939761e-04 -1.502332274480103896e-03 -1.248164109803910713e-03 -2.154287789820464412e-04 2.296017249677184116e-04 1.209424724109839974e-04 2.442471024862303934e-04 -9.921062189963331980e-05 1.280289454038091405e-04 -3.859765623428470984e-04 5.990431836606121673e-04 -8.881712817681154497e-04 1.464537751850656083e-05 5.905394160692588584e-05 -6.472312000118491618e-05 4.299126948983694914e-05 -3.543236496415824201e-05 5.952637313978216028e-05 5.059080312735086959e-02 5.114449288385736203e-02 9.756797745989095882e-02 -5.040844455566861199e-03 5.136275625203654688e-02 -9.676815087476670074e-03
4.492823877454144021e-04 6.949467848302434345e-04 6.047123620547302514e-05 7.224895431957216799e-03 1.813192223098949833e-03 2.425935921212358723e-03 1.807995476237555209e-03 -4.899114995709997946e-04 4.760220125050811622e-03 3.651895748971872857e-04 -2.527508700776812806e-04 3.344815252616134722e-04 -7.171510668744530970e-04 -9.642327585578319791e-04 1.640754713606726789e-03 -9.495873810392956027e-04 -1.173519927612733191e-03 -2.815691935818056017e-04 -6.358928432233365222e-04 7.417175065830498414e-05 4.261332426355599534e-04 -8.584080951982379221e-04 1.309580209075118188e-03 -1.432412407617508201e-03 -4.360543048252760873e-04 2.125941897848447588e-05 1.842482978135912810e-05 1.390271514886817425e-02 -2.134445665440593259e-03 1.921520773582671010e-02 1.011003480312373110e-04 -3.826695416126332198e-05 -1.700753518280792304e-05 -4.373846720220332385e-01 -8.710692602787434291e-02 -9.242437914592802617e-01 -1.091316840895690046e-04 -1.020452110967818085e-04 1.176354516810117603e-04 4.677072175268389212e-04 1.984212437992503766e-04 1.004389438850525861e-03 -1.824530579887522104e-03 -3.637722802986536989e-05 2.735378575232597781e-04 -1.214149039438375613e-04 2.078698744563704445e-04 5.385719474551228791e-05 -3.732209109557791879e-05 1.214149039438158773e-04 -9.448630657109225936e-05 3.514890604443959843e-04 4.266056741683782808e-04 -3.373161144587348559e-04 2.319638826319835208e-04 1.096041156224279896e-04 1.951142230692645869e-04 -2.645616583990800103e-05 9.779332730107262797e-05 1.100765471553086586e-04 1.743272356236318793e-04 -1.251943562066660728e-04 3.855041308100152185e-04 1.242494931409697870e-04 -1.157457255495514259e-04 -1.133835678852890272e-04 -1.011003480310529966e-04 1.464537751850927133e-05 1.025176426296136884e-04 2.532233016104752134e-04 -2.366881979605408443e-04 2.825140566475262821e-04 3.118048116847616652e-05 -8.078579211829011592e-05 3.401507036559212917e-05 3.543236496413113695e-05 8.031336058542028894e-05 -1.889726131422387288e-06 4.617767844948892919e-01 9.756797745989095882e-02 9.318513564328504417e-01 -4.444446888490241609e-02 -9.699491801053760839e-03 -3.694131128009329329e-02
6.406171585518830036e-04 9.571462855650393620e-04 3.288123468673490209e-04 1.471151793311645598e-02 5.905394160692209113e-04 6.670733243917910046e-03 -7.351507082762535721e-03 -8.659669997239057872e-04 -8.423926662344234997e-03 6.203026026390767549e-04 -7.237651083344138342e-04 5.551070511050735113e-04 -5.350287109587152298e-03 -1.215566334036879276e-03 -1.596818581051307395e-04 -6.973089424945328949e-03 8.612426843953511742e-04 2.149091042959099494e-03 -5.259107823746039974e-03 8.858091241038394984e-04 -6.198301711062367434e-04 -6.777975201876075204e-03 -1.705477833607952362e-04 1.995550794781113767e-03 4.486209835994670742e-03 -1.464537751851774437e-04 -4.634553337311234523e-04 -4.376605720372223757e-02 1.040388721654110851e-02 9.606517275387799204e-02 5.906339023757731926e-03 1.294462400023697511e-04 2.929075503702633536e-05 -4.301947365235073706e-01 4.462682745658458350e-02 4.168093339031159750e-01 8.503767591396677039e-06 -7.558904525700391175e-06 -1.629888788351056871e-04 1.133835678855058676e-05 -4.861320473081821251e-04 -5.295012620243051346e-03 8.645497051256540930e-05 1.105489786881540910e-04 5.461308519808015863e-04 -2.740102890563681295e-05 -6.425068846834490477e-05 -1.724375094922176235e-04 -2.423573763548052956e-04 1.733823725579355934e-04 1.511780905136825628e-05 -9.495873810392956027e-05 2.536957331433341983e-04 -3.921181722700301658e-05 -5.031395824909700581e-04 -7.313240128601196464e-04 -1.705477833607925257e-04 -1.795239824850265037e-04 -2.116493267192097981e-04 -5.149503708124988921e-05 -1.587369950394154801e-04 -3.033010440931481477e-04 -1.091316840895906887e-04 -3.571582388386712777e-04 1.700753518279335408e-05 2.267671357706864746e-05 -2.598373430704684767e-04 3.533787865758427661e-04 -2.645616583989173799e-05 -6.481760630775725528e-04 6.354204116904883792e-04 -1.521229535794439008e-04 -2.957421395674585986e-04 -1.256667877395250578e-04 6.283339386976523940e-05 -3.373161144587348559e-04 1.426743229223184119e-04 -3.307020729987958027e-05 3.942393898524833296e-02 -5.040844455566861199e-03 -4.444446888490241609e-02 4.475230527171097927e-01 -4.967948270047283649e-02 -4.620744163605882138e-01
-7.804568922770502163e-04 -1.016672658704810680e-03 -7.780947346128067911e-04 -1.044073687610523387e-04 7.056237374727903147e-03 -2.844037827789053013e-04 -8.253378878983339472e-04 -1.387814870915954693e-02 1.784846331127584208e-03 5.017222878924066558e-04 -8.078579211827195553e-04 1.035097488486126779e-03 7.020332578230929722e-04 -8.371486762197286654e-04 3.660871948096312833e-03 4.823525950453373505e-04 5.663509215870254562e-03 4.525894084754508023e-03 -5.754216070178309710e-04 -1.834924073610284248e-03 -3.422766455537203274e-03 -5.243990014694780138e-04 4.309992874239600320e-03 -5.390916221412701478e-03 1.152732940168144137e-04 -9.873819036677110935e-05 -2.834589197131209240e-06 -1.595873717985293871e-03 3.878048723749930038e-02 -2.208144984566028958e-03 1.554299743091721924e-04 5.291233167980177190e-05 -1.700753518279267645e-05 4.696536354421875642e-02 -1.380440214688082035e-01 -8.628961947603452920e-02 2.598373430703004253e-05 2.768448782532618307e-04 -2.640892268661559732e-04 1.256667877395738469e-04 4.110154335841808551e-04 2.834589197153909723e-06 -3.779452262841521970e-05 2.310190195662791034e-04 7.133716146117546897e-05 1.336981237980546184e-04 1.322808291995210316e-04 2.031455591278131211e-04 -2.612546376690264580e-04 -5.102260554837735173e-05 1.171630201481338018e-04 4.006219398613563697e-04 5.834529430763903471e-04 -8.560459375339484183e-04 -5.962085944634690996e-04 -1.521701967327173310e-03 -1.236825753015384629e-03 2.088147375220694409e-04 2.277119988362878928e-04 1.426743229223157014e-04 -4.044013921242119863e-04 8.343140870225977408e-04 8.380935392854398048e-04 3.004664548960132115e-04 -4.629829021982626242e-04 -2.031455591278998572e-05 -2.333811772305523441e-04 5.688075655578702337e-04 -1.866104554778760414e-04 6.609317144646702788e-04 -1.127694068925793941e-03 1.502804706012954858e-03 -3.826695416128504668e-05 3.118048116846261399e-05 6.188853080405540101e-05 -4.062911182556370841e-05 -3.543236496416637352e-05 -4.251883795698067469e-05 5.003049932938435571e-03 5.136275625203654688e-02 -9.699491801053760839e-03 -4.967948270047283649e-02 5.063048737611071382e-02 9.644784229549085985e-02
-2.725929944575418082e-04 -4.681796490596436960e-04 3.727484794228822559e-04 -1.840120820471705977e-03 -2.848762143118049438e-04 4.576444258770043412e-03 -7.234816494147157905e-03 1.870828870107306896e-03 2.373496021065434232e-03 -4.724315328553420346e-04 5.541621880393284363e-04 4.393613255557118208e-05 8.451800122782730795e-04 1.236825753015368366e-03 -1.341233121776390889e-03 5.825080800106723772e-04 1.114938417538829029e-04 4.558964292054510335e-04 1.001554849653371951e-03 -1.101710334618731264e-03 -3.382609775244257207e-04 7.341586020572464510e-04 -1.008641322646222898e-03 1.682328688498005865e-03 3.273950522687503820e-04 -1.606267211707546887e-05 -1.459813436522955550e-04 -1.382618124054538732e-02 -2.186413134054663102e-03 1.922749095568096478e-02 -1.374775760611731540e-04 1.747996671564149701e-05 -2.787346043845988371e-05 4.375533300792626701e-01 -8.627119464625315759e-02 -9.242716649197187939e-01 1.195251778124016215e-04 7.984092905257214601e-05 -2.976318656988836964e-05 1.777759858134818696e-03 -1.455089121194533481e-04 1.610991527036670368e-04 -3.751106370871500756e-04 1.020452110967438614e-04 9.618706008935641594e-04 1.129111363523975162e-04 -2.045628537263683919e-04 2.881832350419479428e-05 2.036179906606721060e-04 1.936969284705575278e-05 1.133835678852944482e-04 -3.217258738745076146e-04 -2.678686791289953267e-04 2.277119988362960243e-04 -2.277119988362960243e-04 -1.077143894910083128e-04 3.264501892030540961e-04 -1.384224391266200734e-04 -7.180959299401276988e-05 -1.209424724110002604e-04 -1.889726131421519927e-04 1.280289454038037195e-04 1.790515509522108868e-04 5.763664700835164148e-05 1.535402481779991717e-04 1.138559994181263281e-04 -4.913287941696580646e-05 1.511780905137042469e-04 -9.826575883389908686e-05 -3.340090937287436453e-04 3.793625208828700981e-04 -3.089702224874125991e-04 5.999880467264656625e-05 2.976318656988836964e-05 -1.417294598560691829e-06 7.039229839544665704e-05 -2.078698744562186562e-05 2.031455591278185421e-05 4.444163429570530122e-02 -9.676815087476670074e-03 -3.694131128009329329e-02 -4.620744163605882138e-01 9.644784229549085985e-02 9.320431636351899085e-01
1.666967104775670450e+00 2.972321886220916642e-01 -3.312406449462185209e-02 -7.474008579231916638e-02 -2.944098826448132700e-02 5.485024582757495881e-02 -7.476087277976478651e-02 -4.048360291344293982e-02 -4.742362213108843733e-02 4.846958554483023207e-02 -3.730083167659629939e-02 3.892835830728296354e-03 -3.191605706511068119e-01 2.663285523318898590e-02 1.145277970578661431e-01 -3.187949086446767444e-01 1.450364805866055087e-03 -1.171667996003962209e-01 7.104425391079140575e-03 8.294952853874696178e-03 3.495993343131145433e-05 7.164896627284656969e-03 8.035587942337125283e-03 -1.774452837404797562e-03 -3.469929295462155783e-01 1.207034220553515752e-01 -1.298856013279288922e-02 -1.499828387355969274e-02 3.981180527372248264e-03 -3.831419731457368820e-04 -9.423402813253048405e-02 9.779332730106299332e-02 -1.040199749040969165e-02 1.137048213276318359e-02 3.398672447361558973e-03 -2.981042972317123237e-04 -4.819231547819740058e-01 -4.405972064454499737e-01 4.801935829401901557e-02 -4.494241172053187183e-03 -9.274775853016743038e-03 -1.570362415211253027e-03 -4.488099562126096273e-03 -8.733369316364496607e-03 3.527646255831076542e-03 -6.012636118650428914e-03 -1.427877064902086796e-02 1.551465153897061680e-03 -4.074107809884910253e-02 3.616463384007882666e-03 5.277012978841270213e-02 3.891418536129735706e-02 -3.045766092318576493e-03 -4.354590410941149015e-02 3.892552371808584433e-02 6.419399668438827838e-03 4.349535393539599726e-02 -4.076706183315619014e-02 -7.847560192260653530e-03 -5.231943010606870947e-02 1.238243047613945321e-03 -1.316666682067978459e-03 4.110154335841727236e-04 -1.201865819584031162e-03 2.460895854643668605e-03 -8.480146014754269893e-04 -1.228794416956863200e-03 2.801991421365270137e-03 2.943248449689033278e-04 1.236353321482563591e-03 -1.305328325279433294e-03 1.029900741624889364e-04 -7.508354351670487939e-03 -2.485462294352146304e-03 2.773173097861479208e-04 -4.393613255552781399e-05 1.100907201012884737e-02 -1.288320790096634519e-03 1.228794416956852358e-03 -5.758940385506723918e-04 5.026671509581110732e-04 1.253833288198161720e-03 -7.719531246856806443e-04 -3.944803299342491965e-04
2.972321886220916642e-01 1.930953341567663850e+00 -6.787187616766768294e-02 -6.200805598186673318e-02 -1.760043675652703254e-02 6.730023401291265750e-02 -6.673945778341333623e-02 -3.549992267335153745e-02 -6.419683127358563612e-02 3.736366507046604002e-02 -1.135715956353668399e-01 1.231203817774397143e-02 9.169896052722836810e-03 -2.635978980719859699e-01 -1.133835678852901374e-02 -2.266820980946671060e-02 -2.619495844538535234e-01 -2.350157903342356414e-02 -2.210979573762702349e-04 1.564787723123578500e-02 8.847225315782664135e-03 5.735318808864492413e-04 1.318036733513210448e-02 -1.103174872370587742e-02 1.433054914502184807e-01 -5.710643709903235887e-01 3.661344379629170864e-02 -1.933048102984338823e-02 1.196999774795670657e-02 -5.839253746092421763e-04 3.224439698044515024e-02 6.821911334431607354e-03 1.860435376384505287e-03 5.733429082732926368e-03 4.614238781398464703e-03 -8.867539871695364348e-04 -4.424302407929288083e-01 -7.223123813709066976e-01 6.330110108729192220e-02 -1.091364084049206880e-02 -1.321816185776057348e-02 3.370326555390281385e-03 -9.925314073758618322e-03 -1.293186834885023603e-02 4.497548192783275972e-04 -7.763467379412448098e-03 -4.041651763577749044e-03 1.123914616662916640e-03 5.777459701594973851e-02 3.049545544581480899e-03 -7.872173875122429054e-02 8.481563309352575797e-03 -4.885886912790304154e-03 -7.639217886271499995e-03 -4.473454184607554909e-03 -4.297709654385389010e-03 -6.561601559828334970e-03 5.684107230702750702e-02 1.104922869042156142e-02 7.551581836926762881e-02 2.820888682679445220e-03 -2.860100499906485967e-03 -4.781007112496878011e-04 1.846262430398807729e-03 1.493356075355802264e-03 -1.885946679158680573e-03 1.796184687916145637e-03 9.905944380911529609e-03 1.374303329076243365e-03 2.846399985453635251e-03 -2.775535255525329609e-03 8.154168257083955519e-04 -1.157551741802242268e-02 5.574692087693478362e-03 4.497548192783187501e-03 -7.606620110504447307e-03 4.131413754820240612e-03 -3.181826373780971030e-03 1.062026085858882923e-03 -9.316349827908113838e-04 -9.547841279007119111e-04 1.154150234765647732e-03 -8.763604934467316820e-04 1.248636541336777938e-03
-3.312406449462185209e-02 -6.787187616766768294e-02 1.305644854406418753e+00 2.944287799061276467e-02 1.689178945724399694e-02 -2.190476045237239183e-02 -1.441577579354900301e-02 -1.379500075937700396e-02 -4.017557755402108646e-03 -3.862127781092722541e-03 1.239754828519079935e-02 5.073914662866749019e-03 1.466252678315932423e-01 -3.148567193867943259e-02 -4.195522713828743200e-01 -1.452741136476268791e-01 -4.473926616140414328e-03 -4.219489165490496463e-01 -4.203695779347128847e-03 4.634553337311270301e-04 3.521032214371119275e-03 3.506859268385443835e-03 -1.396980042653347574e-03 5.005412090602715317e-03 -1.632439918628453626e-02 3.671076469205989540e-02 -2.374856623880036155e-01 1.607212074774080381e-03 -4.445580724169038078e-04 7.188045772394555978e-03 -3.655675201234853157e-03 1.843900272734529285e-03 2.332016532480710169e-02 -1.196669072722658222e-03 -7.875433652699136318e-04 -2.679631654355698125e-03 4.838360300585056034e-02 6.296898171969457503e-02 -1.472521844756923270e-01 -3.313162339914745361e-03 -6.977813740273892127e-04 4.590144773222861602e-03 6.002715056460416684e-03 4.500855213513179146e-03 3.988267000365100512e-03 1.079978484107377984e-03 1.301548873016555993e-03 6.059879271935915412e-03 -1.788625783390456088e-03 4.081336012337600204e-03 -3.614101226343620268e-03 5.934921131495668467e-02 -9.128794509364442089e-03 -6.826399433993765586e-02 -5.961235567875713959e-02 -4.865572356877529564e-03 -6.103106757192183068e-02 -1.047994869333081051e-02 -7.146471797503287093e-03 -1.938859010838466998e-02 -2.763724467204028458e-04 2.584200484718969428e-04 6.469477410921537636e-03 3.543236496415390520e-04 -2.012558329963896712e-03 -1.214149039438429823e-04 -5.083363293523917876e-04 1.350681752433532641e-03 -7.511661372400506471e-04 -1.218873354766802832e-04 1.559024058421639922e-05 -1.124387048195797309e-03 1.932244969378492470e-03 4.457863944023332872e-03 4.617073370595595194e-02 1.337453669513573220e-03 -3.199306340496602986e-03 -2.456407755081530669e-02 -6.254993495005147473e-04 8.121098049783948003e-04 7.464418219115041657e-05 3.543236496415336310e-04 -7.384104858529543305e-04 3.609376911015214733e-04
-7.474008579231916638e-02 -6.200805598186673318e-02 2.944287799061276467e-02 1.644978251510450074e+00 -2.795424623058552493e-02 -2.642300114629464458e-01 7.161778579167799030e-02 4.224010335259983234e-03 3.914189736013364007e-02 -7.481236781684605375e-02 6.669930110312066729e-02 1.445640490537454179e-02 -2.936927315779391812e-01 -9.572124259795930512e-02 -1.799019277113277212e-03 -1.340288258710716288e-03 -5.727287472805753926e-03 -1.521938183093598206e-02 -2.941892571189701489e-01 9.332601472638250850e-02 -2.251608685588723027e-02 -1.270840823380955074e-03 2.269561083837215616e-03 -1.624314096263353158e-02 7.551818052693249142e-03 -9.165171737394265934e-05 -1.056829338997515187e-03 -4.280754086671181846e-01 -1.188873952430551453e-02 -1.081107595470915533e-01 -4.386526782562162607e-03 -5.952637313977705776e-05 -4.369991678912351295e-04 -5.154228023452147450e-02 -1.130386928663058843e-02 -1.029220440217409466e-01 -3.816301922405715419e-03 5.532645681269321436e-03 1.269423528782396768e-02 -4.712102973429454500e-01 4.271584190618459009e-02 3.941529348819706735e-01 -5.727287472805748722e-03 1.760752322952022740e-03 1.648549833898839412e-02 -3.813939764741409652e-03 -2.663096550705769394e-03 1.357815468579636961e-02 3.100993338509405034e-02 3.292706054542118149e-02 -5.730594493535729091e-03 -4.192026720485615698e-02 -6.079201721629703264e-02 9.406584250683415818e-03 1.040766666880429177e-03 3.236156000059365288e-03 -3.736933424886273308e-04 8.612426843953267797e-04 -3.425128613201620063e-04 7.100645938816225328e-04 -4.203554049887281430e-02 6.140098146214761909e-02 -4.171098003580113456e-03 3.100568150129836414e-02 -3.352326913988466772e-02 1.561386216087051575e-03 8.532113483368324557e-04 2.144839159163528658e-04 6.066020881863342425e-04 1.038404509216112569e-03 -3.195526888233757995e-03 6.193577395734238371e-04 -1.206117703379805395e-03 1.743272356235885112e-04 -1.729099410250522139e-04 -9.968305343248037853e-04 -2.069250113906741587e-04 -1.407845967908878931e-04 -9.394773462362022293e-03 7.851812076055872652e-04 7.188518203927432744e-03 1.334430107703300609e-02 -1.951142230692686527e-04 -1.522646830392864175e-03
-2.944098826448132700e-02 -1.760043675652703254e-02 1.689178945724399694e-02 -2.795424623058552493e-02 1.178875411469203938e+00 9.099928942706977941e-02 -4.210782252339975024e-03 -5.699414012367268537e-03 -1.061175709099746595e-02 4.048927209183719733e-02 -3.543850657408031957e-02 -1.389090436054664021e-02 -1.466068430018118984e-01 -3.768827277669095643e-01 -4.911539945024352011e-02 9.355089213602171133e-03 1.541874793780092547e-02 -5.268556454403158090e-03 1.537150478451538849e-01 -3.672696909363683537e-01 7.239210107402790917e-02 -9.666421593753840927e-03 1.625684147708636451e-02 3.059466606771425908e-03 -3.793625208830706756e-04 -3.253163535242117009e-03 1.202810682649790765e-03 -2.210318169617161987e-02 -1.857945662206325066e-01 -4.833966687329498829e-02 4.861320473081116519e-04 -3.118048116845479690e-04 7.369931912544532156e-05 -4.799904373809177425e-04 7.045324206318945293e-02 -6.971199698813934642e-03 3.320248812907619293e-03 9.226115405132654865e-03 -1.772563111273373765e-03 4.561704394944947338e-02 -1.671306860836480057e-01 -6.414061192117591348e-02 1.135725404984331633e-03 1.223833885861853182e-02 -2.097123574345015340e-03 -8.286449086283278684e-04 8.967222925127887878e-03 -2.564358360338987036e-03 -5.525937153502769039e-02 -5.250367840388228680e-02 4.868406946074646177e-03 -2.337827440334830364e-02 -3.353649722280462042e-02 1.524725529137442581e-02 -9.996651235219848001e-04 -8.040784689198503862e-04 -6.141609927119804236e-04 -1.587369950394154801e-04 2.541681646761877623e-04 -5.347924951922835256e-04 1.123961859816227302e-02 -1.836955529201560189e-02 -8.260937783509114674e-03 5.395735023047827650e-02 -5.855930579202250907e-02 6.794982737058885038e-03 1.403121652580560132e-04 8.037477668468523059e-03 2.395227871576730699e-04 1.102655197684457473e-03 -5.588865033679074439e-04 1.228321985423982531e-03 -5.064466032209721108e-04 5.716421547550187224e-04 -9.070685430823528751e-05 4.351094417598020628e-04 5.702248601564417676e-04 -1.228321985423928321e-04 9.335247089222202185e-04 -1.201440631204508599e-02 1.550520290831354552e-03 7.228202452687175483e-04 5.112654048560884811e-03 -3.165291270130262541e-05
5.485024582757495881e-02 6.730023401291265750e-02 -2.190476045237239183e-02 -2.642300114629464458e-01 9.099928942706977941e-02 1.999066630248620413e+00 -3.918583349268919130e-02 -1.047664167260086918e-02 -1.025951214010049906e-01 4.732913582451733769e-02 -6.419352425285568264e-02 -3.828112710727152312e-03 4.766928652817320478e-02 2.908949920403695877e-02 -2.607496083604008419e-01 -2.575696717127540225e-03 1.681856256965423243e-04 6.393888365664673369e-03 1.482064961720599289e-02 -5.548708353386423708e-03 -2.702270573410125998e-01 -4.719591013225372597e-04 -2.337118793035576885e-03 5.768861447697041026e-03 -3.311272613783352789e-03 1.302966167615136200e-03 7.324578485389759627e-03 -1.985681700059763743e-01 -4.861414959388396517e-02 -6.259306794900155735e-01 4.118658103433080545e-03 1.237770616080932651e-04 5.612486610321839372e-04 -5.324775806813016044e-03 -6.844588048008726743e-03 8.210860041026470796e-03 1.106245677334146728e-02 -1.496663096085901895e-03 -1.129205849830918623e-02 4.203587120094584573e-01 -6.411132116613887932e-02 -7.505066228201826561e-01 1.067506291640011457e-02 -2.198223922376069638e-03 -7.285366668162798244e-03 1.159772170006665229e-02 -3.131276199765369722e-03 -1.101993793538453767e-02 -2.414125132891090098e-04 -1.269895960315237105e-03 -5.862402891202350697e-03 -5.301484932243179238e-02 -7.688256279381827651e-02 1.264557483993989165e-02 7.710082616199111748e-04 -1.733823725579193304e-04 1.067884236866290491e-02 -4.251883795698663780e-04 4.936909518338933583e-04 -8.669118627896020730e-04 -5.681367127812189666e-02 8.361896402080309931e-02 6.580971252675423683e-03 -1.223314211175710944e-02 1.276084813395657845e-02 -7.617486035760073423e-03 -5.192022546080237583e-04 -9.146274476080017667e-04 -8.078579211826734767e-04 6.316409594276056576e-04 6.273890756319506871e-04 1.213204176372570907e-03 -2.981042972317697864e-04 -1.355878499294986897e-04 -3.084977909545590351e-04 -4.176294750441226188e-04 -1.025176426296191094e-04 -3.151118324145346801e-04 8.202828704967916190e-03 1.616188273898234344e-03 2.185940702521815826e-03 6.408533743183189579e-03 -1.521229535794452561e-04 4.695969436582423349e-03
-7.476087277976478651e-02 -6.673945778341333623e-02 -1.441577579354900301e-02 7.161778579167799030e-02 -4.210782252339975024e-03 -3.918583349268919130e-02 1.644992424456436009e+00 2.862840602797011441e-02 2.641293835464482154e-01 -7.483315480429161837e-02 6.192915991587986252e-02 -2.942870504462713477e-02 -1.279344590972330067e-03 -2.285623755954341741e-03 1.613778873080681450e-02 -2.941268961566332329e-01 -9.346538202857487820e-02 2.243010431690758283e-02 -1.313359661337960144e-03 5.699414012367287619e-03 1.525103474363727687e-02 -2.938240675440729199e-01 9.568533780146232237e-02 1.841065683537449101e-03 7.576384492401656151e-03 1.464537751851515313e-04 1.034625056953240472e-03 -4.280650151733954023e-01 1.139410370940596717e-02 1.081631994472384839e-01 -4.344480376137832209e-03 3.826695416127083685e-05 4.464477985483567154e-04 -5.151015489028741567e-02 1.112387287261269037e-02 1.029485001875807965e-01 -3.805908428682904486e-03 2.660734393041506995e-03 -1.355925742448220103e-02 -5.720200999812896474e-03 -1.784373899594805021e-03 -1.647557727679838796e-02 -4.711956519654270092e-01 -4.295914414560513678e-02 -3.940579761438667283e-01 -3.810632744011450967e-03 -5.533590544335017722e-03 -1.267439316344401087e-02 8.621875474610339075e-04 -2.423573763548269797e-04 -6.160507188434434685e-04 1.019507247901872433e-03 3.191275004438070498e-03 -6.373101378218701089e-04 -4.194341634996604645e-02 -6.139861930448332200e-02 4.207475231609972971e-03 3.103024794100681799e-02 3.359318900674725106e-02 -1.576031593605495794e-03 1.019507247901948327e-03 -3.242297609986428877e-03 3.817246785471216548e-04 8.617151159282399747e-04 3.368436829259083970e-04 -7.176234984073229239e-04 3.099812259677271406e-02 -3.281225968293736972e-02 5.721145862878604035e-03 -4.197176224193736871e-02 6.080760745688121305e-02 -9.431623121924751635e-03 -1.218873354766824516e-03 2.177909366463223924e-04 1.379500075937692199e-04 -9.987202604562830932e-04 -1.828310032149851883e-04 1.724375094921810317e-04 1.328430227236030575e-02 1.299186715351976465e-04 1.502804706012927753e-03 -9.408001545281971523e-03 -9.113204268779875709e-04 -7.131826419984776955e-03
-4.048360291344293982e-02 -3.549992267335153745e-02 -1.379500075937700396e-02 4.224010335259983234e-03 -5.699414012367268537e-03 -1.047664167260086918e-02 2.862840602797011441e-02 1.178647699470367849e+00 9.106590227320238151e-02 2.937862730214446313e-02 -1.762783778543266719e-02 1.683084578950564542e-02 9.682011834338099393e-03 1.616377246511385701e-02 3.020254789544420289e-03 -1.535577281447130515e-01 -3.675498428353515812e-01 7.246721768775193917e-02 -9.190210608635653033e-03 1.529969519152136852e-02 -5.430128038639694954e-03 1.467462103040042265e-01 -3.766729681663217866e-01 -4.926752240382295533e-02 3.056632017574647565e-04 -3.401034605025860837e-03 1.200920956518371305e-03 2.133500802374882488e-02 -1.857671651917269240e-01 -4.818943364584697686e-02 -4.762109851182139142e-04 -3.141669693488266849e-04 7.700633985542399611e-05 2.130666213177596479e-04 7.050190251107354977e-02 -6.813407566840242770e-03 8.810848087752903065e-04 9.023442277537690320e-03 -2.599318293770283474e-03 -1.128166500458642084e-03 1.228038526504266099e-02 -2.261057316245830649e-03 -4.587168454565851428e-02 -1.672369831785404659e-01 -6.428281381256539806e-02 -3.349067136411751529e-03 9.295090408929541914e-03 -1.809885202368946479e-03 -2.083423059892240085e-04 7.908031428466147372e-03 2.518060070119091005e-04 -1.136670268050038761e-03 -4.932185203010126893e-04 1.172102633014186161e-03 -1.126985421626502254e-02 -1.840829467770974809e-02 -8.319046862050327035e-03 -5.393420108536835927e-02 -5.852292856399262527e-02 6.793093010927465578e-03 9.273830989950967822e-04 -8.054957635184110780e-04 -4.218813588398480623e-04 2.366881979605354232e-04 3.821971100799969028e-04 -5.140055077466508179e-04 5.526740287108623806e-02 -5.277816112447126368e-02 4.847619958629019107e-03 2.326819785619301667e-02 -3.355917393638167823e-02 1.538142584670535058e-02 -4.478650931468970784e-04 5.829805115435205201e-04 -1.114938417538679952e-04 3.736933424886056468e-04 5.924291422006460091e-04 -9.779332730106449646e-05 -5.409341051194069619e-04 5.084308156589565156e-03 -1.086592525568075979e-05 -7.275445605972857138e-04 -1.180700886912157063e-02 1.504694432144385377e-03
-4.742362213108843733e-02 -6.419683127358563612e-02 -4.017557755402108646e-03 3.914189736013364007e-02 -1.061175709099746595e-02 -1.025951214010049906e-01 2.641293835464482154e-01 9.106590227320238151e-02 1.999299066562785665e+00 -5.493811809268600577e-02 6.715944941612178587e-02 -2.195436576332220405e-02 5.357373582580123375e-04 -2.239325465734514665e-03 5.800986791931148426e-03 -1.476301297019763127e-02 -5.474064171195230574e-03 -2.702719383366338768e-01 2.588452368514613557e-03 1.752720986893444282e-04 6.420344531504602187e-03 -4.765605844525330065e-02 2.898131238301306090e-02 -2.606848852403996775e-01 3.393475700500274070e-03 1.283596474768051391e-03 7.367569754879583349e-03 1.988804472491935149e-01 -4.841572835008467468e-02 -6.261933514222832731e-01 -4.056297141096301684e-03 8.362038131538686108e-05 5.333752005937457104e-04 5.250604056154491509e-03 -6.820021608300232130e-03 8.047398730658511870e-03 -1.155047854678112329e-02 -3.030648283267262447e-03 -1.101899307231879802e-02 -1.071710932282426976e-02 -2.163736420477597924e-03 -7.189935498525998857e-03 -4.204002859843496975e-01 -6.435367854249371411e-02 -7.505481967950741184e-01 -1.106670865713716562e-02 -1.473986382508822406e-03 -1.129394822444066554e-02 4.365267363583519127e-04 -7.776223030799369641e-04 -8.201411410369637174e-04 -5.565243457036233611e-04 6.174680134419445292e-04 1.310525072140838760e-03 5.674091682206214293e-02 8.367896282547573894e-02 6.673095401582188925e-03 1.223597670095425208e-02 1.272399847439385431e-02 -7.595754185248755272e-03 -7.322688759257779852e-04 -1.181078832138138246e-04 1.071758175435712397e-02 3.363712513930385700e-04 4.247159480370073931e-04 -8.730534727167580354e-04 2.976318656989162224e-04 -1.237298184548205667e-03 -5.851536965946675141e-03 5.306114761265159907e-02 -7.681264292695569318e-02 1.263896079847988754e-02 3.968424875985278582e-04 -6.425068846834490477e-05 -3.250328946045110226e-04 2.759000151875059138e-04 -1.559024058422615704e-04 -3.047183386917589839e-04 -6.501602755155672791e-03 -1.166905886152924351e-04 4.675182449136844852e-03 -8.322353882780322148e-03 1.705477833607926558e-03 2.318693963254203974e-03
4.846958554483023207e-02 3.736366507046604002e-02 -3.862127781092722541e-03 -7.481236781684605375e-02 4.048927209183719733e-02 4.732913582451733769e-02 -7.483315480429161837e-02 2.937862730214446313e-02 -5.493811809268600577e-02 1.668468492187085150e+00 -2.972090394769817401e-01 3.249006137752996626e-02 7.185683614730257150e-03 -8.033698216205703221e-03 1.793822530251839220e-03 7.157337722758913209e-03 -8.307236073728907488e-03 -4.440856408840509486e-05 -3.188081367275966693e-01 -1.537764639444270378e-03 1.172948285458000756e-01 -3.190641946184042954e-01 -2.683978024457962450e-02 -1.144607117802006330e-01 -3.468275785097162389e-01 -1.207993256565212947e-01 1.320351648024209977e-02 -1.502143301866957700e-02 -3.974566485912258904e-03 4.492823877454456272e-04 -9.446929903589268429e-02 -9.784340504354564760e-02 1.057301770530335097e-02 1.138559994181462774e-02 -3.400562173492980601e-03 3.944803299342368366e-04 -6.017832865511780170e-03 1.427215660756095059e-02 -1.548630564699944416e-03 -4.536760010010213937e-03 8.735259042495877035e-03 -3.520087351305419519e-03 -4.511721138768872048e-03 9.252571570972553325e-03 1.566110531415576372e-03 -4.824366878581878293e-01 4.409406641698357943e-01 -4.798061890832493875e-02 -1.222652807029696396e-03 -2.092399259016441537e-03 -2.971594341660626585e-04 1.209897155642655590e-03 1.302493736082246858e-03 -1.351154183966071787e-04 1.223125238562566223e-03 1.301548873016539730e-03 -3.141669693487963815e-04 -1.226432259292524907e-03 -2.441998593329423265e-03 8.494318960739280500e-04 3.891513022436310365e-02 -6.400029975591792902e-03 -4.340606437568627490e-02 -4.069619710322788103e-02 7.852756939122063767e-03 5.226415561672465709e-02 -4.070895275461493268e-02 -2.924351188374793142e-03 -5.274698064330280572e-02 3.889292594231892608e-02 3.078836299618499441e-03 4.360070616722269005e-02 -4.327472840955017171e-04 -1.099442663261029386e-02 1.248636541336738473e-03 -8.389439160445773258e-03 2.488769315082104989e-03 -2.461368286176500702e-04 1.156984823962834167e-03 6.779392496474609224e-04 3.108599486188160128e-04 1.124859479728656294e-03 5.513275988422083537e-04 -4.620380391325636278e-04
-3.730083167659629939e-02 -1.135715956353668399e-01 1.239754828519079935e-02 6.669930110312066729e-02 -3.543850657408031957e-02 -6.419352425285568264e-02 6.192915991587986252e-02 -1.762783778543266719e-02 6.715944941612178587e-02 -2.972090394769817401e-01 1.930284378517140631e+00 -6.823895546869630790e-02 -6.066020881863179795e-04 1.319028839732209503e-02 -1.113710095553263960e-02 2.669238160632339887e-04 1.555480821926321852e-02 8.859036104104021231e-03 2.264978497968528695e-02 -2.621366673408642711e-01 -2.342929700889667330e-02 -9.193517629365613453e-03 -2.636191574909644286e-01 -1.151835320254694130e-02 -1.431798246624789717e-01 -5.713454677523723824e-01 3.689973730520200446e-02 1.945284079685302703e-02 1.191992000547397942e-02 -4.351094417597699163e-04 -3.219006735416694853e-02 6.733566637787683634e-03 1.838703525873144201e-03 -5.725397746674312782e-03 4.642112241836887643e-03 -7.724255562185216315e-04 7.781892209193807565e-03 -3.996298336423611750e-03 1.114938417538709767e-03 9.916810306167242461e-03 -1.291060892987168536e-02 3.996770767957088730e-04 1.091175111436069878e-02 -1.321579970009628333e-02 3.374578439185936356e-03 4.425516556968726034e-01 -7.217681402450573103e-01 6.329826649809476569e-02 -1.791460372587620840e-03 9.985785309964080939e-03 1.368634150682060228e-03 -2.851124300782170891e-03 -2.753803405014011458e-03 8.002990166569676645e-04 -2.819471388080889949e-03 -2.873801014359250380e-03 -5.447135573822408944e-04 -1.888781268355801957e-03 1.542961386305654161e-03 -1.896812604414350491e-03 4.467785006213290458e-03 -4.309048011173912708e-03 -6.631048995158085775e-03 -5.682170261418043739e-02 1.110544804283132569e-02 7.555786477569180482e-02 -5.782231260076811652e-02 3.100095718596991134e-03 -7.876898190450978832e-02 -8.506129749061069542e-03 -4.883524755126052164e-03 -7.543314285101744045e-03 7.533393222911808143e-03 4.141807248543084505e-03 -3.212061991883670680e-03 1.160528060459234748e-02 5.569495340832007410e-03 4.456446649424740739e-03 -1.279817022505199894e-03 -8.338416554897645598e-04 1.131945952721497700e-03 -1.129111363524343790e-03 -8.952577547609053563e-04 -9.269106674622594813e-04
3.892835830728296354e-03 1.231203817774397143e-02 5.073914662866749019e-03 1.445640490537454179e-02 -1.389090436054664021e-02 -3.828112710727152312e-03 -2.942870504462713477e-02 1.683084578950564542e-02 -2.195436576332220405e-02 3.249006137752996626e-02 -6.823895546869630790e-02 1.305424701312108082e+00 -3.543708927948195295e-03 -1.476348540173046857e-03 4.960531094981457390e-03 4.158342352193051400e-03 3.958976245328105388e-04 3.480403102545558819e-03 1.453615134812051013e-01 -4.520697337893097786e-03 -4.220925357350376328e-01 -1.464816486456052003e-01 -3.165763701663878993e-02 -4.194001484292949056e-01 1.653888310220103658e-02 3.681706178695235560e-02 -2.374152700896081380e-01 -1.674297352439449091e-03 -5.560519141707743508e-04 7.239068377942933438e-03 3.648116296709244706e-03 2.011141035365331467e-03 2.343213159809382287e-02 1.182023695204073056e-03 -8.017163112555766033e-04 -2.685300832749966046e-03 -1.046435845274677366e-03 1.332256922652162332e-03 6.045233894417401804e-03 -6.007911803321817380e-03 4.504162234243159514e-03 3.963228129123754287e-03 3.299934256994791360e-03 -6.982538055602467882e-04 4.566523196580074551e-03 -4.842848400147182347e-02 6.286032246713785243e-02 -1.471855716295597527e-01 4.889666365053251928e-04 1.386114117397680041e-03 -7.643942201599938056e-04 1.596818581051226080e-04 1.795239824849506095e-05 -1.094623861625908939e-03 3.033010440931535687e-04 2.593649115375986497e-04 6.154365578506996830e-03 -3.902284461385400159e-04 -1.947362778429860726e-03 -1.129111363524354632e-04 5.956841954620158142e-02 -4.840061054103329125e-03 -6.136791125484770265e-02 1.052671941508351305e-02 -7.059071963925035373e-03 -1.939142469758179180e-02 1.790515509521881186e-03 4.127161871024563958e-03 -3.631108761526424464e-03 -5.935865994561378978e-02 -9.150526359875791466e-03 -6.827013594986476586e-02 -1.340760690243553589e-03 -3.201668498160887069e-03 -2.459384073738519333e-02 -1.605322348642563126e-03 4.498020624316053859e-03 4.615419860230601801e-02 -3.236156000059327124e-04 -5.688075655578743537e-04 3.684965956272001804e-04 7.138440461444781494e-04 8.362038131540215375e-04 4.110154335841185134e-05
-3.191605706511068119e-01 9.169896052722836810e-03 1.466252678315932423e-01 -2.936927315779391812e-01 -1.466068430018118984e-01 4.766928652817320478e-02 -1.279344590972330067e-03 9.682011834338099393e-03 5.357373582580123375e-04 7.185683614730257150e-03 -6.066020881863179795e-04 -3.543708927948195295e-03 1.697894362642515143e+00 -2.502266683975802319e-01 2.945771234074444078e-01 3.623786072767165578e-02 -9.380128084843498276e-03 -5.153802835072592015e-02 2.358756157240324974e-02 5.293642568797782277e-02 -4.043069058176331637e-03 5.102260554833669415e-05 -2.954586806477514909e-03 4.781007112496434355e-03 -7.928960145371657942e-02 4.517484803469684618e-02 5.944275275846204465e-02 -5.390113087806866488e-02 -5.714437335112064476e-02 -3.935354668685287632e-02 9.356034076667780683e-03 5.884134741713708747e-03 1.017617521770467718e-03 -1.375200948988697033e-02 -7.180959299400972056e-05 -8.949742958412266330e-03 -3.668761554694997817e-02 7.186156046263170345e-03 5.081473567392430501e-02 -3.889528809998313297e-02 -5.344145499660021836e-02 2.984822424580255325e-03 -1.035569920018980343e-03 5.466032835136578607e-04 1.085647662501620751e-03 -1.268006234183801165e-03 -1.202810682649781658e-03 -7.341586020572640151e-04 -4.354925837329475802e-01 4.103795407409542850e-01 -5.691855107841577166e-02 -4.415926196851761576e-01 -3.337587050163377117e-02 -4.271947962898757778e-01 -8.568018279865086129e-03 -2.385779240919659420e-03 -1.519292566509605411e-02 1.247691678271038284e-03 -2.247356801793017663e-03 -8.149443941755474090e-04 2.226569814347374113e-03 2.924351188374793142e-03 1.599180738715450531e-03 -7.159227448890382109e-03 1.170827067875477787e-02 -1.480600423968761459e-03 -5.598313664336254138e-04 -5.801459223464099785e-04 -5.574692087693575940e-04 -1.272730549512380172e-03 1.599653170248314937e-03 -3.557409442401105858e-04 -7.074189772976404063e-03 1.114938417538639294e-04 -5.861930459669534646e-03 -4.950137601258638650e-03 1.067695264253174479e-04 3.720398321236104318e-03 -6.931043018521231870e-03 6.136885611791377017e-04 -7.365207597215413758e-04 -5.439104237763947580e-03 6.151058557777173670e-04 9.009269331551887812e-04
2.663285523318898590e-02 -2.635978980719859699e-01 -3.148567193867943259e-02 -9.572124259795930512e-02 -3.768827277669095643e-01 2.908949920403695877e-02 -2.285623755954341741e-03 1.616377246511385701e-02 -2.239325465734514665e-03 -8.033698216205703221e-03 1.319028839732209503e-02 -1.476348540173046857e-03 -2.502266683975802319e-01 1.766379927371362069e+00 4.115870757389326895e-02 1.989881616386848882e-03 -7.223478137358707064e-04 -1.405578296551316525e-02 -5.244556932534108484e-02 -1.348239281408659673e-01 5.713114526820069379e-03 2.987657013777405331e-03 -7.665674052111340342e-03 6.922539250929834326e-03 6.592451338923774329e-02 -7.653863263789957225e-03 -8.765683633211801551e-02 -2.414030646584407885e-02 -3.833970861734523061e-02 -4.281646982268277890e-02 2.822778408810829552e-03 -1.122733537830802528e-02 2.828447587205139974e-03 -4.067635497884868750e-03 -1.021349730880038650e-02 3.341508231886078893e-03 -4.591940013047690616e-02 1.057585229450045544e-02 6.624907385230946466e-02 4.265584310151199210e-03 4.739433137605138582e-03 3.313162339914758371e-03 -7.351034651229830692e-04 -3.708587532914693554e-04 1.344540142506408555e-03 -1.687053003826539986e-03 -8.149443941755192197e-04 3.512528446779726501e-03 4.153514101927242574e-01 -7.747622025800435797e-01 6.828572619044900871e-02 -3.392578080587745071e-02 -1.575630026802609385e-01 -6.194380529339841429e-02 -2.929075503703388954e-04 1.330367196520746993e-03 -2.631443638004440748e-04 -5.929015737334975130e-04 4.582585868697140827e-04 4.745574747532252044e-03 -7.443631231669313106e-03 9.386269694770625616e-03 1.165016160021351260e-03 1.188873952430555270e-02 -1.438365044931480194e-02 9.448630657037397542e-07 -1.828310032150258458e-04 -1.135111243991612784e-02 -2.220428204420275072e-04 -1.386114117397670934e-03 2.105154910403559971e-03 -6.925846271659793010e-04 3.382609775244496166e-03 5.598313664336217275e-04 8.171648223799451299e-03 3.826695416128521473e-04 -3.543236496415485388e-04 -3.037262324727217112e-03 9.070685430822647837e-05 4.210782252339971554e-03 -9.618706008935373796e-04 -1.278399727906650045e-03 -6.495933576761423519e-04 1.254305719731024392e-03
1.145277970578661431e-01 -1.133835678852901374e-02 -4.195522713828743200e-01 -1.799019277113277212e-03 -4.911539945024352011e-02 -2.607496083604008419e-01 1.613778873080681450e-02 3.020254789544420289e-03 5.800986791931148426e-03 1.793822530251839220e-03 -1.113710095553263960e-02 4.960531094981457390e-03 2.945771234074444078e-01 4.115870757389326895e-02 1.787088491182544425e+00 5.237328730081421829e-02 -1.732453674133951904e-02 -1.426922753205722427e-01 7.480953322764879315e-03 2.606310280456541895e-02 9.538392648350053904e-03 -4.852344273957580334e-03 7.026474188158016512e-03 -4.952972190455769141e-03 2.148146179893395749e-02 -3.722004588447799106e-02 5.985707521277621596e-03 -5.395026375748543379e-02 -5.839537205012168553e-02 2.832699471000837965e-02 -1.553685582101461959e-02 6.946160827572602295e-03 -3.679769209410528250e-03 -2.994743486770142221e-03 1.201865819584078086e-02 -1.120040678093527087e-02 5.620517946380403085e-03 2.262474610844391991e-03 -1.175031708517892612e-02 5.121677490838423552e-02 7.069607187107712631e-02 -2.478375821359326582e-03 9.311625512579557598e-04 4.775337934102145618e-03 -3.231431684730967668e-04 6.406171585519088076e-04 2.138225117703428275e-03 -7.152613407430394917e-04 -5.302996713148317581e-02 6.652450143596413956e-02 -1.670413965239383458e-01 -4.298446647576615876e-01 -6.234537209632548538e-02 -7.731115268042467736e-01 -1.264226781920988266e-02 -8.985647754909337551e-04 -2.242774215924329267e-02 5.287453715717383047e-03 -6.519555153403780250e-05 6.712307218809194544e-03 4.054879846497702611e-03 2.521839522382001916e-03 -1.076718706530689282e-02 -2.968759752463190783e-03 2.774590392459629854e-03 1.264699213453842480e-03 9.273830989951055643e-04 3.491269027801200331e-04 1.110214102210137482e-03 3.425128613201505138e-04 -8.064406265841269879e-04 3.557409442401010991e-04 -2.505776850264917859e-03 6.751046604503259862e-04 -3.683076230140514690e-03 5.291233167980041664e-05 4.795180058482111964e-04 1.532567892582840409e-03 -2.181688818726130932e-03 -4.613766349865608754e-03 1.652093070395263714e-03 -2.362157664276852474e-04 2.917737146914807685e-03 -1.385641685864829296e-03
-3.187949086446767444e-01 -2.266820980946671060e-02 -1.452741136476268791e-01 -1.340288258710716288e-03 9.355089213602171133e-03 -2.575696717127540225e-03 -2.941268961566332329e-01 -1.535577281447130515e-01 -1.476301297019763127e-02 7.157337722758913209e-03 2.669238160632339887e-04 4.158342352193051400e-03 3.623786072767165578e-02 1.989881616386848882e-03 5.237328730081421829e-02 1.698987569209542414e+00 -3.072949802719111556e-01 -2.339339221239968292e-01 5.905394160692859634e-05 -3.978818369707986732e-03 -4.075666833943338355e-03 2.350866550641639297e-02 5.266336026198742415e-02 -7.548038600430364252e-03 -7.926550744554089478e-02 3.145354659444526968e-02 -6.772589482401533689e-02 -5.379672350930753133e-02 -4.738535517692711585e-02 5.078733464501870853e-02 9.385324831704778409e-03 5.540677017327867368e-03 -2.286568619020030654e-03 -1.368917609601753849e-02 1.840120820471702725e-03 8.758408187605839362e-03 -3.664604157205869628e-02 -3.909843365911100550e-03 -5.114118586312736692e-02 -1.015727795639054763e-03 3.283399153344927464e-04 -1.166905886152780694e-03 -3.892883073881592271e-02 -5.286792311571376912e-02 8.573687458259373131e-03 -1.250053835935354893e-03 -1.035569920019002027e-03 1.026121289361872418e-03 1.237770616081086336e-03 -2.203893100770337992e-03 1.281234317103809375e-03 -8.599198761033551019e-03 7.511661372400398051e-04 1.447152271442590787e-02 -4.421595375246026860e-01 5.961282811029001982e-02 4.250183042180110671e-01 -4.350640883326477582e-01 4.125966619246445588e-01 -3.281792886133158560e-02 -1.277454864840948338e-03 1.648786049665269902e-03 5.527448934407840075e-04 -5.603037979664627147e-04 -5.376270843894049092e-04 6.727425027860662980e-04 -7.121432926261944338e-03 1.163409892809650834e-02 -1.088954683231639067e-03 2.258222727048698423e-03 2.344677697561220464e-03 -2.976791088521739317e-03 -6.969782404215392815e-03 1.351154183966386205e-03 5.715949116017210278e-03 -4.912815510163043818e-03 -6.869154487717057424e-04 -3.668903284154862669e-03 -5.614376336453291358e-03 3.108599486188566704e-04 -1.022814268631885327e-03 -7.283004510498497681e-03 7.436072327143515570e-04 6.401447270190348607e-04
1.450364805866055087e-03 -2.619495844538535234e-01 -4.473926616140414328e-03 -5.727287472805753926e-03 1.541874793780092547e-02 1.681856256965423243e-04 -9.346538202857487820e-02 -3.675498428353515812e-01 -5.474064171195230574e-03 -8.307236073728907488e-03 1.555480821926321852e-02 3.958976245328105388e-04 -9.380128084843498276e-03 -7.223478137358707064e-04 -1.732453674133951904e-02 -3.072949802719111556e-01 1.746479221481361810e+00 -3.307209702600778789e-02 3.992046452627944636e-03 -1.061175709099746942e-02 -5.817994327113962597e-03 -5.290382791221077963e-02 -1.347214104982363270e-01 2.609664544339814624e-02 5.964259129685983013e-02 1.906969882370727898e-02 8.478870449615300009e-02 -1.206164946533078153e-02 -1.398350094098629350e-02 5.204683711161112863e-02 6.126492118068632003e-03 -1.290635704607603386e-02 -8.135270995769585279e-04 -3.259305145169093861e-03 -1.352713208024799822e-02 -2.946555470418984156e-03 -4.595058061164536412e-02 -4.767306598043605757e-03 -6.773109157087678356e-02 -8.867539871695510716e-04 -1.617133136963954049e-03 -1.062026085858880971e-03 -6.861123151658644198e-03 -1.119095815027815882e-02 -1.382334665134838086e-03 -1.839648388938832681e-03 -1.932717400911348853e-03 -3.185605826043803879e-03 -1.827837600617448263e-03 -9.068795704691802462e-03 -3.254108398307837581e-03 2.508139007929193268e-03 1.092261703961631579e-03 -2.046573400329485155e-03 5.968936201861256563e-02 -1.600857870657086401e-01 -7.410513781216152007e-02 4.168778364753800703e-01 -7.647291741167938639e-01 6.378156395620582231e-02 -1.420129187763264364e-03 2.358850643546884628e-03 -1.847207293464468779e-04 -3.604652595686537063e-04 -3.226707369402242293e-04 5.437686943165388623e-04 1.231723492460538687e-02 -2.314536565765060866e-02 3.375050870718811821e-03 -8.166923908470900481e-03 8.241095659129180420e-03 -2.432549962672337675e-03 3.425601044734338969e-03 -1.482490150100177883e-03 -8.673842943224714663e-03 5.385719474551264028e-05 2.900729611731992430e-04 3.318359086776164271e-03 -1.076199031844546003e-03 -1.597763444116884202e-03 -1.102182766151598055e-03 7.284894236629891554e-04 5.318161765352975509e-03 1.034625056953269149e-04
-1.171667996003962209e-01 -2.350157903342356414e-02 -4.219489165490496463e-01 -1.521938183093598206e-02 -5.268556454403158090e-03 6.393888365664673369e-03 2.243010431690758283e-02 7.246721768775193917e-02 -2.702719383366338768e-01 -4.440856408840509486e-05 8.859036104104021231e-03 3.480403102545558819e-03 -5.153802835072592015e-02 -1.405578296551316525e-02 -1.426922753205722427e-01 -2.339339221239968292e-01 -3.307209702600778789e-02 1.806776602882759430e+00 4.100233273651810416e-03 -5.772168468426991036e-03 -2.048935557993768804e-03 3.987322137299398155e-03 5.758467953974185857e-03 9.544534258277174305e-03 -3.538984612619616721e-02 3.432876490340308617e-02 -2.112005167629961433e-02 5.785916226033091525e-02 6.781234979452790967e-02 3.908426071312530101e-03 1.463214943559654896e-02 -4.913287941695917115e-03 -1.970039492006920700e-03 3.908898502845506613e-03 -1.147299977539282048e-02 -7.925983826714654359e-03 4.406368906942086452e-03 -3.755830686200243261e-03 3.668903284154851827e-03 -7.549455895028872902e-04 -4.483847678330380587e-03 9.434457711121741180e-04 -5.095882729144519258e-02 -6.876713392242861378e-02 1.344870844579401301e-02 -2.820416251146435531e-04 -1.825947874486055691e-03 4.544791346068707176e-04 -5.028561235712641214e-03 9.080134061480244411e-04 7.403002119843748313e-03 1.243439794475352175e-02 -1.948780073028416647e-03 -1.160717033072374699e-02 4.273176284884181442e-01 -7.312531481301946801e-02 -7.821297723349232012e-01 -3.777609779864878059e-02 6.614324918894985694e-02 -1.665373120783816552e-01 -5.385719474550889978e-05 3.401507036558691415e-04 -1.193503781452537674e-02 -8.494318960739618771e-04 4.832974581110491947e-04 9.680122108206719832e-04 3.495993343129763075e-04 -5.621935240977940290e-05 1.113993554472982039e-03 -2.367354411138285208e-03 -4.404006749277826656e-03 8.470697384096921058e-04 1.343122847907838105e-03 -1.125331911261507906e-03 -1.626581767621060456e-03 -4.393613255555037624e-04 -2.140114843834769402e-04 9.089582692137440374e-04 6.727425027860571907e-04 -2.847344848519354522e-03 -5.215644122723288745e-04 2.252081117121579323e-03 3.926850901093889568e-03 6.335306855590629562e-04
7.104425391079140575e-03 -2.210979573762702349e-04 -4.203695779347128847e-03 -2.941892571189701489e-01 1.537150478451538849e-01 1.482064961720599289e-02 -1.313359661337960144e-03 -9.190210608635653033e-03 2.588452368514613557e-03 -3.188081367275966693e-01 2.264978497968528695e-02 1.453615134812051013e-01 2.358756157240324974e-02 -5.244556932534108484e-02 7.480953322764879315e-03 5.905394160692859634e-05 3.992046452627944636e-03 4.100233273651810416e-03 1.698568994871432647e+00 3.077244205352767104e-01 2.337468392369861370e-01 3.613487065350919764e-02 -1.922323907188522741e-03 -5.244934877760391856e-02 -7.926078313021224508e-02 -3.123906267852892896e-02 6.778636606022085676e-02 -5.396490913500394393e-02 4.731260072086738988e-02 -5.090591495976543035e-02 9.321074143236390136e-03 -5.537369996597857509e-03 2.276175125297198037e-03 -1.373405709163863335e-02 -1.823113285288887470e-03 -8.737621200160181067e-03 -1.322335860462204964e-03 9.415560449807904367e-04 -9.864370406020416416e-04 -3.899544358494848317e-02 5.283579777147962009e-02 -8.530223757236672644e-03 -1.012893206441922538e-03 -3.377885459915775778e-04 1.188637736664120530e-03 -3.661722324855450073e-02 3.805435997150056343e-03 5.121819220298279296e-02 -7.076079499107818319e-03 -1.178102513481454026e-02 1.097458450823030323e-03 2.195389333178930473e-03 -2.368771705736876908e-03 2.941358723557559174e-03 -1.315721819002200858e-03 -1.647841186599568195e-03 -5.395168105208516911e-04 -4.918012257024519975e-04 4.162121804455836110e-04 -6.746322289174805538e-04 -4.420990662883971245e-01 -5.985471305511193274e-02 -4.251401915534877562e-01 -4.345259888167254392e-01 -4.124771367468322292e-01 3.286611687768283691e-02 1.207062566445469155e-03 2.003582130839657097e-03 -1.262809487322406540e-03 -8.527389168039561235e-03 -7.540007264372045569e-04 -1.453530097136137775e-02 -5.893583372370832067e-03 6.439241792818850563e-04 3.668430852622006286e-03 -6.649473824939413150e-03 -1.358240656959195086e-03 -5.697524286235863822e-03 -6.894193358958496456e-03 -7.648666516928500801e-04 -5.990431836606284303e-04 -5.430128038639724444e-03 -3.340090937287639740e-04 1.015727795639054763e-03
8.294952853874696178e-03 1.564787723123578500e-02 4.634553337311270301e-04 9.332601472638250850e-02 -3.672696909363683537e-01 -5.548708353386423708e-03 5.699414012367287619e-03 1.529969519152136852e-02 1.752720986893444282e-04 -1.537764639444270378e-03 -2.621366673408642711e-01 -4.520697337893097786e-03 5.293642568797782277e-02 -1.348239281408659673e-01 2.606310280456541895e-02 -3.978818369707986732e-03 -1.061175709099746942e-02 -5.772168468426991036e-03 3.077244205352767104e-01 1.747979664029710500e+00 -3.298564205549525674e-02 9.421229628201934631e-03 -6.472312000118660754e-04 -1.734674102338371743e-02 -5.960432434269868213e-02 1.899033032618756972e-02 8.485862436301561118e-02 1.179803266999722086e-02 -1.387814870915954520e-02 5.211533968387516147e-02 -6.015470707847345166e-03 -1.291627810826599665e-02 -8.021887427884295168e-04 3.347177410280481689e-03 -1.355972985601502055e-02 -2.870493993629268277e-03 1.857128355654503234e-03 -1.915237434195685455e-03 -3.206865245022298173e-03 6.887579317498523576e-03 -1.116591927903682821e-02 -1.439971312143200786e-03 9.184068998708390602e-04 -1.617133136963952965e-03 -1.014310501040495156e-03 4.591231365748407733e-02 -4.735653685342296193e-03 -6.770746999423402079e-02 -1.232951814445961032e-02 -2.344961156480948605e-02 3.389223816704473383e-03 8.225032987012100699e-03 8.269913982633375973e-03 -2.364992253474018039e-03 1.452726963530277370e-03 2.363102527342588605e-03 -2.749551521218302820e-04 3.184188531445296313e-04 -2.513335754790630176e-04 5.409341051194136839e-04 -5.993171939496735878e-02 -1.602053122435210808e-01 -7.437300649129052754e-02 -4.166321720782952265e-01 -7.653943577150541522e-01 6.397289872701225621e-02 1.804688455507546000e-03 -9.455244698567502257e-03 -3.246549493782155404e-03 -2.528453563841974797e-03 1.060136359727462596e-03 -2.028621002080985974e-03 -1.908623392735730247e-04 3.845592677442772451e-04 3.298516962396240426e-03 -3.652840612037772106e-03 -1.565638099882711966e-03 -8.665811607166173935e-03 -7.530558633714727092e-04 5.258162960680341953e-03 1.610991527036826222e-04 1.081868210238813273e-03 -1.508946315940072874e-03 -1.192417188926967039e-03
3.495993343131145433e-05 8.847225315782664135e-03 3.521032214371119275e-03 -2.251608685588723027e-02 7.239210107402790917e-02 -2.702270573410125998e-01 1.525103474363727687e-02 -5.430128038639694954e-03 6.420344531504602187e-03 1.172948285458000756e-01 -2.342929700889667330e-02 -4.220925357350376328e-01 -4.043069058176331637e-03 5.713114526820069379e-03 9.538392648350053904e-03 -4.075666833943338355e-03 -5.817994327113962597e-03 -2.048935557993768804e-03 2.337468392369861370e-01 -3.298564205549525674e-02 1.806897545355170331e+00 5.156495694809865027e-02 -1.399342200317625629e-02 -1.427031412458278914e-01 3.519473190312704530e-02 3.413695770106379979e-02 -2.110729602491251758e-02 -5.785018606120659324e-02 6.773865047540247875e-02 3.978345938175127314e-03 -1.462317323647235531e-02 -4.980373219361379500e-03 -1.977598396532606780e-03 -3.854096445034153624e-03 -1.144465388342149822e-02 -7.958581602481673220e-03 3.392058405901511716e-04 -1.712091875067889464e-03 4.705418067239559138e-04 5.107599031159333614e-02 -6.868587569877748766e-02 1.336083618068292789e-02 7.346310335900989308e-04 -4.461170964753320180e-03 9.628154639592665168e-04 -4.470147163877546785e-03 -3.609849342547918893e-03 3.687328113936215197e-03 -4.048738236570590993e-04 5.763664700835841774e-05 1.100765471553022401e-03 2.396645166175321966e-03 -4.356763595992274238e-03 8.484870330082636396e-04 9.306901197252648533e-05 3.732209109557490471e-04 -1.219487515759583654e-02 8.536837798696676966e-04 5.177849600094895210e-04 9.552565594335804371e-04 -4.273733754092950976e-01 -7.353491295200509370e-02 -7.821926057287929002e-01 3.787672571514696940e-02 6.641017300501314558e-02 -1.665859725262657520e-01 5.074859525932457448e-03 9.486425179736002926e-04 7.371349207142442218e-03 -1.250526267468182740e-02 -1.959173566751253384e-03 -1.154150234765685332e-02 3.406231351887263918e-04 -2.017282645292405572e-04 8.933680286295182056e-04 -1.372413602944869658e-03 -1.087537388633071003e-03 -1.634613103679601618e-03 -2.126886760914905878e-03 3.786538735835843095e-03 6.425068846833046320e-04 -4.922736572353052361e-04 -2.878525329687809005e-03 -5.092811924181067217e-04
7.164896627284656969e-03 5.735318808864492413e-04 3.506859268385443835e-03 -1.270840823380955074e-03 -9.666421593753840927e-03 -4.719591013225372597e-04 -2.938240675440729199e-01 1.467462103040042265e-01 -4.765605844525330065e-02 -3.190641946184042954e-01 -9.193517629365613453e-03 -1.464816486456052003e-01 5.102260554833669415e-05 2.987657013777405331e-03 -4.852344273957580334e-03 2.350866550641639297e-02 -5.290382791221077963e-02 3.987322137299398155e-03 3.613487065350919764e-02 9.421229628201934631e-03 5.156495694809865027e-02 1.697987904086020405e+00 2.505261899894105637e-01 -2.943612221969295062e-01 -7.925086206802223199e-02 -4.513327405980552265e-02 -5.936007724021236109e-02 -5.419073140770895580e-02 5.705461135987811849e-02 3.940504172393410193e-02 9.341861130682119554e-03 -5.886969330910848779e-03 -1.043601256077535165e-03 -1.373547438623730702e-02 5.055017401551768915e-05 8.948325663813663788e-03 -1.285013769366616203e-03 1.191472325861252755e-03 7.544731579700391473e-04 -1.034152625420414230e-03 -5.692799970907265082e-04 -1.047380708340357389e-03 -3.893355505414444750e-02 5.343389609207453012e-02 -3.018365063413015574e-03 -3.670934739746134490e-02 -7.243792693271467777e-03 -5.083693995596852422e-02 -5.371546528565784503e-04 3.425128613201620063e-04 5.494378727108090599e-04 -1.261864624256721096e-03 -1.621385020759665615e-03 3.727484794228876769e-04 2.239797897267328114e-03 -2.918682009980501368e-03 -1.620912589226784946e-03 -7.120015631663378225e-03 -1.174748249598179042e-02 1.482962581633034699e-03 -8.544869134755191456e-03 2.381527357123955878e-03 1.508048696027646657e-02 1.218873354766867884e-03 2.193499607047537901e-03 8.135270995769487701e-04 -4.349393664079739263e-01 -4.103119830317559780e-01 5.690059868016726641e-02 -4.416200207140817957e-01 3.315052066046177137e-02 4.271820406384886915e-01 -5.787286277478357124e-03 -1.280289454038199826e-04 -3.721815615834640940e-03 -6.532783236324132478e-03 -9.684846423537634211e-05 5.868072069596625556e-03 -5.123519973816584652e-03 -5.262887276008787170e-04 -8.886437133009744346e-04 -6.822383765964478916e-03 -6.765219550489097716e-04 7.204580876044551496e-04
8.035587942337125283e-03 1.318036733513210448e-02 -1.396980042653347574e-03 2.269561083837215616e-03 1.625684147708636451e-02 -2.337118793035576885e-03 9.568533780146232237e-02 -3.766729681663217866e-01 2.898131238301306090e-02 -2.683978024457962450e-02 -2.636191574909644286e-01 -3.165763701663878993e-02 -2.954586806477514909e-03 -7.665674052111340342e-03 7.026474188158016512e-03 5.266336026198742415e-02 -1.347214104982363270e-01 5.758467953974185857e-03 -1.922323907188522741e-03 -6.472312000118660754e-04 -1.399342200317625629e-02 2.505261899894105637e-01 1.766871256165531534e+00 4.111429900980486524e-02 -6.588719129814227249e-02 -7.661894599848497953e-03 -8.770596921153496484e-02 2.421778523723244411e-02 -3.829388275865826252e-02 -4.280465903436139752e-02 -2.743882342824141042e-03 -1.117017116283252481e-02 2.835534060197970538e-03 4.150783447667284222e-03 -1.023003241245032564e-02 3.396310289697302212e-03 1.668628174045188109e-03 -8.820296718409967839e-04 3.493158753932655135e-03 7.322688759258298100e-04 -3.614101226343624605e-04 1.319028839732211151e-03 -4.290623181392533292e-03 4.723370465488055392e-03 3.336783916557512462e-03 4.593829739179111638e-02 1.054419938179913807e-02 6.619001991070252999e-02 2.040904221935283805e-04 -1.152071536021121410e-02 -2.045628537263772010e-04 1.300604009950851684e-03 2.120745150987787646e-03 -7.969919959270225325e-04 7.378435680135282324e-03 9.381072947909220583e-03 1.105962218414429168e-03 -1.188212548284557114e-02 -1.441672065661468022e-02 4.251883795698338520e-06 2.716481313918360356e-04 1.325170449659332852e-03 -2.480265547490754932e-04 6.198301711062611380e-04 4.662899229282609363e-04 4.757857967386490243e-03 -4.151945629238162905e-01 -7.755067546758235286e-01 6.833296934373453424e-02 3.366925048353697214e-02 -1.575025314440554325e-01 -6.153042770214996182e-02 -4.667623544611128198e-04 -3.217258738745133609e-04 -3.044821229252902758e-03 -3.459143683567067994e-03 4.979428356295713138e-04 8.179679559857992027e-03 1.193834483525533152e-03 -7.280169921301351578e-04 1.118245438268677776e-03 -2.281844303691489106e-04 4.128579165623135275e-03 -8.319519293583177780e-04
-1.774452837404797562e-03 -1.103174872370587742e-02 5.005412090602715317e-03 -1.624314096263353158e-02 3.059466606771425908e-03 5.768861447697041026e-03 1.841065683537449101e-03 -4.926752240382295533e-02 -2.606848852403996775e-01 -1.144607117802006330e-01 -1.151835320254694130e-02 -4.194001484292949056e-01 4.781007112496434355e-03 6.922539250929834326e-03 -4.952972190455769141e-03 -7.548038600430364252e-03 2.609664544339814624e-02 9.544534258277174305e-03 -5.244934877760391856e-02 -1.734674102338371743e-02 -1.427031412458278914e-01 -2.943612221969295062e-01 4.111429900980486524e-02 1.787006288095827733e+00 -2.135862960039150438e-02 -3.728051712068348317e-02 5.967755123029118078e-03 5.393325622230273064e-02 -5.822576912982660446e-02 2.834400224519117301e-02 1.560724811941025664e-02 7.007104495310946014e-03 -3.677407051746252840e-03 3.028286125603133622e-03 1.198133610474520772e-02 -1.109552698064137505e-02 -6.434517477490193493e-04 2.127359192447769200e-03 -7.483315480429157110e-04 -9.321074143236818613e-04 4.738960706072284368e-03 -3.255053261373591655e-04 -5.122953055977134268e-02 7.065969464304726333e-02 -2.480737979023582042e-03 -5.649336269884581291e-03 2.235546013471628474e-03 -1.178102513481452812e-02 -9.212414890679781164e-04 4.558964292054381315e-04 1.105962218414440010e-03 -2.655065214647241460e-04 -8.338416554897346358e-04 4.502272508111709697e-04 -3.996298336423636036e-03 2.504359555666356082e-03 -1.088293279085645118e-02 2.884666939614930273e-03 2.889863686476346148e-03 1.270368391848115171e-03 1.273533683118238322e-02 -9.037615223523413899e-04 -2.243813565296610968e-02 -5.269973749001731142e-03 -6.708527766546425555e-05 6.726952596327702948e-03 5.297563750520480064e-02 6.660481479654956072e-02 -1.670017122751785155e-01 4.299556861678825448e-01 -6.201655974945814026e-02 -7.730770393023482789e-01 -1.502332274480127044e-04 5.815632169449719713e-04 1.528316008787140769e-03 2.278064851428629640e-03 5.711697232221434745e-04 -3.667958421089144699e-03 1.620440157693978816e-04 2.939941428959008674e-03 -1.363437403820623537e-03 2.089092238286472877e-03 -4.634553337311246232e-03 1.550520290831347830e-03
-3.469929295462155783e-01 1.433054914502184807e-01 -1.632439918628453626e-02 7.551818052693249142e-03 -3.793625208830706756e-04 -3.311272613783352789e-03 7.576384492401656151e-03 3.056632017574647565e-04 3.393475700500274070e-03 -3.468275785097162389e-01 -1.431798246624789717e-01 1.653888310220103658e-02 -7.928960145371657942e-02 6.592451338923774329e-02 2.148146179893395749e-02 -7.926550744554089478e-02 5.964259129685983013e-02 -3.538984612619616721e-02 -7.926078313021224508e-02 -5.960432434269868213e-02 3.519473190312704530e-02 -7.925086206802223199e-02 -6.588719129814227249e-02 -2.135862960039150438e-02 2.480703019090151340e+00 2.631443638004569226e-04 -1.058719065128877184e-03 4.971869451770270787e-03 -2.362157664363365031e-06 4.960531094993029784e-05 -1.465777412193880025e+00 -1.639337419009441390e-04 9.821851568064380623e-04 9.335247089223286387e-04 2.078698744556409798e-05 -7.322688759262559828e-05 3.173700551415831184e-02 -4.952830460995910622e-02 5.374381117762744992e-03 -2.125941897847868217e-04 -9.732089576825159009e-05 -1.188637736664033794e-03 -2.404676502233259877e-04 1.398397337252783434e-04 1.190055031262795063e-03 3.169401424466873618e-02 4.970688372937856481e-02 -5.356901151047184159e-03 -7.105370254144663389e-03 2.066415524709576835e-03 7.388829173858281474e-03 5.893583372370745331e-03 -4.259442700224049319e-03 -5.410285914259836161e-03 5.835001862296643194e-03 -2.930492798301976426e-03 6.081611122447335913e-03 -7.065686005385050754e-03 6.264442125662489803e-04 -7.696382101746959692e-03 5.911063339086440604e-03 3.024506673339949492e-03 -6.353259253839057402e-03 -7.060016826990829671e-03 -6.179404449747926721e-04 7.696382101746905915e-03 -7.089307582027826529e-03 -2.684355969684174351e-03 -7.386939447726791758e-03 5.800514360398316763e-03 4.258970268691169084e-03 5.459418793676845336e-03 -4.779211872671544625e-02 1.703115675943565280e-03 -1.899174762079323042e-04 -4.843746020059601365e-02 -1.725319957987731575e-03 3.184188531443917208e-04 3.100568150129877007e-03 1.275565138709094980e-04 1.396035179587631989e-03 3.202613361226523507e-03 -2.754275836548122696e-04 -1.393200590390553974e-03
1.207034220553515752e-01 -5.710643709903235887e-01 3.671076469205989540e-02 -9.165171737394265934e-05 -3.253163535242117009e-03 1.302966167615136200e-03 1.464537751851515313e-04 -3.401034605025860837e-03 1.283596474768051391e-03 -1.207993256565212947e-01 -5.713454677523723824e-01 3.681706178695235560e-02 4.517484803469684618e-02 -7.653863263789957225e-03 -3.722004588447799106e-02 3.145354659444526968e-02 1.906969882370727898e-02 3.432876490340308617e-02 -3.123906267852892896e-02 1.899033032618756972e-02 3.413695770106379979e-02 -4.513327405980552265e-02 -7.661894599848497953e-03 -3.728051712068348317e-02 2.631443638004569226e-04 1.710285296886245643e+00 -9.985785309964094469e-02 -9.637603270261222484e-05 2.408928386029565369e-03 -1.238243047613942285e-03 -6.047123620544400918e-05 -3.825448196881812146e-01 2.037172012825669287e-02 -2.362157664272537689e-05 2.822778408810875522e-03 -3.387334090573050345e-04 5.067347864560055315e-02 -8.445705756008851928e-02 8.642190030523404232e-03 -1.190527462795610680e-04 -4.542901619937300510e-03 4.568412922711458015e-04 1.407845967908868089e-04 -4.612821486799896856e-03 6.094366773834469526e-04 -5.051426921902829603e-02 -8.442918409965008419e-02 8.627544653004887154e-03 -4.751716357459386322e-03 -9.453827403968944817e-03 4.582113437164293986e-03 -4.989349418485633861e-03 2.186885565587537265e-03 5.110764322429466218e-03 -4.249049206501267877e-03 3.373161144587469989e-04 -4.820218929723401810e-03 -7.289146120425598133e-03 8.059681950512763513e-04 -8.330857650371718826e-03 4.155980194528748235e-03 3.349539567944647593e-04 -4.640694947238369235e-03 7.315129854732651052e-03 8.437627176797029551e-04 -8.311015525991789776e-03 4.696914299648143921e-03 -9.556345046598552218e-03 4.545736209134431868e-03 4.954861916587186867e-03 2.102320321206432082e-03 5.254855939950356380e-03 9.283137891148293686e-02 1.160764276225660294e-03 6.425068846833124382e-05 -9.372663666624389545e-02 1.086592525567359321e-03 2.329087456976998102e-04 2.201530943106015962e-04 -1.540126797108533861e-04 4.204640642412116796e-05 2.149563474491965635e-04 2.362157664276954118e-05 2.881832350417438417e-05
-1.298856013279288922e-02 3.661344379629170864e-02 -2.374856623880036155e-01 -1.056829338997515187e-03 1.202810682649790765e-03 7.324578485389759627e-03 1.034625056953240472e-03 1.200920956518371305e-03 7.367569754879583349e-03 1.320351648024209977e-02 3.689973730520200446e-02 -2.374152700896081380e-01 5.944275275846204465e-02 -8.765683633211801551e-02 5.985707521277621596e-03 -6.772589482401533689e-02 8.478870449615300009e-02 -2.112005167629961433e-02 6.778636606022085676e-02 8.485862436301561118e-02 -2.110729602491251758e-02 -5.936007724021236109e-02 -8.770596921153496484e-02 5.967755123029118078e-03 -1.058719065128877184e-03 -9.985785309964094469e-02 7.738173395143327360e-01 6.566798306704128450e-05 -1.194306915058391920e-03 -8.167868771536607175e-03 1.192417188926935597e-03 2.027061978022564465e-02 -1.972694557221567613e-01 1.464537751842965023e-05 -2.286568619020024474e-04 7.209305191373048104e-04 -5.546346195722116207e-03 8.575104752857911489e-03 -6.607427418515296122e-03 -1.526426282655734537e-03 5.267611591337445325e-04 3.179464216116882104e-04 1.519812241195766427e-03 5.371546528565632715e-04 3.014113179617355725e-04 5.572802361562010330e-03 8.615261433150660231e-03 -6.613096596909558839e-03 1.297769420753719372e-02 -2.031455591278109093e-03 -1.605558564408997649e-02 -3.729846951893200317e-03 3.805435997150073690e-03 3.140724830422547253e-03 4.542429188404454102e-03 -3.008444001223036304e-03 4.095981389856196211e-04 -1.165866536780498994e-02 -2.176492071864718093e-03 -1.454711175968274525e-02 -4.501800076578889309e-03 -3.009861295821608055e-03 3.760555001528732497e-04 1.166102752546927142e-02 -2.178854229529002175e-03 -1.454852905428132524e-02 -1.296210396695297168e-02 -2.036179906606666416e-03 -1.605133376029427988e-02 3.730791814958922190e-03 3.819136511602854583e-03 3.140252398889686099e-03 -1.021963891872750690e-02 1.459813436523099478e-04 2.610656650558812377e-03 1.021727676106323410e-02 1.781066878864720731e-04 2.583255621653198549e-03 -2.173185051134541917e-05 2.362157664277984110e-06 -1.162181570824217679e-04 -6.935294902316941268e-04 7.558904525685822208e-06 -5.243990014695752532e-05
-1.499828387355969274e-02 -1.933048102984338823e-02 1.607212074774080381e-03 -4.280754086671181846e-01 -2.210318169617161987e-02 -1.985681700059763743e-01 -4.280650151733954023e-01 2.133500802374882488e-02 1.988804472491935149e-01 -1.502143301866957700e-02 1.945284079685302703e-02 -1.674297352439449091e-03 -5.390113087806866488e-02 -2.414030646584407885e-02 -5.395026375748543379e-02 -5.379672350930753133e-02 -1.206164946533078153e-02 5.785916226033091525e-02 -5.396490913500394393e-02 1.179803266999722086e-02 -5.785018606120659324e-02 -5.419073140770895580e-02 2.421778523723244411e-02 5.393325622230273064e-02 4.971869451770270787e-03 -9.637603270261222484e-05 6.566798306704128450e-05 2.551232322630130334e+00 2.262947042377258348e-03 -1.625164473022626941e-04 2.103265184272111454e-03 -7.322688759258241993e-05 -2.314914510989883329e-05 -1.489825594510817197e+00 -1.113048691407145024e-03 -3.590479649699338807e-05 4.600538266945450490e-03 3.807798154814275374e-03 -3.562133757729817681e-04 4.016093217650291980e-02 6.631048995158039805e-03 5.965298479058278591e-02 4.004896590321598004e-02 -6.469004979388633114e-03 -5.967235448342982085e-02 4.561798881251317300e-03 -3.603235301087993718e-03 4.270781057012142264e-04 2.512390891724978342e-03 2.625302028077365016e-03 -6.680181874575143956e-04 -3.640557392183604163e-03 -7.900944955473405279e-03 1.182496126736910357e-03 -3.613628794810837177e-03 -8.003935029635719442e-03 4.648726283299343780e-04 2.638057679464275718e-03 2.638530110997308175e-03 7.369931912539449959e-05 -3.684965956271969278e-03 8.116846165988289563e-03 -4.086532759199536929e-04 2.727347239174070931e-03 -2.609239355960202896e-03 -2.362157664266735513e-05 2.889391254943455938e-03 -2.561523771141944149e-03 4.388888940227986257e-04 -3.786066304303000590e-03 7.995903693577409432e-03 -1.043601256077377089e-03 7.480008459699295786e-03 -2.381054925590310629e-04 4.251883795524866172e-06 6.571995053550994982e-03 2.820416251146347711e-04 -3.968424875976442334e-05 -4.266670902676768934e-02 1.308635346009270114e-03 1.382523637747976736e-02 -4.249238179114397940e-02 -1.340288258710667499e-03 -1.377374134039845155e-02
3.981180527372248264e-03 1.196999774795670657e-02 -4.445580724169038078e-04 -1.188873952430551453e-02 -1.857945662206325066e-01 -4.861414959388396517e-02 1.139410370940596717e-02 -1.857671651917269240e-01 -4.841572835008467468e-02 -3.974566485912258904e-03 1.191992000547397942e-02 -5.560519141707743508e-04 -5.714437335112064476e-02 -3.833970861734523061e-02 -5.839537205012168553e-02 -4.738535517692711585e-02 -1.398350094098629350e-02 6.781234979452790967e-02 4.731260072086738988e-02 -1.387814870915954520e-02 6.773865047540247875e-02 5.705461135987811849e-02 -3.829388275865826252e-02 -5.822576912982660446e-02 -2.362157664363365031e-06 2.408928386029565369e-03 -1.194306915058391920e-03 2.262947042377258348e-03 6.737440576357096589e-01 1.132980577778435749e-01 1.559024058425604036e-05 -2.092871690549318302e-03 2.026731275949563316e-04 -1.232573869219684773e-03 -2.094397644400441683e-01 -1.611086013343405315e-02 2.014920487628191204e-03 -1.707839991272176597e-03 -7.058127100859313500e-04 -6.653725708735106284e-03 -4.571247511908623634e-03 -8.667701333297601202e-03 6.675457559246475610e-03 -4.541956756871591214e-03 -8.734314179430224118e-03 -2.030983159745273527e-03 -1.706895128206480311e-03 -6.911673325674151398e-04 -1.106151191027579181e-02 -1.148622785831277145e-02 -6.945215964506886060e-03 -5.195801998343435590e-03 -9.577132034044200104e-03 -1.932244969378503312e-04 -7.106787548743427260e-03 -1.174181331758752250e-02 1.941693600035595841e-03 -1.125379154414792200e-02 -6.864430172388618495e-03 8.493374097673953710e-03 7.189463066993121224e-03 -1.173425441306183946e-02 2.012085898431045534e-03 1.122733537830802528e-02 -6.962223499689690689e-03 8.482035740885428277e-03 1.105962218414435240e-02 -1.143142580050154553e-02 -6.921121956331266478e-03 5.200053882139131327e-03 -9.552565594335709828e-03 -2.225152519748858145e-04 7.625044940285771646e-04 -1.148008624838490414e-04 1.199976093452660274e-04 -5.338476321265804635e-05 -1.436191859880374118e-04 1.237770616081091215e-04 -1.154291964225541596e-02 3.830758327311106770e-02 -2.089564669819328827e-03 9.433512848056158084e-03 3.819939645208718371e-02 -2.133500802374879192e-03
-3.831419731457368820e-04 -5.839253746092421763e-04 7.188045772394555978e-03 -1.081107595470915533e-01 -4.833966687329498829e-02 -6.259306794900155735e-01 1.081631994472384839e-01 -4.818943364584697686e-02 -6.261933514222832731e-01 4.492823877454456272e-04 -4.351094417597699163e-04 7.239068377942933438e-03 -3.935354668685287632e-02 -4.281646982268277890e-02 2.832699471000837965e-02 5.078733464501870853e-02 5.204683711161112863e-02 3.908426071312530101e-03 -5.090591495976543035e-02 5.211533968387516147e-02 3.978345938175127314e-03 3.940504172393410193e-02 -4.280465903436139752e-02 2.834400224519117301e-02 4.960531094993029784e-05 -1.238243047613942285e-03 -8.167868771536607175e-03 -1.625164473022626941e-04 1.132980577778435749e-01 1.730346629497416577e+00 -4.913287941714680724e-05 2.291292934348576919e-04 -3.004664548960195541e-04 5.196746861406253130e-05 -1.606975859007563762e-02 -3.530589504280786106e-01 -2.012558329963893514e-04 -6.755770919831991742e-04 -7.928818415911784850e-03 -6.191687669602566335e-02 -8.869902029359695919e-03 -8.439422416621877865e-02 6.192396316901847830e-02 -8.832107506731266822e-03 -8.442162519512438901e-02 1.889726131421568174e-04 -6.840808595745960681e-04 -7.939211909634603589e-03 1.020924542500462832e-03 5.081945998925295818e-03 -8.905334394323915093e-04 9.421229628201915549e-03 1.251518373687180059e-02 -1.365799561484896778e-03 -8.032753353139958363e-03 -1.024326049537028008e-02 -1.158638334327811645e-02 1.207534997978348089e-03 -3.843702951311346594e-03 -1.570362415211277746e-03 8.065351128906984163e-03 -1.025223669449452576e-02 -1.162559516050510472e-02 -1.241077636811072343e-03 -3.844647814377053722e-03 -1.618550431562525583e-03 -1.029428310091862978e-03 5.151865865787891297e-03 -8.692740204538924442e-04 -9.391466441632037587e-03 1.253360856665314271e-02 -1.416822167033273371e-03 -5.102260554837682318e-05 1.077143894910179486e-04 9.599808747621254006e-04 1.464537751851801610e-05 1.379500075937726894e-04 9.604533062949802656e-04 -9.623477567417307310e-02 -2.173185051134731219e-03 1.925394712152089446e-02 9.622627190658167295e-02 -2.175547208799009664e-03 1.915568136268694724e-02
-9.423402813253048405e-02 3.224439698044515024e-02 -3.655675201234853157e-03 -4.386526782562162607e-03 4.861320473081116519e-04 4.118658103433080545e-03 -4.344480376137832209e-03 -4.762109851182139142e-04 -4.056297141096301684e-03 -9.446929903589268429e-02 -3.219006735416694853e-02 3.648116296709244706e-03 9.356034076667780683e-03 2.822778408810829552e-03 -1.553685582101461959e-02 9.385324831704778409e-03 6.126492118068632003e-03 1.463214943559654896e-02 9.321074143236390136e-03 -6.015470707847345166e-03 -1.462317323647235531e-02 9.341861130682119554e-03 -2.743882342824141042e-03 1.560724811941025664e-02 -1.465777412193880025e+00 -6.047123620544400918e-05 1.192417188926935597e-03 2.103265184272111454e-03 1.559024058425604036e-05 -4.913287941714680724e-05 2.455815325939330496e+00 -5.763664700835185832e-04 -5.484930096451142920e-04 2.107044636531774096e-04 -2.692859737279951204e-05 -5.999880467273320078e-05 6.064603587264440210e-03 -5.681461614118806652e-03 7.785671661456996032e-04 -5.754216070179936013e-04 -8.267551824951734681e-05 -5.947912998649409339e-04 -5.678627024922281580e-04 7.795120292111994316e-05 6.288063702305493261e-04 6.157672599237020566e-03 5.599730958934646778e-03 -6.736873658517476219e-04 -4.138500227812182131e-04 -7.341586020571055048e-04 2.591286957711854202e-03 -4.067635497882900707e-04 3.968424875985658053e-04 2.355543622816787599e-03 -4.506996823438612527e-04 -1.034625056953479214e-04 -2.476486095227895846e-03 -4.228262219054196649e-04 -1.563275942218286937e-03 -2.315859374057125959e-03 -3.562133757728882556e-04 1.181078832139493499e-04 2.235546013471694828e-03 -4.407786201539093049e-04 1.536347344845698844e-03 2.317749100188420952e-03 -4.247159480368447627e-04 1.036987214617633192e-03 -2.570499970266053660e-03 -4.228262219056256634e-04 -4.124327281826304162e-04 -2.327197730845427179e-03 -4.305070137667246777e-01 4.096841215245913270e-01 -4.416384455438632228e-02 -4.302896952616113158e-01 -4.092041310872103210e-01 4.460745776373772897e-02 4.269836193946724943e-03 2.362157664174307278e-06 4.535342715402887470e-05 4.313772326502529446e-03 8.314794978243054187e-05 -3.684965956250209340e-05
9.779332730106299332e-02 6.821911334431607354e-03 1.843900272734529285e-03 -5.952637313977705776e-05 -3.118048116845479690e-04 1.237770616080932651e-04 3.826695416127083685e-05 -3.141669693488266849e-04 8.362038131538686108e-05 -9.784340504354564760e-02 6.733566637787683634e-03 2.011141035365331467e-03 5.884134741713708747e-03 -1.122733537830802528e-02 6.946160827572602295e-03 5.540677017327867368e-03 -1.290635704607603386e-02 -4.913287941695917115e-03 -5.537369996597857509e-03 -1.291627810826599665e-02 -4.980373219361379500e-03 -5.886969330910848779e-03 -1.117017116283252481e-02 7.007104495310946014e-03 -1.639337419009441390e-04 -3.825448196881812146e-01 2.027061978022564465e-02 -7.322688759258241993e-05 -2.092871690549318302e-03 2.291292934348576919e-04 -5.763664700835185832e-04 2.179724448412516669e+00 -1.952096542389073486e-01 -6.141609927177646422e-06 -1.317611545133645038e-03 1.568472689079850155e-04 2.135862960039132917e-03 5.133441036006507543e-03 -8.102200788469717625e-04 1.700753518282228195e-05 1.381862233601976499e-03 -1.856655924121473379e-04 -2.362157664276861792e-06 1.385169254331963156e-03 -1.610991527036968523e-04 -1.998385383978248594e-03 5.292178031045926059e-03 -8.097476473141150544e-04 3.226234937869362166e-03 -8.331802513437418581e-03 -3.730319383426054965e-03 -8.210860041026504623e-04 7.322688759258402184e-04 -3.217258738745171556e-04 -4.360543048255173222e-04 6.878603118374350964e-04 6.070745197191451973e-04 3.089702224874162854e-03 6.675457559246482549e-04 3.958976245328064622e-03 4.856596157753167433e-04 6.883327433702815046e-04 6.505382207418575029e-04 -3.093481677137002207e-03 6.552625360704122243e-04 3.963228129123752552e-03 -3.235211136993617828e-03 -8.362038131540149022e-03 -3.727484794228917101e-03 8.399832654168653363e-04 7.209305191373076294e-04 -3.566858073058146780e-04 4.016726275904297649e-01 -8.721407349952594590e-01 8.336810287685689214e-02 -4.016976664616710435e-01 -8.724152177158484012e-01 8.422509367745655007e-02 4.157397489126731942e-05 2.598373430704549919e-05 4.299126948983875162e-05 1.086592525567144242e-05 2.551130277419115259e-05 -5.858151007406601319e-05
-1.040199749040969165e-02 1.860435376384505287e-03 2.332016532480710169e-02 -4.369991678912351295e-04 7.369931912544532156e-05 5.612486610321839372e-04 4.464477985483567154e-04 7.700633985542399611e-05 5.333752005937457104e-04 1.057301770530335097e-02 1.838703525873144201e-03 2.343213159809382287e-02 1.017617521770467718e-03 2.828447587205139974e-03 -3.679769209410528250e-03 -2.286568619020030654e-03 -8.135270995769585279e-04 -1.970039492006920700e-03 2.276175125297198037e-03 -8.021887427884295168e-04 -1.977598396532606780e-03 -1.043601256077535165e-03 2.835534060197970538e-03 -3.677407051746252840e-03 9.821851568064380623e-04 2.037172012825669287e-02 -1.972694557221567613e-01 -2.314914510989883329e-05 2.026731275949563316e-04 -3.004664548960195541e-04 -5.484930096451142920e-04 -1.952096542389073486e-01 4.052196435391078322e-01 -9.921062189933990759e-06 1.530678166451420298e-04 1.025176426296168326e-04 -2.286568619019863741e-04 -8.541562114025227784e-04 -2.653647920048650844e-03 3.165291270133176334e-05 -1.577921319736941220e-04 -8.881712817681018972e-05 -3.023561810275108154e-05 -1.577921319736968326e-04 -8.692740204538881887e-05 1.459813436523109778e-04 -8.239205932997864827e-04 -2.718371040049836519e-03 2.494438493476480571e-04 -1.724375094922069441e-04 1.699808655213652783e-03 -1.673352489373733506e-03 7.256548344658538940e-04 1.678549236235158922e-03 1.864687260180162860e-03 -5.116433500823715057e-04 -5.799097065799738507e-03 -9.595084432292746556e-04 5.834529430763916481e-04 7.672288093571377407e-04 -1.838231094340276976e-03 -5.036120140238392346e-04 -5.803348949595438580e-03 9.547841279007173321e-04 5.829805115435403610e-04 7.601423363643003460e-04 -2.593649115376000049e-04 -1.672407626307980896e-04 1.706422696673621110e-03 1.688470298425119760e-03 7.313240128601328736e-04 1.680911393899428476e-03 -4.371125514591086419e-02 8.356888627832043115e-02 -1.081041455056315770e-01 4.422998496898607190e-02 8.442257005819010784e-02 -1.081901280446112279e-01 -4.086532759198972602e-04 -1.355252715606880543e-18 -6.141609927123436313e-06 -5.111709185495138218e-04 -1.417294598566214484e-05 -3.307020729987585333e-05
1.137048213276318359e-02 5.733429082732926368e-03 -1.196669072722658222e-03 -5.154228023452147450e-02 -4.799904373809177425e-04 -5.324775806813016044e-03 -5.151015489028741567e-02 2.130666213177596479e-04 5.250604056154491509e-03 1.138559994181462774e-02 -5.725397746674312782e-03 1.182023695204073056e-03 -1.375200948988697033e-02 -4.067635497884868750e-03 -2.994743486770142221e-03 -1.368917609601753849e-02 -3.259305145169093861e-03 3.908898502845506613e-03 -1.373405709163863335e-02 3.347177410280481689e-03 -3.854096445034153624e-03 -1.373547438623730702e-02 4.150783447667284222e-03 3.028286125603133622e-03 9.335247089223286387e-04 -2.362157664272537689e-05 1.464537751842965023e-05 -1.489825594510817197e+00 -1.232573869219684773e-03 5.196746861406253130e-05 2.107044636531774096e-04 -6.141609927177646422e-06 -9.921062189933990759e-06 2.425680808184617288e+00 1.638392555942391315e-03 -1.601542896378120508e-04 -1.996968089379674675e-03 -2.820888682679347642e-03 3.118048116846193637e-04 2.947500333484774984e-03 6.070745197192420166e-04 6.457666622600188346e-03 2.906871221659249223e-03 -6.004604782591524761e-04 -6.435934772088740090e-03 -2.001692404708221157e-03 2.861045362972090313e-03 -3.292847784001361774e-04 1.559024058422800018e-03 1.475403677107475255e-03 -5.291233167980678633e-04 -8.739983357824760053e-04 -7.790395976785572871e-04 -2.570027538734880393e-04 -9.023442277537006839e-04 -7.280169921301446988e-04 3.288123468673923890e-04 1.583118066598282990e-03 1.268478665716595098e-03 2.612546376689261693e-04 -8.867539871695927049e-04 7.351034651230240521e-04 -4.832974581110878465e-04 1.571779709809743245e-03 -1.230211711555407629e-03 -2.697584052605288447e-04 1.568945120612676072e-03 -8.064406265839230495e-04 5.466032835136334662e-04 -8.976199124253493589e-04 7.851812076055289351e-04 2.891280981074328092e-04 7.934487594306214100e-03 -1.970039492004945283e-04 1.322808291993638223e-05 6.884272296768474686e-03 2.083423059893053236e-04 -1.747996671561981297e-05 -4.221478102243816921e-01 -4.753511597284227480e-02 -4.336723050368558874e-01 -4.220141121005836493e-01 4.676930445808371445e-02 4.339482050520434009e-01
3.398672447361558973e-03 4.614238781398464703e-03 -7.875433652699136318e-04 -1.130386928663058843e-02 7.045324206318945293e-02 -6.844588048008726743e-03 1.112387287261269037e-02 7.050190251107354977e-02 -6.820021608300232130e-03 -3.400562173492980601e-03 4.642112241836887643e-03 -8.017163112555766033e-04 -7.180959299400972056e-05 -1.021349730880038650e-02 1.201865819584078086e-02 1.840120820471702725e-03 -1.352713208024799822e-02 -1.147299977539282048e-02 -1.823113285288887470e-03 -1.355972985601502055e-02 -1.144465388342149822e-02 5.055017401551768915e-05 -1.023003241245032564e-02 1.198133610474520772e-02 2.078698744556409798e-05 2.822778408810875522e-03 -2.286568619020024474e-04 -1.113048691407145024e-03 -2.094397644400441683e-01 -1.606975859007563762e-02 -2.692859737279951204e-05 -1.317611545133645038e-03 1.530678166451420298e-04 1.638392555942391315e-03 3.889235902447945037e-01 2.052474070174855336e-01 2.489714178147821332e-04 -1.563275942218446315e-03 2.371606294933989618e-04 -1.194779346591253941e-03 -2.751913678882570748e-03 7.015608262902231452e-04 1.117773006735835704e-03 -2.797267106036685491e-03 7.166786353416239276e-04 -2.508611439462107547e-04 -1.560913784554147487e-03 2.366881979605435548e-04 -3.675517325614838910e-04 -5.268084022870304743e-03 2.159012105149022006e-04 1.766893932879108880e-03 2.910178242389116834e-03 -2.557744318879013722e-03 2.282316735224324943e-03 4.132358617885974195e-03 1.741855061637777834e-03 -4.629829021982767188e-04 -1.032262899289000625e-03 1.360602814623475103e-04 -2.306883174932804811e-03 4.134720775550252206e-03 1.734296157112088285e-03 4.506996823440298462e-04 -1.045018550676097375e-03 1.360602814623510610e-04 3.255053261373557503e-04 -5.279422379658836248e-03 2.154287789820505069e-04 -1.790987941054729762e-03 2.913012831586256866e-03 -2.534595173769093029e-03 5.631383871636066497e-04 -1.851931608793065405e-04 7.086472992831919452e-06 -1.549575427765686726e-04 -1.790515509521868175e-04 6.614041459976153223e-06 -4.478509202009113566e-02 -1.367679838985658147e-01 -8.833855503402829323e-02 4.466981872607442283e-02 -1.364410612778299003e-01 -8.740597518817178058e-02
-2.981042972317123237e-04 -8.867539871695364348e-04 -2.679631654355698125e-03 -1.029220440217409466e-01 -6.971199698813934642e-03 8.210860041026470796e-03 1.029485001875807965e-01 -6.813407566840242770e-03 8.047398730658511870e-03 3.944803299342368366e-04 -7.724255562185216315e-04 -2.685300832749966046e-03 -8.949742958412266330e-03 3.341508231886078893e-03 -1.120040678093527087e-02 8.758408187605839362e-03 -2.946555470418984156e-03 -7.925983826714654359e-03 -8.737621200160181067e-03 -2.870493993629268277e-03 -7.958581602481673220e-03 8.948325663813663788e-03 3.396310289697302212e-03 -1.109552698064137505e-02 -7.322688759262559828e-05 -3.387334090573050345e-04 7.209305191373048104e-04 -3.590479649699338807e-05 -1.611086013343405315e-02 -3.530589504280786106e-01 -5.999880467273320078e-05 1.568472689079850155e-04 1.025176426296168326e-04 -1.601542896378120508e-04 2.052474070174855336e-01 2.303878510383843725e+00 9.448630656961503390e-07 2.839313512460793303e-04 5.815632169449682851e-04 -1.053758534033918601e-02 7.010883947573805317e-04 3.136472946626856287e-03 1.043742985537382539e-02 6.746322289174755665e-04 3.289068331739140958e-03 -2.362157664275388801e-05 3.042459071588602629e-04 5.792010592806899486e-04 4.908563626367301244e-04 -7.672288093571223450e-04 5.650281132950342412e-04 -2.557744318879008084e-03 -3.846065108975619401e-03 3.377885459915992619e-04 2.172240188069019320e-03 3.033482872464369519e-03 -1.864923475946598380e-02 -4.516445454097446719e-04 8.517940537382420567e-04 4.369991678912134997e-04 -2.167043441207613854e-03 3.020254789544428095e-03 -1.863884126574317027e-02 4.521169769425963927e-04 8.522664852711047279e-04 4.384164624897796125e-04 -5.045568770895359541e-04 -7.152613407430488159e-04 5.579416403021946781e-04 2.553492435083309746e-03 -3.855513739632719736e-03 3.358988198601742725e-04 -8.125822365112122332e-05 -1.795239824850403950e-05 -1.058246633596050888e-04 -5.669178394267066997e-06 6.047123620549476339e-05 -1.124387048195793514e-04 -4.110792118411131235e-01 -8.830265023753128273e-02 -9.332856585665993965e-01 4.114906997062302008e-01 -8.744660429999737139e-02 -9.335851801584296172e-01
-4.819231547819740058e-01 -4.424302407929288083e-01 4.838360300585056034e-02 -3.816301922405715419e-03 3.320248812907619293e-03 1.106245677334146728e-02 -3.805908428682904486e-03 8.810848087752903065e-04 -1.155047854678112329e-02 -6.017832865511780170e-03 7.781892209193807565e-03 -1.046435845274677366e-03 -3.668761554694997817e-02 -4.591940013047690616e-02 5.620517946380403085e-03 -3.664604157205869628e-02 -4.595058061164536412e-02 4.406368906942086452e-03 -1.322335860462204964e-03 1.857128355654503234e-03 3.392058405901511716e-04 -1.285013769366616203e-03 1.668628174045188109e-03 -6.434517477490193493e-04 3.173700551415831184e-02 5.067347864560055315e-02 -5.546346195722116207e-03 4.600538266945450490e-03 2.014920487628191204e-03 -2.012558329963893514e-04 6.064603587264440210e-03 2.135862960039132917e-03 -2.286568619019863741e-04 -1.996968089379674675e-03 2.489714178147821332e-04 9.448630656961503390e-07 5.257000779109517463e-01 4.682627970094608294e-01 -5.082890861990996267e-02 -2.046573400329510309e-03 -2.929075503703323577e-03 5.102260554838006223e-05 -2.023424255219604360e-03 -2.836478923263699783e-03 5.829805115435205201e-04 2.087202512155079438e-03 3.043876366187205605e-03 -3.543236496415309205e-04 3.288123468673164948e-04 5.305406113966068711e-04 -1.712091875067875153e-03 1.936969284707028109e-03 5.697524286235773616e-04 -2.003109699306863164e-04 1.910513118867141792e-03 6.203026026391147019e-04 1.048798002938815081e-04 2.725929944575309662e-04 1.112103828341572120e-03 1.520757104261460761e-03 1.384224391266200734e-04 -1.894450446750001356e-04 -1.833034347478766993e-04 1.634613103679402775e-04 -3.840868362114220006e-04 -1.242494931409806290e-04 1.422018913894702689e-04 -5.924291422006351671e-04 2.196806627777203851e-04 1.384224391266200734e-04 -1.351154183966288627e-04 1.440916175208791037e-04 8.787226511110008027e-04 -8.225032987011935900e-04 9.117928584106445690e-05 -2.494438493476521228e-04 -1.935079558575646379e-03 5.102260554837870698e-05 2.239325465734729338e-04 -3.779452262842877223e-05 -1.473986382508865774e-04 2.017282645292253242e-04 -1.700753518277844630e-05 1.299186715352233963e-04
-4.405972064454499737e-01 -7.223123813709066976e-01 6.296898171969457503e-02 5.532645681269321436e-03 9.226115405132654865e-03 -1.496663096085901895e-03 2.660734393041506995e-03 9.023442277537690320e-03 -3.030648283267262447e-03 1.427215660756095059e-02 -3.996298336423611750e-03 1.332256922652162332e-03 7.186156046263170345e-03 1.057585229450045544e-02 2.262474610844391991e-03 -3.909843365911100550e-03 -4.767306598043605757e-03 -3.755830686200243261e-03 9.415560449807904367e-04 -1.915237434195685455e-03 -1.712091875067889464e-03 1.191472325861252755e-03 -8.820296718409967839e-04 2.127359192447769200e-03 -4.952830460995910622e-02 -8.445705756008851928e-02 8.575104752857911489e-03 3.807798154814275374e-03 -1.707839991272176597e-03 -6.755770919831991742e-04 -5.681461614118806652e-03 5.133441036006507543e-03 -8.541562114025227784e-04 -2.820888682679347642e-03 -1.563275942218446315e-03 2.839313512460793303e-04 4.682627970094608294e-01 7.816540337813376871e-01 -6.682544032239304266e-02 8.593529582639342079e-04 5.617210925650694851e-04 -4.823525950453481925e-04 1.658234680322135182e-04 -1.370051445280431185e-04 5.314854744622923149e-04 -3.065135785165675614e-03 -3.895670419925461106e-03 4.724315328553582976e-04 -1.729099410250657665e-04 1.900592056677189844e-03 1.214149039438332245e-03 -4.029840975256458735e-04 6.448690423475813421e-04 6.032950674563213479e-04 6.614041459949895202e-06 3.547960811744034580e-04 -1.913347708064469174e-04 3.968424875988368558e-05 1.459341004990258924e-03 -8.149443941755365670e-04 -4.218813588398426413e-04 3.311745045316059986e-04 3.103875170859787119e-04 -2.107044636535026702e-04 -1.606267211707538417e-05 1.610991527036887208e-04 -1.502332274479971190e-04 4.228262219055714533e-04 -6.141609927119641606e-05 -4.048738236570818133e-04 2.541681646762040253e-04 -4.247159480369911300e-04 -3.396782721229972546e-04 2.132555939309162523e-03 -3.373161144587362111e-04 2.843565396256503026e-03 1.517922515064317694e-03 1.199976093452578959e-04 3.921181722700843759e-05 2.518060070119145216e-04 -2.244049781062939716e-04 -5.291233167983226508e-05 2.168460735806233960e-04 1.469262067180167504e-04
4.801935829401901557e-02 6.330110108729192220e-02 -1.472521844756923270e-01 1.269423528782396768e-02 -1.772563111273373765e-03 -1.129205849830918623e-02 -1.355925742448220103e-02 -2.599318293770283474e-03 -1.101899307231879802e-02 -1.548630564699944416e-03 1.114938417538709767e-03 6.045233894417401804e-03 5.081473567392430501e-02 6.624907385230946466e-02 -1.175031708517892612e-02 -5.114118586312736692e-02 -6.773109157087678356e-02 3.668903284154851827e-03 -9.864370406020416416e-04 -3.206865245022298173e-03 4.705418067239559138e-04 7.544731579700391473e-04 3.493158753932655135e-03 -7.483315480429157110e-04 5.374381117762744992e-03 8.642190030523404232e-03 -6.607427418515296122e-03 -3.562133757729817681e-04 -7.058127100859313500e-04 -7.928818415911784850e-03 7.785671661456996032e-04 -8.102200788469717625e-04 -2.653647920048650844e-03 3.118048116846193637e-04 2.371606294933989618e-04 5.815632169449682851e-04 -5.082890861990996267e-02 -6.682544032239304266e-02 1.788540745714541913e-01 3.332059601228978991e-03 3.880552610874065528e-03 -3.968424875984438325e-05 -3.459143683567061922e-03 -3.867324527954111961e-03 6.878603118374453963e-04 3.524339235101085332e-04 4.724315328553732054e-04 6.784116811803226179e-04 -1.326115312725059062e-03 -8.168341203069521238e-04 3.181353942248109010e-03 -1.915709865728566341e-03 1.115883280604398030e-03 1.562803510685590582e-03 1.937441716239903357e-03 -8.489594645411057110e-04 1.269895960315249248e-03 1.375248192141999282e-03 1.238715479146801704e-03 3.164346407065314355e-03 -2.078698744563677340e-05 9.684846423536007907e-05 -7.445520957800668164e-04 -4.214089273069958536e-04 2.929075503702938468e-05 3.245604630716466166e-04 4.318024210298149180e-04 1.058246633596143858e-04 3.623549857000753888e-04 1.199976093452687380e-04 -1.700753518279348960e-04 2.362157664276899908e-05 -8.267551824969488492e-05 -3.462923135829823864e-04 -1.019507247901904959e-03 -3.207810108087964210e-04 -6.377825693547914355e-05 1.208007429511199268e-03 1.965315176678347655e-04 2.040904221935216042e-04 -9.921062189965500384e-06 -3.576306703715153548e-04 -2.347984718291225227e-04 7.984092905255723823e-05
-4.494241172053187183e-03 -1.091364084049206880e-02 -3.313162339914745361e-03 -4.712102973429454500e-01 4.561704394944947338e-02 4.203587120094584573e-01 -5.720200999812896474e-03 -1.128166500458642084e-03 -1.071710932282426976e-02 -4.536760010010213937e-03 9.916810306167242461e-03 -6.007911803321817380e-03 -3.889528809998313297e-02 4.265584310151199210e-03 5.121677490838423552e-02 -1.015727795639054763e-03 -8.867539871695510716e-04 -7.549455895028872902e-04 -3.899544358494848317e-02 6.887579317498523576e-03 5.107599031159333614e-02 -1.034152625420414230e-03 7.322688759258298100e-04 -9.321074143236818613e-04 -2.125941897847868217e-04 -1.190527462795610680e-04 -1.526426282655734537e-03 4.016093217650291980e-02 -6.653725708735106284e-03 -6.191687669602566335e-02 -5.754216070179936013e-04 1.700753518282228195e-05 3.165291270133176334e-05 2.947500333484774984e-03 -1.194779346591253941e-03 -1.053758534033918601e-02 -2.046573400329510309e-03 8.593529582639342079e-04 3.332059601228978991e-03 5.161786927977843886e-01 -4.663938578654851230e-02 -4.306685853509613082e-01 2.116965698724946124e-03 -3.330642306630419384e-04 -3.061828764435695245e-03 -2.007834014635333751e-03 -1.974763807335378277e-04 3.447805326778538224e-03 2.784039023116715444e-03 -2.598373430703817405e-05 -7.015608262902258557e-04 1.077143894910462599e-04 1.636975261343882014e-03 -6.467587684790064399e-04 1.025176426295865834e-04 2.532233016104697924e-04 3.855041308100152185e-04 2.721205629246828232e-04 1.436191859880418028e-04 1.445640490537326676e-04 1.374775760609237875e-04 -1.765949069813409125e-03 -1.885001816092821657e-04 2.772228234795338399e-03 -3.099150855531305690e-04 -6.543176730047068311e-04 2.579476169390542209e-04 -2.451919655519375213e-04 1.833034347478875413e-04 1.351154183966613888e-04 -1.899174762078482785e-04 2.999940233631677791e-04 -1.417294598565570739e-05 2.017282645292144821e-04 -3.779452262835287808e-06 -1.417294598566112840e-06 -2.125941897849060840e-04 4.346370102270135510e-05 9.259658043967258258e-05 3.779452262843690374e-05 2.806243305160903423e-04 -3.165291270130804642e-05 1.233046300752735011e-04 1.744217219302047605e-03
-9.274775853016743038e-03 -1.321816185776057348e-02 -6.977813740273892127e-04 4.271584190618459009e-02 -1.671306860836480057e-01 -6.411132116613887932e-02 -1.784373899594805021e-03 1.228038526504266099e-02 -2.163736420477597924e-03 8.735259042495877035e-03 -1.291060892987168536e-02 4.504162234243159514e-03 -5.344145499660021836e-02 4.739433137605138582e-03 7.069607187107712631e-02 3.283399153344927464e-04 -1.617133136963954049e-03 -4.483847678330380587e-03 5.283579777147962009e-02 -1.116591927903682821e-02 -6.868587569877748766e-02 -5.692799970907265082e-04 -3.614101226343624605e-04 4.738960706072284368e-03 -9.732089576825159009e-05 -4.542901619937300510e-03 5.267611591337445325e-04 6.631048995158039805e-03 -4.571247511908623634e-03 -8.869902029359695919e-03 -8.267551824951734681e-05 1.381862233601976499e-03 -1.577921319736941220e-04 6.070745197192420166e-04 -2.751913678882570748e-03 7.010883947573805317e-04 -2.929075503703323577e-03 5.617210925650694851e-04 3.880552610874065528e-03 -4.663938578654851230e-02 1.883045949546931219e-01 6.913090620272724363e-02 3.307020729987768292e-04 9.817127252734734761e-04 -5.258162960680441266e-04 2.851596732315036381e-03 -1.667683310979369091e-04 -3.858820760362716151e-03 2.802463852898107437e-03 1.575086730539821192e-03 7.218753822030158415e-04 1.560913784554162666e-03 2.781676865452462587e-03 -1.166905886152786115e-03 7.133716146116300064e-04 7.681736724228467117e-04 4.091257074527449153e-04 2.173185051133983553e-05 -2.329087456976960697e-04 6.614041459974831852e-05 -1.576031593605528320e-03 2.801991421365233707e-03 9.410836134479097677e-04 -2.714119156254132109e-03 1.704060539009337460e-03 -1.081395778705954939e-03 -3.307020729983079117e-06 -8.881712817681073182e-04 -3.307020729988500128e-06 -6.628214405961035081e-04 6.519555153404227484e-04 -4.346370102269457884e-04 -3.703863217586171467e-04 1.294462400023752534e-04 -3.977873506642268546e-04 1.785791194193275073e-04 2.069250113906551851e-04 3.505441973786888564e-04 7.984092905256130399e-05 2.891280981074910851e-04 5.149503708122820517e-05 -4.218813588398480623e-04 3.651895748972076145e-04 -2.834589197137646691e-06
-1.570362415211253027e-03 3.370326555390281385e-03 4.590144773222861602e-03 3.941529348819706735e-01 -6.414061192117591348e-02 -7.505066228201826561e-01 -1.647557727679838796e-02 -2.261057316245830649e-03 -7.189935498525998857e-03 -3.520087351305419519e-03 3.996770767957088730e-04 3.963228129123754287e-03 2.984822424580255325e-03 3.313162339914758371e-03 -2.478375821359326582e-03 -1.166905886152780694e-03 -1.062026085858880971e-03 9.434457711121741180e-04 -8.530223757236672644e-03 -1.439971312143200786e-03 1.336083618068292789e-02 -1.047380708340357389e-03 1.319028839732211151e-03 -3.255053261373591655e-04 -1.188637736664033794e-03 4.568412922711458015e-04 3.179464216116882104e-04 5.965298479058278591e-02 -8.667701333297601202e-03 -8.439422416621877865e-02 -5.947912998649409339e-04 -1.856655924121473379e-04 -8.881712817681018972e-05 6.457666622600188346e-03 7.015608262902231452e-04 3.136472946626856287e-03 5.102260554838006223e-05 -4.823525950453481925e-04 -3.968424875984438325e-05 -4.306685853509613082e-01 6.913090620272724363e-02 8.147629804669080933e-01 3.053324996844255200e-03 -5.026671509581137837e-04 -3.705280512184710474e-03 -6.439241792818850563e-04 6.349479801576185523e-04 6.973089424945464907e-04 -3.259777576703143734e-05 9.037615223523643750e-04 1.048798002939140342e-04 -1.554299743093917434e-04 8.706913150524522686e-04 1.683745983096585422e-03 2.461368286176446492e-04 1.308635346009359452e-04 4.899114995709943736e-04 1.322808291994966370e-04 2.645616583990095371e-04 -4.629829021982273876e-05 1.469262067180167504e-04 -1.088482251698780082e-03 2.013030761496750060e-03 6.288063702305059580e-04 -1.301548873016561414e-03 5.603037979664735567e-04 1.681856256965409691e-04 -2.976318656988945384e-04 -4.724315328752479864e-07 3.363712513930168860e-04 -2.262947042377299114e-04 3.491269027801227436e-04 6.850257226404324329e-05 -2.173185051136151957e-05 -1.417294598564757587e-05 1.795239824851132399e-05 -9.448630656962858643e-07 -1.048798002938720214e-04 -3.113323801516912608e-04 7.322688759258159322e-05 1.083285504837358353e-03 -4.949665169725784436e-03 7.511661372401753304e-05 -4.062911182554744538e-05
-4.488099562126096273e-03 -9.925314073758618322e-03 6.002715056460416684e-03 -5.727287472805748722e-03 1.135725404984331633e-03 1.067506291640011457e-02 -4.711956519654270092e-01 -4.587168454565851428e-02 -4.204002859843496975e-01 -4.511721138768872048e-03 1.091175111436069878e-02 3.299934256994791360e-03 -1.035569920018980343e-03 -7.351034651229830692e-04 9.311625512579557598e-04 -3.892883073881592271e-02 -6.861123151658644198e-03 -5.095882729144519258e-02 -1.012893206441922538e-03 9.184068998708390602e-04 7.346310335900989308e-04 -3.893355505414444750e-02 -4.290623181392533292e-03 -5.122953055977134268e-02 -2.404676502233259877e-04 1.407845967908868089e-04 1.519812241195766427e-03 4.004896590321598004e-02 6.675457559246475610e-03 6.192396316901847830e-02 -5.678627024922281580e-04 -2.362157664276861792e-06 -3.023561810275108154e-05 2.906871221659249223e-03 1.117773006735835704e-03 1.043742985537382539e-02 -2.023424255219604360e-03 1.658234680322135182e-04 -3.459143683567061922e-03 2.116965698724946124e-03 3.307020729987768292e-04 3.053324996844255200e-03 5.161503469058131843e-01 4.687418425837762415e-02 4.306596091518370972e-01 -2.029565865146695271e-03 -8.914783024981066603e-04 -3.345760115681771160e-03 2.655065214647112440e-04 1.223597670095338472e-04 -1.733823725579247514e-04 1.336981237980627499e-04 1.946417915363947600e-04 -2.919626873046138240e-04 1.270840823380694866e-04 1.751303692294905274e-03 2.418849448219788367e-04 2.761834741072538308e-03 3.165291270131238323e-04 6.585695568004051696e-04 1.313359661337895092e-04 -2.532233016104806344e-04 -2.692859737275722816e-04 2.716481313918455223e-04 -1.516505220465849159e-04 -1.388948706594682163e-04 2.752386110415445345e-03 -1.327532607323447800e-04 7.053402785530868933e-04 1.242494931409589450e-04 -1.655400091125241481e-03 6.354204116904666952e-04 5.007774248266751334e-05 1.993661068649737675e-04 -4.251883795698338520e-05 5.385719474551228791e-05 -1.984212437992774816e-04 4.251883795698338520e-06 -5.763664700834622047e-05 -1.828310032150299116e-04 -1.687525435359403091e-03 5.574692087695364874e-05 -4.157397489127354680e-05 -3.519614919772658113e-04
-8.733369316364496607e-03 -1.293186834885023603e-02 4.500855213513179146e-03 1.760752322952022740e-03 1.223833885861853182e-02 -2.198223922376069638e-03 -4.295914414560513678e-02 -1.672369831785404659e-01 -6.435367854249371411e-02 9.252571570972553325e-03 -1.321579970009628333e-02 -6.982538055602467882e-04 5.466032835136578607e-04 -3.708587532914693554e-04 4.775337934102145618e-03 -5.286792311571376912e-02 -1.119095815027815882e-02 -6.876713392242861378e-02 -3.377885459915775778e-04 -1.617133136963952965e-03 -4.461170964753320180e-03 5.343389609207453012e-02 4.723370465488055392e-03 7.065969464304726333e-02 1.398397337252783434e-04 -4.612821486799896856e-03 5.371546528565632715e-04 -6.469004979388633114e-03 -4.541956756871591214e-03 -8.832107506731266822e-03 7.795120292111994316e-05 1.385169254331963156e-03 -1.577921319736968326e-04 -6.004604782591524761e-04 -2.797267106036685491e-03 6.746322289174755665e-04 -2.836478923263699783e-03 -1.370051445280431185e-04 -3.867324527954111961e-03 -3.330642306630419384e-04 9.817127252734734761e-04 -5.026671509581137837e-04 4.687418425837762415e-02 1.883452240665187127e-01 6.942475861616330401e-02 2.899312317133472938e-03 5.980983205949171825e-04 3.874411000946943393e-03 -2.362157664281372242e-06 -7.327413074586897708e-04 -1.322808291995400051e-05 6.807738388445890281e-04 6.434517477490206503e-04 -4.190467696427144814e-04 1.580755908934096485e-03 2.805298442095219280e-03 1.050687729070363344e-03 2.690497579611361538e-03 1.731461567914956493e-03 -1.080450915640245209e-03 -7.261272659987114695e-04 7.700633985542663885e-04 4.587310184025642857e-04 -9.921062189968210890e-06 -2.097596005877874108e-04 6.566798306690830710e-05 -2.787346043846725303e-03 1.763114480616271478e-03 7.190407930058931568e-04 -1.586425087328355516e-03 2.797267106036689828e-03 -1.147536193305715400e-03 -2.707032683261329734e-04 2.258222727048709265e-04 3.481820397144129052e-04 3.292847784001944533e-04 1.242494931409616555e-04 -3.973149191313719354e-04 4.171570435112975151e-04 3.826695416128558878e-04 -5.527448934407840075e-05 -2.125941897848898209e-05 2.702308367932753437e-04 1.006279164981913011e-04
3.527646255831076542e-03 4.497548192783275972e-04 3.988267000365100512e-03 1.648549833898839412e-02 -2.097123574345015340e-03 -7.285366668162798244e-03 -3.940579761438667283e-01 -6.428281381256539806e-02 -7.505481967950741184e-01 1.566110531415576372e-03 3.374578439185936356e-03 4.566523196580074551e-03 1.085647662501620751e-03 1.344540142506408555e-03 -3.231431684730967668e-04 8.573687458259373131e-03 -1.382334665134838086e-03 1.344870844579401301e-02 1.188637736664120530e-03 -1.014310501040495156e-03 9.628154639592665168e-04 -3.018365063413015574e-03 3.336783916557512462e-03 -2.480737979023582042e-03 1.190055031262795063e-03 6.094366773834469526e-04 3.014113179617355725e-04 -5.967235448342982085e-02 -8.734314179430224118e-03 -8.442162519512438901e-02 6.288063702305493261e-04 -1.610991527036968523e-04 -8.692740204538881887e-05 -6.435934772088740090e-03 7.166786353416239276e-04 3.289068331739140958e-03 5.829805115435205201e-04 5.314854744622923149e-04 6.878603118374453963e-04 -3.061828764435695245e-03 -5.258162960680441266e-04 -3.705280512184710474e-03 4.306596091518370972e-01 6.942475861616330401e-02 8.146958951892426803e-01 1.322808291994315849e-05 -5.810907854120628963e-04 -4.110154335841727236e-05 -1.280289454038416666e-04 -2.844037827789622219e-04 2.173185051133983553e-05 -3.949527614671081814e-04 -2.277119988362851823e-04 2.976318656988945384e-04 -1.842482978136055112e-04 -1.104072492283012744e-03 1.940276305437046425e-03 -6.042399305220122127e-04 -1.350209320900657393e-03 5.579416403022220000e-04 -2.050352852592273768e-04 1.280289454037874565e-04 4.781007112496390120e-04 -1.634613103679619615e-04 1.941693600035411960e-04 -4.110154335841727236e-05 -2.787346043846327184e-05 8.829745349067099833e-04 1.214149039438538243e-04 1.941693600035574591e-04 8.451800122782622375e-04 1.656344954190943188e-03 -8.834469664395256001e-05 -1.133835678848553463e-05 -1.006279164981940116e-04 -1.625164473022223076e-04 -5.291233167981600205e-05 -1.133835678853703424e-05 5.079111409728160123e-03 -5.196746861423084691e-06 -2.173185051132899351e-05 3.642447118314909998e-04 1.011003480310719701e-04 1.057774202063179163e-03
-6.012636118650428914e-03 -7.763467379412448098e-03 1.079978484107377984e-03 -3.813939764741409652e-03 -8.286449086283278684e-04 1.159772170006665229e-02 -3.810632744011450967e-03 -3.349067136411751529e-03 -1.106670865713716562e-02 -4.824366878581878293e-01 4.425516556968726034e-01 -4.842848400147182347e-02 -1.268006234183801165e-03 -1.687053003826539986e-03 6.406171585519088076e-04 -1.250053835935354893e-03 -1.839648388938832681e-03 -2.820416251146435531e-04 -3.661722324855450073e-02 4.591231365748407733e-02 -4.470147163877546785e-03 -3.670934739746134490e-02 4.593829739179111638e-02 -5.649336269884581291e-03 3.169401424466873618e-02 -5.051426921902829603e-02 5.572802361562010330e-03 4.561798881251317300e-03 -2.030983159745273527e-03 1.889726131421568174e-04 6.157672599237020566e-03 -1.998385383978248594e-03 1.459813436523109778e-04 -2.001692404708221157e-03 -2.508611439462107547e-04 -2.362157664275388801e-05 2.087202512155079438e-03 -3.065135785165675614e-03 3.524339235101085332e-04 -2.007834014635333751e-03 2.851596732315036381e-03 -6.439241792818850563e-04 -2.029565865146695271e-03 2.899312317133472938e-03 1.322808291994315849e-05 5.263954971273149264e-01 -4.684550766433329683e-01 5.068056511859338198e-02 1.360602814623576746e-04 3.302296414658934497e-04 -2.040904221935365120e-04 1.001554849653458687e-04 1.696029202951070819e-04 -1.908623392735879325e-04 1.015727795638902975e-04 1.899174762078753836e-04 9.590360116964753018e-05 1.885001816093038497e-04 3.538512181086529620e-04 1.209424724109785763e-04 1.899174762078612889e-03 -6.193577395733696270e-04 -7.133716146116462695e-05 2.877108035089317485e-04 -1.105017355348736135e-03 -1.514143062801467498e-03 3.018837494945928769e-04 -8.645497051253288323e-04 1.710674580469298198e-03 1.907678529669998724e-03 -6.061296566534589945e-04 2.437746709533822505e-04 -1.507056589808561040e-04 1.979960554196859637e-03 -9.921062189976342406e-06 8.484870330082480271e-04 8.163616887740918378e-04 -9.448630657106108855e-05 1.724375094922013605e-04 7.558904525686838648e-06 -1.313359661338003512e-04 1.941693600035357750e-04 1.148008624838551400e-04 1.440916175209170508e-04
-1.427877064902086796e-02 -4.041651763577749044e-03 1.301548873016555993e-03 -2.663096550705769394e-03 8.967222925127887878e-03 -3.131276199765369722e-03 -5.533590544335017722e-03 9.295090408929541914e-03 -1.473986382508822406e-03 4.409406641698357943e-01 -7.217681402450573103e-01 6.286032246713785243e-02 -1.202810682649781658e-03 -8.149443941755192197e-04 2.138225117703428275e-03 -1.035569920019002027e-03 -1.932717400911348853e-03 -1.825947874486055691e-03 3.805435997150056343e-03 -4.735653685342296193e-03 -3.609849342547918893e-03 -7.243792693271467777e-03 1.054419938179913807e-02 2.235546013471628474e-03 4.970688372937856481e-02 -8.442918409965008419e-02 8.615261433150660231e-03 -3.603235301087993718e-03 -1.706895128206480311e-03 -6.840808595745960681e-04 5.599730958934646778e-03 5.292178031045926059e-03 -8.239205932997864827e-04 2.861045362972090313e-03 -1.560913784554147487e-03 3.042459071588602629e-04 3.043876366187205605e-03 -3.895670419925461106e-03 4.724315328553732054e-04 -1.974763807335378277e-04 -1.667683310979369091e-04 6.349479801576185523e-04 -8.914783024981066603e-04 5.980983205949171825e-04 -5.810907854120628963e-04 -4.684550766433329683e-01 7.810096371705229634e-01 -6.679567713582312827e-02 1.823585716821587294e-04 3.524339235101247962e-04 -7.606147678972195042e-05 4.379440309569397095e-04 1.951142230692754290e-04 -3.803073839485880681e-04 4.403061886211912662e-04 3.330642306630310964e-04 3.477096081815566307e-04 1.988936753321256246e-04 -8.976199124233977950e-06 1.700753518279335408e-04 1.984212437991473774e-05 3.604652595686408043e-04 -3.888111515399739031e-04 -7.322688759257888272e-05 1.426743229223238329e-03 -8.267551824969027706e-04 2.059801483249561888e-04 1.951614662225548223e-03 1.231629006153952058e-03 4.426683462854861910e-04 7.039229839545207805e-04 5.508551673093805938e-04 -2.864352383702130529e-03 1.502804706012960279e-03 7.889606598684739984e-05 3.543236496415498940e-04 2.128304055513464185e-03 -3.439301559187118561e-04 7.275445605974158181e-05 2.258222727048980315e-04 7.606147678972195042e-05 -1.464537751848758729e-05 1.407845967909095771e-04 -1.407845967908824721e-04
1.551465153897061680e-03 1.123914616662916640e-03 6.059879271935915412e-03 1.357815468579636961e-02 -2.564358360338987036e-03 -1.101993793538453767e-02 -1.267439316344401087e-02 -1.809885202368946479e-03 -1.129394822444066554e-02 -4.798061890832493875e-02 6.329826649809476569e-02 -1.471855716295597527e-01 -7.341586020572640151e-04 3.512528446779726501e-03 -7.152613407430394917e-04 1.026121289361872418e-03 -3.185605826043803879e-03 4.544791346068707176e-04 5.121819220298279296e-02 -6.770746999423402079e-02 3.687328113936215197e-03 -5.083693995596852422e-02 6.619001991070252999e-02 -1.178102513481452812e-02 -5.356901151047184159e-03 8.627544653004887154e-03 -6.613096596909558839e-03 4.270781057012142264e-04 -6.911673325674151398e-04 -7.939211909634603589e-03 -6.736873658517476219e-04 -8.097476473141150544e-04 -2.718371040049836519e-03 -3.292847784001361774e-04 2.366881979605435548e-04 5.792010592806899486e-04 -3.543236496415309205e-04 4.724315328553582976e-04 6.784116811803226179e-04 3.447805326778538224e-03 -3.858820760362716151e-03 6.973089424945464907e-04 -3.345760115681771160e-03 3.874411000946943393e-03 -4.110154335841727236e-05 5.068056511859338198e-02 -6.679567713582312827e-02 1.787208488791889593e-01 -4.384164624897797210e-04 6.991986686259580360e-05 3.618825541672218249e-04 -1.426743229223292539e-04 -1.705477833607884600e-04 -4.724315328553257715e-06 1.417294598566112840e-06 9.495873810393227078e-05 -5.763664700835516514e-04 4.190467696427158367e-04 2.834589197132225680e-05 3.240880315387971184e-04 -1.947362778429860726e-03 -8.418729915482764479e-04 1.423436208493242998e-03 -1.379027644404849477e-03 1.237770616081083734e-03 3.165763701663883069e-03 1.328477470389318859e-03 -8.432902861468412597e-04 3.181826373780961489e-03 1.890198562954358528e-03 1.118717869801517896e-03 1.596818581051171870e-03 2.017282645292456530e-04 -8.267551824969081916e-05 1.273675412578094022e-03 6.425068846832864174e-05 -3.581031019043743398e-04 -1.016200227171913748e-03 2.262947042377244904e-04 -2.565303223404691345e-04 2.740102890560835265e-05 -3.392058405901626642e-04 2.159012105149081366e-04 4.488099562127017845e-05
-4.074107809884910253e-02 5.777459701594973851e-02 -1.788625783390456088e-03 3.100993338509405034e-02 -5.525937153502769039e-02 -2.414125132891090098e-04 8.621875474610339075e-04 -2.083423059892240085e-04 4.365267363583519127e-04 -1.222652807029696396e-03 -1.791460372587620840e-03 4.889666365053251928e-04 -4.354925837329475802e-01 4.153514101927242574e-01 -5.302996713148317581e-02 1.237770616081086336e-03 -1.827837600617448263e-03 -5.028561235712641214e-03 -7.076079499107818319e-03 -1.232951814445961032e-02 -4.048738236570590993e-04 -5.371546528565784503e-04 2.040904221935283805e-04 -9.212414890679781164e-04 -7.105370254144663389e-03 -4.751716357459386322e-03 1.297769420753719372e-02 2.512390891724978342e-03 -1.106151191027579181e-02 1.020924542500462832e-03 -4.138500227812182131e-04 3.226234937869362166e-03 2.494438493476480571e-04 1.559024058422800018e-03 -3.675517325614838910e-04 4.908563626367301244e-04 3.288123468673164948e-04 -1.729099410250657665e-04 -1.326115312725059062e-03 2.784039023116715444e-03 2.802463852898107437e-03 -3.259777576703143734e-05 2.655065214647112440e-04 -2.362157664281372242e-06 -1.280289454038416666e-04 1.360602814623576746e-04 1.823585716821587294e-04 -4.384164624897797210e-04 4.793791109775478176e-01 -4.348222033878257897e-01 4.887918368381583001e-02 -3.158771714977620659e-02 4.964735735623866664e-02 -2.311607490261346522e-03 -2.409400817562391828e-04 -1.120607595932941692e-03 -7.653390832257009335e-05 2.530815721506261915e-03 -1.299186715352288173e-04 1.422018913894681005e-03 -3.883387200071149181e-04 4.488099562125662592e-05 6.547901045375549740e-04 2.859155636840741109e-03 -3.487962007071247067e-03 4.899114995710377417e-04 3.297572099330561488e-04 1.464537751851686075e-04 3.330642306630419384e-04 -8.267551824967184562e-05 -4.960531094981394939e-05 -1.417294598566112840e-04 -9.453354972436135272e-04 5.669178394264451359e-06 -2.117910561790658890e-03 -1.747996671564908643e-04 7.747877138827722124e-05 1.009113754179084485e-03 -1.388948706594790583e-04 1.771618248207763023e-04 1.138559994181588542e-04 -2.773173097860991317e-04 -2.995215918303169257e-04 9.070685430823122175e-05
3.616463384007882666e-03 3.049545544581480899e-03 4.081336012337600204e-03 3.292706054542118149e-02 -5.250367840388228680e-02 -1.269895960315237105e-03 -2.423573763548269797e-04 7.908031428466147372e-03 -7.776223030799369641e-04 -2.092399259016441537e-03 9.985785309964080939e-03 1.386114117397680041e-03 4.103795407409542850e-01 -7.747622025800435797e-01 6.652450143596413956e-02 -2.203893100770337992e-03 -9.068795704691802462e-03 9.080134061480244411e-04 -1.178102513481454026e-02 -2.344961156480948605e-02 5.763664700835841774e-05 3.425128613201620063e-04 -1.152071536021121410e-02 4.558964292054381315e-04 2.066415524709576835e-03 -9.453827403968944817e-03 -2.031455591278109093e-03 2.625302028077365016e-03 -1.148622785831277145e-02 5.081945998925295818e-03 -7.341586020571055048e-04 -8.331802513437418581e-03 -1.724375094922069441e-04 1.475403677107475255e-03 -5.268084022870304743e-03 -7.672288093571223450e-04 5.305406113966068711e-04 1.900592056677189844e-03 -8.168341203069521238e-04 -2.598373430703817405e-05 1.575086730539821192e-03 9.037615223523643750e-04 1.223597670095338472e-04 -7.327413074586897708e-04 -2.844037827789622219e-04 3.302296414658934497e-04 3.524339235101247962e-04 6.991986686259580360e-05 -4.348222033878257897e-01 8.369464755236653009e-01 -6.892681578053373725e-02 -5.388554063748426069e-03 8.510854064389604748e-03 -2.345150129094085087e-03 -1.138559994181480121e-04 1.515560357400049874e-03 2.300741565005692650e-04 -4.270781057012697918e-04 6.066020881863071375e-04 -2.236018445004499602e-03 -8.064406265841290479e-04 1.317139113600799497e-03 4.724315328546481452e-06 3.516307899042569324e-03 -2.781204433919594061e-03 -2.343260402962567615e-04 -4.913287941694412242e-05 1.049742866004652313e-03 2.645616583990800103e-05 -8.409281284823795846e-05 2.310190195662872349e-04 -2.636167953332915672e-04 1.266116508052484487e-04 4.738488274539515155e-04 -2.933799819031948446e-04 -2.310190195662926559e-04 6.680181874574981325e-04 1.573197004408520778e-04 -3.179464216116628401e-04 5.248714330023111947e-04 1.006279164982048537e-04 -2.362157664277577535e-05 5.196746861414953175e-06 -4.393613255557118208e-05
5.277012978841270213e-02 -7.872173875122429054e-02 -3.614101226343620268e-03 -5.730594493535729091e-03 4.868406946074646177e-03 -5.862402891202350697e-03 -6.160507188434434685e-04 2.518060070119091005e-04 -8.201411410369637174e-04 -2.971594341660626585e-04 1.368634150682060228e-03 -7.643942201599938056e-04 -5.691855107841577166e-02 6.828572619044900871e-02 -1.670413965239383458e-01 1.281234317103809375e-03 -3.254108398307837581e-03 7.403002119843748313e-03 1.097458450823030323e-03 3.389223816704473383e-03 1.100765471553022401e-03 5.494378727108090599e-04 -2.045628537263772010e-04 1.105962218414440010e-03 7.388829173858281474e-03 4.582113437164293986e-03 -1.605558564408997649e-02 -6.680181874575143956e-04 -6.945215964506886060e-03 -8.905334394323915093e-04 2.591286957711854202e-03 -3.730319383426054965e-03 1.699808655213652783e-03 -5.291233167980678633e-04 2.159012105149022006e-04 5.650281132950342412e-04 -1.712091875067875153e-03 1.214149039438332245e-03 3.181353942248109010e-03 -7.015608262902258557e-04 7.218753822030158415e-04 1.048798002939140342e-04 -1.733823725579247514e-04 -1.322808291995400051e-05 2.173185051133983553e-05 -2.040904221935365120e-04 -7.606147678972195042e-05 3.618825541672218249e-04 4.887918368381583001e-02 -6.892681578053373725e-02 1.795646115968686507e-01 -4.719874472144926225e-02 7.507173272838363332e-02 -4.543374051470158194e-03 1.535402481779883296e-04 1.371468739879170770e-03 1.298241852286581045e-03 -1.350209320900662814e-03 1.756028007623424651e-03 -1.502804706012954858e-03 1.226432259292552012e-03 -1.472096656377359361e-03 1.404538947179028666e-03 -2.877108035089317485e-04 1.300604009950843444e-03 1.965787608211231035e-03 -3.425128613201403223e-04 4.440856408840306198e-05 -3.812522470142951959e-04 7.842363445398977014e-05 1.110214102210049444e-04 3.684965956272977586e-05 1.173519927612746852e-03 -2.267671357705780544e-05 2.281844303691464657e-03 1.440916175208845247e-04 -4.771558481837800958e-05 -1.049742866004651012e-03 5.007774248267293435e-05 -1.861380239450157012e-04 -9.401387503820074834e-05 -7.039229839545207805e-05 1.039349372281770907e-04 1.251943562066823359e-04
3.891418536129735706e-02 8.481563309352575797e-03 5.934921131495668467e-02 -4.192026720485615698e-02 -2.337827440334830364e-02 -5.301484932243179238e-02 1.019507247901872433e-03 -1.136670268050038761e-03 -5.565243457036233611e-04 1.209897155642655590e-03 -2.851124300782170891e-03 1.596818581051226080e-04 -4.415926196851761576e-01 -3.392578080587745071e-02 -4.298446647576615876e-01 -8.599198761033551019e-03 2.508139007929193268e-03 1.243439794475352175e-02 2.195389333178930473e-03 8.225032987012100699e-03 2.396645166175321966e-03 -1.261864624256721096e-03 1.300604009950851684e-03 -2.655065214647241460e-04 5.893583372370745331e-03 -4.989349418485633861e-03 -3.729846951893200317e-03 -3.640557392183604163e-03 -5.195801998343435590e-03 9.421229628201915549e-03 -4.067635497882900707e-04 -8.210860041026504623e-04 -1.673352489373733506e-03 -8.739983357824760053e-04 1.766893932879108880e-03 -2.557744318879008084e-03 1.936969284707028109e-03 -4.029840975256458735e-04 -1.915709865728566341e-03 1.077143894910462599e-04 1.560913784554162666e-03 -1.554299743093917434e-04 1.336981237980627499e-04 6.807738388445890281e-04 -3.949527614671081814e-04 1.001554849653458687e-04 4.379440309569397095e-04 -1.426743229223292539e-04 -3.158771714977620659e-02 -5.388554063748426069e-03 -4.719874472144926225e-02 4.736428473056178423e-01 5.563873405591056309e-02 4.537251338804351719e-01 3.079308731151336742e-03 3.477096081815566307e-04 4.137555364747380095e-03 -3.047183386917251026e-04 -1.327532607323393590e-04 -1.124387048195927413e-04 2.624357165011603679e-03 -2.120272719454931697e-03 1.067695264253282900e-04 -3.368436829258975550e-04 8.801399457095614946e-04 1.069112558851729750e-03 -5.007774248267293435e-05 1.530678166451401867e-04 -7.889606598684333408e-05 2.754275836547065599e-04 -3.855041308099826924e-04 1.823585716821749924e-04 -3.916457407371115498e-04 -1.327532607323556220e-04 1.445640490537584174e-04 -3.680241640943303534e-04 -1.795239824850481877e-04 2.551130277419409688e-05 -4.743212589868050794e-04 -4.521169769425899959e-04 3.614101226343587742e-04 7.322688759259514575e-05 2.938524134360524743e-04 -3.462923135829796759e-04
-3.045766092318576493e-03 -4.885886912790304154e-03 -9.128794509364442089e-03 -6.079201721629703264e-02 -3.353649722280462042e-02 -7.688256279381827651e-02 3.191275004438070498e-03 -4.932185203010126893e-04 6.174680134419445292e-04 1.302493736082246858e-03 -2.753803405014011458e-03 1.795239824849506095e-05 -3.337587050163377117e-02 -1.575630026802609385e-01 -6.234537209632548538e-02 7.511661372400398051e-04 1.092261703961631579e-03 -1.948780073028416647e-03 -2.368771705736876908e-03 8.269913982633375973e-03 -4.356763595992274238e-03 -1.621385020759665615e-03 2.120745150987787646e-03 -8.338416554897346358e-04 -4.259442700224049319e-03 2.186885565587537265e-03 3.805435997150073690e-03 -7.900944955473405279e-03 -9.577132034044200104e-03 1.251518373687180059e-02 3.968424875985658053e-04 7.322688759258402184e-04 7.256548344658538940e-04 -7.790395976785572871e-04 2.910178242389116834e-03 -3.846065108975619401e-03 5.697524286235773616e-04 6.448690423475813421e-04 1.115883280604398030e-03 1.636975261343882014e-03 2.781676865452462587e-03 8.706913150524522686e-04 1.946417915363947600e-04 6.434517477490206503e-04 -2.277119988362851823e-04 1.696029202951070819e-04 1.951142230692754290e-04 -1.705477833607884600e-04 4.964735735623866664e-02 8.510854064389604748e-03 7.507173272838363332e-02 5.563873405591056309e-02 1.754865826052610656e-01 6.122192991119540517e-02 -5.371546528565567663e-04 2.347039855225521027e-03 2.437746709533822505e-04 -1.019034816369056816e-03 8.999820700894924953e-04 -1.383751959733395959e-03 2.090981964417897108e-03 -1.409263262507596832e-03 1.850514314194516910e-03 1.984212437991473774e-05 1.430050249953224118e-03 1.365327129952047334e-03 2.787346043845242982e-05 1.639337419008209465e-04 1.256667877395250578e-04 4.100705705184655957e-04 -5.012498563595666444e-04 3.618825541672231801e-04 -1.346429868637807198e-04 -9.448630657179699077e-07 8.173065518397149400e-05 1.275565138708959455e-05 -9.826575883392077090e-05 -7.228202452687311009e-05 -6.906949010345613590e-04 -9.812402937406090701e-04 3.311745045316005776e-04 1.507056589808669460e-04 4.719591013225155757e-04 -1.955866546021235719e-04
-4.354590410941149015e-02 -7.639217886271499995e-03 -6.826399433993765586e-02 9.406584250683415818e-03 1.524725529137442581e-02 1.264557483993989165e-02 -6.373101378218701089e-04 1.172102633014186161e-03 1.310525072140838760e-03 -1.351154183966071787e-04 8.002990166569676645e-04 -1.094623861625908939e-03 -4.271947962898757778e-01 -6.194380529339841429e-02 -7.731115268042467736e-01 1.447152271442590787e-02 -2.046573400329485155e-03 -1.160717033072374699e-02 2.941358723557559174e-03 -2.364992253474018039e-03 8.484870330082636396e-04 3.727484794228876769e-04 -7.969919959270225325e-04 4.502272508111709697e-04 -5.410285914259836161e-03 5.110764322429466218e-03 3.140724830422547253e-03 1.182496126736910357e-03 -1.932244969378503312e-04 -1.365799561484896778e-03 2.355543622816787599e-03 -3.217258738745171556e-04 1.678549236235158922e-03 -2.570027538734880393e-04 -2.557744318879013722e-03 3.377885459915992619e-04 -2.003109699306863164e-04 6.032950674563213479e-04 1.562803510685590582e-03 -6.467587684790064399e-04 -1.166905886152786115e-03 1.683745983096585422e-03 -2.919626873046138240e-04 -4.190467696427144814e-04 2.976318656988945384e-04 -1.908623392735879325e-04 -3.803073839485880681e-04 -4.724315328553257715e-06 -2.311607490261346522e-03 -2.345150129094085087e-03 -4.543374051470158194e-03 4.537251338804351719e-01 6.122192991119540517e-02 8.372989094471754434e-01 -3.965590286788027094e-03 -1.499970116815811791e-03 -3.275840248819183488e-03 5.399892420537052550e-04 3.873938569412776860e-05 1.165961023087068145e-03 -3.977873506642241441e-04 -1.579811045868373095e-03 6.803014073117883732e-05 3.429852928530047283e-04 9.070685430823122175e-05 6.032950674563105058e-04 1.776342563536176689e-04 -1.629888788351192396e-04 3.023561810274735459e-05 -1.941693600035683011e-04 3.760555001528843085e-04 -2.362157664277035433e-05 3.047183386917142606e-04 -2.740102890561512891e-05 -6.254993495005201683e-04 1.119662732867174933e-04 1.062970948924638840e-04 1.974763807335486697e-04 2.102320321206382642e-04 1.460285868055971473e-03 -2.508611439462128147e-04 -1.936969284707743683e-05 -7.157337722758991272e-04 1.582645635065564951e-04
3.892552371808584433e-02 -4.473454184607554909e-03 -5.961235567875713959e-02 1.040766666880429177e-03 -9.996651235219848001e-04 7.710082616199111748e-04 -4.194341634996604645e-02 -1.126985421626502254e-02 5.674091682206214293e-02 1.223125238562566223e-03 -2.819471388080889949e-03 3.033010440931535687e-04 -8.568018279865086129e-03 -2.929075503703388954e-04 -1.264226781920988266e-02 -4.421595375246026860e-01 5.968936201861256563e-02 4.273176284884181442e-01 -1.315721819002200858e-03 1.452726963530277370e-03 9.306901197252648533e-05 2.239797897267328114e-03 7.378435680135282324e-03 -3.996298336423636036e-03 5.835001862296643194e-03 -4.249049206501267877e-03 4.542429188404454102e-03 -3.613628794810837177e-03 -7.106787548743427260e-03 -8.032753353139958363e-03 -4.506996823438612527e-04 -4.360543048255173222e-04 1.864687260180162860e-03 -9.023442277537006839e-04 2.282316735224324943e-03 2.172240188069019320e-03 1.910513118867141792e-03 6.614041459949895202e-06 1.937441716239903357e-03 1.025176426295865834e-04 7.133716146116300064e-04 2.461368286176446492e-04 1.270840823380694866e-04 1.580755908934096485e-03 -1.842482978136055112e-04 1.015727795638902975e-04 4.403061886211912662e-04 1.417294598566112840e-06 -2.409400817562391828e-04 -1.138559994181480121e-04 1.535402481779883296e-04 3.079308731151336742e-03 -5.371546528565567663e-04 -3.965590286788027094e-03 4.741360658259188288e-01 -4.353503818415581372e-02 -4.554169111995902686e-01 -3.163637759766030344e-02 4.917067393958763841e-03 4.720772092057351488e-02 2.692859737275614396e-04 -4.445580724169167098e-04 -2.239325465734241447e-04 -3.779452262842606172e-05 1.662958995650941872e-04 5.669178394263367157e-05 -3.741657740214646317e-04 6.075469512520142654e-04 -1.223125238562571644e-03 2.624829596544484347e-03 -2.064525798577989107e-03 3.892835830728328880e-04 -2.522784385447680855e-04 -1.596818581051117659e-04 -1.062970948924625287e-04 -2.607822061361593415e-04 -1.932244969378503312e-04 4.251883795694272761e-06 2.645616583989715900e-05 3.803073839485826470e-04 2.381054925591069571e-04 -5.749491754849936700e-04 -5.503827357765161878e-04 -2.664513845304292139e-04
6.419399668438827838e-03 -4.297709654385389010e-03 -4.865572356877529564e-03 3.236156000059365288e-03 -8.040784689198503862e-04 -1.733823725579193304e-04 -6.139861930448332200e-02 -1.840829467770974809e-02 8.367896282547573894e-02 1.301548873016539730e-03 -2.873801014359250380e-03 2.593649115375986497e-04 -2.385779240919659420e-03 1.330367196520746993e-03 -8.985647754909337551e-04 5.961282811029001982e-02 -1.600857870657086401e-01 -7.312531481301946801e-02 -1.647841186599568195e-03 2.363102527342588605e-03 3.732209109557490471e-04 -2.918682009980501368e-03 9.381072947909220583e-03 2.504359555666356082e-03 -2.930492798301976426e-03 3.373161144587469989e-04 -3.008444001223036304e-03 -8.003935029635719442e-03 -1.174181331758752250e-02 -1.024326049537028008e-02 -1.034625056953479214e-04 6.878603118374350964e-04 -5.116433500823715057e-04 -7.280169921301446988e-04 4.132358617885974195e-03 3.033482872464369519e-03 6.203026026391147019e-04 3.547960811744034580e-04 -8.489594645411057110e-04 2.532233016104697924e-04 7.681736724228467117e-04 1.308635346009359452e-04 1.751303692294905274e-03 2.805298442095219280e-03 -1.104072492283012744e-03 1.899174762078753836e-04 3.330642306630310964e-04 9.495873810393227078e-05 -1.120607595932941692e-03 1.515560357400049874e-03 1.371468739879170770e-03 3.477096081815566307e-04 2.347039855225521027e-03 -1.499970116815811791e-03 -4.353503818415581372e-02 1.801806623157120868e-01 8.383014091598944839e-02 4.899634670396398051e-02 -7.584415828460215094e-03 -7.438670700574333272e-02 4.336921471612467920e-04 -6.306960963619256347e-04 -3.146394008816824715e-04 1.417294598560691829e-06 -3.023561810274193358e-05 -1.029900741624726734e-04 -4.440856408840306198e-05 1.428160523821799021e-03 -1.472096656377353940e-03 2.117910561790653252e-03 -1.404538947179034087e-03 -1.571307278276976417e-03 -2.617270692018718904e-04 -3.684965956271893384e-05 -2.116493267192138639e-04 -7.369931912543244666e-05 -8.267551824967726663e-05 1.280289454038077853e-04 2.711756998589811164e-04 6.661284613260771547e-04 1.143284309510069971e-04 -6.066020881863017165e-04 -1.335563943382157663e-03 -1.218873354766965462e-04
4.349535393539599726e-02 -6.561601559828334970e-03 -6.103106757192183068e-02 -3.736933424886273308e-04 -6.141609927119804236e-04 1.067884236866290491e-02 4.207475231609972971e-03 -8.319046862050327035e-03 6.673095401582188925e-03 -3.141669693487963815e-04 -5.447135573822408944e-04 6.154365578506996830e-03 -1.519292566509605411e-02 -2.631443638004440748e-04 -2.242774215924329267e-02 4.250183042180110671e-01 -7.410513781216152007e-02 -7.821297723349232012e-01 -5.395168105208516911e-04 -2.749551521218302820e-04 -1.219487515759583654e-02 -1.620912589226784946e-03 1.105962218414429168e-03 -1.088293279085645118e-02 6.081611122447335913e-03 -4.820218929723401810e-03 4.095981389856196211e-04 4.648726283299343780e-04 1.941693600035595841e-03 -1.158638334327811645e-02 -2.476486095227895846e-03 6.070745197191451973e-04 -5.799097065799738507e-03 3.288123468673923890e-04 1.741855061637777834e-03 -1.864923475946598380e-02 1.048798002938815081e-04 -1.913347708064469174e-04 1.269895960315249248e-03 3.855041308100152185e-04 4.091257074527449153e-04 4.899114995709943736e-04 2.418849448219788367e-04 1.050687729070363344e-03 1.940276305437046425e-03 9.590360116964753018e-05 3.477096081815566307e-04 -5.763664700835516514e-04 -7.653390832257009335e-05 2.300741565005692650e-04 1.298241852286581045e-03 4.137555364747380095e-03 2.437746709533822505e-04 -3.275840248819183488e-03 -4.554169111995902686e-01 8.383014091598944839e-02 8.323799523270851708e-01 -8.509436769791055982e-03 3.190802572905222356e-03 1.166338968313354769e-02 2.740102890561079210e-04 -2.806243305160957633e-04 4.658174913953975604e-04 -6.944743532975037117e-05 2.815691935817920492e-04 3.033010440931589898e-04 -5.310130429294333300e-04 8.267551824970437169e-05 1.345957437104953634e-03 -1.814137086164516015e-04 1.822168422223189232e-03 1.346429868637861408e-04 -1.559024058423266225e-05 -5.432962627838211489e-05 -1.204700408781209466e-04 -1.303911030680878023e-04 7.086472992830564199e-05 7.237651083344313983e-04 1.922796338721323613e-04 6.292788017633676534e-04 2.305465880334282500e-04 -1.242494931409643660e-04 -1.048325571406087502e-03 2.725929944575526502e-04
-4.076706183315619014e-02 5.684107230702750702e-02 -1.047994869333081051e-02 8.612426843953267797e-04 -1.587369950394154801e-04 -4.251883795698663780e-04 3.103024794100681799e-02 -5.393420108536835927e-02 1.223597670095425208e-02 -1.226432259292524907e-03 -1.888781268355801957e-03 -3.902284461385400159e-04 1.247691678271038284e-03 -5.929015737334975130e-04 5.287453715717383047e-03 -4.350640883326477582e-01 4.168778364753800703e-01 -3.777609779864878059e-02 -4.918012257024519975e-04 3.184188531445296313e-04 8.536837798696676966e-04 -7.120015631663378225e-03 -1.188212548284557114e-02 2.884666939614930273e-03 -7.065686005385050754e-03 -7.289146120425598133e-03 -1.165866536780498994e-02 2.638057679464275718e-03 -1.125379154414792200e-02 1.207534997978348089e-03 -4.228262219054196649e-04 3.089702224874162854e-03 -9.595084432292746556e-04 1.583118066598282990e-03 -4.629829021982767188e-04 -4.516445454097446719e-04 2.725929944575309662e-04 3.968424875988368558e-05 1.375248192141999282e-03 2.721205629246828232e-04 2.173185051133983553e-05 1.322808291994966370e-04 2.761834741072538308e-03 2.690497579611361538e-03 -6.042399305220122127e-04 1.885001816093038497e-04 1.988936753321256246e-04 4.190467696427158367e-04 2.530815721506261915e-03 -4.270781057012697918e-04 -1.350209320900662814e-03 -3.047183386917251026e-04 -1.019034816369056816e-03 5.399892420537052550e-04 -3.163637759766030344e-02 4.899634670396398051e-02 -8.509436769791055982e-03 4.790984866470316961e-01 -4.351420395355688475e-01 4.610364842829048349e-02 -6.094366773833201009e-05 1.889726131397992739e-06 1.525953851122812018e-04 2.796794674503832144e-04 -1.601542896379815929e-04 -3.283399153344791939e-04 2.839313512460793845e-03 -3.536622454955343046e-03 2.867659404432137786e-04 -3.751106370871609176e-04 -3.779452262843690374e-05 -2.877108035089209065e-04 -9.779332730106449646e-04 4.521169769425899959e-04 2.067832819307980317e-03 -2.286568619019977312e-04 -1.672407626308013151e-04 -1.008641322646222898e-03 -2.886556665746334554e-04 -3.155842639473841783e-04 -8.881712817680612396e-05 -1.360602814623522536e-04 2.281844303691333252e-04 -4.582585868696375381e-05
-7.847560192260653530e-03 1.104922869042156142e-02 -7.146471797503287093e-03 -3.425128613201620063e-04 2.541681646761877623e-04 4.936909518338933583e-04 3.359318900674725106e-02 -5.852292856399262527e-02 1.272399847439385431e-02 -2.441998593329423265e-03 1.542961386305654161e-03 -1.947362778429860726e-03 -2.247356801793017663e-03 4.582585868697140827e-04 -6.519555153403780250e-05 4.125966619246445588e-01 -7.647291741167938639e-01 6.614324918894985694e-02 4.162121804455836110e-04 -2.513335754790630176e-04 5.177849600094895210e-04 -1.174748249598179042e-02 -1.441672065661468022e-02 2.889863686476346148e-03 6.264442125662489803e-04 8.059681950512763513e-04 -2.176492071864718093e-03 2.638530110997308175e-03 -6.864430172388618495e-03 -3.843702951311346594e-03 -1.563275942218286937e-03 6.675457559246482549e-04 5.834529430763916481e-04 1.268478665716595098e-03 -1.032262899289000625e-03 8.517940537382420567e-04 1.112103828341572120e-03 1.459341004990258924e-03 1.238715479146801704e-03 1.436191859880418028e-04 -2.329087456976960697e-04 2.645616583990095371e-04 3.165291270131238323e-04 1.731461567914956493e-03 -1.350209320900657393e-03 3.538512181086529620e-04 -8.976199124233977950e-06 2.834589197132225680e-05 -1.299186715352288173e-04 6.066020881863071375e-04 1.756028007623424651e-03 -1.327532607323393590e-04 8.999820700894924953e-04 3.873938569412776860e-05 4.917067393958763841e-03 -7.584415828460215094e-03 3.190802572905222356e-03 -4.351420395355688475e-01 8.347657315680049317e-01 -7.590273979467623833e-02 -1.266116508052484487e-04 -3.495993343129383604e-05 2.716481313918401013e-04 1.606267211708351569e-04 2.073974429235114596e-04 -2.428298078876697016e-04 3.522449508969681918e-03 -2.763724467203963406e-03 1.308162914476538414e-03 -8.220308671683562891e-04 1.464065320318821669e-03 7.086472992835985210e-06 -2.168460735806098435e-04 1.322808291995020580e-04 8.163616887740945483e-04 1.606267211708080518e-05 3.307020729986873825e-05 -4.388888940226441269e-04 7.322688759258430373e-05 -3.581031019043743398e-04 1.738548040907728943e-04 -7.464418219115583758e-05 8.173065518397827026e-05 -1.818861401493214285e-04
-5.231943010606870947e-02 7.551581836926762881e-02 -1.938859010838466998e-02 7.100645938816225328e-04 -5.347924951922835256e-04 -8.669118627896020730e-04 -1.576031593605495794e-03 6.793093010927465578e-03 -7.595754185248755272e-03 8.494318960739280500e-04 -1.896812604414350491e-03 -1.129111363524354632e-04 -8.149443941755474090e-04 4.745574747532252044e-03 6.712307218809194544e-03 -3.281792886133158560e-02 6.378156395620582231e-02 -1.665373120783816552e-01 -6.746322289174805538e-04 5.409341051194136839e-04 9.552565594335804371e-04 1.482962581633034699e-03 4.251883795698338520e-06 1.270368391848115171e-03 -7.696382101746959692e-03 -8.330857650371718826e-03 -1.454711175968274525e-02 7.369931912539449959e-05 8.493374097673953710e-03 -1.570362415211277746e-03 -2.315859374057125959e-03 3.958976245328064622e-03 7.672288093571377407e-04 2.612546376689261693e-04 1.360602814623475103e-04 4.369991678912134997e-04 1.520757104261460761e-03 -8.149443941755365670e-04 3.164346407065314355e-03 1.445640490537326676e-04 6.614041459974831852e-05 -4.629829021982273876e-05 6.585695568004051696e-04 -1.080450915640245209e-03 5.579416403022220000e-04 1.209424724109785763e-04 1.700753518279335408e-04 3.240880315387971184e-04 1.422018913894681005e-03 -2.236018445004499602e-03 -1.502804706012954858e-03 -1.124387048195927413e-04 -1.383751959733395959e-03 1.165961023087068145e-03 4.720772092057351488e-02 -7.438670700574333272e-02 1.166338968313354769e-02 4.610364842829048349e-02 -7.590273979467623833e-02 1.818124408301945438e-01 -5.716421547548181450e-05 -1.020452110967709665e-04 2.787346043846869285e-04 3.335366621959063443e-04 -2.333811772305550546e-04 -3.014113179617447340e-04 -4.837698896438926213e-04 -2.716481313918455223e-04 1.965315176678361208e-03 -1.070057421917436878e-03 1.364854698419199191e-03 5.995156151934603102e-04 -1.122497322064393895e-03 4.936909518338662532e-04 2.104682478870689710e-03 -1.294462400023644114e-04 -1.828310032150393984e-04 -9.670673477549614943e-04 -1.048798002938977712e-04 -4.724315328561389232e-06 1.261392192723623587e-04 -1.951142230692645869e-04 1.346429868637874960e-04 -1.270840823381020127e-04
1.238243047613945321e-03 2.820888682679445220e-03 -2.763724467204028458e-04 -4.203554049887281430e-02 1.123961859816227302e-02 -5.681367127812189666e-02 1.019507247901948327e-03 9.273830989950967822e-04 -7.322688759257779852e-04 3.891513022436310365e-02 4.467785006213290458e-03 5.956841954620158142e-02 2.226569814347374113e-03 -7.443631231669313106e-03 4.054879846497702611e-03 -1.277454864840948338e-03 -1.420129187763264364e-03 -5.385719474550889978e-05 -4.420990662883971245e-01 -5.993171939496735878e-02 -4.273733754092950976e-01 -8.544869134755191456e-03 2.716481313918360356e-04 1.273533683118238322e-02 5.911063339086440604e-03 4.155980194528748235e-03 -4.501800076578889309e-03 -3.684965956271969278e-03 7.189463066993121224e-03 8.065351128906984163e-03 -3.562133757728882556e-04 4.856596157753167433e-04 -1.838231094340276976e-03 -8.867539871695927049e-04 -2.306883174932804811e-03 -2.167043441207613854e-03 1.384224391266200734e-04 -4.218813588398426413e-04 -2.078698744563677340e-05 1.374775760609237875e-04 -1.576031593605528320e-03 1.469262067180167504e-04 1.313359661337895092e-04 -7.261272659987114695e-04 -2.050352852592273768e-04 1.899174762078612889e-03 1.984212437991473774e-05 -1.947362778429860726e-03 -3.883387200071149181e-04 -8.064406265841290479e-04 1.226432259292552012e-03 2.624357165011603679e-03 2.090981964417897108e-03 -3.977873506642241441e-04 2.692859737275614396e-04 4.336921471612467920e-04 2.740102890561079210e-04 -6.094366773833201009e-05 -1.266116508052484487e-04 -5.716421547548181450e-05 4.741011058924874955e-01 4.383455977598611775e-02 4.555387985350669577e-01 -3.155937125780485658e-02 -4.899587427243117140e-03 -4.713165944378379379e-02 -2.414125132890981677e-04 -8.834469664395798102e-05 -1.662958995650833452e-04 3.048128249982903944e-03 5.045568770895361710e-04 4.004802104015018835e-03 -3.878662884742505122e-04 2.022006960621059932e-04 3.779452262850195587e-06 -3.127496747502573737e-04 1.620440157693741647e-04 1.062970948924571077e-04 -5.952637313977782348e-04 5.324303375280075743e-04 2.820416251146564551e-04 -1.322808291995400051e-05 -3.307020729987727634e-04 -2.740102890561187630e-04
-1.316666682067978459e-03 -2.860100499906485967e-03 2.584200484718969428e-04 6.140098146214761909e-02 -1.836955529201560189e-02 8.361896402080309931e-02 -3.242297609986428877e-03 -8.054957635184110780e-04 -1.181078832138138246e-04 -6.400029975591792902e-03 -4.309048011173912708e-03 -4.840061054103329125e-03 2.924351188374793142e-03 9.386269694770625616e-03 2.521839522382001916e-03 1.648786049665269902e-03 2.358850643546884628e-03 3.401507036558691415e-04 -5.985471305511193274e-02 -1.602053122435210808e-01 -7.353491295200509370e-02 2.381527357123955878e-03 1.325170449659332852e-03 -9.037615223523413899e-04 3.024506673339949492e-03 3.349539567944647593e-04 -3.009861295821608055e-03 8.116846165988289563e-03 -1.173425441306183946e-02 -1.025223669449452576e-02 1.181078832139493499e-04 6.883327433702815046e-04 -5.036120140238392346e-04 7.351034651230240521e-04 4.134720775550252206e-03 3.020254789544428095e-03 -1.894450446750001356e-04 3.311745045316059986e-04 9.684846423536007907e-05 -1.765949069813409125e-03 2.801991421365233707e-03 -1.088482251698780082e-03 -2.532233016104806344e-04 7.700633985542663885e-04 1.280289454037874565e-04 -6.193577395733696270e-04 3.604652595686408043e-04 -8.418729915482764479e-04 4.488099562125662592e-05 1.317139113600799497e-03 -1.472096656377359361e-03 -2.120272719454931697e-03 -1.409263262507596832e-03 -1.579811045868373095e-03 -4.445580724169167098e-04 -6.306960963619256347e-04 -2.806243305160957633e-04 1.889726131397992739e-06 -3.495993343129383604e-05 -1.020452110967709665e-04 4.383455977598611775e-02 1.802770383484145755e-01 8.427753357760348063e-02 -4.902185800673815319e-02 -7.638273023205727381e-03 -7.441269074005038564e-02 1.129111363524354632e-03 1.429105386887511570e-03 1.372413602944872477e-03 -3.609376911014997892e-04 2.352236602086915651e-03 -1.477765834771623812e-03 2.314914510991136938e-05 -7.369931912542702565e-05 1.261392192723813322e-04 2.069250113906524746e-04 -4.629829021982273876e-05 -2.116493267192084428e-04 5.758940385507116400e-04 -1.329894764987883671e-03 -1.738548040907837364e-04 -3.075529278888464862e-04 6.963640794288245093e-04 1.648786049665334954e-04
4.110154335841727236e-04 -4.781007112496878011e-04 6.469477410921537636e-03 -4.171098003580113456e-03 -8.260937783509114674e-03 6.580971252675423683e-03 3.817246785471216548e-04 -4.218813588398480623e-04 1.071758175435712397e-02 -4.340606437568627490e-02 -6.631048995158085775e-03 -6.136791125484770265e-02 1.599180738715450531e-03 1.165016160021351260e-03 -1.076718706530689282e-02 5.527448934407840075e-04 -1.847207293464468779e-04 -1.193503781452537674e-02 -4.251401915534877562e-01 -7.437300649129052754e-02 -7.821926057287929002e-01 1.508048696027646657e-02 -2.480265547490754932e-04 -2.243813565296610968e-02 -6.353259253839057402e-03 -4.640694947238369235e-03 3.760555001528732497e-04 -4.086532759199536929e-04 2.012085898431045534e-03 -1.162559516050510472e-02 2.235546013471694828e-03 6.505382207418575029e-04 -5.803348949595438580e-03 -4.832974581110878465e-04 1.734296157112088285e-03 -1.863884126574317027e-02 -1.833034347478766993e-04 3.103875170859787119e-04 -7.445520957800668164e-04 -1.885001816092821657e-04 9.410836134479097677e-04 2.013030761496750060e-03 -2.692859737275722816e-04 4.587310184025642857e-04 4.781007112496390120e-04 -7.133716146116462695e-05 -3.888111515399739031e-04 1.423436208493242998e-03 6.547901045375549740e-04 4.724315328546481452e-06 1.404538947179028666e-03 1.067695264253282900e-04 1.850514314194516910e-03 6.803014073117883732e-05 -2.239325465734241447e-04 -3.146394008816824715e-04 4.658174913953975604e-04 1.525953851122812018e-04 2.716481313918401013e-04 2.787346043846869285e-04 4.555387985350669577e-01 8.427753357760348063e-02 8.322854660205141197e-01 8.554790196945161185e-03 3.082615751881327953e-03 1.171771930941191420e-02 9.873819036679059788e-05 2.107044636534918282e-04 1.281234317103771428e-03 -4.098815979053246905e-03 1.644061734336799314e-04 -3.291902920936253668e-03 3.018837494945874559e-04 -2.031455591278456471e-05 6.335306855590591615e-04 1.606267211708351569e-04 -1.511780905137909831e-05 -1.464537751852417911e-05 2.097596005877955423e-04 -1.199031230386949027e-03 1.814137086164624435e-04 -1.426743229223129909e-04 7.870709337370597426e-04 3.080253594217054712e-04
-1.201865819584031162e-03 1.846262430398807729e-03 3.543236496415390520e-04 3.100568150129836414e-02 5.395735023047827650e-02 -1.223314211175710944e-02 8.617151159282399747e-04 2.366881979605354232e-04 3.363712513930385700e-04 -4.069619710322788103e-02 -5.682170261418043739e-02 1.052671941508351305e-02 -7.159227448890382109e-03 1.188873952430555270e-02 -2.968759752463190783e-03 -5.603037979664627147e-04 -3.604652595686537063e-04 -8.494318960739618771e-04 -4.345259888167254392e-01 -4.166321720782952265e-01 3.787672571514696940e-02 1.218873354766867884e-03 6.198301711062611380e-04 -5.269973749001731142e-03 -7.060016826990829671e-03 7.315129854732651052e-03 1.166102752546927142e-02 2.727347239174070931e-03 1.122733537830802528e-02 -1.241077636811072343e-03 -4.407786201539093049e-04 -3.093481677137002207e-03 9.547841279007173321e-04 1.571779709809743245e-03 4.506996823440298462e-04 4.521169769425963927e-04 1.634613103679402775e-04 -2.107044636535026702e-04 -4.214089273069958536e-04 2.772228234795338399e-03 -2.714119156254132109e-03 6.288063702305059580e-04 2.716481313918455223e-04 -9.921062189968210890e-06 -1.634613103679619615e-04 2.877108035089317485e-04 -7.322688759257888272e-05 -1.379027644404849477e-03 2.859155636840741109e-03 3.516307899042569324e-03 -2.877108035089317485e-04 -3.368436829258975550e-04 1.984212437991473774e-05 3.429852928530047283e-04 -3.779452262842606172e-05 1.417294598560691829e-06 -6.944743532975037117e-05 2.796794674503832144e-04 1.606267211708351569e-04 3.335366621959063443e-04 -3.155937125780485658e-02 -4.902185800673815319e-02 8.554790196945161185e-03 4.784607040776769904e-01 4.348505492797971606e-01 -4.616222993836456567e-02 2.521367090849147268e-03 4.403061886212237923e-04 1.362492540754888003e-03 -2.494438493476467018e-04 1.035569920018980343e-03 -6.084918143177430773e-04 -2.716481313918455223e-04 1.497607959151598181e-04 1.003917007317665575e-03 -9.169896052722858494e-04 -4.436132093511824769e-04 -2.062636072446576152e-03 -2.333811772305550546e-04 -1.549575427765503767e-04 1.256667877395358998e-04 -3.954251929999509033e-04 2.376330610262561037e-04 1.181078832138788767e-05
2.460895854643668605e-03 1.493356075355802264e-03 -2.012558329963896712e-03 -3.352326913988466772e-02 -5.855930579202250907e-02 1.276084813395657845e-02 3.368436829259083970e-04 3.821971100799969028e-04 4.247159480370073931e-04 7.852756939122063767e-03 1.110544804283132569e-02 -7.059071963925035373e-03 1.170827067875477787e-02 -1.438365044931480194e-02 2.774590392459629854e-03 -5.376270843894049092e-04 -3.226707369402242293e-04 4.832974581110491947e-04 -4.124771367468322292e-01 -7.653943577150541522e-01 6.641017300501314558e-02 2.193499607047537901e-03 4.662899229282609363e-04 -6.708527766546425555e-05 -6.179404449747926721e-04 8.437627176797029551e-04 -2.178854229529002175e-03 -2.609239355960202896e-03 -6.962223499689690689e-03 -3.844647814377053722e-03 1.536347344845698844e-03 6.552625360704122243e-04 5.829805115435403610e-04 -1.230211711555407629e-03 -1.045018550676097375e-03 8.522664852711047279e-04 -3.840868362114220006e-04 -1.606267211707538417e-05 2.929075503702938468e-05 -3.099150855531305690e-04 1.704060539009337460e-03 -1.301548873016561414e-03 -1.516505220465849159e-04 -2.097596005877874108e-04 1.941693600035411960e-04 -1.105017355348736135e-03 1.426743229223238329e-03 1.237770616081083734e-03 -3.487962007071247067e-03 -2.781204433919594061e-03 1.300604009950843444e-03 8.801399457095614946e-04 1.430050249953224118e-03 9.070685430823122175e-05 1.662958995650941872e-04 -3.023561810274193358e-05 2.815691935817920492e-04 -1.601542896379815929e-04 2.073974429235114596e-04 -2.333811772305550546e-04 -4.899587427243117140e-03 -7.638273023205727381e-03 3.082615751881327953e-03 4.348505492797971606e-01 8.354356394815938280e-01 -7.612525504665111631e-02 1.332256922652146069e-04 6.628214405960980871e-04 1.775870132003366493e-03 2.149563474491955877e-04 9.391938873165009329e-04 -6.803014073117341631e-05 -6.472312000118220568e-05 7.558904525684128142e-06 -4.421959147526326270e-04 1.629888788350975556e-04 1.502332274480025400e-04 8.206135725697888753e-04 2.111768951863453921e-04 2.107044636534958939e-04 -1.081868210238889818e-04 5.055017401553191930e-05 -4.445580724169058678e-04 1.029900741624726734e-04
-8.480146014754269893e-04 -1.885946679158680573e-03 -1.214149039438429823e-04 1.561386216087051575e-03 6.794982737058885038e-03 -7.617486035760073423e-03 -7.176234984073229239e-04 -5.140055077466508179e-04 -8.730534727167580354e-04 5.226415561672465709e-02 7.555786477569180482e-02 -1.939142469758179180e-02 -1.480600423968761459e-03 9.448630657037397542e-07 1.264699213453842480e-03 6.727425027860662980e-04 5.437686943165388623e-04 9.680122108206719832e-04 3.286611687768283691e-02 6.397289872701225621e-02 -1.665859725262657520e-01 8.135270995769487701e-04 4.757857967386490243e-03 6.726952596327702948e-03 7.696382101746905915e-03 -8.311015525991789776e-03 -1.454852905428132524e-02 -2.362157664266735513e-05 8.482035740885428277e-03 -1.618550431562525583e-03 2.317749100188420952e-03 3.963228129123752552e-03 7.601423363643003460e-04 -2.697584052605288447e-04 1.360602814623510610e-04 4.384164624897796125e-04 -1.242494931409806290e-04 1.610991527036887208e-04 3.245604630716466166e-04 -6.543176730047068311e-04 -1.081395778705954939e-03 5.603037979664735567e-04 -1.388948706594682163e-04 6.566798306690830710e-05 -4.110154335841727236e-05 -1.514143062801467498e-03 -8.267551824969027706e-04 3.165763701663883069e-03 4.899114995710377417e-04 -2.343260402962567615e-04 1.965787608211231035e-03 1.069112558851729750e-03 1.365327129952047334e-03 6.032950674563105058e-04 5.669178394263367157e-05 -1.029900741624726734e-04 3.033010440931589898e-04 -3.283399153344791939e-04 -2.428298078876697016e-04 -3.014113179617447340e-04 -4.713165944378379379e-02 -7.441269074005038564e-02 1.171771930941191420e-02 -4.616222993836456567e-02 -7.612525504665111631e-02 1.818748017925314597e-01 -1.424853503091813231e-03 -2.198696353908932526e-03 -1.501387411414399587e-03 1.233046300752626591e-04 -1.388003843529115981e-03 1.154622666298539243e-03 1.629888788350975556e-04 -1.866104554778787519e-04 -9.628154639592550242e-04 1.188165305131272387e-03 4.960531094981503360e-04 2.100430595075006117e-03 1.653510364994521115e-05 1.171630201481365123e-04 -1.100765471553086586e-04 -7.464418219114499556e-05 -1.275565138710585758e-05 1.119662732867229143e-04
-1.228794416956863200e-03 1.796184687916145637e-03 -5.083363293523917876e-04 8.532113483368324557e-04 1.403121652580560132e-04 -5.192022546080237583e-04 3.099812259677271406e-02 5.526740287108623806e-02 2.976318656989162224e-04 -4.070895275461493268e-02 -5.782231260076811652e-02 1.790515509521881186e-03 -5.598313664336254138e-04 -1.828310032150258458e-04 9.273830989951055643e-04 -7.121432926261944338e-03 1.231723492460538687e-02 3.495993343129763075e-04 1.207062566445469155e-03 1.804688455507546000e-03 5.074859525932457448e-03 -4.349393664079739263e-01 -4.151945629238162905e-01 5.297563750520480064e-02 -7.089307582027826529e-03 4.696914299648143921e-03 -1.296210396695297168e-02 2.889391254943455938e-03 1.105962218414435240e-02 -1.029428310091862978e-03 -4.247159480368447627e-04 -3.235211136993617828e-03 -2.593649115376000049e-04 1.568945120612676072e-03 3.255053261373557503e-04 -5.045568770895359541e-04 1.422018913894702689e-04 -1.502332274479971190e-04 4.318024210298149180e-04 2.579476169390542209e-04 -3.307020729983079117e-06 1.681856256965409691e-04 2.752386110415445345e-03 -2.787346043846725303e-03 -2.787346043846327184e-05 3.018837494945928769e-04 2.059801483249561888e-04 1.328477470389318859e-03 3.297572099330561488e-04 -4.913287941694412242e-05 -3.425128613201403223e-04 -5.007774248267293435e-05 2.787346043845242982e-05 1.776342563536176689e-04 -3.741657740214646317e-04 -4.440856408840306198e-05 -5.310130429294333300e-04 2.839313512460793845e-03 3.522449508969681918e-03 -4.837698896438926213e-04 -2.414125132890981677e-04 1.129111363524354632e-03 9.873819036679059788e-05 2.521367090849147268e-03 1.332256922652146069e-04 -1.424853503091813231e-03 4.788726643743268507e-01 4.347787396868031395e-01 -4.885792426483733658e-02 -3.155181235327916833e-02 -4.963601899945015161e-02 2.293182660479997463e-03 -2.740102890561079210e-04 -6.377825693546423577e-05 -1.015255364106206620e-03 -9.836024514048877319e-04 -2.834589197132225680e-06 2.118855424856361681e-03 -4.308575579641091453e-04 2.933799819031907789e-04 -1.318083976666376521e-04 -2.810967620489547483e-04 -1.606267211708256701e-04 -6.472312000119304770e-05
2.801991421365270137e-03 9.905944380911529609e-03 1.350681752433532641e-03 2.144839159163528658e-04 8.037477668468523059e-03 -9.146274476080017667e-04 -3.281225968293736972e-02 -5.277816112447126368e-02 -1.237298184548205667e-03 -2.924351188374793142e-03 3.100095718596991134e-03 4.127161871024563958e-03 -5.801459223464099785e-04 -1.135111243991612784e-02 3.491269027801200331e-04 1.163409892809650834e-02 -2.314536565765060866e-02 -5.621935240977940290e-05 2.003582130839657097e-03 -9.455244698567502257e-03 9.486425179736002926e-04 -4.103119830317559780e-01 -7.755067546758235286e-01 6.660481479654956072e-02 -2.684355969684174351e-03 -9.556345046598552218e-03 -2.036179906606666416e-03 -2.561523771141944149e-03 -1.143142580050154553e-02 5.151865865787891297e-03 1.036987214617633192e-03 -8.362038131540149022e-03 -1.672407626307980896e-04 -8.064406265839230495e-04 -5.279422379658836248e-03 -7.152613407430488159e-04 -5.924291422006351671e-04 4.228262219055714533e-04 1.058246633596143858e-04 -2.451919655519375213e-04 -8.881712817681073182e-04 -2.976318656988945384e-04 -1.327532607323447800e-04 1.763114480616271478e-03 8.829745349067099833e-04 -8.645497051253288323e-04 1.951614662225548223e-03 -8.432902861468412597e-04 1.464537751851686075e-04 1.049742866004652313e-03 4.440856408840306198e-05 1.530678166451401867e-04 1.639337419008209465e-04 -1.629888788351192396e-04 6.075469512520142654e-04 1.428160523821799021e-03 8.267551824970437169e-05 -3.536622454955343046e-03 -2.763724467203963406e-03 -2.716481313918455223e-04 -8.834469664395798102e-05 1.429105386887511570e-03 2.107044636534918282e-04 4.403061886212237923e-04 6.628214405960980871e-04 -2.198696353908932526e-03 4.347787396868031395e-01 8.375029998693689359e-01 -6.897453136535212914e-02 5.319579059951545091e-03 8.568018279865113884e-03 -2.334284203838420373e-03 7.984092905255588297e-05 5.390443789879818641e-04 2.541681646761945385e-04 -2.645616583990041161e-04 6.391998639533277328e-04 -4.077084128541855787e-04 -3.732209109557791879e-05 -1.294462400023779639e-04 -1.181078832138788767e-05 2.532233016104806344e-04 5.990431836606094568e-04 3.354263883271688118e-05
2.943248449689033278e-04 1.374303329076243365e-03 -7.511661372400506471e-04 6.066020881863342425e-04 2.395227871576730699e-04 -8.078579211826734767e-04 5.721145862878604035e-03 4.847619958629019107e-03 -5.851536965946675141e-03 -5.274698064330280572e-02 -7.876898190450978832e-02 -3.631108761526424464e-03 -5.574692087693575940e-04 -2.220428204420275072e-04 1.110214102210137482e-03 -1.088954683231639067e-03 3.375050870718811821e-03 1.113993554472982039e-03 -1.262809487322406540e-03 -3.246549493782155404e-03 7.371349207142442218e-03 5.690059868016726641e-02 6.833296934373453424e-02 -1.670017122751785155e-01 -7.386939447726791758e-03 4.545736209134431868e-03 -1.605133376029427988e-02 4.388888940227986257e-04 -6.921121956331266478e-03 -8.692740204538924442e-04 -2.570499970266053660e-03 -3.727484794228917101e-03 1.706422696673621110e-03 5.466032835136334662e-04 2.154287789820505069e-04 5.579416403021946781e-04 2.196806627777203851e-04 -6.141609927119641606e-05 3.623549857000753888e-04 1.833034347478875413e-04 -3.307020729988500128e-06 -4.724315328752479864e-07 7.053402785530868933e-04 7.190407930058931568e-04 1.214149039438538243e-04 1.710674580469298198e-03 1.231629006153952058e-03 3.181826373780961489e-03 3.330642306630419384e-04 2.645616583990800103e-05 -3.812522470142951959e-04 -7.889606598684333408e-05 1.256667877395250578e-04 3.023561810274735459e-05 -1.223125238562571644e-03 -1.472096656377353940e-03 1.345957437104953634e-03 2.867659404432137786e-04 1.308162914476538414e-03 1.965315176678361208e-03 -1.662958995650833452e-04 1.372413602944872477e-03 1.281234317103771428e-03 1.362492540754888003e-03 1.775870132003366493e-03 -1.501387411414399587e-03 -4.885792426483733658e-02 -6.897453136535212914e-02 1.795192581697145351e-01 4.712032108699526489e-02 7.509110242123070988e-02 -4.513138433367411273e-03 -7.039229839545749906e-05 -4.015668029269930245e-05 -1.053049886734624442e-03 -1.096041156224480473e-03 -2.409400817561849727e-05 2.281371872158606973e-03 7.039229839545207805e-05 1.270840823380911706e-04 1.242494931409643660e-04 -1.889726131421303086e-05 -1.714926464265050746e-04 -9.495873810392956027e-05
1.236353321482563591e-03 2.846399985453635251e-03 -1.218873354766802832e-04 1.038404509216112569e-03 1.102655197684457473e-03 6.316409594276056576e-04 -4.197176224193736871e-02 2.326819785619301667e-02 5.306114761265159907e-02 3.889292594231892608e-02 -8.506129749061069542e-03 -5.935865994561378978e-02 -1.272730549512380172e-03 -1.386114117397670934e-03 3.425128613201505138e-04 2.258222727048698423e-03 -8.166923908470900481e-03 -2.367354411138285208e-03 -8.527389168039561235e-03 -2.528453563841974797e-03 -1.250526267468182740e-02 -4.416200207140817957e-01 3.366925048353697214e-02 4.299556861678825448e-01 5.800514360398316763e-03 4.954861916587186867e-03 3.730791814958922190e-03 -3.786066304303000590e-03 5.200053882139131327e-03 -9.391466441632037587e-03 -4.228262219056256634e-04 8.399832654168653363e-04 1.688470298425119760e-03 -8.976199124253493589e-04 -1.790987941054729762e-03 2.553492435083309746e-03 1.384224391266200734e-04 -4.048738236570818133e-04 1.199976093452687380e-04 1.351154183966613888e-04 -6.628214405961035081e-04 3.363712513930168860e-04 1.242494931409589450e-04 -1.586425087328355516e-03 1.941693600035574591e-04 1.907678529669998724e-03 4.426683462854861910e-04 1.890198562954358528e-03 -8.267551824967184562e-05 -8.409281284823795846e-05 7.842363445398977014e-05 2.754275836547065599e-04 4.100705705184655957e-04 -1.941693600035683011e-04 2.624829596544484347e-03 2.117910561790653252e-03 -1.814137086164516015e-04 -3.751106370871609176e-04 -8.220308671683562891e-04 -1.070057421917436878e-03 3.048128249982903944e-03 -3.609376911014997892e-04 -4.098815979053246905e-03 -2.494438493476467018e-04 2.149563474491955877e-04 1.233046300752626591e-04 -3.155181235327916833e-02 5.319579059951545091e-03 4.712032108699526489e-02 4.736437921686834640e-01 -5.543700579138131912e-02 -4.537222992912379738e-01 -3.897560146056810310e-04 1.984212437992666396e-04 -2.409400817562798404e-05 -3.552685127072461799e-04 1.355878499294986897e-04 -1.426743229223238329e-04 1.133835678852944482e-04 -2.947972765017487602e-04 3.637722802986320149e-04 -4.549515661397330636e-04 5.281784537322929728e-04 -4.039289605913530014e-04
-1.305328325279433294e-03 -2.775535255525329609e-03 1.559024058421639922e-05 -3.195526888233757995e-03 -5.588865033679074439e-04 6.273890756319506871e-04 6.080760745688121305e-02 -3.355917393638167823e-02 -7.681264292695569318e-02 3.078836299618499441e-03 -4.883524755126052164e-03 -9.150526359875791466e-03 1.599653170248314937e-03 2.105154910403559971e-03 -8.064406265841269879e-04 2.344677697561220464e-03 8.241095659129180420e-03 -4.404006749277826656e-03 -7.540007264372045569e-04 1.060136359727462596e-03 -1.959173566751253384e-03 3.315052066046177137e-02 -1.575025314440554325e-01 -6.201655974945814026e-02 4.258970268691169084e-03 2.102320321206432082e-03 3.819136511602854583e-03 7.995903693577409432e-03 -9.552565594335709828e-03 1.253360856665314271e-02 -4.124327281826304162e-04 7.209305191373076294e-04 7.313240128601328736e-04 7.851812076055289351e-04 2.913012831586256866e-03 -3.855513739632719736e-03 -1.351154183966288627e-04 2.541681646762040253e-04 -1.700753518279348960e-04 -1.899174762078482785e-04 6.519555153404227484e-04 -2.262947042377299114e-04 -1.655400091125241481e-03 2.797267106036689828e-03 8.451800122782622375e-04 -6.061296566534589945e-04 7.039229839545207805e-04 1.118717869801517896e-03 -4.960531094981394939e-05 2.310190195662872349e-04 1.110214102210049444e-04 -3.855041308099826924e-04 -5.012498563595666444e-04 3.760555001528843085e-04 -2.064525798577989107e-03 -1.404538947179034087e-03 1.822168422223189232e-03 -3.779452262843690374e-05 1.464065320318821669e-03 1.364854698419199191e-03 5.045568770895361710e-04 2.352236602086915651e-03 1.644061734336799314e-04 1.035569920018980343e-03 9.391938873165009329e-04 -1.388003843529115981e-03 -4.963601899945015161e-02 8.568018279865113884e-03 7.509110242123070988e-02 -5.543700579138131912e-02 1.753694195851129289e-01 6.088555865980237874e-02 -2.220428204419339947e-05 -8.645497051253288323e-05 -7.511661372400804627e-05 1.370051445280539605e-04 1.133835678851806070e-05 8.078579211827249763e-05 -1.700753518279335408e-04 4.823525950453427715e-04 -2.281844303691550092e-04 6.854981541731613136e-04 -9.996651235219861011e-04 3.642447118315018419e-04
1.029900741624889364e-04 8.154168257083955519e-04 -1.124387048195797309e-03 6.193577395734238371e-04 1.228321985423982531e-03 1.213204176372570907e-03 -9.431623121924751635e-03 1.538142584670535058e-02 1.263896079847988754e-02 4.360070616722269005e-02 -7.543314285101744045e-03 -6.827013594986476586e-02 -3.557409442401105858e-04 -6.925846271659793010e-04 3.557409442401010991e-04 -2.976791088521739317e-03 -2.432549962672337675e-03 8.470697384096921058e-04 -1.453530097136137775e-02 -2.028621002080985974e-03 -1.154150234765685332e-02 4.271820406384886915e-01 -6.153042770214996182e-02 -7.730770393023482789e-01 5.459418793676845336e-03 5.254855939950356380e-03 3.140252398889686099e-03 -1.043601256077377089e-03 -2.225152519748858145e-04 -1.416822167033273371e-03 -2.327197730845427179e-03 -3.566858073058146780e-04 1.680911393899428476e-03 2.891280981074328092e-04 -2.534595173769093029e-03 3.358988198601742725e-04 1.440916175208791037e-04 -4.247159480369911300e-04 2.362157664276899908e-05 2.999940233631677791e-04 -4.346370102269457884e-04 3.491269027801227436e-04 6.354204116904666952e-04 -1.147536193305715400e-03 1.656344954190943188e-03 2.437746709533822505e-04 5.508551673093805938e-04 1.596818581051171870e-03 -1.417294598566112840e-04 -2.636167953332915672e-04 3.684965956272977586e-05 1.823585716821749924e-04 3.618825541672231801e-04 -2.362157664277035433e-05 3.892835830728328880e-04 -1.571307278276976417e-03 1.346429868637861408e-04 -2.877108035089209065e-04 7.086472992835985210e-06 5.995156151934603102e-04 4.004802104015018835e-03 -1.477765834771623812e-03 -3.291902920936253668e-03 -6.084918143177430773e-04 -6.803014073117341631e-05 1.154622666298539243e-03 2.293182660479997463e-03 -2.334284203838420373e-03 -4.513138433367411273e-03 -4.537222992912379738e-01 6.088555865980237874e-02 8.371921399207501446e-01 -1.006279164981940116e-04 8.739983357824543213e-05 1.899174762078645416e-04 -2.995215918303033732e-04 -2.929075503702396367e-05 -6.283339386976510930e-04 3.307020729985789623e-06 -7.445520957800682259e-04 1.653510364993870593e-04 -2.069250113906524746e-04 1.384696822799106990e-03 -2.192082312448993472e-04
-7.508354351670487939e-03 -1.157551741802242268e-02 1.932244969378492470e-03 -1.206117703379805395e-03 -5.064466032209721108e-04 -2.981042972317697864e-04 -1.218873354766824516e-03 -4.478650931468970784e-04 3.968424875985278582e-04 -4.327472840955017171e-04 7.533393222911808143e-03 -1.340760690243553589e-03 -7.074189772976404063e-03 3.382609775244496166e-03 -2.505776850264917859e-03 -6.969782404215392815e-03 3.425601044734338969e-03 1.343122847907838105e-03 -5.893583372370832067e-03 -1.908623392735730247e-04 3.406231351887263918e-04 -5.787286277478357124e-03 -4.667623544611128198e-04 -1.502332274480127044e-04 -4.779211872671544625e-02 9.283137891148293686e-02 -1.021963891872750690e-02 7.480008459699295786e-03 7.625044940285771646e-04 -5.102260554837682318e-05 -4.305070137667246777e-01 4.016726275904297649e-01 -4.371125514591086419e-02 7.934487594306214100e-03 5.631383871636066497e-04 -8.125822365112122332e-05 8.787226511110008027e-04 -3.396782721229972546e-04 -8.267551824969488492e-05 -1.417294598565570739e-05 -3.703863217586171467e-04 6.850257226404324329e-05 5.007774248266751334e-05 -2.707032683261329734e-04 -8.834469664395256001e-05 -1.507056589808561040e-04 -2.864352383702130529e-03 2.017282645292456530e-04 -9.453354972436135272e-04 1.266116508052484487e-04 1.173519927612746852e-03 -3.916457407371115498e-04 -1.346429868637807198e-04 3.047183386917142606e-04 -2.522784385447680855e-04 -2.617270692018718904e-04 -1.559024058423266225e-05 -9.779332730106449646e-04 -2.168460735806098435e-04 -1.122497322064393895e-03 -3.878662884742505122e-04 2.314914510991136938e-05 3.018837494945874559e-04 -2.716481313918455223e-04 -6.472312000118220568e-05 1.629888788350975556e-04 -2.740102890561079210e-04 7.984092905255588297e-05 -7.039229839545749906e-05 -3.897560146056810310e-04 -2.220428204419339947e-05 -1.006279164981940116e-04 4.701581923192765244e-01 -4.494449041927653932e-01 4.834958793548495282e-02 3.004617305806909708e-02 -4.669702243355685484e-02 5.134858330605084065e-03 -3.486544712472691796e-04 7.180959299401954614e-05 -3.354263883272230219e-05 -4.299126948983965964e-04 6.377825693547101204e-05 9.448630657109225936e-06
-2.485462294352146304e-03 5.574692087693478362e-03 4.457863944023332872e-03 1.743272356235885112e-04 5.716421547550187224e-04 -1.355878499294986897e-04 2.177909366463223924e-04 5.829805115435205201e-04 -6.425068846834490477e-05 -1.099442663261029386e-02 4.141807248543084505e-03 -3.201668498160887069e-03 1.114938417538639294e-04 5.598313664336217275e-04 6.751046604503259862e-04 1.351154183966386205e-03 -1.482490150100177883e-03 -1.125331911261507906e-03 6.439241792818850563e-04 3.845592677442772451e-04 -2.017282645292405572e-04 -1.280289454038199826e-04 -3.217258738745133609e-04 5.815632169449719713e-04 1.703115675943565280e-03 1.160764276225660294e-03 1.459813436523099478e-04 -2.381054925590310629e-04 -1.148008624838490414e-04 1.077143894910179486e-04 4.096841215245913270e-01 -8.721407349952594590e-01 8.356888627832043115e-02 -1.970039492004945283e-04 -1.851931608793065405e-04 -1.795239824850403950e-05 -8.225032987011935900e-04 2.132555939309162523e-03 -3.462923135829823864e-04 2.017282645292144821e-04 1.294462400023752534e-04 -2.173185051136151957e-05 1.993661068649737675e-04 2.258222727048709265e-04 -1.133835678848553463e-05 1.979960554196859637e-03 1.502804706012960279e-03 -8.267551824969081916e-05 5.669178394264451359e-06 4.738488274539515155e-04 -2.267671357705780544e-05 -1.327532607323556220e-04 -9.448630657179699077e-07 -2.740102890561512891e-05 -1.596818581051117659e-04 -3.684965956271893384e-05 -5.432962627838211489e-05 4.521169769425899959e-04 1.322808291995020580e-04 4.936909518338662532e-04 2.022006960621059932e-04 -7.369931912542702565e-05 -2.031455591278456471e-05 1.497607959151598181e-04 7.558904525684128142e-06 -1.866104554778787519e-04 -6.377825693546423577e-05 5.390443789879818641e-04 -4.015668029269930245e-05 1.984212437992666396e-04 -8.645497051253288323e-05 8.739983357824543213e-05 -4.494449041927653932e-01 9.074927865988272613e-01 -9.062228906385119687e-02 4.678206010947080773e-02 -5.213281965059080036e-02 5.735318808864268633e-03 -1.700753518279335408e-04 -1.039349372281906433e-05 -6.188853080404998000e-05 -1.577921319736866682e-04 -5.243990014694617507e-05 6.850257226402155925e-05
2.773173097861479208e-04 4.497548192783187501e-03 4.617073370595595194e-02 -1.729099410250522139e-04 -9.070685430823528751e-05 -3.084977909545590351e-04 1.379500075937692199e-04 -1.114938417538679952e-04 -3.250328946045110226e-04 1.248636541336738473e-03 -3.212061991883670680e-03 -2.459384073738519333e-02 -5.861930459669534646e-03 8.171648223799451299e-03 -3.683076230140514690e-03 5.715949116017210278e-03 -8.673842943224714663e-03 -1.626581767621060456e-03 3.668430852622006286e-03 3.298516962396240426e-03 8.933680286295182056e-04 -3.721815615834640940e-03 -3.044821229252902758e-03 1.528316008787140769e-03 -1.899174762079323042e-04 6.425068846833124382e-05 2.610656650558812377e-03 4.251883795524866172e-06 1.199976093452660274e-04 9.599808747621254006e-04 -4.416384455438632228e-02 8.336810287685689214e-02 -1.081041455056315770e-01 1.322808291993638223e-05 7.086472992831919452e-06 -1.058246633596050888e-04 9.117928584106445690e-05 -3.373161144587362111e-04 -1.019507247901904959e-03 -3.779452262835287808e-06 -3.977873506642268546e-04 -1.417294598564757587e-05 -4.251883795698338520e-05 3.481820397144129052e-04 -1.006279164981940116e-04 -9.921062189976342406e-06 7.889606598684739984e-05 1.273675412578094022e-03 -2.117910561790658890e-03 -2.933799819031948446e-04 2.281844303691464657e-03 1.445640490537584174e-04 8.173065518397149400e-05 -6.254993495005201683e-04 -1.062970948924625287e-04 -2.116493267192138639e-04 -1.204700408781209466e-04 2.067832819307980317e-03 8.163616887740945483e-04 2.104682478870689710e-03 3.779452262850195587e-06 1.261392192723813322e-04 6.335306855590591615e-04 1.003917007317665575e-03 -4.421959147526326270e-04 -9.628154639592550242e-04 -1.015255364106206620e-03 2.541681646761945385e-04 -1.053049886734624442e-03 -2.409400817562798404e-05 -7.511661372400804627e-05 1.899174762078645416e-04 4.834958793548495282e-02 -9.062228906385119687e-02 7.927495607619790274e-02 -5.164621517174972434e-03 5.832639704632474470e-03 3.864489938756979518e-04 3.495993343129790180e-05 -5.149503708123633668e-05 3.684965956272977586e-05 1.204700408781195914e-04 6.850257226403104601e-05 -1.181078832138517717e-05
-4.393613255552781399e-05 -7.606620110504447307e-03 1.337453669513573220e-03 -9.968305343248037853e-04 4.351094417598020628e-04 -4.176294750441226188e-04 -9.987202604562830932e-04 3.736933424886056468e-04 2.759000151875059138e-04 -8.389439160445773258e-03 1.160528060459234748e-02 -1.605322348642563126e-03 -4.950137601258638650e-03 3.826695416128521473e-04 5.291233167980041664e-05 -4.912815510163043818e-03 5.385719474551264028e-05 -4.393613255555037624e-04 -6.649473824939413150e-03 -3.652840612037772106e-03 -1.372413602944869658e-03 -6.532783236324132478e-03 -3.459143683567067994e-03 2.278064851428629640e-03 -4.843746020059601365e-02 -9.372663666624389545e-02 1.021727676106323410e-02 6.571995053550994982e-03 -5.338476321265804635e-05 1.464537751851801610e-05 -4.302896952616113158e-01 -4.016976664616710435e-01 4.422998496898607190e-02 6.884272296768474686e-03 -1.549575427765686726e-04 -5.669178394267066997e-06 -2.494438493476521228e-04 2.843565396256503026e-03 -3.207810108087964210e-04 -1.417294598566112840e-06 1.785791194193275073e-04 1.795239824851132399e-05 5.385719474551228791e-05 3.292847784001944533e-04 -1.625164473022223076e-04 8.484870330082480271e-04 3.543236496415498940e-04 6.425068846832864174e-05 -1.747996671564908643e-04 -2.310190195662926559e-04 1.440916175208845247e-04 -3.680241640943303534e-04 1.275565138708959455e-05 1.119662732867174933e-04 -2.607822061361593415e-04 -7.369931912543244666e-05 -1.303911030680878023e-04 -2.286568619019977312e-04 1.606267211708080518e-05 -1.294462400023644114e-04 -3.127496747502573737e-04 2.069250113906524746e-04 1.606267211708351569e-04 -9.169896052722858494e-04 1.629888788350975556e-04 1.188165305131272387e-03 -9.836024514048877319e-04 -2.645616583990041161e-04 -1.096041156224480473e-03 -3.552685127072461799e-04 1.370051445280539605e-04 -2.995215918303033732e-04 3.004617305806909708e-02 4.678206010947080773e-02 -5.164621517174972434e-03 4.693616727548824419e-01 4.489441267679387115e-01 -4.895430029753983919e-02 -1.903899077407181055e-04 7.180959299401819089e-05 -5.007774248266751334e-05 -2.834589197132279890e-04 1.053522318267513351e-04 -4.724315328427219213e-07
1.100907201012884737e-02 4.131413754820240612e-03 -3.199306340496602986e-03 -2.069250113906741587e-04 5.702248601564417676e-04 -1.025176426296191094e-04 -1.828310032149851883e-04 5.924291422006460091e-04 -1.559024058422615704e-04 2.488769315082104989e-03 5.569495340832007410e-03 4.498020624316053859e-03 1.067695264253174479e-04 -3.543236496415485388e-04 4.795180058482111964e-04 -6.869154487717057424e-04 2.900729611731992430e-04 -2.140114843834769402e-04 -1.358240656959195086e-03 -1.565638099882711966e-03 -1.087537388633071003e-03 -9.684846423537634211e-05 4.979428356295713138e-04 5.711697232221434745e-04 -1.725319957987731575e-03 1.086592525567359321e-03 1.781066878864720731e-04 2.820416251146347711e-04 -1.436191859880374118e-04 1.379500075937726894e-04 -4.092041310872103210e-01 -8.724152177158484012e-01 8.442257005819010784e-02 2.083423059893053236e-04 -1.790515509521868175e-04 6.047123620549476339e-05 -1.935079558575646379e-03 1.517922515064317694e-03 -6.377825693547914355e-05 -2.125941897849060840e-04 2.069250113906551851e-04 -9.448630656962858643e-07 -1.984212437992774816e-04 1.242494931409616555e-04 -5.291233167981600205e-05 8.163616887740918378e-04 2.128304055513464185e-03 -3.581031019043743398e-04 7.747877138827722124e-05 6.680181874574981325e-04 -4.771558481837800958e-05 -1.795239824850481877e-04 -9.826575883392077090e-05 1.062970948924638840e-04 -1.932244969378503312e-04 -8.267551824967726663e-05 7.086472992830564199e-05 -1.672407626308013151e-04 3.307020729986873825e-05 -1.828310032150393984e-04 1.620440157693741647e-04 -4.629829021982273876e-05 -1.511780905137909831e-05 -4.436132093511824769e-04 1.502332274480025400e-04 4.960531094981503360e-04 -2.834589197132225680e-06 6.391998639533277328e-04 -2.409400817561849727e-05 1.355878499294986897e-04 1.133835678851806070e-05 -2.929075503702396367e-05 -4.669702243355685484e-02 -5.213281965059080036e-02 5.832639704632474470e-03 4.489441267679387115e-01 9.078575037421914296e-01 -9.155345161510911045e-02 1.880277500764448648e-04 2.976318656988701438e-05 4.015668029269930245e-05 1.875553185435858798e-04 3.637722802986265939e-05 -5.763664700836248350e-05
-1.288320790096634519e-03 -3.181826373780971030e-03 -2.456407755081530669e-02 -1.407845967908878931e-04 -1.228321985423928321e-04 -3.151118324145346801e-04 1.724375094921810317e-04 -9.779332730106449646e-05 -3.047183386917589839e-04 -2.461368286176500702e-04 4.456446649424740739e-03 4.615419860230601801e-02 3.720398321236104318e-03 -3.037262324727217112e-03 1.532567892582840409e-03 -3.668903284154862669e-03 3.318359086776164271e-03 9.089582692137440374e-04 -5.697524286235863822e-03 -8.665811607166173935e-03 -1.634613103679601618e-03 5.868072069596625556e-03 8.179679559857992027e-03 -3.667958421089144699e-03 3.184188531443917208e-04 2.329087456976998102e-04 2.583255621653198549e-03 -3.968424875976442334e-05 1.237770616081091215e-04 9.604533062949802656e-04 4.460745776373772897e-02 8.422509367745655007e-02 -1.081901280446112279e-01 -1.747996671561981297e-05 6.614041459976153223e-06 -1.124387048195793514e-04 5.102260554837870698e-05 1.199976093452578959e-04 1.208007429511199268e-03 4.346370102270135510e-05 3.505441973786888564e-04 -1.048798002938720214e-04 4.251883795698338520e-06 -3.973149191313719354e-04 -1.133835678853703424e-05 -9.448630657106108855e-05 -3.439301559187118561e-04 -1.016200227171913748e-03 1.009113754179084485e-03 1.573197004408520778e-04 -1.049742866004651012e-03 2.551130277419409688e-05 -7.228202452687311009e-05 1.974763807335486697e-04 4.251883795694272761e-06 1.280289454038077853e-04 7.237651083344313983e-04 -1.008641322646222898e-03 -4.388888940226441269e-04 -9.670673477549614943e-04 1.062970948924571077e-04 -2.116493267192084428e-04 -1.464537751852417911e-05 -2.062636072446576152e-03 8.206135725697888753e-04 2.100430595075006117e-03 2.118855424856361681e-03 -4.077084128541855787e-04 2.281371872158606973e-03 -1.426743229223238329e-04 8.078579211827249763e-05 -6.283339386976510930e-04 5.134858330605084065e-03 5.735318808864268633e-03 3.864489938756979518e-04 -4.895430029753983919e-02 -9.155345161510911045e-02 7.970486877109629609e-02 -5.763664700835299673e-05 5.385719474551093266e-05 7.558904525682772890e-06 2.267671357705102917e-05 -4.535342715411561088e-05 1.795239824850725823e-05
1.228794416956852358e-03 1.062026085858882923e-03 -6.254993495005147473e-04 -9.394773462362022293e-03 9.335247089222202185e-04 8.202828704967916190e-03 1.328430227236030575e-02 -5.409341051194069619e-04 -6.501602755155672791e-03 1.156984823962834167e-03 -1.279817022505199894e-03 -3.236156000059327124e-04 -6.931043018521231870e-03 9.070685430822647837e-05 -2.181688818726130932e-03 -5.614376336453291358e-03 -1.076199031844546003e-03 6.727425027860571907e-04 -6.894193358958496456e-03 -7.530558633714727092e-04 -2.126886760914905878e-03 -5.123519973816584652e-03 1.193834483525533152e-03 1.620440157693978816e-04 3.100568150129877007e-03 2.201530943106015962e-04 -2.173185051134541917e-05 -4.266670902676768934e-02 -1.154291964225541596e-02 -9.623477567417307310e-02 4.269836193946724943e-03 4.157397489126731942e-05 -4.086532759198972602e-04 -4.221478102243816921e-01 -4.478509202009113566e-02 -4.110792118411131235e-01 2.239325465734729338e-04 3.921181722700843759e-05 1.965315176678347655e-04 9.259658043967258258e-05 7.984092905256130399e-05 -3.113323801516912608e-04 -5.763664700834622047e-05 4.171570435112975151e-04 5.079111409728160123e-03 1.724375094922013605e-04 7.275445605974158181e-05 2.262947042377244904e-04 -1.388948706594790583e-04 -3.179464216116628401e-04 5.007774248267293435e-05 -4.743212589868050794e-04 -6.906949010345613590e-04 2.102320321206382642e-04 2.645616583989715900e-05 2.711756998589811164e-04 1.922796338721323613e-04 -2.886556665746334554e-04 7.322688759258430373e-05 -1.048798002938977712e-04 -5.952637313977782348e-04 5.758940385507116400e-04 2.097596005877955423e-04 -2.333811772305550546e-04 2.111768951863453921e-04 1.653510364994521115e-05 -4.308575579641091453e-04 -3.732209109557791879e-05 7.039229839545207805e-05 1.133835678852944482e-04 -1.700753518279335408e-04 3.307020729985789623e-06 -3.486544712472691796e-04 -1.700753518279335408e-04 3.495993343129790180e-05 -1.903899077407181055e-04 1.880277500764448648e-04 -5.763664700835299673e-05 4.395814786498108973e-01 5.029506098778339929e-02 4.579212707552565709e-01 3.926898144247177591e-02 4.687938100523895632e-03 4.368432654853811326e-02
-5.758940385506723918e-04 -9.316349827908113838e-04 8.121098049783948003e-04 7.851812076055872652e-04 -1.201440631204508599e-02 1.616188273898234344e-03 1.299186715351976465e-04 5.084308156589565156e-03 -1.166905886152924351e-04 6.779392496474609224e-04 -8.338416554897645598e-04 -5.688075655578743537e-04 6.136885611791377017e-04 4.210782252339971554e-03 -4.613766349865608754e-03 3.108599486188566704e-04 -1.597763444116884202e-03 -2.847344848519354522e-03 -7.648666516928500801e-04 5.258162960680341953e-03 3.786538735835843095e-03 -5.262887276008787170e-04 -7.280169921301351578e-04 2.939941428959008674e-03 1.275565138709094980e-04 -1.540126797108533861e-04 2.362157664277984110e-06 1.308635346009270114e-03 3.830758327311106770e-02 -2.173185051134731219e-03 2.362157664174307278e-06 2.598373430704549919e-05 -1.355252715606880543e-18 -4.753511597284227480e-02 -1.367679838985658147e-01 -8.830265023753128273e-02 -3.779452262842877223e-05 2.518060070119145216e-04 2.040904221935216042e-04 3.779452262843690374e-05 2.891280981074910851e-04 7.322688759258159322e-05 -1.828310032150299116e-04 3.826695416128558878e-04 -5.196746861423084691e-06 7.558904525686838648e-06 2.258222727048980315e-04 -2.565303223404691345e-04 1.771618248207763023e-04 5.248714330023111947e-04 -1.861380239450157012e-04 -4.521169769425899959e-04 -9.812402937406090701e-04 1.460285868055971473e-03 3.803073839485826470e-04 6.661284613260771547e-04 6.292788017633676534e-04 -3.155842639473841783e-04 -3.581031019043743398e-04 -4.724315328561389232e-06 5.324303375280075743e-04 -1.329894764987883671e-03 -1.199031230386949027e-03 -1.549575427765503767e-04 2.107044636534958939e-04 1.171630201481365123e-04 2.933799819031907789e-04 -1.294462400023779639e-04 1.270840823380911706e-04 -2.947972765017487602e-04 4.823525950453427715e-04 -7.445520957800682259e-04 7.180959299401954614e-05 -1.039349372281906433e-05 -5.149503708123633668e-05 7.180959299401819089e-05 2.976318656988701438e-05 5.385719474551093266e-05 5.029506098778339929e-02 5.297091318987624808e-02 9.807773108384190697e-02 -4.758802830452209080e-03 4.849982116293297119e-02 -9.090527555203160512e-03
5.026671509581110732e-04 -9.547841279007119111e-04 7.464418219115041657e-05 7.188518203927432744e-03 1.550520290831354552e-03 2.185940702521815826e-03 1.502804706012927753e-03 -1.086592525568075979e-05 4.675182449136844852e-03 3.108599486188160128e-04 1.131945952721497700e-03 3.684965956272001804e-04 -7.365207597215413758e-04 -9.618706008935373796e-04 1.652093070395263714e-03 -1.022814268631885327e-03 -1.102182766151598055e-03 -5.215644122723288745e-04 -5.990431836606284303e-04 1.610991527036826222e-04 6.425068846833046320e-04 -8.886437133009744346e-04 1.118245438268677776e-03 -1.363437403820623537e-03 1.396035179587631989e-03 4.204640642412116796e-05 -1.162181570824217679e-04 1.382523637747976736e-02 -2.089564669819328827e-03 1.925394712152089446e-02 4.535342715402887470e-05 4.299126948983875162e-05 -6.141609927123436313e-06 -4.336723050368558874e-01 -8.833855503402829323e-02 -9.332856585665993965e-01 -1.473986382508865774e-04 -2.244049781062939716e-04 -9.921062189965500384e-06 2.806243305160903423e-04 5.149503708122820517e-05 1.083285504837358353e-03 -1.687525435359403091e-03 -5.527448934407840075e-05 -2.173185051132899351e-05 -1.313359661338003512e-04 7.606147678972195042e-05 2.740102890560835265e-05 1.138559994181588542e-04 1.006279164982048537e-04 -9.401387503820074834e-05 3.614101226343587742e-04 3.311745045316005776e-04 -2.508611439462128147e-04 2.381054925591069571e-04 1.143284309510069971e-04 2.305465880334282500e-04 -8.881712817680612396e-05 1.738548040907728943e-04 1.261392192723623587e-04 2.820416251146564551e-04 -1.738548040907837364e-04 1.814137086164624435e-04 1.256667877395358998e-04 -1.081868210238889818e-04 -1.100765471553086586e-04 -1.318083976666376521e-04 -1.181078832138788767e-05 1.242494931409643660e-04 3.637722802986320149e-04 -2.281844303691550092e-04 1.653510364993870593e-04 -3.354263883272230219e-05 -6.188853080404998000e-05 3.684965956272977586e-05 -5.007774248266751334e-05 4.015668029269930245e-05 7.558904525682772890e-06 4.579212707552565709e-01 9.807773108384190697e-02 9.385400420750169559e-01 -4.373298699642223786e-02 -9.116983721043053768e-03 -3.389129330397898376e-02
1.253833288198161720e-03 1.154150234765647732e-03 3.543236496415336310e-04 1.334430107703300609e-02 7.228202452687175483e-04 6.408533743183189579e-03 -9.408001545281971523e-03 -7.275445605972857138e-04 -8.322353882780322148e-03 1.124859479728656294e-03 -1.129111363524343790e-03 7.138440461444781494e-04 -5.439104237763947580e-03 -1.278399727906650045e-03 -2.362157664276852474e-04 -7.283004510498497681e-03 7.284894236629891554e-04 2.252081117121579323e-03 -5.430128038639724444e-03 1.081868210238813273e-03 -4.922736572353052361e-04 -6.822383765964478916e-03 -2.281844303691489106e-04 2.089092238286472877e-03 3.202613361226523507e-03 2.149563474491965635e-04 -6.935294902316941268e-04 -4.249238179114397940e-02 9.433512848056158084e-03 9.622627190658167295e-02 4.313772326502529446e-03 1.086592525567144242e-05 -5.111709185495138218e-04 -4.220141121005836493e-01 4.466981872607442283e-02 4.114906997062302008e-01 2.017282645292253242e-04 -5.291233167983226508e-05 -3.576306703715153548e-04 -3.165291270130804642e-05 -4.218813588398480623e-04 -4.949665169725784436e-03 5.574692087695364874e-05 -2.125941897848898209e-05 3.642447118314909998e-04 1.941693600035357750e-04 -1.464537751848758729e-05 -3.392058405901626642e-04 -2.773173097860991317e-04 -2.362157664277577535e-05 -7.039229839545207805e-05 7.322688759259514575e-05 1.507056589808669460e-04 -1.936969284707743683e-05 -5.749491754849936700e-04 -6.066020881863017165e-04 -1.242494931409643660e-04 -1.360602814623522536e-04 -7.464418219115583758e-05 -1.951142230692645869e-04 -1.322808291995400051e-05 -3.075529278888464862e-04 -1.426743229223129909e-04 -3.954251929999509033e-04 5.055017401553191930e-05 -7.464418219114499556e-05 -2.810967620489547483e-04 2.532233016104806344e-04 -1.889726131421303086e-05 -4.549515661397330636e-04 6.854981541731613136e-04 -2.069250113906524746e-04 -4.299126948983965964e-04 -1.577921319736866682e-04 1.204700408781195914e-04 -2.834589197132279890e-04 1.875553185435858798e-04 2.267671357705102917e-05 3.926898144247177591e-02 -4.758802830452209080e-03 -4.373298699642223786e-02 4.395644711146281525e-01 -4.955523320733187798e-02 -4.580918185386173569e-01
-7.719531246856806443e-04 -8.763604934467316820e-04 -7.384104858529543305e-04 -1.951142230692686527e-04 5.112654048560884811e-03 -1.521229535794452561e-04 -9.113204268779875709e-04 -1.180700886912157063e-02 1.705477833607926558e-03 5.513275988422083537e-04 -8.952577547609053563e-04 8.362038131540215375e-04 6.151058557777173670e-04 -6.495933576761423519e-04 2.917737146914807685e-03 7.436072327143515570e-04 5.318161765352975509e-03 3.926850901093889568e-03 -3.340090937287639740e-04 -1.508946315940072874e-03 -2.878525329687809005e-03 -6.765219550489097716e-04 4.128579165623135275e-03 -4.634553337311246232e-03 -2.754275836548122696e-04 2.362157664276954118e-05 7.558904525685822208e-06 -1.340288258710667499e-03 3.819939645208718371e-02 -2.175547208799009664e-03 8.314794978243054187e-05 2.551130277419115259e-05 -1.417294598566214484e-05 4.676930445808371445e-02 -1.364410612778299003e-01 -8.744660429999737139e-02 -1.700753518277844630e-05 2.168460735806233960e-04 -2.347984718291225227e-04 1.233046300752735011e-04 3.651895748972076145e-04 7.511661372401753304e-05 -4.157397489127354680e-05 2.702308367932753437e-04 1.011003480310719701e-04 1.148008624838551400e-04 1.407845967909095771e-04 2.159012105149081366e-04 -2.995215918303169257e-04 5.196746861414953175e-06 1.039349372281770907e-04 2.938524134360524743e-04 4.719591013225155757e-04 -7.157337722758991272e-04 -5.503827357765161878e-04 -1.335563943382157663e-03 -1.048325571406087502e-03 2.281844303691333252e-04 8.173065518397827026e-05 1.346429868637874960e-04 -3.307020729987727634e-04 6.963640794288245093e-04 7.870709337370597426e-04 2.376330610262561037e-04 -4.445580724169058678e-04 -1.275565138710585758e-05 -1.606267211708256701e-04 5.990431836606094568e-04 -1.714926464265050746e-04 5.281784537322929728e-04 -9.996651235219861011e-04 1.384696822799106990e-03 6.377825693547101204e-05 -5.243990014694617507e-05 6.850257226403104601e-05 1.053522318267513351e-04 3.637722802986265939e-05 -4.535342715411561088e-05 4.687938100523895632e-03 4.849982116293297119e-02 -9.116983721043053768e-03 -4.955523320733187798e-02 5.241249911804118922e-02 9.708940431710844088e-02
-3.944803299342491965e-04 1.248636541336777938e-03 3.609376911015214733e-04 -1.522646830392864175e-03 -3.165291270130262541e-05 4.695969436582423349e-03 -7.131826419984776955e-03 1.504694432144385377e-03 2.318693963254203974e-03 -4.620380391325636278e-04 -9.269106674622594813e-04 4.110154335841185134e-05 9.009269331551887812e-04 1.254305719731024392e-03 -1.385641685864829296e-03 6.401447270190348607e-04 1.034625056953269149e-04 6.335306855590629562e-04 1.015727795639054763e-03 -1.192417188926967039e-03 -5.092811924181067217e-04 7.204580876044551496e-04 -8.319519293583177780e-04 1.550520290831347830e-03 -1.393200590390553974e-03 2.881832350417438417e-05 -5.243990014695752532e-05 -1.377374134039845155e-02 -2.133500802374879192e-03 1.915568136268694724e-02 -3.684965956250209340e-05 -5.858151007406601319e-05 -3.307020729987585333e-05 4.339482050520434009e-01 -8.740597518817178058e-02 -9.335851801584296172e-01 1.299186715352233963e-04 1.469262067180167504e-04 7.984092905255723823e-05 1.744217219302047605e-03 -2.834589197137646691e-06 -4.062911182554744538e-05 -3.519614919772658113e-04 1.006279164981913011e-04 1.057774202063179163e-03 1.440916175209170508e-04 -1.407845967908824721e-04 4.488099562127017845e-05 9.070685430823122175e-05 -4.393613255557118208e-05 1.251943562066823359e-04 -3.462923135829796759e-04 -1.955866546021235719e-04 1.582645635065564951e-04 -2.664513845304292139e-04 -1.218873354766965462e-04 2.725929944575526502e-04 -4.582585868696375381e-05 -1.818861401493214285e-04 -1.270840823381020127e-04 -2.740102890561187630e-04 1.648786049665334954e-04 3.080253594217054712e-04 1.181078832138788767e-05 1.029900741624726734e-04 1.119662732867229143e-04 -6.472312000119304770e-05 3.354263883271688118e-05 -9.495873810392956027e-05 -4.039289605913530014e-04 3.642447118315018419e-04 -2.192082312448993472e-04 9.448630657109225936e-06 6.850257226402155925e-05 -1.181078832138517717e-05 -4.724315328427219213e-07 -5.763664700836248350e-05 1.795239824850725823e-05 4.368432654853811326e-02 -9.090527555203160512e-03 -3.389129330397898376e-02 -4.580918185386173569e-01 9.708940431710844088e-02 9.387753129783787953e-01
1.669739333010465954e+00 3.052975397509986033e-01 -3.390168679770182159e-02 -7.263162386118560132e-02 -2.956334803149092069e-02 5.453560642669327829e-02 -7.264863139636837386e-02 -4.060360052278819132e-02 -4.695591491356157499e-02 4.777322146540137482e-02 -3.834962967953520208e-02 3.951889772335230588e-03 -3.225238107335042237e-01 2.421069876423949038e-02 1.182075662672766314e-01 -3.222035021542283273e-01 -1.463592888785976345e-03 -1.205508266702392944e-01 5.227927342577585491e-03 1.076624220224117051e-02 2.096651142812157656e-03 5.218478711920470844e-03 1.034152625420421689e-02 -4.060549024891970532e-03 -3.451272974229697699e-01 1.165153165165886961e-01 -1.252368750446317819e-02 -1.735099290717939668e-02 3.930630353356744100e-03 -4.351094417598062912e-04 -9.428457830654615734e-02 9.767238482865195359e-02 -1.058955280895327450e-02 9.036670360457535467e-03 3.455836662837059002e-03 -3.609376911015129081e-04 -4.866101480194321427e-01 -4.420456815251845861e-01 4.808360898248738302e-02 -4.117713240367470995e-03 -9.189738177102810962e-03 -1.235408458416813095e-03 -4.130941323287414153e-03 -8.744235241620171295e-03 3.191275004438048814e-03 -5.258162960680365372e-03 -1.395846206974493686e-02 1.509891179005802987e-03 -4.051194880541422738e-02 3.587172628970858486e-03 5.258162960680344555e-02 3.932047647955298764e-02 -2.921516599177639232e-03 -4.406132691175668192e-02 3.934079103546575529e-02 6.658922455596549481e-03 4.381235549394189854e-02 -4.049872072249428856e-02 -7.698271827878350529e-03 -5.219234602373057363e-02 1.497135527618674144e-03 -1.464065320318805406e-03 2.669238160632936199e-04 -1.052577455201800802e-03 2.255860569384419978e-03 -8.957301862938049988e-04 -1.053994749800350652e-03 2.284206461355747439e-03 4.095981389856120317e-04 1.495718233020118873e-03 -1.439971312143170645e-03 1.658234680322243602e-04 -6.436407203621661091e-03 -2.381054925591080413e-03 2.669238160632854883e-04 7.677012408899823058e-04 1.085364203581939968e-02 -1.160764276225659860e-03 1.580755908934085643e-03 -6.684906189903462755e-04 1.242494931409914710e-04 1.577448888204097035e-03 -6.514830838075691844e-04 2.314914510992763241e-05
3.052975397509986033e-01 1.923641991165193854e+00 -6.618718532150541511e-02 -5.078922437115008376e-02 -1.770011980995955109e-02 6.662465692092946201e-02 -5.547054843021406723e-02 -3.541866444970045991e-02 -6.352503363386535762e-02 3.843797437617912927e-02 -1.205073629692166026e-01 1.341800039615843355e-02 -5.574692087693521730e-04 -2.757115150059306075e-01 -3.944803299342491965e-04 -3.259163415709387390e-02 -2.748176745457682757e-01 -3.409207670544259217e-02 -1.039632831201539424e-02 2.830006611263562871e-02 1.948024182575854718e-02 -9.478866275210270226e-03 2.508564196308758418e-02 -2.275702693764349027e-02 1.316496606716107132e-01 -5.621094312850499763e-01 3.537425588561204925e-02 -3.122347243794455079e-02 1.180842616372016970e-02 -5.399892420536636217e-04 3.149984488466511801e-02 6.466642821724438370e-03 1.931300106312782306e-03 -6.221450856172539012e-03 4.658647345486869283e-03 -7.814017553428030975e-04 -4.414877398848823242e-01 -7.182452183045546779e-01 6.274599403618687232e-02 -8.327078198108892049e-03 -1.303863787527554524e-02 5.317689333820109152e-03 -7.315129854732643246e-03 -1.314918685396372112e-02 -1.482962581633034699e-03 -5.013915858194080769e-03 -1.963897882079805937e-03 8.815572403081560135e-04 5.944086303233060697e-02 4.487154699060373099e-03 -7.951447886335555326e-02 9.687208581199490548e-03 -4.431880209716278218e-03 -8.406446695628582225e-03 -3.311272613783320263e-03 -3.702918354520399503e-03 -5.974369164489127387e-03 5.847285082150995017e-02 1.250762483234605510e-02 7.605675247438706266e-02 4.238183281245557626e-03 -3.471899334954171683e-03 -1.430522681486104787e-03 3.501662521524021889e-03 1.351154183966180207e-04 -2.276175125297209747e-03 3.418987003274333997e-03 8.861870693301158661e-03 2.033817748942415293e-03 4.282119413801112329e-03 -3.185133394510990430e-03 1.762642049083434177e-03 -9.973029658577006740e-03 6.000352898796128265e-03 4.453612060227608513e-03 -5.983345363613321033e-03 3.740240445616047679e-03 -3.157259934072477285e-03 1.513198199735749528e-03 -1.163598865422785364e-03 -3.020727221077234605e-03 1.591149402656915441e-03 -6.439241792818295451e-04 3.305131003856240195e-03
-3.390168679770182159e-02 -6.618718532150541511e-02 1.313903902463796403e+00 2.785928749248155201e-02 1.683604253636706086e-02 -2.147862720973681139e-02 -1.559732705722026436e-02 -1.373452952317151185e-02 -3.663706537293483223e-03 -4.070470087081938526e-03 1.334052162477008738e-02 5.502410063166571913e-03 1.486571958544042338e-01 -3.012128967179310279e-02 -4.242430440725953877e-01 -1.451541160382815998e-01 -3.551267832473868798e-03 -4.240238358413503938e-01 -3.015530474215864266e-03 -1.199976093452657672e-03 2.136335391572014020e-03 4.599593403879951962e-03 -2.839313512460813795e-03 6.266331851793711938e-03 -1.473372221516065610e-02 3.553346531218429943e-02 -2.390569696662805388e-01 3.050962839180036169e-03 -4.837698896439055233e-04 7.353869240426795517e-03 -3.435994538457119111e-03 1.875080753902993308e-03 2.349779958116072348e-02 2.730654259905390289e-04 -8.092752157812607315e-04 -2.694277031874210866e-03 4.826124323884101175e-02 6.249891234450345723e-02 -1.479981538660709861e-01 -3.643864412913519479e-03 -7.591974732985883392e-04 4.307158285042468962e-03 5.675792435724498833e-03 4.572192374974339002e-03 4.222120609128509131e-03 7.303791497944450446e-04 1.010531048777649297e-03 5.963503239233420607e-03 -1.983740006459726313e-03 3.651423317439205993e-03 -3.432687517727157824e-03 5.927409470123267549e-02 -9.198714376227028894e-03 -6.851816250461384428e-02 -5.978384832518364445e-02 -5.023364488851217100e-03 -6.154554551120133832e-02 -1.073080983727702289e-02 -7.195132245387382205e-03 -1.938717281378608479e-02 -4.459753670154719806e-04 3.302296414659124232e-04 6.568215601288309585e-03 1.374775760609156560e-04 -1.804688455507536893e-03 -5.763664700835164148e-05 -6.944743532974007125e-04 1.241550068343928292e-03 -8.125822365112416422e-04 -3.004664548960159220e-04 7.842363445398977014e-05 -1.285013769366627045e-03 1.399342200317628621e-03 4.443690998037671744e-03 4.629545563062977681e-02 8.749431988481587387e-04 -3.202613361226602003e-03 -2.498359675199088303e-02 -5.645556817621773162e-04 7.960471328613085741e-04 3.571582388386739882e-04 4.195192011755721111e-04 -5.470757150465276877e-04 7.417175065829685263e-05
-7.263162386118560132e-02 -5.078922437115008376e-02 2.785928749248155201e-02 1.657575165902505976e+00 -2.747992497159868278e-02 -2.581791083901348038e-01 8.420336182694521110e-02 4.390778666357871354e-03 4.055494007490405284e-02 -7.270957506410671844e-02 5.545306846349842833e-02 1.551748612816771129e-02 -3.024034241807265766e-01 -1.079170626186208293e-01 1.088623981158644283e-02 -1.099489906414318624e-02 -2.033959478402252302e-02 -2.600641102062278831e-02 -3.029287680452618092e-01 1.071224327803580734e-01 -1.154906125218251034e-02 -1.096513587757329614e-02 1.544992841896939383e-02 -2.892792761980042537e-02 -6.324913361867735145e-03 -4.393613255554212546e-05 -1.134308110385746221e-03 -4.448226340753085317e-01 -1.228605444343694106e-02 -1.137204115682162731e-01 -5.330444985207258811e-03 -3.307020729986899575e-05 -4.048738236570552504e-04 -6.436407203621666295e-02 -1.118292681421961809e-02 -1.024212665969142511e-01 1.256667877395142158e-04 2.172712619601872668e-03 1.308635346009394233e-02 -4.629720362730134209e-01 4.291426314998385977e-02 3.949414231103063333e-01 -2.129248918579149628e-03 1.471624224844489534e-03 1.373641924930292871e-02 1.903899077407072635e-04 6.117988350477126039e-04 1.321768942622772794e-02 3.311319856936621037e-02 3.418892516967789175e-02 -6.597978787858206629e-03 -4.012219279080857237e-02 -6.013580981716087903e-02 7.981730747591592179e-03 2.872383719760673425e-03 4.171098003580135140e-03 8.139995311098131760e-04 3.093481677137019555e-03 1.411152988639011088e-03 1.221235512431151967e-03 -4.017416025942266433e-02 6.043296925132692066e-02 -5.478316054990961005e-03 3.303808195564217343e-02 -3.508843480823455041e-02 1.015727795639076447e-03 3.071749826625674081e-03 -1.457451278858833826e-03 1.518394946597182099e-03 2.919626873046224976e-03 -3.838978635982805750e-03 2.004054562372500035e-03 1.000137555054821884e-03 5.281784537323119463e-04 -2.144839159163460895e-04 1.362492540754901664e-03 -5.853426692078154449e-04 -7.133716146118224523e-05 -9.791143518427664061e-03 4.379440309569315780e-04 4.276450235406886041e-03 1.328524713542603673e-02 9.495873810393904704e-05 1.473041519443071910e-03
-2.956334803149092069e-02 -1.770011980995955109e-02 1.683604253636706086e-02 -2.747992497159868278e-02 1.172365304946456854e+00 9.326034674331559748e-02 -4.302433969713921613e-03 -7.239540809475798928e-03 -1.048939732398793817e-02 4.058895514526968118e-02 -3.544606547860607026e-02 -1.373452952317151185e-02 -1.454285987588705975e-01 -3.741043579221871029e-01 -4.900343317695679546e-02 9.222335952869836762e-03 1.570315172057986514e-02 -4.822108655854825607e-03 1.525646770626510329e-01 -3.647048601444964899e-01 7.159888853036375234e-02 -9.451937677837512347e-03 1.614015088847108384e-02 2.756165562678268219e-03 -3.495993343130196756e-04 -3.234738705460763614e-03 1.158874550094239316e-03 -2.255151922085139871e-02 -1.839728702299422147e-01 -4.963223954718730402e-02 4.440856408840089357e-04 -2.494438493476399798e-04 8.692740204538881887e-05 -4.190467696427293892e-04 7.036773195574264061e-02 -6.842698321877277792e-03 3.382609775244509176e-03 9.146274476080087923e-03 -1.761697186017698643e-03 4.533972663966333305e-02 -1.663275524777938774e-01 -6.472548215885086387e-02 1.136197836517168934e-03 1.230967602007969515e-02 -2.116493267192076297e-03 -9.585635801635593962e-04 8.834942095928393843e-03 -2.656954940778633815e-03 -5.529622119459041280e-02 -5.237092514314992120e-02 4.798487079212061107e-03 -2.317701857035191909e-02 -3.351665509842469831e-02 1.524583799677586143e-02 -1.071947148048845713e-03 -9.245485097979781091e-04 -7.743152823499620165e-04 -2.357433348948201638e-04 3.425128613201484538e-04 -5.102260554838168854e-04 1.112576259874411763e-02 -1.833506779011716964e-02 -8.420147210081373526e-03 5.399136530084386321e-02 -5.825694961099506242e-02 6.817659450635945445e-03 9.968305343248959425e-05 8.013856091825753356e-03 2.414125132890927467e-04 1.196669072722666462e-03 -6.278615071648015406e-04 1.208007429511197967e-03 -6.987262370931017616e-04 5.683351340250193803e-04 -9.212414890680004510e-05 3.231431684730791485e-04 5.749491754849963806e-04 -1.062970948924611735e-04 9.089582692137427363e-04 -1.110450317976562767e-02 1.473041519443069308e-03 6.755770919831876817e-04 4.241490301975570955e-03 -8.976199124252951488e-06
5.453560642669327829e-02 6.662465692092946201e-02 -2.147862720973681139e-02 -2.581791083901348038e-01 9.326034674331559748e-02 2.013221623836033203e+00 -4.056202654789690942e-02 -1.051160160603217125e-02 -1.024978005052367969e-01 4.697859162713866055e-02 -6.346314510306133583e-02 -3.731736678024642762e-03 4.885650697023875833e-02 3.036317461661504347e-02 -2.622160358383839318e-01 -1.492883643823008331e-03 1.441388606741742179e-03 7.469142534443455432e-03 1.626817983387484484e-02 -7.580636376197370102e-03 -2.714468755588451687e-01 5.966810259963768737e-04 -3.568747799189503356e-03 7.035450387282251791e-03 -2.458061265446639596e-03 1.173992359145589357e-03 7.363317871083928379e-03 -2.021591220872098471e-01 -4.977633116470818464e-02 -6.351572673266810964e-01 4.136138070148743726e-03 8.692740204541764509e-05 5.352649267251093339e-04 -4.026061522993630223e-03 -6.835139417351619902e-03 8.446603375921216475e-03 1.078702918968681493e-02 -1.173047496079904130e-03 -1.132087682181343730e-02 4.178373449186092992e-01 -6.478122907972781730e-02 -7.560071431572178424e-01 1.040577694267255313e-02 -2.125941897849180102e-03 -6.940019217645504446e-03 1.125709856487789456e-02 -3.268753775826369404e-03 -1.100859957859593417e-02 -7.275445605973073979e-04 -1.596818581051204396e-03 -5.794372750471177280e-03 -5.314098854170419550e-02 -7.670020422213609523e-02 1.271691200140103936e-02 6.141609927120183707e-04 -1.951142230692429029e-04 1.040388721654108423e-02 -6.415620216175901315e-04 3.562133757729533078e-04 -9.150998791408390676e-04 -5.695303858031421085e-02 8.347959671861074349e-02 6.615931186106728361e-03 -1.266730669045122021e-02 1.315013171702941394e-02 -7.613234151964385493e-03 -6.807738388446039901e-04 -6.661284613260621927e-04 -8.768329249795865470e-04 3.656620064301438489e-04 6.632938721289624931e-04 1.135252973451483490e-03 -5.437686943165662926e-04 -1.445640490537326676e-04 -3.193637162102181109e-04 -6.684906189903679595e-04 -5.338476321269667105e-05 -3.297572099330791881e-04 8.148499078689575709e-03 1.508001452874396971e-03 2.412707838292404722e-03 6.323968498802106514e-03 2.220428204420288624e-05 4.444163429570481723e-03
-7.264863139636837386e-02 -5.547054843021406723e-02 -1.559732705722026436e-02 8.420336182694521110e-02 -4.302433969713921613e-03 -4.056202654789690942e-02 1.657555323778125977e+00 2.824479162329155552e-02 2.580997398926150321e-01 -7.271382694790243240e-02 5.075048498545593062e-02 -2.794715975759266141e-02 -1.087584631786363276e-02 -1.544567653517368855e-02 2.885942504753639601e-02 -3.028305022864278828e-01 -1.070893625730582055e-01 1.156323419816819228e-02 -1.101096173626023994e-02 2.036746824446097198e-02 2.603806393332408486e-02 -3.025484606613131344e-01 1.078438357310282508e-01 -1.079506052574535913e-02 -6.326330656466431362e-03 1.851931608793070826e-04 1.102182766151595019e-03 -4.448963333944338516e-01 1.205598028693635054e-02 1.136760030041278763e-01 -5.319579059951751523e-03 4.677072175268199477e-05 4.289678318326650740e-04 -6.433005696585084032e-02 1.095474238385047566e-02 1.024434708789584564e-01 1.445640490537435097e-04 -6.916397641002630658e-04 -1.321485483703060092e-02 -2.117438130257815951e-03 -1.494300938421561000e-03 -1.372366359791583196e-02 -4.629455801071735710e-01 -4.316087241013434606e-02 -3.948587475920566359e-01 1.814137086164624435e-04 -2.248301664858724791e-03 -1.308871561775820994e-02 3.091591951005577977e-03 1.383751959733385117e-03 -1.505639295210070821e-03 2.854903753045042770e-03 3.820553806201446283e-03 -2.052242578723747872e-03 -4.012408251694001005e-02 -6.042918979906409388e-02 5.137692919802235372e-03 3.310186021257767452e-02 3.509126939743167917e-02 -1.019979679434774786e-03 2.889391254943466780e-03 -4.181963928835794216e-03 -1.162654002357060672e-03 3.062773627501391531e-03 -1.469262067180232556e-03 -1.218400923233998057e-03 3.309099428732201198e-02 -3.420309811566354941e-02 6.605065260851009437e-03 -4.011699604394714652e-02 6.013486495409517407e-02 -8.046453867592763542e-03 1.048798002938942583e-03 5.626659556307684815e-04 7.369931912543244666e-05 1.433357270683220750e-03 -5.555794826379162332e-04 2.206255258434586838e-04 1.340618960783701921e-02 -1.455089121194343745e-04 -1.425325934624661374e-03 -9.543116963678599518e-03 -4.965255410310106220e-04 -4.215978999201380924e-03
-4.060360052278819132e-02 -3.541866444970045991e-02 -1.373452952317151185e-02 4.390778666357871354e-03 -7.239540809475798928e-03 -1.051160160603217125e-02 2.824479162329155552e-02 1.172331289876091143e+00 9.325656729105280540e-02 2.953452970798672167e-02 -1.770248196762383777e-02 1.681100366512572331e-02 9.373514043383546213e-03 1.607212074773990695e-02 2.797739537569541874e-03 -1.526312899087836628e-01 -3.650993404744307114e-01 7.150487465532553988e-02 -9.205328417687029530e-03 1.574425326393828067e-02 -4.766834166510750675e-03 1.453808831740521779e-01 -3.737741282807212073e-01 -4.920374414688748199e-02 2.664513845305322131e-04 -3.220565759475099016e-03 1.168323180751349409e-03 2.187783185499964436e-02 -1.838779114918382696e-01 -4.944515666017657018e-02 -4.502272508112163977e-04 -2.484989862819274309e-04 9.117928584108698120e-05 1.393673021922458861e-04 7.041261295136388987e-02 -6.699079135889240109e-03 9.514771071707450950e-04 8.840611274322658295e-03 -2.662624119172904771e-03 -1.154150234765685679e-03 1.230589656781684929e-02 -2.134918096973438366e-03 -4.559106021514243434e-02 -1.663856615563351071e-01 -6.496689467213996594e-02 -3.388278953638754545e-03 9.141077729218684625e-03 -1.764059343681978606e-03 -1.029900741624753839e-04 7.933070299707484924e-03 2.433022394205178445e-04 -1.199503661919801289e-03 -6.340031170919195559e-04 1.211786881774039922e-03 -1.113190420867124844e-02 -1.837097258661416627e-02 -8.393218612708613913e-03 -5.393845296916405935e-02 -5.828718522909779459e-02 6.826163218227347326e-03 1.068640127318870765e-03 -9.198241944694289171e-04 -7.454969588457834853e-04 2.333811772305604756e-04 3.462923135829905179e-04 -5.092811924180907840e-04 5.534440921094167104e-02 -5.241580613877119127e-02 4.802738963007756844e-03 2.318174288568047164e-02 -3.347319139740199956e-02 1.524583799677585796e-02 -1.988936753321147825e-04 5.744767439521211326e-04 -1.053522318267472693e-04 6.982538055602454871e-04 5.678627024921495533e-04 -9.543116963678718997e-05 -6.481760630775779738e-04 4.256608111026941380e-03 -1.606267211708351569e-05 -9.302176881922371394e-04 -1.111395181042272931e-02 1.477293403238764827e-03
-4.695591491356157499e-02 -6.352503363386535762e-02 -3.663706537293483223e-03 4.055494007490405284e-02 -1.048939732398793817e-02 -1.024978005052367969e-01 2.580997398926150321e-01 9.325656729105280540e-02 2.013242410823479212e+00 -5.458001499078167507e-02 6.655615434866546387e-02 -2.145736779075833878e-02 -6.056572251205783256e-04 -3.540874338751010160e-03 7.045371449472242337e-03 -1.626109336088207846e-02 -7.534338085977539991e-03 -2.715248267617662581e-01 1.553354880028481357e-03 1.446585353603180172e-03 7.518275413860442923e-03 -4.889288419826862825e-02 3.037734756260073582e-02 -2.620946209344401368e-01 2.502942261067755275e-03 1.165016160021337382e-03 7.339696294441174287e-03 2.022706159289637262e-01 -4.958546882543465179e-02 -6.352191558574851182e-01 -4.141334817010355190e-03 8.739983357825856453e-05 5.404616735865332318e-04 4.064800908687698361e-03 -6.884744728301448596e-03 8.422509367745693171e-03 -1.127316123699503500e-02 -3.259777576702070374e-03 -1.101710334618737422e-02 -1.041758773099390675e-02 -2.138225117703478582e-03 -6.948522985236857755e-03 -4.178208098149593375e-01 -6.504815289579105042e-02 -7.559688762030565279e-01 -1.079695025187675517e-02 -1.188165305131283229e-03 -1.131190062268918467e-02 6.741597973846324109e-04 -6.203026026391092809e-04 -8.739983357824597423e-04 -3.722760478900503760e-04 6.595144198661339816e-04 1.140922151845731678e-03 5.688311871345164139e-02 8.352683987189629677e-02 6.574357211215452537e-03 1.263329162008566472e-02 1.314257281250371528e-02 -7.609454699701589941e-03 -6.188853080405214840e-04 -1.960590861349825569e-04 1.035900622091985926e-02 6.325858224934049426e-04 3.656620064301167438e-04 -9.122652899437393680e-04 7.199856560715907437e-04 -1.545323543969959927e-03 -5.802404086529724947e-03 5.318303494812828824e-02 -7.665957511031053218e-02 1.270462878154678121e-02 6.117988350477532615e-04 -5.621935240979637066e-05 -3.307020729987185533e-04 5.007774248267239225e-04 -1.436191859879930137e-04 -3.217258738744669571e-04 -6.307905826684993833e-03 1.559024058422724124e-05 4.459753670154795700e-03 -8.099366199272600361e-03 1.491466349224386707e-03 2.399952186905309707e-03
4.777322146540137482e-02 3.843797437617912927e-02 -4.070470087081938526e-03 -7.270957506410671844e-02 4.058895514526968118e-02 4.697859162713866055e-02 -7.271382694790243240e-02 2.953452970798672167e-02 -5.458001499078167507e-02 1.671875668402038384e+00 -3.053225786222399374e-01 3.304516842863501613e-02 5.208557649730529739e-03 -1.036703755697836356e-02 4.097398684454678190e-03 5.192967409146280813e-03 -1.076813192837261512e-02 -2.104682478870691011e-03 -3.222318480461995316e-01 1.450364805866003262e-03 1.206557064705331972e-01 -3.224505838459116314e-01 -2.433636555197902368e-02 -1.180880410894642185e-01 -3.449487183035503945e-01 -1.164038226748347893e-01 1.274620275643805964e-02 -1.743177869929770848e-02 -3.761499864594500340e-03 4.289678318326792771e-04 -9.427465724435610261e-02 -9.772482472879892579e-02 1.072608552194847034e-02 9.056984916370483529e-03 -3.421349160938631524e-03 3.831419731457153064e-04 -5.281784537323097779e-03 1.395987936434352553e-02 -1.505639295210084265e-03 -4.147476426937337680e-03 8.747542262350173348e-03 -3.191275004438081341e-03 -4.138027796280223033e-03 9.193990060898486749e-03 1.238715479146804306e-03 -4.872469857257211712e-01 4.421675688606611643e-01 -4.806282199504172126e-02 -1.053522318267502509e-03 -1.998385383978257268e-03 -4.067635497884689640e-04 1.493356075355823948e-03 1.441388606741769284e-03 -1.625164473022331496e-04 1.491938780757279519e-03 1.464537751851675233e-03 -4.667623544611155303e-04 -1.055412044398878818e-03 -2.257277863982980453e-03 8.990372070237745254e-04 3.935496398145144070e-02 -6.626324679829512405e-03 -4.402211509452969712e-02 -4.045431215840589873e-02 7.674650251235587764e-03 5.212762290372939533e-02 -4.047887859811437339e-02 -3.316941792177606398e-03 -5.254005563191213590e-02 3.931150028042874889e-02 2.952697080346104556e-03 4.405990961715813836e-02 7.152613407430415517e-04 -1.086261823494369914e-02 1.145646467174297242e-03 -7.001435316916698043e-03 2.375858178729685789e-03 -2.206255258434532628e-04 1.395562748054786448e-03 6.410895900847352665e-04 -1.322808291996484253e-05 1.420129187763255908e-03 6.590419883332478915e-04 -1.218873354767073883e-04
-3.834962967953520208e-02 -1.205073629692166026e-01 1.334052162477008738e-02 5.545306846349842833e-02 -3.544606547860607026e-02 -6.346314510306133583e-02 5.075048498545593062e-02 -1.770248196762383777e-02 6.655615434866546387e-02 -3.053225786222399374e-01 1.922922950372188078e+00 -6.637190605085185879e-02 9.416032881340513985e-03 2.508469710002194514e-02 -2.277025502056348114e-02 1.029570039551724360e-02 2.825801970621148046e-02 1.941079439042885102e-02 3.263651515271509540e-02 -2.749447586281064115e-01 -3.406514810806982041e-02 5.763664700835380988e-04 -2.757119874374635016e-01 -4.738488274539406735e-04 -1.315386392613896172e-01 -5.624259604120629419e-01 3.559393654838984011e-02 3.136898135006416233e-02 1.201818576430795441e-02 -4.261332426355467261e-04 -3.156315071006784989e-02 6.372628946686190350e-03 1.912402844998539134e-03 6.181766607412601117e-03 4.601955561544239515e-03 -8.324243608911248296e-04 5.040372024033988770e-03 -1.891143426020064355e-03 8.867539871695506379e-04 7.304263929476984170e-03 -1.312651014038663209e-02 -1.504694432144385377e-03 8.318101998984602993e-03 -1.301643359323136073e-02 5.302099093235881910e-03 4.416304142078046335e-01 -7.175493266566588257e-01 6.271197896582128561e-02 -3.439773990720015277e-03 8.637938146727707628e-03 2.023896686752457708e-03 -4.234876260515610218e-03 -3.177574489985224987e-03 1.802326297843252810e-03 -4.244797322705529639e-03 -3.469537177289882396e-03 -1.322335860462210385e-03 -3.531425708093970106e-03 1.653510364994250064e-04 -2.279954577560005732e-03 3.314107202980463331e-03 -3.696304313060470859e-03 -5.967755123029144966e-03 -5.846859893771422234e-02 1.255486798563160838e-02 7.609738158621262571e-02 -5.947204351349912044e-02 4.209364957741398502e-03 -7.955699770131255399e-02 -9.715082041637958590e-03 -4.416289969132007609e-03 -8.342668438693075922e-03 5.999880467263274050e-03 3.758192843864526476e-03 -3.186078257576669369e-03 9.957439417992808989e-03 6.031060948431777105e-03 4.409203496139231689e-03 -1.676659510103724934e-03 -5.976258890620039874e-04 3.218676033343696469e-03 -1.540126797108535379e-03 -1.109741670677259415e-03 -3.025451536405824454e-03
3.951889772335230588e-03 1.341800039615843355e-02 5.502410063166571913e-03 1.551748612816771129e-02 -1.373452952317151185e-02 -3.731736678024642762e-03 -2.794715975759266141e-02 1.681100366512572331e-02 -2.145736779075833878e-02 3.304516842863501613e-02 -6.637190605085185879e-02 1.314588928186436689e+00 -4.748409336729386004e-03 -2.866714541366426755e-03 6.280504797779378270e-03 2.816636798883743846e-03 -1.259974898125287759e-03 2.074446860767960137e-03 1.451054555903975030e-01 -3.538039749553911761e-03 -4.241140702641258420e-01 -1.486841244517769778e-01 -3.021057923150276964e-02 -4.241518647867542624e-01 1.547921917400640196e-02 3.561944785116397116e-02 -2.390550799401491289e-01 -2.992853760638855033e-03 -5.036120140238327294e-04 7.360010850353912448e-03 3.639612529117856269e-03 1.935551990108479777e-03 2.354126328218341876e-02 -2.196806627775957019e-04 -8.040784689198532051e-04 -2.683883538151394729e-03 -6.236096233690923600e-04 1.095568724691618669e-03 5.952637313977750255e-03 -5.648863838351740087e-03 4.569357785777205042e-03 4.232041671318458910e-03 3.674100031016258594e-03 -7.521110003057564740e-04 4.301016675115341623e-03 -4.809730949694017432e-02 6.242615788844377983e-02 -1.480175235589180627e-01 6.854981541731504716e-04 1.408318399441876260e-03 -8.395108338840113387e-04 3.911733092042498543e-04 8.976199124252951488e-05 -1.212259313306896305e-03 5.343200636594326721e-04 3.236156000059354229e-04 6.188853080405431681e-03 -1.459813436523096225e-04 -1.755555576090587350e-03 -4.110154335840914084e-05 5.986463411730190420e-02 -4.975648904032825212e-03 -6.177892668843188578e-02 1.072892011114560604e-02 -7.234344062614377416e-03 -1.940181819130460533e-02 1.965315176678363810e-03 3.740240445616017755e-03 -3.417569708675803012e-03 -5.918622243612157996e-02 -9.247847255643995568e-03 -6.861075908505348542e-02 -1.071947148048851134e-03 -3.023089378741559453e-03 -2.499257295111513566e-02 -1.476348540173052278e-03 4.317551778765282497e-03 4.630537669281974134e-02 -4.275505372341152242e-04 -5.579416403022003160e-04 4.204640642412982125e-05 5.669178394264532675e-04 7.951022697956001452e-04 3.921181722699678242e-04
-3.225238107335042237e-01 -5.574692087693521730e-04 1.486571958544042338e-01 -3.024034241807265766e-01 -1.454285987588705975e-01 4.885650697023875833e-02 -1.087584631786363276e-02 9.373514043383546213e-03 -6.056572251205783256e-04 5.208557649730529739e-03 9.416032881340513985e-03 -4.748409336729386004e-03 1.705219885990970630e+00 -2.405243420073293059e-01 2.841222135853549435e-01 4.367865737014383493e-02 2.244049781063032958e-03 -4.327756299874963714e-02 3.067308970216818184e-02 4.109114986469493414e-02 -1.246652328898767426e-02 7.251824029330059679e-03 -1.329138874535314499e-02 1.477954807384759123e-02 -6.649190366019709642e-02 4.440950895147111749e-02 5.936621885013947109e-02 -4.341220598561336408e-02 -5.708059509418518529e-02 -3.974802701678709083e-02 9.880433078137438457e-03 5.896890393100796823e-03 9.325798458565150422e-04 -3.377413028383220370e-03 -1.705477833607896526e-04 -8.880767954615367138e-03 -3.998188062555051853e-02 1.055175828632484020e-02 5.029553341931626564e-02 -4.241443058822286227e-02 -5.382979371660732287e-02 7.785671661456657761e-04 -4.388888940226446690e-03 8.187238464383569470e-04 3.550795400941025859e-03 -4.761164988116486224e-03 -4.194719580222900507e-03 -4.412510516869173676e-04 -4.357510037814195103e-01 4.075624315105377260e-01 -5.481197887341364428e-02 -4.452412084134182435e-01 -3.280753536760878941e-02 -4.270374765894349167e-01 -1.034530570646703673e-02 -3.214424149547992493e-03 -1.674108379826315732e-02 -8.995096385566551944e-04 -3.849372129705589361e-03 -1.202338251116944357e-03 4.714866697896457487e-04 3.803073839485793944e-03 2.634278227201560831e-03 -9.192100334767073361e-03 1.343406306827548205e-02 -1.051160160603196742e-03 -2.645616583990101009e-03 8.976199124252192546e-04 -1.313359661337981828e-03 -3.049545544581459215e-03 2.128304055513485869e-03 -1.730989136382082762e-03 -9.293673114330958454e-03 -2.097596005877738583e-04 -5.854843986676690204e-03 -7.172927963343191625e-03 4.719591013225155757e-04 3.713784279776122764e-03 -7.518747845393320556e-03 1.002027281186241778e-03 1.907678529670009566e-03 -5.997990741131843315e-03 2.017282645292578502e-04 -1.776814995069089884e-03
2.421069876423949038e-02 -2.757115150059306075e-01 -3.012128967179310279e-02 -1.079170626186208293e-01 -3.741043579221871029e-01 3.036317461661504347e-02 -1.544567653517368855e-02 1.607212074773990695e-02 -3.540874338751010160e-03 -1.036703755697836356e-02 2.508469710002194514e-02 -2.866714541366426755e-03 -2.405243420073293059e-01 1.778677320171587084e+00 2.773598286240630539e-02 1.230400684168543590e-02 1.501292925107815604e-02 -2.325780436247018058e-03 -4.190420453273905471e-02 -1.505771576039284798e-01 -5.847285082150996752e-03 1.337500912666855953e-02 -2.180649469353847583e-02 2.063864394431998150e-02 8.036910750629094879e-02 -7.925983826714652625e-03 -8.787887915256002713e-02 -9.687208581199516569e-03 -3.840301444274785841e-02 -4.300402514122637215e-02 3.781341988974294081e-03 -1.121080027465808440e-02 2.912067968520543233e-03 1.006279164981957810e-02 -1.031601495143000258e-02 3.420404297872928732e-03 -4.973711934748120678e-02 1.435294239967918606e-02 6.581254711595108109e-02 8.362038131538840607e-05 4.094091663724696087e-03 4.313299894969531683e-04 -4.750299062860824546e-03 -6.094366773834285211e-05 4.251883795698383622e-03 -5.831694841566759102e-03 -4.372353836576504081e-03 3.851734287369887322e-03 4.115540055316327939e-01 -7.776322241421398385e-01 6.759172426868444161e-02 -3.488434438604100241e-02 -1.576910316256647238e-01 -5.857300630647530731e-02 -2.327197730845580268e-03 3.897560146056837415e-04 -1.614770979299674954e-03 -3.149228598013948700e-03 -1.423908640026108705e-03 4.144641837740217598e-03 -9.518550523970123120e-03 1.033302248661279593e-02 2.548295688221902111e-03 9.465638192290334874e-03 -1.225865341453131335e-02 5.045568770895483141e-04 -2.648451173187242342e-03 -9.528944017692948798e-03 -1.175882085277028116e-03 -3.424183750135769387e-03 2.773645529393914053e-03 -2.261529747778690935e-03 5.877048268720872761e-04 1.559024058422724124e-04 8.293063127743281054e-03 -2.315386942524201921e-03 7.133716146117004796e-05 -3.187023120642369992e-03 -5.853426692078113249e-04 4.527311379353074136e-03 2.153815358287659854e-03 -1.983267574926871231e-03 -9.316349827908018428e-04 -1.938859010838481613e-03
1.182075662672766314e-01 -3.944803299342491965e-04 -4.242430440725953877e-01 1.088623981158644283e-02 -4.900343317695679546e-02 -2.622160358383839318e-01 2.885942504753639601e-02 2.797739537569541874e-03 7.045371449472242337e-03 4.097398684454678190e-03 -2.277025502056348114e-02 6.280504797779378270e-03 2.841222135853549435e-01 2.773598286240630539e-02 1.802980143084733422e+00 4.232419616544747659e-02 -3.249242353519423560e-02 -1.534896980039818781e-01 -2.693332168808514147e-03 4.123854850294582375e-02 2.069013898140122099e-02 -1.485986143443299851e-02 2.063533692358999333e-02 -1.827979330077308603e-02 7.074189772976421410e-03 -3.656289362227616024e-02 6.154838010039844973e-03 -6.822336522811206505e-02 -5.832923163552193591e-02 2.824479162329154858e-02 -1.638581528555589639e-02 6.944271101441178498e-03 -3.666541126490577285e-03 -1.656203224731080809e-02 1.194637617131390564e-02 -1.113899068166407033e-02 9.461386308494631331e-03 -1.365327129952039094e-03 -1.101190659932597612e-02 5.549747702758679735e-02 7.107779654962427529e-02 3.363712513930168860e-04 4.870769103738927658e-03 4.450305039497647226e-03 -3.215841444146542560e-03 4.719118581692367462e-03 5.569967772364899788e-03 -1.072419579581703180e-03 -4.927130185608579599e-02 6.676733124385181295e-02 -1.678558684865810169e-01 -4.294161693573617655e-01 -5.986935843263044288e-02 -7.743559114617879491e-01 -1.065569322355301371e-02 2.078698744564354967e-05 -2.117296400797941125e-02 7.693075081016955037e-03 1.884056953027247235e-03 7.234344062614377416e-03 6.055627388140222278e-03 1.669100605578040806e-03 -1.229125119029833568e-02 -5.711697232221597375e-04 6.878603118374291333e-04 7.001435316916705849e-04 3.341508231886086699e-03 -1.390366001193370140e-03 2.042321516533801128e-03 2.432549962672346348e-03 -1.468317204114503744e-03 1.905788803538587071e-03 2.182633681791840878e-04 1.028011015493299034e-03 -3.687328113936213028e-03 2.735851006765486690e-03 9.543116963679125573e-05 1.602487759445437622e-03 -1.510363610538638986e-03 -4.635025768844098712e-03 -1.450364805866000660e-03 4.048738236570574188e-04 2.911123105454829600e-03 1.749886397696309454e-03
-3.222035021542283273e-01 -3.259163415709387390e-02 -1.451541160382815998e-01 -1.099489906414318624e-02 9.222335952869836762e-03 -1.492883643823008331e-03 -3.028305022864278828e-01 -1.526312899087836628e-01 -1.626109336088207846e-02 5.192967409146280813e-03 1.029570039551724360e-02 2.816636798883743846e-03 4.367865737014383493e-02 1.230400684168543590e-02 4.232419616544747659e-02 1.706450097702525870e+00 -2.959504818734549625e-01 -2.249416603276275795e-01 7.237178651811507039e-03 -1.568189230160135783e-02 -1.237676129774515320e-02 3.065372000932110527e-02 4.208136635755980320e-02 2.685300832749949133e-03 -6.649237609173000441e-02 3.075954467268070952e-02 -6.763991228503568598e-02 -4.327756299874960244e-02 -4.721905927736205072e-02 5.137220488269364504e-02 9.896495750254469606e-03 5.558156984043508865e-03 -2.207200121500306218e-03 -3.291902920936275352e-03 1.730516704849241558e-03 8.735731474028767679e-03 -3.993936178759355943e-02 -4.988876986952934037e-04 -5.135094546371514468e-02 -4.386526782562184291e-03 7.275445605971989776e-05 -3.663234105760596916e-03 -4.244797322705559650e-02 -5.278194057673410433e-02 1.080261943027106472e-02 -4.755023378189373630e-03 -4.010943713942153113e-03 1.313359661337939761e-03 -8.801399457095777576e-04 -3.760082569995945936e-03 1.974291375802616870e-03 -1.032026683522572000e-02 2.031455591278022790e-04 1.604566458190001196e-02 -4.458884396134301653e-01 6.020147780022778311e-02 4.248860233888114291e-01 -4.353867590695879586e-01 4.095806590188958429e-01 -3.432545788267310494e-02 -3.035845030128657071e-03 2.410818112160968783e-03 1.876970480034414069e-03 -2.608766924427403759e-03 1.250053835935306104e-03 1.110214102210136181e-03 -9.208635438417007296e-03 1.307926698710109963e-02 -1.829727326748873360e-03 4.672347859939799362e-04 2.985767287645994979e-03 -4.385109487963623383e-03 -9.290838525133821024e-03 1.047853139873216374e-03 5.784451688281261328e-03 -7.140330187576184907e-03 -3.344815252616026302e-04 -3.747799350141716845e-03 -6.031060948431737206e-03 5.262887276008868485e-04 1.651148207329543142e-03 -7.704413437805492613e-03 6.141609927119845436e-04 -2.101375458140718883e-03
-1.463592888785976345e-03 -2.748176745457682757e-01 -3.551267832473868798e-03 -2.033959478402252302e-02 1.570315172057986514e-02 1.441388606741742179e-03 -1.070893625730582055e-01 -3.650993404744307114e-01 -7.534338085977539991e-03 -1.076813192837261512e-02 2.825801970621148046e-02 -1.259974898125287759e-03 2.244049781063032958e-03 1.501292925107815604e-02 -3.249242353519423560e-02 -2.959504818734549625e-01 1.761990093568069904e+00 -1.942874678867736321e-02 1.565779829342574606e-02 -2.785031129335730979e-02 -1.881411336443251925e-02 -4.098249061213821848e-02 -1.504925923595473725e-01 4.116154216309039771e-02 7.506464625539077673e-02 1.880986148063682264e-02 8.514397300886024367e-02 3.960865971459483215e-03 -1.402696464200898704e-02 5.241580613877117739e-02 7.153085838963458599e-03 -1.292714403352166960e-02 -8.848642610381207696e-04 1.241313852577496935e-02 -1.360744544083341591e-02 -2.956476532608948680e-03 -5.010561594310839612e-02 -7.308515813272578425e-04 -6.808824980971545093e-02 -5.254855939950349442e-03 -1.981850280328307720e-03 -4.206057937011420736e-03 -1.143237066356724702e-02 -1.117820249889106554e-02 1.762169617550558929e-03 -6.261607536465175865e-03 -5.810435422588270879e-03 -2.761834741072532670e-03 -4.478178499936119605e-03 -1.120843811699381333e-02 -2.177909366463278134e-03 2.924351188374782300e-04 4.105430020513245806e-04 -3.410955667215769200e-04 5.879977344224589231e-02 -1.613604073413524576e-01 -7.716696657659721792e-02 4.126037483976374709e-01 -7.671059771585893028e-01 6.488705374308742502e-02 -3.606069890285087780e-03 3.397727584295866590e-03 1.358240656959205928e-03 -3.022616947208697433e-03 1.824530579887465292e-03 1.136197836517185197e-03 9.607367652146928810e-03 -2.121453798287069661e-02 2.386251672452510166e-03 -1.041617043639534237e-02 8.940766759288006765e-03 -4.092201937593275760e-03 5.130606446809409795e-04 -1.927048222517081582e-03 -8.666756470231885834e-03 -2.892225844140615051e-03 7.393553489186600490e-04 3.339146074221800448e-03 -1.937441716239900538e-03 -1.081395778705954939e-03 2.201058511573200129e-03 -1.086592525567371247e-04 4.822581087387688495e-03 -3.248439219913563155e-03
-1.205508266702392944e-01 -3.409207670544259217e-02 -4.240238358413503938e-01 -2.600641102062278831e-02 -4.822108655854825607e-03 7.469142534443455432e-03 1.156323419816819228e-02 7.150487465532553988e-02 -2.715248267617662581e-01 -2.104682478870691011e-03 1.941079439042885102e-02 2.074446860767960137e-03 -4.327756299874963714e-02 -2.325780436247018058e-03 -1.534896980039818781e-01 -2.249416603276275795e-01 -1.942874678867736321e-02 1.818629910042100839e+00 1.239896557978935679e-02 -1.878009829406693254e-02 -1.164543728488503377e-02 1.245187791146915718e-02 -5.768389016164148647e-03 2.065376175337135800e-02 -2.215467673325291834e-02 3.379538970280936833e-02 -2.084320679804636117e-02 7.002332936829105958e-02 6.775471314751954632e-02 3.919291996568203054e-03 1.536867019531825036e-02 -4.895335543447412729e-03 -1.966260039744079612e-03 1.532567892582830521e-02 -1.137095456429606036e-02 -7.893858482480486244e-03 9.198241944694247971e-04 -4.766834166510755012e-04 3.688272977001926661e-03 -4.260859994822619769e-03 -4.720535876290923166e-03 -1.659651974920941121e-03 -5.479402647516512515e-02 -6.852761113527094938e-02 1.592991885635044666e-02 -3.919764428101046860e-03 -4.891083659651723065e-03 7.988817220584422093e-04 -7.174817689474607615e-03 -7.743152823499607155e-04 8.205190862632185528e-03 1.068970829391861603e-02 -2.499162808804951050e-03 -1.020924542500468643e-02 4.268130716113285872e-01 -7.568825587875988026e-02 -7.822507148073341021e-01 -4.092768855432699082e-02 6.605679421843732579e-02 -1.676442191598618292e-01 -1.900119625144329558e-03 1.212731744839741846e-03 -1.063065435231168830e-02 -2.984349993047416723e-03 2.286568619020024583e-03 1.434302133748918337e-03 -1.824058148354610210e-03 1.575559162072680177e-03 2.300741565005679098e-04 -4.154090468397332245e-03 -3.913150386641084388e-03 -4.903839311038817646e-04 -1.060136359727464547e-03 -1.447530216668877759e-03 -1.530678166451421383e-03 -2.823250840343731905e-03 1.403121652580519474e-04 8.503767591396785459e-04 1.133835678852890272e-05 -2.288458345151444476e-03 2.211452005296026240e-03 1.609101800905414622e-03 3.236628431592186109e-03 -2.132555939309166426e-03
[truncated: 321,279 more chars]
