# Supplementary material for: Competing quantum effects in heavy-atom tunnelling through conical intersections
Source: Chem Sci. 2023 Sep 27;14(39):10777–85. doi: 10.1039/d3sc03706a (PMC10566476; doi:10.1039/d3sc03706a)
Supplement: SC-014-D3SC03706A-s001 [file SC-014-D3SC03706A-s001.zip › instT370N12/H0.txt]

1.647174113275162055e+00 2.549840539334338185e-01 -2.781251677072889630e-02 -7.379664002120694954e-02 -1.493025373282847248e-02 6.025864201570328704e-02 -7.380089190500266350e-02 -2.845360636081362832e-02 -5.556881418904797976e-02 7.655752989921374430e-02 -3.996345579576911222e-02 4.311410168838148219e-03 -2.957525330611886494e-01 1.869789520735010493e-02 1.025700825297636842e-01 -2.952668734454132471e-01 -2.867659404432135184e-03 -9.934668218109143911e-02 -4.347314965335181275e-03 2.094997632447167385e-02 7.378435680135268446e-03 -4.386526782562184291e-03 1.882356199508963823e-02 -1.611983633255830578e-02 -4.374720718556114885e-01 1.155062027624096099e-01 -1.221046539818007245e-02 7.166786353416483221e-04 1.142811877977178894e-03 -1.266116508052474458e-04 -5.622596645124980363e-02 1.022885133361818577e-01 -1.106198434180863735e-02 -4.747464473663716607e-03 4.062911182556286274e-04 -1.181078832139176370e-05 -4.628520386636681416e-01 -3.929217783073495895e-01 4.286701999669828567e-02 -1.513670631268630197e-03 -1.340288258710704838e-02 -8.593529582639125239e-04 -1.521229535794308904e-03 -1.291202622447031392e-02 3.727484794228920137e-03 -3.885749357735476632e-03 -1.489718352552859594e-02 1.616188273898233043e-03 -4.088989403169855652e-02 4.657230050888333528e-03 6.086051978856100997e-02 3.201857470774028408e-02 -1.234463595351105968e-03 -3.426498664646761283e-02 3.204503087358018254e-02 6.194994690332581572e-03 3.328421878425984887e-02 -4.086580002352292046e-02 -8.675732669356138460e-03 -6.043674870358976825e-02 2.093344122082170349e-03 -1.098875745421591015e-03 -8.999820700894979163e-04 2.174129914200438780e-03 -1.377137918273397274e-03 -3.560244031598140506e-03 2.181688818726139172e-03 -4.530618400083188078e-04 3.766224179923053327e-03 2.090981964417891470e-03 -9.755711153463446188e-04 7.133716146116354274e-04 -1.013223908514926733e-02 -5.492961432509459868e-03 6.349479801576226722e-04 1.255628528023021093e-02 -1.993661068649846095e-04 -1.511780905135876952e-05 1.497607959151625286e-04 7.795120292115789024e-05 -4.998325617609788475e-04 9.448630657106244380e-05 2.168460735806376262e-04 4.884942049724607868e-04
2.549840539334338185e-01 2.017779643265021683e+00 -9.389860174420326666e-02 -4.701638614976707403e-02 -3.579141292912337274e-03 6.358644973313654081e-02 -5.458757389530737719e-02 -2.143847052944414244e-02 -6.660009048122098041e-02 4.007825665825301420e-02 -1.024453606050898663e-01 1.045018550676092908e-02 -1.585952655795495186e-02 -2.709087760429229053e-01 7.730397172112535992e-03 -4.836045386074063618e-02 -2.615858121735549213e-01 -2.987420798010973974e-02 3.637722802987079090e-05 6.464753095592978144e-03 2.963090574068901611e-03 2.073974429235092912e-03 6.875768529177167347e-03 -1.421074050828990140e-03 2.042869537111904887e-01 -6.380282337518432545e-01 4.994593408500325876e-02 2.170822893470415044e-03 7.371821638675274749e-03 -1.158874550094224787e-03 4.644474399501216828e-03 8.566600985266509607e-03 6.845532911074423896e-03 -4.135665638616090739e-03 5.319579059951363379e-04 -8.409281284824928837e-05 -4.168145306499773661e-01 -7.579124595292235922e-01 6.515303269608499481e-02 -1.127410610006070874e-02 -1.103647303903447334e-02 3.178519353050975483e-03 -1.078939134735105651e-02 -1.132371141101050360e-02 1.251943562066725781e-03 -1.044026444457098711e-02 -6.966947815018260590e-03 2.132555939309136936e-03 5.685004850615177352e-02 6.584278273405377163e-03 -8.340825955714960271e-02 1.270132176081680692e-02 -7.622682782621533100e-03 -1.316713925221215872e-02 7.771498715470996632e-04 -5.794845182004067924e-03 1.586897518861225343e-03 5.310508374520717806e-02 1.263801593541415483e-02 7.659154496957937264e-02 6.288063702305168000e-04 -8.787226511110008027e-04 6.477036315447135678e-04 -4.067635497884743850e-04 1.192417188926970725e-03 -6.599868513989821245e-04 -6.571522622018173727e-04 1.048420057712654702e-02 1.875553185436075639e-04 5.877048268720453175e-04 -9.160447422065895635e-04 -4.015668029270824712e-04 -8.145192057959521614e-03 2.324363141648435899e-03 -1.456506415793102412e-03 -6.348062506977673186e-03 4.503217371177453687e-03 -6.094366773835775989e-05 6.165231503762563748e-04 -3.307020729987266848e-04 5.905394160695028039e-05 5.158952338780596527e-04 -3.203085792759218777e-04 1.407845967908824721e-04
-2.781251677072889630e-02 -9.389860174420326666e-02 1.170220465787293662e+00 4.062344264716812037e-02 1.372413602944869485e-02 -3.551740264006721104e-02 -2.957468638827944266e-02 -1.682139715884854031e-02 -1.763586912149123220e-02 -4.245269754238418548e-03 1.043884714997238977e-02 -7.669925935907040415e-03 1.521616929651254391e-01 -7.134141334495756881e-02 -3.640514873345574998e-01 -1.450464016487905961e-01 4.896327649666409182e-02 -3.729445385090270904e-01 -9.468000349954600742e-03 -2.550185414353323306e-03 1.622802315358218977e-02 9.147691770678673118e-03 4.749826631327957321e-03 1.566866421868142595e-02 -2.237199523836631149e-02 4.981412568733661894e-02 -1.834994938340211157e-01 -2.404676502233991714e-04 -1.169740475349913787e-03 -3.207337676555153255e-03 -2.362157664275707286e-04 6.660339750195101716e-03 7.031718178172710609e-02 4.431407778182692818e-04 -9.023442277537731899e-05 -2.546405962090491325e-04 4.539405626594170129e-02 6.505145991652107329e-02 -1.661022026366218429e-01 -9.864370406019982735e-04 2.664041413771469583e-03 8.809430793154203812e-03 3.423711318602899560e-03 1.745634513900615019e-03 9.095724302064574218e-03 1.157457255495687731e-03 2.138697549236293766e-03 1.231440033540824770e-02 1.106670865713719337e-02 8.243930248326321319e-03 -1.831758782340151687e-02 5.398380639631816802e-02 -6.802541641584567214e-03 -5.820025782705241790e-02 -5.533968489561311155e-02 -4.804156257606322956e-03 -5.242714449555971323e-02 -2.310946086115360162e-02 -1.519198080203034741e-02 -3.346090817754775182e-02 1.086592525567371247e-04 -2.428298078876642806e-04 7.853229370654926655e-03 1.225014964693993923e-03 -1.231629006153968321e-03 -6.595144198661041660e-04 -1.079033621041681698e-03 6.292788017633622324e-04 -9.425009080464731700e-04 -2.210979573763190240e-04 5.059741716881131258e-04 3.538512181086773565e-04 9.202966260022716390e-04 -1.436191859880344736e-03 -1.082718586997952204e-02 7.124267515459093260e-04 -2.503887124132833566e-05 3.984015116569391765e-03 2.111768951863562341e-04 1.067695264253174479e-04 5.721145862878614444e-04 -7.204580876044497286e-04 9.401387503821972188e-05 5.706972916892872000e-04
-7.379664002120694954e-02 -4.701638614976707403e-02 4.062344264716812037e-02 1.672433137610807252e+00 -3.356200852557882086e-02 -3.076785946765896451e-01 4.772503344905014433e-02 4.055352278030545550e-03 3.850505965384458384e-02 -7.384671776368963159e-02 5.457103879165740856e-02 2.958791447119936760e-02 -3.211835224747935369e-01 -1.197169850147495607e-01 1.815081949230358668e-03 6.690575368297857310e-03 -2.856321047643598041e-03 -9.179344683379952324e-03 -3.216058762651662351e-01 1.174393925948537809e-01 -2.542437537214494239e-02 6.693882389027859363e-03 7.752601454156799864e-04 -1.091411327202492995e-02 -1.632061973402181010e-02 -4.388888940226493311e-04 -3.804963565617229884e-03 -3.444767592022278668e-01 -1.260919761190999397e-02 -1.149865280762687042e-01 1.014499473653645255e-02 -3.732209109557308325e-04 -3.464340430428484736e-03 -9.438567865457721251e-02 -1.077380110676686223e-02 -9.775128089463883119e-02 -4.216451430734207383e-03 3.099150855531262322e-03 8.743762810087336163e-03 -4.887984508796182626e-01 4.800613021109911838e-02 4.427656671812560951e-01 -5.323830943747254706e-03 1.494773369954395482e-03 1.376051325747857344e-02 -4.204640642412873705e-03 -1.149898350969976498e-03 9.191627903234224350e-03 3.943338761590543806e-02 4.432541613862285568e-02 -6.678292148443615642e-03 -4.034045615898776416e-02 -5.216352770022640584e-02 7.625044940285784223e-03 -9.595084432292638136e-04 3.675517325614713685e-04 -2.232238992741654611e-03 1.514615494334369851e-03 3.297572099330507277e-04 1.435719428347483149e-03 -4.040470684745607610e-02 5.256934638694918394e-02 -3.660399516563453848e-03 3.938330987342275602e-02 -4.432258154942571998e-02 2.940413860491857684e-03 1.514615494334348167e-03 2.759000151875547029e-04 1.471151793311646812e-03 -9.585635801635566857e-04 -8.711637465853220956e-04 -2.212396868361729031e-03 1.573669435941255079e-03 9.023442277538307882e-05 6.566798306689705308e-04 1.409263262507566908e-03 5.432962627836043085e-05 6.703803451217618323e-04 -6.436879635154505765e-03 2.258222727048749922e-04 2.543098941360487104e-03 1.222652807029715478e-03 -1.152732940167133877e-03 -1.100434769480028788e-02
-1.493025373282847248e-02 -3.579141292912337274e-03 1.372413602944869485e-02 -3.356200852557882086e-02 1.317130609833198740e+00 6.551586011331791970e-02 -4.030313406789236622e-03 5.662564352804544399e-03 -1.344398413046548474e-02 2.839738700840382588e-02 -2.136429877878581740e-02 -1.681478311738856049e-02 -1.461457498257450749e-01 -4.259669467359846196e-01 3.623077425467886772e-03 3.917402270436779257e-03 5.592172054409092971e-03 2.241215191865903768e-03 1.483118484038869478e-01 -4.245987850168354005e-01 3.078222138625777426e-02 -3.582920745175171423e-03 2.714591587786989359e-03 1.382334665134835267e-03 2.416487290555268362e-03 7.389301605390950073e-03 4.842423211767606594e-04 -1.503371623852376229e-02 -2.396630993229340034e-01 -3.535252403510068253e-02 -2.792070359173507571e-04 -2.694749463407065514e-03 8.106925103798258685e-04 -3.541346770283938100e-03 2.356960917415473755e-02 -1.964842745145512631e-03 5.668233531198808850e-03 4.218341156865654598e-03 -4.587310184025707692e-03 4.813415915650290366e-02 -1.482287004541044118e-01 -6.211954982362059841e-02 7.058127100859187732e-04 5.929015737334977949e-03 -1.005806733449094575e-03 -3.644336844446386704e-03 4.301961538181055256e-03 7.738428508171071515e-04 -5.976353376927084904e-02 -6.172743165135065324e-02 5.009663974398417124e-03 -1.075254168778836880e-02 -1.939898360210749045e-02 7.165369058817493836e-03 -6.864430172388630205e-04 -8.158892572412328528e-04 -1.451782100464569375e-03 -3.033010440931454372e-04 -1.281706748636633232e-03 -7.984092905256401449e-05 -1.971929218138340593e-03 -3.392530837434452884e-03 -3.831892162989959140e-03 5.934165241043100336e-02 -6.868682056184322038e-02 9.238871056519739472e-03 -4.506996823440320146e-04 6.505854638951392814e-03 -3.269226207359185021e-04 1.336981237980681709e-04 -4.866044788409868999e-05 1.798546845580418878e-03 6.576246937346817787e-04 7.369931912544328868e-05 5.333752005937201232e-04 -3.179464216116709716e-04 3.590479649700909544e-04 -7.804568922770827423e-04 1.166433454619927130e-03 4.633561231092248045e-02 -4.458808807089044771e-03 8.050233319855575140e-04 -2.512390891724893688e-02 3.182771236846670786e-03
6.025864201570328704e-02 6.358644973313654081e-02 -3.551740264006721104e-02 -3.076785946765896451e-01 6.551586011331791970e-02 1.920931179029669922e+00 -3.843986410231056694e-02 -1.340335501863986617e-02 -1.227641684016667345e-01 5.565574159109337726e-02 -6.669599408239063054e-02 -1.768547443244101319e-02 2.665694924136458033e-02 2.864257897395579636e-02 -2.770990464179268753e-01 3.610794205613650741e-03 1.802845972529401597e-02 2.053990575395316792e-02 -5.389971358347013866e-03 5.440049100829675958e-03 -2.711601096184019788e-01 4.500382781980343146e-03 -1.407893211062306513e-02 3.040522102303917784e-02 2.701694206940052218e-02 4.927460887681695337e-04 1.191472325861260562e-02 -1.276231267170842565e-01 -3.524906152940535109e-02 -5.593617694899630788e-01 1.799019277113136916e-03 8.088027842484143233e-04 4.672347859939703953e-03 -3.123197620553605849e-02 -1.938859010838468603e-03 6.322078772670680115e-03 6.974506719543928021e-03 1.663431427183768331e-03 -1.317186356754074250e-02 4.418023792857639909e-01 -6.236332449457395594e-02 -7.161197488382384790e-01 4.668568407676862431e-03 -8.602978213296332043e-04 -1.709729717403601912e-03 7.986927494453024967e-03 -5.471229581998087073e-03 -1.300273307877850351e-02 3.305603435389131706e-03 6.012636118650385546e-03 -3.614573657876490095e-03 -5.858339980019809656e-02 -7.619895436577653336e-02 1.271643956986814525e-02 -3.589062355102300064e-03 -2.122634877119221417e-03 8.691322909940414274e-03 -4.345897670736625570e-03 -1.885946679158658889e-03 -3.230014390132225372e-03 -5.961991458328283477e-02 7.966282236467218947e-02 4.540539462273047652e-03 -9.742010639010725143e-03 8.401722380300048754e-03 -4.354873869860903350e-03 -4.349677122999433265e-03 1.455089121194571428e-03 -3.549378106342443266e-03 -3.667013558023441474e-03 2.329559888509895576e-03 1.228321985427668819e-05 -1.790043077989054727e-03 -3.433159949260027651e-03 -6.344755486247812513e-04 -1.684690846162281708e-03 3.187023120642350476e-03 -1.176826948342750206e-03 9.908306538575805886e-03 -4.408258633073507647e-03 6.073579786388750082e-03 5.898307687699387222e-03 3.180409079182434408e-03 3.664651400359152187e-03
-7.380089190500266350e-02 -5.458757389530737719e-02 -2.957468638827944266e-02 4.772503344905014433e-02 -4.030313406789236622e-03 -3.843986410231056694e-02 1.672300856781608003e+00 3.415396523624658620e-02 3.074612761714761722e-01 -7.385805612047818824e-02 4.694221439910876981e-02 -4.062911182556238482e-02 6.695772115159230251e-03 -7.677012408899904373e-04 1.087868090706076499e-02 -3.214674538260395842e-01 -1.174143537236124746e-01 2.542295807754637454e-02 6.699079135889232303e-03 2.844510259322217960e-03 9.176037662649983231e-03 -3.213266692292486848e-01 1.197264336454066658e-01 -1.709257285870740325e-03 -1.635368994132172307e-02 4.190467696427236429e-04 3.809215449412913911e-03 -3.445693557826675635e-01 1.229644793715973031e-02 1.149718826987501802e-01 1.016908874471205565e-02 3.732209109557525165e-04 3.424183750135778494e-03 -9.444189800698693515e-02 1.050734972223642608e-02 9.778860298573439913e-02 -4.204168210879982194e-03 1.146118898707147987e-03 -9.187376019438498256e-03 -5.326665532944365247e-03 -1.504694432144379956e-03 -1.376004082594569321e-02 -4.887393969380113834e-01 -4.825935351270958795e-02 -4.427184240279705696e-01 -4.215506567668489413e-03 -3.102930307794112517e-03 -8.737621200160182802e-03 1.513198199735792896e-03 -1.138559994181371701e-04 -1.470206930245939684e-03 -9.613981693606780694e-04 8.678567258553417270e-04 2.210507142230298729e-03 -4.035510153650627430e-02 -5.257501556534345533e-02 3.485599849406979464e-03 3.940693145006552572e-02 4.440667436227398179e-02 -2.953641943411811684e-03 -9.604533062949817835e-04 -3.684965956272001804e-04 2.067832819307991159e-03 1.511308473604346114e-03 -3.278674838016418930e-04 -1.434302133748927878e-03 3.942393898524833296e-02 -4.409203496139227352e-02 6.672622970049356395e-03 -4.038486472307615399e-02 5.215833095336499386e-02 -7.632603844811457726e-03 1.569417552145564981e-03 -5.291233167978347599e-05 -6.580971252675286206e-04 1.456033984260270316e-03 -8.362038131540065755e-05 -6.467587684789997179e-04 1.273675412578095540e-03 1.187220442065540973e-03 1.099867851640604598e-02 -6.395778091796082421e-03 -2.919626873046198955e-04 -2.537429762966244336e-03
-2.845360636081362832e-02 -2.143847052944414244e-02 -1.682139715884854031e-02 4.055352278030545550e-03 5.662564352804544399e-03 -1.340335501863986617e-02 3.415396523624658620e-02 1.317021005717576188e+00 6.545066456178388892e-02 1.487450681195151558e-02 -3.577251566780903936e-03 1.368823123295168434e-02 3.601818006489400717e-03 2.738213164429765135e-03 1.248164109803905509e-03 -1.482542117568786122e-01 -4.248198829742116933e-01 3.078222138625777426e-02 -3.901339598319698235e-03 5.569022909299180951e-03 2.218066046755997819e-03 1.461618124978621425e-01 -4.257562422723311091e-01 3.726067499630354024e-03 -2.418377016686641852e-03 7.403474551376605997e-03 4.908563626367332686e-04 1.435435969427775564e-02 -2.395076693486245800e-01 -3.509504884969451288e-02 3.240880315385965410e-04 -2.690970011144223559e-03 8.021887427884274568e-04 3.427490770865781848e-03 2.364756037707587896e-02 -1.828310032150309633e-03 3.632998487657876883e-03 4.315662052633867374e-03 7.653390832257104745e-04 -7.299067182615806386e-04 5.928543305802121133e-03 -1.029900741624726734e-03 -4.840013810950045958e-02 -1.482683847028642699e-01 -6.239686713340672486e-02 -5.682878908717339805e-03 4.211254683872831840e-03 -4.584475594828575466e-03 4.440856408840523038e-04 6.529003784061301364e-03 -3.255053261373659418e-04 -1.417294598566194155e-04 -5.291233167981058104e-05 1.805160887040395878e-03 1.944055757699869515e-03 -3.424656181668627938e-03 -3.588117492036587731e-03 -5.927314983816697747e-02 -6.871516645381452182e-02 9.240760782651161534e-03 6.798289757788941517e-04 -8.116373734455345143e-04 -1.196669072722663643e-03 2.985767287645908243e-04 -1.277454864840934894e-03 -7.984092905254775146e-05 5.983392606766631261e-02 -6.167735390886799896e-02 5.013443426661256912e-03 1.073978603640127899e-02 -1.936449610020903739e-02 7.159699880423234589e-03 7.124267515459093260e-04 3.524339235101112437e-04 -7.757325769485254189e-04 -3.566858073058068717e-04 8.220308671684267623e-05 5.371546528565663073e-04 -9.623430324264014603e-04 -2.512012946498608235e-02 3.198833908963754843e-03 -1.508946315940075476e-03 4.635309227763813322e-02 -4.447470450300524542e-03
-5.556881418904797976e-02 -6.660009048122098041e-02 -1.763586912149123220e-02 3.850505965384458384e-02 -1.344398413046548474e-02 -1.227641684016667345e-01 3.074612761714761722e-01 6.545066456178388892e-02 1.920828188955507665e+00 -6.029738140139742630e-02 6.360959887824649273e-02 -3.548574972736588673e-02 -4.426683462854883594e-03 -1.401326412755617146e-02 3.042081126362342416e-02 5.472174445063826727e-03 5.480678212655218200e-03 -2.712172738338775035e-01 -3.606069890285104260e-03 1.807570287857956925e-02 2.052478794490187122e-02 -2.665836653596316552e-02 2.878194627614809320e-02 -2.770881804926711989e-01 -2.711142837597156283e-02 4.606207445339891666e-04 1.186133849539994234e-02 1.277440691894953240e-01 -3.499205877553204780e-02 -5.594978297714254811e-01 -1.766421501345986217e-03 8.243930248326273615e-04 4.573137238040004063e-03 3.121307894422200094e-02 -1.955394114488421403e-03 6.412313195446026765e-03 -8.027084174745745954e-03 -5.556267257912075527e-03 -1.299517417425283261e-02 -4.702583478042449139e-03 -8.602978213296346138e-04 -1.670045468643685700e-03 -4.417116724314558152e-01 -6.264253153049155476e-02 -7.160512462659742727e-01 -6.935294902316968373e-03 1.604849917109742088e-03 -1.315674575848937815e-02 4.338811197743779394e-03 1.465955046450246766e-03 -3.534732728823907107e-03 3.635833076854965307e-03 2.322000983984140975e-03 -3.165291270129991490e-05 5.955188444255164748e-02 7.971904171708196762e-02 4.469674732344747214e-03 9.743427933609265235e-03 8.368179741467269422e-03 -4.344952807670918876e-03 3.597566122693664215e-03 -2.124997034783499862e-03 8.608647391690643982e-03 4.297237222852502703e-03 -1.950197367626971268e-03 -3.219620896409403597e-03 -3.334421758893269579e-03 5.973424301423382529e-03 -3.601345574956514410e-03 5.864056401567364907e-02 -7.616730145307523681e-02 1.270415635001392006e-02 1.624692041489664849e-03 3.180409079182378897e-03 -1.113521122940131294e-03 1.725319957987888784e-03 -3.435994538457149035e-03 -5.839253746092412005e-04 -5.835001862296732532e-03 3.178519353050997167e-03 3.706225375250406760e-03 -9.876653625874504128e-03 -4.443690998037646590e-03 6.083500848578691188e-03
7.655752989921374430e-02 4.007825665825301420e-02 -4.245269754238418548e-03 -7.384671776368963159e-02 2.839738700840382588e-02 5.565574159109337726e-02 -7.385805612047818824e-02 1.487450681195151558e-02 -6.029738140139742630e-02 1.649756424033749225e+00 -2.553610542966524566e-01 2.728622804312799688e-02 -4.374715994240785562e-03 -1.879568853465117539e-02 1.606503427474708159e-02 -4.335976608546652372e-03 -2.101800646520286808e-02 -7.415757771230857207e-03 -2.953972645484813087e-01 2.908760947790571538e-03 9.952526130051078668e-02 -2.956901720988516225e-01 -1.873568972997852189e-02 -1.023669369706358412e-01 -4.374314427437859809e-01 -1.153668354602172541e-01 1.248825513949900282e-02 6.226647603034150477e-04 -1.123914616662949383e-03 1.204700408781203910e-04 -5.632281491548518648e-02 -1.022563879919477225e-01 1.118528897188389784e-02 -4.762582282714965601e-03 -4.091257074527536973e-04 7.228202452687923583e-05 -3.886694220801172918e-03 1.490332513545573022e-02 -1.610991527036831697e-03 -1.533985187181425604e-03 1.292147485512739995e-02 -3.719925889703230588e-03 -1.519339809662894648e-03 1.341469337542840548e-02 8.522664852711144857e-04 -4.634945455483515109e-01 3.930932709537761083e-01 -4.276875423786440089e-02 2.174129914200443985e-03 5.291233167980136532e-04 -3.758192843864531681e-03 2.093816553615023696e-03 9.736813892149412050e-04 -7.214029506701324619e-04 2.093816553615034971e-03 1.100293040020157128e-03 7.317964443929948944e-04 2.184050976390401570e-03 1.381862233601976282e-03 3.570165093788081612e-03 3.205636923036873920e-02 -6.172790408288350225e-03 -3.348500218572338788e-02 -4.082091902790168508e-02 8.636993283661967974e-03 6.036021479526722244e-02 -4.084643033067586471e-02 -4.604790150741376945e-03 -6.082697714972832431e-02 3.202896820146313578e-02 1.256667877395283104e-03 3.425978989960620780e-02 1.269612501395537586e-02 2.192082312448885052e-04 -5.196746861409532164e-06 -1.015208120952917556e-02 5.492961432509470276e-03 -5.744767439521279630e-04 -4.818801635124810761e-04 -2.055077167920958485e-04 -4.700693751911121619e-04 -5.390443789879981271e-04 -6.566798306689678746e-05 5.206195492066007131e-04
-3.996345579576911222e-02 -1.024453606050898663e-01 1.043884714997238977e-02 5.457103879165740856e-02 -2.136429877878581740e-02 -6.669599408239063054e-02 4.694221439910876981e-02 -3.577251566780903936e-03 6.360959887824649273e-02 -2.553610542966524566e-01 2.017944994301521522e+00 -9.399970209223429407e-02 -2.086257649089361468e-03 6.846950205672996947e-03 -1.373830897543430567e-03 -3.118048116847616652e-05 6.479870904644392804e-03 2.978680814653149669e-03 4.829525830920661927e-02 -2.616902195423158606e-01 -2.977924924200579804e-02 1.585952655795499697e-02 -2.708213762093446553e-01 7.694964807148377967e-03 -2.041546728819910173e-01 -6.383844471276161059e-01 5.016136286398534955e-02 -2.539319489097604382e-03 7.349144925098202198e-03 -1.165961023087055352e-03 -4.573609669572911186e-03 8.478256288622604969e-03 6.800179483920307417e-03 4.139917522411854130e-03 5.357373582579794862e-04 -9.495873810393725811e-05 1.043554012924239813e-02 -6.948050553704041704e-03 2.123579740184927244e-03 1.079600538881103806e-02 -1.131662493801768865e-02 1.251471130533899322e-03 1.126938178473216312e-02 -1.100576498939884532e-02 3.190802572905200672e-03 4.171083830634134126e-01 -7.573332584699429271e-01 6.510342738513519301e-02 6.557349676032729439e-04 1.034955759026275068e-02 1.828310032150177143e-04 -5.886496899378012345e-04 -9.155723106736980525e-04 -3.977873506642241441e-04 -6.288063702304788529e-04 -8.782502195781689228e-04 6.878603118374508173e-04 4.044013921242390914e-04 1.191944757394133424e-03 -6.604592829318085834e-04 -7.403002119843753084e-04 -5.792010592806892330e-03 1.584062929664055170e-03 -5.314051611017134996e-02 1.262715001015851657e-02 7.665012647965344095e-02 -5.687933926118879380e-02 6.412785626978915673e-03 -8.344321949058089438e-02 -1.269470771935682363e-02 -7.631186550212918501e-03 -1.314257281250371528e-02 6.276725345516557565e-03 4.504162234243171657e-03 -5.952637313974827897e-05 8.112121850659695377e-03 2.339480950699825840e-03 -1.465482614917376939e-03 -5.083363293523809456e-04 -3.226707369402499791e-04 1.388948706595007423e-04 -6.146334242448204350e-04 -3.349539567944676867e-04 5.763664700832995744e-05
4.311410168838148219e-03 1.045018550676092908e-02 -7.669925935907040415e-03 2.958791447119936760e-02 -1.681478311738856049e-02 -1.768547443244101319e-02 -4.062911182556238482e-02 1.368823123295168434e-02 -3.548574972736588673e-02 2.728622804312799688e-02 -9.399970209223429407e-02 1.170493531213284033e+00 -9.193990060898469402e-03 4.691717552786746695e-03 1.575559162072680611e-02 9.431623121924723879e-03 -2.600263156835990602e-03 1.619022863095375547e-02 1.450714405200319024e-01 4.899634670396396663e-02 -3.731094171139936466e-01 -1.520809071730071516e-01 -7.148267037328132067e-02 -3.639258205468179908e-01 2.261907693004962944e-02 5.005979008442142109e-02 -1.835339813359195549e-01 3.632998487657405039e-04 -1.156039960897105139e-03 -3.194109593635201423e-03 5.484930096451913787e-04 6.907893873411315513e-03 7.036725952420977426e-02 -4.488099562124876546e-04 -8.787226511109933488e-05 -2.551130277419026964e-04 -1.141394583378574400e-03 2.119800287922075747e-03 1.231629006153966976e-02 -3.420876729405813305e-03 1.749886397696312056e-03 9.102810775057406517e-03 9.887991982663040403e-04 2.671127886764300581e-03 8.801871888628513829e-03 -4.533641961893336569e-02 6.502831077141117688e-02 -1.661239344871331958e-01 1.087064957100224811e-03 8.480146014753998842e-04 -9.543116963678502157e-04 2.305465880334282500e-04 5.092811924181016260e-04 3.448750189844271155e-04 -9.968305343248959425e-05 -2.376330610262615247e-04 8.023304722482861931e-03 -1.213676607905465020e-03 -1.221707943964002712e-03 -6.510106522747183310e-04 5.535196811546733847e-02 -4.765416871912189767e-03 -5.228305287803883261e-02 2.311701976567929334e-02 -1.517875271911039992e-02 -3.345712872528491810e-02 -1.108182646618856640e-02 8.455579575045535021e-03 -1.833081590632145569e-02 -5.396018481967541219e-02 -6.830887533555894675e-03 -5.819080919639530586e-02 -7.261272659987114695e-04 -3.118048116845177197e-05 4.008109124745015683e-03 -8.664394312567593511e-04 -1.437136722946057502e-03 -1.082907559611094583e-02 5.508551673093643308e-04 9.590360116964346442e-05 5.688075655578702337e-04 -3.925906038028213882e-04 1.039349372281852223e-04 5.740043124192757001e-04
-2.957525330611886494e-01 -1.585952655795495186e-02 1.521616929651254391e-01 -3.211835224747935369e-01 -1.461457498257450749e-01 2.665694924136458033e-02 6.695772115159230251e-03 3.601818006489400717e-03 -4.426683462854883594e-03 -4.374715994240785562e-03 -2.086257649089361468e-03 -9.193990060898469402e-03 1.701320436118782364e+00 -2.301870676369208724e-01 3.018837494945856847e-01 2.539177759637793047e-02 -3.958503813795191326e-03 -4.896044190746696306e-02 3.873182678961523129e-02 4.912437564936775886e-02 -5.294067757177342050e-03 2.194444470113212503e-03 -6.539869709316989063e-03 1.043837471843955117e-02 -5.094134732472955368e-02 5.141425128911778636e-02 4.741370106889844505e-02 -7.430166932982931738e-02 -6.778542119715513792e-02 -3.052616349545017593e-02 -1.007507486967371309e-02 8.735259042495904791e-03 -1.696974066016509932e-03 9.388159420902084107e-03 -2.166571009674758772e-03 -5.580833697620573609e-03 -4.063005668862811059e-02 9.180289546445679835e-03 5.295579538082491322e-02 -3.802884866872636993e-02 -5.115157935685020474e-02 2.292237797414285131e-03 -2.861045362972133681e-03 1.116355712137263520e-03 2.148146179893411448e-03 -2.510501165593477350e-03 -2.133973233907739478e-03 -2.140114843834762626e-04 -4.457788354978077239e-01 4.260538741380299754e-01 -6.127862169513804969e-02 -4.331120012388893215e-01 -3.459757844559776391e-02 -4.099973436308742558e-01 -7.890551461750506743e-03 -1.377610349806272522e-03 -1.231487276694109498e-02 1.491938780757279519e-03 -3.482292828676987820e-03 -2.711756998589876216e-03 4.284954002998359046e-04 1.522646830392869596e-03 2.573806990996099081e-03 -9.352727055937903530e-03 1.511686418830634343e-02 -4.842423211767624483e-04 -2.013030761496760902e-03 8.395108338839815231e-04 -1.954921682955550275e-03 -1.339815827177830198e-03 8.584080951982053960e-04 -1.743272356236237478e-04 -7.692602649484087812e-03 -5.140055077466508179e-04 -7.894330914013519569e-04 -5.283674263454517239e-03 7.984092905255046196e-05 -3.543236496415227890e-04 -7.693075081016952435e-03 5.777365215288394334e-03 -1.130528658122920745e-03 -6.327747951064915943e-03 -3.752996097003111035e-03 4.176294750441768289e-04
1.869789520735010493e-02 -2.709087760429229053e-01 -7.134141334495756881e-02 -1.197169850147495607e-01 -4.259669467359846196e-01 2.864257897395579636e-02 -7.677012408899904373e-04 2.738213164429765135e-03 -1.401326412755617146e-02 -1.879568853465117539e-02 6.846950205672996947e-03 4.691717552786746695e-03 -2.301870676369208724e-01 1.812744358005788259e+00 2.389322477416067070e-02 6.703803451217795265e-03 1.333296272024444076e-02 -1.747051808499185252e-03 -4.892784413169994073e-02 -1.460753575273495697e-01 9.754293858864962474e-03 6.541287003915526553e-03 -5.204778197467682145e-03 1.398255607792058160e-02 6.222868150771016654e-02 3.944803299342397422e-03 -6.765503009408706248e-02 -2.975751739149441050e-02 -2.083801005118495614e-02 -3.369948610163972513e-02 8.047871162191425065e-03 -7.868819611239152162e-03 1.135300216604755684e-02 1.481403557574605817e-02 -1.941693600035599744e-03 4.851871842424718313e-03 -5.312587073265278431e-02 1.448853024960869082e-02 6.868445840417893022e-02 2.740575322094024931e-03 3.977401075109415415e-03 2.233183855807367377e-03 -2.069250113906557272e-03 6.122712665805674689e-04 3.174739900788125287e-03 -2.444833182526549853e-03 -2.560578908076155706e-04 4.584475594828572864e-03 4.281698949736891802e-01 -7.806113773883258666e-01 7.606667353657706188e-02 -4.024738714701524972e-02 -1.676777617986945357e-01 -6.782557787744786237e-02 -6.604592829318221359e-04 6.415620216176036840e-04 -7.979368589927323709e-04 -3.209699834219424328e-03 3.259777576702113742e-04 4.230624376719909277e-03 -5.972951869890517906e-03 7.780002483062340400e-03 -7.747877138827722124e-05 1.155473043057679908e-02 -1.107096054093289345e-02 2.233656287340215520e-03 -1.002499712719114207e-03 -1.141158367612161995e-02 -7.776223030799559377e-04 -1.841065683537404865e-03 1.187692873598429665e-03 -1.332256922652162332e-03 1.878860206165830927e-03 -6.557349676032729439e-04 -3.287178605607711523e-03 3.089702224874153096e-04 7.639217886271402417e-04 2.363574958875448891e-03 3.973149191313732906e-04 -1.505639295210082964e-03 1.376193055207700989e-03 -1.353043910097800461e-03 8.390384023511475832e-04 -5.432962627837669388e-05
1.025700825297636842e-01 7.730397172112535992e-03 -3.640514873345574998e-01 1.815081949230358668e-03 3.623077425467886772e-03 -2.770990464179268753e-01 1.087868090706076499e-02 1.248164109803905509e-03 3.042081126362342416e-02 1.606503427474708159e-02 -1.373830897543430567e-03 1.575559162072680611e-02 3.018837494945856847e-01 2.389322477416067070e-02 1.764562010832934513e+00 4.616648182216026575e-02 -3.697249176126177206e-02 -1.465704657737820493e-01 2.901674474797708014e-03 2.834116765599404078e-02 1.101285146239168282e-02 -1.048231085099510587e-02 1.401373655908903781e-02 -2.981940592229851208e-02 -3.302296414660018699e-04 -5.246541144972100001e-02 -1.409121533047731634e-02 -7.732712086623519387e-02 -8.533578021119954393e-02 1.879285394545402582e-02 -8.580773931252155123e-03 2.938524134360445163e-03 -1.361831136608908366e-02 -7.375601090938153567e-03 9.113204268780198802e-04 -1.291249865600315599e-02 1.184527582328285047e-02 -1.935079558575627297e-03 -1.123347698823514568e-02 5.031112365990048074e-02 6.811423354402248997e-02 -3.642447118314936019e-04 6.582388547273955101e-03 2.743409911291171902e-03 -6.125547255002809950e-03 5.586030444481955223e-03 4.389833803292154252e-03 -2.014920487628182096e-03 -5.933078648517533388e-02 7.807639727734380641e-02 -1.616424489664671227e-01 -4.117921110241918869e-01 -6.575207587974561674e-02 -7.678467498021064319e-01 -9.396663188493439151e-03 -2.329559888509854810e-03 -2.119375099542505220e-02 1.051490862676211085e-02 4.242435165041283721e-03 8.987065049507816927e-03 4.641167378771219980e-03 2.071139840037968492e-03 -1.147205491232711552e-02 -1.148008624838497190e-04 2.655065214647193755e-04 3.604652595686597778e-04 3.760082569995943334e-03 -1.361547677689197138e-03 3.471426903421304458e-03 3.210172265752278108e-03 -1.179189106007032988e-03 1.962008155948380839e-03 -4.440856408840848299e-05 3.404341625755846409e-03 4.772503344905013392e-03 1.844845135800241617e-03 -2.388613830116769962e-03 -1.033680193887563485e-03 -3.911733092042552753e-04 8.666284038699029885e-03 -1.964370313612654080e-03 3.057576880639996907e-03 -3.357098472470302665e-03 7.757325769485145768e-04
-2.952668734454132471e-01 -4.836045386074063618e-02 -1.450464016487905961e-01 6.690575368297857310e-03 3.917402270436779257e-03 3.610794205613650741e-03 -3.214674538260395842e-01 -1.482542117568786122e-01 5.472174445063826727e-03 -4.335976608546652372e-03 -3.118048116847616652e-05 9.431623121924723879e-03 2.539177759637793047e-02 6.703803451217795265e-03 4.616648182216026575e-02 1.700781864171327262e+00 -2.900554812064856103e-01 -2.482939509966688718e-01 2.177909366463288976e-03 -8.062044108176989049e-03 -6.369321925956178757e-03 3.874977918786372266e-02 4.903697581578952275e-02 -2.908288516257712120e-03 -5.115110692531731063e-02 3.995542445971062007e-02 -5.723980452075742853e-02 -7.423411162063101032e-02 -5.955046714795305535e-02 4.414589215613782397e-02 -1.007743702733819233e-02 8.875098776221123503e-03 -1.407845967909160281e-04 9.392411304697693974e-03 -9.146274476080322327e-04 5.894528235436520547e-03 -4.059273459753250102e-02 -2.409400817562446038e-03 -5.369467829821070182e-02 -2.861045362972155365e-03 6.306960963619243337e-04 -2.336646361502704456e-03 -3.807231236974909644e-02 -5.045332555128996532e-02 8.752266577678680798e-03 -2.513335754790609576e-03 -2.040904221935224173e-03 6.751046604503503808e-04 1.487214465428760143e-03 -1.935079558575630116e-03 3.379775186047385190e-03 -7.889606598684777497e-03 1.310052640607968933e-03 1.234463595351099723e-02 -4.335362447553934850e-01 5.458899118990592075e-02 4.084222569003344572e-01 -4.452960104712295197e-01 4.285327223909221606e-01 -3.190660843445357331e-02 -1.342177984842119701e-03 8.697464519867505617e-04 2.725929944575526502e-04 -2.005471856971066148e-03 8.121098049783772362e-04 1.824530579887457052e-03 -9.353199487470750806e-03 1.574992244233254859e-02 -2.777424981656754707e-03 4.195192011755694006e-04 9.316349827907951207e-04 -2.834116765599404425e-03 -7.461111198384977154e-03 -3.349539567944507731e-04 8.565183690667978623e-04 -5.104150280969507215e-03 1.540126797108473146e-04 2.995215918302993074e-04 -6.203026026391111891e-03 -3.734098835688894752e-03 3.840868362114165796e-04 -7.714806931528306148e-03 5.863347754268066064e-03 -1.483435013165720212e-04
-2.867659404432135184e-03 -2.615858121735549213e-01 4.896327649666409182e-02 -2.856321047643598041e-03 5.592172054409092971e-03 1.802845972529401597e-02 -1.174143537236124746e-01 -4.248198829742116933e-01 5.480678212655218200e-03 -2.101800646520286808e-02 6.479870904644392804e-03 -2.600263156835990602e-03 -3.958503813795191326e-03 1.333296272024444076e-02 -3.697249176126177206e-02 -2.900554812064856103e-01 1.795027230660646289e+00 -3.593597697817707548e-02 8.084248390221190905e-03 -1.033066032894852139e-02 -1.252982911439029859e-02 -4.898831536790543284e-02 -1.461320493112922558e-01 2.838699351468101234e-02 5.994305775175594320e-02 2.832463255234411031e-02 5.812655850792698697e-02 -1.414318279909148809e-02 6.238458391355247365e-03 3.648210783015788661e-02 8.681874279283305698e-03 -1.111442424195558873e-02 -1.189110168196982897e-02 1.594031235007319774e-02 -3.678351914811965606e-03 -6.958444047426840494e-03 -5.398333396478532248e-02 -1.023286700164741710e-03 -7.096866486553467246e-02 -3.012223453485892138e-03 -8.910058709652409533e-04 -3.975511348977989884e-03 -7.754018748755284879e-03 -1.109080266531281903e-02 -2.541681646761931833e-04 -3.189385278306656243e-03 -1.935551990108470019e-03 -4.579278847967167831e-03 -5.191077683014871762e-03 -1.135300216604755510e-02 -2.107517068067844921e-03 1.632723377548181073e-03 9.179344683380011088e-04 -1.542016523239949852e-03 4.971538749696985393e-02 -1.673522564725571926e-01 -6.515208783301928985e-02 4.308514163541763420e-01 -7.729362547055573796e-01 5.914701061889460210e-02 -2.250663822523014078e-03 1.647841186599557353e-03 7.237651083344355182e-04 -1.578866182802663148e-03 1.164071296955648468e-03 1.203283114182640643e-03 1.148764515291134450e-02 -2.164303338317050823e-02 3.675517325614822105e-04 -6.575774505813988292e-03 7.002852611515236400e-03 -1.076671463377400217e-03 1.745634513900613718e-03 -1.294462400023644114e-04 4.374715994240788164e-03 -2.026731275949595571e-04 3.770003632185833049e-04 -2.735378575232631608e-03 -1.482490150100175715e-03 1.593511560321186080e-03 -1.903899077407289475e-04 9.897440613320165892e-04 -3.672682736417697252e-03 -9.755711153463608818e-04
-9.934668218109143911e-02 -2.987420798010973974e-02 -3.729445385090270904e-01 -9.179344683379952324e-03 2.241215191865903768e-03 2.053990575395316792e-02 2.542295807754637454e-02 3.078222138625777426e-02 -2.712172738338775035e-01 -7.415757771230857207e-03 2.978680814653149669e-03 1.619022863095375547e-02 -4.896044190746696306e-02 -1.747051808499185252e-03 -1.465704657737820493e-01 -2.482939509966688718e-01 -3.593597697817707548e-02 1.770075286821356952e+00 6.389164050336118214e-03 -1.252557723059459852e-02 -1.359091033718347677e-02 5.320523923017248316e-03 9.720751220032231715e-03 1.105159084808582555e-02 -1.822829826369189860e-02 4.317882480838286519e-02 -3.850033533851606599e-02 7.363979275229894095e-02 8.812974029650623431e-02 -7.893386050947632029e-03 2.022479392153784909e-03 -3.440246422252851710e-03 -1.028814149099153627e-02 3.310327750717680789e-03 -2.951279785747538010e-03 -1.123914616662941186e-02 1.688470298425093956e-03 -1.684218414629420121e-03 4.112516493506054686e-03 -4.152673173798778275e-03 -3.675989757147684993e-03 -2.849707006183621258e-03 -4.797258757226638415e-02 -6.596467006953052326e-02 1.283360259001630442e-02 -3.106237328524082044e-03 -3.027813694070109838e-03 -1.918072023392842183e-04 -8.738566063225889496e-03 -1.827837600617453684e-03 9.937597293612833102e-03 1.048278328252795662e-02 -2.579476169390406684e-04 -1.307407024023969286e-02 4.121232855287235708e-01 -6.641631461494026945e-02 -7.777361590793681057e-01 -3.356626040937450706e-02 5.836560886355179889e-02 -1.571732466656552418e-01 -1.616660705431100051e-03 7.884882283356258554e-04 -1.024231563230456818e-02 -2.605459903697399972e-03 1.559496489955593951e-03 2.509083870994889554e-03 -1.550520290831340891e-03 1.001554849653396237e-03 8.017163112555690139e-04 -2.121217582520640126e-03 -4.353929006795155890e-03 -6.500657892089949401e-04 -1.327532607323610430e-04 -8.905334394323995324e-04 4.343063081539477732e-03 -1.541071660174239905e-03 6.221923287705370892e-04 -8.215584356355000147e-04 -1.061081222793175795e-03 3.206392813489439622e-03 -8.503767591393966534e-06 1.950197367626992952e-03 -8.323771177378881322e-03 1.922796338721513348e-04
-4.347314965335181275e-03 3.637722802987079090e-05 -9.468000349954600742e-03 -3.216058762651662351e-01 1.483118484038869478e-01 -5.389971358347013866e-03 6.699079135889232303e-03 -3.901339598319698235e-03 -3.606069890285104260e-03 -2.953972645484813087e-01 4.829525830920661927e-02 1.450714405200319024e-01 3.873182678961523129e-02 -4.892784413169994073e-02 2.901674474797708014e-03 2.177909366463288976e-03 8.084248390221190905e-03 6.389164050336118214e-03 1.700222505236426374e+00 2.904485442418213159e-01 2.479632489236701098e-01 2.539177759637790965e-02 -6.708055335013488399e-03 -4.616081264376596660e-02 -5.100323585553361017e-02 -4.001920271664609341e-02 5.724216667842169093e-02 -7.461819845684250496e-02 5.940590309889932225e-02 -4.435328959906131852e-02 -1.007413000660797343e-02 -8.864232850965436672e-03 2.319638826319810813e-04 9.409418839880639984e-03 9.193517629365575723e-04 -5.916732517480751893e-03 -2.520894659316288283e-03 2.032872885876686481e-03 -6.680181874574994336e-04 -3.810821716624610001e-02 5.043584558457429867e-02 -8.756518461474391279e-03 -2.863879952169287590e-03 -6.354204116904708152e-04 2.340898245298381111e-03 -4.061588374264243906e-02 2.382472220189679052e-03 5.373908686229907083e-02 -9.329577910827942938e-03 -1.589354162832058368e-02 2.771755803262479414e-03 4.110154335841835656e-04 -9.269106674622486393e-04 2.840258375526509213e-03 -1.341233121776428837e-03 -8.716361781181702385e-04 -1.275565138708959455e-05 -2.009251309233899864e-03 -8.125822365112470632e-04 -1.827837600617437420e-03 -4.335598663320362478e-01 -5.486347391049488376e-02 -4.081619471257312837e-01 -4.446634246487362052e-01 -4.283092622758816193e-01 3.197463857518471897e-02 1.481072855501566234e-03 1.790515509521870344e-03 -3.380720049113103160e-03 -7.893386050947612947e-03 -1.311942366739372347e-03 -1.234369109044527145e-02 -5.873741247990884803e-03 -1.620440157694175327e-04 -3.212534423416608270e-04 -6.724590438663419732e-03 3.259777576701951111e-04 -8.834469664395499947e-04 -7.463473356049234349e-03 -5.872796384925179844e-03 1.393673021923163592e-04 -6.162869346098382231e-03 3.731736678024597659e-03 -3.958976245327936253e-04
2.094997632447167385e-02 6.464753095592978144e-03 -2.550185414353323306e-03 1.174393925948537809e-01 -4.245987850168354005e-01 5.440049100829675958e-03 2.844510259322217960e-03 5.569022909299180951e-03 1.807570287857956925e-02 2.908760947790571538e-03 -2.616902195423158606e-01 4.899634670396396663e-02 4.912437564936775886e-02 -1.460753575273495697e-01 2.834116765599404078e-02 -8.062044108176989049e-03 -1.033066032894852139e-02 -1.252557723059459852e-02 2.904485442418213159e-01 1.796266891002858745e+00 -3.586652954284733075e-02 3.962283266058058001e-03 1.333626974097442720e-02 -3.699375118024025855e-02 -5.996101015000428192e-02 2.828447587205139974e-02 5.822718642442516190e-02 1.370287661047026040e-02 6.306960963619278465e-03 3.641738471015670831e-02 -8.696992088334631887e-03 -1.114891174385403139e-02 -1.194779346591247002e-02 -1.594078478160612308e-02 -3.680714072476239281e-03 -6.909783599542739310e-03 3.193637162102327259e-03 -1.917127160327129634e-03 -4.579278847967164362e-03 7.730869603645367655e-03 -1.104828382735583564e-02 -2.655065214647302175e-04 3.011278590420174168e-03 -8.858091241038313669e-04 -3.969842170583722830e-03 5.392522488624411359e-02 -9.840748829377521378e-04 -7.094409842582620473e-02 -1.149992837276558356e-02 -2.205074179602471013e-02 3.869214254085569368e-04 6.567270738222591615e-03 6.997655864653836572e-03 -1.074309305713129796e-03 2.242632486464468146e-03 1.644534165869560721e-03 6.391998639533250223e-04 1.578393751269815005e-03 1.158874550094234762e-03 1.201393388051226387e-03 -5.001774367799728671e-02 -1.674524119575225289e-01 -6.560940155682329356e-02 -4.306161454508143915e-01 -7.735943518308250333e-01 5.931330651845968804e-02 5.200053882139143470e-03 -1.173189225539756492e-02 -2.109406794199259177e-03 -1.638864987475298872e-03 9.117928584108830935e-04 -1.557606763824177093e-03 1.303911030680850918e-04 3.859765623428416774e-04 -2.702308367932753329e-03 -1.802798729376117216e-03 -1.171630201481229597e-04 4.401644591613542573e-03 -1.040766666880396651e-03 -3.672682736417697252e-03 -9.557289909664353020e-04 1.396035179587634591e-03 1.607212074773990175e-03 -1.733823725579220409e-04
7.378435680135268446e-03 2.963090574068901611e-03 1.622802315358218977e-02 -2.542437537214494239e-02 3.078222138625777426e-02 -2.711601096184019788e-01 9.176037662649983231e-03 2.218066046755997819e-03 2.052478794490187122e-02 9.952526130051078668e-02 -2.977924924200579804e-02 -3.731094171139936466e-01 -5.294067757177342050e-03 9.754293858864962474e-03 1.101285146239168282e-02 -6.369321925956178757e-03 -1.252982911439029859e-02 -1.359091033718347677e-02 2.479632489236701098e-01 -3.586652954284733075e-02 1.770235913542527628e+00 4.892311981637140206e-02 -1.719650779593570123e-03 -1.465392852926135636e-01 1.824530579887453929e-02 4.314858919028011219e-02 -3.847765862493900124e-02 -7.377916005449131065e-02 8.797620004832823470e-02 -8.017635544088599214e-03 -2.038542064271026827e-03 -3.471899334954163877e-03 -1.036089594705126571e-02 -3.305131003856213306e-03 -2.938524134360441260e-03 -1.118717869801531817e-02 3.111434075385520037e-03 -3.010806158887313882e-03 -1.941693600035615248e-04 4.801368911562478581e-02 -6.593443445142778414e-02 1.283596474768057202e-02 4.153618036864452877e-03 -3.670320578753421843e-03 -2.845455122387933328e-03 -1.706422696673613303e-03 -1.683745983096555498e-03 4.126689439491715815e-03 1.537764639444248694e-03 1.010531048777651899e-03 8.078579211826897397e-04 2.111296520330673433e-03 -4.353456575262293869e-03 -6.495933576761440866e-04 1.610046663971128472e-03 7.861260706713553252e-04 -1.027207881887445481e-02 2.605459903697404309e-03 1.555244606159896913e-03 2.508611439462050952e-03 -4.121067504250735536e-01 -6.681504682867020484e-02 -7.776336414367384098e-01 3.361964517258717033e-02 5.856828199114674782e-02 -1.572502530055106817e-01 8.747542262350156000e-03 -1.811774928500372878e-03 9.929565957554306252e-03 -1.047805896719940059e-02 -2.730654259903953721e-04 -1.307501510330540129e-02 1.646423892000985819e-03 6.330582540262015860e-04 -7.847087760727837914e-04 2.215703889091698775e-04 -8.782502195781499493e-04 4.378495446503628818e-03 -1.869411575508725821e-03 -8.318101998984615136e-03 2.149563474491955877e-04 1.096986019290182180e-03 3.219620896409390587e-03 7.558904525675996626e-06
-4.386526782562184291e-03 2.073974429235092912e-03 9.147691770678673118e-03 6.693882389027859363e-03 -3.582920745175171423e-03 4.500382781980343146e-03 -3.213266692292486848e-01 1.461618124978621425e-01 -2.665836653596316552e-02 -2.956901720988516225e-01 1.585952655795499697e-02 -1.520809071730071516e-01 2.194444470113212503e-03 6.541287003915526553e-03 -1.048231085099510587e-02 3.874977918786372266e-02 -4.898831536790543284e-02 5.320523923017248316e-03 2.539177759637790965e-02 3.962283266058058001e-03 4.892311981637140206e-02 1.701233508716736953e+00 2.302687982921048371e-01 -3.016976114706406698e-01 -5.086197882720987218e-02 -5.148984033437462027e-02 -4.732110448845879003e-02 -7.456623098822837137e-02 6.756007135598313118e-02 3.061687034975840022e-02 -1.005145329303097981e-02 -8.707385582057466239e-03 1.763114480616269526e-03 9.392883736230673089e-03 2.174602345733285622e-03 5.552960237182106434e-03 -2.529870858440554787e-03 2.135390528506316433e-03 2.125941897849277680e-04 -2.869076699030703899e-03 -1.121080027465801978e-03 -2.156177515951938298e-03 -3.807609182201192322e-02 5.112465075947746074e-02 -2.288930776684283078e-03 -4.067068580045367365e-02 -9.229894857395504193e-03 -5.300303853411040406e-02 -2.010668603832482457e-03 -9.661224846892516559e-04 1.953976819889821463e-03 -1.344067710973566483e-03 -8.574632321324982681e-04 1.814137086164705750e-04 4.176294750441551448e-04 -1.520284672728607197e-03 -2.724040218444095766e-03 -9.343750856813621414e-03 -1.511828148290489393e-02 4.795180058481834408e-04 -7.894803345546215489e-03 1.374775760609145718e-03 1.217975734854444964e-02 1.495718233020140557e-03 3.484182554808407713e-03 2.724512649976938705e-03 -4.452794753675796136e-01 -4.258634842302893020e-01 6.131547135470076515e-02 -4.331677481597662194e-01 3.439915720179854974e-02 4.100545078463498916e-01 -5.891221214706540178e-03 -9.070685430824206377e-05 3.349539567944534836e-04 -6.667898654720785627e-03 5.111709185495077502e-04 7.681736724228521327e-04 -6.118460782009993264e-03 3.748744213207419202e-03 -4.294402633655538745e-04 -7.603785521307260438e-03 -5.792955455872622443e-03 1.116828143670118602e-03
1.882356199508963823e-02 6.875768529177167347e-03 4.749826631327957321e-03 7.752601454156799864e-04 2.714591587786989359e-03 -1.407893211062306513e-02 1.197264336454066658e-01 -4.257562422723311091e-01 2.878194627614809320e-02 -1.873568972997852189e-02 -2.708213762093446553e-01 -7.148267037328132067e-02 -6.539869709316989063e-03 -5.204778197467682145e-03 1.401373655908903781e-02 4.903697581578952275e-02 -1.461320493112922558e-01 9.720751220032231715e-03 -6.708055335013488399e-03 1.333626974097442720e-02 -1.719650779593570123e-03 2.302687982921048371e-01 1.813141200493387117e+00 2.381905302350238035e-02 -6.227497979793010507e-02 3.856931034231296691e-03 -6.761865286605719949e-02 2.947736549251121427e-02 -2.075249994373812995e-02 -3.369334449171260126e-02 -8.053067909052906426e-03 -7.872126631969140337e-03 1.132796329480622102e-02 -1.482159448027161631e-02 -1.940748736969886545e-03 4.893918248848846617e-03 2.459006128512235267e-03 -2.522784385447735065e-04 4.585420457894283028e-03 2.071139840037982370e-03 6.174680134419770552e-04 3.178991784583820590e-03 -2.750496384283993359e-03 3.997243199489341862e-03 2.225624951281674792e-03 5.310083186141147105e-02 1.452774206683568950e-02 6.863201850403198578e-02 9.987202604562696491e-04 -1.152449481247404955e-02 -7.752601454156718549e-04 1.842955409668824759e-03 1.186275578999849891e-03 -1.340760690243559010e-03 5.968227554561970558e-03 7.787088956055170964e-03 -2.022006960621059932e-04 -1.154575423145255339e-02 -1.108607834998426647e-02 2.247356801793028505e-03 6.614041459975184218e-04 6.410895900847419886e-04 -9.179344683379983983e-04 3.211589560350844221e-03 3.240880315387862764e-04 4.232514102851326135e-03 -4.279894261281385059e-01 -7.813266387290690451e-01 7.613092422504537382e-02 4.005510751314310391e-02 -1.676291013508104388e-01 -6.752180440182184440e-02 -2.782621728518116806e-04 7.795120292113729039e-04 2.392865713912480444e-03 -1.854766197990209827e-03 -6.547901045375603950e-04 -3.264501892030653284e-03 1.362964972287757830e-03 8.565183690667978623e-04 -4.110154335840914084e-05 -3.892835830728355985e-04 -1.506584158275796163e-03 1.388948706594814869e-03
-1.611983633255830578e-02 -1.421074050828990140e-03 1.566866421868142595e-02 -1.091411327202492995e-02 1.382334665134835267e-03 3.040522102303917784e-02 -1.709257285870740325e-03 3.726067499630354024e-03 -2.770881804926711989e-01 -1.023669369706358412e-01 7.694964807148377967e-03 -3.639258205468179908e-01 1.043837471843955117e-02 1.398255607792058160e-02 -2.981940592229851208e-02 -2.908288516257712120e-03 2.838699351468101234e-02 1.105159084808582555e-02 -4.616081264376596660e-02 -3.699375118024025855e-02 -1.465392852926135636e-01 -3.016976114706406698e-01 2.381905302350238035e-02 1.764263434104169859e+00 3.718036163571154969e-04 -5.248856059483091030e-02 -1.406617645923598572e-02 7.750758971178599299e-02 -8.528239544798688065e-02 1.883348305727958888e-02 8.513688653586653707e-03 2.931910092900467946e-03 -1.352476992258372021e-02 7.360955713419647765e-03 9.004545016223509382e-04 -1.296446612461724449e-02 -5.601148253533359475e-03 4.386526782562167812e-03 -2.012558329963906253e-03 -6.565381012091166951e-03 2.728764533772653524e-03 -6.150586126244160512e-03 -5.039379917815019205e-02 6.805895905467840290e-02 -3.954251929999617454e-04 -1.185566931700566748e-02 -1.954921682955539433e-03 -1.124670507115509838e-02 -3.730319383426057567e-03 -1.434774565281778623e-03 3.469537177289892804e-03 -3.212534423416553951e-03 -1.177299379875597048e-03 1.970039492006918531e-03 -4.659119777019723498e-03 2.065470661643707077e-03 -1.134308110385759231e-02 1.176354516809819447e-04 2.362157664276899908e-04 3.538512181086773565e-04 9.411780997544812177e-03 -2.318221531721325907e-03 -2.106194259775839850e-02 -1.053333345654347206e-02 4.213616841537099443e-03 8.982340734179281722e-03 5.926322877597700600e-02 7.810001885398659693e-02 -1.616041820123058359e-01 4.118412439036088779e-01 -6.544735754105390768e-02 -7.678122623002079372e-01 -2.056494462519456619e-03 -2.394755440043901638e-03 -1.083285504837378736e-03 -2.858210773775012297e-04 3.387334090573050453e-03 4.723370465488056259e-03 -3.054742291442867283e-03 -3.369381692324548670e-03 7.568353156343123880e-04 3.850316992771345495e-04 8.674787806290426562e-03 -1.996495657846826532e-03
-4.374720718556114885e-01 2.042869537111904887e-01 -2.237199523836631149e-02 -1.632061973402181010e-02 2.416487290555268362e-03 2.701694206940052218e-02 -1.635368994132172307e-02 -2.418377016686641852e-03 -2.711142837597156283e-02 -4.374314427437859809e-01 -2.041546728819910173e-01 2.261907693004962944e-02 -5.094134732472955368e-02 6.222868150771016654e-02 -3.302296414660018699e-04 -5.115110692531731063e-02 5.994305775175594320e-02 -1.822829826369189860e-02 -5.100323585553361017e-02 -5.996101015000428192e-02 1.824530579887453929e-02 -5.086197882720987218e-02 -6.227497979793010507e-02 3.718036163571154969e-04 2.490294324070181364e+00 1.984212437994018938e-05 -1.439026449077498429e-03 1.397877662565778778e-02 -1.181078832138416073e-05 8.976199124208736368e-06 -1.410550638434619364e+00 -1.114938417538830249e-04 1.079978484107456480e-03 2.669238160632643464e-03 -4.724315328553596528e-06 -3.259777576706396340e-05 3.825986768829264806e-02 -5.761302543171324675e-02 6.322078772670583838e-03 2.030038296679456677e-03 -6.113264035149105395e-04 -5.701303738498710548e-03 2.023424255219582676e-03 6.141609927120441747e-04 5.715004252951490574e-03 3.822585261792713074e-02 5.761491515784459422e-02 -6.329165245663529761e-03 -5.063993600676759341e-03 -8.692740204537560515e-05 8.614316570084839045e-03 1.187220442065641153e-03 -2.966870026331332004e-04 -1.436664291413236247e-03 1.379027644404936213e-03 -2.012558329964747594e-04 1.635557966745305059e-03 -5.057379559216782124e-03 -2.030983159745266588e-03 -8.398887791102937345e-03 1.285486200899410136e-03 1.535402481780479608e-04 -1.531150597984266273e-03 -5.059741716881076615e-03 2.035235043540905512e-03 8.401722380300024468e-03 -5.079111409728078591e-03 2.754275836547607700e-04 -8.617151159282096171e-03 1.186748010532787589e-03 3.004664548960376061e-04 1.441388606741758442e-03 -4.180546634237226888e-02 -1.576504025138386264e-02 1.678076804702387324e-03 -4.257080542559796288e-02 1.567527826014136066e-02 -1.642644439738077293e-03 5.622880104044761761e-03 8.456524438109694342e-05 6.212474657048489349e-04 5.751853912514223385e-03 -9.684846423530857947e-05 -6.453414738804078010e-04
1.155062027624096099e-01 -6.380282337518432545e-01 4.981412568733661894e-02 -4.388888940226493311e-04 7.389301605390950073e-03 4.927460887681695337e-04 4.190467696427236429e-04 7.403474551376605997e-03 4.606207445339891666e-04 -1.153668354602172541e-01 -6.383844471276161059e-01 5.005979008442142109e-02 5.141425128911778636e-02 3.944803299342397422e-03 -5.246541144972100001e-02 3.995542445971062007e-02 2.832463255234411031e-02 4.317882480838286519e-02 -4.001920271664609341e-02 2.828447587205139974e-02 4.314858919028011219e-02 -5.148984033437462027e-02 3.856931034231296691e-03 -5.248856059483091030e-02 1.984212437994018938e-05 1.758307017337929601e+00 -1.158865101463581876e-01 -9.590360116968450147e-05 -8.215584356354999063e-03 1.184385852868429130e-03 -9.448630656947679812e-07 -3.602465237689403410e-01 1.600881492233729303e-02 -2.362157664276882968e-06 -3.014113179617304225e-04 -1.932244969378490301e-04 6.199293817281537056e-02 -8.254654444122139223e-02 8.558097217675147625e-03 -1.979488122663944274e-04 -8.028501469344272168e-03 7.029781208887960885e-04 2.144839159163396385e-04 -8.037477668468521325e-03 7.006159632245156921e-04 -6.191782155909135443e-02 -8.255930009260847857e-02 8.520302695046718527e-03 -8.035115510804246783e-03 -1.180275698532587056e-02 1.028436203872869908e-02 1.035097488486125912e-03 -1.540126797108519116e-03 4.035982585183483726e-03 -1.212731744839755073e-03 -8.621875474610599284e-04 -5.076276820531017489e-03 -9.363120549660706657e-03 -1.439026449077474143e-03 -1.255439555409877846e-02 1.227849553891121812e-03 -8.461248753439737022e-04 -5.085253019655271850e-03 9.368789728054971108e-03 -1.434774565281773853e-03 -1.254636421804022559e-02 8.036532805402818100e-03 -1.180653643758871642e-02 1.028672419639297189e-02 -1.037932077683263558e-03 -1.548158133167067650e-03 4.037872311314903186e-03 9.666846782133431404e-02 1.915190191042411699e-02 1.952087093758416315e-03 -9.571273883036787722e-02 1.909568255801432496e-02 2.159956968214781121e-03 -4.993601302281337403e-04 9.391938873164879225e-04 -1.195251778123986941e-04 -3.817246785471482178e-04 9.415560449807652832e-04 -1.181078832138434504e-04
-1.221046539818007245e-02 4.994593408500325876e-02 -1.834994938340211157e-01 -3.804963565617229884e-03 4.842423211767606594e-04 1.191472325861260562e-02 3.809215449412913911e-03 4.908563626367332686e-04 1.186133849539994234e-02 1.248825513949900282e-02 5.016136286398534955e-02 -1.835339813359195549e-01 4.741370106889844505e-02 -6.765503009408706248e-02 -1.409121533047731634e-02 -5.723980452075742853e-02 5.812655850792698697e-02 -3.850033533851606599e-02 5.724216667842169093e-02 5.822718642442516190e-02 -3.847765862493900124e-02 -4.732110448845879003e-02 -6.761865286605719949e-02 -1.406617645923598572e-02 -1.439026449077498429e-03 -1.158865101463581876e-01 6.781433400696589286e-01 2.551130277420510830e-05 1.188637736664127685e-03 2.440108867198020285e-03 8.678567258554663018e-04 1.608393153606129874e-02 -2.165607249347732410e-01 9.448630656818016009e-07 -2.007834014635353809e-04 -2.112241383396388800e-03 -6.675929990779345437e-03 8.429595840738494245e-03 -5.170763127102096304e-03 -1.946890346897024292e-03 6.968365109616805669e-04 -1.702643244410778070e-03 1.954921682955551576e-03 6.973089424945361908e-04 -1.712564306600740643e-03 6.688213210633570625e-03 8.439044471395592412e-03 -5.158479907247857238e-03 7.116236179400545377e-03 -2.264364336975822727e-03 -1.166102752546925234e-02 1.113662852399979579e-02 -8.377155940591546335e-03 -6.907893873411315513e-03 -1.090938895669635485e-02 6.828525375891607990e-03 -1.138371021568315537e-02 -5.183046346956335371e-03 2.801518989832391636e-04 -9.490204631998795659e-03 1.091883758735346516e-02 6.851202089468681408e-03 -1.136859240663178408e-02 5.190132819949165935e-03 2.664513845304332797e-04 -9.491149495064504088e-03 -7.103008096480588340e-03 -2.287041050552874894e-03 -1.165630321014071019e-02 -1.110214102210134793e-02 -8.389911591978632677e-03 -6.930098155455517370e-03 -1.053427831960919089e-02 2.078226313030811200e-03 3.792538616303106624e-02 1.035995108398555381e-02 2.062163640913724973e-03 3.797310174784945813e-02 -2.900729611732011945e-04 -1.209424724109775599e-04 -1.417294598566193342e-04 6.812462703774528920e-04 -1.176354516809899136e-04 -1.407845967909087097e-04
7.166786353416483221e-04 2.170822893470415044e-03 -2.404676502233991714e-04 -3.444767592022278668e-01 -1.503371623852376229e-02 -1.276231267170842565e-01 -3.445693557826675635e-01 1.435435969427775564e-02 1.277440691894953240e-01 6.226647603034150477e-04 -2.539319489097604382e-03 3.632998487657405039e-04 -7.430166932982931738e-02 -2.975751739149441050e-02 -7.732712086623519387e-02 -7.423411162063101032e-02 -1.414318279909148809e-02 7.363979275229894095e-02 -7.461819845684250496e-02 1.370287661047026040e-02 -7.377916005449131065e-02 -7.456623098822837137e-02 2.947736549251121427e-02 7.750758971178599299e-02 1.397877662565778778e-02 -9.590360116968450147e-05 2.551130277420510830e-05 2.571715064168608400e+00 2.245939507194508362e-03 -1.700753518279500478e-04 8.540617250959395973e-03 -4.629829021978366005e-05 5.810907854119622687e-05 -1.547131539446174431e+00 -1.215566334036819211e-03 1.398397337251907398e-04 -2.927185777571784421e-03 3.720398321236024521e-03 -4.114878651171048922e-04 2.812432158241342031e-02 5.106984870166633370e-03 4.665355873253412833e-02 2.807046438766784210e-02 -4.996908323011316037e-03 -4.670552620114825498e-02 -3.123244863706929608e-03 -3.360877924733123370e-03 3.576306703715614334e-04 4.009526419343625164e-03 5.047458497026917346e-03 3.756775549265960364e-03 -8.947853232280826921e-03 -8.166923908470929971e-03 1.090371977830148151e-03 -8.928955970966569872e-03 -8.208497883362208397e-03 6.401447270189806506e-04 3.819136511602880171e-03 4.121492692630375834e-03 -4.625577138186965850e-03 -9.127377214765787505e-03 8.222198397815048271e-03 -8.333692239569177179e-04 4.236765986646991514e-03 -3.775200379047287304e-03 4.779589817897910743e-03 4.187633107230063871e-03 -4.728094780816535954e-03 -3.816774353938628614e-03 -9.038087655056193520e-03 8.201883841902117556e-03 -1.014782932573347635e-03 2.192082312448982630e-03 -3.872521274815533474e-03 3.595203965030258336e-04 1.856655924121667451e-03 3.963700560656601563e-03 -4.403061886211804242e-04 -5.230006041322161903e-02 -2.707032683261004474e-04 -1.906733666604302439e-03 -5.220368438051906784e-02 1.662958995650481086e-04 1.917127160327167582e-03
1.142811877977178894e-03 7.371821638675274749e-03 -1.169740475349913787e-03 -1.260919761190999397e-02 -2.396630993229340034e-01 -3.524906152940535109e-02 1.229644793715973031e-02 -2.395076693486245800e-01 -3.499205877553204780e-02 -1.123914616662949383e-03 7.349144925098202198e-03 -1.156039960897105139e-03 -6.778542119715513792e-02 -2.083801005118495614e-02 -8.533578021119954393e-02 -5.955046714795305535e-02 6.238458391355247365e-03 8.812974029650623431e-02 5.940590309889932225e-02 6.306960963619278465e-03 8.797620004832823470e-02 6.756007135598313118e-02 -2.075249994373812995e-02 -8.528239544798688065e-02 -1.181078832138416073e-05 -8.215584356354999063e-03 1.188637736664127685e-03 2.245939507194508362e-03 7.684958707282497636e-01 9.744325553521712702e-02 -1.322808291992147445e-05 7.105370254144865051e-04 2.154287789820515369e-04 -1.315249387469289832e-03 -1.914075252624872769e-01 -2.011849682664621636e-02 1.533040324115673373e-03 2.943248449688979067e-04 -5.258162960680332846e-04 -5.475009034260970228e-03 -6.147279105514161929e-03 -8.854784220308314219e-03 5.522252187546514840e-03 -6.156255304638411953e-03 -8.867539871695419643e-03 -1.521229535794310639e-03 3.033010440931428893e-04 -5.277060221994538287e-04 4.568412922711481867e-03 -4.388888940226442353e-04 3.020254789544427228e-03 -1.176071057890173965e-02 -1.464254292931954117e-02 2.278064851428625737e-03 -1.304855893746550456e-02 -1.615148924525961968e-02 1.785791194193324730e-03 3.802128976420069036e-03 3.245604630716440037e-03 -3.867796959486968777e-03 1.305989729425403173e-02 -1.613731629927395855e-02 1.783429036529044116e-03 -3.779924694375855904e-03 3.199306340496609925e-03 -3.818664080070006440e-03 -4.599120972347089942e-03 -4.677072175268241760e-04 2.999467802098775004e-03 1.177015920955885864e-02 -1.463120457253101921e-02 2.276647556830060926e-03 -1.291155379293743976e-03 -8.031336058541723962e-05 -1.417294598564757587e-06 -5.843978061420984508e-04 -8.787226511110322446e-05 -4.724315328544109759e-07 -9.834134787917519008e-03 3.393003268967315772e-03 -2.296017249677113100e-04 1.067506291640009028e-02 3.425128613201480418e-03 -2.475541232162190562e-04
-1.266116508052474458e-04 -1.158874550094224787e-03 -3.207337676555153255e-03 -1.149865280762687042e-01 -3.535252403510068253e-02 -5.593617694899630788e-01 1.149718826987501802e-01 -3.509504884969451288e-02 -5.594978297714254811e-01 1.204700408781203910e-04 -1.165961023087055352e-03 -3.194109593635201423e-03 -3.052616349545017593e-02 -3.369948610163972513e-02 1.879285394545402582e-02 4.414589215613782397e-02 3.648210783015788661e-02 -7.893386050947632029e-03 -4.435328959906131852e-02 3.641738471015670831e-02 -8.017635544088599214e-03 3.061687034975840022e-02 -3.369334449171260126e-02 1.883348305727958888e-02 8.976199124208736368e-06 1.184385852868429130e-03 2.440108867198020285e-03 -1.700753518279500478e-04 9.744325553521712702e-02 1.683813068374227839e+00 -9.448630656818492465e-07 2.173185051134732195e-04 2.679631654355696391e-03 1.464537751851080548e-04 -2.030321755599266698e-02 -3.751498489043960105e-01 -1.625164473022413353e-04 -5.295957483308813118e-04 -4.497075761250329817e-03 -5.040088565114300700e-02 -8.844863158118361837e-03 -8.647197804771671048e-02 5.038765756822304043e-02 -8.825493465271290472e-03 -8.643512838815400889e-02 1.634613103679593323e-04 -5.310130429294328963e-04 -4.499910350447462043e-03 4.025116659927812507e-03 4.795652490014928881e-03 3.042459071588563598e-04 7.361428144952485500e-03 8.234009186136360264e-03 9.746262522806425866e-04 -4.657702482421153048e-03 -4.461170964753312373e-03 -9.671145909082419501e-03 -4.783369270160693285e-03 -4.970452157171420179e-03 1.953031956824135152e-03 4.661481934683998039e-03 -4.452667197161925237e-03 -9.676815087476680483e-03 4.819746498190540657e-03 -5.006356953668427215e-03 2.085312786023639162e-03 -4.096453821388964557e-03 4.796597353080643382e-03 3.330642306630448657e-04 -7.372294070208158454e-03 8.224088123946397474e-03 9.732089576820746307e-04 5.291233167980286288e-05 -4.724315328589690720e-07 -9.732089576820827622e-05 -3.779452262843080511e-05 4.724315328590061297e-07 -9.684846423535109375e-05 -9.385088615938483314e-02 -3.538512181086782239e-04 1.194306915058388017e-03 9.374317176989380163e-02 -1.313359661337948217e-04 1.178716674474164245e-03
-5.622596645124980363e-02 4.644474399501216828e-03 -2.362157664275707286e-04 1.014499473653645255e-02 -2.792070359173507571e-04 1.799019277113136916e-03 1.016908874471205565e-02 3.240880315385965410e-04 -1.766421501345986217e-03 -5.632281491548518648e-02 -4.573609669572911186e-03 5.484930096451913787e-04 -1.007507486967371309e-02 8.047871162191425065e-03 -8.580773931252155123e-03 -1.007743702733819233e-02 8.681874279283305698e-03 2.022479392153784909e-03 -1.007413000660797343e-02 -8.696992088334631887e-03 -2.038542064271026827e-03 -1.005145329303097981e-02 -8.053067909052906426e-03 8.513688653586653707e-03 -1.410550638434619364e+00 -9.448630656947679812e-07 8.678567258554663018e-04 8.540617250959395973e-03 -1.322808291992147445e-05 -9.448630656818492465e-07 2.357666730125560051e+00 -4.506996823439729256e-04 -1.285958632432370602e-03 8.026611743212896943e-04 -2.362157664233260771e-06 -3.165291270129540869e-05 5.692799970907509027e-04 -4.534870283878724220e-03 3.925906038026560473e-04 -4.488099562126052905e-03 7.417175065825077403e-05 6.869154487716840583e-04 -4.491879014389163309e-03 -8.739983357822916910e-05 -6.963640794288529154e-04 5.021947194252520882e-04 4.359125753656656332e-03 -6.699079135888052691e-04 -2.131611076243422869e-03 -3.292847784000345335e-04 1.340288258710597025e-03 1.596818581051876601e-04 -8.456524438111862746e-05 -3.165291270120775772e-05 1.365327129950757133e-04 -7.039229839530571076e-05 3.259777576700975329e-05 -2.118382993323495757e-03 -6.741597973845619377e-04 -1.208952292576829200e-03 1.488159328495123213e-04 7.511661372406903264e-05 -8.362038131527055329e-05 -2.121690014053525131e-03 6.840808595745084646e-04 1.213204176372635959e-03 -2.129248918579236365e-03 5.007774248268973948e-04 -1.331312059586319679e-03 1.459813436523584116e-04 8.314794978268261888e-05 3.401507036544034086e-05 -4.179365555405090138e-01 4.294841994980928557e-01 -4.621561470157725671e-02 -4.182946586424134972e-01 -4.288601174431909691e-01 4.696205652348854620e-02 3.639140097585143868e-03 6.991986686253888299e-05 5.102260554838439904e-04 3.716618868973163483e-03 -8.125822365125413295e-05 -5.319579059951512999e-04
1.022885133361818577e-01 8.566600985266509607e-03 6.660339750195101716e-03 -3.732209109557308325e-04 -2.694749463407065514e-03 8.088027842484143233e-04 3.732209109557525165e-04 -2.690970011144223559e-03 8.243930248326273615e-04 -1.022563879919477225e-01 8.478256288622604969e-03 6.907893873411315513e-03 8.735259042495904791e-03 -7.868819611239152162e-03 2.938524134360445163e-03 8.875098776221123503e-03 -1.111442424195558873e-02 -3.440246422252851710e-03 -8.864232850965436672e-03 -1.114891174385403139e-02 -3.471899334954163877e-03 -8.707385582057466239e-03 -7.872126631969140337e-03 2.931910092900467946e-03 -1.114938417538830249e-04 -3.602465237689403410e-01 1.608393153606129874e-02 -4.629829021978366005e-05 7.105370254144865051e-04 2.173185051134732195e-04 -4.506996823439729256e-04 2.322712465872656118e+00 -2.061903803570648841e-01 0.000000000000000000e+00 1.039349372281827286e-04 -1.554299743094189027e-04 1.017664764923765196e-02 3.050017976114308658e-03 -7.100645938816303390e-04 -2.787346043845258229e-05 6.037674989891702497e-04 -2.362157664276904787e-04 2.314914510991333450e-05 6.004604782591844601e-04 -2.324363141648511251e-04 -1.019743463668331719e-02 3.072694689691373403e-03 -6.760495235160440645e-04 2.133500802374875289e-03 -1.811255253814228472e-02 -2.999940233631634423e-03 -4.322748525626672351e-04 4.308575579641081153e-04 -7.908503859999010477e-04 -5.253438645351757091e-04 5.607762294993286385e-04 7.506937057071906864e-04 2.567192949536115792e-03 3.103875170859787119e-04 3.833309457588524385e-03 5.333752005937170875e-04 5.617210925650466084e-04 7.601423363643017555e-04 -2.573806990996083469e-03 3.122772432174020750e-04 3.841813225179924966e-03 -2.130193781644894920e-03 -1.811396983274084910e-02 -2.996160781368798105e-03 4.251883795698330930e-04 4.318024210298152432e-04 -7.965195643941664749e-04 4.074915667806093822e-01 -9.388570436335628155e-01 8.795683035548115813e-02 -4.072780277277587846e-01 -9.392288472499199514e-01 8.898625866557302588e-02 -1.889726131421752352e-05 -1.062970948924595472e-04 -8.031336058537742907e-06 5.905394160692185396e-05 -1.053522318267492345e-04 -7.558904525682366314e-06
-1.106198434180863735e-02 6.845532911074423896e-03 7.031718178172710609e-02 -3.464340430428484736e-03 8.106925103798258685e-04 4.672347859939703953e-03 3.424183750135778494e-03 8.021887427884274568e-04 4.573137238040004063e-03 1.118528897188389784e-02 6.800179483920307417e-03 7.036725952420977426e-02 -1.696974066016509932e-03 1.135300216604755684e-02 -1.361831136608908366e-02 -1.407845967909160281e-04 -1.189110168196982897e-02 -1.028814149099153627e-02 2.319638826319810813e-04 -1.194779346591247002e-02 -1.036089594705126571e-02 1.763114480616269526e-03 1.132796329480622102e-02 -1.352476992258372021e-02 1.079978484107456480e-03 1.600881492233729303e-02 -2.165607249347732410e-01 5.810907854119622687e-05 2.154287789820515369e-04 2.679631654355696391e-03 -1.285958632432370602e-03 -2.061903803570648841e-01 3.943565528726313829e-01 9.448630656673173375e-07 -1.544851112437083053e-04 -1.294934831556587449e-03 -1.146118898707150372e-03 -6.916397641002711974e-04 -2.845927553920787542e-03 -2.499162808805001031e-04 -2.347984718291211675e-04 -1.530205734918562831e-03 2.366881979605494908e-04 -2.305465880334226663e-04 -1.508946315940071139e-03 1.208479861044030497e-03 -6.283339386976480572e-04 -2.895060433337746843e-03 -2.286568619020016343e-03 -1.936024421641334425e-03 4.136610501681679472e-03 4.228262219055645144e-04 -1.171630201481326091e-04 -9.637603270249697415e-04 -3.245604630716411956e-04 -2.206255258434668153e-04 -5.049348223158268284e-03 1.769256090543387758e-03 2.502469829534934888e-03 2.922461462243356768e-03 3.061356332902891554e-04 -2.154287789820450859e-04 -5.049820654691119029e-03 -1.780594447331909289e-03 2.511446028659186647e-03 2.927185777571917995e-03 2.277119988362917742e-03 -1.926575790984228669e-03 4.128579165623135275e-03 -4.403061886212115950e-04 -1.162181570824219305e-04 -9.779332730106271836e-04 -4.421439472840184293e-02 8.816753481913466861e-02 -1.354617107102207008e-01 4.444399645336956362e-02 8.895318845827315801e-02 -1.355009225274476925e-01 -3.472371766487012236e-04 -8.031336058543113096e-06 -1.766893932879096737e-04 3.930630353356728921e-04 -7.558904525685144582e-06 -1.785791194193347715e-04
-4.747464473663716607e-03 -4.135665638616090739e-03 4.431407778182692818e-04 -9.438567865457721251e-02 -3.541346770283938100e-03 -3.123197620553605849e-02 -9.444189800698693515e-02 3.427490770865781848e-03 3.121307894422200094e-02 -4.762582282714965601e-03 4.139917522411854130e-03 -4.488099562124876546e-04 9.388159420902084107e-03 1.481403557574605817e-02 -7.375601090938153567e-03 9.392411304697693974e-03 1.594031235007319774e-02 3.310327750717680789e-03 9.409418839880639984e-03 -1.594078478160612308e-02 -3.305131003856213306e-03 9.392883736230673089e-03 -1.482159448027161631e-02 7.360955713419647765e-03 2.669238160632643464e-03 -2.362157664276882968e-06 9.448630656818016009e-07 -1.547131539446174431e+00 -1.315249387469289832e-03 1.464537751851080548e-04 8.026611743212896943e-04 0.000000000000000000e+00 9.448630656673173375e-07 2.563161218834728583e+00 1.275565138709479004e-03 -1.422018913894079815e-04 -7.058127100860109304e-04 8.659669997238190510e-04 -9.354144350547864391e-05 5.905866592225230728e-03 5.225092753379566388e-04 5.442883690026862828e-03 5.833584567698337289e-03 -6.656560297932357338e-04 -5.438631806231055202e-03 -7.062851416188373893e-04 -8.688015889208428565e-04 9.354144350540681552e-05 -5.125882131480033899e-04 -2.285151324421253773e-03 1.724375094920983613e-04 -5.877048268721808428e-04 -2.323418278582685403e-03 1.684690846162295152e-03 -5.843978061421300010e-04 -2.624829596544565880e-03 -1.037459646150286179e-03 -5.144779392796019601e-04 -2.437274278000887626e-03 3.599928280356300310e-04 -5.853426692078967600e-04 2.627191754208860371e-03 1.242494931409589450e-03 -5.352649267251154055e-04 2.435856983402267303e-03 -3.656620064298619563e-04 -5.243990014694075406e-04 2.630026343405905860e-03 -1.681856256964000228e-04 -5.905394160691233331e-04 2.325308004714218921e-03 -1.687997866892134574e-03 2.921044167644875223e-03 -3.179464216117549973e-04 3.354263883271688118e-05 2.580421032456151759e-03 3.184188531446139822e-04 -3.495993343141309828e-05 -4.374101833248074667e-01 -4.504492936316153995e-02 -4.109388996758550627e-01 -4.375934867595554500e-01 4.429895997278299191e-02 4.109549623479720193e-01
4.062911182556286274e-04 5.319579059951363379e-04 -9.023442277537731899e-05 -1.077380110676686223e-02 2.356960917415473755e-02 -1.938859010838468603e-03 1.050734972223642608e-02 2.364756037707587896e-02 -1.955394114488421403e-03 -4.091257074527536973e-04 5.357373582579794862e-04 -8.787226511109933488e-05 -2.166571009674758772e-03 -1.941693600035599744e-03 9.113204268780198802e-04 -9.146274476080322327e-04 -3.678351914811965606e-03 -2.951279785747538010e-03 9.193517629365575723e-04 -3.680714072476239281e-03 -2.938524134360441260e-03 2.174602345733285622e-03 -1.940748736969886545e-03 9.004545016223509382e-04 -4.724315328553596528e-06 -3.014113179617304225e-04 -2.007834014635353809e-04 -1.215566334036819211e-03 -1.914075252624872769e-01 -2.030321755599266698e-02 -2.362157664233260771e-06 1.039349372281827286e-04 -1.544851112437083053e-04 1.275565138709479004e-03 4.034574739215573413e-01 1.938490514242838247e-01 -2.976318656987413948e-05 -9.117928584108749620e-05 1.592094265722622678e-04 -1.875553185435838469e-04 -2.583255621653198983e-03 9.165171737394355381e-04 8.078579211827724101e-05 -2.660734393041481842e-03 1.017617521770481379e-03 3.212534423417245238e-05 -9.023442277536918748e-05 1.596818581051165093e-04 1.816026812296068615e-03 -6.234206507559549026e-03 4.984152671624190230e-04 -9.344695719879381884e-04 7.780947346128008280e-04 -5.796734908135489335e-04 -2.366881979605457503e-04 1.726264821053533896e-03 1.181078832138439790e-04 1.648786049665257759e-03 1.680911393899434331e-03 -7.133716146116249107e-04 2.414125132890903615e-04 1.730516704849241342e-03 1.148008624838527683e-04 -1.654927659592391603e-03 1.687525435359404392e-03 -7.190407930058896873e-04 -1.827365169084595783e-03 -6.225702739968154084e-03 5.026671509581246257e-04 9.382490242507739641e-04 7.832914814742134501e-04 -5.796734908135481746e-04 2.083423059892194277e-04 -1.984212437992219163e-05 3.779452262843758137e-06 3.170015585459611332e-04 -2.173185051133644740e-05 4.724315328553596528e-06 -4.472273105775421975e-02 -1.102683543576420400e-01 -8.345739243656655204e-02 4.371645189277227617e-02 -1.101455221590996320e-01 -8.267032150282949132e-02
-1.181078832139176370e-05 -8.409281284824928837e-05 -2.546405962090491325e-04 -9.775128089463883119e-02 -1.964842745145512631e-03 6.322078772670680115e-03 9.778860298573439913e-02 -1.828310032150309633e-03 6.412313195446026765e-03 7.228202452687923583e-05 -9.495873810393725811e-05 -2.551130277419026964e-04 -5.580833697620573609e-03 4.851871842424718313e-03 -1.291249865600315599e-02 5.894528235436520547e-03 -6.958444047426840494e-03 -1.123914616662941186e-02 -5.916732517480751893e-03 -6.909783599542739310e-03 -1.118717869801531817e-02 5.552960237182106434e-03 4.893918248848846617e-03 -1.296446612461724449e-02 -3.259777576706396340e-05 -1.932244969378490301e-04 -2.112241383396388800e-03 1.398397337251907398e-04 -2.011849682664621636e-02 -3.751498489043960105e-01 -3.165291270129540869e-05 -1.554299743094189027e-04 -1.294934831556587449e-03 -1.422018913894079815e-04 1.938490514242838247e-01 2.159872875401933623e+00 1.511780905135742951e-05 1.497607959151607939e-04 1.350681752433522233e-03 -2.233656287340218555e-03 8.158892572412348044e-04 5.033285551041181624e-03 2.478848252892155643e-03 8.177789833726573001e-04 4.861792904614690644e-03 8.503767591403876819e-06 1.681856256965129966e-04 1.348319594769246390e-03 4.889666365053044845e-04 -8.347865185554489195e-04 6.897500379688566163e-04 -3.129858905166872998e-03 -3.987322137299379940e-03 6.165231503762655905e-04 3.275840248819192162e-03 3.744492329411714358e-03 -9.367844864989260945e-03 -8.735259042495857953e-04 3.510166289115445887e-04 7.355758966558241648e-04 -3.264029460497796901e-03 3.736933424886032182e-03 -9.377765927179223734e-03 8.683291573881803289e-04 3.373161144587407106e-04 7.294342867286971507e-04 -4.799904373810561409e-04 -8.428178546139920325e-04 6.991986686259568434e-04 3.144031851152532392e-03 -3.984015116569403908e-03 6.283339386976506593e-04 -9.023442277537608571e-05 1.370051445280215869e-05 1.559024058422732594e-05 -1.492883643822999116e-04 -5.669178394257201604e-06 1.700753518279298138e-05 -4.032916504535251079e-01 -8.347817942401219993e-02 -8.652654388976150912e-01 4.038741585335358097e-01 -8.248229375275306641e-02 -8.652961469472506550e-01
-4.628520386636681416e-01 -4.168145306499773661e-01 4.539405626594170129e-02 -4.216451430734207383e-03 5.668233531198808850e-03 6.974506719543928021e-03 -4.204168210879982194e-03 3.632998487657876883e-03 -8.027084174745745954e-03 -3.886694220801172918e-03 1.043554012924239813e-02 -1.141394583378574400e-03 -4.063005668862811059e-02 -5.312587073265278431e-02 1.184527582328285047e-02 -4.059273459753250102e-02 -5.398333396478532248e-02 1.688470298425093956e-03 -2.520894659316288283e-03 3.193637162102327259e-03 3.111434075385520037e-03 -2.529870858440554787e-03 2.459006128512235267e-03 -5.601148253533359475e-03 3.825986768829264806e-02 6.199293817281537056e-02 -6.675929990779345437e-03 -2.927185777571784421e-03 1.533040324115673373e-03 -1.625164473022413353e-04 5.692799970907509027e-04 1.017664764923765196e-02 -1.146118898707150372e-03 -7.058127100860109304e-04 -2.976318656987413948e-05 1.511780905135742951e-05 5.116235079579928291e-01 4.276629759389353191e-01 -4.661859879910283666e-02 -9.557289909664298810e-04 -3.402924331157300680e-03 5.853426692078046029e-04 -9.533668333021891664e-04 -3.440246422252869057e-03 1.577921319736758261e-04 3.124189726772647578e-03 3.746854487075965048e-03 -4.086532759198899961e-04 6.566798306689692298e-04 4.686520805925243650e-04 -1.973818944269779569e-03 3.382137343711641951e-03 8.187238464383433945e-04 -8.555735060010813018e-04 3.368909260791682746e-03 9.793505676091785513e-04 4.965255410310310050e-04 6.580971252675136586e-04 9.065961115494532326e-04 1.825003011420326879e-03 8.385659708183069213e-04 -4.199916327084338066e-04 -7.280169921301284357e-04 6.769943865817592155e-04 -5.999880467263518213e-04 -3.562133757729424657e-04 6.817187019103111180e-04 -5.385719474551283002e-04 4.771558481839427261e-04 8.362038131540174175e-04 -2.862935089103547937e-04 6.576246937346953312e-04 2.017282645292470082e-04 4.436132093512150029e-04 -4.062911182555422164e-05 1.596818581050955029e-04 -2.370661431868280322e-03 3.510166289115437756e-04 3.533787865757993980e-04 -7.322688759257481696e-05 -4.181019065769924457e-04 3.566858073058014507e-04 3.401507036557925427e-05 4.308575579641091453e-04
-3.929217783073495895e-01 -7.579124595292235922e-01 6.505145991652107329e-02 3.099150855531262322e-03 4.218341156865654598e-03 1.663431427183768331e-03 1.146118898707147987e-03 4.315662052633867374e-03 -5.556267257912075527e-03 1.490332513545573022e-02 -6.948050553704041704e-03 2.119800287922075747e-03 9.180289546445679835e-03 1.448853024960869082e-02 -1.935079558575627297e-03 -2.409400817562446038e-03 -1.023286700164741710e-03 -1.684218414629420121e-03 2.032872885876686481e-03 -1.917127160327129634e-03 -3.010806158887313882e-03 2.135390528506316433e-03 -2.522784385447735065e-04 4.386526782562167812e-03 -5.761302543171324675e-02 -8.254654444122139223e-02 8.429595840738494245e-03 3.720398321236024521e-03 2.943248449688979067e-04 -5.295957483308813118e-04 -4.534870283878724220e-03 3.050017976114308658e-03 -6.916397641002711974e-04 8.659669997238190510e-04 -9.117928584108749620e-05 1.497607959151607939e-04 4.276629759389353191e-01 8.213704078854233703e-01 -6.985797833179169247e-02 -8.267551824968268764e-05 6.184128765076963262e-04 -1.175409653744155687e-03 -7.015608262902475398e-04 1.559024058422317548e-05 1.159819413159950130e-03 -3.734098835688902558e-03 -4.125744576426008253e-03 5.664454078935942825e-04 -4.875493419067590799e-04 1.722485368790702348e-03 1.220763080898292982e-03 -1.012420774909079816e-03 4.582585868697134322e-04 1.646423892000988421e-03 -4.020392344599333246e-04 -5.763664700835706249e-05 -1.013838069507635086e-03 -1.450364805866079156e-04 1.403121652580462553e-03 -9.188793314037001052e-04 -5.650281132950363012e-04 1.771618248207749470e-04 7.119543200130638936e-04 -7.081748677502191190e-04 5.895945530035083624e-04 3.302296414659042917e-04 -5.584140718350484589e-04 7.549455895028900007e-04 -2.862935089103547937e-04 -5.659729763607488501e-04 5.527448934405671671e-05 -5.617210925650450905e-04 1.322808291995129001e-04 5.007774248266968174e-04 -2.976318656988159337e-05 4.640222515705502010e-03 4.469202300811845295e-04 -3.259777576701924006e-05 -4.204640642412873705e-04 -8.551010744682711060e-05 5.574692087693738571e-05 -4.832974581110417679e-04 -2.314914510991272463e-05 -1.133835678851806070e-05
4.286701999669828567e-02 6.515303269608499481e-02 -1.661022026366218429e-01 8.743762810087336163e-03 -4.587310184025707692e-03 -1.317186356754074250e-02 -9.187376019438498256e-03 7.653390832257104745e-04 -1.299517417425283261e-02 -1.610991527036831697e-03 2.123579740184927244e-03 1.231629006153966976e-02 5.295579538082491322e-02 6.868445840417893022e-02 -1.123347698823514568e-02 -5.369467829821070182e-02 -7.096866486553467246e-02 4.112516493506054686e-03 -6.680181874574994336e-04 -4.579278847967164362e-03 -1.941693600035615248e-04 2.125941897849277680e-04 4.585420457894283028e-03 -2.012558329963906253e-03 6.322078772670583838e-03 8.558097217675147625e-03 -5.170763127102096304e-03 -4.114878651171048922e-04 -5.258162960680332846e-04 -4.497075761250329817e-03 3.925906038026560473e-04 -7.100645938816303390e-04 -2.845927553920787542e-03 -9.354144350547864391e-05 1.592094265722622678e-04 1.350681752433522233e-03 -4.661859879910283666e-02 -6.985797833179169247e-02 1.885455350364493854e-01 2.878997761220655847e-03 3.869214254085534023e-03 -5.432962627837398337e-05 -2.795377379905276873e-03 -3.883859631604052835e-03 5.423513997179812062e-04 4.044013921241943680e-04 5.659729763607461396e-04 1.006751596514808642e-03 -1.537764639444254115e-03 -1.155095097831398228e-03 2.772700666328199986e-03 -2.666876002968596605e-03 1.097930882355891910e-03 1.701225949812209138e-03 2.846399985453639155e-03 -7.025056893559438256e-04 1.669100605578050346e-03 1.608156937839691231e-03 1.166433454619924311e-03 2.789235769978138692e-03 6.850257226402698026e-05 -2.362157664282727495e-06 -8.721086096510278140e-04 -6.358928432233324022e-04 3.911733092042566306e-04 6.425068846833039814e-04 7.743152823499498735e-04 -6.349479801576212628e-04 7.917952490655993936e-04 5.432962627837127287e-05 -7.511661372401211203e-05 -1.733823725579261067e-04 3.732209109557656354e-05 -2.031455591276965693e-05 3.037734756260071327e-04 -5.905394160692209113e-04 1.795239824851538974e-05 3.576306703715194206e-04 2.962145711003230045e-04 -3.410955667215809857e-04 2.159012105149027156e-04 -2.456643970847924405e-04 3.916457407371074840e-04 1.422018913894716242e-04
-1.513670631268630197e-03 -1.127410610006070874e-02 -9.864370406019982735e-04 -4.887984508796182626e-01 4.813415915650290366e-02 4.418023792857639909e-01 -5.326665532944365247e-03 -7.299067182615806386e-04 -4.702583478042449139e-03 -1.533985187181425604e-03 1.079600538881103806e-02 -3.420876729405813305e-03 -3.802884866872636993e-02 2.740575322094024931e-03 5.031112365990048074e-02 -2.861045362972155365e-03 -3.012223453485892138e-03 -4.152673173798778275e-03 -3.810821716624610001e-02 7.730869603645367655e-03 4.801368911562478581e-02 -2.869076699030703899e-03 2.071139840037982370e-03 -6.565381012091166951e-03 2.030038296679456677e-03 -1.979488122663944274e-04 -1.946890346897024292e-03 2.812432158241342031e-02 -5.475009034260970228e-03 -5.040088565114300700e-02 -4.488099562126052905e-03 -2.787346043845258229e-05 -2.499162808805001031e-04 5.905866592225230728e-03 -1.875553185435838469e-04 -2.233656287340218555e-03 -9.557289909664298810e-04 -8.267551824968268764e-05 2.878997761220655847e-03 5.337285793802960532e-01 -5.052608000734967741e-02 -4.688396359110771905e-01 3.166236133196739452e-03 -4.058186867227591256e-04 -3.787483598901545019e-03 -9.623430324264123023e-04 7.039229839545316225e-04 2.798684400635227318e-03 2.450502360920825580e-03 1.681856256965138640e-04 -8.300622032268939812e-04 8.787226511110062237e-04 1.640282282073873225e-03 -1.631778514482476548e-03 7.303791497944070975e-04 4.568412922711527404e-04 8.654945681910305392e-04 6.628214405961035081e-04 4.615656075997100639e-04 2.952697080345887716e-04 8.858091241038205249e-04 -1.956338977554122026e-03 -1.211786881774037320e-03 2.460895854643646921e-03 -4.790455743153678239e-04 -7.469142534443414666e-04 6.666008928589428617e-04 -5.305406113965797660e-04 3.869214254085596473e-04 7.303791497944070975e-04 -2.692859737275505976e-04 9.141550160751400712e-04 5.192022546080589948e-04 8.787226511109899607e-04 -5.196746861407634810e-05 4.823525950453454820e-04 -8.673842943224719000e-04 1.355878499294986897e-04 1.340760690243550986e-03 6.850257226404324329e-05 6.401447270190240187e-04 1.762169617550569771e-04 -1.181078832138449954e-05 2.105627341936395537e-03
-1.340288258710704838e-02 -1.103647303903447334e-02 2.664041413771469583e-03 4.800613021109911838e-02 -1.482287004541044118e-01 -6.236332449457395594e-02 -1.504694432144379956e-03 5.928543305802121133e-03 -8.602978213296346138e-04 1.292147485512739995e-02 -1.131662493801768865e-02 1.749886397696312056e-03 -5.115157935685020474e-02 3.977401075109415415e-03 6.811423354402248997e-02 6.306960963619243337e-04 -8.910058709652409533e-04 -3.675989757147684993e-03 5.043584558457429867e-02 -1.104828382735583564e-02 -6.593443445142778414e-02 -1.121080027465801978e-03 6.174680134419770552e-04 2.728764533772653524e-03 -6.113264035149105395e-04 -8.028501469344272168e-03 6.968365109616805669e-04 5.106984870166633370e-03 -6.147279105514161929e-03 -8.844863158118361837e-03 7.417175065825077403e-05 6.037674989891702497e-04 -2.347984718291211675e-04 5.225092753379566388e-04 -2.583255621653198983e-03 8.158892572412348044e-04 -3.402924331157300680e-03 6.184128765076963262e-04 3.869214254085534023e-03 -5.052608000734967741e-02 1.784175478350958355e-01 6.606624284909443090e-02 4.105430020513123834e-04 6.391998639533264318e-04 -5.796734908135509935e-04 3.440246422252854312e-03 2.078698744563270764e-05 -3.883859631604050233e-03 1.974291375802618171e-03 1.381389802069120116e-03 8.243930248326254099e-04 1.421074050828965638e-03 3.189857709839510023e-03 -1.337453669513571919e-03 4.960531094981422045e-04 3.718036163571791937e-04 -1.705477833607898152e-04 1.724375094922162683e-04 5.810907854121198169e-05 1.818861401493214285e-04 -1.291627810826593203e-03 3.161984249401035910e-03 6.736873658517693059e-04 -1.832089484413147902e-03 1.551937585429912642e-03 -1.131945952721486858e-03 1.322808291996077678e-05 -6.694354820560682569e-04 -7.511661372400533577e-05 -3.462923135829864521e-04 3.051907702245800218e-04 -9.448630657106515431e-06 -4.048738236570547083e-04 1.086592525567466115e-04 2.484989862819260214e-04 1.847207293464522989e-04 -5.055017401553598506e-05 -2.055077167920863618e-04 7.747877138828399750e-05 -9.746262522806429119e-04 3.425128613201552301e-04 -3.495993343129790180e-05 1.336036374915004288e-03 1.133835678852863167e-04
-8.593529582639125239e-04 3.178519353050975483e-03 8.809430793154203812e-03 4.427656671812560951e-01 -6.211954982362059841e-02 -7.161197488382384790e-01 -1.376004082594569321e-02 -1.029900741624726734e-03 -1.670045468643685700e-03 -3.719925889703230588e-03 1.251471130533899322e-03 9.102810775057406517e-03 2.292237797414285131e-03 2.233183855807367377e-03 -3.642447118314936019e-04 -2.336646361502704456e-03 -3.975511348977989884e-03 -2.849707006183621258e-03 -8.756518461474391279e-03 -2.655065214647302175e-04 1.283596474768057202e-02 -2.156177515951938298e-03 3.178991784583820590e-03 -6.150586126244160512e-03 -5.701303738498710548e-03 7.029781208887960885e-04 -1.702643244410778070e-03 4.665355873253412833e-02 -8.854784220308314219e-03 -8.647197804771671048e-02 6.869154487716840583e-04 -2.362157664276904787e-04 -1.530205734918562831e-03 5.442883690026862828e-03 9.165171737394355381e-04 5.033285551041181624e-03 5.853426692078046029e-04 -1.175409653744155687e-03 -5.432962627837398337e-05 -4.688396359110771905e-01 6.606624284909443090e-02 7.759791862086787839e-01 3.788900893500111132e-03 -5.744767439521373956e-04 -4.627939295851261209e-03 -1.629888788351246606e-04 1.163126433889941341e-03 5.432962627836760826e-04 4.223537903727070473e-04 5.229817068709064799e-04 1.710202148936406687e-04 4.648726283297012745e-04 9.670673477549696258e-04 1.002972144251967988e-03 6.495933576761386656e-04 2.858210773775012297e-04 5.711697232221434745e-04 8.593529582639287869e-04 7.081748677502028560e-04 3.718036163571805490e-04 7.658115147585707605e-04 -1.442805901340313713e-03 1.244857089073916900e-03 8.423454230811354328e-04 -9.401387503822026398e-04 5.621935240978878125e-04 8.791950826438597877e-04 -7.209305191373087136e-04 5.442411258493764885e-04 7.407726435172234513e-04 -2.773173097860991317e-04 4.166846119784534379e-04 3.812522470142979064e-04 5.291233167980190742e-04 1.431467544551814626e-04 3.066080648231366479e-04 -4.842423211767516063e-04 3.061356332902830839e-04 8.229757302340715485e-04 3.387334090573091002e-04 2.101847889673577868e-03 -2.388141398583924421e-03 -8.314794978255590275e-05 1.662958995650931030e-03
-1.521229535794308904e-03 -1.078939134735105651e-02 3.423711318602899560e-03 -5.323830943747254706e-03 7.058127100859187732e-04 4.668568407676862431e-03 -4.887393969380113834e-01 -4.840013810950045958e-02 -4.417116724314558152e-01 -1.519339809662894648e-03 1.126938178473216312e-02 9.887991982663040403e-04 -2.861045362972133681e-03 -2.069250113906557272e-03 6.582388547273955101e-03 -3.807231236974909644e-02 -7.754018748755284879e-03 -4.797258757226638415e-02 -2.863879952169287590e-03 3.011278590420174168e-03 4.153618036864452877e-03 -3.807609182201192322e-02 -2.750496384283993359e-03 -5.039379917815019205e-02 2.023424255219582676e-03 2.144839159163396385e-04 1.954921682955551576e-03 2.807046438766784210e-02 5.522252187546514840e-03 5.038765756822304043e-02 -4.491879014389163309e-03 2.314914510991333450e-05 2.366881979605494908e-04 5.833584567698337289e-03 8.078579211827724101e-05 2.478848252892155643e-03 -9.533668333021891664e-04 -7.015608262902475398e-04 -2.795377379905276873e-03 3.166236133196739452e-03 4.105430020513123834e-04 3.788900893500111132e-03 5.337418074632159781e-01 5.074717796472597020e-02 4.687744403595430764e-01 -9.599808747621499036e-04 8.881712817680612396e-05 -2.881832350417816262e-03 6.637663036618160570e-04 5.574692087693359100e-04 -3.864489938757006623e-04 7.294342867286945486e-04 2.678686791289953267e-04 -9.155723106737359996e-04 8.843918295052760961e-04 1.954449251422686086e-03 1.301548873016577677e-03 2.461840717709359687e-03 4.781007112496444330e-04 7.483315480429184215e-04 7.327413074586803382e-04 -4.577861553368544473e-04 -7.771498715471159262e-04 6.623490090632391022e-04 -4.629829021982544927e-04 -2.952697080345996136e-04 2.453809381650832837e-03 -1.398397337252024492e-04 8.295897716940566803e-04 8.853366925709723820e-04 -1.645479028935289533e-03 1.633668240613893406e-03 5.329027690608502963e-04 8.711637465853220956e-04 -1.261392192723772665e-04 5.026671509581300467e-04 -8.768329249795865470e-04 6.236096233693064900e-05 1.639337419008236570e-04 2.929075503702667418e-05 -2.108934362666419274e-03 1.379027644404849477e-03 -6.188853080406217727e-05 -6.321133909604863266e-04
-1.291202622447031392e-02 -1.132371141101050360e-02 1.745634513900615019e-03 1.494773369954395482e-03 5.929015737334977949e-03 -8.602978213296332043e-04 -4.825935351270958795e-02 -1.482683847028642699e-01 -6.264253153049155476e-02 1.341469337542840548e-02 -1.100576498939884532e-02 2.671127886764300581e-03 1.116355712137263520e-03 6.122712665805674689e-04 2.743409911291171902e-03 -5.045332555128996532e-02 -1.109080266531281903e-02 -6.596467006953052326e-02 -6.354204116904708152e-04 -8.858091241038313669e-04 -3.670320578753421843e-03 5.112465075947746074e-02 3.997243199489341862e-03 6.805895905467840290e-02 6.141609927120441747e-04 -8.037477668468521325e-03 6.973089424945361908e-04 -4.996908323011316037e-03 -6.156255304638411953e-03 -8.825493465271290472e-03 -8.739983357822916910e-05 6.004604782591844601e-04 -2.305465880334226663e-04 -6.656560297932357338e-04 -2.660734393041481842e-03 8.177789833726573001e-04 -3.440246422252869057e-03 1.559024058422317548e-05 -3.883859631604052835e-03 -4.058186867227591256e-04 6.391998639533264318e-04 -5.744767439521373956e-04 5.074717796472597020e-02 1.786112447635665457e-01 6.639930707975746915e-02 3.403396762690127138e-03 6.212474657048205288e-04 3.863545075691269572e-03 -1.181078832137975616e-05 -5.796734908135482830e-04 -7.606147678970839789e-05 3.472371766487030668e-04 3.061356332902925707e-04 -1.086592525567262827e-05 1.289738084695180248e-03 3.166236133196735116e-03 6.316409594276354731e-04 1.826892737551741135e-03 1.550047859298494049e-03 -1.130056226590070000e-03 -4.951082464324282461e-04 3.703863217586117257e-04 -2.163736420477684768e-04 -1.714926464264969431e-04 5.716421547550620905e-05 1.818861401493227837e-04 -1.974291375802611666e-03 1.472569087910210323e-03 8.225032987012139730e-04 -1.423436208493251021e-03 3.189385278306661881e-03 -1.335563943382149423e-03 -1.615715842365395742e-04 -4.866044788410275575e-05 -2.059801483249426362e-04 4.072359813213320147e-04 1.062970948924584630e-04 2.475541232162161830e-04 5.669178394264722410e-05 1.273675412578095323e-03 1.308635346009264584e-04 1.511780905137367730e-05 -9.755711153463526419e-04 3.396782721230216491e-04
3.727484794228920137e-03 1.251943562066725781e-03 9.095724302064574218e-03 1.376051325747857344e-02 -1.005806733449094575e-03 -1.709729717403601912e-03 -4.427184240279705696e-01 -6.239686713340672486e-02 -7.160512462659742727e-01 8.522664852711144857e-04 3.190802572905200672e-03 8.801871888628513829e-03 2.148146179893411448e-03 3.174739900788125287e-03 -6.125547255002809950e-03 8.752266577678680798e-03 -2.541681646761931833e-04 1.283360259001630442e-02 2.340898245298381111e-03 -3.969842170583722830e-03 -2.845455122387933328e-03 -2.288930776684283078e-03 2.225624951281674792e-03 -3.954251929999617454e-04 5.715004252951490574e-03 7.006159632245156921e-04 -1.712564306600740643e-03 -4.670552620114825498e-02 -8.867539871695419643e-03 -8.643512838815400889e-02 -6.963640794288529154e-04 -2.324363141648511251e-04 -1.508946315940071139e-03 -5.438631806231055202e-03 1.017617521770481379e-03 4.861792904614690644e-03 1.577921319736758261e-04 1.159819413159950130e-03 5.423513997179812062e-04 -3.787483598901545019e-03 -5.796734908135509935e-04 -4.627939295851261209e-03 4.687744403595430764e-01 6.639930707975746915e-02 7.759555646320360767e-01 -5.810907854120954223e-04 -1.181078832138441823e-03 -5.480205781123432358e-05 -8.754156303810095921e-04 -7.544731579700472788e-04 5.428238312508212177e-04 -7.393553489186573385e-04 -2.759000151875438608e-04 4.185743381098541412e-04 -7.648666516928527906e-04 -1.442805901340313713e-03 1.149898350969987340e-03 -8.456524438111320645e-04 -9.401387503822026398e-04 5.612486610321806846e-04 -6.505382207418566355e-04 2.858210773775229138e-04 4.762109851182301772e-04 -8.584080951982053960e-04 7.081748677502136980e-04 3.722760478900286919e-04 -4.237710849712785811e-04 4.847147527096214333e-04 1.724375094922067815e-04 -4.677072175268280792e-04 9.684846423535140546e-04 1.004861870383379424e-03 -3.533787865758237926e-04 -4.875493419067536589e-04 2.957421395674680853e-04 -4.062911182556289526e-04 5.258162960680278636e-04 1.332256922652159622e-04 2.414125132890976473e-03 -9.306901197249768621e-05 1.663903858716638158e-03 -8.064406265841344689e-04 3.292847784002066506e-04 2.095706279746454431e-03
-3.885749357735476632e-03 -1.044026444457098711e-02 1.157457255495687731e-03 -4.204640642412873705e-03 -3.644336844446386704e-03 7.986927494453024967e-03 -4.215506567668489413e-03 -5.682878908717339805e-03 -6.935294902316968373e-03 -4.634945455483515109e-01 4.171083830634134126e-01 -4.533641961893336569e-02 -2.510501165593477350e-03 -2.444833182526549853e-03 5.586030444481955223e-03 -2.513335754790609576e-03 -3.189385278306656243e-03 -3.106237328524082044e-03 -4.061588374264243906e-02 5.392522488624411359e-02 -1.706422696673613303e-03 -4.067068580045367365e-02 5.310083186141147105e-02 -1.185566931700566748e-02 3.822585261792713074e-02 -6.191782155909135443e-02 6.688213210633570625e-03 -3.123244863706929608e-03 -1.521229535794310639e-03 1.634613103679593323e-04 5.021947194252520882e-04 -1.019743463668331719e-02 1.208479861044030497e-03 -7.062851416188373893e-04 3.212534423417245238e-05 8.503767591403876819e-06 3.124189726772647578e-03 -3.734098835688902558e-03 4.044013921241943680e-04 -9.623430324264123023e-04 3.440246422252854312e-03 -1.629888788351246606e-04 -9.599808747621499036e-04 3.403396762690127138e-03 -5.810907854120954223e-04 5.120657038727456367e-01 -4.279213959874073048e-01 4.654915136377309193e-02 6.755770919831985237e-04 6.840808595745952007e-04 -4.747936905196586434e-04 8.314794978254438310e-04 2.839313512461032370e-04 -6.562073991361102449e-04 8.338416554897441768e-04 4.185743381098676937e-04 5.281784537323065253e-04 6.765219550489056516e-04 5.971534575291924905e-04 3.557409442401051648e-04 3.365129808528854235e-03 -9.765159784120463256e-04 -6.954192163631132614e-04 6.529003784061461393e-04 -9.051788169508871197e-04 -1.819806264558921412e-03 6.599868513989712825e-04 -3.207810108087896447e-04 1.976653533466890111e-03 3.381664912178788604e-03 -8.173065518397989657e-04 8.536837798696616251e-04 3.354263883274398624e-05 2.347984718291200833e-03 -2.697584052604244903e-04 1.936969284707038951e-04 -4.374715994241132506e-04 5.291233167978889700e-05 3.722760478900205604e-04 -2.929075503704158196e-05 -4.214089273069836564e-04 3.703863217586171467e-04 7.747877138825960295e-05 4.261332426355301378e-04
-1.489718352552859594e-02 -6.966947815018260590e-03 2.138697549236293766e-03 -1.149898350969976498e-03 4.301961538181055256e-03 -5.471229581998087073e-03 -3.102930307794112517e-03 4.211254683872831840e-03 1.604849917109742088e-03 3.930932709537761083e-01 -7.573332584699429271e-01 6.502831077141117688e-02 -2.133973233907739478e-03 -2.560578908076155706e-04 4.389833803292154252e-03 -2.040904221935224173e-03 -1.935551990108470019e-03 -3.027813694070109838e-03 2.382472220189679052e-03 -9.840748829377521378e-04 -1.683745983096555498e-03 -9.229894857395504193e-03 1.452774206683568950e-02 -1.954921682955539433e-03 5.761491515784459422e-02 -8.255930009260847857e-02 8.439044471395592412e-03 -3.360877924733123370e-03 3.033010440931428893e-04 -5.310130429294328963e-04 4.359125753656656332e-03 3.072694689691373403e-03 -6.283339386976480572e-04 -8.688015889208428565e-04 -9.023442277536918748e-05 1.681856256965129966e-04 3.746854487075965048e-03 -4.125744576426008253e-03 5.659729763607461396e-04 7.039229839545316225e-04 2.078698744563270764e-05 1.163126433889941341e-03 8.881712817680612396e-05 6.212474657048205288e-04 -1.181078832138441823e-03 -4.279213959874073048e-01 8.206702643537318043e-01 -6.980931788390759563e-02 5.584140718350593009e-04 9.571462855649905729e-04 -2.862935089103764777e-04 5.669178394264505570e-04 5.480205781121941580e-05 -5.659729763607352976e-04 5.673902709593095419e-04 1.785791194193247968e-04 4.946358148995788021e-04 7.119543200130476306e-04 5.914842791349280392e-04 3.311745045316114196e-04 4.067635497884852271e-04 -6.047123620548386716e-05 -1.235880889949672080e-03 1.440916175208953667e-04 1.399342200317639463e-03 -9.198241944694289171e-04 4.922736572352892984e-04 1.922796338721383244e-03 1.223597670095425208e-03 1.018089953303349688e-03 4.568412922711473194e-04 1.649730912730974428e-03 -4.629356590449827322e-03 4.601483130011493720e-04 -1.795239824849370570e-05 -1.048798002938950607e-04 5.003049932938269904e-04 -1.464537751850656083e-05 4.568412922711581614e-04 -1.936969284706930531e-05 -5.196746861416308427e-06 4.025116659927841780e-04 -8.173065518397284925e-05 6.283339386976794991e-05
1.616188273898233043e-03 2.132555939309136936e-03 1.231440033540824770e-02 9.191627903234224350e-03 7.738428508171071515e-04 -1.300273307877850351e-02 -8.737621200160182802e-03 -4.584475594828575466e-03 -1.315674575848937815e-02 -4.276875423786440089e-02 6.510342738513519301e-02 -1.661239344871331958e-01 -2.140114843834762626e-04 4.584475594828572864e-03 -2.014920487628182096e-03 6.751046604503503808e-04 -4.579278847967167831e-03 -1.918072023392842183e-04 5.373908686229907083e-02 -7.094409842582620473e-02 4.126689439491715815e-03 -5.300303853411040406e-02 6.863201850403198578e-02 -1.124670507115509838e-02 -6.329165245663529761e-03 8.520302695046718527e-03 -5.158479907247857238e-03 3.576306703715614334e-04 -5.277060221994538287e-04 -4.499910350447462043e-03 -6.699079135888052691e-04 -6.760495235160440645e-04 -2.895060433337746843e-03 9.354144350540681552e-05 1.596818581051165093e-04 1.348319594769246390e-03 -4.086532759198899961e-04 5.664454078935942825e-04 1.006751596514808642e-03 2.798684400635227318e-03 -3.883859631604050233e-03 5.432962627836760826e-04 -2.881832350417816262e-03 3.863545075691269572e-03 -5.480205781123432358e-05 4.654915136377309193e-02 -6.980931788390759563e-02 1.885549836671064905e-01 -7.738428508171084526e-04 -4.672347859939663837e-04 7.927401121313241939e-04 -5.480205781121535004e-05 -7.511661372401211203e-05 -1.729099410250657665e-04 -6.897500379688054420e-05 -1.889726131423742541e-06 -9.732089576820767991e-04 6.349479801576280932e-04 3.907008776714017114e-04 6.420344531504558385e-04 -2.845455122387928124e-03 -7.039229839545099385e-04 1.564220805284149973e-03 -1.607212074773991042e-03 1.165961023087070964e-03 2.789235769978136957e-03 1.540126797108536897e-03 -9.840748829377534389e-04 2.773645529393916655e-03 2.664986276837184951e-03 1.099820608487310286e-03 1.698391360615081249e-03 5.272335906665993974e-04 1.464537751851198184e-05 3.576306703715180653e-04 1.275565138709772606e-05 -2.267671357706458170e-05 3.037734756260084879e-04 2.484989862819314424e-04 3.921181722699624032e-04 1.412570283237563648e-04 -2.947972765017528259e-04 -3.425128613201470986e-04 2.144839159163433790e-04
-4.088989403169855652e-02 5.685004850615177352e-02 1.106670865713719337e-02 3.943338761590543806e-02 -5.976353376927084904e-02 3.305603435389131706e-03 1.513198199735792896e-03 4.440856408840523038e-04 4.338811197743779394e-03 2.174129914200443985e-03 6.557349676032729439e-04 1.087064957100224811e-03 -4.457788354978077239e-01 4.281698949736891802e-01 -5.933078648517533388e-02 1.487214465428760143e-03 -5.191077683014871762e-03 -8.738566063225889496e-03 -9.329577910827942938e-03 -1.149992837276558356e-02 1.537764639444248694e-03 -2.010668603832482457e-03 9.987202604562696491e-04 -3.730319383426057567e-03 -5.063993600676759341e-03 -8.035115510804246783e-03 7.116236179400545377e-03 4.009526419343625164e-03 4.568412922711481867e-03 4.025116659927812507e-03 -2.131611076243422869e-03 2.133500802374875289e-03 -2.286568619020016343e-03 -5.125882131480033899e-04 1.816026812296068615e-03 4.889666365053044845e-04 6.566798306689692298e-04 -4.875493419067590799e-04 -1.537764639444254115e-03 2.450502360920825580e-03 1.974291375802618171e-03 4.223537903727070473e-04 6.637663036618160570e-04 -1.181078832137975616e-05 -8.754156303810095921e-04 6.755770919831985237e-04 5.584140718350593009e-04 -7.738428508171084526e-04 4.770594721512279035e-01 -4.567127908942125170e-01 4.559058778360955411e-02 -3.130047877780012255e-02 4.702063803356279492e-02 -5.309185566228735026e-03 -6.236096233689812293e-05 -1.130528658122920745e-03 -5.669178394264505570e-04 2.843565396256513868e-03 5.919567106677978661e-04 2.149091042959096892e-03 2.503887124133104616e-05 4.346370102269051308e-05 -2.518060070119199426e-04 3.285288879476292931e-03 -4.190940127960047709e-03 4.308575579640874613e-04 4.856596157753177191e-04 -3.415679982544386154e-04 5.513275988422070527e-04 2.409400817562337618e-04 -9.448630657103804925e-06 8.456524438110236443e-05 -3.590479649700828229e-04 1.190527462795480575e-04 4.459753670154706254e-04 2.168460735806233960e-04 -1.152732940167087040e-04 -2.659789529975729394e-04 -4.724315328562744484e-07 -1.185803147466999146e-04 1.114938417538585084e-04 -6.141609927119641606e-05 -9.921062189956691242e-06 2.461368286176554912e-04
4.657230050888333528e-03 6.584278273405377163e-03 8.243930248326321319e-03 4.432541613862285568e-02 -6.172743165135065324e-02 6.012636118650385546e-03 -1.138559994181371701e-04 6.529003784061301364e-03 1.465955046450246766e-03 5.291233167980136532e-04 1.034955759026275068e-02 8.480146014753998842e-04 4.260538741380299754e-01 -7.806113773883258666e-01 7.807639727734380641e-02 -1.935079558575630116e-03 -1.135300216604755510e-02 -1.827837600617453684e-03 -1.589354162832058368e-02 -2.205074179602471013e-02 1.010531048777651899e-03 -9.661224846892516559e-04 -1.152449481247404955e-02 -1.434774565281778623e-03 -8.692740204537560515e-05 -1.180275698532587056e-02 -2.264364336975822727e-03 5.047458497026917346e-03 -4.388888940226442353e-04 4.795652490014928881e-03 -3.292847784000345335e-04 -1.811255253814228472e-02 -1.936024421641334425e-03 -2.285151324421253773e-03 -6.234206507559549026e-03 -8.347865185554489195e-04 4.686520805925243650e-04 1.722485368790702348e-03 -1.155095097831398228e-03 1.681856256965138640e-04 1.381389802069120116e-03 5.229817068709064799e-04 5.574692087693359100e-04 -5.796734908135482830e-04 -7.544731579700472788e-04 6.840808595745952007e-04 9.571462855649905729e-04 -4.672347859939663837e-04 -4.567127908942125170e-01 8.309012416292480552e-01 -8.646347428012532421e-02 -8.685653731546096046e-03 1.197944637861378565e-02 -3.410955667215817989e-03 -4.525894084754489809e-04 1.432412407617497359e-03 1.091316840895906887e-04 4.866044788410682151e-05 2.177909366463332344e-04 -1.859018081785919008e-03 2.144839159163420238e-04 1.201865819584085372e-03 -3.732209109557412408e-04 4.287788592195399331e-03 -3.491269027801230038e-03 -2.352709033619693104e-04 3.798349524157128201e-04 2.286568619019923101e-04 3.869214254085488053e-04 1.644061734336745104e-04 2.045628537263900759e-04 -1.445640490537380887e-04 -5.480205781122483681e-05 5.040844455566771860e-04 1.089427114764496534e-03 3.292847784001998743e-04 -3.259777576702059532e-05 -4.733763959210843990e-04 1.700753518279389618e-04 -2.570027538733240537e-04 5.574692087693196470e-05 -6.803014073117341631e-05 7.086472992830631420e-04 -5.338476321265330296e-05
6.086051978856100997e-02 -8.340825955714960271e-02 -1.831758782340151687e-02 -6.678292148443615642e-03 5.009663974398417124e-03 -3.614573657876490095e-03 -1.470206930245939684e-03 -3.255053261373659418e-04 -3.534732728823907107e-03 -3.758192843864531681e-03 1.828310032150177143e-04 -9.543116963678502157e-04 -6.127862169513804969e-02 7.606667353657706188e-02 -1.616424489664671227e-01 3.379775186047385190e-03 -2.107517068067844921e-03 9.937597293612833102e-03 2.771755803262479414e-03 3.869214254085569368e-04 8.078579211826897397e-04 1.953976819889821463e-03 -7.752601454156718549e-04 3.469537177289892804e-03 8.614316570084839045e-03 1.028436203872869908e-02 -1.166102752546925234e-02 3.756775549265960364e-03 3.020254789544427228e-03 3.042459071588563598e-04 1.340288258710597025e-03 -2.999940233631634423e-03 4.136610501681679472e-03 1.724375094920983613e-04 4.984152671624190230e-04 6.897500379688566163e-04 -1.973818944269779569e-03 1.220763080898292982e-03 2.772700666328199986e-03 -8.300622032268939812e-04 8.243930248326254099e-04 1.710202148936406687e-04 -3.864489938757006623e-04 -7.606147678970839789e-05 5.428238312508212177e-04 -4.747936905196586434e-04 -2.862935089103764777e-04 7.927401121313241939e-04 4.559058778360955411e-02 -8.646347428012532421e-02 1.809034825609808217e-01 -4.928925425433430124e-02 7.425631590267524340e-02 -7.777640325398068460e-03 -1.100765471553032376e-04 1.400287063383335749e-03 1.268951097249546240e-03 -2.221373067485968647e-03 1.502804706012949437e-03 -1.438081586011767232e-03 9.784057045434876865e-04 -1.333201785717874881e-03 1.595873717985464742e-03 -4.799904373810532678e-04 1.560441353021311921e-03 2.381999788656798383e-03 -5.518000303750877217e-04 4.346370102269376569e-04 -6.958916478959722464e-04 -1.459813436522987805e-04 1.313359661337895092e-04 -1.308635346009467872e-04 7.195132245387263377e-04 -1.133835678853974474e-05 -1.224542533161140576e-03 -1.743272356236400108e-04 1.795239824851132399e-05 5.655005448278939851e-04 -1.700753518278522256e-05 2.206255258434546181e-04 -2.173185051133983553e-05 -2.073974429234979070e-04 -1.412570283237712726e-04 -9.779332730106178595e-05
3.201857470774028408e-02 1.270132176081680692e-02 5.398380639631816802e-02 -4.034045615898776416e-02 -1.075254168778836880e-02 -5.858339980019809656e-02 -9.613981693606780694e-04 -1.417294598566194155e-04 3.635833076854965307e-03 2.093816553615023696e-03 -5.886496899378012345e-04 2.305465880334282500e-04 -4.331120012388893215e-01 -4.024738714701524972e-02 -4.117921110241918869e-01 -7.889606598684777497e-03 1.632723377548181073e-03 1.048278328252795662e-02 4.110154335841835656e-04 6.567270738222591615e-03 2.111296520330673433e-03 -1.344067710973566483e-03 1.842955409668824759e-03 -3.212534423416553951e-03 1.187220442065641153e-03 1.035097488486125912e-03 1.113662852399979579e-02 -8.947853232280826921e-03 -1.176071057890173965e-02 7.361428144952485500e-03 1.596818581051876601e-04 -4.322748525626672351e-04 4.228262219055645144e-04 -5.877048268721808428e-04 -9.344695719879381884e-04 -3.129858905166872998e-03 3.382137343711641951e-03 -1.012420774909079816e-03 -2.666876002968596605e-03 8.787226511110062237e-04 1.421074050828965638e-03 4.648726283297012745e-04 7.294342867286945486e-04 3.472371766487030668e-04 -7.393553489186573385e-04 8.314794978254438310e-04 5.669178394264505570e-04 -5.480205781121535004e-05 -3.130047877780012255e-02 -8.685653731546096046e-03 -4.928925425433430124e-02 4.766049930166210702e-01 4.800093346423768559e-02 4.328663368418045332e-01 3.220565759475105087e-03 4.067635497884798060e-04 3.753940960068833342e-03 -6.425068846833948376e-05 -8.976199124252409386e-05 1.327532607323610430e-04 2.861517794505008712e-03 -1.492411212290133083e-03 1.577921319737029312e-04 2.173185051133441452e-05 3.514890604443959843e-04 9.198241944694289171e-04 2.418849448219408897e-04 -1.535402481779829086e-04 1.469262067180167504e-04 6.618765775303855382e-04 -4.048738236570438662e-04 3.992046452627929674e-04 -1.667683310979558827e-04 3.401507036558670816e-04 -1.922796338721418480e-04 -2.853486458446395342e-04 -4.856596157753231401e-04 3.387334090573172318e-04 -6.259717810333737323e-04 2.074446860767955800e-03 -5.045568770895415920e-04 1.133835678852890272e-04 -1.021869405566186439e-03 2.135390528506403169e-04
-1.234463595351105968e-03 -7.622682782621533100e-03 -6.802541641584567214e-03 -5.216352770022640584e-02 -1.939898360210749045e-02 -7.619895436577653336e-02 8.678567258553417270e-04 -5.291233167981058104e-05 2.322000983984140975e-03 9.736813892149412050e-04 -9.155723106736980525e-04 5.092811924181016260e-04 -3.459757844559776391e-02 -1.676777617986945357e-01 -6.575207587974561674e-02 1.310052640607968933e-03 9.179344683380011088e-04 -2.579476169390406684e-04 -9.269106674622486393e-04 6.997655864653836572e-03 -4.353456575262293869e-03 -8.574632321324982681e-04 1.186275578999849891e-03 -1.177299379875597048e-03 -2.966870026331332004e-04 -1.540126797108519116e-03 -8.377155940591546335e-03 -8.166923908470929971e-03 -1.464254292931954117e-02 8.234009186136360264e-03 -8.456524438111862746e-05 4.308575579641081153e-04 -1.171630201481326091e-04 -2.323418278582685403e-03 7.780947346128008280e-04 -3.987322137299379940e-03 8.187238464383433945e-04 4.582585868697134322e-04 1.097930882355891910e-03 1.640282282073873225e-03 3.189857709839510023e-03 9.670673477549696258e-04 2.678686791289953267e-04 3.061356332902925707e-04 -2.759000151875438608e-04 2.839313512461032370e-04 5.480205781121941580e-05 -7.511661372401211203e-05 4.702063803356279492e-02 1.197944637861378565e-02 7.425631590267524340e-02 4.800093346423768559e-02 1.828678528745934506e-01 7.855449798859345800e-02 -4.114878651170371295e-04 1.988936753321136983e-03 2.891280981074870193e-04 -1.019979679434753102e-03 6.628214405960926661e-04 -1.326115312725055159e-03 1.504222000611504708e-03 -1.526426282655730634e-03 2.112713814929258627e-03 -5.716421547550349855e-05 1.103600060750159180e-03 1.385169254331962072e-03 8.976199124255661993e-06 1.719650779593640596e-04 1.313359661338003512e-04 4.048738236570655503e-04 -3.132221062831109376e-04 3.037734756260179747e-04 2.362157664277035433e-05 -1.133835678853974474e-05 -1.270840823380993021e-04 1.025176426296191094e-04 1.511780905137909831e-05 1.606267211708622619e-05 -1.113048691407260166e-03 2.095233848213593278e-03 -5.144779392794989609e-04 -1.039349372281933538e-04 -9.812402937406225142e-04 2.083423059892185875e-04
-3.426498664646761283e-02 -1.316713925221215872e-02 -5.820025782705241790e-02 7.625044940285784223e-03 7.165369058817493836e-03 1.271643956986814525e-02 2.210507142230298729e-03 1.805160887040395878e-03 -3.165291270129991490e-05 -7.214029506701324619e-04 -3.977873506642241441e-04 3.448750189844271155e-04 -4.099973436308742558e-01 -6.782557787744786237e-02 -7.678467498021064319e-01 1.234463595351099723e-02 -1.542016523239949852e-03 -1.307407024023969286e-02 2.840258375526509213e-03 -1.074309305713129796e-03 -6.495933576761440866e-04 1.814137086164705750e-04 -1.340760690243559010e-03 1.970039492006918531e-03 -1.436664291413236247e-03 4.035982585183483726e-03 -6.907893873411315513e-03 1.090371977830148151e-03 2.278064851428625737e-03 9.746262522806425866e-04 -3.165291270120775772e-05 -7.908503859999010477e-04 -9.637603270249697415e-04 1.684690846162295152e-03 -5.796734908135489335e-04 6.165231503762655905e-04 -8.555735060010813018e-04 1.646423892000988421e-03 1.701225949812209138e-03 -1.631778514482476548e-03 -1.337453669513571919e-03 1.002972144251967988e-03 -9.155723106737359996e-04 -1.086592525567262827e-05 4.185743381098541412e-04 -6.562073991361102449e-04 -5.659729763607352976e-04 -1.729099410250657665e-04 -5.309185566228735026e-03 -3.410955667215817989e-03 -7.777640325398068460e-03 4.328663368418045332e-01 7.855449798859345800e-02 8.352107620719545489e-01 -3.768586337587340011e-03 -1.427215660756097314e-03 -2.938524134360443428e-03 6.160507188434055214e-04 -2.527508700776270704e-04 1.367216856083467011e-03 -1.525953851122974648e-04 -1.643589302803861833e-03 8.163616887740837063e-04 -5.763664700835164148e-05 2.012558329963961548e-04 9.925786505291514170e-04 -8.787226511109899607e-05 -1.544851112437090100e-04 -1.322808291994966370e-04 -4.010943713942207757e-04 3.047183386917278131e-04 -7.464418219114499556e-05 9.684846423534923705e-05 -2.399952186905212129e-04 1.899174762078618310e-04 -4.346370102269322359e-05 2.088147375220694409e-04 -3.888111515399739031e-04 -1.662958995650941872e-04 -8.121098049783921982e-04 1.847207293464563646e-04 -3.746382055543127747e-04 4.450305039497655032e-04 -3.118048116847074551e-05
3.204503087358018254e-02 7.771498715470996632e-04 -5.533968489561311155e-02 -9.595084432292638136e-04 -6.864430172388630205e-04 -3.589062355102300064e-03 -4.035510153650627430e-02 1.944055757699869515e-03 5.955188444255164748e-02 2.093816553615034971e-03 -6.288063702304788529e-04 -9.968305343248959425e-05 -7.890551461750506743e-03 -6.604592829318221359e-04 -9.396663188493439151e-03 -4.335362447553934850e-01 4.971538749696985393e-02 4.121232855287235708e-01 -1.341233121776428837e-03 2.242632486464468146e-03 1.610046663971128472e-03 4.176294750441551448e-04 5.968227554561970558e-03 -4.659119777019723498e-03 1.379027644404936213e-03 -1.212731744839755073e-03 -1.090938895669635485e-02 -8.928955970966569872e-03 -1.304855893746550456e-02 -4.657702482421153048e-03 1.365327129950757133e-04 -5.253438645351757091e-04 -3.245604630716411956e-04 -5.843978061421300010e-04 -2.366881979605457503e-04 3.275840248819192162e-03 3.368909260791682746e-03 -4.020392344599333246e-04 2.846399985453639155e-03 7.303791497944070975e-04 4.960531094981422045e-04 6.495933576761386656e-04 8.843918295052760961e-04 1.289738084695180248e-03 -7.648666516928527906e-04 8.338416554897441768e-04 5.673902709593095419e-04 -6.897500379688054420e-05 -6.236096233689812293e-05 -4.525894084754489809e-04 -1.100765471553032376e-04 3.220565759475105087e-03 -4.114878651170371295e-04 -3.768586337587340011e-03 4.770396300268479606e-01 -4.654773406917454837e-02 -4.333293197440027944e-01 -3.130236850393154635e-02 2.288930776684304762e-03 4.993270600208332688e-02 6.651835982603713279e-04 -4.790455743153569819e-04 -3.061356332902749524e-04 2.399952186905320549e-04 -5.527448934407297974e-05 -1.393673021923326222e-04 2.692859737275614396e-05 -1.960590861349825569e-04 -9.755711153463446188e-04 2.861517794505019988e-03 -1.501859842947236888e-03 1.521229535794303483e-04 -1.781066878864685224e-04 3.755830686200253236e-04 1.214149039438348508e-04 -3.250328946045069568e-04 -5.532173249736538345e-04 -2.484989862819300872e-04 1.266116508052403172e-04 -1.051632592136073291e-03 1.653510364993979014e-05 -6.221923287705316682e-04 2.142949433031989502e-03 5.102260554838548325e-05
6.194994690332581572e-03 -5.794845182004067924e-03 -4.804156257606322956e-03 3.675517325614713685e-04 -8.158892572412328528e-04 -2.122634877119221417e-03 -5.257501556534345533e-02 -3.424656181668627938e-03 7.971904171708196762e-02 1.100293040020157128e-03 -8.782502195781689228e-04 -2.376330610262615247e-04 -1.377610349806272522e-03 6.415620216176036840e-04 -2.329559888509854810e-03 5.458899118990592075e-02 -1.673522564725571926e-01 -6.641631461494026945e-02 -8.716361781181702385e-04 1.644534165869560721e-03 7.861260706713553252e-04 -1.520284672728607197e-03 7.787088956055170964e-03 2.065470661643707077e-03 -2.012558329964747594e-04 -8.621875474610599284e-04 6.828525375891607990e-03 -8.208497883362208397e-03 -1.615148924525961968e-02 -4.461170964753312373e-03 -7.039229839530571076e-05 5.607762294993286385e-04 -2.206255258434668153e-04 -2.624829596544565880e-03 1.726264821053533896e-03 3.744492329411714358e-03 9.793505676091785513e-04 -5.763664700835706249e-05 -7.025056893559438256e-04 4.568412922711527404e-04 3.718036163571791937e-04 2.858210773775012297e-04 1.954449251422686086e-03 3.166236133196735116e-03 -1.442805901340313713e-03 4.185743381098676937e-04 1.785791194193247968e-04 -1.889726131423742541e-06 -1.130528658122920745e-03 1.432412407617497359e-03 1.400287063383335749e-03 4.067635497884798060e-04 1.988936753321136983e-03 -1.427215660756097314e-03 -4.654773406917454837e-02 1.792830424032868797e-01 6.649048636559856673e-02 4.710614814100960723e-02 -4.102122999783238549e-03 -7.506937057071934316e-02 4.790455743153515609e-04 -4.280229687669660776e-04 -1.039349372281798013e-04 2.551130277419545213e-05 -5.669178394264451359e-05 -1.473986382508811564e-04 -4.346370102268509207e-05 1.171157769948473612e-03 -1.333674217250712182e-03 1.496190664552994121e-03 -1.525481419590012664e-03 -1.644061734336709976e-03 6.614041459974289751e-06 7.464418219115583758e-05 1.544851112437076548e-04 1.176354516809846552e-04 -4.960531094980310737e-05 -8.645497051252881747e-05 7.984092905255859348e-05 -1.077143894910262021e-03 2.220428204420966251e-05 -9.547841279007146216e-04 2.287513482085735180e-03 5.243990014694075406e-05
3.328421878425984887e-02 1.586897518861225343e-03 -5.242714449555971323e-02 -2.232238992741654611e-03 -1.451782100464569375e-03 8.691322909940414274e-03 3.485599849406979464e-03 -3.588117492036587731e-03 4.469674732344747214e-03 7.317964443929948944e-04 6.878603118374508173e-04 8.023304722482861931e-03 -1.231487276694109498e-02 -7.979368589927323709e-04 -2.119375099542505220e-02 4.084222569003344572e-01 -6.515208783301928985e-02 -7.777361590793681057e-01 -1.275565138708959455e-05 6.391998639533250223e-04 -1.027207881887445481e-02 -2.724040218444095766e-03 -2.022006960621059932e-04 -1.134308110385759231e-02 1.635557966745305059e-03 -5.076276820531017489e-03 -1.138371021568315537e-02 6.401447270189806506e-04 1.785791194193324730e-03 -9.671145909082419501e-03 3.259777576700975329e-05 7.506937057071906864e-04 -5.049348223158268284e-03 -1.037459646150286179e-03 1.181078832138439790e-04 -9.367844864989260945e-03 4.965255410310310050e-04 -1.013838069507635086e-03 1.669100605578050346e-03 8.654945681910305392e-04 -1.705477833607898152e-04 5.711697232221434745e-04 1.301548873016577677e-03 6.316409594276354731e-04 1.149898350969987340e-03 5.281784537323065253e-04 4.946358148995788021e-04 -9.732089576820767991e-04 -5.669178394264505570e-04 1.091316840895906887e-04 1.268951097249546240e-03 3.753940960068833342e-03 2.891280981074870193e-04 -2.938524134360443428e-03 -4.333293197440027944e-01 6.649048636559856673e-02 8.383940057403341806e-01 -4.958168937317181113e-03 2.504359555666359552e-03 8.395108338840037709e-03 1.658234680322243602e-04 -1.374775760609075245e-04 9.122652899437393680e-04 1.856655924121770451e-04 7.369931912544328868e-05 2.381054925591015361e-04 6.991986686260393512e-05 -3.335366621958900813e-04 1.623274746891074450e-03 -2.050352852592273768e-04 2.098068437410722034e-03 7.974644274598760964e-04 -2.541681646761931833e-04 2.187357997120512043e-04 5.574692087693426321e-04 -6.141609927119370555e-05 -3.084977909545644562e-04 -4.724315328560033979e-06 2.598373430704549241e-04 -1.034625056953208163e-04 4.946358148995788021e-04 4.988876986952744301e-04 5.012498563595564529e-04 4.497548192783167552e-04
-4.086580002352292046e-02 5.310508374520717806e-02 -2.310946086115360162e-02 1.514615494334369851e-03 -3.033010440931454372e-04 -4.345897670736625570e-03 3.940693145006552572e-02 -5.927314983816697747e-02 9.743427933609265235e-03 2.184050976390401570e-03 4.044013921242390914e-04 -1.213676607905465020e-03 1.491938780757279519e-03 -3.209699834219424328e-03 1.051490862676211085e-02 -4.452960104712295197e-01 4.308514163541763420e-01 -3.356626040937450706e-02 -2.009251309233899864e-03 1.578393751269815005e-03 2.605459903697404309e-03 -9.343750856813621414e-03 -1.154575423145255339e-02 1.176354516809819447e-04 -5.057379559216782124e-03 -9.363120549660706657e-03 -5.183046346956335371e-03 3.819136511602880171e-03 3.802128976420069036e-03 -4.783369270160693285e-03 -2.118382993323495757e-03 2.567192949536115792e-03 1.769256090543387758e-03 -5.144779392796019601e-04 1.648786049665257759e-03 -8.735259042495857953e-04 6.580971252675136586e-04 -1.450364805866079156e-04 1.608156937839691231e-03 6.628214405961035081e-04 1.724375094922162683e-04 8.593529582639287869e-04 2.461840717709359687e-03 1.826892737551741135e-03 -8.456524438111320645e-04 6.765219550489056516e-04 7.119543200130476306e-04 6.349479801576280932e-04 2.843565396256513868e-03 4.866044788410682151e-05 -2.221373067485968647e-03 -6.425068846833948376e-05 -1.019979679434753102e-03 6.160507188434055214e-04 -3.130236850393154635e-02 4.710614814100960723e-02 -4.958168937317181113e-03 4.766503464437751303e-01 -4.554291944194444608e-01 5.391435896098843716e-02 2.414125132890927467e-04 -2.598373430704901607e-05 -8.267551824968810865e-05 4.832974581110498994e-04 -4.100705705184710167e-04 -4.762109851182139142e-04 3.288123468673414315e-03 -4.257080542559792125e-03 4.809353004467712377e-04 2.362157664277577535e-05 5.527448934408924278e-05 5.810907854121333694e-05 -3.850316992771318390e-04 2.220428204419882048e-05 -4.568412922711581614e-04 1.634613103679592510e-04 -5.480205781121399479e-05 2.929075503703345044e-04 4.818801635124783656e-05 -2.645616583989444850e-05 -2.418849448219625737e-04 6.708527766546086742e-05 -1.327532607323684969e-04 -7.984092905256130399e-05
-8.675732669356138460e-03 1.263801593541415483e-02 -1.519198080203034741e-02 3.297572099330507277e-04 -1.281706748636633232e-03 -1.885946679158658889e-03 4.440667436227398179e-02 -6.871516645381452182e-02 8.368179741467269422e-03 1.381862233601976282e-03 1.191944757394133424e-03 -1.221707943964002712e-03 -3.482292828676987820e-03 3.259777576702113742e-04 4.242435165041283721e-03 4.285327223909221606e-01 -7.729362547055573796e-01 5.836560886355179889e-02 -8.125822365112470632e-04 1.158874550094234762e-03 1.555244606159896913e-03 -1.511828148290489393e-02 -1.108607834998426647e-02 2.362157664276899908e-04 -2.030983159745266588e-03 -1.439026449077474143e-03 2.801518989832391636e-04 4.121492692630375834e-03 3.245604630716440037e-03 -4.970452157171420179e-03 -6.741597973845619377e-04 3.103875170859787119e-04 2.502469829534934888e-03 -2.437274278000887626e-03 1.680911393899434331e-03 3.510166289115445887e-04 9.065961115494532326e-04 1.403121652580462553e-03 1.166433454619924311e-03 4.615656075997100639e-04 5.810907854121198169e-05 7.081748677502028560e-04 4.781007112496444330e-04 1.550047859298494049e-03 -9.401387503822026398e-04 5.971534575291924905e-04 5.914842791349280392e-04 3.907008776714017114e-04 5.919567106677978661e-04 2.177909366463332344e-04 1.502804706012949437e-03 -8.976199124252409386e-05 6.628214405960926661e-04 -2.527508700776270704e-04 2.288930776684304762e-03 -4.102122999783238549e-03 2.504359555666359552e-03 -4.554291944194444608e-01 8.368189190097942154e-01 -5.827065012544786760e-02 5.527448934407297974e-05 -5.716421547549265653e-05 4.629829021982815977e-05 4.091257074527530468e-04 -1.332256922652146069e-04 -4.303851264312447394e-04 4.196609306354317365e-03 -3.482765260209841601e-03 1.560913784554170906e-03 -3.514890604444068263e-04 1.102655197684446631e-03 1.993661068649683465e-04 -9.543116963678583472e-05 1.039349372282177483e-05 -1.382807096667688831e-03 1.280289454038064300e-04 -7.747877138827180023e-05 6.902224695017050845e-04 1.653510364993870593e-04 1.842482978135973797e-04 -1.124387048195873203e-04 -2.834589197132225680e-06 -6.429793162161629664e-04 4.677072175267630270e-05
-6.043674870358976825e-02 7.659154496957937264e-02 -3.346090817754775182e-02 1.435719428347483149e-03 -7.984092905256401449e-05 -3.230014390132225372e-03 -2.953641943411811684e-03 9.240760782651161534e-03 -4.344952807670918876e-03 3.570165093788081612e-03 -6.604592829318085834e-04 -6.510106522747183310e-04 -2.711756998589876216e-03 4.230624376719909277e-03 8.987065049507816927e-03 -3.190660843445357331e-02 5.914701061889460210e-02 -1.571732466656552418e-01 -1.827837600617437420e-03 1.201393388051226387e-03 2.508611439462050952e-03 4.795180058481834408e-04 2.247356801793028505e-03 3.538512181086773565e-04 -8.398887791102937345e-03 -1.255439555409877846e-02 -9.490204631998795659e-03 -4.625577138186965850e-03 -3.867796959486968777e-03 1.953031956824135152e-03 -1.208952292576829200e-03 3.833309457588524385e-03 2.922461462243356768e-03 3.599928280356300310e-04 -7.133716146116249107e-04 7.355758966558241648e-04 1.825003011420326879e-03 -9.188793314037001052e-04 2.789235769978138692e-03 2.952697080345887716e-04 1.818861401493214285e-04 3.718036163571805490e-04 7.483315480429184215e-04 -1.130056226590070000e-03 5.612486610321806846e-04 3.557409442401051648e-04 3.311745045316114196e-04 6.420344531504558385e-04 2.149091042959096892e-03 -1.859018081785919008e-03 -1.438081586011767232e-03 1.327532607323610430e-04 -1.326115312725055159e-03 1.367216856083467011e-03 4.993270600208332688e-02 -7.506937057071934316e-02 8.395108338840037709e-03 5.391435896098843716e-02 -5.827065012544786760e-02 1.747458099617437977e-01 1.398397337251916072e-04 -1.473986382508811564e-04 2.088147375220721514e-04 4.766834166510728991e-04 -4.303851264312555814e-04 -5.380995159222747362e-04 -4.294402633655430325e-04 -2.626719322675844393e-04 2.384361946321093308e-03 -9.198241944694126541e-04 1.383751959733395959e-03 9.930510820619995599e-04 -6.991986686259607465e-04 -2.598373430704684767e-04 -9.184068998708546728e-04 1.606267211708270254e-04 1.228321985424036741e-04 4.209364957741450002e-04 7.275445605971447675e-05 7.511661372399720425e-05 -1.001554849653458687e-04 -8.503767591396405989e-05 -7.889606598684401170e-05 1.889726131420760985e-05
2.093344122082170349e-03 6.288063702305168000e-04 1.086592525567371247e-04 -4.040470684745607610e-02 -1.971929218138340593e-03 -5.961991458328283477e-02 -9.604533062949817835e-04 6.798289757788941517e-04 3.597566122693664215e-03 3.205636923036873920e-02 -7.403002119843753084e-04 5.535196811546733847e-02 4.284954002998359046e-04 -5.972951869890517906e-03 4.641167378771219980e-03 -1.342177984842119701e-03 -2.250663822523014078e-03 -1.616660705431100051e-03 -4.335598663320362478e-01 -5.001774367799728671e-02 -4.121067504250735536e-01 -7.894803345546215489e-03 6.614041459975184218e-04 9.411780997544812177e-03 1.285486200899410136e-03 1.227849553891121812e-03 1.091883758735346516e-02 -9.127377214765787505e-03 1.305989729425403173e-02 4.661481934683998039e-03 1.488159328495123213e-04 5.333752005937170875e-04 3.061356332902891554e-04 -5.853426692078967600e-04 2.414125132890903615e-04 -3.264029460497796901e-03 8.385659708183069213e-04 -5.650281132950363012e-04 6.850257226402698026e-05 8.858091241038205249e-04 -1.291627810826593203e-03 7.658115147585707605e-04 7.327413074586803382e-04 -4.951082464324282461e-04 -6.505382207418566355e-04 3.365129808528854235e-03 4.067635497884852271e-04 -2.845455122387928124e-03 2.503887124133104616e-05 2.144839159163420238e-04 9.784057045434876865e-04 2.861517794505008712e-03 1.504222000611504708e-03 -1.525953851122974648e-04 6.651835982603713279e-04 4.790455743153515609e-04 1.658234680322243602e-04 2.414125132890927467e-04 5.527448934407297974e-05 1.398397337251916072e-04 4.770764796864107038e-01 4.685197997633340494e-02 4.331658584336348650e-01 -3.127260531736165972e-02 -2.314914510991342936e-03 -4.986987260821355850e-02 -6.094366773833743110e-05 4.710142382568138688e-04 1.091316840895798466e-04 3.221983054073676838e-03 4.114878651170425505e-04 3.768586337587340011e-03 -4.393613255555004014e-04 5.551070511050735113e-04 2.508611439462046832e-04 -2.664513845304292139e-04 -3.732209109557412408e-04 -1.138559994181466569e-04 -5.447135573822517365e-04 -2.143421864564843717e-03 -4.582585868698001684e-05 1.889726131421492821e-04 1.055412044398910693e-03 -1.228321985424687263e-05
-1.098875745421591015e-03 -8.787226511110008027e-04 -2.428298078876642806e-04 5.256934638694918394e-02 -3.392530837434452884e-03 7.966282236467218947e-02 -3.684965956272001804e-04 -8.116373734455345143e-04 -2.124997034783499862e-03 -6.172790408288350225e-03 -5.792010592806892330e-03 -4.765416871912189767e-03 1.522646830392869596e-03 7.780002483062340400e-03 2.071139840037968492e-03 8.697464519867505617e-04 1.647841186599557353e-03 7.884882283356258554e-04 -5.486347391049488376e-02 -1.674524119575225289e-01 -6.681504682867020484e-02 1.374775760609145718e-03 6.410895900847419886e-04 -2.318221531721325907e-03 1.535402481780479608e-04 -8.461248753439737022e-04 6.851202089468681408e-03 8.222198397815048271e-03 -1.613731629927395855e-02 -4.452667197161925237e-03 7.511661372406903264e-05 5.617210925650466084e-04 -2.154287789820450859e-04 2.627191754208860371e-03 1.730516704849241342e-03 3.736933424886032182e-03 -4.199916327084338066e-04 1.771618248207749470e-04 -2.362157664282727495e-06 -1.956338977554122026e-03 3.161984249401035910e-03 -1.442805901340313713e-03 -4.577861553368544473e-04 3.703863217586117257e-04 2.858210773775229138e-04 -9.765159784120463256e-04 -6.047123620548386716e-05 -7.039229839545099385e-04 4.346370102269051308e-05 1.201865819584085372e-03 -1.333201785717874881e-03 -1.492411212290133083e-03 -1.526426282655730634e-03 -1.643589302803861833e-03 -4.790455743153569819e-04 -4.280229687669660776e-04 -1.374775760609075245e-04 -2.598373430704901607e-05 -5.716421547549265653e-05 -1.473986382508811564e-04 4.685197997633340494e-02 1.793208369259153001e-01 6.688685642166422585e-02 -4.713449403298093643e-02 -4.147948858470196232e-03 -7.509629916809210104e-02 1.128638931991490226e-03 1.462648025720239293e-03 1.400759494916200155e-03 -4.077084128541977760e-04 1.990826479452556877e-03 -1.423908640026100682e-03 -1.436191859880336713e-04 -5.102260554838548325e-05 -9.023442277538443407e-05 -2.645616583989444850e-05 7.417175065829685263e-05 1.516505220465794949e-04 9.651776216235309755e-04 2.288458345151447512e-03 5.102260554838548325e-05 -6.094366773835369414e-05 -1.079033621041683867e-03 2.125941897849169260e-05
-8.999820700894979163e-04 6.477036315447135678e-04 7.853229370654926655e-03 -3.660399516563453848e-03 -3.831892162989959140e-03 4.540539462273047652e-03 2.067832819307991159e-03 -1.196669072722663643e-03 8.608647391690643982e-03 -3.348500218572338788e-02 1.584062929664055170e-03 -5.228305287803883261e-02 2.573806990996099081e-03 -7.747877138827722124e-05 -1.147205491232711552e-02 2.725929944575526502e-04 7.237651083344355182e-04 -1.024231563230456818e-02 -4.081619471257312837e-01 -6.560940155682329356e-02 -7.776336414367384098e-01 1.217975734854444964e-02 -9.179344683379983983e-04 -2.106194259775839850e-02 -1.531150597984266273e-03 -5.085253019655271850e-03 -1.136859240663178408e-02 -8.333692239569177179e-04 1.783429036529044116e-03 -9.676815087476680483e-03 -8.362038131527055329e-05 7.601423363643017555e-04 -5.049820654691119029e-03 1.242494931409589450e-03 1.148008624838527683e-04 -9.377765927179223734e-03 -7.280169921301284357e-04 7.119543200130638936e-04 -8.721086096510278140e-04 -1.211786881774037320e-03 6.736873658517693059e-04 1.244857089073916900e-03 -7.771498715471159262e-04 -2.163736420477684768e-04 4.762109851182301772e-04 -6.954192163631132614e-04 -1.235880889949672080e-03 1.564220805284149973e-03 -2.518060070119199426e-04 -3.732209109557412408e-04 1.595873717985464742e-03 1.577921319737029312e-04 2.112713814929258627e-03 8.163616887740837063e-04 -3.061356332902749524e-04 -1.039349372281798013e-04 9.122652899437393680e-04 -8.267551824968810865e-05 4.629829021982815977e-05 2.088147375220721514e-04 4.331658584336348650e-01 6.688685642166422585e-02 8.384308553998968128e-01 5.077694115129588806e-03 2.536957331433368872e-03 8.445658512855568761e-03 3.817246785471379179e-04 1.436191859880309608e-04 1.296824557687998669e-03 -3.802128976420065132e-03 2.730654259904170562e-04 -2.956004101076098369e-03 -4.535342715412103189e-05 -3.283399153344846149e-04 7.417175065829549737e-05 1.648786049665253639e-04 2.395227871576676489e-04 4.620380391325582068e-04 -4.667623544611155303e-04 4.710142382568084478e-04 4.218813588398480623e-04 -2.244049781063048137e-04 -7.747877138828128700e-05 5.154228023452115098e-04
2.174129914200438780e-03 -4.067635497884743850e-04 1.225014964693993923e-03 3.938330987342275602e-02 5.934165241043100336e-02 -9.742010639010725143e-03 1.511308473604346114e-03 2.985767287645908243e-04 4.297237222852502703e-03 -4.082091902790168508e-02 -5.314051611017134996e-02 2.311701976567929334e-02 -9.352727055937903530e-03 1.155473043057679908e-02 -1.148008624838497190e-04 -2.005471856971066148e-03 -1.578866182802663148e-03 -2.605459903697399972e-03 -4.446634246487362052e-01 -4.306161454508143915e-01 3.361964517258717033e-02 1.495718233020140557e-03 3.211589560350844221e-03 -1.053333345654347206e-02 -5.059741716881076615e-03 9.368789728054971108e-03 5.190132819949165935e-03 4.236765986646991514e-03 -3.779924694375855904e-03 4.819746498190540657e-03 -2.121690014053525131e-03 -2.573806990996083469e-03 -1.780594447331909289e-03 -5.352649267251154055e-04 -1.654927659592391603e-03 8.683291573881803289e-04 6.769943865817592155e-04 -7.081748677502191190e-04 -6.358928432233324022e-04 2.460895854643646921e-03 -1.832089484413147902e-03 8.423454230811354328e-04 6.623490090632391022e-04 -1.714926464264969431e-04 -8.584080951982053960e-04 6.529003784061461393e-04 1.440916175208953667e-04 -1.607212074773991042e-03 3.285288879476292931e-03 4.287788592195399331e-03 -4.799904373810532678e-04 2.173185051133441452e-05 -5.716421547550349855e-05 -5.763664700835164148e-05 2.399952186905320549e-04 2.551130277419545213e-05 1.856655924121770451e-04 4.832974581110498994e-04 4.091257074527530468e-04 4.766834166510728991e-04 -3.127260531736165972e-02 -4.713449403298093643e-02 5.077694115129588806e-03 4.760900426458086199e-01 4.551684122133082822e-01 -5.398427882785102050e-02 2.842148101657936913e-03 -1.795239824850048196e-05 2.222790362084551240e-03 -6.472312000118762669e-05 1.018089953303338846e-03 -6.165231503762753484e-04 2.078698744562457613e-05 5.574692087693738571e-05 -2.858210773774971639e-04 -5.470757150465358192e-04 -1.936969284707743683e-05 4.629829021982694004e-04 1.185803147467053356e-04 1.355878499294851372e-04 8.456524438110778544e-05 9.684846423534110554e-05 3.165291270131346743e-05 2.447195340190785363e-04
-1.377137918273397274e-03 1.192417188926970725e-03 -1.231629006153968321e-03 -4.432258154942571998e-02 -6.868682056184322038e-02 8.401722380300048754e-03 -3.278674838016418930e-04 -1.277454864840934894e-03 -1.950197367626971268e-03 8.636993283661967974e-03 1.262715001015851657e-02 -1.517875271911039992e-02 1.511686418830634343e-02 -1.107096054093289345e-02 2.655065214647193755e-04 8.121098049783772362e-04 1.164071296955648468e-03 1.559496489955593951e-03 -4.283092622758816193e-01 -7.735943518308250333e-01 5.856828199114674782e-02 3.484182554808407713e-03 3.240880315387862764e-04 4.213616841537099443e-03 2.035235043540905512e-03 -1.434774565281773853e-03 2.664513845304332797e-04 -3.775200379047287304e-03 3.199306340496609925e-03 -5.006356953668427215e-03 6.840808595745084646e-04 3.122772432174020750e-04 2.511446028659186647e-03 2.435856983402267303e-03 1.687525435359404392e-03 3.373161144587407106e-04 -5.999880467263518213e-04 5.895945530035083624e-04 3.911733092042566306e-04 -4.790455743153678239e-04 1.551937585429912642e-03 -9.401387503822026398e-04 -4.629829021982544927e-04 5.716421547550620905e-05 7.081748677502136980e-04 -9.051788169508871197e-04 1.399342200317639463e-03 1.165961023087070964e-03 -4.190940127960047709e-03 -3.491269027801230038e-03 1.560441353021311921e-03 3.514890604443959843e-04 1.103600060750159180e-03 2.012558329963961548e-04 -5.527448934407297974e-05 -5.669178394264451359e-05 7.369931912544328868e-05 -4.100705705184710167e-04 -1.332256922652146069e-04 -4.303851264312555814e-04 -2.314914510991342936e-03 -4.147948858470196232e-03 2.536957331433368872e-03 4.551684122133082822e-01 8.375341803505372829e-01 -5.848324431523278799e-02 -5.914842791349280392e-04 2.088147375220829934e-04 1.502332274480090452e-03 8.739983357824543213e-05 6.632938721289516511e-04 -2.527508700776270704e-04 -1.110214102210103655e-04 -8.078579211827385288e-05 6.845532911074446447e-04 8.267551824968810865e-05 9.921062189957368868e-06 -1.386586548930526883e-03 3.118048116845719298e-05 -6.439241792818783342e-04 4.393613255556034006e-05 -1.459813436523096225e-04 1.781066878864820749e-04 -1.138559994181371701e-04
-3.560244031598140506e-03 -6.599868513989821245e-04 -6.595144198661041660e-04 2.940413860491857684e-03 9.238871056519739472e-03 -4.354873869860903350e-03 -1.434302133748927878e-03 -7.984092905254775146e-05 -3.219620896409403597e-03 6.036021479526722244e-02 7.665012647965344095e-02 -3.345712872528491810e-02 -4.842423211767624483e-04 2.233656287340215520e-03 3.604652595686597778e-04 1.824530579887457052e-03 1.203283114182640643e-03 2.509083870994889554e-03 3.197463857518471897e-02 5.931330651845968804e-02 -1.572502530055106817e-01 2.724512649976938705e-03 4.232514102851326135e-03 8.982340734179281722e-03 8.401722380300024468e-03 -1.254636421804022559e-02 -9.491149495064504088e-03 4.779589817897910743e-03 -3.818664080070006440e-03 2.085312786023639162e-03 1.213204176372635959e-03 3.841813225179924966e-03 2.927185777571917995e-03 -3.656620064298619563e-04 -7.190407930058896873e-04 7.294342867286971507e-04 -3.562133757729424657e-04 3.302296414659042917e-04 6.425068846833039814e-04 -7.469142534443414666e-04 -1.131945952721486858e-03 5.621935240978878125e-04 -2.952697080345996136e-04 1.818861401493227837e-04 3.722760478900286919e-04 -1.819806264558921412e-03 -9.198241944694289171e-04 2.789235769978136957e-03 4.308575579640874613e-04 -2.352709033619693104e-04 2.381999788656798383e-03 9.198241944694289171e-04 1.385169254331962072e-03 9.925786505291514170e-04 -1.393673021923326222e-04 -1.473986382508811564e-04 2.381054925591015361e-04 -4.762109851182139142e-04 -4.303851264312447394e-04 -5.380995159222747362e-04 -4.986987260821355850e-02 -7.509629916809210104e-02 8.445658512855568761e-03 -5.398427882785102050e-02 -5.848324431523278799e-02 1.747977774303579590e-01 -2.151453200623391817e-03 -1.828782463683160811e-03 -1.432884839150361765e-03 -1.322808291995020580e-04 -1.326587744257903302e-03 1.366744424550600003e-03 -2.938524134360416323e-04 1.218873354766965462e-04 4.181019065769978667e-04 5.636108186964647673e-04 -2.603097746033166196e-04 -9.236036467322574287e-04 1.242494931409562344e-04 -7.984092905257214601e-05 1.700753518279335408e-05 -2.976318656988836964e-05 7.653390832256060658e-05 -1.025176426296082674e-04
2.181688818726139172e-03 -6.571522622018173727e-04 -1.079033621041681698e-03 1.514615494334348167e-03 -4.506996823440320146e-04 -4.349677122999433265e-03 3.942393898524833296e-02 5.983392606766631261e-02 -3.334421758893269579e-03 -4.084643033067586471e-02 -5.687933926118879380e-02 -1.108182646618856640e-02 -2.013030761496760902e-03 -1.002499712719114207e-03 3.760082569995943334e-03 -9.353199487470750806e-03 1.148764515291134450e-02 -1.550520290831340891e-03 1.481072855501566234e-03 5.200053882139143470e-03 8.747542262350156000e-03 -4.452794753675796136e-01 -4.279894261281385059e-01 5.926322877597700600e-02 -5.079111409728078591e-03 8.036532805402818100e-03 -7.103008096480588340e-03 4.187633107230063871e-03 -4.599120972347089942e-03 -4.096453821388964557e-03 -2.129248918579236365e-03 -2.130193781644894920e-03 2.277119988362917742e-03 -5.243990014694075406e-04 -1.827365169084595783e-03 -4.799904373810561409e-04 6.817187019103111180e-04 -5.584140718350484589e-04 7.743152823499498735e-04 6.666008928589428617e-04 1.322808291996077678e-05 8.791950826438597877e-04 2.453809381650832837e-03 -1.974291375802611666e-03 -4.237710849712785811e-04 6.599868513989712825e-04 4.922736572352892984e-04 1.540126797108536897e-03 4.856596157753177191e-04 3.798349524157128201e-04 -5.518000303750877217e-04 2.418849448219408897e-04 8.976199124255661993e-06 -8.787226511109899607e-05 2.692859737275614396e-05 -4.346370102268509207e-05 6.991986686260393512e-05 3.288123468673414315e-03 4.196609306354317365e-03 -4.294402633655430325e-04 -6.094366773833743110e-05 1.128638931991490226e-03 3.817246785471379179e-04 2.842148101657936913e-03 -5.914842791349280392e-04 -2.151453200623391817e-03 4.765813714399783074e-01 4.565479122892460717e-01 -4.556035216550682193e-02 -3.126457398130311205e-02 -4.704520447327126265e-02 5.310602860827295067e-03 9.448630657114646947e-06 1.199976093452714485e-04 2.744827205889763927e-04 -5.763664700835652039e-04 -1.195251778124124635e-04 -4.407786201540638037e-04 3.921181722700301658e-05 6.141609927116660050e-06 -2.414125132890981677e-04 1.001554849653404477e-04 1.209424724109792540e-04 -1.067695264253174479e-04
-4.530618400083188078e-04 1.048420057712654702e-02 6.292788017633622324e-04 2.759000151875547029e-04 6.505854638951392814e-03 1.455089121194571428e-03 -4.409203496139227352e-02 -6.167735390886799896e-02 5.973424301423382529e-03 -4.604790150741376945e-03 6.412785626978915673e-03 8.455579575045535021e-03 8.395108338839815231e-04 -1.141158367612161995e-02 -1.361547677689197138e-03 1.574992244233254859e-02 -2.164303338317050823e-02 1.001554849653396237e-03 1.790515509521870344e-03 -1.173189225539756492e-02 -1.811774928500372878e-03 -4.258634842302893020e-01 -7.813266387290690451e-01 7.810001885398659693e-02 2.754275836547607700e-04 -1.180653643758871642e-02 -2.287041050552874894e-03 -4.728094780816535954e-03 -4.677072175268241760e-04 4.796597353080643382e-03 5.007774248268973948e-04 -1.811396983274084910e-02 -1.926575790984228669e-03 2.630026343405905860e-03 -6.225702739968154084e-03 -8.428178546139920325e-04 -5.385719474551283002e-04 7.549455895028900007e-04 -6.349479801576212628e-04 -5.305406113965797660e-04 -6.694354820560682569e-04 -7.209305191373087136e-04 -1.398397337252024492e-04 1.472569087910210323e-03 4.847147527096214333e-04 -3.207810108087896447e-04 1.922796338721383244e-03 -9.840748829377534389e-04 -3.415679982544386154e-04 2.286568619019923101e-04 4.346370102269376569e-04 -1.535402481779829086e-04 1.719650779593640596e-04 -1.544851112437090100e-04 -1.960590861349825569e-04 1.171157769948473612e-03 -3.335366621958900813e-04 -4.257080542559792125e-03 -3.482765260209841601e-03 -2.626719322675844393e-04 4.710142382568138688e-04 1.462648025720239293e-03 1.436191859880309608e-04 -1.795239824850048196e-05 2.088147375220829934e-04 -1.828782463683160811e-03 4.565479122892460717e-01 8.315475279661940222e-01 -8.657402325881348448e-02 8.671008354027592846e-03 1.199267446153373315e-02 -3.401979468091573169e-03 -2.220428204420288624e-04 -3.873938569414403163e-05 -5.692799970907305197e-04 2.107044636534999597e-04 5.069190347538310958e-04 1.176354516809887101e-03 3.354263883273043371e-05 5.329027690608638488e-04 1.322808291994315849e-05 -2.045628537263765234e-04 -9.354144350536073692e-05 -1.700753518279877509e-05
3.766224179923053327e-03 1.875553185436075639e-04 -9.425009080464731700e-04 1.471151793311646812e-03 -3.269226207359185021e-04 -3.549378106342443266e-03 6.672622970049356395e-03 5.013443426661256912e-03 -3.601345574956514410e-03 -6.082697714972832431e-02 -8.344321949058089438e-02 -1.833081590632145569e-02 -1.954921682955550275e-03 -7.776223030799559377e-04 3.471426903421304458e-03 -2.777424981656754707e-03 3.675517325614822105e-04 8.017163112555690139e-04 -3.380720049113103160e-03 -2.109406794199259177e-03 9.929565957554306252e-03 6.131547135470076515e-02 7.613092422504537382e-02 -1.616041820123058359e-01 -8.617151159282096171e-03 1.028672419639297189e-02 -1.165630321014071019e-02 -3.816774353938628614e-03 2.999467802098775004e-03 3.330642306630448657e-04 -1.331312059586319679e-03 -2.996160781368798105e-03 4.128579165623135275e-03 -1.681856256964000228e-04 5.026671509581246257e-04 6.991986686259568434e-04 4.771558481839427261e-04 -2.862935089103547937e-04 7.917952490655993936e-04 3.869214254085596473e-04 -7.511661372400533577e-05 5.442411258493764885e-04 8.295897716940566803e-04 8.225032987012139730e-04 1.724375094922067815e-04 1.976653533466890111e-03 1.223597670095425208e-03 2.773645529393916655e-03 5.513275988422070527e-04 3.869214254085488053e-04 -6.958916478959722464e-04 1.469262067180167504e-04 1.313359661338003512e-04 -1.322808291994966370e-04 -9.755711153463446188e-04 -1.333674217250712182e-03 1.623274746891074450e-03 4.809353004467712377e-04 1.560913784554170906e-03 2.384361946321093308e-03 1.091316840895798466e-04 1.400759494916200155e-03 1.296824557687998669e-03 2.222790362084551240e-03 1.502332274480090452e-03 -1.432884839150361765e-03 -4.556035216550682193e-02 -8.657402325881348448e-02 1.808921442041923067e-01 4.923586949112163796e-02 7.428655152077801027e-02 -7.776695462332355695e-03 3.547960811743871949e-04 2.031455591277372269e-05 5.711697232221543165e-04 -5.154228023452060888e-04 -1.039349372281093281e-05 -1.219818217832583252e-03 7.369931912544328868e-05 -1.370051445280566710e-04 -9.543116963678854522e-05 -1.162181570824266739e-04 2.201530943106105409e-04 -1.984212437992557976e-05
2.090981964417891470e-03 5.877048268720453175e-04 -2.210979573763190240e-04 -9.585635801635566857e-04 1.336981237980681709e-04 -3.667013558023441474e-03 -4.038486472307615399e-02 1.073978603640127899e-02 5.864056401567364907e-02 3.202896820146313578e-02 -1.269470771935682363e-02 -5.396018481967541219e-02 -1.339815827177830198e-03 -1.841065683537404865e-03 3.210172265752278108e-03 4.195192011755694006e-04 -6.575774505813988292e-03 -2.121217582520640126e-03 -7.893386050947612947e-03 -1.638864987475298872e-03 -1.047805896719940059e-02 -4.331677481597662194e-01 4.005510751314310391e-02 4.118412439036088779e-01 1.186748010532787589e-03 -1.037932077683263558e-03 -1.110214102210134793e-02 -9.038087655056193520e-03 1.177015920955885864e-02 -7.372294070208158454e-03 1.459813436523584116e-04 4.251883795698330930e-04 -4.403061886212115950e-04 -5.905394160691233331e-04 9.382490242507739641e-04 3.144031851152532392e-03 8.362038131540174175e-04 -5.659729763607488501e-04 5.432962627837127287e-05 7.303791497944070975e-04 -3.462923135829864521e-04 7.407726435172234513e-04 8.853366925709723820e-04 -1.423436208493251021e-03 -4.677072175268280792e-04 3.381664912178788604e-03 1.018089953303349688e-03 2.664986276837184951e-03 2.409400817562337618e-04 1.644061734336745104e-04 -1.459813436522987805e-04 6.618765775303855382e-04 4.048738236570655503e-04 -4.010943713942207757e-04 2.861517794505019988e-03 1.496190664552994121e-03 -2.050352852592273768e-04 2.362157664277577535e-05 -3.514890604444068263e-04 -9.198241944694126541e-04 3.221983054073676838e-03 -4.077084128541977760e-04 -3.802128976420065132e-03 -6.472312000118762669e-05 8.739983357824543213e-05 -1.322808291995020580e-04 -3.126457398130311205e-02 8.671008354027592846e-03 4.923586949112163796e-02 4.766720782942865386e-01 -4.778078036992708388e-02 -4.329050762274986308e-01 -3.033010440931508582e-04 4.903839311038804636e-04 -3.207810108088072630e-04 -1.658234680322352023e-04 -3.392058405901599537e-04 1.998385383978219104e-04 1.332256922652173175e-04 1.026121289361877839e-03 -2.097596005877955423e-04 -6.066020881863071375e-04 -2.077753881497944842e-03 5.083363293523701035e-04
-9.755711153463446188e-04 -9.160447422065895635e-04 5.059741716881131258e-04 -8.711637465853220956e-04 -4.866044788409868999e-05 2.329559888509895576e-03 5.215833095336499386e-02 -1.936449610020903739e-02 -7.616730145307523681e-02 1.256667877395283104e-03 -7.631186550212918501e-03 -6.830887533555894675e-03 8.584080951982053960e-04 1.187692873598429665e-03 -1.179189106007032988e-03 9.316349827907951207e-04 7.002852611515236400e-03 -4.353929006795155890e-03 -1.311942366739372347e-03 9.117928584108830935e-04 -2.730654259903953721e-04 3.439915720179854974e-02 -1.676291013508104388e-01 -6.544735754105390768e-02 3.004664548960376061e-04 -1.548158133167067650e-03 -8.389911591978632677e-03 8.201883841902117556e-03 -1.463120457253101921e-02 8.224088123946397474e-03 8.314794978268261888e-05 4.318024210298152432e-04 -1.162181570824219305e-04 2.325308004714218921e-03 7.832914814742134501e-04 -3.984015116569403908e-03 -2.862935089103547937e-04 5.527448934405671671e-05 -7.511661372401211203e-05 -2.692859737275505976e-04 3.051907702245800218e-04 -2.773173097860991317e-04 -1.645479028935289533e-03 3.189385278306661881e-03 9.684846423535140546e-04 -8.173065518397989657e-04 4.568412922711473194e-04 1.099820608487310286e-03 -9.448630657103804925e-06 2.045628537263900759e-04 1.313359661337895092e-04 -4.048738236570438662e-04 -3.132221062831109376e-04 3.047183386917278131e-04 -1.501859842947236888e-03 -1.525481419590012664e-03 2.098068437410722034e-03 5.527448934408924278e-05 1.102655197684446631e-03 1.383751959733395959e-03 4.114878651170425505e-04 1.990826479452556877e-03 2.730654259904170562e-04 1.018089953303338846e-03 6.632938721289516511e-04 -1.326587744257903302e-03 -4.704520447327126265e-02 1.199267446153373315e-02 7.428655152077801027e-02 -4.778078036992708388e-02 1.827232888255397314e-01 7.825119694450030638e-02 -1.129111363524408843e-04 1.370051445281298547e-05 1.322808291994315849e-05 -3.070804963560633954e-05 -1.086592525566991776e-05 -1.285013769366572835e-04 9.968305343248959425e-05 -9.826575883391764840e-04 2.088147375220667304e-04 1.101237903085883121e-03 2.098540868943577983e-03 -5.144779392795098029e-04
7.133716146116354274e-04 -4.015668029270824712e-04 3.538512181086773565e-04 -2.212396868361729031e-03 1.798546845580418878e-03 1.228321985427668819e-05 -7.632603844811457726e-03 7.159699880423234589e-03 1.270415635001392006e-02 3.425978989960620780e-02 -1.314257281250371528e-02 -5.819080919639530586e-02 -1.743272356236237478e-04 -1.332256922652162332e-03 1.962008155948380839e-03 -2.834116765599404425e-03 -1.076671463377400217e-03 -6.500657892089949401e-04 -1.234369109044527145e-02 -1.557606763824177093e-03 -1.307501510330540129e-02 4.100545078463498916e-01 -6.752180440182184440e-02 -7.678122623002079372e-01 1.441388606741758442e-03 4.037872311314903186e-03 -6.930098155455517370e-03 -1.014782932573347635e-03 2.276647556830060926e-03 9.732089576820746307e-04 3.401507036544034086e-05 -7.965195643941664749e-04 -9.779332730106271836e-04 -1.687997866892134574e-03 -5.796734908135481746e-04 6.283339386976506593e-04 6.576246937346953312e-04 -5.617210925650450905e-04 -1.733823725579261067e-04 9.141550160751400712e-04 -9.448630657106515431e-06 4.166846119784534379e-04 1.633668240613893406e-03 -1.335563943382149423e-03 1.004861870383379424e-03 8.536837798696616251e-04 1.649730912730974428e-03 1.698391360615081249e-03 8.456524438110236443e-05 -1.445640490537380887e-04 -1.308635346009467872e-04 3.992046452627929674e-04 3.037734756260179747e-04 -7.464418219114499556e-05 1.521229535794303483e-04 -1.644061734336709976e-03 7.974644274598760964e-04 5.810907854121333694e-05 1.993661068649683465e-04 9.930510820619995599e-04 3.768586337587340011e-03 -1.423908640026100682e-03 -2.956004101076098369e-03 -6.165231503762753484e-04 -2.527508700776270704e-04 1.366744424550600003e-03 5.310602860827295067e-03 -3.401979468091573169e-03 -7.776695462332355695e-03 -4.329050762274986308e-01 7.825119694450030638e-02 8.351824161799832336e-01 3.259777576702601633e-05 2.097596005877738583e-04 -3.793625208828660324e-04 -9.921062189962518828e-05 -2.371606294934052502e-04 1.970039492006937505e-04 3.562133757729505973e-04 4.464477985483309656e-04 -2.692859737274801244e-05 1.464537751851686075e-04 -8.097476473141154880e-04 1.885001816092875867e-04
-1.013223908514926733e-02 -8.145192057959521614e-03 9.202966260022716390e-04 1.573669435941255079e-03 6.576246937346817787e-04 -1.790043077989054727e-03 1.569417552145564981e-03 7.124267515459093260e-04 1.624692041489664849e-03 1.269612501395537586e-02 6.276725345516557565e-03 -7.261272659987114695e-04 -7.692602649484087812e-03 1.878860206165830927e-03 -4.440856408840848299e-05 -7.461111198384977154e-03 1.745634513900613718e-03 -1.327532607323610430e-04 -5.873741247990884803e-03 1.303911030680850918e-04 1.646423892000985819e-03 -5.891221214706540178e-03 -2.782621728518116806e-04 -2.056494462519456619e-03 -4.180546634237226888e-02 9.666846782133431404e-02 -1.053427831960919089e-02 2.192082312448982630e-03 -1.291155379293743976e-03 5.291233167980286288e-05 -4.179365555405090138e-01 4.074915667806093822e-01 -4.421439472840184293e-02 2.921044167644875223e-03 2.083423059892194277e-04 -9.023442277537608571e-05 2.017282645292470082e-04 1.322808291995129001e-04 3.732209109557656354e-05 5.192022546080589948e-04 -4.048738236570547083e-04 3.812522470142979064e-04 5.329027690608502963e-04 -1.615715842365395742e-04 -3.533787865758237926e-04 3.354263883274398624e-05 -4.629356590449827322e-03 5.272335906665993974e-04 -3.590479649700828229e-04 -5.480205781122483681e-05 7.195132245387263377e-04 -1.667683310979558827e-04 2.362157664277035433e-05 9.684846423534923705e-05 -1.781066878864685224e-04 6.614041459974289751e-06 -2.541681646761931833e-04 -3.850316992771318390e-04 -9.543116963678583472e-05 -6.991986686259607465e-04 -4.393613255555004014e-04 -1.436191859880336713e-04 -4.535342715412103189e-05 2.078698744562457613e-05 -1.110214102210103655e-04 -2.938524134360416323e-04 9.448630657114646947e-06 -2.220428204420288624e-04 3.547960811743871949e-04 -3.033010440931508582e-04 -1.129111363524408843e-04 3.259777576702601633e-05 4.347598424254889293e-01 -4.548618041484851493e-01 4.926941212995437219e-02 3.912347253035229622e-02 -4.339850547116061441e-02 4.697859162713867096e-03 -5.858151007406961139e-05 -7.275445605972802928e-05 1.062970948924693050e-04 -4.724315328553528766e-05 1.351154183966403824e-04 -1.152732940167032830e-04
-5.492961432509459868e-03 2.324363141648435899e-03 -1.436191859880344736e-03 9.023442277538307882e-05 7.369931912544328868e-05 -3.433159949260027651e-03 -5.291233167978347599e-05 3.524339235101112437e-04 3.180409079182378897e-03 2.192082312448885052e-04 4.504162234243171657e-03 -3.118048116845177197e-05 -5.140055077466508179e-04 -6.557349676032729439e-04 3.404341625755846409e-03 -3.349539567944507731e-04 -1.294462400023644114e-04 -8.905334394323995324e-04 -1.620440157694175327e-04 3.859765623428416774e-04 6.330582540262015860e-04 -9.070685430824206377e-05 7.795120292113729039e-04 -2.394755440043901638e-03 -1.576504025138386264e-02 1.915190191042411699e-02 2.078226313030811200e-03 -3.872521274815533474e-03 -8.031336058541723962e-05 -4.724315328589690720e-07 4.294841994980928557e-01 -9.388570436335628155e-01 8.816753481913466861e-02 -3.179464216117549973e-04 -1.984212437992219163e-05 1.370051445280215869e-05 4.436132093512150029e-04 5.007774248266968174e-04 -2.031455591276965693e-05 8.787226511109899607e-04 1.086592525567466115e-04 5.291233167980190742e-04 8.711637465853220956e-04 -4.866044788410275575e-05 -4.875493419067536589e-04 2.347984718291200833e-03 4.601483130011493720e-04 1.464537751851198184e-05 1.190527462795480575e-04 5.040844455566771860e-04 -1.133835678853974474e-05 3.401507036558670816e-04 -1.133835678853974474e-05 -2.399952186905212129e-04 3.755830686200253236e-04 7.464418219115583758e-05 2.187357997120512043e-04 2.220428204419882048e-05 1.039349372282177483e-05 -2.598373430704684767e-04 5.551070511050735113e-04 -5.102260554838548325e-05 -3.283399153344846149e-04 5.574692087693738571e-05 -8.078579211827385288e-05 1.218873354766965462e-04 1.199976093452714485e-04 -3.873938569414403163e-05 2.031455591277372269e-05 4.903839311038804636e-04 1.370051445281298547e-05 2.097596005877738583e-04 -4.548618041484851493e-01 9.430498734876543443e-01 -9.734357248178462929e-02 4.347645667408174541e-02 -3.243195229898876430e-02 8.679512121618982584e-03 5.073914662866792387e-04 -7.558904525682772890e-06 -9.259658043965631954e-05 5.021947194252602198e-04 3.684965956272706535e-05 9.826575883392077090e-05
6.349479801576226722e-04 -1.456506415793102412e-03 -1.082718586997952204e-02 6.566798306689705308e-04 5.333752005937201232e-04 -6.344755486247812513e-04 -6.580971252675286206e-04 -7.757325769485254189e-04 -1.113521122940131294e-03 -5.196746861409532164e-06 -5.952637313974827897e-05 4.008109124745015683e-03 -7.894330914013519569e-04 -3.287178605607711523e-03 4.772503344905013392e-03 8.565183690667978623e-04 4.374715994240788164e-03 4.343063081539477732e-03 -3.212534423416608270e-04 -2.702308367932753329e-03 -7.847087760727837914e-04 3.349539567944534836e-04 2.392865713912480444e-03 -1.083285504837378736e-03 1.678076804702387324e-03 1.952087093758416315e-03 3.792538616303106624e-02 3.595203965030258336e-04 -1.417294598564757587e-06 -9.732089576820827622e-05 -4.621561470157725671e-02 8.795683035548115813e-02 -1.354617107102207008e-01 3.354263883271688118e-05 3.779452262843758137e-06 1.559024058422732594e-05 -4.062911182555422164e-05 -2.976318656988159337e-05 3.037734756260071327e-04 -5.196746861407634810e-05 2.484989862819260214e-04 1.431467544551814626e-04 -1.261392192723772665e-04 -2.059801483249426362e-04 2.957421395674680853e-04 -2.697584052604244903e-04 -1.795239824849370570e-05 3.576306703715180653e-04 4.459753670154706254e-04 1.089427114764496534e-03 -1.224542533161140576e-03 -1.922796338721418480e-04 -1.270840823380993021e-04 1.899174762078618310e-04 1.214149039438348508e-04 1.544851112437076548e-04 5.574692087693426321e-04 -4.568412922711581614e-04 -1.382807096667688831e-03 -9.184068998708546728e-04 2.508611439462046832e-04 -9.023442277538443407e-05 7.417175065829549737e-05 -2.858210773774971639e-04 6.845532911074446447e-04 4.181019065769978667e-04 2.744827205889763927e-04 -5.692799970907305197e-04 5.711697232221543165e-04 -3.207810108088072630e-04 1.322808291994315849e-05 -3.793625208828660324e-04 4.926941212995437219e-02 -9.734357248178462929e-02 5.359074336098251096e-02 -4.638332789574092091e-03 8.752739009211561033e-03 4.665450359559986798e-02 -8.220308671683725522e-05 -5.196746861408990063e-05 2.078698744563541815e-05 -1.081868210238822055e-04 4.960531094981394939e-05 -9.921062189968210890e-06
1.255628528023021093e-02 -6.348062506977673186e-03 7.124267515459093260e-04 1.409263262507566908e-03 -3.179464216116709716e-04 -1.684690846162281708e-03 1.456033984260270316e-03 -3.566858073058068717e-04 1.725319957987888784e-03 -1.015208120952917556e-02 8.112121850659695377e-03 -8.664394312567593511e-04 -5.283674263454517239e-03 3.089702224874153096e-04 1.844845135800241617e-03 -5.104150280969507215e-03 -2.026731275949595571e-04 -1.541071660174239905e-03 -6.724590438663419732e-03 -1.802798729376117216e-03 2.215703889091698775e-04 -6.667898654720785627e-03 -1.854766197990209827e-03 -2.858210773775012297e-04 -4.257080542559796288e-02 -9.571273883036787722e-02 1.035995108398555381e-02 1.856655924121667451e-03 -5.843978061420984508e-04 -3.779452262843080511e-05 -4.182946586424134972e-01 -4.072780277277587846e-01 4.444399645336956362e-02 2.580421032456151759e-03 3.170015585459611332e-04 -1.492883643822999116e-04 1.596818581050955029e-04 4.640222515705502010e-03 -5.905394160692209113e-04 4.823525950453454820e-04 1.847207293464522989e-04 3.066080648231366479e-04 5.026671509581300467e-04 4.072359813213320147e-04 -4.062911182556289526e-04 1.936969284707038951e-04 -1.048798002938950607e-04 1.275565138709772606e-05 2.168460735806233960e-04 3.292847784001998743e-04 -1.743272356236400108e-04 -2.853486458446395342e-04 1.025176426296191094e-04 -4.346370102269322359e-05 -3.250328946045069568e-04 1.176354516809846552e-04 -6.141609927119370555e-05 1.634613103679592510e-04 1.280289454038064300e-04 1.606267211708270254e-04 -2.664513845304292139e-04 -2.645616583989444850e-05 1.648786049665253639e-04 -5.470757150465358192e-04 8.267551824968810865e-05 5.636108186964647673e-04 -5.763664700835652039e-04 2.107044636534999597e-04 -5.154228023452060888e-04 -1.658234680322352023e-04 -3.070804963560633954e-05 -9.921062189962518828e-05 3.912347253035229622e-02 4.347645667408174541e-02 -4.638332789574092091e-03 4.337989166876610736e-01 4.543378775785485990e-01 -4.974467825200688809e-02 1.228321985424145162e-05 -1.601542896379721062e-04 1.171630201481392228e-04 1.511780905137096679e-05 5.007774248266954622e-05 -8.881712817680612396e-05
-1.993661068649846095e-04 4.503217371177453687e-03 -2.503887124132833566e-05 5.432962627836043085e-05 3.590479649700909544e-04 3.187023120642350476e-03 -8.362038131540065755e-05 8.220308671684267623e-05 -3.435994538457149035e-03 5.492961432509470276e-03 2.339480950699825840e-03 -1.437136722946057502e-03 7.984092905255046196e-05 7.639217886271402417e-04 -2.388613830116769962e-03 1.540126797108473146e-04 3.770003632185833049e-04 6.221923287705370892e-04 3.259777576701951111e-04 -1.171630201481229597e-04 -8.782502195781499493e-04 5.111709185495077502e-04 -6.547901045375603950e-04 3.387334090573050453e-03 1.567527826014136066e-02 1.909568255801432496e-02 2.062163640913724973e-03 3.963700560656601563e-03 -8.787226511110322446e-05 4.724315328590061297e-07 -4.288601174431909691e-01 -9.392288472499199514e-01 8.895318845827315801e-02 3.184188531446139822e-04 -2.173185051133644740e-05 -5.669178394257201604e-06 -2.370661431868280322e-03 4.469202300811845295e-04 1.795239824851538974e-05 -8.673842943224719000e-04 -5.055017401553598506e-05 -4.842423211767516063e-04 -8.768329249795865470e-04 1.062970948924584630e-04 5.258162960680278636e-04 -4.374715994241132506e-04 5.003049932938269904e-04 -2.267671357706458170e-05 -1.152732940167087040e-04 -3.259777576702059532e-05 1.795239824851132399e-05 -4.856596157753231401e-04 1.511780905137909831e-05 2.088147375220694409e-04 -5.532173249736538345e-04 -4.960531094980310737e-05 -3.084977909545644562e-04 -5.480205781121399479e-05 -7.747877138827180023e-05 1.228321985424036741e-04 -3.732209109557412408e-04 7.417175065829685263e-05 2.395227871576676489e-04 -1.936969284707743683e-05 9.921062189957368868e-06 -2.603097746033166196e-04 -1.195251778124124635e-04 5.069190347538310958e-04 -1.039349372281093281e-05 -3.392058405901599537e-04 -1.086592525566991776e-05 -2.371606294934052502e-04 -4.339850547116061441e-02 -3.243195229898876430e-02 8.752739009211561033e-03 4.543378775785485990e-01 9.435421471448895980e-01 -9.814292663537595163e-02 -5.187298230752081414e-04 3.307020729987144875e-05 9.117928584109020670e-05 -5.220368438051966415e-04 -1.086592525568075979e-05 -9.921062189962789879e-05
-1.511780905135876952e-05 -6.094366773835775989e-05 3.984015116569391765e-03 6.703803451217618323e-04 -7.804568922770827423e-04 -1.176826948342750206e-03 -6.467587684789997179e-04 5.371546528565663073e-04 -5.839253746092412005e-04 -5.744767439521279630e-04 -1.465482614917376939e-03 -1.082907559611094583e-02 -3.543236496415227890e-04 2.363574958875448891e-03 -1.033680193887563485e-03 2.995215918302993074e-04 -2.735378575232631608e-03 -8.215584356355000147e-04 -8.834469664395499947e-04 4.401644591613542573e-03 4.378495446503628818e-03 7.681736724228521327e-04 -3.264501892030653284e-03 4.723370465488056259e-03 -1.642644439738077293e-03 2.159956968214781121e-03 3.797310174784945813e-02 -4.403061886211804242e-04 -4.724315328544109759e-07 -9.684846423535109375e-05 4.696205652348854620e-02 8.898625866557302588e-02 -1.355009225274476925e-01 -3.495993343141309828e-05 4.724315328553596528e-06 1.700753518279298138e-05 3.510166289115437756e-04 -3.259777576701924006e-05 3.576306703715194206e-04 1.355878499294986897e-04 -2.055077167920863618e-04 3.061356332902830839e-04 6.236096233693064900e-05 2.475541232162161830e-04 1.332256922652159622e-04 5.291233167978889700e-05 -1.464537751850656083e-05 3.037734756260084879e-04 -2.659789529975729394e-04 -4.733763959210843990e-04 5.655005448278939851e-04 3.387334090573172318e-04 1.606267211708622619e-05 -3.888111515399739031e-04 -2.484989862819300872e-04 -8.645497051252881747e-05 -4.724315328560033979e-06 2.929075503703345044e-04 6.902224695017050845e-04 4.209364957741450002e-04 -1.138559994181466569e-04 1.516505220465794949e-04 4.620380391325582068e-04 4.629829021982694004e-04 -1.386586548930526883e-03 -9.236036467322574287e-04 -4.407786201540638037e-04 1.176354516809887101e-03 -1.219818217832583252e-03 1.998385383978219104e-04 -1.285013769366572835e-04 1.970039492006937505e-04 4.697859162713867096e-03 8.679512121618982584e-03 4.665450359559986798e-02 -4.974467825200688809e-02 -9.814292663537595163e-02 5.410191427953201654e-02 2.267671357705509493e-05 5.007774248267157910e-05 -1.039349372281770907e-05 4.724315328549191957e-07 -5.149503708123633668e-05 2.220428204420559675e-05
1.497607959151625286e-04 6.165231503762563748e-04 2.111768951863562341e-04 -6.436879635154505765e-03 1.166433454619927130e-03 9.908306538575805886e-03 1.273675412578095540e-03 -9.623430324264014603e-04 -5.835001862296732532e-03 -4.818801635124810761e-04 -5.083363293523809456e-04 5.508551673093643308e-04 -7.693075081016952435e-03 3.973149191313732906e-04 -3.911733092042552753e-04 -6.203026026391111891e-03 -1.482490150100175715e-03 -1.061081222793175795e-03 -7.463473356049234349e-03 -1.040766666880396651e-03 -1.869411575508725821e-03 -6.118460782009993264e-03 1.362964972287757830e-03 -3.054742291442867283e-03 5.622880104044761761e-03 -4.993601302281337403e-04 -2.900729611732011945e-04 -5.230006041322161903e-02 -9.834134787917519008e-03 -9.385088615938483314e-02 3.639140097585143868e-03 -1.889726131421752352e-05 -3.472371766487012236e-04 -4.374101833248074667e-01 -4.472273105775421975e-02 -4.032916504535251079e-01 3.533787865757993980e-04 -4.204640642412873705e-04 2.962145711003230045e-04 1.340760690243550986e-03 7.747877138828399750e-05 8.229757302340715485e-04 1.639337419008236570e-04 5.669178394264722410e-05 2.414125132890976473e-03 3.722760478900205604e-04 4.568412922711581614e-04 2.484989862819314424e-04 -4.724315328562744484e-07 1.700753518279389618e-04 -1.700753518278522256e-05 -6.259717810333737323e-04 -1.113048691407260166e-03 -1.662958995650941872e-04 1.266116508052403172e-04 7.984092905255859348e-05 2.598373430704549241e-04 4.818801635124783656e-05 1.653510364993870593e-04 7.275445605971447675e-05 -5.447135573822517365e-04 9.651776216235309755e-04 -4.667623544611155303e-04 1.185803147467053356e-04 3.118048116845719298e-05 1.242494931409562344e-04 3.921181722700301658e-05 3.354263883273043371e-05 7.369931912544328868e-05 1.332256922652173175e-04 9.968305343248959425e-05 3.562133757729505973e-04 -5.858151007406961139e-05 5.073914662866792387e-04 -8.220308671683725522e-05 1.228321985424145162e-05 -5.187298230752081414e-04 2.267671357705509493e-05 4.749722696390728527e-01 4.943618046105231756e-02 4.509212527329384268e-01 3.044962958712758849e-02 5.107929733232333125e-03 4.696300138655442463e-02
7.795120292115789024e-05 -3.307020729987266848e-04 1.067695264253174479e-04 2.258222727048749922e-04 4.633561231092248045e-02 -4.408258633073507647e-03 1.187220442065540973e-03 -2.512012946498608235e-02 3.178519353050997167e-03 -2.055077167920958485e-04 -3.226707369402499791e-04 9.590360116964346442e-05 5.777365215288394334e-03 -1.505639295210082964e-03 8.666284038699029885e-03 -3.734098835688894752e-03 1.593511560321186080e-03 3.206392813489439622e-03 -5.872796384925179844e-03 -3.672682736417697252e-03 -8.318101998984615136e-03 3.748744213207419202e-03 8.565183690667978623e-04 -3.369381692324548670e-03 8.456524438109694342e-05 9.391938873164879225e-04 -1.209424724109775599e-04 -2.707032683261004474e-04 3.393003268967315772e-03 -3.538512181086782239e-04 6.991986686253888299e-05 -1.062970948924595472e-04 -8.031336058543113096e-06 -4.504492936316153995e-02 -1.102683543576420400e-01 -8.347817942401219993e-02 -7.322688759257481696e-05 -8.551010744682711060e-05 -3.410955667215809857e-04 6.850257226404324329e-05 -9.746262522806429119e-04 3.387334090573091002e-04 2.929075503702667418e-05 1.273675412578095323e-03 -9.306901197249768621e-05 -2.929075503704158196e-05 -1.936969284706930531e-05 3.921181722699624032e-04 -1.185803147466999146e-04 -2.570027538733240537e-04 2.206255258434546181e-04 2.074446860767955800e-03 2.095233848213593278e-03 -8.121098049783921982e-04 -1.051632592136073291e-03 -1.077143894910262021e-03 -1.034625056953208163e-04 -2.645616583989444850e-05 1.842482978135973797e-04 7.511661372399720425e-05 -2.143421864564843717e-03 2.288458345151447512e-03 4.710142382568084478e-04 1.355878499294851372e-04 -6.439241792818783342e-04 -7.984092905257214601e-05 6.141609927116660050e-06 5.329027690608638488e-04 -1.370051445280566710e-04 1.026121289361877839e-03 -9.826575883391764840e-04 4.464477985483309656e-04 -7.275445605972802928e-05 -7.558904525682772890e-06 -5.196746861408990063e-05 -1.601542896379721062e-04 3.307020729987144875e-05 5.007774248267157910e-05 4.943618046105231756e-02 8.041162634424793565e-02 9.104039097042820883e-02 -5.152810728853591052e-03 1.344067710973546100e-03 -6.100508383761485409e-03
-4.998325617609788475e-04 5.905394160695028039e-05 5.721145862878614444e-04 2.543098941360487104e-03 -4.458808807089044771e-03 6.073579786388750082e-03 1.099867851640604598e-02 3.198833908963754843e-03 3.706225375250406760e-03 -4.700693751911121619e-04 1.388948706595007423e-04 5.688075655578702337e-04 -1.130528658122920745e-03 1.376193055207700989e-03 -1.964370313612654080e-03 3.840868362114165796e-04 -1.903899077407289475e-04 -8.503767591393966534e-06 1.393673021923163592e-04 -9.557289909664353020e-04 2.149563474491955877e-04 -4.294402633655538745e-04 -4.110154335840914084e-05 7.568353156343123880e-04 6.212474657048489349e-04 -1.195251778123986941e-04 -1.417294598566193342e-04 -1.906733666604302439e-03 -2.296017249677113100e-04 1.194306915058388017e-03 5.102260554838439904e-04 -8.031336058537742907e-06 -1.766893932879096737e-04 -4.109388996758550627e-01 -8.345739243656655204e-02 -8.652654388976150912e-01 -4.181019065769924457e-04 5.574692087693738571e-05 2.159012105149027156e-04 6.401447270190240187e-04 3.425128613201552301e-04 2.101847889673577868e-03 -2.108934362666419274e-03 1.308635346009264584e-04 1.663903858716638158e-03 -4.214089273069836564e-04 -5.196746861416308427e-06 1.412570283237563648e-04 1.114938417538585084e-04 5.574692087693196470e-05 -2.173185051133983553e-05 -5.045568770895415920e-04 -5.144779392794989609e-04 1.847207293464563646e-04 1.653510364993979014e-05 2.220428204420966251e-05 4.946358148995788021e-04 -2.418849448219625737e-04 -1.124387048195873203e-04 -1.001554849653458687e-04 -4.582585868698001684e-05 5.102260554838548325e-05 4.218813588398480623e-04 8.456524438110778544e-05 4.393613255556034006e-05 1.700753518279335408e-05 -2.414125132890981677e-04 1.322808291994315849e-05 -9.543116963678854522e-05 -2.097596005877955423e-04 2.088147375220667304e-04 -2.692859737274801244e-05 1.062970948924693050e-04 -9.259658043965631954e-05 2.078698744563541815e-05 1.171630201481392228e-04 9.117928584109020670e-05 -1.039349372281770907e-05 4.509212527329384268e-01 9.104039097042820883e-02 9.029366568959699135e-01 -4.694882844056876697e-02 -6.212002225515342833e-03 -5.445198604537786202e-02
9.448630657106244380e-05 5.158952338780596527e-04 -7.204580876044497286e-04 1.222652807029715478e-03 8.050233319855575140e-04 5.898307687699387222e-03 -6.395778091796082421e-03 -1.508946315940075476e-03 -9.876653625874504128e-03 -5.390443789879981271e-04 -6.146334242448204350e-04 -3.925906038028213882e-04 -6.327747951064915943e-03 -1.353043910097800461e-03 3.057576880639996907e-03 -7.714806931528306148e-03 9.897440613320165892e-04 1.950197367626992952e-03 -6.162869346098382231e-03 1.396035179587634591e-03 1.096986019290182180e-03 -7.603785521307260438e-03 -3.892835830728355985e-04 3.850316992771345495e-04 5.751853912514223385e-03 -3.817246785471482178e-04 6.812462703774528920e-04 -5.220368438051906784e-02 1.067506291640009028e-02 9.374317176989380163e-02 3.716618868973163483e-03 5.905394160692185396e-05 3.930630353356728921e-04 -4.375934867595554500e-01 4.371645189277227617e-02 4.038741585335358097e-01 3.566858073058014507e-04 -4.832974581110417679e-04 -2.456643970847924405e-04 1.762169617550569771e-04 -3.495993343129790180e-05 -2.388141398583924421e-03 1.379027644404849477e-03 1.511780905137367730e-05 -8.064406265841344689e-04 3.703863217586171467e-04 4.025116659927841780e-04 -2.947972765017528259e-04 -6.141609927119641606e-05 -6.803014073117341631e-05 -2.073974429234979070e-04 1.133835678852890272e-04 -1.039349372281933538e-04 -3.746382055543127747e-04 -6.221923287705316682e-04 -9.547841279007146216e-04 4.988876986952744301e-04 6.708527766546086742e-05 -2.834589197132225680e-06 -8.503767591396405989e-05 1.889726131421492821e-04 -6.094366773835369414e-05 -2.244049781063048137e-04 9.684846423534110554e-05 -1.459813436523096225e-04 -2.976318656988836964e-05 1.001554849653404477e-04 -2.045628537263765234e-04 -1.162181570824266739e-04 -6.066020881863071375e-04 1.101237903085883121e-03 1.464537751851686075e-04 -4.724315328553528766e-05 5.021947194252602198e-04 -1.081868210238822055e-04 1.511780905137096679e-05 -5.220368438051966415e-04 4.724315328549191957e-07 3.044962958712758849e-02 -5.152810728853591052e-03 -4.694882844056876697e-02 4.750469138212639608e-01 -4.871288778425074406e-02 -4.512028219265202811e-01
2.168460735806376262e-04 -3.203085792759218777e-04 9.401387503821972188e-05 -1.152732940167133877e-03 -2.512390891724893688e-02 3.180409079182434408e-03 -2.919626873046198955e-04 4.635309227763813322e-02 -4.443690998037646590e-03 -6.566798306689678746e-05 -3.349539567944676867e-04 1.039349372281852223e-04 -3.752996097003111035e-03 8.390384023511475832e-04 -3.357098472470302665e-03 5.863347754268066064e-03 -3.672682736417697252e-03 -8.323771177378881322e-03 3.731736678024597659e-03 1.607212074773990175e-03 3.219620896409390587e-03 -5.792955455872622443e-03 -1.506584158275796163e-03 8.674787806290426562e-03 -9.684846423530857947e-05 9.415560449807652832e-04 -1.176354516809899136e-04 1.662958995650481086e-04 3.425128613201480418e-03 -1.313359661337948217e-04 -8.125822365125413295e-05 -1.053522318267492345e-04 -7.558904525685144582e-06 4.429895997278299191e-02 -1.101455221590996320e-01 -8.248229375275306641e-02 3.401507036557925427e-05 -2.314914510991272463e-05 3.916457407371074840e-04 -1.181078832138449954e-05 1.336036374915004288e-03 -8.314794978255590275e-05 -6.188853080406217727e-05 -9.755711153463526419e-04 3.292847784002066506e-04 7.747877138825960295e-05 -8.173065518397284925e-05 -3.425128613201470986e-04 -9.921062189956691242e-06 7.086472992830631420e-04 -1.412570283237712726e-04 -1.021869405566186439e-03 -9.812402937406225142e-04 4.450305039497655032e-04 2.142949433031989502e-03 2.287513482085735180e-03 5.012498563595564529e-04 -1.327532607323684969e-04 -6.429793162161629664e-04 -7.889606598684401170e-05 1.055412044398910693e-03 -1.079033621041683867e-03 -7.747877138828128700e-05 3.165291270131346743e-05 1.781066878864820749e-04 7.653390832256060658e-05 1.209424724109792540e-04 -9.354144350536073692e-05 2.201530943106105409e-04 -2.077753881497944842e-03 2.098540868943577983e-03 -8.097476473141154880e-04 1.351154183966403824e-04 3.684965956272706535e-05 4.960531094981394939e-05 5.007774248266954622e-05 -1.086592525568075979e-05 -5.149503708123633668e-05 5.107929733232333125e-03 1.344067710973546100e-03 -6.212002225515342833e-03 -4.871288778425074406e-02 7.988533761664705357e-02 9.006104040281900924e-02
4.884942049724607868e-04 1.407845967908824721e-04 5.706972916892872000e-04 -1.100434769480028788e-02 3.182771236846670786e-03 3.664651400359152187e-03 -2.537429762966244336e-03 -4.447470450300524542e-03 6.083500848578691188e-03 5.206195492066007131e-04 5.763664700832995744e-05 5.740043124192757001e-04 4.176294750441768289e-04 -5.432962627837669388e-05 7.757325769485145768e-04 -1.483435013165720212e-04 -9.755711153463608818e-04 1.922796338721513348e-04 -3.958976245327936253e-04 -1.733823725579220409e-04 7.558904525675996626e-06 1.116828143670118602e-03 1.388948706594814869e-03 -1.996495657846826532e-03 -6.453414738804078010e-04 -1.181078832138434504e-04 -1.407845967909087097e-04 1.917127160327167582e-03 -2.475541232162190562e-04 1.178716674474164245e-03 -5.319579059951512999e-04 -7.558904525682366314e-06 -1.785791194193347715e-04 4.109549623479720193e-01 -8.267032150282949132e-02 -8.652961469472506550e-01 4.308575579641091453e-04 -1.133835678851806070e-05 1.422018913894716242e-04 2.105627341936395537e-03 1.133835678852863167e-04 1.662958995650931030e-03 -6.321133909604863266e-04 3.396782721230216491e-04 2.095706279746454431e-03 4.261332426355301378e-04 6.283339386976794991e-05 2.144839159163433790e-04 2.461368286176554912e-04 -5.338476321265330296e-05 -9.779332730106178595e-05 2.135390528506403169e-04 2.083423059892185875e-04 -3.118048116847074551e-05 5.102260554838548325e-05 5.243990014694075406e-05 4.497548192783167552e-04 -7.984092905256130399e-05 4.677072175267630270e-05 1.889726131420760985e-05 -1.228321985424687263e-05 2.125941897849169260e-05 5.154228023452115098e-04 2.447195340190785363e-04 -1.138559994181371701e-04 -1.025176426296082674e-04 -1.067695264253174479e-04 -1.700753518279877509e-05 -1.984212437992557976e-05 5.083363293523701035e-04 -5.144779392795098029e-04 1.885001816092875867e-04 -1.152732940167032830e-04 9.826575883392077090e-05 -9.921062189968210890e-06 -8.881712817680612396e-05 -9.921062189962789879e-05 2.220428204420559675e-05 4.696300138655442463e-02 -6.100508383761485409e-03 -5.445198604537786202e-02 -4.512028219265202811e-01 9.006104040281900924e-02 9.030320880656066418e-01
1.655608905862761882e+00 2.575507744514371478e-01 -2.800621369919958220e-02 -7.258532557096576687e-02 -1.556236712378895534e-02 5.516630252305519677e-02 -7.261414389446992079e-02 -2.807755086066073685e-02 -5.048356116939271832e-02 8.448398615746127716e-02 -4.025730820920523506e-02 4.341173355408041792e-03 -3.030695526420526531e-01 1.126749205860074279e-02 1.074365997497068875e-01 -3.025716098064231696e-01 -1.106907081480148873e-02 -1.080814687920544637e-01 -1.114749444925547742e-02 2.909658567702980841e-02 1.573291490714976912e-02 -1.118859599261387214e-02 2.631679853770876876e-02 -2.064384069118139348e-02 -4.453527022551720949e-01 1.138654480488028864e-01 -1.209094022036763527e-02 -6.532310804791257447e-03 1.155095097831389771e-03 -1.644061734336919661e-04 -6.467493198483537098e-02 1.025540198576465889e-01 -1.109552698064136811e-02 -5.412648071924201776e-03 4.166846119784612442e-04 -3.637722802987106195e-05 -4.624764555950481304e-01 -3.947458364557041577e-01 4.307819689188466250e-02 1.856655924121824661e-04 -1.320824079557063324e-02 7.072300046845011491e-04 2.040904221935202489e-04 -1.307643239790396567e-02 2.193027175514657232e-03 -2.086730080622209611e-03 -1.372886034477724913e-02 1.483907444698743128e-03 -4.018502618467834075e-02 5.665871373534551655e-03 6.053737662008797094e-02 3.306737271067923534e-02 -1.001082418120545492e-03 -3.511489097407442805e-02 3.309382887651912686e-02 6.530893510192729498e-03 3.427207311946043472e-02 -4.015006625124703521e-02 -7.991179378248711163e-03 -6.016793516139506276e-02 3.081670888815631667e-03 -1.419656756230391502e-03 -1.381862233601970861e-03 2.893170707206327817e-03 -2.038542064270940091e-03 -3.828585142259983976e-03 2.907343653191978104e-03 -6.505382207418512145e-04 4.093619232191841872e-03 3.070332532027086284e-03 -1.220763080898314666e-03 1.482017718567311309e-03 -9.514298640174440394e-03 -4.289205886793960240e-03 5.154228023452344949e-04 1.342414200608550712e-02 -1.419656756230407765e-03 1.006279164981885906e-04 1.401231926449018374e-03 6.283339386977201567e-05 -5.829805115435530462e-04 1.361547677689197138e-03 2.177909366463196819e-04 5.763664700835489409e-04
2.575507744514371478e-01 2.013478626589906728e+00 -9.322444194681858698e-02 -4.710614814100958642e-02 -3.721815615834706860e-03 6.356755247182233060e-02 -5.467261157122130233e-02 -2.147248559980969099e-02 -6.662134990019949465e-02 4.045431215840583627e-02 -1.025785862973550844e-01 1.049790109157930362e-02 -1.635321750978889488e-02 -2.714841976499407505e-01 7.502685173276215681e-03 -4.895288300294125400e-02 -2.622287914897710182e-01 -3.032443523092093196e-02 -6.387274324204253798e-04 6.976868877208185216e-03 3.447805326778558607e-03 1.398869768784753373e-03 7.550400758094654406e-03 -1.392255727324754689e-03 2.024307702186018965e-01 -6.351766370195282008e-01 4.959208286689459344e-02 2.972066773193181993e-03 7.381742700865273968e-03 -1.160764276225653355e-03 4.212671978471400555e-03 8.516995674316725148e-03 6.816242156037390608e-03 -3.957086519196543681e-03 5.366822213236901919e-04 -8.739983357825857808e-05 -4.174891628788949260e-01 -7.564002061925535481e-01 6.494421795856294977e-02 -1.117300575202966745e-02 -1.103978005976441815e-02 3.152535618743915625e-03 -1.069537747231288742e-02 -1.130717630736057487e-02 1.284541337833768060e-03 -1.038451752369403888e-02 -6.947105690638291642e-03 2.133028370842041891e-03 5.699366769213979472e-02 6.610262007712437021e-03 -8.351502908357491539e-02 1.265738562826126262e-02 -7.595281753715907129e-03 -1.320398891177487072e-02 7.374656227872485037e-04 -5.730122062002859264e-03 1.610991527036870945e-03 5.323405755367670300e-02 1.263612620928274491e-02 7.665579565804765683e-02 6.651835982603116967e-04 -9.434457711121613244e-04 5.754216070178309710e-04 -2.825140566475154401e-04 1.214621470971180388e-03 -6.722700712532181551e-04 -5.295957483308455331e-04 1.053758534033916346e-02 2.362157664277252274e-04 6.259717810333520482e-04 -9.278555305279340831e-04 -3.188912846773916520e-04 -8.164561750806598184e-03 2.419321879752397986e-03 -1.496190664552983279e-03 -6.342393328583407000e-03 4.404006749277879565e-03 -9.448630657247461713e-07 5.541621880393338574e-04 -3.462923135830338860e-04 -9.306901197249362045e-05 4.554239976726056011e-04 -3.033010440931793185e-04 2.933799819032178839e-04
-2.800621369919958220e-02 -9.322444194681858698e-02 1.171919329579441671e+00 4.059934863899247043e-02 1.375106462682144925e-02 -3.554102421670995299e-02 -2.954917508550523875e-02 -1.683179065257135731e-02 -1.763964857375402429e-02 -4.241017870442695056e-03 1.049412163931647511e-02 -7.264579680717125204e-03 1.525358587391468790e-01 -7.155022808247964161e-02 -3.647936772726733112e-01 -1.454248193066077222e-01 4.901382667067961246e-02 -3.738615281142994018e-01 -9.486425179735974086e-03 -2.695221894939920163e-03 1.618408702102663160e-02 9.193990060898497158e-03 4.844785369431888616e-03 1.565023938890006475e-02 -2.215703889091718767e-02 4.941964535740237668e-02 -1.839398000226423191e-01 -3.883387200070146294e-04 -1.175409653744174335e-03 -3.236156000059328859e-03 -2.617270692019884422e-04 6.692937525962120576e-03 7.040363675223965112e-02 4.436132093511553718e-04 -8.928955970966748060e-05 -2.475541232162185141e-04 4.544035455616154268e-02 6.488421915389028238e-02 -1.663497567598380966e-01 -9.533668333021430878e-04 2.658372235377203831e-03 8.841556137388368458e-03 3.390168679770174439e-03 1.759807459886276147e-03 9.139660434620115043e-03 1.156984823962815302e-03 2.136807823104866499e-03 1.230778629394827309e-02 1.111962098881699376e-02 8.295425285407559066e-03 -1.834451642077426781e-02 5.397341290259535795e-02 -6.805376230781709848e-03 -5.826120149479076249e-02 -5.531700818203603987e-02 -4.822108655854826474e-03 -5.248289141643664585e-02 -2.317182182349050712e-02 -1.524820015444013424e-02 -3.349539567944619795e-02 1.072419579581791434e-04 -2.404676502233883293e-04 7.867874748173448937e-03 1.204700408781198516e-03 -1.215566334036887516e-03 -6.363652747561846651e-04 -1.066750401187451089e-03 6.458139054133020225e-04 -9.226587836665530113e-04 -2.281844303691387462e-04 5.083363293523755246e-04 3.495993343129790180e-04 9.212414890679841879e-04 -1.473041519443071910e-03 -1.110025129596993107e-02 6.254993495005174578e-04 7.086472992835985210e-06 4.228262219055618255e-03 2.768448782532536992e-04 1.077143894910259311e-04 5.735318808864275572e-04 -6.595144198661041660e-04 9.259658043965496429e-05 5.697524286235827826e-04
-7.258532557096576687e-02 -4.710614814100958642e-02 4.059934863899247043e-02 1.671564808453419149e+00 -3.309335644498628132e-02 -3.056027305212232204e-01 4.775810365635008159e-02 3.968897307518020473e-03 3.847907591953761419e-02 -7.266563893155117415e-02 5.465985591983424374e-02 2.956051344229379194e-02 -3.222375172245938724e-01 -1.206698794165188549e-01 1.547213270101355318e-03 5.168400969437830436e-03 -4.241017870442725414e-03 -1.043034338238101391e-02 -3.226645953302951231e-01 1.182841001755992050e-01 -2.420172256511522388e-02 5.172652853233528775e-03 2.221845499018835872e-03 -1.080025727260675722e-02 -1.743603058309338427e-02 -4.393613255555046840e-04 -3.843702951311334451e-03 -3.450347008425299622e-01 -1.276651731235084117e-02 -1.163589416792135678e-01 8.974309398120692421e-03 -3.755830686200149152e-04 -3.457726388968495376e-03 -9.426851563442914528e-02 -1.077805299056255363e-02 -9.774844630544168855e-02 -4.144169406207400680e-03 3.189857709839504386e-03 8.749431988481572858e-03 -4.870920281829447251e-01 4.795510760555073138e-02 4.421911904373039270e-01 -5.266194296738870538e-03 1.504222000611523790e-03 1.396082422740923396e-02 -4.133775912484546379e-03 -1.239660342212478908e-03 9.193990060898479810e-03 3.935685370758285062e-02 4.418274181570051862e-02 -6.539869709317006410e-03 -4.045242243227445411e-02 -5.215974824796356518e-02 7.685988608024106258e-03 -1.056829338997477457e-03 3.004664548960376061e-04 -2.187357997120387143e-03 1.495718233020118873e-03 1.625164473022331496e-04 1.442333469807465570e-03 -4.051714555227569486e-02 5.266288783045451616e-02 -3.501662521524038368e-03 3.930772082816590129e-02 -4.402683940985828437e-02 2.930965229834786405e-03 1.495718233020118873e-03 5.933740052663639790e-04 1.358713088492064913e-03 -1.057301770530336442e-03 -8.985647754909372245e-04 -2.259167590114405551e-03 1.350209320900668235e-03 1.842482978135946692e-05 6.462863369461664285e-04 1.232573869219675449e-03 1.242494931409589450e-04 6.717976397203416061e-04 -6.865847466987193282e-03 2.116493267192152191e-04 2.381527357123971924e-03 7.780947346128013701e-04 -1.141394583378598903e-03 -1.085694905654942428e-02
-1.556236712378895534e-02 -3.721815615834706860e-03 1.375106462682144925e-02 -3.309335644498628132e-02 1.314720264152570595e+00 6.624812898924381521e-02 -3.948582751605242414e-03 5.507606810027978680e-03 -1.341422094389557382e-02 2.791219982416135587e-02 -2.139784141761857592e-02 -1.682423174804567600e-02 -1.449736471927308701e-01 -4.241754863633969697e-01 3.513000878312577679e-03 4.781007112496420478e-03 6.234678939092403241e-03 2.901674474797720157e-03 1.488438063098821429e-01 -4.242378473257338856e-01 3.012884857631879451e-02 -2.768921214065371474e-03 2.094288985147888318e-03 1.268951097249540819e-03 2.962618142536037422e-03 7.348200062032529331e-03 4.932185203010110630e-04 -1.537764639444245615e-02 -2.391953921054071341e-01 -3.563881754401104773e-02 2.829864881803608725e-04 -2.689552716545657446e-03 8.088027842484061918e-04 -3.668903284155002314e-03 2.347039855225511312e-02 -1.919961749524254271e-03 5.646501680687469882e-03 4.230151945187035981e-03 -4.573137238040049166e-03 4.799290212817912404e-02 -1.479995711606695574e-01 -6.230049110070422225e-02 6.212474657048245403e-04 5.950747587846320387e-03 -1.098875745421609880e-03 -3.673155167950567512e-03 4.298182085918220673e-03 7.601423363642981776e-04 -5.983487093073201757e-02 -6.157341897163980116e-02 4.998325617609888222e-03 -1.072892011114560951e-02 -1.941835329495455315e-02 7.238123514877225009e-03 -6.831359965088880729e-04 -8.451800122782676585e-04 -1.527371145721432340e-03 -3.897560146056783205e-04 -1.211314450241180937e-03 -8.928955970966510891e-05 -1.977125964999743891e-03 -3.391113542835892409e-03 -3.853151581968447797e-03 5.922874127407856681e-02 -6.861595583191490433e-02 9.231312151994061632e-03 -5.357373582579906535e-04 6.410895900847459784e-03 -3.297572099330615698e-04 1.478710697837320098e-04 -4.062911182555557690e-05 1.756028007623435493e-03 6.481760630775752633e-04 4.157397489126812579e-05 5.532173249736484135e-04 -3.798349524157209516e-04 3.916457407371088393e-04 -7.998265851241547581e-04 1.377610349806272522e-03 4.630821128201687703e-02 -4.316134484166718119e-03 9.840748829377495357e-04 -2.499918699257511201e-02 3.021672084142987703e-03
5.516630252305519677e-02 6.356755247182233060e-02 -3.554102421670995299e-02 -3.056027305212232204e-01 6.624812898924381521e-02 1.923329241490443486e+00 -3.840821118960928426e-02 -1.331123086973314343e-02 -1.207081463706801971e-01 5.052182812355393571e-02 -6.667615195801074313e-02 -1.768689172703956716e-02 3.269556909432209252e-02 3.424939640588335610e-02 -2.751342036727814078e-01 9.586108233168424975e-03 2.288930776684302421e-02 2.528548050148547721e-02 7.247099714001534881e-04 2.981042972317669675e-04 -2.759023773452041750e-01 1.047853139873220624e-02 -1.961110536035955837e-02 2.852730567993904537e-02 3.161937006247754478e-02 4.913287941695888925e-04 1.195960425423386007e-02 -1.313945476438688753e-01 -3.563787268094539828e-02 -5.621491155338097512e-01 6.519555153404205800e-03 8.210860041026395119e-04 4.670930565341109217e-03 -3.144646012145242697e-02 -1.927520654049925172e-03 6.428375867563080465e-03 7.280642352834208395e-03 1.507529021341517603e-03 -1.314210038097086281e-02 4.416393904069289000e-01 -6.258111543122032994e-02 -7.178842806134533294e-01 4.987459692354194452e-03 -8.881712817680870436e-04 -1.896340172881491506e-03 8.293063127743260238e-03 -5.309185566228755843e-03 -1.302399249775701602e-02 3.322138539039001023e-03 5.956416766240572695e-03 -3.632526056124995781e-03 -5.844356006647295765e-02 -7.610116103847548719e-02 1.259171764519435507e-02 -3.446388032180014178e-03 -2.097596005877885167e-03 8.679039690086112757e-03 -4.259442700224077075e-03 -1.823113285288907202e-03 -3.185605826043806047e-03 -5.947818512342623043e-02 7.959054034014532986e-02 4.348732259933714428e-03 -9.718389062367927683e-03 8.395108338840042914e-03 -4.421014284460608734e-03 -4.259442700224092687e-03 1.382334665134824425e-03 -3.540401907218209722e-03 -3.520087351305403039e-03 2.280899440625788754e-03 1.176354516809711027e-04 -1.842010546603149940e-03 -3.235211136993619997e-03 -6.543176730047055301e-04 -1.706895128206496791e-03 2.996160781368805912e-03 -1.145174035641425897e-03 1.006137435522093219e-02 -4.395502981686426509e-03 6.038147421424575577e-03 6.044761462884577080e-03 3.190330141372352529e-03 3.697721607659020925e-03
-7.261414389446992079e-02 -5.467261157122130233e-02 -2.954917508550523875e-02 4.775810365635008159e-02 -3.948582751605242414e-03 -3.840821118960928426e-02 1.671354103989765916e+00 3.370043096470542315e-02 3.054628907874979982e-01 -7.270910263257389372e-02 4.703481097954843176e-02 -4.059651404979538331e-02 5.183046346956339707e-03 -2.127359192447762261e-03 1.078750162121967782e-02 -3.224789297378829467e-01 -1.183011077107820330e-01 2.423526520394795811e-02 5.183046346956318023e-03 4.118185671900300056e-03 1.040577694267254445e-02 -3.223343656888292275e-01 1.206949182877601889e-01 -1.432412407617478494e-03 -1.745917972820331190e-02 4.318024210298115027e-04 3.853624013501289868e-03 -3.450304489587343593e-01 1.249345188636042867e-02 1.164137437370247607e-01 9.035725497391948469e-03 3.807798154814458604e-04 3.431742654661457202e-03 -9.432662471297006967e-02 1.050829458530214318e-02 9.776025709376306994e-02 -4.133303480951698236e-03 1.235408458416769727e-03 -9.189265745569927257e-03 -5.269973749001742418e-03 -1.514143062801502626e-03 -1.396035179587639535e-02 -4.870296672206078092e-01 -4.820596874949691080e-02 -4.421396954002227431e-01 -4.148421290003055650e-03 -3.191747435970929483e-03 -8.739983357824481630e-03 1.494773369954422587e-03 -3.888111515399684821e-04 -1.357295793893477116e-03 -1.058719065128897133e-03 8.947853232280545029e-04 2.257277863982996499e-03 -4.046801267285868309e-02 -5.266761214578310341e-02 3.445915600647111825e-03 3.932992511021010662e-02 4.411140465423939172e-02 -2.944193312754697037e-03 -1.056829338997477457e-03 -3.018837494945657719e-04 2.142004569966282808e-03 1.492883643822997489e-03 -1.610991527036724578e-04 -1.440916175208921141e-03 3.934740507692575939e-02 -4.390636936898018039e-02 6.535145393988416561e-03 -4.050155531169144507e-02 5.215455150110218097e-02 -7.692602649484106894e-03 1.474458814041646262e-03 -1.181078832138571927e-04 -6.590419883332533126e-04 1.343122847907826829e-03 -1.464537751852011335e-05 -6.396722954861758757e-04 8.021887427884225779e-04 1.165961023087054484e-03 1.085316960428655240e-02 -6.837501575015877096e-03 -2.759000151875316636e-04 -2.375385747196848488e-03
-2.807755086066073685e-02 -2.147248559980969099e-02 -1.683179065257135731e-02 3.968897307518020473e-03 5.507606810027978680e-03 -1.331123086973314343e-02 3.370043096470542315e-02 1.314627667572130676e+00 6.620230313055679161e-02 1.540693714947954061e-02 -3.717091300506109204e-03 1.371468739879158974e-02 2.891753412607750862e-03 2.162319125879059133e-03 1.121552458998665083e-03 -1.486949903770326542e-01 -4.243498135990206865e-01 3.025120834332832576e-02 -4.658174913954019405e-03 6.178932018215468891e-03 2.750968815816858849e-03 1.450955345282075593e-01 -4.240961178658773090e-01 3.615990952475050570e-03 -2.884194508082131569e-03 7.366152460281035451e-03 4.875493419067447685e-04 1.519953970655595586e-02 -2.390083092183964419e-01 -3.549945024181870579e-02 -1.058246633595913465e-04 -2.689552716545660048e-03 8.026611743212818881e-04 3.643864412913541163e-03 2.352472817853348136e-02 -1.812719791566081741e-03 3.655675201234896525e-03 4.315189621101011425e-03 7.506937057071970832e-04 -6.514830838075691844e-04 5.947912998649189029e-03 -1.128166500458636663e-03 -4.825557406044672648e-02 -1.480444521562908067e-01 -6.258064299968746358e-02 -5.666816236600251411e-03 4.218341156865656333e-03 -4.569830217310057521e-03 5.258162960680414161e-04 6.427903436030254006e-03 -3.269226207359157916e-04 -1.587369950394127696e-04 -4.535342715411832138e-05 1.765949069813390043e-03 1.945945483831302636e-03 -3.424183750135766785e-03 -3.554574853203856973e-03 -5.916212842794596471e-02 -6.864335686082051469e-02 9.230839720461209152e-03 6.727425027860473245e-04 -8.395108338840004967e-04 -1.211786881774042741e-03 3.817246785471433389e-04 -1.204700408781212177e-03 -8.834469664394713900e-05 5.990384593452890288e-02 -6.152523095528854291e-02 5.000215343741305080e-03 1.071238500749567210e-02 -1.938339336152325454e-02 7.230092178818686884e-03 6.892776064359925356e-04 3.788900893500219552e-04 -7.960471328613126941e-04 -2.858210773775066507e-04 5.291233167980516003e-05 5.560519141707765192e-04 -1.193834483525534236e-03 -2.499399024571369657e-02 3.038679619325778455e-03 -1.753193418426297846e-03 4.632143936493682279e-02 -4.303378832779617899e-03
-5.048356116939271832e-02 -6.662134990019949465e-02 -1.763964857375402429e-02 3.847907591953761419e-02 -1.341422094389557382e-02 -1.207081463706801971e-01 3.054628907874979982e-01 6.620230313055679161e-02 1.923227196279346796e+00 -5.520362461415076472e-02 6.352597849693109033e-02 -3.550086753641730486e-02 -1.040105262734400578e-02 -1.961299508649093359e-02 2.850179437716487268e-02 -6.826635649760399299e-04 3.354263883272826530e-04 -2.759604864237454325e-01 -9.587997959299883466e-03 2.290820502815719278e-02 2.529114967987977636e-02 -3.274470197373899327e-02 3.423427859683202124e-02 -2.751214480213942659e-01 -3.165149540671169381e-02 4.752661220525057021e-04 1.188307034591127437e-02 1.313458871959845009e-01 -3.529063550429661911e-02 -5.622743098900164771e-01 -6.477036315447135678e-03 7.960471328613482559e-04 4.587310184025665191e-03 3.137370566539277733e-02 -1.923741201787082349e-03 6.413730490044592877e-03 -8.283614497086169010e-03 -5.321468786082937663e-03 -1.301737845629702753e-02 -5.027143941114088979e-03 -8.862815556366957729e-04 -1.847207293464547383e-03 -4.415671083824019849e-01 -6.285937760407213359e-02 -7.178195574934520540e-01 -7.264107249184284867e-03 1.482490150100154030e-03 -1.313359661337946266e-02 4.221175746062797232e-03 1.528316008787112363e-03 -3.537567318021034128e-03 3.532370571159693280e-03 2.277592419895710808e-03 1.242494931410185761e-04 5.943472142240346923e-02 7.964014565109511778e-02 4.392195960956427059e-03 9.688625875798051457e-03 8.403139674898595785e-03 -4.410148359204949658e-03 3.452057210574218781e-03 -2.092871690549322206e-03 8.734314179430229322e-03 4.244324891172659812e-03 -1.834924073610289669e-03 -3.182771236846695505e-03 -3.308910456119068706e-03 6.071217628724416560e-03 -3.623549857000762237e-03 5.850025185041558828e-02 -7.606950812577414900e-02 1.257565497307729097e-02 1.656817385723810196e-03 3.005609412025855506e-03 -1.100765471553021534e-03 1.720595642659258169e-03 -3.240407883855003779e-03 -6.132161296462745968e-04 -5.983345363613321033e-03 3.149228598013965180e-03 3.770003632185914364e-03 -9.953659965729950987e-03 -4.454084491760520841e-03 6.029171222300254429e-03
8.448398615746127716e-02 4.045431215840583627e-02 -4.241017870442695056e-03 -7.266563893155117415e-02 2.791219982416135587e-02 5.052182812355393571e-02 -7.270910263257389372e-02 1.540693714947954061e-02 -5.520362461415076472e-02 1.658256412172883332e+00 -2.577988010061862401e-01 2.746055527875160968e-02 -1.111489667348843427e-02 -2.620577712748772825e-02 2.059140079103443516e-02 -1.108466105538569862e-02 -2.915327746097243905e-02 -1.570456901517840523e-02 -3.026963317310968904e-01 1.103363844983731509e-02 1.082052458536626183e-01 -3.029967981859930104e-01 -1.132465627407624326e-02 -1.072358163482433763e-01 -4.452653024215939004e-01 -1.137808828044217513e-01 1.231298304080968853e-02 -6.491209261432840175e-03 -1.070529853450278082e-03 9.401387503821932886e-05 -6.469382924614963670e-02 -1.024236287545784996e-01 1.120985541159236210e-02 -5.369656802434261827e-03 -4.176294750441647942e-04 4.866044788409625054e-05 -2.095233848213627972e-03 1.372319116638297427e-02 -1.476348540173027992e-03 1.766893932878942780e-04 1.309060534388962679e-02 -2.165153715076193960e-03 2.088147375220667304e-04 1.322572076228626173e-02 -6.779392496474609224e-04 -4.630877819985629862e-01 3.948866210524951681e-01 -4.298937976370785508e-02 2.887501528812063366e-03 1.134308110385781783e-03 -4.081336012337627092e-03 3.082143320348468968e-03 1.219818217832575012e-03 -1.487686896961559497e-03 3.093954108669883744e-03 1.425798366157531201e-03 1.488159328494423903e-03 2.900257180199169223e-03 2.056022030986614114e-03 3.840395930581350179e-03 3.310422237024196468e-02 -6.502075186688553027e-03 -3.419506677960502949e-02 -4.008534313124585691e-02 7.981730747591592179e-03 6.009140125307251001e-02 -4.010990957095435239e-02 -5.182101483890626942e-03 -6.050194425512381291e-02 3.306406568994922635e-02 1.024703994763310425e-03 3.511441854254157557e-02 1.315296630622652188e-02 1.413515146303295170e-03 -9.684846423534381604e-05 -9.554927751999993044e-03 4.282119413801140084e-03 -4.502272508111838717e-04 9.302176881922155638e-04 -2.296017249677116353e-04 -5.792010592807028506e-04 9.632878954920977461e-04 -6.803014073118832409e-05 6.330582540262042965e-04
-4.025730820920523506e-02 -1.025785862973550844e-01 1.049412163931647511e-02 5.465985591983424374e-02 -2.139784141761857592e-02 -6.667615195801074313e-02 4.703481097954843176e-02 -3.717091300506109204e-03 6.352597849693109033e-02 -2.577988010061862401e-01 2.013559884813557854e+00 -9.336617140667521908e-02 -1.474458814041648864e-03 7.367097323346753421e-03 -1.322335860462218408e-03 5.933740052663097689e-04 6.954664595163953869e-03 3.418987003274408590e-03 4.881351570074894675e-02 -2.621097387434915271e-01 -3.016758796201295112e-02 1.631778514482472298e-02 -2.712938077421999661e-01 7.468670102910659331e-03 -2.023887238121776788e-01 -6.354397813833285724e-01 4.982310188646086463e-02 -3.006554275091638528e-03 7.325995779988296250e-03 -1.162654002357089511e-03 -4.224955198325625744e-03 8.403612106431420509e-03 6.815769724504520781e-03 3.959921108393719275e-03 5.390443789879814304e-04 -9.165171737391352141e-05 1.038829697595686739e-02 -6.929625723922682237e-03 2.126414329382051230e-03 1.070577096603567667e-02 -1.130056226590062801e-02 1.288320790096650782e-03 1.117158845743112389e-02 -1.101001687319457314e-02 3.161039386335333986e-03 4.178104163212364996e-01 -7.557510852664102163e-01 6.490358884673738671e-02 5.310130429294441720e-04 1.039680074354825887e-02 2.296017249677319641e-04 -6.212474657048109878e-04 -9.269106674623028494e-04 -3.170015585459557122e-04 -6.614041459975373953e-04 -9.429733395793348655e-04 6.354204116904612742e-04 2.825140566475154401e-04 1.214621470971153283e-03 -6.722700712531747870e-04 -6.921121956331166298e-04 -5.725870178207134037e-03 1.628943925285300954e-03 -5.326712776097661250e-02 1.262289812636280088e-02 7.671484959965460537e-02 -5.701823413184824163e-02 6.428375867563077863e-03 -8.354998901700622094e-02 -1.263187432548709341e-02 -7.605675247438728470e-03 -1.318603651352641230e-02 6.246489727413767276e-03 4.418652126796346336e-03 -2.645616583991613254e-05 8.062988971242739111e-03 2.438691572599486265e-03 -1.501387411414377903e-03 -4.176294750441334608e-04 -3.047183386917034185e-04 2.910178242389338012e-04 -5.163676654109186377e-04 -3.486544712472678244e-04 -9.495873810392956027e-05
4.341173355408041792e-03 1.049790109157930362e-02 -7.264579680717125204e-03 2.956051344229379194e-02 -1.682423174804567600e-02 -1.768689172703956716e-02 -4.059651404979538331e-02 1.371468739879158974e-02 -3.550086753641730486e-02 2.746055527875160968e-02 -9.336617140667521908e-02 1.172181056648643249e+00 -9.273358558418199477e-03 4.774393071036436322e-03 1.572346627649264666e-02 9.425009080464744060e-03 -2.766086624868231009e-03 1.611700174336117009e-02 1.454205674228120360e-01 4.904973146717662991e-02 -3.740160132255431757e-01 -1.524867258597298880e-01 -7.168109161708058341e-02 -3.646647034642038210e-01 2.250616579369725534e-02 4.959727961375600541e-02 -1.839312962550509467e-01 3.099150855530953324e-04 -1.157929687028525683e-03 -3.223872780205093696e-03 4.379440309570427087e-04 6.880492844505703420e-03 7.042253401355386133e-02 -4.469202300810977933e-04 -8.551010744682473891e-05 -2.475541232162148820e-04 -1.139977288780040813e-03 2.120272719454929095e-03 1.231014845161254936e-02 -3.389696248237320658e-03 1.763586912149122440e-03 9.144384749948671065e-03 9.538392648350156253e-04 2.664986276837181048e-03 8.835886958994100537e-03 -4.542476431557731370e-02 6.484122788440044305e-02 -1.663620399796923166e-01 1.074309305713135217e-03 8.404556969497103350e-04 -9.335247089222202185e-04 2.371606294933862767e-04 5.106984870166704493e-04 3.425128613201484538e-04 -9.968305343248417324e-05 -2.357433348948337164e-04 8.067240855038414898e-03 -1.194306915058393221e-03 -1.206590134912631854e-03 -6.273890756319425556e-04 5.532456708656174199e-02 -4.783841701693549234e-03 -5.230289500241874778e-02 2.317701857035192256e-02 -1.523402720845447485e-02 -3.349114379565050481e-02 -1.113568366093408910e-02 8.484397898549702818e-03 -1.835727207216136803e-02 -5.394553944215688124e-02 -6.834666985818730993e-03 -5.825411502179792672e-02 -6.840808595745816482e-04 1.133835678853161322e-05 4.242907596574137935e-03 -9.439182026450447039e-04 -1.472569087910210323e-03 -1.110119615903563603e-02 5.144779392795043819e-04 9.495873810392956027e-05 5.678627024921631058e-04 -3.694414586929045978e-04 1.044073687610414967e-04 5.749491754849990911e-04
-3.030695526420526531e-01 -1.635321750978889488e-02 1.525358587391468790e-01 -3.222375172245938724e-01 -1.449736471927308701e-01 3.269556909432209252e-02 5.183046346956339707e-03 2.891753412607750862e-03 -1.040105262734400578e-02 -1.111489667348843427e-02 -1.474458814041648864e-03 -9.273358558418199477e-03 1.706362225437414670e+00 -2.246147377068916651e-01 2.962698455896651817e-01 3.068915237428525983e-02 2.837896217862230334e-03 -4.187916566149771369e-02 4.375849829919636197e-02 4.230907835639610703e-02 -1.241030393657790130e-02 7.359538418821084255e-03 -1.245565736373201518e-02 1.580141747941377420e-02 -4.328464947174245903e-02 5.127724614458972763e-02 4.745433018072403586e-02 -6.626655381902510356e-02 -6.785628592708345397e-02 -3.068112103822674339e-02 -3.097261129399739646e-03 8.734786610963071393e-03 -1.726737252586398735e-03 9.933817841350058367e-03 -2.195389333178950856e-03 -5.562881299372047540e-03 -4.249238179114402103e-02 1.078136001129255048e-02 5.275076009556563250e-02 -3.997148713182770846e-02 -5.138921241787645922e-02 4.530618400083188078e-04 -4.788566017022068827e-03 1.307218051410848850e-03 4.057242004161976286e-03 -4.429990483584863963e-03 -3.650950885906339202e-03 -6.708527766544053863e-05 -4.461629223340191075e-01 4.248921649987386640e-01 -6.021328858854918531e-02 -4.349894441504566500e-01 -3.450120241289530987e-02 -4.093331048956796447e-01 -9.222335952869843700e-03 -1.968622197408357623e-03 -1.325879096958614695e-02 4.795180058482051248e-04 -4.459281238621876434e-03 -2.977735951587457287e-03 -8.796675141767079306e-04 2.118855424856360380e-03 3.628274172329281396e-03 -1.037176187230692825e-02 1.603857810890718660e-02 -1.936969284707093161e-04 -3.044821229252880207e-03 1.738075609374940432e-03 -2.558689181944730391e-03 -2.644671720924377401e-03 1.117773006735814888e-03 -1.242022499876800938e-03 -8.440461765994167198e-03 -2.081533333760771619e-03 -6.306960963619377778e-04 -5.907756318356476716e-03 1.659179543388059151e-03 -5.168400969437654795e-04 -9.144384749948671065e-03 5.783506825215521674e-03 -1.031790467756130147e-03 -7.794175429048002396e-03 -3.743547466346018506e-03 3.203085792759415018e-04
1.126749205860074279e-02 -2.714841976499407505e-01 -7.155022808247964161e-02 -1.206698794165188549e-01 -4.241754863633969697e-01 3.424939640588335610e-02 -2.127359192447762261e-03 2.162319125879059133e-03 -1.961299508649093359e-02 -2.620577712748772825e-02 7.367097323346753421e-03 4.774393071036436322e-03 -2.246147377068916651e-01 1.818748017925314597e+00 1.908434420122579259e-02 1.255817500636163125e-02 2.082430953673214749e-02 5.979565911350501195e-03 -4.303709534852624696e-02 -1.536281204431085290e-01 2.102320321206424709e-03 1.248116866650619133e-02 -1.182023695204152160e-02 1.898844060005615286e-02 7.036584222961117518e-02 3.972204328248006913e-03 -6.766117170401418635e-02 -2.190523288390527901e-02 -2.095139361907024170e-02 -3.380483833346646649e-02 1.561764161313322456e-02 -7.889606598684789640e-03 1.138134805801887736e-02 1.541402362247232261e-02 -1.950197367626995337e-03 4.879272871330328672e-03 -5.487575713034913150e-02 1.592141508875904304e-02 6.853233545059950194e-02 8.692740204538753138e-04 3.681186504009096097e-03 4.530618400083066648e-04 -3.943386004743814829e-03 7.941574067298862952e-04 4.948720306660077742e-03 -4.305268558911031287e-03 -1.645479028935281293e-03 4.726677486218040097e-03 4.269240930215496554e-01 -7.819455240371095961e-01 7.600195041657586970e-02 -4.110154335841775808e-02 -1.677193357735858315e-01 -6.633080450749342938e-02 -1.844845135800248339e-03 1.781066878864766539e-04 -1.679021667768007715e-03 -4.125272144893144498e-03 -5.546346195722145263e-04 3.914095249706799756e-03 -7.171983100277464114e-03 8.260465351976258724e-03 7.473866849772017526e-04 1.064435486676449001e-02 -1.021255244573467807e-02 2.516642775520577802e-03 -1.910040687334292348e-03 -1.073600658413843834e-02 -1.268006234183832390e-03 -3.014585611150158440e-03 1.439971312143188209e-03 -2.283261598290034673e-03 1.499497685282962130e-03 -2.090509532885034220e-03 -3.247966788380713711e-03 -1.582645635065510741e-04 2.206727689967448534e-03 2.304993448801384050e-03 -9.765159784120652992e-04 -1.510363610538638986e-03 1.466899909515958014e-03 -2.733016417568358367e-03 8.418729915482805679e-04 -1.502332274480052505e-04
1.074365997497068875e-01 7.502685173276215681e-03 -3.647936772726733112e-01 1.547213270101355318e-03 3.513000878312577679e-03 -2.751342036727814078e-01 1.078750162121967782e-02 1.121552458998665083e-03 2.850179437716487268e-02 2.059140079103443516e-02 -1.322335860462218408e-03 1.572346627649264666e-02 2.962698455896651817e-01 1.908434420122579259e-02 1.763267548432910559e+00 4.089272862089569915e-02 -4.142941084221939824e-02 -1.507906966567791329e-01 -2.459006128512212282e-03 3.269698638892061526e-02 1.526756984728720734e-02 -1.582456662452370877e-02 1.902245567042174304e-02 -2.807991301832502007e-02 -4.406841338474972759e-03 -5.237375973234704996e-02 -1.410066396113442491e-02 -7.525598102619722451e-02 -8.517609835309442046e-02 1.886277381231662303e-02 -1.277360378534393714e-02 2.917737146914807685e-03 -1.361642163995766160e-02 -7.248044577067332649e-03 8.886437133009638095e-04 -1.293234078038307810e-02 1.147347220692567123e-02 -1.759807459886274846e-03 -1.116450198443826210e-02 5.009900190164841977e-02 6.809486385117541341e-02 -6.911673325674149229e-04 6.284284250042222394e-03 2.775062823992480165e-03 -5.871851521859475752e-03 5.285563989585942771e-03 4.205585505478559583e-03 -1.990354047919701795e-03 -5.902654057801647036e-02 7.754821882361151442e-02 -1.614922157390191182e-01 -4.124204449628895430e-01 -6.521870067915189195e-02 -7.675878573221017742e-01 -9.573825013314213664e-03 -2.370661431868285526e-03 -2.123863199104630839e-02 1.037884834529976055e-02 4.162594235988721983e-03 8.949742958412259392e-03 4.473926616140416063e-03 2.137752686170578831e-03 -1.127835798385640187e-02 -2.489714178147850064e-04 3.571582388386658567e-04 3.958976245328125988e-04 3.632998487657846526e-03 -1.199976093452660274e-03 3.427490770865747154e-03 3.038207187792919470e-03 -1.139032425714303978e-03 1.838703525873126420e-03 -6.661284613260459297e-05 3.183243668379540613e-03 4.835809170307634255e-03 1.838703525873129022e-03 -2.172712619601867463e-03 -1.103127629217306917e-03 -5.943188683320656859e-04 8.639827872859127955e-03 -1.949252504561291245e-03 2.875690740490675478e-03 -3.339618505754659433e-03 7.615596309628670010e-04
-3.025716098064231696e-01 -4.895288300294125400e-02 -1.454248193066077222e-01 5.168400969437830436e-03 4.781007112496420478e-03 9.586108233168424975e-03 -3.224789297378829467e-01 -1.486949903770326542e-01 -6.826635649760399299e-04 -1.108466105538569862e-02 5.933740052663097689e-04 9.425009080464744060e-03 3.068915237428525983e-02 1.255817500636163125e-02 4.089272862089569915e-02 1.705937037057845052e+00 -2.834924623520587161e-01 -2.407695339728813111e-01 7.330247663784022344e-03 -1.491986023910564507e-02 -1.347658190623248625e-02 4.381046576781050250e-02 4.316748645159433628e-02 2.456643970847956823e-03 -4.351566849130879266e-02 3.981700202058397614e-02 -5.716657763316485008e-02 -6.605821151303592487e-02 -5.957928547145725784e-02 4.434903771526561844e-02 -3.088284930275733350e-03 8.893051174469607939e-03 -1.138559994181595318e-04 9.909251401641672174e-03 -9.382490242507719042e-04 5.910590907553610676e-03 -4.245128024778557774e-02 -7.889606598684983929e-04 -5.380192025616885310e-02 -4.766834166510750675e-03 4.355818732926610478e-04 -4.273615646209732999e-03 -4.004424158788742749e-02 -5.032435174282042650e-02 1.056876582150761273e-02 -4.432825072781996188e-03 -3.558354305466726250e-03 8.206135725697928868e-04 4.771558481839102001e-04 -2.906871221659124323e-03 3.944330867809551014e-03 -9.209580301482708786e-03 1.046435845274650261e-03 1.343737008900548757e-02 -4.354151049615593294e-01 5.445009631924643129e-02 4.076588075432401870e-01 -4.457169469670037021e-01 4.272037724889999888e-01 -3.259872063008668885e-02 -2.652703056982958461e-03 1.452254531997412097e-03 1.189110168196990357e-03 -3.033482872464362146e-03 1.774452837404789539e-03 2.124524603250603147e-03 -1.038073807143118782e-02 1.651478909402538664e-02 -3.362295219331705963e-03 -8.801399457095669156e-04 1.205172840314054899e-03 -3.916457407371066492e-03 -8.044564141461364032e-03 -1.905316372005747168e-03 9.552565594335721971e-04 -5.689020518644441991e-03 1.734296157112073973e-03 1.856655924121756898e-04 -7.644887064665721078e-03 -3.706225375250406760e-03 4.974704040967056068e-04 -9.169423621190010351e-03 5.849647239815251344e-03 -2.692859737275722816e-04
-1.106907081480148873e-02 -2.622287914897710182e-01 4.901382667067961246e-02 -4.241017870442725414e-03 6.234678939092403241e-03 2.288930776684302421e-02 -1.183011077107820330e-01 -4.243498135990206865e-01 3.354263883272826530e-04 -2.915327746097243905e-02 6.954664595163953869e-03 -2.766086624868231009e-03 2.837896217862230334e-03 2.082430953673214749e-02 -4.142941084221939824e-02 -2.834924623520587161e-01 1.802369761544284632e+00 -2.752338867262138847e-02 1.493922993195272511e-02 -1.851789879333219646e-02 -2.086588351162341898e-02 -4.217538023259805730e-02 -1.537547320939137430e-01 3.279383485315597035e-02 6.864619145001760181e-02 2.832510498387695932e-02 5.822954858208943818e-02 -6.772778455014706600e-03 6.136413180258485506e-03 3.666541126490577285e-02 1.677273671096436714e-02 -1.115741551144542806e-02 -1.191944757394115470e-02 1.662817266191057505e-02 -3.674100031016265533e-03 -6.948522985236882041e-03 -5.554283045474091296e-02 3.850316992771399705e-04 -7.107685168655855645e-02 -4.693607278918155747e-03 -1.068167695786007660e-03 -5.679099456454500885e-03 -9.500598125721650827e-03 -1.101852064078595074e-02 1.404066515646183125e-03 -4.951554895857204763e-03 -3.156315071006771458e-03 -4.459281238621900720e-03 -6.035312832227443351e-03 -1.216133251876309884e-02 -1.618078000029663562e-03 5.541621880393474099e-04 7.072300046845011491e-04 -6.543176730047014101e-04 4.903650338425667721e-02 -1.678360263622011017e-01 -6.648245502954001906e-02 4.295701820370725343e-01 -7.739217468830937863e-01 5.950369642620040311e-02 -3.387334090573042213e-03 2.088619806753618663e-03 1.468789635647365331e-03 -2.332866909239859898e-03 2.064998230110856332e-03 1.458868573457408179e-03 1.073411685800701454e-02 -2.087296998461625128e-02 -1.185803147467053356e-04 -7.710555047732606943e-03 7.234816494147231630e-03 -1.900592056677179002e-03 1.243439794475350788e-03 -1.470206930245937082e-03 4.569830217310057521e-03 -6.462863369461582970e-04 1.753193418426314109e-03 -2.941831155090430736e-03 -2.817581661949467887e-03 1.601070464846874111e-03 -1.842482978136028007e-04 -3.656620064300598232e-04 -3.675517325614828176e-03 -9.722640946163696712e-04
-1.080814687920544637e-01 -3.032443523092093196e-02 -3.738615281142994018e-01 -1.043034338238101391e-02 2.901674474797720157e-03 2.528548050148547721e-02 2.423526520394795811e-02 3.025120834332832576e-02 -2.759604864237454325e-01 -1.570456901517840523e-02 3.418987003274408590e-03 1.611700174336117009e-02 -4.187916566149771369e-02 5.979565911350501195e-03 -1.507906966567791329e-01 -2.407695339728813111e-01 -2.752338867262138847e-02 1.779135578758457292e+00 1.351862831265659287e-02 -2.082430953673214749e-02 -2.207341850960176100e-02 1.247833407730907472e-02 2.047990694928057340e-03 1.529497087619281770e-02 -9.317767122506656965e-03 4.311268439378310169e-02 -3.839687283282074148e-02 8.044942086687631444e-02 8.799273515197816864e-02 -7.785671661456607454e-03 1.036939971464257218e-02 -3.425601044734335934e-03 -1.026499234588162252e-02 3.862127781092797134e-03 -2.927185777571913658e-03 -1.120135164400098103e-02 5.055017401554276132e-05 -4.407786201540678152e-04 4.084170601534728093e-03 -5.827915389303937529e-03 -3.855041308099871594e-03 -4.458336375556186219e-03 -4.975507174572969121e-02 -6.580593307449111862e-02 1.436853264026342024e-02 -4.787621153956398562e-03 -4.265584310151194873e-03 -5.810907854121062643e-05 -9.492094358130233334e-03 -2.622467438880195928e-03 1.036562026237981306e-02 9.438709594917570056e-03 -5.040844455566961596e-04 -1.226243286679414880e-02 4.114203074078347511e-01 -6.736353983831530612e-02 -7.781022935173309563e-01 -3.470482040355597764e-02 5.817474652427823134e-02 -1.576036317920865015e-01 -2.654592783114359273e-03 1.192417188926962485e-03 -9.490204631998802598e-03 -3.409538372617253177e-03 2.298379407341407266e-03 2.773173097861057670e-03 -2.354126328218340315e-03 1.580755908934089763e-03 3.637722802986401464e-04 -3.146394008816806934e-03 -4.145114269273082221e-03 -1.484852307764444835e-03 -5.801459223464004375e-04 -2.159956968214787193e-03 4.470619595410427888e-03 -1.980905417262596689e-03 1.895395309815765296e-03 -9.618706008935478963e-04 -2.260112453180123521e-03 3.197889045898043379e-03 6.708527766546493317e-05 7.275445605972815939e-04 -8.300622032268965833e-03 1.119662732867134276e-04
-1.114749444925547742e-02 -6.387274324204253798e-04 -9.486425179735974086e-03 -3.226645953302951231e-01 1.488438063098821429e-01 7.247099714001534881e-04 5.183046346956318023e-03 -4.658174913954019405e-03 -9.587997959299883466e-03 -3.026963317310968904e-01 4.881351570074894675e-02 1.454205674228120360e-01 4.375849829919636197e-02 -4.303709534852624696e-02 -2.459006128512212282e-03 7.330247663784022344e-03 1.493922993195272511e-02 1.351862831265659287e-02 1.705345552778710028e+00 2.838604865161530322e-01 2.404752091279123705e-01 3.072411230771658272e-02 -1.257140308928156834e-02 -4.086060327666152237e-02 -4.318543884984282766e-02 -3.983731657649679236e-02 5.726909527579443493e-02 -6.640970057348034861e-02 5.933551080050390725e-02 -4.449974337424648929e-02 -3.070804963559809961e-03 -8.877933365418241851e-03 2.045628537263837875e-04 9.957911849525682285e-03 9.462803603093282445e-04 -5.909173612955043696e-03 -4.427628325920579880e-03 3.566858073058090401e-03 -8.158892572412449959e-04 -4.004991076628167113e-02 5.030120259771052316e-02 -1.061317438559603032e-02 -4.795180058482029564e-03 -4.450305039497675632e-04 4.246687048836987263e-03 -4.249379908574258541e-02 7.865985022042034681e-04 5.384207693646157755e-02 -1.033066032894853700e-02 -1.679257883534437945e-02 3.354263883273173475e-03 -8.957301862938104198e-04 -1.199976093452692801e-03 3.917402270436784462e-03 -2.659789529975772546e-03 -1.456033984260273135e-03 -1.081395778705965781e-03 -3.029230988668685492e-03 -1.793350098719013411e-03 -2.129721350112041139e-03 -4.354344746544063782e-01 -5.472741362903253692e-02 -4.075595969213405834e-01 -4.450848335760431151e-01 -4.269817296685579633e-01 3.266297131855504243e-02 4.521169769426008379e-04 2.638530110997264807e-03 -3.949055183138103567e-03 -9.203438691555591855e-03 -1.051160160603229268e-03 -1.344445656199829905e-02 -6.549790771506947516e-03 -1.731461567914952589e-03 -2.154287789820491517e-04 -7.225840295022985943e-03 1.898702330545753904e-03 -9.925786505291405749e-04 -9.079661629947485824e-03 -5.847757513683859640e-03 2.371606294933998292e-04 -7.742207960433929517e-03 3.718508595104676184e-03 -4.913287941695821705e-04
2.909658567702980841e-02 6.976868877208185216e-03 -2.695221894939920163e-03 1.182841001755992050e-01 -4.242378473257338856e-01 2.981042972317669675e-04 4.118185671900300056e-03 6.178932018215468891e-03 2.290820502815719278e-02 1.103363844983731509e-02 -2.621097387434915271e-01 4.904973146717662991e-02 4.230907835639610703e-02 -1.536281204431085290e-01 3.269698638892061526e-02 -1.491986023910564507e-02 -1.851789879333219646e-02 -2.082430953673214749e-02 2.838604865161530322e-01 1.803704853056133706e+00 -2.751110545276714767e-02 -2.846399985453648696e-03 2.089422940359474123e-02 -4.139823036105094722e-02 -6.855879161643940733e-02 2.825376782241579426e-02 5.823663505508228089e-02 6.973561856478154540e-03 6.303653942889289423e-03 3.654777581322479069e-02 -1.684407387242567097e-02 -1.116780900516824854e-02 -1.196527343262812453e-02 -1.649541940117847313e-02 -3.683548661673373241e-03 -6.935767333849785291e-03 4.891083659651709187e-03 -3.207810108088002266e-03 -4.447942881833370082e-03 9.464693329224621240e-03 -1.098403313888750808e-02 1.391783295791922809e-03 4.731874233079451202e-03 -1.061081222793175795e-03 -5.603037979664771129e-03 5.552109860422958787e-02 3.368436829258921340e-04 -7.104992308918581245e-02 -1.068498397859004440e-02 -2.119044397469507443e-02 -7.606147678971923991e-05 7.677957271965582010e-03 7.234816494147242039e-03 -1.926575790984230620e-03 3.341508231886080628e-03 2.093816553615018491e-03 1.437609154478910849e-03 2.398534892306759640e-03 1.962008155948375202e-03 1.463592888785957263e-03 -4.935539466893404392e-02 -1.679366542786993044e-01 -6.692843039655549386e-02 -4.293471943535648871e-01 -7.745845683236898260e-01 5.968038581948829913e-02 6.060351703468780035e-03 -1.234936026883954631e-02 -1.617605568496796337e-03 -5.640832502293237523e-04 6.925846271659864568e-04 -6.902224695017077950e-04 5.971534575291979115e-04 1.697446497549376723e-03 -2.898367454067734585e-03 -1.310997503673670640e-03 -1.429577818420381397e-03 4.616128507529885031e-03 1.606267211708324464e-04 -3.704808080651864934e-03 -1.029428310091862328e-03 2.620105281215921386e-03 1.602015327912582757e-03 -8.834469664396340204e-05
1.573291490714976912e-02 3.447805326778558607e-03 1.618408702102663160e-02 -2.420172256511522388e-02 3.012884857631879451e-02 -2.759023773452041750e-01 1.040577694267254445e-02 2.750968815816858849e-03 2.529114967987977636e-02 1.082052458536626183e-01 -3.016758796201295112e-02 -3.740160132255431757e-01 -1.241030393657790130e-02 2.102320321206424709e-03 1.526756984728720734e-02 -1.347658190623248625e-02 -2.086588351162341898e-02 -2.207341850960176100e-02 2.404752091279123705e-01 -2.751110545276714767e-02 1.779284867122839175e+00 4.181916685682508794e-02 6.022084749307484580e-03 -1.507694372378006187e-01 9.344223288346529405e-03 4.302717428633628244e-02 -3.846017865822334847e-02 -8.069461283242830574e-02 8.794879901942262435e-02 -7.988817220584419274e-03 -1.040058019581127299e-02 -3.457726388968503616e-03 -1.033302248661279593e-02 -3.864017507224116414e-03 -2.908288516257697374e-03 -1.119851705480384707e-02 4.787148722423527000e-03 -4.257552974092654145e-03 -5.858151007406690088e-05 4.977207928091248457e-02 -6.577191800412553191e-02 1.440679959442471916e-02 5.859568302005235818e-03 -3.842285656712776144e-03 -4.421486715993478561e-03 -6.566798306689334511e-05 -4.388888940226508490e-04 4.103067862848948713e-03 2.309717764129936169e-03 1.768311227477672824e-03 3.703863217586117257e-04 3.147811303415368710e-03 -4.142752111608798138e-03 -1.479655560903036767e-03 2.659789529975771245e-03 1.195724209656953696e-03 -9.476976549078846429e-03 3.394892995098736099e-03 2.325308004714167313e-03 2.773645529393914053e-03 -4.114240868600975709e-01 -6.775943746284809888e-02 -7.779548948790802054e-01 3.477426783888570155e-02 5.840576554384450253e-02 -1.576792208373433701e-01 9.533195901488648871e-03 -2.432077531139476521e-03 1.035711649478841812e-02 -9.450992814771807388e-03 -5.173125284766379086e-04 -1.224873235234135230e-02 2.083895491425066544e-03 1.889726131421498243e-03 -9.240760782651164136e-04 6.793565442460324563e-04 -2.147201316827687841e-03 4.511248707235989211e-03 -6.883327433702854077e-04 -8.314794978254628696e-03 1.407845967909095771e-04 2.299324270407116996e-03 3.187495552175225073e-03 8.976199124252680437e-05
-1.118859599261387214e-02 1.398869768784753373e-03 9.193990060898497158e-03 5.172652853233528775e-03 -2.768921214065371474e-03 1.047853139873220624e-02 -3.223343656888292275e-01 1.450955345282075593e-01 -3.274470197373899327e-02 -3.029967981859930104e-01 1.631778514482472298e-02 -1.524867258597298880e-01 7.359538418821084255e-03 1.248116866650619133e-02 -1.582456662452370877e-02 4.381046576781050250e-02 -4.217538023259805730e-02 1.247833407730907472e-02 3.072411230771658272e-02 -2.846399985453648696e-03 4.181916685682508794e-02 1.706411358316831661e+00 2.246898543206156673e-01 -2.960997702378372898e-01 -4.316559672546303045e-02 -5.130700933115962120e-02 -4.720583119444210496e-02 -6.634261529581478301e-02 6.755109515685887855e-02 3.084647207472609662e-02 -3.040569345457333657e-03 -8.710220171254584587e-03 1.792877667186143584e-03 9.910668696240087366e-03 2.202003374638889909e-03 5.565243457036345501e-03 -4.434714798913410444e-03 3.670320578753427480e-03 6.566798306690966236e-05 -4.777227660233583292e-03 -1.316666682067935091e-03 -4.088894916863278911e-03 -4.004707617708456319e-02 5.135755950517512103e-02 -4.856596157753502452e-04 -4.254482169129096547e-02 -1.082293398618381502e-02 -5.279469622812119067e-02 -3.027813694070097695e-03 -1.914292571129997409e-03 2.552547572017590909e-03 -2.652230625450099476e-03 -1.117300575202945061e-03 1.249581404402479645e-03 -8.990372070237853674e-04 -2.120272719454948177e-03 -3.735988561820322018e-03 -1.035947865245268572e-02 -1.605322348642568980e-02 1.885001816093146917e-04 -9.212414890679841012e-03 1.964842745145518703e-03 1.317044627294217465e-02 4.672347859939582522e-04 4.430935346650576728e-03 2.990019171441671633e-03 -4.456928529588280452e-01 -4.247546874226777458e-01 6.025439013190755921e-02 -4.350347975776107101e-01 3.430041901143175004e-02 4.093746788705709405e-01 -6.527586489462759538e-03 -1.660124406453809646e-03 4.894390680381611927e-04 -7.354814103492491803e-03 2.078226313030802092e-03 6.004604782591728591e-04 -7.502212741743362334e-03 3.754413391601647658e-03 -3.103875170859570279e-04 -9.001237995493478056e-03 -5.788231140544084635e-03 9.911613559305718600e-04
2.631679853770876876e-02 7.550400758094654406e-03 4.844785369431888616e-03 2.221845499018835872e-03 2.094288985147888318e-03 -1.961110536035955837e-02 1.206949182877601889e-01 -4.240961178658773090e-01 3.423427859683202124e-02 -1.132465627407624326e-02 -2.712938077421999661e-01 -7.168109161708058341e-02 -1.245565736373201518e-02 -1.182023695204152160e-02 1.902245567042174304e-02 4.316748645159433628e-02 -1.537547320939137430e-01 2.047990694928057340e-03 -1.257140308928156834e-02 2.089422940359474123e-02 6.022084749307484580e-03 2.246898543206156673e-01 1.819368792959486614e+00 1.899552707304898863e-02 -7.045607665238662332e-02 3.843702951311344859e-03 -6.767345492386842021e-02 2.175688938258870525e-02 -2.078793230870228104e-02 -3.388845871478188276e-02 -1.560488596174591791e-02 -7.867402316640587784e-03 1.134827785071900082e-02 -1.551087208670772974e-02 -1.955394114488402321e-03 4.900059858775967017e-03 4.262749720954034025e-03 -1.719178348060726100e-03 4.729512075415176660e-03 3.896615282991133106e-03 7.998265851241547581e-04 5.002105069872739285e-03 -8.692740204539065388e-04 3.700556196856165294e-03 4.738488274539352525e-04 5.489465439166334171e-02 1.588787244992631575e-02 6.849076147570823392e-02 1.887836405290075747e-03 -1.070529853450283113e-02 -1.256667877395299367e-03 3.001829959763062123e-03 1.430522681486085922e-03 -2.310662627195643297e-03 7.164424195751781937e-03 8.268496688034809861e-03 6.845532911074474636e-04 -1.063018192077882715e-02 -1.023759131697600175e-02 2.533650310703381998e-03 1.858545650253047880e-03 1.851931608793072181e-04 -1.712091875067883393e-03 4.068107929417652709e-03 -6.269166440990835707e-04 3.925433606495323455e-03 -4.267861430139558987e-01 -7.825814168803328919e-01 7.607895675643128186e-02 4.090784642994706177e-02 -1.676683131680374306e-01 -6.603789695712311558e-02 1.974763807335459592e-04 2.211924436828873082e-03 2.347512286758366134e-03 -1.426743229223239630e-03 -2.117910561790662793e-03 -3.215369012613691381e-03 2.793487653773839632e-03 8.475421699425463203e-04 -8.409281284826099776e-05 1.053522318267489065e-03 -1.533985187181407823e-03 1.424853503091817134e-03
-2.064384069118139348e-02 -1.392255727324754689e-03 1.565023938890006475e-02 -1.080025727260675722e-02 1.268951097249540819e-03 2.852730567993904537e-02 -1.432412407617478494e-03 3.615990952475050570e-03 -2.751214480213942659e-01 -1.072358163482433763e-01 7.468670102910659331e-03 -3.646647034642038210e-01 1.580141747941377420e-02 1.898844060005615286e-02 -2.807991301832502007e-02 2.456643970847956823e-03 3.279383485315597035e-02 1.529497087619281770e-02 -4.086060327666152237e-02 -4.139823036105094722e-02 -1.507694372378006187e-01 -2.960997702378372898e-01 1.899552707304898863e-02 1.762957633347357556e+00 4.461643396286163986e-03 -5.241816829643546061e-02 -1.408129426828735528e-02 7.530936578940988779e-02 -8.521908962258425979e-02 1.889111970428794529e-02 1.270084932928396311e-02 2.934744682097599304e-03 -1.353469098477368474e-02 7.206943033708739302e-03 8.744707673153007295e-04 -1.292052999206169672e-02 -5.298792072505891133e-03 4.210309820807111268e-03 -1.989881616386845412e-03 -6.269638872523705317e-03 2.764196898736806345e-03 -5.895945530035113548e-03 -5.018640173522667669e-02 6.804525854022561160e-02 -7.280169921301392778e-04 -1.148433813218134592e-02 -1.775870132003358470e-03 -1.117867493042392149e-02 -3.609376911015076388e-03 -1.436664291413198517e-03 3.423238887070067463e-03 -3.047183386917172096e-03 -1.138559994181453016e-03 1.843900272734531887e-03 -4.487627130593221242e-03 2.130193781644894487e-03 -1.130764873889343256e-02 2.409400817562527353e-04 3.429852928530047283e-04 3.878662884742749067e-04 9.585163370102737362e-03 -2.359795506612602164e-03 -2.126319843075479693e-02 -1.039727317508112175e-02 4.136138070148819186e-03 8.945018643083689491e-03 5.895236882735817308e-02 7.739420614390066233e-02 -1.614544212163906700e-01 4.124672156846422300e-01 -6.491162018279589274e-02 -7.675420314634147090e-01 -2.077753881497943107e-03 -2.179326661061860293e-03 -1.143756741042867807e-03 -2.470816916833626191e-04 3.176629626919563829e-03 4.796124921547783096e-03 -2.843565396256508230e-03 -3.327335285900419933e-03 7.610871994300025950e-04 5.678627024921631058e-04 8.664394312567606088e-03 -2.000747541642522269e-03
-4.453527022551720949e-01 2.024307702186018965e-01 -2.215703889091718767e-02 -1.743603058309338427e-02 2.962618142536037422e-03 3.161937006247754478e-02 -1.745917972820331190e-02 -2.884194508082131569e-03 -3.165149540671169381e-02 -4.452653024215939004e-01 -2.023887238121776788e-01 2.250616579369725534e-02 -4.328464947174245903e-02 7.036584222961117518e-02 -4.406841338474972759e-03 -4.351566849130879266e-02 6.864619145001760181e-02 -9.317767122506656965e-03 -4.318543884984282766e-02 -6.855879161643940733e-02 9.344223288346529405e-03 -4.316559672546303045e-02 -7.045607665238662332e-02 4.461643396286163986e-03 2.515540120322906414e+00 1.251943562067033423e-04 -1.677131941636608422e-03 2.037313742285530582e-02 -4.488099562130372095e-05 4.346370102272344572e-05 -1.418972675370832270e+00 -8.503767591402554770e-05 1.084230367903155252e-03 3.193164730569495596e-03 -3.307020729987483689e-06 -4.724315328568182436e-06 3.649391861847922636e-02 -5.650233889797026676e-02 6.202081163325448565e-03 3.855041308100260605e-04 -7.847087760727471453e-04 -7.245209987870065982e-03 3.547960811743980369e-04 7.865985022041844946e-04 7.227730021154349024e-03 3.642777820387951837e-02 5.653966098906583471e-02 -6.205388184055407250e-03 -5.743822576455710413e-03 -9.221863521336913158e-04 8.968167788193660492e-03 2.149563474492877449e-04 -4.998325617610438996e-04 -6.623490090632391022e-04 4.237710849713761593e-04 -5.220368438051776680e-04 8.739983357824163742e-04 -5.746184734119972812e-03 -2.717898608517010494e-03 -8.664866744100397852e-03 2.381054925590310629e-04 3.656620064299974816e-04 -8.291173401612193794e-04 -5.749491754849990477e-03 2.727347239174065727e-03 8.655418113443315298e-03 -5.767916584631285759e-03 6.812462703774412910e-04 -8.975254261186435545e-03 2.159012105149298207e-04 5.064466032209829528e-04 6.670733243917638996e-04 -4.237710849712734984e-02 -1.692580452760950732e-02 1.799491708646163953e-03 -4.327614570415101031e-02 1.686675058600267674e-02 -1.749413966163478659e-03 4.481957952198970668e-03 1.039349372281391437e-04 6.949467848302434345e-04 4.581168574098641935e-03 -9.212414890681224237e-05 -7.223478137358368793e-04
1.138654480488028864e-01 -6.351766370195282008e-01 4.941964535740237668e-02 -4.393613255555046840e-04 7.348200062032529331e-03 4.913287941695888925e-04 4.318024210298115027e-04 7.366152460281035451e-03 4.752661220525057021e-04 -1.137808828044217513e-01 -6.354397813833285724e-01 4.959727961375600541e-02 5.127724614458972763e-02 3.972204328248006913e-03 -5.237375973234704996e-02 3.981700202058397614e-02 2.832510498387695932e-02 4.311268439378310169e-02 -3.983731657649679236e-02 2.825376782241579426e-02 4.302717428633628244e-02 -5.130700933115962120e-02 3.843702951311344859e-03 -5.241816829643546061e-02 1.251943562067033423e-04 1.751649512176931323e+00 -1.151240056523296085e-01 1.086592525568842374e-05 -8.193852505843653156e-03 1.182023695204152420e-03 2.125941897856596045e-05 -3.585863993624865409e-01 1.605133376029427641e-02 -3.779452262944216245e-06 -3.023561810274411283e-04 -1.970039492006921242e-04 6.199624519354537955e-02 -8.297740199918549053e-02 8.619985748479202375e-03 -1.979488122664160843e-04 -8.002045303504370238e-03 7.006159632245301120e-04 2.163736420477683955e-04 -8.011493934161477079e-03 6.958916478959728969e-04 -6.188853080405432722e-02 -8.296700850546268047e-02 8.593057151106446231e-03 -8.037005236935665375e-03 -1.201818576430793185e-02 1.027538583960444299e-02 1.081868210238815225e-03 -1.553827311561321260e-03 4.002439946350754701e-03 -1.169268043817057404e-03 -8.631324105267635868e-04 -5.090922198049538903e-03 -9.366900001923552516e-03 -1.432412407617500612e-03 -1.254919880723737169e-02 1.187220442065553983e-03 -8.494318960739631781e-04 -5.106040007100912798e-03 9.373514043383521926e-03 -1.429577818420372072e-03 -1.254211233424453939e-02 8.040312257665655285e-03 -1.202291007963647573e-02 1.027869286033442769e-02 -1.079033621041677578e-03 -1.560913784554162883e-03 4.005274535547882590e-03 9.651256541549203816e-02 1.917032674020547472e-02 1.967204902809789775e-03 -9.599714261314681862e-02 1.910560362020428601e-02 2.158539673616215442e-03 -1.606267211708529446e-05 9.429733395793318297e-04 -1.204700408781203097e-04 8.503767591396744802e-05 9.448630657107529160e-04 -1.195251778124131818e-04
-1.209094022036763527e-02 4.959208286689459344e-02 -1.839398000226423191e-01 -3.843702951311334451e-03 4.932185203010110630e-04 1.195960425423386007e-02 3.853624013501289868e-03 4.875493419067447685e-04 1.188307034591127437e-02 1.231298304080968853e-02 4.982310188646086463e-02 -1.839312962550509467e-01 4.745433018072403586e-02 -6.766117170401418635e-02 -1.410066396113442491e-02 -5.716657763316485008e-02 5.822954858208943818e-02 -3.839687283282074148e-02 5.726909527579443493e-02 5.823663505508228089e-02 -3.846017865822334847e-02 -4.720583119444210496e-02 -6.767345492386842021e-02 -1.408129426828735528e-02 -1.677131941636608422e-03 -1.151240056523296085e-01 6.773402064638047726e-01 2.929075503709121809e-05 1.190055031262693798e-03 2.448612634789417396e-03 9.434457711123262315e-04 1.607731749460132240e-02 -2.150031181709490813e-01 1.417294598566197543e-06 -1.998385383978244583e-04 -2.114131109527810429e-03 -6.679237011509317999e-03 8.493374097673964118e-03 -5.041316887099724087e-03 -1.962953019014114422e-03 6.925846271659812526e-04 -1.719650779593575110e-03 1.960118429816967885e-03 6.940019217645468233e-04 -1.719650779593571424e-03 6.677347285377896804e-03 8.489122213878255371e-03 -5.044151476296856312e-03 7.121432926261947807e-03 -2.319638826319901561e-03 -1.167378317685636643e-02 1.115080146998545171e-02 -8.394163475774325811e-03 -6.923956545528396969e-03 -1.093442782793769413e-02 6.841753458811562424e-03 -1.144796090415148813e-02 -5.191550114547742456e-03 2.782621728518176979e-04 -9.507684598714448432e-03 1.093631755406910405e-02 6.864902603921477914e-03 -1.141630799145017076e-02 5.193912272212010926e-03 2.678686791289956520e-04 -9.506739735648752146e-03 -7.119543200130522276e-03 -2.333339340772703704e-03 -1.166433454619924745e-02 -1.119284787640957742e-02 -8.449437965118411151e-03 -6.964585657353962629e-03 -1.020404867814327793e-02 2.085785217556482968e-03 3.801136870201075185e-02 1.043459526617670531e-02 2.073501997702246503e-03 3.805719456069771994e-02 -2.834589197132267964e-04 -1.199976093452659461e-04 -1.398397337251906856e-04 6.850257226402977750e-04 -1.190527462795550777e-04 -1.412570283237566901e-04
-6.532310804791257447e-03 2.972066773193181993e-03 -3.883387200070146294e-04 -3.450347008425299622e-01 -1.537764639444245615e-02 -1.313945476438688753e-01 -3.450304489587343593e-01 1.519953970655595586e-02 1.313458871959845009e-01 -6.491209261432840175e-03 -3.006554275091638528e-03 3.099150855530953324e-04 -6.626655381902510356e-02 -2.190523288390527901e-02 -7.525598102619722451e-02 -6.605821151303592487e-02 -6.772778455014706600e-03 8.044942086687631444e-02 -6.640970057348034861e-02 6.973561856478154540e-03 -8.069461283242830574e-02 -6.634261529581478301e-02 2.175688938258870525e-02 7.530936578940988779e-02 2.037313742285530582e-02 1.086592525568842374e-05 2.929075503709121809e-05 2.550136281473906141e+00 1.903899077407245890e-03 -2.508611439462617664e-04 1.551417910743762771e-02 1.606267211712591816e-05 4.393613255560743509e-05 -1.527344217124060100e+00 -1.195251778124095795e-03 1.086592525568225056e-04 -2.838841080927989070e-03 2.896005296403514253e-03 -3.618825541671581280e-04 2.850368410329637628e-02 5.087615177319533381e-03 4.733480500291152582e-02 2.846966903293074447e-02 -5.058796853815341298e-03 -4.734897794889719735e-02 -2.806243305160990159e-03 -2.931910092900471849e-03 3.647171433643784451e-04 4.727149917750909924e-03 5.423986428712649147e-03 3.339146074221718483e-03 -8.456052006578375357e-03 -8.154168257083781179e-03 5.021947194253225614e-04 -8.505184885995373256e-03 -7.731342035178302534e-03 1.228794416956868621e-03 4.521642200958791470e-03 4.422431579059233828e-03 -4.577861553368566157e-03 -8.488649782345406361e-03 7.742207960433939926e-03 -1.306745619877956038e-03 4.617073370595547489e-03 -4.564633470448574426e-03 4.761164988116529592e-03 4.591089636288596051e-03 -5.484930096450943426e-03 -3.297099667797653497e-03 -8.470224952564013934e-03 8.152750962485204658e-03 -4.951082464324703131e-04 2.757582857276921068e-03 -3.285288879476238721e-03 3.670793010286679489e-04 2.382472220189725022e-03 3.274895385753503682e-03 -4.124327281827550994e-04 -5.128244289145109103e-02 -2.503887124133484087e-04 -1.825947874486099059e-03 -5.117756309115719521e-02 1.549575427765327584e-04 1.832089484413146601e-03
1.155095097831389771e-03 7.381742700865273968e-03 -1.175409653744174335e-03 -1.276651731235084117e-02 -2.391953921054071341e-01 -3.563787268094539828e-02 1.249345188636042867e-02 -2.390083092183964419e-01 -3.529063550429661911e-02 -1.070529853450278082e-03 7.325995779988296250e-03 -1.157929687028525683e-03 -6.785628592708345397e-02 -2.095139361907024170e-02 -8.517609835309442046e-02 -5.957928547145725784e-02 6.136413180258485506e-03 8.799273515197816864e-02 5.933551080050390725e-02 6.303653942889289423e-03 8.794879901942262435e-02 6.755109515685887855e-02 -2.078793230870228104e-02 -8.521908962258425979e-02 -4.488099562130372095e-05 -8.193852505843653156e-03 1.190055031262693798e-03 1.903899077407245890e-03 7.692687687160011389e-01 9.809521105055754586e-02 -4.535342715427485307e-05 7.095921623487757993e-04 2.182633681791844131e-04 -1.353988773163575026e-03 -1.928314339025133661e-01 -2.015818107540606405e-02 1.548158133167045099e-03 2.839313512460725540e-04 -5.277060221994566477e-04 -5.475009034260977167e-03 -6.245544864348077929e-03 -8.800927025562801931e-03 5.572802361562002524e-03 -6.268221577925137469e-03 -8.862343124834002467e-03 -1.495245801487257937e-03 3.051907702245750887e-04 -5.305406113965870302e-04 4.567940491178627653e-03 -3.462923135829926863e-04 3.014585611150161475e-03 -1.173189225539756145e-02 -1.461986621574248510e-02 2.242160054931617401e-03 -1.301926818242846867e-02 -1.612645037401828213e-02 1.755555576090575207e-03 3.798821955690075657e-03 3.230959253197923393e-03 -3.858348328829868008e-03 1.305233838972834695e-02 -1.612172605868972264e-02 1.739492903973490715e-03 -3.775200379047314193e-03 3.170960448525287235e-03 -3.819608943135717038e-03 -4.583530731762867905e-03 -3.845592677442768656e-04 3.005609412025907548e-03 1.176449003116458725e-02 -1.461230731121679685e-02 2.257750295515845943e-03 -1.248164109803904642e-03 -6.188853080405049500e-05 -3.779452262843419324e-06 -5.428238312508286987e-04 -1.067695264253106717e-04 1.889726131420693222e-06 -9.805788895946195016e-03 3.201668498160887069e-03 -2.381054925591152512e-04 1.064907918209304430e-02 3.252691103709267131e-03 -2.296017249677077322e-04
-1.644061734336919661e-04 -1.160764276225653355e-03 -3.236156000059328859e-03 -1.163589416792135678e-01 -3.563881754401104773e-02 -5.621491155338097512e-01 1.164137437370247607e-01 -3.549945024181870579e-02 -5.622743098900164771e-01 9.401387503821932886e-05 -1.162654002357089511e-03 -3.223872780205093696e-03 -3.068112103822674339e-02 -3.380483833346646649e-02 1.886277381231662303e-02 4.434903771526561844e-02 3.666541126490577285e-02 -7.785671661456607454e-03 -4.449974337424648929e-02 3.654777581322479069e-02 -7.988817220584419274e-03 3.084647207472609662e-02 -3.388845871478188276e-02 1.889111970428794529e-02 4.346370102272344572e-05 1.182023695204152420e-03 2.448612634789417396e-03 -2.508611439462617664e-04 9.809521105055754586e-02 1.690388370448508981e+00 4.299126948983920563e-05 2.201530943106054993e-04 2.700418641801333001e-03 8.739983357827330968e-05 -2.030510728212408730e-02 -3.769620962644292805e-01 -1.629888788350967153e-04 -5.310130429294365826e-04 -4.521169769425953736e-03 -5.042781424851577876e-02 -8.773053565124344297e-03 -8.597498007515287644e-02 5.043017640618002728e-02 -8.766911955197225631e-03 -8.597403521208715760e-02 1.610991527036752496e-04 -5.338476321265688083e-04 -4.524004358623085961e-03 4.067163066351942545e-03 4.943995991331519985e-03 2.981042972317509755e-04 7.361900576485322367e-03 8.250544289786301139e-03 9.585635801635625404e-04 -4.664788955413985347e-03 -4.485737404461800047e-03 -9.679177245140956759e-03 -4.840061054103337798e-03 -5.002577501405579621e-03 1.956338977554108148e-03 4.664316523881135469e-03 -4.478178499936108330e-03 -9.682011834338090719e-03 4.854706431621848804e-03 -5.037065003304029218e-03 2.090981964417895807e-03 -4.077084128541894059e-03 4.964310547244296309e-03 3.089702224874208932e-04 -7.370876775609597545e-03 8.248182132122028332e-03 9.576187170978482568e-04 -9.921062189963128692e-06 -1.889726131414239255e-06 -9.873819036677531063e-05 -1.029900741624718602e-04 1.417294598569737717e-06 -9.921062189962976904e-05 -9.369876320580541873e-02 -3.188912846773804847e-04 1.190999894328393337e-03 9.365955138857839923e-02 -1.166905886152778797e-04 1.189582599729845222e-03
-6.467493198483537098e-02 4.212671978471400555e-03 -2.617270692019884422e-04 8.974309398120692421e-03 2.829864881803608725e-04 6.519555153404205800e-03 9.035725497391948469e-03 -1.058246633595913465e-04 -6.477036315447135678e-03 -6.469382924614963670e-02 -4.224955198325625744e-03 4.379440309570427087e-04 -3.097261129399739646e-03 1.561764161313322456e-02 -1.277360378534393714e-02 -3.088284930275733350e-03 1.677273671096436714e-02 1.036939971464257218e-02 -3.070804963559809961e-03 -1.684407387242567097e-02 -1.040058019581127299e-02 -3.040569345457333657e-03 -1.560488596174591791e-02 1.270084932928396311e-02 -1.418972675370832270e+00 2.125941897856596045e-05 9.434457711123262315e-04 1.551417910743762771e-02 -4.535342715427485307e-05 4.299126948983920563e-05 2.382298365385573380e+00 -3.590479649699440451e-04 -1.293989968490940386e-03 1.352571478564768004e-03 -4.724315328785005930e-06 -5.669178394235550595e-06 -1.074309305712918376e-03 -3.435049675391235909e-03 2.650340899319945606e-04 -6.118933213542757273e-03 -9.259658043978371330e-05 -8.045509004526605820e-04 -6.150586126244341791e-03 7.417175065823586625e-05 7.558904525686188126e-04 -1.075726600311788066e-03 3.366074671594528837e-03 -3.883387200071745492e-04 -2.823250840343772671e-03 -1.056829338997390720e-03 1.680438962366643000e-03 -8.064406265842374681e-04 -3.075529278887489081e-04 7.128991830788523366e-04 -8.390384023512146953e-04 -3.973149191314139482e-04 -7.393553489185977073e-04 -2.820888682679531956e-03 -1.348792026301966597e-03 -1.464065320318827090e-03 -8.163616887739617335e-04 3.987322137299800610e-04 5.026671509582086514e-04 -2.844037827789470431e-03 1.321390997396508678e-03 1.468317204114308588e-03 -2.857265910709402747e-03 9.524219702364224074e-04 -1.671935194775089114e-03 -8.088027842483589205e-04 3.042459071586818033e-04 -7.214029506701189094e-04 -4.191747985881227878e-01 4.289815323471349862e-01 -4.630254210362264727e-02 -4.196174669344082675e-01 -4.283593400183642874e-01 4.689308151969175109e-02 3.251746240643467629e-03 8.834469664394036274e-05 5.858151007406093777e-04 3.343397958017598533e-03 -7.700633985532336859e-05 -6.132161296464196630e-04
1.025540198576465889e-01 8.516995674316725148e-03 6.692937525962120576e-03 -3.755830686200149152e-04 -2.689552716545657446e-03 8.210860041026395119e-04 3.807798154814458604e-04 -2.689552716545660048e-03 7.960471328613482559e-04 -1.024236287545784996e-01 8.403612106431420509e-03 6.880492844505703420e-03 8.734786610963071393e-03 -7.889606598684789640e-03 2.917737146914807685e-03 8.893051174469607939e-03 -1.115741551144542806e-02 -3.425601044734335934e-03 -8.877933365418241851e-03 -1.116780900516824854e-02 -3.457726388968503616e-03 -8.710220171254584587e-03 -7.867402316640587784e-03 2.934744682097599304e-03 -8.503767591402554770e-05 -3.585863993624865409e-01 1.607731749460132240e-02 1.606267211712591816e-05 7.095921623487757993e-04 2.201530943106054993e-04 -3.590479649699440451e-04 2.318024055340599521e+00 -2.059168424995415914e-01 9.448630657396539512e-07 1.048798002938934886e-04 -1.554299743094189027e-04 1.017617521770480468e-02 3.162929112466749543e-03 -6.014053413248936480e-04 -3.165291270131724859e-05 5.985707521277616391e-04 -2.381054925591155765e-04 2.125941897850631239e-05 5.966810259963405529e-04 -2.300741565005597782e-04 -1.027207881887444441e-02 3.091119519472718992e-03 -7.100645938816303390e-04 2.134918096973434029e-03 -1.814987462923785960e-02 -3.004192117427336231e-03 -4.346370102269440537e-04 4.327472840955151612e-04 -7.917952490656081756e-04 -5.220368438051844985e-04 5.617210925650466084e-04 6.084918143177278985e-04 2.568610244134676267e-03 3.108599486188395400e-04 3.837561341384215785e-03 5.277060221994526361e-04 5.645556817621842551e-04 6.094366773834366527e-04 -2.578531306324641226e-03 3.151118324145360896e-04 3.847009972041333901e-03 -2.133500802374878758e-03 -1.814940219770500365e-02 -3.001357528230207475e-03 4.341645786940942302e-04 4.351094417598064539e-04 -7.998265851241494456e-04 4.087061882515805600e-01 -9.375644709596705484e-01 8.780187281270460109e-02 -4.080433668109845202e-01 -9.379476129328163658e-01 8.869146138907127441e-02 -3.618825541672191686e-04 -1.062970948924595336e-04 -8.031336058537742907e-06 -2.395227871576770815e-04 -1.053522318267492345e-04 -7.558904525693206641e-06
-1.109552698064136811e-02 6.816242156037390608e-03 7.040363675223965112e-02 -3.457726388968495376e-03 8.088027842484061918e-04 4.670930565341109217e-03 3.431742654661457202e-03 8.026611743212818881e-04 4.587310184025665191e-03 1.120985541159236210e-02 6.815769724504520781e-03 7.042253401355386133e-02 -1.726737252586398735e-03 1.138134805801887736e-02 -1.361642163995766160e-02 -1.138559994181595318e-04 -1.191944757394115470e-02 -1.026499234588162252e-02 2.045628537263837875e-04 -1.196527343262812453e-02 -1.033302248661279593e-02 1.792877667186143584e-03 1.134827785071900082e-02 -1.353469098477368474e-02 1.084230367903155252e-03 1.605133376029427641e-02 -2.150031181709490813e-01 4.393613255560743509e-05 2.182633681791844131e-04 2.700418641801333001e-03 -1.293989968490940386e-03 -2.059168424995415914e-01 3.932642911686697329e-01 4.724315326385869810e-07 -1.549575427765630619e-04 -1.299186715352285571e-03 -1.102655197684456389e-03 -7.284894236629939259e-04 -2.837896217862246814e-03 -2.536957331433570750e-04 -2.343260402962676035e-04 -1.537292207911400768e-03 2.437746709534019016e-04 -2.314914510991338600e-04 -1.518867378130041301e-03 1.182968558269855211e-03 -6.642387351946599716e-04 -2.826557861073717912e-03 -2.291292934348591881e-03 -1.825003011420322542e-03 4.139445090878808228e-03 4.341645786940934171e-04 -1.218873354766863819e-04 -9.769884099449202726e-04 -3.316469360644683445e-04 -2.196806627777469752e-04 -5.097063807976663641e-03 1.774452837404791056e-03 2.512390891724897678e-03 2.922461462243367610e-03 3.179464216116735195e-04 -2.149563474492061045e-04 -5.080056272793866817e-03 -1.784373899594764688e-03 2.520894659316292620e-03 2.926713346039055107e-03 2.284206461355746572e-03 -1.816026812296068615e-03 4.131886186353126052e-03 -4.369991678912274859e-04 -1.204700408781273841e-04 -9.902164928648688521e-04 -4.434336853687136093e-02 8.799084542584674484e-02 -1.357026507919769642e-01 4.451769577249499454e-02 8.878216824337950563e-02 -1.357815468579637863e-01 -3.571582388386633088e-04 -8.031336058542774283e-06 -1.776342563536168016e-04 3.382609775244510911e-04 -7.086472992830225386e-06 -1.771618248207613945e-04
-5.412648071924201776e-03 -3.957086519196543681e-03 4.436132093511553718e-04 -9.426851563442914528e-02 -3.668903284155002314e-03 -3.144646012145242697e-02 -9.432662471297006967e-02 3.643864412913541163e-03 3.137370566539277733e-02 -5.369656802434261827e-03 3.959921108393719275e-03 -4.469202300810977933e-04 9.933817841350058367e-03 1.541402362247232261e-02 -7.248044577067332649e-03 9.909251401641672174e-03 1.662817266191057505e-02 3.862127781092797134e-03 9.957911849525682285e-03 -1.649541940117847313e-02 -3.864017507224116414e-03 9.910668696240087366e-03 -1.551087208670772974e-02 7.206943033708739302e-03 3.193164730569495596e-03 -3.779452262944216245e-06 1.417294598566197543e-06 -1.527344217124060100e+00 -1.353988773163575026e-03 8.739983357827330968e-05 1.352571478564768004e-03 9.448630657396539512e-07 4.724315326385869810e-07 2.537723615379664732e+00 1.240132773745311438e-03 -1.436191859881330384e-04 -7.034505524214666392e-04 6.803014073117233211e-04 -9.354144350529161904e-05 6.012163687117428983e-03 4.629829021983222553e-04 5.509496536159307067e-03 6.017360433978845291e-03 -6.637663036619597138e-04 -5.523197050612152145e-03 -7.034505524216184275e-04 -6.826635649759423517e-04 9.354144350536480268e-05 -2.636167953331668840e-04 -2.379165199459644473e-03 9.448630657168857055e-06 -4.403061886211804242e-04 -2.320111257852900191e-03 1.472569087910153294e-03 -4.365267363584603329e-04 -2.434912120336592701e-03 -7.327413074587779164e-04 -2.678686791288977485e-04 -2.350346875955528284e-03 3.632998487656212416e-04 -4.374715994240481985e-04 2.437746709533762657e-03 1.127694068925755994e-03 -2.881832350418015755e-04 2.350819307488430637e-03 -3.689690271600374813e-04 -2.801518989831012531e-04 2.359323075079832951e-03 -4.724315328622375604e-06 -4.417234832198007471e-04 2.322000983984000028e-03 -1.475403677107220467e-03 3.554574853203930265e-03 -1.294462400024294635e-04 3.401507036555960310e-05 3.173795037722396475e-03 1.299186715352125543e-04 -3.495993343122607341e-05 -4.355757316827301717e-01 -4.508886549571723690e-02 -4.107692967555601760e-01 -4.358828121790861987e-01 4.432069182329426843e-02 4.107404784320558000e-01
4.166846119784612442e-04 5.366822213236901919e-04 -8.928955970966748060e-05 -1.077805299056255363e-02 2.347039855225511312e-02 -1.927520654049925172e-03 1.050829458530214318e-02 2.352472817853348136e-02 -1.923741201787082349e-03 -4.176294750441647942e-04 5.390443789879814304e-04 -8.551010744682473891e-05 -2.195389333178950856e-03 -1.950197367626995337e-03 8.886437133009638095e-04 -9.382490242507719042e-04 -3.674100031016265533e-03 -2.927185777571913658e-03 9.462803603093282445e-04 -3.683548661673373241e-03 -2.908288516257697374e-03 2.202003374638889909e-03 -1.955394114488402321e-03 8.744707673153007295e-04 -3.307020729987483689e-06 -3.023561810274411283e-04 -1.998385383978244583e-04 -1.195251778124095795e-03 -1.928314339025133661e-01 -2.030510728212408730e-02 -4.724315328785005930e-06 1.048798002938934886e-04 -1.549575427765630619e-04 1.240132773745311438e-03 4.039743140185011461e-01 1.941254238710042324e-01 -2.881832350419242259e-05 -9.070685430822817243e-05 1.601542896379724314e-04 -1.955866546021032431e-04 -2.574751854061802306e-03 9.302176881922447288e-04 1.596818581051168346e-04 -2.552547572017600016e-03 9.325798458565074528e-04 3.212534423417245238e-05 -8.881712817681730479e-05 1.596818581051178646e-04 1.822168422223190316e-03 -6.055627388140221411e-03 5.003049932938410851e-04 -9.382490242507848062e-04 7.728979877513948195e-04 -5.787286277478312889e-04 -2.414125132890961349e-04 1.720123211126426506e-03 3.307020729987668545e-04 1.655872522658091792e-03 1.680911393899427175e-03 -7.162062038087466196e-04 2.470816916833605591e-04 1.723430231856412729e-03 3.269226207359259831e-04 -1.661069269519504198e-03 1.686580572293693361e-03 -7.214029506701735532e-04 -1.829727326748861651e-03 -6.047596052081678081e-03 5.050293086223871328e-04 9.439182026450493659e-04 7.776223030799380483e-04 -5.777837646821277389e-04 2.414125132890984930e-04 -1.936969284707743683e-05 4.251883795696644454e-06 2.999940233631620328e-04 -2.173185051135440450e-05 4.251883795698677333e-06 -4.445391751555952120e-02 -1.099678879027460032e-01 -8.379896043482100432e-02 4.373723888021791018e-02 -1.096863187091642183e-01 -8.293346586662993236e-02
-3.637722802987106195e-05 -8.739983357825857808e-05 -2.475541232162185141e-04 -9.774844630544168855e-02 -1.919961749524254271e-03 6.428375867563080465e-03 9.776025709376306994e-02 -1.812719791566081741e-03 6.413730490044592877e-03 4.866044788409625054e-05 -9.165171737391352141e-05 -2.475541232162148820e-04 -5.562881299372047540e-03 4.879272871330328672e-03 -1.293234078038307810e-02 5.910590907553610676e-03 -6.948522985236882041e-03 -1.120135164400098103e-02 -5.909173612955043696e-03 -6.935767333849785291e-03 -1.119851705480384707e-02 5.565243457036345501e-03 4.900059858775967017e-03 -1.292052999206169672e-02 -4.724315328568182436e-06 -1.970039492006921242e-04 -2.114131109527810429e-03 1.086592525568225056e-04 -2.015818107540606405e-02 -3.769620962644292805e-01 -5.669178394235550595e-06 -1.554299743094189027e-04 -1.299186715352285571e-03 -1.436191859881330384e-04 1.941254238710042324e-01 2.164198458516757295e+00 4.724315328546498392e-06 1.582645635065574709e-04 1.354461204696365273e-03 -2.235546013471639316e-03 6.458139054133009383e-04 5.015805584325534056e-03 2.414125132890976907e-03 8.111649419126811672e-04 4.910453352498782287e-03 -1.889726131421505739e-06 1.601542896379861466e-04 1.354933636229220355e-03 5.036120140238391262e-04 -7.738428508171035737e-04 6.930570586988478270e-04 -3.132221062831142336e-03 -3.983070253503692010e-03 6.193577395733986836e-04 3.265919186629213326e-03 3.737878287951738876e-03 -9.006434742354902170e-03 -8.735259042495857953e-04 3.514890604444018390e-04 7.299067182615488715e-04 -3.268281344293496107e-03 3.734571267221749834e-03 -9.005489879289186803e-03 8.607702528625016218e-04 3.448750189844194177e-04 7.289618551958453214e-04 -4.795180058482115216e-04 -7.795120292113698682e-04 6.944743532973995199e-04 3.135528083561135715e-03 -3.977401075109410211e-03 6.203026026391075462e-04 -1.270840823380972422e-04 5.669178394260859093e-06 1.653510364993716433e-05 -1.648786049665264481e-04 2.362157664273257667e-06 1.653510364993716433e-05 -4.028966976920580478e-01 -8.376022104912683730e-02 -8.668693439516591548e-01 4.033766881294391093e-01 -8.252906447450575333e-02 -8.670214669052386247e-01
-4.624764555950481304e-01 -4.174891628788949260e-01 4.544035455616154268e-02 -4.144169406207400680e-03 5.646501680687469882e-03 7.280642352834208395e-03 -4.133303480951698236e-03 3.655675201234896525e-03 -8.283614497086169010e-03 -2.095233848213627972e-03 1.038829697595686739e-02 -1.139977288780040813e-03 -4.249238179114402103e-02 -5.487575713034913150e-02 1.147347220692567123e-02 -4.245128024778557774e-02 -5.554283045474091296e-02 5.055017401554276132e-05 -4.427628325920579880e-03 4.891083659651709187e-03 4.787148722423527000e-03 -4.434714798913410444e-03 4.262749720954034025e-03 -5.298792072505891133e-03 3.649391861847922636e-02 6.199624519354537955e-02 -6.679237011509317999e-03 -2.838841080927989070e-03 1.548158133167045099e-03 -1.629888788350967153e-04 -1.074309305712918376e-03 1.017617521770480468e-02 -1.102655197684456389e-03 -7.034505524214666392e-04 -2.881832350419242259e-05 4.724315328546498392e-06 5.128584439848768994e-01 4.282043824755876749e-01 -4.663418903968709339e-02 -9.684846423535248966e-04 -3.397727584295847508e-03 6.184128765077058672e-04 -9.661224846892408138e-04 -3.436939401522867005e-03 1.237770616081108020e-04 3.118520548378361443e-03 3.768113906054510950e-03 -4.077084128541950655e-04 6.751046604503286967e-04 5.588865033679182859e-04 -2.000747541642535713e-03 3.396782721230151222e-03 8.130546680441223112e-04 -8.636048420596217044e-04 3.384499501375931672e-03 9.944683766605684917e-04 6.169955819091289123e-04 6.765219550489164936e-04 9.472252233750332040e-04 1.822640853756053638e-03 8.640772735924806894e-04 -4.407786201540719352e-04 -6.429793162161562443e-04 6.902224695017077950e-04 -6.368377062890490711e-04 -3.552685127072244958e-04 6.949467848302434345e-04 -5.253438645351634576e-04 5.045568770895253290e-04 8.607702528625165838e-04 -2.829864881803852671e-04 6.755770919831985237e-04 1.960590861349879779e-04 4.592034499354314021e-04 -4.110154335843353539e-05 7.275445605970363473e-05 -2.415069995956688805e-03 3.113323801517115896e-04 3.798349524157155306e-04 -7.464418219114906132e-05 -4.081808443870296559e-04 3.878662884742396701e-04 2.976318656987481711e-05 4.209364957741463555e-04
-3.947458364557041577e-01 -7.564002061925535481e-01 6.488421915389028238e-02 3.189857709839504386e-03 4.230151945187035981e-03 1.507529021341517603e-03 1.235408458416769727e-03 4.315189621101011425e-03 -5.321468786082937663e-03 1.372319116638297427e-02 -6.929625723922682237e-03 2.120272719454929095e-03 1.078136001129255048e-02 1.592141508875904304e-02 -1.759807459886274846e-03 -7.889606598684983929e-04 3.850316992771399705e-04 -4.407786201540678152e-04 3.566858073058090401e-03 -3.207810108088002266e-03 -4.257552974092654145e-03 3.670320578753427480e-03 -1.719178348060726100e-03 4.210309820807111268e-03 -5.650233889797026676e-02 -8.297740199918549053e-02 8.493374097673964118e-03 2.896005296403514253e-03 2.839313512460725540e-04 -5.310130429294365826e-04 -3.435049675391235909e-03 3.162929112466749543e-03 -7.284894236629939259e-04 6.803014073117233211e-04 -9.070685430822817243e-05 1.582645635065574709e-04 4.282043824755876749e-01 8.199833489049601631e-01 -6.972994938638787943e-02 -1.667683310979531722e-04 6.297512332962266384e-04 -1.082813073304531894e-03 -7.865985022041926261e-04 6.141609927119370555e-06 1.066277969654586683e-03 -3.756303117733101379e-03 -4.155980194528745633e-03 5.683351340250179708e-04 -5.706972916892953315e-04 1.661541701052370338e-03 1.226432259292568275e-03 -1.008168891113365214e-03 4.473926616140435145e-04 1.689887593023676332e-03 -3.992046452627956779e-04 -7.889606598684875509e-05 -1.132890815787188565e-03 -2.272395673034370393e-04 1.465955046450230503e-03 -9.363592981193524442e-04 -5.541621880393609624e-04 1.988936753321093615e-04 6.727425027860717190e-04 -7.870709337370516111e-04 5.243990014694671718e-04 3.406231351887260665e-04 -6.377825693547616200e-04 5.621935240978986545e-04 -2.834589197132225680e-04 -5.536897565065128195e-04 6.708527766546628843e-05 -6.037674989891640698e-04 2.494438493476358598e-04 4.719591013225155757e-04 -2.551130277418325485e-05 4.813604888263429797e-03 4.965255410309876369e-04 -2.976318656988836964e-05 -2.759000151875303083e-04 -6.850257226403646703e-05 1.922796338721432033e-04 -3.448750189844352471e-04 -3.543236496415688675e-05 -1.483435013165937053e-04
4.307819689188466250e-02 6.494421795856294977e-02 -1.663497567598380966e-01 8.749431988481572858e-03 -4.573137238040049166e-03 -1.314210038097086281e-02 -9.189265745569927257e-03 7.506937057071970832e-04 -1.301737845629702753e-02 -1.476348540173027992e-03 2.126414329382051230e-03 1.231014845161254936e-02 5.275076009556563250e-02 6.853233545059950194e-02 -1.116450198443826210e-02 -5.380192025616885310e-02 -7.107685168655855645e-02 4.084170601534728093e-03 -8.158892572412449959e-04 -4.447942881833370082e-03 -5.858151007406690088e-05 6.566798306690966236e-05 4.729512075415176660e-03 -1.989881616386845412e-03 6.202081163325448565e-03 8.619985748479202375e-03 -5.041316887099724087e-03 -3.618825541671581280e-04 -5.277060221994566477e-04 -4.521169769425953736e-03 2.650340899319945606e-04 -6.014053413248936480e-04 -2.837896217862246814e-03 -9.354144350529161904e-05 1.601542896379724314e-04 1.354461204696365273e-03 -4.663418903968709339e-02 -6.972994938638787943e-02 1.885011264723609747e-01 2.882777213483527726e-03 3.868269391019824293e-03 -5.527448934408653227e-05 -2.802936284430954279e-03 -3.883387200071196886e-03 5.380995159222814583e-04 4.044013921242011443e-04 5.683351340250220908e-04 1.002027281186255222e-03 -1.542961386305662184e-03 -1.042656393011813509e-03 2.775062823992487972e-03 -2.662624119172907373e-03 1.095096293158759684e-03 1.700753518279359694e-03 2.843092964723654883e-03 -7.020332578230983932e-04 1.788153351857601006e-03 1.610519095503979434e-03 1.171157769948484454e-03 2.793487653773839632e-03 6.755770919831985237e-05 -2.362157664285438000e-06 -7.488039795757746959e-04 -6.382550008876138829e-04 3.921181722699610479e-04 6.425068846833162329e-04 7.747877138828210015e-04 -5.262887276008909685e-04 7.932125436641696264e-04 5.527448934408653227e-05 -7.464418219116125859e-05 -1.747996671564895090e-04 -1.889726131419676783e-06 -2.173185051135609856e-05 2.985767287645976005e-04 -5.881772584049435506e-04 1.228321985424958313e-05 3.614101226343628399e-04 2.999940233631623581e-04 -3.425128613201511643e-04 2.173185051134823810e-04 -2.451919655519388765e-04 3.925906038028159671e-04 1.393673021923285565e-04
1.856655924121824661e-04 -1.117300575202966745e-02 -9.533668333021430878e-04 -4.870920281829447251e-01 4.799290212817912404e-02 4.416393904069289000e-01 -5.269973749001742418e-03 -6.514830838075691844e-04 -5.027143941114088979e-03 1.766893932878942780e-04 1.070577096603567667e-02 -3.389696248237320658e-03 -3.997148713182770846e-02 8.692740204538753138e-04 5.009900190164841977e-02 -4.766834166510750675e-03 -4.693607278918155747e-03 -5.827915389303937529e-03 -4.004991076628167113e-02 9.464693329224621240e-03 4.977207928091248457e-02 -4.777227660233583292e-03 3.896615282991133106e-03 -6.269638872523705317e-03 3.855041308100260605e-04 -1.979488122664160843e-04 -1.962953019014114422e-03 2.850368410329637628e-02 -5.475009034260977167e-03 -5.042781424851577876e-02 -6.118933213542757273e-03 -3.165291270131724859e-05 -2.536957331433570750e-04 6.012163687117428983e-03 -1.955866546021032431e-04 -2.235546013471639316e-03 -9.684846423535248966e-04 -1.667683310979531722e-04 2.882777213483527726e-03 5.321742796372019857e-01 -5.046277418194704961e-02 -4.684621631163258249e-01 3.156787502539624805e-03 -4.077084128541869339e-04 -3.889528809998305144e-03 -9.755711153463554608e-04 7.875433652699105960e-04 2.806715736693784092e-03 2.531288153039110058e-03 2.366881979605516863e-04 -9.236036467322574287e-04 9.604533062949980465e-04 1.639809850541025082e-03 -1.706422696673599859e-03 8.149443941755365670e-04 5.409341051194232249e-04 9.495873810393010237e-04 7.374656227872485037e-04 5.603037979664843987e-04 2.943248449688924857e-04 9.675397792878177687e-04 -2.042321516533790286e-03 -1.280289454038080563e-03 2.542154078294790818e-03 -5.829805115435313621e-04 -7.473866849771896095e-04 7.412450750500661732e-04 -6.632938721289516511e-04 4.790455743153461399e-04 8.139995311098023340e-04 -2.659789529975810710e-04 9.897440613320165892e-04 5.877048268720886856e-04 9.566738540321153249e-04 -5.243990014693939881e-05 5.366822213236977814e-04 -9.472252233750332040e-04 1.336981237980491974e-04 1.460285868055941766e-03 6.614041459975238428e-05 6.425068846833189434e-04 2.707032683261302629e-04 -4.724315328546481452e-06 2.113186246462095928e-03
-1.320824079557063324e-02 -1.103978005976441815e-02 2.658372235377203831e-03 4.795510760555073138e-02 -1.479995711606695574e-01 -6.258111543122032994e-02 -1.514143062801502626e-03 5.947912998649189029e-03 -8.862815556366957729e-04 1.309060534388962679e-02 -1.130056226590062801e-02 1.763586912149122440e-03 -5.138921241787645922e-02 3.681186504009096097e-03 6.809486385117541341e-02 4.355818732926610478e-04 -1.068167695786007660e-03 -3.855041308099871594e-03 5.030120259771052316e-02 -1.098403313888750808e-02 -6.577191800412553191e-02 -1.316666682067935091e-03 7.998265851241547581e-04 2.764196898736806345e-03 -7.847087760727471453e-04 -8.002045303504370238e-03 6.925846271659812526e-04 5.087615177319533381e-03 -6.245544864348077929e-03 -8.773053565124344297e-03 -9.259658043978371330e-05 5.985707521277616391e-04 -2.343260402962676035e-04 4.629829021983222553e-04 -2.574751854061802306e-03 6.458139054133009383e-04 -3.397727584295847508e-03 6.297512332962266384e-04 3.868269391019824293e-03 -5.046277418194704961e-02 1.785205379092583144e-01 6.633316666515770565e-02 4.110154335841754341e-04 6.443966108147331992e-04 -5.697524286235909141e-04 3.435994538457163780e-03 1.039349372280957756e-05 -3.884332063136905315e-03 1.967204902809785005e-03 1.316666682067941813e-03 8.347865185554458837e-04 1.407373536376173035e-03 3.186550689109525318e-03 -1.320446134330775746e-03 4.861320473081875461e-04 3.609376911015024997e-04 -1.525953851122933990e-04 1.582645635065442979e-04 4.724315328554070867e-05 1.828310032150326221e-04 -1.300131578417992699e-03 3.170960448525295475e-03 7.128991830787614805e-04 -1.851459177260217099e-03 1.562803510685587764e-03 -1.132418384254330881e-03 3.307020729995276392e-06 -7.166786353416103750e-04 -8.551010744683117636e-05 -3.562133757729546630e-04 3.066080648231407136e-04 -2.125941897849033735e-05 -4.785731427824993522e-04 9.826575883392077090e-05 2.480265547490711022e-04 1.214149039438348508e-04 -3.826695416128504668e-05 -2.055077167920890723e-04 2.017282645292483635e-04 -9.850197460034618678e-04 3.444025874515667753e-04 3.543236496415282100e-05 1.299659146885140219e-03 1.233046300752558828e-04
7.072300046845011491e-04 3.152535618743915625e-03 8.841556137388368458e-03 4.421911904373039270e-01 -6.230049110070422225e-02 -7.178842806134533294e-01 -1.396035179587639535e-02 -1.128166500458636663e-03 -1.847207293464547383e-03 -2.165153715076193960e-03 1.288320790096650782e-03 9.144384749948671065e-03 4.530618400083188078e-04 4.530618400083066648e-04 -6.911673325674149229e-04 -4.273615646209732999e-03 -5.679099456454500885e-03 -4.458336375556186219e-03 -1.061317438559603032e-02 1.391783295791922809e-03 1.440679959442471916e-02 -4.088894916863278911e-03 5.002105069872739285e-03 -5.895945530035113548e-03 -7.245209987870065982e-03 7.006159632245301120e-04 -1.719650779593575110e-03 4.733480500291152582e-02 -8.800927025562801931e-03 -8.597498007515287644e-02 -8.045509004526605820e-04 -2.381054925591155765e-04 -1.537292207911400768e-03 5.509496536159307067e-03 9.302176881922447288e-04 5.015805584325534056e-03 6.184128765077058672e-04 -1.082813073304531894e-03 -5.527448934408653227e-05 -4.684621631163258249e-01 6.633316666515770565e-02 7.773766386828652175e-01 3.891418536129741083e-03 -5.659729763607447301e-04 -4.426211031322024175e-03 -1.294462400023752534e-04 1.069584990384567051e-03 5.395168105208381385e-04 3.921181722699542717e-04 2.825140566475154401e-04 2.777897413189472746e-04 3.500717658458352925e-04 9.750986838134964758e-04 1.070057421917426036e-03 5.380995159222747362e-04 2.026731275949649781e-04 5.513275988422178947e-04 8.395108338840086282e-04 5.428238312508320597e-04 3.878662884742884592e-04 6.514830838075637634e-04 -1.353043910097800461e-03 1.364854698419188349e-03 8.125822365112524842e-04 -7.677012408899795953e-04 5.489654411779338120e-04 8.584080951982270800e-04 -6.198301711062502960e-04 4.407786201540719352e-04 6.273890756319398451e-04 -2.919626873046192450e-04 3.500717658458461345e-04 1.918072023392787973e-04 4.558964292054293495e-04 1.374775760609034587e-04 1.006279164981940116e-04 -4.138500227812941072e-04 3.108599486188404074e-04 6.151058557776875515e-04 3.203085792759469228e-04 1.960590861349803884e-03 -2.554437298149026848e-03 -1.525953851122798465e-04 1.805160887040390457e-03
2.040904221935202489e-04 -1.069537747231288742e-02 3.390168679770174439e-03 -5.266194296738870538e-03 6.212474657048245403e-04 4.987459692354194452e-03 -4.870296672206078092e-01 -4.825557406044672648e-02 -4.415671083824019849e-01 2.088147375220667304e-04 1.117158845743112389e-02 9.538392648350156253e-04 -4.788566017022068827e-03 -3.943386004743814829e-03 6.284284250042222394e-03 -4.004424158788742749e-02 -9.500598125721650827e-03 -4.975507174572969121e-02 -4.795180058482029564e-03 4.731874233079451202e-03 5.859568302005235818e-03 -4.004707617708456319e-02 -8.692740204539065388e-04 -5.018640173522667669e-02 3.547960811743980369e-04 2.163736420477683955e-04 1.960118429816967885e-03 2.846966903293074447e-02 5.572802361562002524e-03 5.043017640618002728e-02 -6.150586126244341791e-03 2.125941897850631239e-05 2.437746709534019016e-04 6.017360433978845291e-03 1.596818581051168346e-04 2.414125132890976907e-03 -9.661224846892408138e-04 -7.865985022041926261e-04 -2.802936284430954279e-03 3.156787502539624805e-03 4.110154335841754341e-04 3.891418536129741083e-03 5.321383748407049197e-01 5.074859525932454152e-02 4.684045264693174060e-01 -9.736813892149412050e-04 1.714926464264996536e-04 -2.885139371147795763e-03 7.388829173858037745e-04 6.311685278947900407e-04 -4.781007112496498540e-04 8.139995311098565441e-04 2.640892268661451311e-04 -9.911613559305827020e-04 9.656500531563709869e-04 2.040431790402365188e-03 1.396507611120501816e-03 2.543571372893351293e-03 5.820356484778242342e-04 7.488039795757557224e-04 8.182514149055060936e-04 -5.414065366522767889e-04 -8.362038131540228385e-04 7.374656227872485037e-04 -5.617210925650288275e-04 -2.943248449688924857e-04 2.534595173769079585e-03 -2.678686791289953267e-04 9.231312151993984437e-04 9.651776216235174229e-04 -1.644534165869539037e-03 1.708312422805030378e-03 6.127436981134170213e-04 9.495873810392847607e-04 -1.275565138709515108e-04 6.151058557777038145e-04 -9.566738540321044829e-04 5.905394160693537261e-05 2.182633681791840878e-04 3.354263883273178896e-05 -2.108461931133560289e-03 1.436191859880344736e-03 -6.755770919834153641e-05 -6.330582540262042965e-04
-1.307643239790396567e-02 -1.130717630736057487e-02 1.759807459886276147e-03 1.504222000611523790e-03 5.950747587846320387e-03 -8.881712817680870436e-04 -4.820596874949691080e-02 -1.480444521562908067e-01 -6.285937760407213359e-02 1.322572076228626173e-02 -1.101001687319457314e-02 2.664986276837181048e-03 1.307218051410848850e-03 7.941574067298862952e-04 2.775062823992480165e-03 -5.032435174282042650e-02 -1.101852064078595074e-02 -6.580593307449111862e-02 -4.450305039497675632e-04 -1.061081222793175795e-03 -3.842285656712776144e-03 5.135755950517512103e-02 3.700556196856165294e-03 6.804525854022561160e-02 7.865985022041844946e-04 -8.011493934161477079e-03 6.940019217645468233e-04 -5.058796853815341298e-03 -6.268221577925137469e-03 -8.766911955197225631e-03 7.417175065823586625e-05 5.966810259963405529e-04 -2.314914510991338600e-04 -6.637663036619597138e-04 -2.552547572017600016e-03 8.111649419126811672e-04 -3.436939401522867005e-03 6.141609927119370555e-06 -3.883387200071196886e-03 -4.077084128541869339e-04 6.443966108147331992e-04 -5.659729763607447301e-04 5.074859525932454152e-02 1.786017961329094128e-01 6.664922336063797137e-02 3.396782721230151222e-03 6.306960963619351757e-04 3.863545075691271306e-03 -1.889726131425097794e-06 -6.335306855590591615e-04 -8.692740204538915768e-05 3.571582388386685672e-04 3.070804963559956328e-04 -2.267671357706322645e-05 1.298241852286579744e-03 3.174739900788126588e-03 6.699079135889178093e-04 1.845317567333112745e-03 1.560441353021309319e-03 -1.130528658122912505e-03 -4.851871842424695762e-04 3.599928280357980823e-04 -1.988936753321134273e-04 -1.577921319736988654e-04 4.677072175268578947e-05 1.823585716821736371e-04 -1.968149765875486928e-03 1.401704357981903163e-03 8.324243608911618009e-04 -1.410208125573305261e-03 3.186078257576658093e-03 -1.319501271265065799e-03 -9.354144350536615794e-05 -3.732209109558062930e-05 -2.064525798578016212e-04 4.412510516869214334e-04 9.637603270249567311e-05 2.480265547490697470e-04 4.818801635124512605e-05 1.291155379293743542e-03 1.185803147467012699e-04 -2.834589197133580932e-06 -9.840748829377508368e-04 3.415679982544399707e-04
2.193027175514657232e-03 1.284541337833768060e-03 9.139660434620115043e-03 1.396082422740923396e-02 -1.098875745421609880e-03 -1.896340172881491506e-03 -4.421396954002227431e-01 -6.258064299968746358e-02 -7.178195574934520540e-01 -6.779392496474609224e-04 3.161039386335333986e-03 8.835886958994100537e-03 4.057242004161976286e-03 4.948720306660077742e-03 -5.871851521859475752e-03 1.056876582150761273e-02 1.404066515646183125e-03 1.436853264026342024e-02 4.246687048836987263e-03 -5.603037979664771129e-03 -4.421486715993478561e-03 -4.856596157753502452e-04 4.738488274539352525e-04 -7.280169921301392778e-04 7.227730021154349024e-03 6.958916478959728969e-04 -1.719650779593571424e-03 -4.734897794889719735e-02 -8.862343124834002467e-03 -8.597403521208715760e-02 7.558904525686188126e-04 -2.300741565005597782e-04 -1.518867378130041301e-03 -5.523197050612152145e-03 9.325798458565074528e-04 4.910453352498782287e-03 1.237770616081108020e-04 1.066277969654586683e-03 5.380995159222814583e-04 -3.889528809998305144e-03 -5.697524286235909141e-04 -4.426211031322024175e-03 4.684045264693174060e-01 6.664922336063797137e-02 7.773360095710396545e-01 -6.146334242448339875e-04 -1.087064957100230232e-03 -5.574692087693738571e-05 -8.555735060010731703e-04 -5.692799970907237977e-04 4.393613255554949804e-04 -6.278615071648150931e-04 -2.910178242389012751e-04 3.514890604444068263e-04 -6.495933576761495076e-04 -1.353988773163502168e-03 1.225014964693996742e-03 -8.154168257083847099e-04 -7.667563778242670464e-04 5.480205781122266841e-04 -5.395168105208516911e-04 2.022006960620951511e-04 4.114878651170371295e-04 -8.380935392854533574e-04 5.437686943165500296e-04 3.878662884742559332e-04 -3.925906038028240987e-04 3.283399153344846149e-04 2.796794674503832144e-04 -3.519614919772658113e-04 9.769884099448998896e-04 1.071947148048851134e-03 -1.507056589808696565e-04 -4.143224543141639342e-04 3.028286125602864523e-04 -2.281844303691468777e-04 4.549515661397222216e-04 1.294462400023738981e-04 2.626719322675890363e-03 -1.464537751851740285e-04 1.800909003244692119e-03 -5.546346195722063948e-04 3.184188531445218250e-04 1.953031956824136019e-03
-2.086730080622209611e-03 -1.038451752369403888e-02 1.156984823962815302e-03 -4.133775912484546379e-03 -3.673155167950567512e-03 8.293063127743260238e-03 -4.148421290003055650e-03 -5.666816236600251411e-03 -7.264107249184284867e-03 -4.630877819985629862e-01 4.178104163212364996e-01 -4.542476431557731370e-02 -4.429990483584863963e-03 -4.305268558911031287e-03 5.285563989585942771e-03 -4.432825072781996188e-03 -4.951554895857204763e-03 -4.787621153956398562e-03 -4.249379908574258541e-02 5.552109860422958787e-02 -6.566798306689334511e-05 -4.254482169129096547e-02 5.489465439166334171e-02 -1.148433813218134592e-02 3.642777820387951837e-02 -6.188853080405432722e-02 6.677347285377896804e-03 -2.806243305160990159e-03 -1.495245801487257937e-03 1.610991527036752496e-04 -1.075726600311788066e-03 -1.027207881887444441e-02 1.182968558269855211e-03 -7.034505524216184275e-04 3.212534423417245238e-05 -1.889726131421505739e-06 3.118520548378361443e-03 -3.756303117733101379e-03 4.044013921242011443e-04 -9.755711153463554608e-04 3.435994538457163780e-03 -1.294462400023752534e-04 -9.736813892149412050e-04 3.396782721230151222e-03 -6.146334242448339875e-04 5.132930809951038453e-01 -4.284075280347154902e-01 4.655482054216736332e-02 6.883327433702718552e-04 7.516385687729258951e-04 -5.012498563595666444e-04 8.569908005996609672e-04 2.815691935817866282e-04 -6.741597973846269898e-04 8.593529582639233659e-04 4.398337570883539653e-04 4.710142382568084478e-04 6.897500379688488101e-04 6.335306855590632814e-04 3.538512181087017511e-04 3.380720049113081476e-03 -9.911613559305827020e-04 -7.823466184085105506e-04 6.717976397203700122e-04 -9.462803603093206551e-04 -1.816971675361767503e-03 6.779392496474609224e-04 -3.297572099330507277e-04 2.003109699306798112e-03 3.387334090573047851e-03 -8.106925103798382284e-04 8.612426843953430427e-04 1.048798002938869291e-04 2.396645166175329338e-03 -2.551130277419152190e-04 2.390503556248032430e-04 -4.535342715411669508e-04 5.149503708124311295e-05 4.284954002998386151e-04 -3.307020729986873825e-05 -4.119602966499123775e-04 4.407786201540881982e-04 7.180959299402496715e-05 4.166846119784371749e-04
-1.372886034477724913e-02 -6.947105690638291642e-03 2.136807823104866499e-03 -1.239660342212478908e-03 4.298182085918220673e-03 -5.309185566228755843e-03 -3.191747435970929483e-03 4.218341156865656333e-03 1.482490150100154030e-03 3.948866210524951681e-01 -7.557510852664102163e-01 6.484122788440044305e-02 -3.650950885906339202e-03 -1.645479028935281293e-03 4.205585505478559583e-03 -3.558354305466726250e-03 -3.156315071006771458e-03 -4.265584310151194873e-03 7.865985022042034681e-04 3.368436829258921340e-04 -4.388888940226508490e-04 -1.082293398618381502e-02 1.588787244992631575e-02 -1.775870132003358470e-03 5.653966098906583471e-02 -8.296700850546268047e-02 8.489122213878255371e-03 -2.931910092900471849e-03 3.051907702245750887e-04 -5.338476321265688083e-04 3.366074671594528837e-03 3.091119519472718992e-03 -6.642387351946599716e-04 -6.826635649759423517e-04 -8.881712817681730479e-05 1.601542896379861466e-04 3.768113906054510950e-03 -4.155980194528745633e-03 5.683351340250220908e-04 7.875433652699105960e-04 1.039349372280957756e-05 1.069584990384567051e-03 1.714926464264996536e-04 6.306960963619351757e-04 -1.087064957100230232e-03 -4.284075280347154902e-01 8.193257242112254035e-01 -6.973892558551213205e-02 6.373101378219134770e-04 8.914783024980903973e-04 -2.834589197132225680e-04 5.560519141707806392e-04 6.708527766544460438e-05 -6.075469512520088444e-04 5.569967772365040301e-04 2.003109699306754744e-04 4.388888940226359954e-04 7.908503859999126487e-04 5.253438645351851417e-04 3.415679982544331944e-04 4.039289605913421594e-04 -8.078579211826843187e-05 -1.371468739879159928e-03 2.253498411720010995e-04 1.462648025720233872e-03 -9.382490242507775420e-04 5.749491754849828280e-04 1.987519458722560028e-03 1.230211711555396787e-03 1.013838069507629665e-03 4.469202300811845295e-04 1.692722182220808558e-03 -4.666678681545412613e-03 5.069190347538310958e-04 8.503767591389900776e-06 -1.209424724109894184e-04 4.719591013225372597e-04 -1.275565138709908132e-05 3.661344379629269397e-04 -3.779452262842335122e-05 -1.417294598566221260e-04 2.914902557717575496e-04 -7.039229839545343330e-05 1.998385383978327524e-04
1.483907444698743128e-03 2.133028370842041891e-03 1.230778629394827309e-02 9.193990060898479810e-03 7.601423363642981776e-04 -1.302399249775701602e-02 -8.739983357824481630e-03 -4.569830217310057521e-03 -1.313359661337946266e-02 -4.298937976370785508e-02 6.490358884673738671e-02 -1.663620399796923166e-01 -6.708527766544053863e-05 4.726677486218040097e-03 -1.990354047919701795e-03 8.206135725697928868e-04 -4.459281238621900720e-03 -5.810907854121062643e-05 5.384207693646157755e-02 -7.104992308918581245e-02 4.103067862848948713e-03 -5.279469622812119067e-02 6.849076147570823392e-02 -1.117867493042392149e-02 -6.205388184055407250e-03 8.593057151106446231e-03 -5.044151476296856312e-03 3.647171433643784451e-04 -5.305406113965870302e-04 -4.524004358623085961e-03 -3.883387200071745492e-04 -7.100645938816303390e-04 -2.826557861073717912e-03 9.354144350536480268e-05 1.596818581051178646e-04 1.354933636229220355e-03 -4.077084128541950655e-04 5.683351340250179708e-04 1.002027281186255222e-03 2.806715736693784092e-03 -3.884332063136905315e-03 5.395168105208381385e-04 -2.885139371147795763e-03 3.863545075691271306e-03 -5.574692087693738571e-05 4.655482054216736332e-02 -6.973892558551213205e-02 1.886012819573263111e-01 -7.738428508171057421e-04 -2.593649115376027155e-04 7.932125436641804684e-04 -5.574692087693196470e-05 -7.464418219113686404e-05 -1.743272356236345898e-04 -6.755770919831443136e-05 -2.362157664278661737e-06 -9.921062189962911310e-04 6.373101378218917930e-04 3.921181722699651137e-04 6.425068846833053909e-04 -2.843092964723657485e-03 -7.034505524216550735e-04 1.542016523239945732e-03 -1.610519095503965773e-03 1.170685338415625469e-03 2.793487653773850474e-03 1.544378680904224393e-03 -7.728979877514013247e-04 2.776007687058200737e-03 2.667820866034313274e-03 1.097458450823043767e-03 1.697446497549364580e-03 5.758940385507020990e-04 -1.039349372281770907e-05 3.165291270131021482e-04 4.062911182556370841e-05 -2.456643970848019273e-05 2.981042972317426813e-04 2.083423059892212980e-04 3.935354668685312265e-04 1.384224391266268496e-04 -3.486544712472691796e-04 -3.434577243858582922e-04 2.168460735806274618e-04
-4.018502618467834075e-02 5.699366769213979472e-02 1.111962098881699376e-02 3.935685370758285062e-02 -5.983487093073201757e-02 3.322138539039001023e-03 1.494773369954422587e-03 5.258162960680414161e-04 4.221175746062797232e-03 2.887501528812063366e-03 5.310130429294441720e-04 1.074309305713135217e-03 -4.461629223340191075e-01 4.269240930215496554e-01 -5.902654057801647036e-02 4.771558481839102001e-04 -6.035312832227443351e-03 -9.492094358130233334e-03 -1.033066032894853700e-02 -1.068498397859004440e-02 2.309717764129936169e-03 -3.027813694070097695e-03 1.887836405290075747e-03 -3.609376911015076388e-03 -5.743822576455710413e-03 -8.037005236935665375e-03 7.121432926261947807e-03 4.727149917750909924e-03 4.567940491178627653e-03 4.067163066351942545e-03 -2.823250840343772671e-03 2.134918096973434029e-03 -2.291292934348591881e-03 -2.636167953331668840e-04 1.822168422223190316e-03 5.036120140238391262e-04 6.751046604503286967e-04 -5.706972916892953315e-04 -1.542961386305662184e-03 2.531288153039110058e-03 1.967204902809785005e-03 3.921181722699542717e-04 7.388829173858037745e-04 -1.889726131425097794e-06 -8.555735060010731703e-04 6.883327433702718552e-04 6.373101378219134770e-04 -7.738428508171057421e-04 4.766342837716580072e-01 -4.564104347131850981e-01 4.504256720549731224e-02 -3.123764538393035417e-02 4.707874711210398994e-02 -5.384774611485575874e-03 4.724315328481429321e-07 -1.026593720894735523e-03 -4.960531094981449150e-04 2.997578075967355545e-03 6.056572251205891676e-04 2.155705084419079313e-03 8.976199124253493589e-05 -5.763664700835164148e-05 -4.077084128541869339e-04 3.444970737581404697e-03 -4.196609306354313895e-03 4.242435165041267241e-04 6.410895900847419886e-04 -3.448750189844244050e-04 6.250269179676557624e-04 3.037734756260071327e-04 -1.936969284707743683e-05 2.017282645292470082e-04 -2.919626873046246660e-04 2.248774096391421146e-04 4.554239976725866276e-04 2.796794674503832144e-04 -2.220428204420315729e-04 -2.759000151875384398e-04 -4.724315328553799816e-05 -1.351154183966383495e-04 -2.881832350418124175e-05 -1.039349372281825118e-04 9.448630657111936441e-07 3.845592677442755646e-04
5.665871373534551655e-03 6.610262007712437021e-03 8.295425285407559066e-03 4.418274181570051862e-02 -6.157341897163980116e-02 5.956416766240572695e-03 -3.888111515399684821e-04 6.427903436030254006e-03 1.528316008787112363e-03 1.134308110385781783e-03 1.039680074354825887e-02 8.404556969497103350e-04 4.248921649987386640e-01 -7.819455240371095961e-01 7.754821882361151442e-02 -2.906871221659124323e-03 -1.216133251876309884e-02 -2.622467438880195928e-03 -1.679257883534437945e-02 -2.119044397469507443e-02 1.768311227477672824e-03 -1.914292571129997409e-03 -1.070529853450283113e-02 -1.436664291413198517e-03 -9.221863521336913158e-04 -1.201818576430793185e-02 -2.319638826319901561e-03 5.423986428712649147e-03 -3.462923135829926863e-04 4.943995991331519985e-03 -1.056829338997390720e-03 -1.814987462923785960e-02 -1.825003011420322542e-03 -2.379165199459644473e-03 -6.055627388140221411e-03 -7.738428508171035737e-04 5.588865033679182859e-04 1.661541701052370338e-03 -1.042656393011813509e-03 2.366881979605516863e-04 1.316666682067941813e-03 2.825140566475154401e-04 6.311685278947900407e-04 -6.335306855590591615e-04 -5.692799970907237977e-04 7.516385687729258951e-04 8.914783024980903973e-04 -2.593649115376027155e-04 -4.564104347131850981e-01 8.311393471218070372e-01 -8.581529821704775296e-02 -8.695574793736064040e-03 1.195535237043815480e-02 -3.366074671594561363e-03 -5.064466032209721108e-04 1.392728158857640779e-03 3.448750189843485109e-05 6.377825693547507779e-05 1.001554849653404477e-04 -1.811774928500372878e-03 1.478710697837347203e-04 1.259974898125295999e-03 -3.916457407371061288e-04 4.298182085918214601e-03 -3.343397958017498353e-03 -2.593649115375932287e-04 3.925906038028078356e-04 4.039289605913475804e-04 3.188912846773753890e-04 1.025176426296082674e-04 2.116493267192152191e-04 -1.620440157693958487e-04 -1.327532607323556220e-04 4.837698896438980423e-04 9.075409746151766235e-04 3.562133757729560183e-04 -2.456643970848832424e-05 -5.489654411779487739e-04 -2.881832350417582074e-05 -2.277119988362906033e-04 -6.991986686259309310e-05 -2.985767287645881138e-04 7.832914814742162691e-04 6.330582540261609284e-05
6.053737662008797094e-02 -8.351502908357491539e-02 -1.834451642077426781e-02 -6.539869709317006410e-03 4.998325617609888222e-03 -3.632526056124995781e-03 -1.357295793893477116e-03 -3.269226207359157916e-04 -3.537567318021034128e-03 -4.081336012337627092e-03 2.296017249677319641e-04 -9.335247089222202185e-04 -6.021328858854918531e-02 7.600195041657586970e-02 -1.614922157390191182e-01 3.944330867809551014e-03 -1.618078000029663562e-03 1.036562026237981306e-02 3.354263883273173475e-03 -7.606147678971923991e-05 3.703863217586117257e-04 2.552547572017590909e-03 -1.256667877395299367e-03 3.423238887070067463e-03 8.968167788193660492e-03 1.027538583960444299e-02 -1.167378317685636643e-02 3.339146074221718483e-03 3.014585611150161475e-03 2.981042972317509755e-04 1.680438962366643000e-03 -3.004192117427336231e-03 4.139445090878808228e-03 9.448630657168857055e-06 5.003049932938410851e-04 6.930570586988478270e-04 -2.000747541642535713e-03 1.226432259292568275e-03 2.775062823992487972e-03 -9.236036467322574287e-04 8.347865185554458837e-04 2.777897413189472746e-04 -4.781007112496498540e-04 -8.692740204538915768e-05 4.393613255554949804e-04 -5.012498563595666444e-04 -2.834589197132225680e-04 7.932125436641804684e-04 4.504256720549731224e-02 -8.581529821704775296e-02 1.807239585784957692e-01 -4.923917651185161920e-02 7.426481967026664355e-02 -7.674650251235592968e-03 -8.834469664395798102e-05 1.391310864259096350e-03 1.193834483525531417e-03 -2.296489681209989107e-03 1.576031593605533741e-03 -1.450837237398862247e-03 1.001554849653393635e-03 -1.314776955936515414e-03 1.581228340466950049e-03 -5.536897565064911354e-04 1.485324739297313361e-03 2.395227871576763225e-03 -6.259717810333628903e-04 3.448750189844244050e-04 -6.821911334431701029e-04 -1.256667877395304788e-04 1.445640490537326676e-04 -1.658234680322352023e-04 7.445520957800844889e-04 -3.779452262844774577e-05 -1.242494931409634119e-03 -1.497607959151462656e-04 4.535342715412645290e-05 5.820356484778201143e-04 1.048798002938923501e-04 2.357433348948391374e-04 1.237770616080999600e-04 -8.787226511110712759e-05 -1.540126797108554461e-04 -2.418849448219463107e-04
3.306737271067923534e-02 1.265738562826126262e-02 5.397341290259535795e-02 -4.045242243227445411e-02 -1.072892011114560951e-02 -5.844356006647295765e-02 -1.058719065128897133e-03 -1.587369950394127696e-04 3.532370571159693280e-03 3.082143320348468968e-03 -6.212474657048109878e-04 2.371606294933862767e-04 -4.349894441504566500e-01 -4.110154335841775808e-02 -4.124204449628895430e-01 -9.209580301482708786e-03 5.541621880393474099e-04 9.438709594917570056e-03 -8.957301862938104198e-04 7.677957271965582010e-03 3.147811303415368710e-03 -2.652230625450099476e-03 3.001829959763062123e-03 -3.047183386917172096e-03 2.149563474492877449e-04 1.081868210238815225e-03 1.115080146998545171e-02 -8.456052006578375357e-03 -1.173189225539756145e-02 7.361900576485322367e-03 -8.064406265842374681e-04 -4.346370102269440537e-04 4.341645786940934171e-04 -4.403061886211804242e-04 -9.382490242507848062e-04 -3.132221062831142336e-03 3.396782721230151222e-03 -1.008168891113365214e-03 -2.662624119172907373e-03 9.604533062949980465e-04 1.407373536376173035e-03 3.500717658458352925e-04 8.139995311098565441e-04 3.571582388386685672e-04 -6.278615071648150931e-04 8.569908005996609672e-04 5.560519141707806392e-04 -5.574692087693196470e-05 -3.123764538393035417e-02 -8.695574793736064040e-03 -4.923917651185161920e-02 4.771454546902075267e-01 4.761353960729629298e-02 4.332310539851689235e-01 3.190330141372363371e-03 4.147948858470174981e-04 3.792207914230113185e-03 -1.889726131419676783e-06 -1.729099410250657665e-04 1.412570283237631411e-04 2.839785943993663672e-03 -1.499025253750110084e-03 1.483435013165828632e-04 8.645497051252204121e-05 4.355818732926556268e-04 9.132101530094410748e-04 3.061356332902857944e-04 -6.141609927119641606e-05 1.275565138709501556e-04 6.344755486247758303e-04 -4.176294750441497238e-04 4.251883795698284309e-04 -1.313359661337922197e-04 3.519614919772658113e-04 -2.017282645292456530e-04 -2.905453927060612637e-04 -5.026671509581327572e-04 3.448750189844244050e-04 -7.573077471671659519e-04 2.053187441789465842e-03 -6.420344531504491165e-04 -1.653510364993707963e-05 -1.002499712719106184e-03 3.519614919772441272e-04
-1.001082418120545492e-03 -7.595281753715907129e-03 -6.805376230781709848e-03 -5.215974824796356518e-02 -1.941835329495455315e-02 -7.610116103847548719e-02 8.947853232280545029e-04 -4.535342715411832138e-05 2.277592419895710808e-03 1.219818217832575012e-03 -9.269106674623028494e-04 5.106984870166704493e-04 -3.450120241289530987e-02 -1.677193357735858315e-01 -6.521870067915189195e-02 1.046435845274650261e-03 7.072300046845011491e-04 -5.040844455566961596e-04 -1.199976093452692801e-03 7.234816494147242039e-03 -4.142752111608798138e-03 -1.117300575202945061e-03 1.430522681486085922e-03 -1.138559994181453016e-03 -4.998325617610438996e-04 -1.553827311561321260e-03 -8.394163475774325811e-03 -8.154168257083781179e-03 -1.461986621574248510e-02 8.250544289786301139e-03 -3.075529278887489081e-04 4.327472840955151612e-04 -1.218873354766863819e-04 -2.320111257852900191e-03 7.728979877513948195e-04 -3.983070253503692010e-03 8.130546680441223112e-04 4.473926616140435145e-04 1.095096293158759684e-03 1.639809850541025082e-03 3.186550689109525318e-03 9.750986838134964758e-04 2.640892268661451311e-04 3.070804963559956328e-04 -2.910178242389012751e-04 2.815691935817866282e-04 6.708527766544460438e-05 -7.464418219113686404e-05 4.707874711210398994e-02 1.195535237043815480e-02 7.426481967026664355e-02 4.761353960729629298e-02 1.826363614234943200e-01 7.794458887967715965e-02 -3.982597821970885500e-04 2.002637267773949969e-03 3.047183386917034185e-04 -1.006751596514799101e-03 6.755770919831876817e-04 -1.330367196520753498e-03 1.517450083531474972e-03 -1.539654365575684634e-03 2.114131109527803056e-03 -4.677072175269256574e-05 1.090371977830199759e-03 1.381862233601981703e-03 1.936969284707743683e-05 1.894450446750109776e-04 1.445640490537435097e-04 4.176294750441497238e-04 -3.132221062831109376e-04 3.151118324145360354e-04 -8.125822365113283784e-05 -9.448630657071278860e-07 -1.270840823380911706e-04 9.259658043965631954e-05 2.362157664262398704e-06 1.653510364994114539e-05 -1.073364442647422668e-03 2.096651142812167197e-03 -5.078638978195165396e-04 -6.614041459976458155e-05 -9.779332730106300026e-04 2.022006960621059932e-04
-3.511489097407442805e-02 -1.320398891177487072e-02 -5.826120149479076249e-02 7.685988608024106258e-03 7.238123514877225009e-03 1.259171764519435507e-02 2.257277863982996499e-03 1.765949069813390043e-03 1.242494931410185761e-04 -1.487686896961559497e-03 -3.170015585459557122e-04 3.425128613201484538e-04 -4.093331048956796447e-01 -6.633080450749342938e-02 -7.675878573221017742e-01 1.343737008900548757e-02 -6.543176730047014101e-04 -1.226243286679414880e-02 3.917402270436784462e-03 -1.926575790984230620e-03 -1.479655560903036767e-03 1.249581404402479645e-03 -2.310662627195643297e-03 1.843900272734531887e-03 -6.623490090632391022e-04 4.002439946350754701e-03 -6.923956545528396969e-03 5.021947194253225614e-04 2.242160054931617401e-03 9.585635801635625404e-04 7.128991830788523366e-04 -7.917952490656081756e-04 -9.769884099449202726e-04 1.472569087910153294e-03 -5.787286277478312889e-04 6.193577395733986836e-04 -8.636048420596217044e-04 1.689887593023676332e-03 1.700753518279359694e-03 -1.706422696673599859e-03 -1.320446134330775746e-03 1.070057421917426036e-03 -9.911613559305827020e-04 -2.267671357706322645e-05 3.514890604444068263e-04 -6.741597973846269898e-04 -6.075469512520088444e-04 -1.743272356236345898e-04 -5.384774611485575874e-03 -3.366074671594561363e-03 -7.674650251235592968e-03 4.332310539851689235e-01 7.794458887967715965e-02 8.352646192667001479e-01 -3.798349524157225779e-03 -1.486269602363015068e-03 -3.032538009398660223e-03 4.993601302281361256e-04 -2.163736420477617006e-04 1.362492540754909687e-03 -1.762169617550623981e-04 -1.587369950394057223e-03 8.881712817681046077e-04 -1.729099410250711875e-04 1.714926464264996536e-04 1.003917007317672297e-03 -2.040904221935202489e-04 -1.861380239450143460e-04 -1.672407626308067361e-04 -4.261332426355409798e-04 3.165291270131021482e-04 -1.530678166451456077e-04 1.984212437992829026e-05 -3.037734756260125537e-04 2.007834014635371698e-04 -7.984092905255588297e-05 2.740102890561296051e-04 -3.925906038028132566e-04 -7.984092905256401449e-05 -7.917952490656102356e-04 3.245604630716561034e-04 -2.910178242389148276e-04 4.289678318326826923e-04 -1.714926464264888116e-04
3.309382887651912686e-02 7.374656227872485037e-04 -5.531700818203603987e-02 -1.056829338997477457e-03 -6.831359965088880729e-04 -3.446388032180014178e-03 -4.046801267285868309e-02 1.945945483831302636e-03 5.943472142240346923e-02 3.093954108669883744e-03 -6.614041459975373953e-04 -9.968305343248417324e-05 -9.222335952869843700e-03 -1.844845135800248339e-03 -9.573825013314213664e-03 -4.354151049615593294e-01 4.903650338425667721e-02 4.114203074078347511e-01 -2.659789529975772546e-03 3.341508231886080628e-03 2.659789529975771245e-03 -8.990372070237853674e-04 7.164424195751781937e-03 -4.487627130593221242e-03 4.237710849713761593e-04 -1.169268043817057404e-03 -1.093442782793769413e-02 -8.505184885995373256e-03 -1.301926818242846867e-02 -4.664788955413985347e-03 -8.390384023512146953e-04 -5.220368438051844985e-04 -3.316469360644683445e-04 -4.365267363584603329e-04 -2.414125132890961349e-04 3.265919186629213326e-03 3.384499501375931672e-03 -3.992046452627956779e-04 2.843092964723654883e-03 8.149443941755365670e-04 4.861320473081875461e-04 5.380995159222747362e-04 9.656500531563709869e-04 1.298241852286579744e-03 -6.495933576761495076e-04 8.593529582639233659e-04 5.569967772365040301e-04 -6.755770919831443136e-05 4.724315328481429321e-07 -5.064466032209721108e-04 -8.834469664395798102e-05 3.190330141372363371e-03 -3.982597821970885500e-04 -3.798349524157225779e-03 4.775734776589745656e-01 -4.702300019122704344e-02 -4.335716771203576014e-01 -3.123906267852893590e-02 2.262002179311542981e-03 4.989821850018488075e-02 6.377825693547616200e-04 -4.851871842424695762e-04 -3.155842639473841783e-04 3.037734756260071327e-04 2.692859737275614396e-05 -1.492883643823116752e-04 9.117928584109020670e-05 -8.314794978254167260e-05 -9.987202604562614092e-04 2.838368649395097559e-03 -1.515560357400044453e-03 1.762169617550569771e-04 -1.894450446750028461e-04 3.883387200071257601e-04 1.214149039438348508e-04 -3.425128613201538748e-04 -5.688075655578810758e-04 -2.475541232162148278e-04 -1.133835678852077120e-05 -1.062026085858884224e-03 -1.228321985423928321e-04 -7.535282949043265984e-04 2.152398063689100246e-03 1.903899077407181055e-04
6.530893510192729498e-03 -5.730122062002859264e-03 -4.822108655854826474e-03 3.004664548960376061e-04 -8.451800122782676585e-04 -2.097596005877885167e-03 -5.266761214578310341e-02 -3.424183750135766785e-03 7.964014565109511778e-02 1.425798366157531201e-03 -9.429733395793348655e-04 -2.357433348948337164e-04 -1.968622197408357623e-03 1.781066878864766539e-04 -2.370661431868285526e-03 5.445009631924643129e-02 -1.678360263622011017e-01 -6.736353983831530612e-02 -1.456033984260273135e-03 2.093816553615018491e-03 1.195724209656953696e-03 -2.120272719454948177e-03 8.268496688034809861e-03 2.130193781644894487e-03 -5.220368438051776680e-04 -8.631324105267635868e-04 6.841753458811562424e-03 -7.731342035178302534e-03 -1.612645037401828213e-02 -4.485737404461800047e-03 -3.973149191314139482e-04 5.617210925650466084e-04 -2.196806627777469752e-04 -2.434912120336592701e-03 1.720123211126426506e-03 3.737878287951738876e-03 9.944683766605684917e-04 -7.889606598684875509e-05 -7.020332578230983932e-04 5.409341051194232249e-04 3.609376911015024997e-04 2.026731275949649781e-04 2.040431790402365188e-03 3.174739900788126588e-03 -1.353988773163502168e-03 4.398337570883539653e-04 2.003109699306754744e-04 -2.362157664278661737e-06 -1.026593720894735523e-03 1.392728158857640779e-03 1.391310864259096350e-03 4.147948858470174981e-04 2.002637267773949969e-03 -1.486269602363015068e-03 -4.702300019122704344e-02 1.793954811081064638e-01 6.711976516736192777e-02 4.724457058013621646e-02 -4.227789787522773582e-03 -7.504905601480656163e-02 4.866044788410411100e-04 -4.705418067239494628e-04 -1.606267211708188938e-04 1.261392192723894638e-04 -5.196746861416308427e-06 -1.568472689079686982e-04 5.810907854122146846e-05 1.240605205278223983e-03 -1.314776955936504572e-03 1.502804706012938595e-03 -1.538709502509972085e-03 -1.586897518861198238e-03 1.606267211708351569e-05 1.228321985423982531e-04 1.530678166451320552e-04 1.223597670095338472e-04 -9.921062189963874081e-05 -8.503767591398032292e-05 -1.275565138710585758e-05 -1.087537388633083796e-03 -1.199976093452768695e-04 -1.044546119143244245e-03 2.301686428071396309e-03 1.936969284707201581e-04
3.427207311946043472e-02 1.610991527036870945e-03 -5.248289141643664585e-02 -2.187357997120387143e-03 -1.527371145721432340e-03 8.679039690086112757e-03 3.445915600647111825e-03 -3.554574853203856973e-03 4.392195960956427059e-03 1.488159328494423903e-03 6.354204116904612742e-04 8.067240855038414898e-03 -1.325879096958614695e-02 -1.679021667768007715e-03 -2.123863199104630839e-02 4.076588075432401870e-01 -6.648245502954001906e-02 -7.781022935173309563e-01 -1.081395778705965781e-03 1.437609154478910849e-03 -9.476976549078846429e-03 -3.735988561820322018e-03 6.845532911074474636e-04 -1.130764873889343256e-02 8.739983357824163742e-04 -5.090922198049538903e-03 -1.144796090415148813e-02 1.228794416956868621e-03 1.755555576090575207e-03 -9.679177245140956759e-03 -7.393553489185977073e-04 6.084918143177278985e-04 -5.097063807976663641e-03 -7.327413074587779164e-04 3.307020729987668545e-04 -9.006434742354902170e-03 6.169955819091289123e-04 -1.132890815787188565e-03 1.788153351857601006e-03 9.495873810393010237e-04 -1.525953851122933990e-04 5.513275988422178947e-04 1.396507611120501816e-03 6.699079135889178093e-04 1.225014964693996742e-03 4.710142382568084478e-04 4.388888940226359954e-04 -9.921062189962911310e-04 -4.960531094981449150e-04 3.448750189843485109e-05 1.193834483525531417e-03 3.792207914230113185e-03 3.047183386917034185e-04 -3.032538009398660223e-03 -4.335716771203576014e-01 6.711976516736192777e-02 8.381776320982864403e-01 -4.855651294687556366e-03 2.498690377272078621e-03 8.420619641614227741e-03 1.951142230692645869e-04 -1.866104554778679099e-04 8.154168257083847099e-04 3.184188531445272460e-04 9.306901197250988349e-05 2.192082312448939262e-04 1.932244969378449102e-04 -3.014113179617338920e-04 1.663903858716638158e-03 -1.677131941636603001e-04 2.093344122082165144e-03 8.839193979724116901e-04 -1.790515509521892028e-04 2.877108035089317485e-04 6.486484946104382598e-04 5.291233167980516003e-05 -3.963700560656688732e-04 -1.062970948924598182e-04 1.436191859880363818e-04 -2.272395673034329736e-04 3.316469360644758255e-04 3.349539567944616152e-04 4.166846119784439512e-04 6.146334242448394086e-04
-4.015006625124703521e-02 5.323405755367670300e-02 -2.317182182349050712e-02 1.495718233020118873e-03 -3.897560146056783205e-04 -4.259442700224077075e-03 3.932992511021010662e-02 -5.916212842794596471e-02 9.688625875798051457e-03 2.900257180199169223e-03 2.825140566475154401e-04 -1.194306915058393221e-03 4.795180058482051248e-04 -4.125272144893144498e-03 1.037884834529976055e-02 -4.457169469670037021e-01 4.295701820370725343e-01 -3.470482040355597764e-02 -3.029230988668685492e-03 2.398534892306759640e-03 3.394892995098736099e-03 -1.035947865245268572e-02 -1.063018192077882715e-02 2.409400817562527353e-04 -5.746184734119972812e-03 -9.366900001923552516e-03 -5.191550114547742456e-03 4.521642200958791470e-03 3.798821955690075657e-03 -4.840061054103337798e-03 -2.820888682679531956e-03 2.568610244134676267e-03 1.774452837404791056e-03 -2.678686791288977485e-04 1.655872522658091792e-03 -8.735259042495857953e-04 6.765219550489164936e-04 -2.272395673034370393e-04 1.610519095503979434e-03 7.374656227872485037e-04 1.582645635065442979e-04 8.395108338840086282e-04 2.543571372893351293e-03 1.845317567333112745e-03 -8.154168257083847099e-04 6.897500379688488101e-04 7.908503859999126487e-04 6.373101378218917930e-04 2.997578075967355545e-03 6.377825693547507779e-05 -2.296489681209989107e-03 -1.889726131419676783e-06 -1.006751596514799101e-03 4.993601302281361256e-04 -3.123906267852893590e-02 4.724457058013621646e-02 -4.855651294687556366e-03 4.762336618317966619e-01 -4.550479421724301643e-01 5.432679168917118467e-02 3.061356332902803734e-04 -1.266116508052376067e-04 -1.582645635065564951e-04 6.387274324204687478e-04 -4.185743381098622727e-04 -4.818801635124783656e-04 3.447805326778547765e-03 -4.259915131756924350e-03 5.551070511050680903e-04 8.787226511108815405e-05 4.488099562125662592e-05 1.738548040907783154e-04 -3.670793010286232255e-04 1.242494931409697870e-04 -4.714866697896606565e-04 2.225152519748688738e-04 -1.587369950394154801e-04 3.047183386917156158e-04 5.196746861416308427e-06 -4.393613255554678753e-05 -3.788900893500002712e-04 2.834589197133038831e-05 -1.199976093452687380e-04 6.094366773834285211e-05
-7.991179378248711163e-03 1.263612620928274491e-02 -1.524820015444013424e-02 1.625164473022331496e-04 -1.211314450241180937e-03 -1.823113285288907202e-03 4.411140465423939172e-02 -6.864335686082051469e-02 8.403139674898595785e-03 2.056022030986614114e-03 1.214621470971153283e-03 -1.206590134912631854e-03 -4.459281238621876434e-03 -5.546346195722145263e-04 4.162594235988721983e-03 4.272037724889999888e-01 -7.739217468830937863e-01 5.817474652427823134e-02 -1.793350098719013411e-03 1.962008155948375202e-03 2.325308004714167313e-03 -1.605322348642568980e-02 -1.023759131697600175e-02 3.429852928530047283e-04 -2.717898608517010494e-03 -1.432412407617500612e-03 2.782621728518176979e-04 4.422431579059233828e-03 3.230959253197923393e-03 -5.002577501405579621e-03 -1.348792026301966597e-03 3.108599486188395400e-04 2.512390891724897678e-03 -2.350346875955528284e-03 1.680911393899427175e-03 3.514890604444018390e-04 9.472252233750332040e-04 1.465955046450230503e-03 1.171157769948484454e-03 5.603037979664843987e-04 4.724315328554070867e-05 5.428238312508320597e-04 5.820356484778242342e-04 1.560441353021309319e-03 -7.667563778242670464e-04 6.335306855590632814e-04 5.253438645351851417e-04 3.921181722699651137e-04 6.056572251205891676e-04 1.001554849653404477e-04 1.576031593605533741e-03 -1.729099410250657665e-04 6.755770919831876817e-04 -2.163736420477617006e-04 2.262002179311542981e-03 -4.227789787522773582e-03 2.498690377272078621e-03 -4.550479421724301643e-01 8.367650618150489494e-01 -5.890418081100692871e-02 -2.645616583989715900e-05 -5.196746861416308427e-06 9.117928584109020670e-05 4.166846119784425959e-04 8.976199124250240982e-06 -4.426683462854807700e-04 4.202750916281442969e-03 -3.300879120060514968e-03 1.486269602363009647e-03 -4.369991678912217396e-04 1.088954683231649909e-03 1.700753518279389618e-04 -1.634613103679592510e-04 -3.259777576702059532e-05 -1.409263262507583388e-03 4.157397489127354680e-05 -3.590479649701180595e-05 7.114818884801981866e-04 -2.314914510991136938e-05 1.615715842365368637e-04 -2.560578908076182811e-04 -1.880277500764448648e-04 -6.231371918362442171e-04 1.913347708064306544e-04
-6.016793516139506276e-02 7.665579565804765683e-02 -3.349539567944619795e-02 1.442333469807465570e-03 -8.928955970966510891e-05 -3.185605826043806047e-03 -2.944193312754697037e-03 9.230839720461209152e-03 -4.410148359204949658e-03 3.840395930581350179e-03 -6.722700712531747870e-04 -6.273890756319425556e-04 -2.977735951587457287e-03 3.914095249706799756e-03 8.949742958412259392e-03 -3.259872063008668885e-02 5.950369642620040311e-02 -1.576036317920865015e-01 -2.129721350112041139e-03 1.463592888785957263e-03 2.773645529393914053e-03 1.885001816093146917e-04 2.533650310703381998e-03 3.878662884742749067e-04 -8.664866744100397852e-03 -1.254919880723737169e-02 -9.507684598714448432e-03 -4.577861553368566157e-03 -3.858348328829868008e-03 1.956338977554108148e-03 -1.464065320318827090e-03 3.837561341384215785e-03 2.922461462243367610e-03 3.632998487656212416e-04 -7.162062038087466196e-04 7.299067182615488715e-04 1.822640853756053638e-03 -9.363592981193524442e-04 2.793487653773839632e-03 2.943248449688924857e-04 1.828310032150326221e-04 3.878662884742884592e-04 7.488039795757557224e-04 -1.130528658122912505e-03 5.480205781122266841e-04 3.538512181087017511e-04 3.415679982544331944e-04 6.425068846833053909e-04 2.155705084419079313e-03 -1.811774928500372878e-03 -1.450837237398862247e-03 1.412570283237631411e-04 -1.330367196520753498e-03 1.362492540754909687e-03 4.989821850018488075e-02 -7.504905601480656163e-02 8.420619641614227741e-03 5.432679168917118467e-02 -5.890418081100692871e-02 1.748875394216004298e-01 1.502332274480079610e-04 -1.573197004408493672e-04 1.464537751851686075e-04 4.828250265782071775e-04 -4.426683462854807700e-04 -5.357373582579906535e-04 -4.228262219055606112e-04 -2.508611439461965516e-04 2.397590029241036466e-03 -9.136825845423000598e-04 1.380917370536263733e-03 1.003917007317677718e-03 -6.727425027860527455e-04 -2.513335754790717996e-04 -9.368317296522101281e-04 1.743272356236373003e-04 1.143284309509961551e-04 4.369991678912136081e-04 8.692740204538373667e-05 7.464418219114770606e-05 -9.590360116964753018e-05 -6.944743532974766067e-05 -7.936849751969825327e-05 1.511780905136825628e-05
3.081670888815631667e-03 6.651835982603116967e-04 1.072419579581791434e-04 -4.051714555227569486e-02 -1.977125964999743891e-03 -5.947818512342623043e-02 -1.056829338997477457e-03 6.727425027860473245e-04 3.452057210574218781e-03 3.310422237024196468e-02 -6.921121956331166298e-04 5.532456708656174199e-02 -8.796675141767079306e-04 -7.171983100277464114e-03 4.473926616140416063e-03 -2.652703056982958461e-03 -3.387334090573042213e-03 -2.654592783114359273e-03 -4.354344746544063782e-01 -4.935539466893404392e-02 -4.114240868600975709e-01 -9.212414890679841012e-03 1.858545650253047880e-03 9.585163370102737362e-03 2.381054925590310629e-04 1.187220442065553983e-03 1.093631755406910405e-02 -8.488649782345406361e-03 1.305233838972834695e-02 4.664316523881135469e-03 -8.163616887739617335e-04 5.277060221994526361e-04 3.179464216116735195e-04 -4.374715994240481985e-04 2.470816916833605591e-04 -3.268281344293496107e-03 8.640772735924806894e-04 -5.541621880393609624e-04 6.755770919831985237e-05 9.675397792878177687e-04 -1.300131578417992699e-03 6.514830838075637634e-04 8.182514149055060936e-04 -4.851871842424695762e-04 -5.395168105208516911e-04 3.380720049113081476e-03 4.039289605913421594e-04 -2.843092964723657485e-03 8.976199124253493589e-05 1.478710697837347203e-04 1.001554849653393635e-03 2.839785943993663672e-03 1.517450083531474972e-03 -1.762169617550623981e-04 6.377825693547616200e-04 4.866044788410411100e-04 1.951142230692645869e-04 3.061356332902803734e-04 -2.645616583989715900e-05 1.502332274480079610e-04 4.776037132770772908e-01 4.732724609838591390e-02 4.334587659840051788e-01 -3.120929949195902497e-02 -2.287513482085727808e-03 -4.983538510631511931e-02 1.417294598555270818e-06 5.711697232221488955e-04 8.834469664394713900e-05 3.189857709839510023e-03 3.977873506642295651e-04 3.799294387222948953e-03 -3.873938569414050797e-04 5.692799970907183767e-04 2.409400817562513800e-04 -2.990491602974633617e-04 -3.873938569414077902e-04 -1.157457255495703994e-04 -6.666008928589374407e-04 -2.155705084419084518e-03 -1.847207293464536541e-04 7.086472992830022098e-05 1.061081222793178614e-03 1.280289454038091405e-04
-1.419656756230391502e-03 -9.434457711121613244e-04 -2.404676502233883293e-04 5.266288783045451616e-02 -3.391113542835892409e-03 7.959054034014532986e-02 -3.018837494945657719e-04 -8.395108338840004967e-04 -2.092871690549322206e-03 -6.502075186688553027e-03 -5.725870178207134037e-03 -4.783841701693549234e-03 2.118855424856360380e-03 8.260465351976258724e-03 2.137752686170578831e-03 1.452254531997412097e-03 2.088619806753618663e-03 1.192417188926962485e-03 -5.472741362903253692e-02 -1.679366542786993044e-01 -6.775943746284809888e-02 1.964842745145518703e-03 1.851931608793072181e-04 -2.359795506612602164e-03 3.656620064299974816e-04 -8.494318960739631781e-04 6.864902603921477914e-03 7.742207960433939926e-03 -1.612172605868972264e-02 -4.478178499936108330e-03 3.987322137299800610e-04 5.645556817621842551e-04 -2.149563474492061045e-04 2.437746709533762657e-03 1.723430231856412729e-03 3.734571267221749834e-03 -4.407786201540719352e-04 1.988936753321093615e-04 -2.362157664285438000e-06 -2.042321516533790286e-03 3.170960448525295475e-03 -1.353043910097800461e-03 -5.414065366522767889e-04 3.599928280357980823e-04 2.022006960620951511e-04 -9.911613559305827020e-04 -8.078579211826843187e-05 -7.034505524216550735e-04 -5.763664700835164148e-05 1.259974898125295999e-03 -1.314776955936515414e-03 -1.499025253750110084e-03 -1.539654365575684634e-03 -1.587369950394057223e-03 -4.851871842424695762e-04 -4.705418067239494628e-04 -1.866104554778679099e-04 -1.266116508052376067e-04 -5.196746861416308427e-06 -1.573197004408493672e-04 4.732724609838591390e-02 1.794351653568663219e-01 6.752180440182184440e-02 -4.727197160904182682e-02 -4.274560509275450101e-03 -7.507551218064645315e-02 1.025176426296174831e-03 1.412097851704723636e-03 1.391310864259080087e-03 -4.147948858470283402e-04 2.003582130839640617e-03 -1.482962581633018436e-03 -1.318083976666512046e-04 -9.873819036676891384e-05 -8.928955970966375366e-05 -4.110154335842269337e-05 1.223597670095392682e-04 1.521229535794357693e-04 1.088482251698788105e-03 2.303576154202820539e-03 1.922796338721432033e-04 6.188853080405269051e-05 -1.088009820165931939e-03 -1.204700408781141704e-04
-1.381862233601970861e-03 5.754216070178309710e-04 7.867874748173448937e-03 -3.501662521524038368e-03 -3.853151581968447797e-03 4.348732259933714428e-03 2.142004569966282808e-03 -1.211786881774042741e-03 8.734314179430229322e-03 -3.419506677960502949e-02 1.628943925285300954e-03 -5.230289500241874778e-02 3.628274172329281396e-03 7.473866849772017526e-04 -1.127835798385640187e-02 1.189110168196990357e-03 1.468789635647365331e-03 -9.490204631998802598e-03 -4.075595969213405834e-01 -6.692843039655549386e-02 -7.779548948790802054e-01 1.317044627294217465e-02 -1.712091875067883393e-03 -2.126319843075479693e-02 -8.291173401612193794e-04 -5.106040007100912798e-03 -1.141630799145017076e-02 -1.306745619877956038e-03 1.739492903973490715e-03 -9.682011834338090719e-03 5.026671509582086514e-04 6.094366773834366527e-04 -5.080056272793866817e-03 1.127694068925755994e-03 3.269226207359259831e-04 -9.005489879289186803e-03 -6.429793162161562443e-04 6.727425027860717190e-04 -7.488039795757746959e-04 -1.280289454038080563e-03 7.128991830787614805e-04 1.364854698419188349e-03 -8.362038131540228385e-04 -1.988936753321134273e-04 4.114878651170371295e-04 -7.823466184085105506e-04 -1.371468739879159928e-03 1.542016523239945732e-03 -4.077084128541869339e-04 -3.916457407371061288e-04 1.581228340466950049e-03 1.483435013165828632e-04 2.114131109527803056e-03 8.881712817681046077e-04 -3.155842639473841783e-04 -1.606267211708188938e-04 8.154168257083847099e-04 -1.582645635065564951e-04 9.117928584109020670e-05 1.464537751851686075e-04 4.334587659840051788e-01 6.752180440182184440e-02 8.381218851774094869e-01 5.033757982574033236e-03 2.506249281797773808e-03 8.514161085119584249e-03 2.782621728518225226e-04 8.787226511110441708e-05 1.276510001775224947e-03 -3.810632744011472652e-03 2.815691935818083122e-04 -3.034900167062939101e-03 -2.929075503703209519e-05 -3.845592677442755646e-04 1.322808291995020580e-04 2.404676502233883293e-04 2.754275836547011389e-04 3.727484794228903874e-04 -4.407786201540638037e-04 3.765279316857324515e-04 5.423513997179730747e-04 -2.551130277419030217e-04 -1.851931608793099286e-04 3.954251929999454823e-04
2.893170707206327817e-03 -2.825140566475154401e-04 1.204700408781198516e-03 3.930772082816590129e-02 5.922874127407856681e-02 -9.718389062367927683e-03 1.492883643822997489e-03 3.817246785471433389e-04 4.244324891172659812e-03 -4.008534313124585691e-02 -5.326712776097661250e-02 2.317701857035192256e-02 -1.037176187230692825e-02 1.064435486676449001e-02 -2.489714178147850064e-04 -3.033482872464362146e-03 -2.332866909239859898e-03 -3.409538372617253177e-03 -4.450848335760431151e-01 -4.293471943535648871e-01 3.477426783888570155e-02 4.672347859939582522e-04 4.068107929417652709e-03 -1.039727317508112175e-02 -5.749491754849990477e-03 9.373514043383521926e-03 5.193912272212010926e-03 4.617073370595547489e-03 -3.775200379047314193e-03 4.854706431621848804e-03 -2.844037827789470431e-03 -2.578531306324641226e-03 -1.784373899594764688e-03 -2.881832350418015755e-04 -1.661069269519504198e-03 8.607702528625016218e-04 6.902224695017077950e-04 -7.870709337370516111e-04 -6.382550008876138829e-04 2.542154078294790818e-03 -1.851459177260217099e-03 8.125822365112524842e-04 7.374656227872485037e-04 -1.577921319736988654e-04 -8.380935392854533574e-04 6.717976397203700122e-04 2.253498411720010995e-04 -1.610519095503965773e-03 3.444970737581404697e-03 4.298182085918214601e-03 -5.536897565064911354e-04 8.645497051252204121e-05 -4.677072175269256574e-05 -1.729099410250711875e-04 3.037734756260071327e-04 1.261392192723894638e-04 3.184188531445272460e-04 6.387274324204687478e-04 4.166846119784425959e-04 4.828250265782071775e-04 -3.120929949195902497e-02 -4.727197160904182682e-02 5.033757982574033236e-03 4.756705234446330088e-01 4.547862151032283085e-01 -5.439718398756662743e-02 2.997105644434513039e-03 -2.503887124133646717e-05 2.297906975808560424e-03 -4.251883795703759530e-06 1.004861870383395688e-03 -4.993601302281307046e-04 9.070685430823935327e-05 1.587369950394046381e-04 -2.999940233631623581e-04 -4.913287941695930125e-04 -1.228321985424036741e-04 4.766834166510769649e-04 5.480205781123025782e-05 1.181078832138449954e-04 -5.669178394264451359e-05 3.779452262842064071e-05 4.771558481840104888e-05 3.826695416128396247e-04
-2.038542064270940091e-03 1.214621470971180388e-03 -1.215566334036887516e-03 -4.402683940985828437e-02 -6.861595583191490433e-02 8.395108338840042914e-03 -1.610991527036724578e-04 -1.204700408781212177e-03 -1.834924073610289669e-03 7.981730747591592179e-03 1.262289812636280088e-02 -1.523402720845447485e-02 1.603857810890718660e-02 -1.021255244573467807e-02 3.571582388386658567e-04 1.774452837404789539e-03 2.064998230110856332e-03 2.298379407341407266e-03 -4.269817296685579633e-01 -7.745845683236898260e-01 5.840576554384450253e-02 4.430935346650576728e-03 -6.269166440990835707e-04 4.136138070148819186e-03 2.727347239174065727e-03 -1.429577818420372072e-03 2.678686791289956520e-04 -4.564633470448574426e-03 3.170960448525287235e-03 -5.037065003304029218e-03 1.321390997396508678e-03 3.151118324145360896e-04 2.520894659316292620e-03 2.350819307488430637e-03 1.686580572293693361e-03 3.448750189844194177e-04 -6.368377062890490711e-04 5.243990014694671718e-04 3.921181722699610479e-04 -5.829805115435313621e-04 1.562803510685587764e-03 -7.677012408899795953e-04 -5.617210925650288275e-04 4.677072175268578947e-05 5.437686943165500296e-04 -9.462803603093206551e-04 1.462648025720233872e-03 1.170685338415625469e-03 -4.196609306354313895e-03 -3.343397958017498353e-03 1.485324739297313361e-03 4.355818732926556268e-04 1.090371977830199759e-03 1.714926464264996536e-04 2.692859737275614396e-05 -5.196746861416308427e-06 9.306901197250988349e-05 -4.185743381098622727e-04 8.976199124250240982e-06 -4.426683462854807700e-04 -2.287513482085727808e-03 -4.274560509275450101e-03 2.506249281797773808e-03 4.547862151032283085e-01 8.374765437035288640e-01 -5.911583013772613027e-02 -6.047123620548766187e-04 5.858151007406961139e-05 1.575086730539826613e-03 1.710202148936460897e-04 6.760495235160412456e-04 -2.173185051134688284e-04 -2.787346043847411386e-05 -3.826695416127962567e-05 7.072300046844998481e-04 1.842482978135973797e-04 -3.165291270130804642e-05 -1.411625420171864652e-03 2.206255258434654601e-04 -6.198301711062502960e-04 1.875553185435858798e-04 4.960531094981394939e-05 1.592094265722663335e-04 -2.574751854061843939e-04
-3.828585142259983976e-03 -6.722700712532181551e-04 -6.363652747561846651e-04 2.930965229834786405e-03 9.231312151994061632e-03 -4.421014284460608734e-03 -1.440916175208921141e-03 -8.834469664394713900e-05 -3.182771236846695505e-03 6.009140125307251001e-02 7.671484959965460537e-02 -3.349114379565050481e-02 -1.936969284707093161e-04 2.516642775520577802e-03 3.958976245328125988e-04 2.124524603250603147e-03 1.458868573457408179e-03 2.773173097861057670e-03 3.266297131855504243e-02 5.968038581948829913e-02 -1.576792208373433701e-01 2.990019171441671633e-03 3.925433606495323455e-03 8.945018643083689491e-03 8.655418113443315298e-03 -1.254211233424453939e-02 -9.506739735648752146e-03 4.761164988116529592e-03 -3.819608943135717038e-03 2.090981964417895807e-03 1.468317204114308588e-03 3.847009972041333901e-03 2.926713346039055107e-03 -3.689690271600374813e-04 -7.214029506701735532e-04 7.289618551958453214e-04 -3.552685127072244958e-04 3.406231351887260665e-04 6.425068846833162329e-04 -7.473866849771896095e-04 -1.132418384254330881e-03 5.489654411779338120e-04 -2.943248449688924857e-04 1.823585716821736371e-04 3.878662884742559332e-04 -1.816971675361767503e-03 -9.382490242507775420e-04 2.793487653773850474e-03 4.242435165041267241e-04 -2.593649115375932287e-04 2.395227871576763225e-03 9.132101530094410748e-04 1.381862233601981703e-03 1.003917007317672297e-03 -1.492883643823116752e-04 -1.568472689079686982e-04 2.192082312448939262e-04 -4.818801635124783656e-04 -4.426683462854807700e-04 -5.357373582579906535e-04 -4.983538510631511931e-02 -7.507551218064645315e-02 8.514161085119584249e-03 -5.439718398756662743e-02 -5.911583013772613027e-02 1.749413966163459733e-01 -2.157594810550493569e-03 -1.816499243828930202e-03 -1.445640490537445939e-03 -1.403121652580451711e-04 -1.330839628053601641e-03 1.362492540754898845e-03 -3.037734756260044222e-04 1.124387048195818993e-04 4.351094417597966418e-04 5.428238312508266387e-04 -2.513335754790609576e-04 -9.410836134479043467e-04 1.138559994181453016e-04 -7.936849751971316105e-05 1.417294598566112840e-05 -4.535342715411018986e-05 7.653390832256738285e-05 -9.873819036679059788e-05
2.907343653191978104e-03 -5.295957483308455331e-04 -1.066750401187451089e-03 1.495718233020118873e-03 -5.357373582579906535e-04 -4.259442700224092687e-03 3.934740507692575939e-02 5.990384593452890288e-02 -3.308910456119068706e-03 -4.010990957095435239e-02 -5.701823413184824163e-02 -1.113568366093408910e-02 -3.044821229252880207e-03 -1.910040687334292348e-03 3.632998487657846526e-03 -1.038073807143118782e-02 1.073411685800701454e-02 -2.354126328218340315e-03 4.521169769426008379e-04 6.060351703468780035e-03 9.533195901488648871e-03 -4.456928529588280452e-01 -4.267861430139558987e-01 5.895236882735817308e-02 -5.767916584631285759e-03 8.040312257665655285e-03 -7.119543200130522276e-03 4.591089636288596051e-03 -4.583530731762867905e-03 -4.077084128541894059e-03 -2.857265910709402747e-03 -2.133500802374878758e-03 2.284206461355746572e-03 -2.801518989831012531e-04 -1.829727326748861651e-03 -4.795180058482115216e-04 6.949467848302434345e-04 -6.377825693547616200e-04 7.747877138828210015e-04 7.412450750500661732e-04 3.307020729995276392e-06 8.584080951982270800e-04 2.534595173769079585e-03 -1.968149765875486928e-03 -3.925906038028240987e-04 6.779392496474609224e-04 5.749491754849828280e-04 1.544378680904224393e-03 6.410895900847419886e-04 3.925906038028078356e-04 -6.259717810333628903e-04 3.061356332902857944e-04 1.936969284707743683e-05 -2.040904221935202489e-04 9.117928584109020670e-05 5.810907854122146846e-05 1.932244969378449102e-04 3.447805326778547765e-03 4.202750916281442969e-03 -4.228262219055606112e-04 1.417294598555270818e-06 1.025176426296174831e-03 2.782621728518225226e-04 2.997105644434513039e-03 -6.047123620548766187e-04 -2.157594810550493569e-03 4.761864186785111919e-01 4.562408317928899892e-01 -4.501044186126315627e-02 -3.120268545049905556e-02 -4.710236868874675964e-02 5.387136769149857354e-03 7.228202452687175483e-05 2.248774096391637986e-04 2.820416251146578104e-04 -5.026671509581327572e-04 -2.258222727048709265e-04 -4.521169769425899959e-04 6.614041459979710762e-06 -2.976318656988430388e-05 -3.803073839485989101e-04 4.913287941695767495e-05 1.351154183966451258e-04 3.354263883271688118e-05
-6.505382207418512145e-04 1.053758534033916346e-02 6.458139054133020225e-04 5.933740052663639790e-04 6.410895900847459784e-03 1.382334665134824425e-03 -4.390636936898018039e-02 -6.152523095528854291e-02 6.071217628724416560e-03 -5.182101483890626942e-03 6.428375867563077863e-03 8.484397898549702818e-03 1.738075609374940432e-03 -1.073600658413843834e-02 -1.199976093452660274e-03 1.651478909402538664e-02 -2.087296998461625128e-02 1.580755908934089763e-03 2.638530110997264807e-03 -1.234936026883954631e-02 -2.432077531139476521e-03 -4.247546874226777458e-01 -7.825814168803328919e-01 7.739420614390066233e-02 6.812462703774412910e-04 -1.202291007963647573e-02 -2.333339340772703704e-03 -5.484930096450943426e-03 -3.845592677442768656e-04 4.964310547244296309e-03 9.524219702364224074e-04 -1.814940219770500365e-02 -1.816026812296068615e-03 2.359323075079832951e-03 -6.047596052081678081e-03 -7.795120292113698682e-04 -5.253438645351634576e-04 5.621935240978986545e-04 -5.262887276008909685e-04 -6.632938721289516511e-04 -7.166786353416103750e-04 -6.198301711062502960e-04 -2.678686791289953267e-04 1.401704357981903163e-03 3.283399153344846149e-04 -3.297572099330507277e-04 1.987519458722560028e-03 -7.728979877514013247e-04 -3.448750189844244050e-04 4.039289605913475804e-04 3.448750189844244050e-04 -6.141609927119641606e-05 1.894450446750109776e-04 -1.861380239450143460e-04 -8.314794978254167260e-05 1.240605205278223983e-03 -3.014113179617338920e-04 -4.259915131756924350e-03 -3.300879120060514968e-03 -2.508611439461965516e-04 5.711697232221488955e-04 1.412097851704723636e-03 8.787226511110441708e-05 -2.503887124133646717e-05 5.858151007406961139e-05 -1.816499243828930202e-03 4.562408317928899892e-01 8.317194930441532685e-01 -8.590175318756028411e-02 8.713527191984569292e-03 1.195724209656958553e-02 -3.342453094951796429e-03 -1.256667877395250578e-04 2.031455591278456471e-05 -7.724255562185382198e-04 4.086532759199021933e-04 4.374715994240807246e-04 1.123442185130086061e-03 2.159012105149081366e-04 5.881772584049422496e-04 1.781066878864820749e-04 -5.999880467262759271e-05 -3.779452262843012748e-05 -1.922796338721323613e-04
4.093619232191841872e-03 2.362157664277252274e-04 -9.226587836665530113e-04 1.358713088492064913e-03 -3.297572099330615698e-04 -3.540401907218209722e-03 6.535145393988416561e-03 5.000215343741305080e-03 -3.623549857000762237e-03 -6.050194425512381291e-02 -8.354998901700622094e-02 -1.835727207216136803e-02 -2.558689181944730391e-03 -1.268006234183832390e-03 3.427490770865747154e-03 -3.362295219331705963e-03 -1.185803147467053356e-04 3.637722802986401464e-04 -3.949055183138103567e-03 -1.617605568496796337e-03 1.035711649478841812e-02 6.025439013190755921e-02 7.607895675643128186e-02 -1.614544212163906700e-01 -8.975254261186435545e-03 1.027869286033442769e-02 -1.166433454619924745e-02 -3.297099667797653497e-03 3.005609412025907548e-03 3.089702224874208932e-04 -1.671935194775089114e-03 -3.001357528230207475e-03 4.131886186353126052e-03 -4.724315328622375604e-06 5.050293086223871328e-04 6.944743532973995199e-04 5.045568770895253290e-04 -2.834589197132225680e-04 7.932125436641696264e-04 4.790455743153461399e-04 -8.551010744683117636e-05 4.407786201540719352e-04 9.231312151993984437e-04 8.324243608911618009e-04 2.796794674503832144e-04 2.003109699306798112e-03 1.230211711555396787e-03 2.776007687058200737e-03 6.250269179676557624e-04 3.188912846773753890e-04 -6.821911334431701029e-04 1.275565138709501556e-04 1.445640490537435097e-04 -1.672407626308067361e-04 -9.987202604562614092e-04 -1.314776955936504572e-03 1.663903858716638158e-03 5.551070511050680903e-04 1.486269602363009647e-03 2.397590029241036466e-03 8.834469664394713900e-05 1.391310864259080087e-03 1.276510001775224947e-03 2.297906975808560424e-03 1.575086730539826613e-03 -1.445640490537445939e-03 -4.501044186126315627e-02 -8.590175318756028411e-02 1.807116753586415214e-01 4.918626418017182922e-02 7.429552771990223514e-02 -7.673232956637018182e-03 3.340090937287463558e-04 4.771558481839969362e-05 5.862875322735266927e-04 -5.466032835136714133e-04 -3.779452262843690374e-05 -1.238243047613934479e-03 -4.251883795698067469e-05 -1.521229535794303483e-04 -2.395227871576622279e-04 -2.300741565005665545e-04 2.338536087634072633e-04 1.256667877395358998e-04
3.070332532027086284e-03 6.259717810333520482e-04 -2.281844303691387462e-04 -1.057301770530336442e-03 1.478710697837320098e-04 -3.520087351305403039e-03 -4.050155531169144507e-02 1.071238500749567210e-02 5.850025185041558828e-02 3.306406568994922635e-02 -1.263187432548709341e-02 -5.394553944215688124e-02 -2.644671720924377401e-03 -3.014585611150158440e-03 3.038207187792919470e-03 -8.801399457095669156e-04 -7.710555047732606943e-03 -3.146394008816806934e-03 -9.203438691555591855e-03 -5.640832502293237523e-04 -9.450992814771807388e-03 -4.350347975776107101e-01 4.090784642994706177e-02 4.124672156846422300e-01 2.159012105149298207e-04 -1.079033621041677578e-03 -1.119284787640957742e-02 -8.470224952564013934e-03 1.176449003116458725e-02 -7.370876775609597545e-03 -8.088027842483589205e-04 4.341645786940942302e-04 -4.369991678912274859e-04 -4.417234832198007471e-04 9.439182026450493659e-04 3.135528083561135715e-03 8.607702528625165838e-04 -5.536897565065128195e-04 5.527448934408653227e-05 8.139995311098023340e-04 -3.562133757729546630e-04 6.273890756319398451e-04 9.651776216235174229e-04 -1.410208125573305261e-03 -3.519614919772658113e-04 3.387334090573047851e-03 1.013838069507629665e-03 2.667820866034313274e-03 3.037734756260071327e-04 1.025176426296082674e-04 -1.256667877395304788e-04 6.344755486247758303e-04 4.176294750441497238e-04 -4.261332426355409798e-04 2.838368649395097559e-03 1.502804706012938595e-03 -1.677131941636603001e-04 8.787226511108815405e-05 -4.369991678912217396e-04 -9.136825845423000598e-04 3.189857709839510023e-03 -4.147948858470283402e-04 -3.810632744011472652e-03 -4.251883795703759530e-06 1.710202148936460897e-04 -1.403121652580451711e-04 -3.120268545049905556e-02 8.713527191984569292e-03 4.918626418017182922e-02 4.771993118849531257e-01 -4.739007949225569616e-02 -4.332641241924687359e-01 -3.316469360644649835e-04 5.064466032209721108e-04 -3.283399153344886807e-04 -1.681856256965138640e-04 -3.505441973786888564e-04 2.083423059892158770e-04 9.921062189968210890e-06 1.002027281186248500e-03 -3.477096081815620517e-04 -7.242375398672945032e-04 -2.060273914782299008e-03 6.467587684790172819e-04
-1.220763080898314666e-03 -9.278555305279340831e-04 5.083363293523755246e-04 -8.985647754909372245e-04 -4.062911182555557690e-05 2.280899440625788754e-03 5.215455150110218097e-02 -1.938339336152325454e-02 -7.606950812577414900e-02 1.024703994763310425e-03 -7.605675247438728470e-03 -6.834666985818730993e-03 1.117773006735814888e-03 1.439971312143188209e-03 -1.139032425714303978e-03 1.205172840314054899e-03 7.234816494147231630e-03 -4.145114269273082221e-03 -1.051160160603229268e-03 6.925846271659864568e-04 -5.173125284766379086e-04 3.430041901143175004e-02 -1.676683131680374306e-01 -6.491162018279589274e-02 5.064466032209829528e-04 -1.560913784554162883e-03 -8.449437965118411151e-03 8.152750962485204658e-03 -1.461230731121679685e-02 8.248182132122028332e-03 3.042459071586818033e-04 4.351094417598064539e-04 -1.204700408781273841e-04 2.322000983984000028e-03 7.776223030799380483e-04 -3.977401075109410211e-03 -2.829864881803852671e-04 6.708527766546628843e-05 -7.464418219116125859e-05 -2.659789529975810710e-04 3.066080648231407136e-04 -2.919626873046192450e-04 -1.644534165869539037e-03 3.186078257576658093e-03 9.769884099448998896e-04 -8.106925103798382284e-04 4.469202300811845295e-04 1.097458450823043767e-03 -1.936969284707743683e-05 2.116493267192152191e-04 1.445640490537326676e-04 -4.176294750441497238e-04 -3.132221062831109376e-04 3.165291270131021482e-04 -1.515560357400044453e-03 -1.538709502509972085e-03 2.093344122082165144e-03 4.488099562125662592e-05 1.088954683231649909e-03 1.380917370536263733e-03 3.977873506642295651e-04 2.003582130839640617e-03 2.815691935818083122e-04 1.004861870383395688e-03 6.760495235160412456e-04 -1.330839628053601641e-03 -4.710236868874675964e-02 1.195724209656958553e-02 7.429552771990223514e-02 -4.739007949225569616e-02 1.824984114159005633e-01 7.764176026711688827e-02 -1.096041156224415421e-04 1.889726131425097794e-06 1.417294598565977315e-05 -1.086592525568075979e-05 1.084202172485504434e-17 -1.285013769366572835e-04 5.999880467261946120e-05 -9.784057045434902886e-04 2.022006960620951511e-04 1.061081222793181216e-03 2.098540868943574514e-03 -5.078638978195273816e-04
1.482017718567311309e-03 -3.188912846773916520e-04 3.495993343129790180e-04 -2.259167590114405551e-03 1.756028007623435493e-03 1.176354516809711027e-04 -7.692602649484106894e-03 7.230092178818686884e-03 1.257565497307729097e-02 3.511441854254157557e-02 -1.318603651352641230e-02 -5.825411502179792672e-02 -1.242022499876800938e-03 -2.283261598290034673e-03 1.838703525873126420e-03 -3.916457407371066492e-03 -1.900592056677179002e-03 -1.484852307764444835e-03 -1.344445656199829905e-02 -6.902224695017077950e-04 -1.224873235234135230e-02 4.093746788705709405e-01 -6.603789695712311558e-02 -7.675420314634147090e-01 6.670733243917638996e-04 4.005274535547882590e-03 -6.964585657353962629e-03 -4.951082464324703131e-04 2.257750295515845943e-03 9.576187170978482568e-04 -7.214029506701189094e-04 -7.998265851241494456e-04 -9.902164928648688521e-04 -1.475403677107220467e-03 -5.777837646821277389e-04 6.203026026391075462e-04 6.755770919831985237e-04 -6.037674989891640698e-04 -1.747996671564895090e-04 9.897440613320165892e-04 -2.125941897849033735e-05 3.500717658458461345e-04 1.708312422805030378e-03 -1.319501271265065799e-03 1.071947148048851134e-03 8.612426843953430427e-04 1.692722182220808558e-03 1.697446497549364580e-03 2.017282645292470082e-04 -1.620440157693958487e-04 -1.658234680322352023e-04 4.251883795698284309e-04 3.151118324145360354e-04 -1.530678166451456077e-04 1.762169617550569771e-04 -1.586897518861198238e-03 8.839193979724116901e-04 1.738548040907783154e-04 1.700753518279389618e-04 1.003917007317677718e-03 3.799294387222948953e-03 -1.482962581633018436e-03 -3.034900167062939101e-03 -4.993601302281307046e-04 -2.173185051134688284e-04 1.362492540754898845e-03 5.387136769149857354e-03 -3.342453094951796429e-03 -7.673232956637018182e-03 -4.332641241924687359e-01 7.764176026711688827e-02 8.352249350179401510e-01 8.409281284825693200e-05 2.759000151875384398e-04 -3.883387200071216944e-04 -5.952637313977673927e-05 -3.023561810274410198e-04 2.059801483249385705e-04 2.735378575232597781e-04 4.261332426355491114e-04 -1.667683310979423301e-04 7.039229839544936754e-05 -7.941574067298834763e-04 3.283399153344846149e-04
-9.514298640174440394e-03 -8.164561750806598184e-03 9.212414890679841879e-04 1.350209320900668235e-03 6.481760630775752633e-04 -1.842010546603149940e-03 1.474458814041646262e-03 6.892776064359925356e-04 1.656817385723810196e-03 1.315296630622652188e-02 6.246489727413767276e-03 -6.840808595745816482e-04 -8.440461765994167198e-03 1.499497685282962130e-03 -6.661284613260459297e-05 -8.044564141461364032e-03 1.243439794475350788e-03 -5.801459223464004375e-04 -6.549790771506947516e-03 5.971534575291979115e-04 2.083895491425066544e-03 -6.527586489462759538e-03 1.974763807335459592e-04 -2.077753881497943107e-03 -4.237710849712734984e-02 9.651256541549203816e-02 -1.020404867814327793e-02 2.757582857276921068e-03 -1.248164109803904642e-03 -9.921062189963128692e-06 -4.191747985881227878e-01 4.087061882515805600e-01 -4.434336853687136093e-02 3.554574853203930265e-03 2.414125132890984930e-04 -1.270840823380972422e-04 1.960590861349879779e-04 2.494438493476358598e-04 -1.889726131419676783e-06 5.877048268720886856e-04 -4.785731427824993522e-04 1.918072023392787973e-04 6.127436981134170213e-04 -9.354144350536615794e-05 -1.507056589808696565e-04 1.048798002938869291e-04 -4.666678681545412613e-03 5.758940385507020990e-04 -2.919626873046246660e-04 -1.327532607323556220e-04 7.445520957800844889e-04 -1.313359661337922197e-04 -8.125822365113283784e-05 1.984212437992829026e-05 -1.894450446750028461e-04 1.606267211708351569e-05 -1.790515509521892028e-04 -3.670793010286232255e-04 -1.634613103679592510e-04 -6.727425027860527455e-04 -3.873938569414050797e-04 -1.318083976666512046e-04 -2.929075503703209519e-05 9.070685430823935327e-05 -2.787346043847411386e-05 -3.037734756260044222e-04 7.228202452687175483e-05 -1.256667877395250578e-04 3.340090937287463558e-04 -3.316469360644649835e-04 -1.096041156224415421e-04 8.409281284825693200e-05 4.359059613241960673e-01 -4.556238362109809037e-01 4.924106623798304994e-02 3.917827458816353775e-02 -4.351330633364446088e-02 4.746519610597967412e-03 -2.168460735806179750e-04 -1.511780905137218652e-04 -3.873938569413590011e-05 -2.225152519748797159e-04 2.281844303691468777e-04 1.889726131422116238e-05
-4.289205886793960240e-03 2.419321879752397986e-03 -1.473041519443071910e-03 1.842482978135946692e-05 4.157397489126812579e-05 -3.235211136993619997e-03 -1.181078832138571927e-04 3.788900893500219552e-04 3.005609412025855506e-03 1.413515146303295170e-03 4.418652126796346336e-03 1.133835678853161322e-05 -2.081533333760771619e-03 -2.090509532885034220e-03 3.183243668379540613e-03 -1.905316372005747168e-03 -1.470206930245937082e-03 -2.159956968214787193e-03 -1.731461567914952589e-03 1.697446497549376723e-03 1.889726131421498243e-03 -1.660124406453809646e-03 2.211924436828873082e-03 -2.179326661061860293e-03 -1.692580452760950732e-02 1.917032674020547472e-02 2.085785217556482968e-03 -3.285288879476238721e-03 -6.188853080405049500e-05 -1.889726131414239255e-06 4.289815323471349862e-01 -9.375644709596705484e-01 8.799084542584674484e-02 -1.294462400024294635e-04 -1.936969284707743683e-05 5.669178394260859093e-06 4.592034499354314021e-04 4.719591013225155757e-04 -2.173185051135609856e-05 9.566738540321153249e-04 9.826575883392077090e-05 4.558964292054293495e-04 9.495873810392847607e-04 -3.732209109558062930e-05 -4.143224543141639342e-04 2.396645166175329338e-03 5.069190347538310958e-04 -1.039349372281770907e-05 2.248774096391421146e-04 4.837698896438980423e-04 -3.779452262844774577e-05 3.519614919772658113e-04 -9.448630657071278860e-07 -3.037734756260125537e-04 3.883387200071257601e-04 1.228321985423982531e-04 2.877108035089317485e-04 1.242494931409697870e-04 -3.259777576702059532e-05 -2.513335754790717996e-04 5.692799970907183767e-04 -9.873819036676891384e-05 -3.845592677442755646e-04 1.587369950394046381e-04 -3.826695416127962567e-05 1.124387048195818993e-04 2.248774096391637986e-04 2.031455591278456471e-05 4.771558481839969362e-05 5.064466032209721108e-04 1.889726131425097794e-06 2.759000151875384398e-04 -4.556238362109809037e-01 9.421815443302661297e-01 -9.724577915448356924e-02 4.358889537890132948e-02 -3.295682373199107507e-02 8.781084901182883290e-03 4.355818732926556268e-04 -2.598373430704630557e-05 -2.347984718291157465e-04 4.303851264312474499e-04 4.913287941696309596e-05 2.409400817562500248e-04
5.154228023452344949e-04 -1.496190664552983279e-03 -1.110025129596993107e-02 6.462863369461664285e-04 5.532173249736484135e-04 -6.543176730047055301e-04 -6.590419883332533126e-04 -7.960471328613126941e-04 -1.100765471553021534e-03 -9.684846423534381604e-05 -2.645616583991613254e-05 4.242907596574137935e-03 -6.306960963619377778e-04 -3.247966788380713711e-03 4.835809170307634255e-03 9.552565594335721971e-04 4.569830217310057521e-03 4.470619595410427888e-03 -2.154287789820491517e-04 -2.898367454067734585e-03 -9.240760782651164136e-04 4.894390680381611927e-04 2.347512286758366134e-03 -1.143756741042867807e-03 1.799491708646163953e-03 1.967204902809789775e-03 3.801136870201075185e-02 3.670793010286679489e-04 -3.779452262843419324e-06 -9.873819036677531063e-05 -4.630254210362264727e-02 8.780187281270460109e-02 -1.357026507919769642e-01 3.401507036555960310e-05 4.251883795696644454e-06 1.653510364993716433e-05 -4.110154335843353539e-05 -2.551130277418325485e-05 2.985767287645976005e-04 -5.243990014693939881e-05 2.480265547490711022e-04 1.374775760609034587e-04 -1.275565138709515108e-04 -2.064525798578016212e-04 3.028286125602864523e-04 -2.551130277419152190e-04 8.503767591389900776e-06 3.165291270131021482e-04 4.554239976725866276e-04 9.075409746151766235e-04 -1.242494931409634119e-03 -2.017282645292456530e-04 -1.270840823380911706e-04 2.007834014635371698e-04 1.214149039438348508e-04 1.530678166451320552e-04 6.486484946104382598e-04 -4.714866697896606565e-04 -1.409263262507583388e-03 -9.368317296522101281e-04 2.409400817562513800e-04 -8.928955970966375366e-05 1.322808291995020580e-04 -2.999940233631623581e-04 7.072300046844998481e-04 4.351094417597966418e-04 2.820416251146578104e-04 -7.724255562185382198e-04 5.862875322735266927e-04 -3.283399153344886807e-04 1.417294598565977315e-05 -3.883387200071216944e-04 4.924106623798304994e-02 -9.724577915448356924e-02 5.336964540360618348e-02 -4.686520805925337325e-03 8.852894494176907769e-03 4.707544009137400176e-02 -2.314914510991543514e-05 -5.243990014694617507e-05 1.984212437993235602e-05 -3.070804963560091853e-05 5.102260554838006223e-05 -8.503767591392611281e-06
1.342414200608550712e-02 -6.342393328583407000e-03 6.254993495005174578e-04 1.232573869219675449e-03 -3.798349524157209516e-04 -1.706895128206496791e-03 1.343122847907826829e-03 -2.858210773775066507e-04 1.720595642659258169e-03 -9.554927751999993044e-03 8.062988971242739111e-03 -9.439182026450447039e-04 -5.907756318356476716e-03 -1.582645635065510741e-04 1.838703525873129022e-03 -5.689020518644441991e-03 -6.462863369461582970e-04 -1.980905417262596689e-03 -7.225840295022985943e-03 -1.310997503673670640e-03 6.793565442460324563e-04 -7.354814103492491803e-03 -1.426743229223239630e-03 -2.470816916833626191e-04 -4.327614570415101031e-02 -9.599714261314681862e-02 1.043459526617670531e-02 2.382472220189725022e-03 -5.428238312508286987e-04 -1.029900741624718602e-04 -4.196174669344082675e-01 -4.080433668109845202e-01 4.451769577249499454e-02 3.173795037722396475e-03 2.999940233631620328e-04 -1.648786049665264481e-04 7.275445605970363473e-05 4.813604888263429797e-03 -5.881772584049435506e-04 5.366822213236977814e-04 1.214149039438348508e-04 1.006279164981940116e-04 6.151058557777038145e-04 4.412510516869214334e-04 -2.281844303691468777e-04 2.390503556248032430e-04 -1.209424724109894184e-04 4.062911182556370841e-05 2.796794674503832144e-04 3.562133757729560183e-04 -1.497607959151462656e-04 -2.905453927060612637e-04 9.259658043965631954e-05 -7.984092905255588297e-05 -3.425128613201538748e-04 1.223597670095338472e-04 5.291233167980516003e-05 2.225152519748688738e-04 4.157397489127354680e-05 1.743272356236373003e-04 -2.990491602974633617e-04 -4.110154335842269337e-05 2.404676502233883293e-04 -4.913287941695930125e-04 1.842482978135973797e-04 5.428238312508266387e-04 -5.026671509581327572e-04 4.086532759199021933e-04 -5.466032835136714133e-04 -1.681856256965138640e-04 -1.086592525568075979e-05 -5.952637313977673927e-05 3.917827458816353775e-02 4.358889537890132948e-02 -4.686520805925337325e-03 4.350999931291447687e-01 4.550956577572485839e-01 -4.985475479916218200e-02 -2.825140566475154401e-04 -1.974763807335486697e-04 -4.204640642412982125e-05 -3.061356332902830839e-04 1.308635346009373005e-04 2.834589197131412528e-05
-1.419656756230407765e-03 4.404006749277879565e-03 7.086472992835985210e-06 1.242494931409589450e-04 3.916457407371088393e-04 2.996160781368805912e-03 -1.464537751852011335e-05 5.291233167980516003e-05 -3.240407883855003779e-03 4.282119413801140084e-03 2.438691572599486265e-03 -1.472569087910210323e-03 1.659179543388059151e-03 2.206727689967448534e-03 -2.172712619601867463e-03 1.734296157112073973e-03 1.753193418426314109e-03 1.895395309815765296e-03 1.898702330545753904e-03 -1.429577818420381397e-03 -2.147201316827687841e-03 2.078226313030802092e-03 -2.117910561790662793e-03 3.176629626919563829e-03 1.686675058600267674e-02 1.910560362020428601e-02 2.073501997702246503e-03 3.274895385753503682e-03 -1.067695264253106717e-04 1.417294598569737717e-06 -4.283593400183642874e-01 -9.379476129328163658e-01 8.878216824337950563e-02 1.299186715352125543e-04 -2.173185051135440450e-05 2.362157664273257667e-06 -2.415069995956688805e-03 4.965255410309876369e-04 1.228321985424958313e-05 -9.472252233750332040e-04 -3.826695416128504668e-05 -4.138500227812941072e-04 -9.566738540321044829e-04 9.637603270249567311e-05 4.549515661397222216e-04 -4.535342715411669508e-04 4.719591013225372597e-04 -2.456643970848019273e-05 -2.220428204420315729e-04 -2.456643970848832424e-05 4.535342715412645290e-05 -5.026671509581327572e-04 2.362157664262398704e-06 2.740102890561296051e-04 -5.688075655578810758e-04 -9.921062189963874081e-05 -3.963700560656688732e-04 -1.587369950394154801e-04 -3.590479649701180595e-05 1.143284309509961551e-04 -3.873938569414077902e-04 1.223597670095392682e-04 2.754275836547011389e-04 -1.228321985424036741e-04 -3.165291270130804642e-05 -2.513335754790609576e-04 -2.258222727048709265e-04 4.374715994240807246e-04 -3.779452262843690374e-05 -3.505441973786888564e-04 1.084202172485504434e-17 -3.023561810274410198e-04 -4.351330633364446088e-02 -3.295682373199107507e-02 8.852894494176907769e-03 4.550956577572485839e-01 9.426095672990332242e-01 -9.806828245318480186e-02 -4.095981389856011897e-04 5.196746861409532164e-05 2.329087456977123327e-04 -4.195192011755748216e-04 -2.362157664275815706e-05 -2.418849448219571527e-04
1.006279164981885906e-04 -9.448630657247461713e-07 4.228262219055618255e-03 6.717976397203416061e-04 -7.998265851241547581e-04 -1.145174035641425897e-03 -6.396722954861758757e-04 5.560519141707765192e-04 -6.132161296462745968e-04 -4.502272508111838717e-04 -1.501387411414377903e-03 -1.110119615903563603e-02 -5.168400969437654795e-04 2.304993448801384050e-03 -1.103127629217306917e-03 1.856655924121756898e-04 -2.941831155090430736e-03 -9.618706008935478963e-04 -9.925786505291405749e-04 4.616128507529885031e-03 4.511248707235989211e-03 6.004604782591728591e-04 -3.215369012613691381e-03 4.796124921547783096e-03 -1.749413966163478659e-03 2.158539673616215442e-03 3.805719456069771994e-02 -4.124327281827550994e-04 1.889726131420693222e-06 -9.921062189962976904e-05 4.689308151969175109e-02 8.869146138907127441e-02 -1.357815468579637863e-01 -3.495993343122607341e-05 4.251883795698677333e-06 1.653510364993716433e-05 3.113323801517115896e-04 -2.976318656988836964e-05 3.614101226343628399e-04 1.336981237980491974e-04 -2.055077167920890723e-04 3.108599486188404074e-04 5.905394160693537261e-05 2.480265547490697470e-04 1.294462400023738981e-04 5.149503708124311295e-05 -1.275565138709908132e-05 2.981042972317426813e-04 -2.759000151875384398e-04 -5.489654411779487739e-04 5.820356484778201143e-04 3.448750189844244050e-04 1.653510364994114539e-05 -3.925906038028132566e-04 -2.475541232162148278e-04 -8.503767591398032292e-05 -1.062970948924598182e-04 3.047183386917156158e-04 7.114818884801981866e-04 4.369991678912136081e-04 -1.157457255495703994e-04 1.521229535794357693e-04 3.727484794228903874e-04 4.766834166510769649e-04 -1.411625420171864652e-03 -9.410836134479043467e-04 -4.521169769425899959e-04 1.123442185130086061e-03 -1.238243047613934479e-03 2.083423059892158770e-04 -1.285013769366572835e-04 2.059801483249385705e-04 4.746519610597967412e-03 8.781084901182883290e-03 4.707544009137400176e-02 -4.985475479916218200e-02 -9.806828245318480186e-02 5.382034508595021777e-02 5.810907854121062643e-05 5.055017401552649829e-05 -7.558904525675996626e-06 2.834589197132225680e-05 -5.291233167980244952e-05 2.031455591277643320e-05
1.401231926449018374e-03 5.541621880393338574e-04 2.768448782532536992e-04 -6.865847466987193282e-03 1.377610349806272522e-03 1.006137435522093219e-02 8.021887427884225779e-04 -1.193834483525534236e-03 -5.983345363613321033e-03 9.302176881922155638e-04 -4.176294750441334608e-04 5.144779392795043819e-04 -9.144384749948671065e-03 -9.765159784120652992e-04 -5.943188683320656859e-04 -7.644887064665721078e-03 -2.817581661949467887e-03 -2.260112453180123521e-03 -9.079661629947485824e-03 1.606267211708324464e-04 -6.883327433702854077e-04 -7.502212741743362334e-03 2.793487653773839632e-03 -2.843565396256508230e-03 4.481957952198970668e-03 -1.606267211708529446e-05 -2.834589197132267964e-04 -5.128244289145109103e-02 -9.805788895946195016e-03 -9.369876320580541873e-02 3.251746240643467629e-03 -3.618825541672191686e-04 -3.571582388386633088e-04 -4.355757316827301717e-01 -4.445391751555952120e-02 -4.028966976920580478e-01 3.798349524157155306e-04 -2.759000151875303083e-04 2.999940233631623581e-04 1.460285868055941766e-03 2.017282645292483635e-04 6.151058557776875515e-04 2.182633681791840878e-04 4.818801635124512605e-05 2.626719322675890363e-03 4.284954002998386151e-04 3.661344379629269397e-04 2.083423059892212980e-04 -4.724315328553799816e-05 -2.881832350417582074e-05 1.048798002938923501e-04 -7.573077471671659519e-04 -1.073364442647422668e-03 -7.984092905256401449e-05 -1.133835678852077120e-05 -1.275565138710585758e-05 1.436191859880363818e-04 5.196746861416308427e-06 -2.314914510991136938e-05 8.692740204538373667e-05 -6.666008928589374407e-04 1.088482251698788105e-03 -4.407786201540638037e-04 5.480205781123025782e-05 2.206255258434654601e-04 1.138559994181453016e-04 6.614041459979710762e-06 2.159012105149081366e-04 -4.251883795698067469e-05 9.921062189968210890e-06 5.999880467261946120e-05 2.735378575232597781e-04 -2.168460735806179750e-04 4.355818732926556268e-04 -2.314914510991543514e-05 -2.825140566475154401e-04 -4.095981389856011897e-04 5.810907854121062643e-05 4.734368671572929399e-01 4.946877823681934683e-02 4.504218926027103165e-01 3.007215679237614653e-02 4.997853186077028803e-03 4.704709419940266563e-02
6.283339386977201567e-05 -3.462923135830338860e-04 1.077143894910259311e-04 2.116493267192152191e-04 4.630821128201687703e-02 -4.395502981686426509e-03 1.165961023087054484e-03 -2.499399024571369657e-02 3.149228598013965180e-03 -2.296017249677116353e-04 -3.047183386917034185e-04 9.495873810392956027e-05 5.783506825215521674e-03 -1.510363610538638986e-03 8.639827872859127955e-03 -3.706225375250406760e-03 1.601070464846874111e-03 3.197889045898043379e-03 -5.847757513683859640e-03 -3.704808080651864934e-03 -8.314794978254628696e-03 3.754413391601647658e-03 8.475421699425463203e-04 -3.327335285900419933e-03 1.039349372281391437e-04 9.429733395793318297e-04 -1.199976093452659461e-04 -2.503887124133484087e-04 3.201668498160887069e-03 -3.188912846773804847e-04 8.834469664394036274e-05 -1.062970948924595336e-04 -8.031336058542774283e-06 -4.508886549571723690e-02 -1.099678879027460032e-01 -8.376022104912683730e-02 -7.464418219114906132e-05 -6.850257226403646703e-05 -3.425128613201511643e-04 6.614041459975238428e-05 -9.850197460034618678e-04 3.203085792759469228e-04 3.354263883273178896e-05 1.291155379293743542e-03 -1.464537751851740285e-04 -3.307020729986873825e-05 -3.779452262842335122e-05 3.935354668685312265e-04 -1.351154183966383495e-04 -2.277119988362906033e-04 2.357433348948391374e-04 2.053187441789465842e-03 2.096651142812167197e-03 -7.917952490656102356e-04 -1.062026085858884224e-03 -1.087537388633083796e-03 -2.272395673034329736e-04 -4.393613255554678753e-05 1.615715842365368637e-04 7.464418219114770606e-05 -2.155705084419084518e-03 2.303576154202820539e-03 3.765279316857324515e-04 1.181078832138449954e-04 -6.198301711062502960e-04 -7.936849751971316105e-05 -2.976318656988430388e-05 5.881772584049422496e-04 -1.521229535794303483e-04 1.002027281186248500e-03 -9.784057045434902886e-04 4.261332426355491114e-04 -1.511780905137218652e-04 -2.598373430704630557e-05 -5.243990014694617507e-05 -1.974763807335486697e-04 5.196746861409532164e-05 5.055017401552649829e-05 4.946877823681934683e-02 8.030107736555978926e-02 9.126479594853451061e-02 -5.097536239509516121e-03 1.138559994181458437e-03 -6.012636118650381209e-03
-5.829805115435530462e-04 -9.306901197249362045e-05 5.735318808864275572e-04 2.381527357123971924e-03 -4.316134484166718119e-03 6.038147421424575577e-03 1.085316960428655240e-02 3.038679619325778455e-03 3.770003632185914364e-03 -5.792010592807028506e-04 2.910178242389338012e-04 5.678627024921631058e-04 -1.031790467756130147e-03 1.466899909515958014e-03 -1.949252504561291245e-03 4.974704040967056068e-04 -1.842482978136028007e-04 6.708527766546493317e-05 2.371606294933998292e-04 -1.029428310091862328e-03 1.407845967909095771e-04 -3.103875170859570279e-04 -8.409281284826099776e-05 7.610871994300025950e-04 6.949467848302434345e-04 -1.204700408781203097e-04 -1.398397337251906856e-04 -1.825947874486099059e-03 -2.381054925591152512e-04 1.190999894328393337e-03 5.858151007406093777e-04 -8.031336058537742907e-06 -1.776342563536168016e-04 -4.107692967555601760e-01 -8.379896043482100432e-02 -8.668693439516591548e-01 -4.081808443870296559e-04 1.922796338721432033e-04 2.173185051134823810e-04 6.425068846833189434e-04 3.444025874515667753e-04 1.960590861349803884e-03 -2.108461931133560289e-03 1.185803147467012699e-04 1.800909003244692119e-03 -4.119602966499123775e-04 -1.417294598566221260e-04 1.384224391266268496e-04 -2.881832350418124175e-05 -6.991986686259309310e-05 1.237770616080999600e-04 -6.420344531504491165e-04 -5.078638978195165396e-04 3.245604630716561034e-04 -1.228321985423928321e-04 -1.199976093452768695e-04 3.316469360644758255e-04 -3.788900893500002712e-04 -2.560578908076182811e-04 -9.590360116964753018e-05 -1.847207293464536541e-04 1.922796338721432033e-04 5.423513997179730747e-04 -5.669178394264451359e-05 1.875553185435858798e-04 1.417294598566112840e-05 -3.803073839485989101e-04 1.781066878864820749e-04 -2.395227871576622279e-04 -3.477096081815620517e-04 2.022006960620951511e-04 -1.667683310979423301e-04 -3.873938569413590011e-05 -2.347984718291157465e-04 1.984212437993235602e-05 -4.204640642412982125e-05 2.329087456977123327e-04 -7.558904525675996626e-06 4.504218926027103165e-01 9.126479594853451061e-02 9.040194699692744029e-01 -4.703670070567987638e-02 -6.127909412667088829e-03 -5.389924115193707455e-02
1.361547677689197138e-03 4.554239976726056011e-04 -6.595144198661041660e-04 7.780947346128013701e-04 9.840748829377495357e-04 6.044761462884577080e-03 -6.837501575015877096e-03 -1.753193418426297846e-03 -9.953659965729950987e-03 9.632878954920977461e-04 -5.163676654109186377e-04 -3.694414586929045978e-04 -7.794175429048002396e-03 -2.733016417568358367e-03 2.875690740490675478e-03 -9.169423621190010351e-03 -3.656620064300598232e-04 7.275445605972815939e-04 -7.742207960433929517e-03 2.620105281215921386e-03 2.299324270407116996e-03 -9.001237995493478056e-03 1.053522318267489065e-03 5.678627024921631058e-04 4.581168574098641935e-03 8.503767591396744802e-05 6.850257226402977750e-04 -5.117756309115719521e-02 1.064907918209304430e-02 9.365955138857839923e-02 3.343397958017598533e-03 -2.395227871576770815e-04 3.382609775244510911e-04 -4.358828121790861987e-01 4.373723888021791018e-02 4.033766881294391093e-01 3.878662884742396701e-04 -3.448750189844352471e-04 -2.451919655519388765e-04 2.707032683261302629e-04 3.543236496415282100e-05 -2.554437298149026848e-03 1.436191859880344736e-03 -2.834589197133580932e-06 -5.546346195722063948e-04 4.407786201540881982e-04 2.914902557717575496e-04 -3.486544712472691796e-04 -1.039349372281825118e-04 -2.985767287645881138e-04 -8.787226511110712759e-05 -1.653510364993707963e-05 -6.614041459976458155e-05 -2.910178242389148276e-04 -7.535282949043265984e-04 -1.044546119143244245e-03 3.349539567944616152e-04 2.834589197133038831e-05 -1.880277500764448648e-04 -6.944743532974766067e-05 7.086472992830022098e-05 6.188853080405269051e-05 -2.551130277419030217e-04 3.779452262842064071e-05 4.960531094981394939e-05 -4.535342715411018986e-05 4.913287941695767495e-05 -5.999880467262759271e-05 -2.300741565005665545e-04 -7.242375398672945032e-04 1.061081222793181216e-03 7.039229839544936754e-05 -2.225152519748797159e-04 4.303851264312474499e-04 -3.070804963560091853e-05 -3.061356332902830839e-04 -4.195192011755748216e-04 2.834589197132225680e-05 3.007215679237614653e-02 -5.097536239509516121e-03 -4.703670070567987638e-02 4.734226942113071712e-01 -4.867225867242518100e-02 -4.506552737799409125e-01
2.177909366463196819e-04 -3.033010440931793185e-04 9.259658043965496429e-05 -1.141394583378598903e-03 -2.499918699257511201e-02 3.190330141372352529e-03 -2.759000151875316636e-04 4.632143936493682279e-02 -4.454084491760520841e-03 -6.803014073118832409e-05 -3.486544712472678244e-04 1.044073687610414967e-04 -3.743547466346018506e-03 8.418729915482805679e-04 -3.339618505754659433e-03 5.849647239815251344e-03 -3.675517325614828176e-03 -8.300622032268965833e-03 3.718508595104676184e-03 1.602015327912582757e-03 3.187495552175225073e-03 -5.788231140544084635e-03 -1.533985187181407823e-03 8.664394312567606088e-03 -9.212414890681224237e-05 9.448630657107529160e-04 -1.190527462795550777e-04 1.549575427765327584e-04 3.252691103709267131e-03 -1.166905886152778797e-04 -7.700633985532336859e-05 -1.053522318267492345e-04 -7.086472992830225386e-06 4.432069182329426843e-02 -1.096863187091642183e-01 -8.252906447450575333e-02 2.976318656987481711e-05 -3.543236496415688675e-05 3.925906038028159671e-04 -4.724315328546481452e-06 1.299659146885140219e-03 -1.525953851122798465e-04 -6.755770919834153641e-05 -9.840748829377508368e-04 3.184188531445218250e-04 7.180959299402496715e-05 -7.039229839545343330e-05 -3.434577243858582922e-04 9.448630657111936441e-07 7.832914814742162691e-04 -1.540126797108554461e-04 -1.002499712719106184e-03 -9.779332730106300026e-04 4.289678318326826923e-04 2.152398063689100246e-03 2.301686428071396309e-03 4.166846119784439512e-04 -1.199976093452687380e-04 -6.231371918362442171e-04 -7.936849751969825327e-05 1.061081222793178614e-03 -1.088009820165931939e-03 -1.851931608793099286e-04 4.771558481840104888e-05 1.592094265722663335e-04 7.653390832256738285e-05 1.351154183966451258e-04 -3.779452262843012748e-05 2.338536087634072633e-04 -2.060273914782299008e-03 2.098540868943574514e-03 -7.941574067298834763e-04 2.281844303691468777e-04 4.913287941696309596e-05 5.102260554838006223e-05 1.308635346009373005e-04 -2.362157664275815706e-05 -5.291233167980244952e-05 4.997853186077028803e-03 1.138559994181458437e-03 -6.127909412667088829e-03 -4.867225867242518100e-02 7.976628487036750703e-02 9.017489640223716463e-02
5.763664700835489409e-04 2.933799819032178839e-04 5.697524286235827826e-04 -1.085694905654942428e-02 3.021672084142987703e-03 3.697721607659020925e-03 -2.375385747196848488e-03 -4.303378832779617899e-03 6.029171222300254429e-03 6.330582540262042965e-04 -9.495873810392956027e-05 5.749491754849990911e-04 3.203085792759415018e-04 -1.502332274480052505e-04 7.615596309628670010e-04 -2.692859737275722816e-04 -9.722640946163696712e-04 1.119662732867134276e-04 -4.913287941695821705e-04 -8.834469664396340204e-05 8.976199124252680437e-05 9.911613559305718600e-04 1.424853503091817134e-03 -2.000747541642522269e-03 -7.223478137358368793e-04 -1.195251778124131818e-04 -1.412570283237566901e-04 1.832089484413146601e-03 -2.296017249677077322e-04 1.189582599729845222e-03 -6.132161296464196630e-04 -7.558904525693206641e-06 -1.771618248207613945e-04 4.107404784320558000e-01 -8.293346586662993236e-02 -8.670214669052386247e-01 4.209364957741463555e-04 -1.483435013165937053e-04 1.393673021923285565e-04 2.113186246462095928e-03 1.233046300752558828e-04 1.805160887040390457e-03 -6.330582540262042965e-04 3.415679982544399707e-04 1.953031956824136019e-03 4.166846119784371749e-04 1.998385383978327524e-04 2.168460735806274618e-04 3.845592677442755646e-04 6.330582540261609284e-05 -2.418849448219463107e-04 3.519614919772441272e-04 2.022006960621059932e-04 -1.714926464264888116e-04 1.903899077407181055e-04 1.936969284707201581e-04 6.146334242448394086e-04 6.094366773834285211e-05 1.913347708064306544e-04 1.511780905136825628e-05 1.280289454038091405e-04 -1.204700408781141704e-04 3.954251929999454823e-04 3.826695416128396247e-04 -2.574751854061843939e-04 -9.873819036679059788e-05 3.354263883271688118e-05 -1.922796338721323613e-04 1.256667877395358998e-04 6.467587684790172819e-04 -5.078638978195273816e-04 3.283399153344846149e-04 1.889726131422116238e-05 2.409400817562500248e-04 -8.503767591392611281e-06 2.834589197131412528e-05 -2.418849448219571527e-04 2.031455591277643320e-05 4.704709419940266563e-02 -6.012636118650381209e-03 -5.389924115193707455e-02 -4.506552737799409125e-01 9.017489640223716463e-02 9.041810415535110890e-01
1.643621428148089425e+00 2.640556842273228400e-01 -2.858824934767743506e-02 -7.479063596633458988e-02 -1.448427836581300462e-02 6.647867557727717147e-02 -7.477315599961906201e-02 -2.946319254652559130e-02 -6.175010836492779431e-02 7.159652637269950382e-02 -3.915890489531643343e-02 4.266056741684021332e-03 -2.941372896503560153e-01 2.243246647457185911e-02 9.807347920004616526e-02 -2.936676927066978471e-01 1.828310032150310717e-03 -9.566218865635230106e-02 -1.284541337833746376e-03 1.613589900467538030e-02 2.273812967632942578e-03 -1.315721819002200858e-03 1.522174398860024445e-02 -1.034294354880281423e-02 -4.283758751220141381e-01 1.080871379704487628e-01 -1.159158009013948332e-02 7.424733970355125445e-03 1.043601256077550561e-03 -1.233046300752959441e-04 -5.148322629291482433e-02 1.028360614827612401e-01 -1.121599702151948770e-02 -4.357708459058100628e-03 4.549515661397533924e-04 -2.456643970847958964e-05 -4.708536115356397045e-01 -3.938562478793374844e-01 4.282497359027417905e-02 -3.778507399777300199e-03 -1.355406067762076130e-02 -2.679631654355692921e-03 -3.792207914230113185e-03 -1.270888066534251251e-02 5.524141913677924759e-03 -5.724452883608616496e-03 -1.648502590745550000e-02 1.782956604996197058e-03 -4.200577731230296236e-02 4.085115464600460808e-03 6.140050903061475274e-02 3.101040581662688894e-02 -1.552410016962730861e-03 -3.353696965433747290e-02 3.099670530217413233e-02 5.760830111638476012e-03 3.290249410571266520e-02 -4.201002919609865549e-02 -9.396663188493458232e-03 -6.084870900023962859e-02 8.527389168039626287e-04 -6.472312000118491618e-04 2.513335754790501156e-04 1.064388243523161585e-03 -5.886496899377687084e-04 -3.208282539620853011e-03 1.058719065128875449e-03 3.165291270131129903e-04 3.225290074803641160e-03 8.347865185553862526e-04 -6.864430172388575994e-04 -3.193637162102181109e-04 -9.033363339727630559e-03 -7.145999365970438083e-03 8.045509004527297541e-04 1.360413842010342080e-02 1.533040324115664266e-03 -1.313359661338084827e-04 -1.311942366739410294e-03 1.610991527036832998e-04 -2.333811772305821597e-04 -1.220763080898303824e-03 1.908623392735716694e-04 1.922796338721648873e-04
2.640556842273228400e-01 1.999082692920737703e+00 -9.095393599991571931e-02 -4.739007949225572391e-02 -3.894725556859699768e-03 6.436879635154510448e-02 -5.490788247458333604e-02 -2.188917021178816286e-02 -6.735787065992102085e-02 3.924063555050043978e-02 -1.026489785957505479e-01 1.075443141391978913e-02 -1.499686657896108326e-02 -2.703881564937162807e-01 6.106649993688600606e-03 -4.770849834540016182e-02 -2.607453564766052390e-01 -2.912634886359967770e-02 4.232986534384629643e-04 5.713114526820092798e-03 2.280899440625817377e-03 2.486407157417875116e-03 6.395778091796078951e-03 -6.661284613261021998e-04 1.987831263534254878e-01 -6.259514664774612491e-01 4.838643759504764053e-02 3.337256348090412647e-03 7.363790302616711470e-03 -1.181551263671333334e-03 5.307768271630266058e-03 8.180151991390827160e-03 7.005214769179538697e-03 -4.225427629858582307e-03 6.448690423475698496e-04 -6.141609927105892567e-06 -4.201163546331035947e-01 -7.507555942379975367e-01 6.424360199533839244e-02 -1.149709378356843746e-02 -1.104403194356013210e-02 2.949862491148972331e-03 -1.113568366093407869e-02 -1.135961620750757656e-02 1.528316008787182836e-03 -1.055742746471910465e-02 -7.336861705243983081e-03 2.257750295515847244e-03 5.675745192571206299e-02 6.728369890926272530e-03 -8.372195409496556440e-02 1.237250941394945833e-02 -7.604257952840130265e-03 -1.266636182738545974e-02 3.297572099330669908e-04 -5.996101015000418651e-03 1.212259313306917989e-03 5.287123013644373648e-02 1.278541457366505138e-02 7.692697135790668717e-02 4.847147527096105912e-04 -8.636048420596000204e-04 7.672288093571368733e-04 -4.653450598625439964e-04 1.421074050828963035e-03 -6.996711001588332840e-04 -7.558904525685971286e-04 1.081584751319102783e-02 7.984092905252335691e-05 4.530618400082754398e-04 -7.979368589927540549e-04 -5.579416403022111580e-04 -8.351644637817352834e-03 2.216648752157411324e-03 -1.580283477401253764e-03 -6.543176730046959891e-03 4.704473204173831302e-03 6.377825693550353810e-05 3.869214254085054372e-04 -2.418849448219368239e-04 1.483435013166370733e-04 3.694414586929181503e-04 -3.240880315387862764e-04 6.188853080406082202e-05
-2.858824934767743506e-02 -9.095393599991571931e-02 1.178784704614896039e+00 4.039903766906181165e-02 1.381011856842837004e-02 -3.555992147802418402e-02 -2.934602952637740958e-02 -1.683462524176849301e-02 -1.753665849959162859e-02 -4.198026600952880008e-03 1.063868568837023770e-02 -5.639415207694633246e-03 1.536281204431085290e-01 -7.235714114059663138e-02 -3.672729979570983350e-01 -1.466200710847318511e-01 4.903130663739527217e-02 -3.766767476185846064e-01 -9.688625875798072273e-03 -3.161984249401027236e-03 1.617983513723093500e-02 9.269106674622469913e-03 5.223203027249042479e-03 1.555244606159899602e-02 -2.161279776506778300e-02 4.827588861635952189e-02 -1.857359847105584660e-01 -3.165291270130858852e-04 -1.178244242941309597e-03 -3.312689908381898952e-03 -3.779452262842823013e-04 6.743960131510504108e-03 7.046647014610941950e-02 4.984152671623910506e-04 -9.023442277537460849e-05 -2.475541232162194356e-04 4.577105662916029077e-02 6.425683007825834514e-02 -1.672053302658391694e-01 -8.173065518397935447e-04 2.616798260485928874e-03 8.908641415053840384e-03 3.304186140790495337e-03 1.828782463683160811e-03 9.166589031992883330e-03 1.129111363524349211e-03 2.204365532303170089e-03 1.221896916577145699e-02 1.128827904604636986e-02 8.284559360151891316e-03 -1.840451522544691090e-02 5.398947557471243941e-02 -6.778447633408939826e-03 -5.848749619902848806e-02 -5.523763968451635142e-02 -4.870296672206076913e-03 -5.260336145731476371e-02 -2.335229066904127154e-02 -1.529024656086426862e-02 -3.358326794455730735e-02 1.025176426296191094e-04 -2.565303223404718450e-04 7.920314648320405521e-03 1.214621470971180388e-03 -1.096513587757328616e-03 -5.541621880393501204e-04 -9.264382359294059174e-04 6.004604782591837012e-04 -8.291173401611814323e-04 -2.437746709533714085e-04 5.092811924180989155e-04 3.694414586929073083e-04 8.154168257083792889e-04 -1.560441353021306500e-03 -1.196858045335811097e-02 6.859705857059986145e-04 1.015727795639065605e-04 5.090922198049538036e-03 3.576306703715194206e-04 1.105489786881554463e-04 5.385719474551120371e-04 -5.607762294993325417e-04 9.306901197251123874e-05 5.999880467263247162e-04
-7.479063596633458988e-02 -4.739007949225572391e-02 4.039903766906181165e-02 1.667985667160506891e+00 -3.269934854658490542e-02 -2.974561211686650442e-01 4.836470574453624605e-02 3.927795764159590190e-03 3.743547466346004021e-02 -7.481614726910883195e-02 5.484174205998347540e-02 2.932807712812890433e-02 -3.188190026528523457e-01 -1.171573509697391574e-01 -1.795239824852791228e-05 7.084110835166410221e-03 -1.897285035947167409e-03 -8.049760888322741309e-03 -3.192456083270207579e-01 1.144309485936307325e-01 -2.681521380487117412e-02 7.092614602757763530e-03 -4.913287941694480005e-05 -9.792088381493382898e-03 -1.497844174917998400e-02 -3.982597821971090414e-04 -3.915512544305336379e-03 -3.468308855304463867e-01 -1.325595638038897309e-02 -1.208527104197339441e-01 1.135158487144886756e-02 -3.755830686200512360e-04 -3.335839053491809238e-03 -9.430914474625458344e-02 -1.064671702442875935e-02 -9.787411309318123920e-02 -4.466367711614734753e-03 3.589062355102267537e-03 8.723448254174537286e-03 -4.823077140497182835e-01 4.788282558102387176e-02 4.409099561202001749e-01 -5.985707521277651086e-03 1.541544091707056823e-03 1.438081586011765063e-02 -4.444163429570568459e-03 -1.550520290831370815e-03 9.166116600460022176e-03 3.888631190085888728e-02 4.365409093043542271e-02 -6.366959768291881663e-03 -4.072690515286345181e-02 -5.228919448796591485e-02 7.986455062920155140e-03 -1.235880889949682922e-03 4.119602966499177985e-04 -2.307828037998512372e-03 1.170212906882750221e-03 1.662958995651538183e-04 1.389421138127671252e-03 -4.073918837271767179e-02 5.275690170549274249e-02 -3.334894190426085196e-03 3.894300368480155261e-02 -4.344007944605191018e-02 3.078836299618466915e-03 1.366744424550635131e-03 6.127436981134414158e-04 1.357295793893515063e-03 -1.229266848489657133e-03 -8.243930248326295299e-04 -2.413652701358122692e-03 1.232101437686854411e-03 -3.236156000059435545e-04 6.713252081874988841e-04 1.101710334618728662e-03 4.828250265781638094e-04 6.117988350476800778e-04 -7.925983826714654359e-03 2.314914510990892993e-04 2.475541232162129304e-03 -2.050352852592111138e-04 -1.165488591554209160e-03 -1.090702679903205255e-02
-1.448427836581300462e-02 -3.894725556859699768e-03 1.381011856842837004e-02 -3.269934854658490542e-02 1.305456826656342217e+00 6.809013953584686085e-02 -3.995825904890790495e-03 5.099425965640932978e-03 -1.229739280022546476e-02 2.943248449688995808e-02 -2.186602106667823175e-02 -1.680155503446861126e-02 -1.454082842029578160e-01 -4.221789907055502056e-01 3.762917159193072958e-03 3.504024679188317247e-03 4.940688970601523136e-03 1.412570283237575032e-03 1.465775522467748782e-01 -4.194407775411204686e-01 3.159811064349901666e-02 -4.186688244164351105e-03 3.480875534078415635e-03 2.877108035089273575e-04 1.478710697837189994e-03 7.193714950788821297e-03 5.154228023452127024e-04 -1.637164233957007914e-02 -2.373732236831839759e-01 -3.679580236797386217e-02 -1.154150234765615205e-03 -2.675852202092851399e-03 8.673842943224712495e-04 -3.661816811161976593e-03 2.339906139079395153e-02 -1.924213633319943502e-03 6.011218824051808157e-03 3.980708095839400121e-03 -4.513138433367411273e-03 4.838265814278483457e-02 -1.471553360114569997e-01 -6.282111064991083293e-02 1.075254168778842345e-03 6.008856666387531881e-03 -1.224070101628289614e-03 -3.248439219913590477e-03 4.522114632491666501e-03 7.436072327143556770e-04 -5.954101851729597106e-02 -6.107500370447738886e-02 4.808880572934879846e-03 -1.044971307522807487e-02 -1.939898360210748005e-02 7.175290121007461830e-03 -5.059741716881131258e-04 -8.031336058541378373e-04 -1.389893569660513974e-03 -1.705477833607979467e-04 -1.087537388633072954e-03 4.866044788411766353e-05 -1.802326297843274494e-03 -3.647171433643494644e-03 -4.281174550735416043e-03 5.946826406123623121e-02 -6.817895666402368215e-02 9.092889712867435054e-03 -2.489714178147768749e-04 6.560184265229768857e-03 -3.023561810274410198e-04 3.656620064300571127e-04 -7.464418219115041657e-05 1.991771342518269209e-03 3.316469360644812465e-04 3.444025874515708411e-04 5.768389016164133468e-04 -6.037674989891694908e-04 8.598253897967389828e-05 -8.220308671683562891e-04 1.557606763824174274e-03 4.618632394654018092e-02 -4.550932955995847309e-03 1.254778151263879690e-03 -2.458817155899093582e-02 3.264029460497796034e-03
6.647867557727717147e-02 6.436879635154510448e-02 -3.555992147802418402e-02 -2.974561211686650442e-01 6.809013953584686085e-02 1.930690669635396262e+00 -3.741988442287581124e-02 -1.231014845161252161e-02 -1.138049768125973804e-01 6.185782275441872868e-02 -6.734464257700106815e-02 -1.765523881433828796e-02 2.265025741121819841e-02 2.363622202028735700e-02 -2.685551221462373905e-01 -5.919567106677870241e-04 1.118717869801528174e-02 1.332209679498874526e-02 -9.128794509364419538e-03 1.121977647378233009e-02 -2.638038782203109278e-01 2.810967620489818533e-04 -8.996986111697774513e-03 2.218916423515135405e-02 1.948780073028431176e-02 5.541621880394110525e-04 1.200401281832227940e-02 -1.429336878338614558e-01 -3.685343901498223940e-02 -5.711002757868206547e-01 -5.483040370319507487e-03 8.064406265840941366e-04 4.674237586071140760e-03 -3.210691940438419739e-02 -1.819806264558929652e-03 6.786951401000353851e-03 9.883740098867353774e-03 -4.152673173799361142e-04 -1.295312776782874334e-02 4.424737044939514030e-01 -6.317354457342094776e-02 -7.221664000272545181e-01 7.730869603645384135e-03 -1.107851944545906308e-03 -3.937716826349552980e-03 1.090938895669639128e-02 -3.357098472470294859e-03 -1.330886871206877695e-02 4.494241172053197592e-03 6.569632895886841004e-03 -4.236765986647024473e-03 -5.689492950177302277e-02 -7.557345501627601991e-02 1.114985660691975716e-02 -1.821695990690357352e-03 -1.276510001775252052e-03 1.006704353361517583e-02 -2.861517794505014350e-03 -8.654945681910251182e-04 -2.724512649976949547e-03 -5.783365095755664542e-02 7.874866734859700679e-02 3.154425344875357203e-03 -8.520302695046763630e-03 7.636855728607194228e-03 -4.850926979359010752e-03 -2.763252035671039369e-03 5.773113331492614898e-04 -2.827030292606585136e-03 -1.883112089961559189e-03 1.900119625144320017e-03 1.491938780757268677e-03 -1.149425919437139197e-03 -1.190999894328393770e-03 -8.612426843953606068e-04 -1.051160160603240110e-03 9.552565594335708961e-04 -8.928955970966565101e-04 1.155284070444540651e-02 -4.465895280081877070e-03 5.584613149883419468e-03 7.530086202181854663e-03 3.268281344293504781e-03 4.172042866645853110e-03
-7.477315599961906201e-02 -5.490788247458333604e-02 -2.934602952637740958e-02 4.836470574453624605e-02 -3.995825904890790495e-03 -3.741988442287581124e-02 1.667833544206927643e+00 3.318595302542594327e-02 2.973682489035540111e-01 -7.482276131056891932e-02 4.734614335970012411e-02 -4.055494007490408059e-02 7.121432926261998982e-03 2.220428204420220862e-05 9.752404132733500514e-03 -3.191293901699383539e-01 -1.145944099039987452e-01 2.683033161392254368e-02 7.106315117210576515e-03 1.721068074192126695e-03 8.044564141461391787e-03 -3.189451418721247489e-01 1.171464850444834949e-01 7.984092905256672500e-05 -1.503513353312232494e-02 4.662899229282103041e-04 3.950944909269548180e-03 -3.467415959707366158e-01 1.303391355994691983e-02 1.207903494573970282e-01 1.131284548575492953e-02 3.543236496415156332e-04 3.444970737581385615e-03 -9.420709953515776780e-02 1.037270673537264362e-02 9.779994134252287252e-02 -4.465895280081908295e-03 1.616188273898260148e-03 -9.286586641338098400e-03 -6.065548450330158180e-03 -1.565638099882693101e-03 -1.435341483121206803e-02 -4.821971650710300539e-01 -4.809919922307160506e-02 -4.408617681038489167e-01 -4.511248707235980537e-03 -3.450639915975636622e-03 -8.875571207753949962e-03 1.222652807029728922e-03 -2.097596005877630163e-04 -1.209424724109758658e-03 -1.354933636229247243e-03 8.527389168039517867e-04 2.420739174350937210e-03 -4.069666953476070576e-02 -5.260855820417617568e-02 3.331114738163267527e-03 3.888725676392459918e-02 4.363519366912112230e-02 -3.032538009398687544e-03 -1.259974898125295999e-03 -2.669238160632502518e-04 2.347039855225537073e-03 1.262809487322384856e-03 -1.700753518280419610e-05 -1.246746815205309472e-03 3.903937971750403441e-02 -4.320008422736137943e-02 6.495461145228603565e-03 -4.071367706994349911e-02 5.226935236358604131e-02 -7.898110366276168970e-03 1.370996308346262996e-03 -4.908563626367340275e-04 -6.108539719820121981e-04 1.235408458416753464e-03 3.651895748972198118e-04 -6.703803451218025983e-04 -2.395227871576459649e-04 1.229266848489697899e-03 1.091269597742637251e-02 -7.952912424087400095e-03 -2.234601150405909095e-04 -2.372551157999683736e-03
-2.946319254652559130e-02 -2.188917021178816286e-02 -1.683462524176849301e-02 3.927795764159590190e-03 5.099425965640932978e-03 -1.231014845161252161e-02 3.318595302542594327e-02 1.305431315353567934e+00 6.805565203394844942e-02 1.443372819179745623e-02 -3.804018702551485026e-03 1.380539425309980882e-02 4.169208277448699200e-03 3.467647451158463803e-03 1.955866546021246019e-04 -1.465676311845849067e-01 -4.196930559796652194e-01 3.160377982189327417e-02 -3.531425708093953626e-03 4.958641368850033593e-03 1.438554017544620145e-03 1.453298605685038047e-01 -4.219394679183925412e-01 3.837088909851375015e-03 -1.575086730539967559e-03 7.190880361591689938e-03 5.055017401552515388e-04 1.632628891241603292e-02 -2.373170043307742394e-01 -3.672352034344698868e-02 1.173047496080034235e-03 -2.671127886764295811e-03 7.851812076056367048e-04 3.683548661673500743e-03 2.339528193853111088e-02 -1.897757467480049162e-03 3.308438024586204083e-03 4.575026964171460819e-03 6.765219550488989295e-04 -1.086120094034528525e-03 6.049958209745959561e-03 -1.307218051410836707e-03 -4.856596157753272774e-02 -1.471765954304354862e-01 -6.304362590188575255e-02 -6.047123620548815193e-03 4.022282070730693292e-03 -4.514555727965973049e-03 2.806243305161011843e-04 6.367904631357631726e-03 -2.385779240919659420e-04 -3.859765623428470984e-04 -1.190527462795588996e-04 1.952087093758412628e-03 1.764531775214821328e-03 -3.630163898460717336e-03 -4.012361008540714022e-03 -5.930244059320400468e-02 -6.831029263015746256e-02 9.125015057101608373e-03 4.927460887681537043e-04 -7.251824029330016311e-04 -1.165016160021350175e-03 1.133835678853052902e-04 -1.130056226590061760e-03 -9.448630657071278860e-07 5.961424540488854951e-02 -6.116476569571990124e-02 4.872186398337501577e-03 1.050357026997359236e-02 -1.940134575977175285e-02 7.111511864071981548e-03 6.491209261432905227e-04 7.180959299401819089e-05 -8.191962779712199435e-04 -4.072359813213333700e-04 3.524339235101139542e-04 5.825080800106723772e-04 -1.320918565863633430e-03 -2.462643851315222260e-02 3.200251203562320956e-03 -1.726264821053552544e-03 4.615892291763457056e-02 -4.449360176431936195e-03
-6.175010836492779431e-02 -6.735787065992102085e-02 -1.753665849959162859e-02 3.743547466346004021e-02 -1.229739280022546476e-02 -1.138049768125973804e-01 2.973682489035540111e-01 6.805565203394844942e-02 1.930604687096416194e+00 -6.659442130282680616e-02 6.428045165490109403e-02 -3.548338756970163127e-02 -2.116493267191989561e-04 -9.011159057683449519e-03 2.214522810259580282e-02 9.161392285131460950e-03 1.131804223261627732e-02 -2.638015160626466238e-01 5.626659556307684815e-04 1.126324017480503925e-02 1.333390758331012838e-02 -2.268521734464948314e-02 2.362015934817021656e-02 -2.685253589596675039e-01 -1.953598874663543122e-02 4.695969436582706868e-04 1.192228216313828346e-02 1.429832931448109801e-01 -3.669233986227850297e-02 -5.711489362347046406e-01 5.522724619079271910e-03 8.012438797227140405e-04 4.551405387528729279e-03 3.213904474861839500e-02 -1.909568255801463938e-03 6.875768529177150867e-03 -1.089427114764501305e-02 -3.405286488821586063e-03 -1.319265055498639733e-02 -7.715751794594026720e-03 -1.104544923815877150e-03 -3.889528809998305144e-03 -4.424406342866515907e-01 -6.343007489576145408e-02 -7.220903385504646721e-01 -9.901692497115800046e-03 -4.492823877454144021e-04 -1.284021663147630679e-02 2.813329778153799039e-03 5.069190347538527798e-04 -2.927658209104746188e-03 1.977125964999738254e-03 1.897285035947166108e-03 1.491466349224469324e-03 5.778262835200821679e-02 7.869953446918007134e-02 3.093954108669835171e-03 8.535420504098108901e-03 7.587250417657336911e-03 -4.937854381404423870e-03 1.814137086164646119e-03 -1.379972507470551184e-03 1.001365877040258714e-02 2.827030292606601183e-03 -9.127377214765983529e-04 -2.789235769978153437e-03 -4.547625935265862604e-03 6.481288199242892997e-03 -4.342590650006629589e-03 5.684485175929032685e-02 -7.555314046036325226e-02 1.115599821684687930e-02 1.010531048777633034e-03 9.453354972436297902e-04 -8.754156303809946301e-04 1.138559994181453016e-03 -1.185330715934183529e-03 -8.522664852711226173e-04 -7.453552293859235997e-03 3.205920381956610995e-03 4.104485157447495744e-03 -1.158213145948240944e-02 -4.559436723587226639e-03 5.543511606524990920e-03
7.159652637269950382e-02 3.924063555050043978e-02 -4.198026600952880008e-03 -7.481614726910883195e-02 2.943248449688995808e-02 6.185782275441872868e-02 -7.482276131056891932e-02 1.443372819179745623e-02 -6.659442130282680616e-02 1.645739811141412989e+00 -2.641317457041125194e-01 2.797314349189965188e-02 -1.323753155060749392e-03 -1.519434295969458726e-02 1.028152744953154431e-02 -1.265171644986733991e-03 -1.617133136963954526e-02 -2.304521017268498610e-03 -2.937824935691816797e-01 -1.792405235653287202e-03 9.579399705401900333e-02 -2.940621730366320130e-01 -2.251514199282154960e-02 -9.788734117610120578e-02 -4.280867470239066996e-01 -1.081183184516172069e-01 1.175362410590896287e-02 7.355286535025342548e-03 -1.026593720894757207e-03 1.025176426296019248e-04 -5.154983913904730153e-02 -1.029022018973610175e-01 1.123064239903800651e-02 -4.443690998037676948e-03 -4.171570435112805474e-04 7.558904525685965865e-05 -5.739570692659952227e-03 1.646801837227277257e-02 -1.777287426601928486e-03 -3.801184113354401373e-03 1.269234556169255776e-02 -5.547763490320678850e-03 -3.816301922405737103e-03 1.352996666944513565e-02 2.664041413771443996e-03 -4.713439954667435483e-01 3.940178194635740039e-01 -4.277347855319289099e-02 1.035097488486110516e-03 -3.132221062830892536e-04 -3.254580829840691795e-03 8.678567258553092009e-04 7.100645938816116907e-04 3.590479649700855334e-04 8.721086096510509075e-04 6.047123620548928817e-04 -3.382609775244419838e-04 9.911613559305718600e-04 6.689630505231727343e-04 3.211589560350844221e-03 3.102457876261260211e-02 -5.743822576455650565e-03 -3.299178366542233898e-02 -4.191979477332326981e-02 9.403749661486219408e-03 6.074146704228147731e-02 -4.197270710500308061e-02 -4.109681904308949349e-03 -6.140192632521329630e-02 3.101229554275830927e-02 1.610519095503952329e-03 3.354925287419174840e-02 1.348980998915239732e-02 -1.517450083531458709e-03 1.299186715352423699e-04 -9.022497414471971483e-03 7.144109639839068063e-03 -7.747877138828413845e-04 -1.101710334618723241e-03 -1.445640490537014968e-04 -1.596818581051117659e-04 -1.097930882355894729e-03 -1.251943562066877569e-04 1.828310032149960303e-04
-3.915890489531643343e-02 -1.026489785957505479e-01 1.063868568837023770e-02 5.484174205998347540e-02 -2.186602106667823175e-02 -6.734464257700106815e-02 4.734614335970012411e-02 -3.804018702551485026e-03 6.428045165490109403e-02 -2.641317457041125194e-01 1.999003324423217931e+00 -9.104133583349395542e-02 -2.510973597126325493e-03 6.460028780264424723e-03 -6.472312000118596786e-04 -4.506996823439371469e-04 5.763192269302733206e-03 2.228459540478812655e-03 4.764472008846477175e-02 -2.608204730903291857e-01 -2.897422591002020431e-02 1.483812958392174280e-02 -2.703876840621833866e-01 6.075941944052974317e-03 -1.986687979224742440e-01 -6.261829579285603797e-01 4.863304685519818926e-02 -3.655675201234788105e-03 7.352451945828225068e-03 -1.196669072722647380e-03 -5.255800803015972869e-03 8.129129385842447097e-03 6.908838736477014401e-03 3.985432411168039410e-03 5.938464367992043157e-04 -1.747996671566371638e-05 1.070813312369996162e-02 -7.202218718380202361e-03 2.169405598871874952e-03 1.115505335378113444e-02 -1.126890935319928982e-02 1.418239461631809126e-03 1.154055748459113795e-02 -1.108796807611572496e-02 2.997578075967328656e-03 4.203974513951526104e-01 -7.503365474683547642e-01 6.425068846833117964e-02 7.653390832256792495e-04 1.055364801245625359e-02 7.842363445398977014e-05 -3.524339235100705861e-04 -8.749431988481289231e-04 -4.204640642412982125e-04 -4.313299894969789723e-04 -8.659669997238949452e-04 8.895885763666598785e-04 4.469202300811520034e-04 1.402649221047576463e-03 -6.146334242448231455e-04 -2.513335754790392736e-04 -5.937991936459240117e-03 1.203283114182618959e-03 -5.295437808622627252e-02 1.271643956986817994e-02 7.677484840432727276e-02 -5.678012863928912080e-02 6.586167999536813103e-03 -8.372620597876126447e-02 -1.220810324051576669e-02 -7.555125073423121090e-03 -1.279344590972359905e-02 6.323968498802038860e-03 4.729039643882325047e-03 3.779452262844503526e-05 8.085193253286939233e-03 2.203420669237500691e-03 -1.592566697255480253e-03 -2.565303223405097921e-04 -2.418849448219517317e-04 1.658234680322352023e-04 -2.981042972317426813e-04 -3.103875170860085275e-04 1.842482978140283501e-05
4.266056741684021332e-03 1.075443141391978913e-02 -5.639415207694633246e-03 2.932807712812890433e-02 -1.680155503446861126e-02 -1.765523881433828796e-02 -4.055494007490408059e-02 1.380539425309980882e-02 -3.548338756970163127e-02 2.797314349189965188e-02 -9.104133583349395542e-02 1.178727067967887399e+00 -9.361703255062154422e-03 5.260052686811762281e-03 1.561953133926446274e-02 9.679649676673821382e-03 -3.061828764435695245e-03 1.617180380117239774e-02 1.466469996821046229e-01 4.919098849550038177e-02 -3.768917039660338864e-01 -1.535237130743474787e-01 -7.242328155519636712e-02 -3.670967809953432637e-01 2.192885446054797585e-02 4.835950899767491734e-02 -1.856018141552275291e-01 5.310130429295146452e-04 -1.161236707758514074e-03 -3.273950522687762293e-03 5.239265699367545541e-04 6.946633259105458244e-03 7.042158915048815637e-02 -3.165291270130425171e-04 -8.787226511110475590e-05 -2.248774096391615218e-04 -1.207534997978355245e-03 2.046573400329488625e-03 1.222511077569858433e-02 -3.281509427213426255e-03 1.807995476237526586e-03 9.147219339145796352e-03 8.475421699425571623e-04 2.621522575814490101e-03 8.948325663813658584e-03 -4.564019309455939755e-02 6.414439137343877495e-02 -1.672152513280291408e-01 1.050687729070348599e-03 5.688075655578702337e-04 -8.116373734455345143e-04 1.743272356236427213e-04 5.083363293523972086e-04 2.565303223404610030e-04 -1.478710697837292993e-04 -2.480265547490751680e-04 8.132436406572443946e-03 -1.102655197684468315e-03 -1.225959827759703870e-03 -5.347924951922835256e-04 5.523905697911490886e-02 -4.854706431621854876e-03 -5.244084501001251841e-02 2.331922046174139326e-02 -1.534410375560977396e-02 -3.355539448411881676e-02 -1.134922271378472486e-02 8.324243608911742476e-03 -1.841254656150544816e-02 -5.394695673675545949e-02 -6.825218355161616346e-03 -5.852198370092693419e-02 -7.176234984073120819e-04 5.149503708123904719e-05 5.115016206225163689e-03 -9.703743684849445734e-04 -1.559496489955593951e-03 -1.197283233715381451e-02 3.495993343129817285e-04 7.369931912543651242e-05 4.889666365053143508e-04 -5.414065366522659468e-04 1.048798002938977712e-04 6.335306855590578604e-04
-2.941372896503560153e-01 -1.499686657896108326e-02 1.536281204431085290e-01 -3.188190026528523457e-01 -1.454082842029578160e-01 2.265025741121819841e-02 7.121432926261998982e-03 4.169208277448699200e-03 -2.116493267191989561e-04 -1.323753155060749392e-03 -2.510973597126325493e-03 -9.361703255062154422e-03 1.698799541459465878e+00 -2.336641637187364395e-01 3.051515584073463128e-01 2.348409906670790095e-02 -7.552290484226063458e-03 -5.256131505089063627e-02 3.616935815540765764e-02 5.235155545030284463e-02 -1.954449251422673943e-03 8.503767591396677039e-06 -4.187633107230056065e-03 6.649001393406558935e-03 -5.398002694405540369e-02 5.083646752443565786e-02 4.734519849663441915e-02 -7.904204733050028409e-02 -6.789077342898189316e-02 -3.137512295999125150e-02 -1.384696822799126939e-02 8.753683872277271197e-03 -1.792405235653295442e-03 9.411308566011966636e-03 -2.263891905442979788e-03 -5.558629415576349202e-03 -3.889481566845029437e-02 8.594474445704994997e-03 5.281831780476396038e-02 -3.662997889994161482e-02 -5.118984631101149152e-02 3.840395930581339337e-03 -1.267533802650953022e-03 1.008168891113369117e-03 1.044073687610398704e-03 -1.052577455201795381e-03 -1.108324376078721925e-03 -3.533787865758346346e-04 -4.424269337721987716e-01 4.251983006320290137e-01 -5.975314027554801816e-02 -4.347121268406705097e-01 -3.300123229607948572e-02 -4.124464286971966098e-01 -7.121432926261955614e-03 -1.045963413741802118e-03 -1.176874191496029946e-02 2.232238992741649407e-03 -2.959783553338924279e-03 -2.353653896685486968e-03 1.195251778124124635e-03 1.263754350388119089e-03 1.917127160327156739e-03 -8.491956803075418822e-03 1.463167700406389077e-02 -7.445520957800573839e-04 -1.154622666298533822e-03 6.429793162161670864e-04 -1.651620638862407548e-03 -5.777837646821367378e-04 6.836084280417145317e-04 5.536897565065073985e-04 -7.275445605972792086e-03 5.220368438051885100e-04 -7.780947346128135132e-04 -4.940216539068664585e-03 -8.919507340309764873e-04 -3.415679982544345497e-04 -6.932460313119792779e-03 5.700358875432983037e-03 -1.417294598566156208e-03 -5.591227191343363725e-03 -3.638667666052139600e-03 7.573077471671632414e-04
2.243246647457185911e-02 -2.703881564937162807e-01 -7.235714114059663138e-02 -1.171573509697391574e-01 -4.221789907055502056e-01 2.363622202028735700e-02 2.220428204420220862e-05 3.467647451158463803e-03 -9.011159057683449519e-03 -1.519434295969458726e-02 6.460028780264424723e-03 5.260052686811762281e-03 -2.336641637187364395e-01 1.806750146716919581e+00 2.949673518535829431e-02 4.022282070730674210e-03 9.579494191708471176e-03 -5.776420352222689375e-03 -5.145488040094334248e-02 -1.426677088808637750e-01 1.405672782857887541e-02 4.114406219637471544e-03 -2.068777682373693950e-03 9.253516434038261754e-03 5.764326104981590260e-02 3.953779498466646579e-03 -6.773534345467246975e-02 -3.532795759539238828e-02 -2.114839756827093659e-02 -3.428435633931468246e-02 3.876300727078269177e-03 -7.929290847444640800e-03 1.147016518619568999e-02 1.451356912085008388e-02 -1.979488122664027974e-03 4.910453352498784022e-03 -5.100229099246791908e-02 1.344492899353114113e-02 6.875863015483722751e-02 4.392195960956432263e-03 3.674572462549120181e-03 3.744964760944547322e-03 -3.061356332902894807e-04 4.625104706654124213e-04 1.790987941054743857e-03 -7.440796642472282145e-04 9.325798458565079949e-04 4.470147163877573673e-03 4.274102250688577853e-01 -7.817612757392959910e-01 7.337995540922850890e-02 -3.796979472711947690e-02 -1.666029800614485801e-01 -6.648528961873716170e-02 3.495993343129766328e-04 1.111631396808697957e-03 -3.118048116845074198e-05 -2.378220336393962065e-03 8.536837798696654198e-04 4.408731064606384413e-03 -5.049820654691119029e-03 7.399222667580905924e-03 -9.373041611850721488e-04 1.242116986183356211e-02 -1.161283950911800623e-02 1.945473052298439965e-03 -7.653390832255959014e-05 -1.201157172284793989e-02 -3.401507036558761889e-04 -8.432902861468530775e-04 9.613981693606854419e-04 -4.955806779652902668e-04 2.202475806171762772e-03 5.820356484778130670e-04 -3.804963565617202562e-03 6.165231503762668916e-04 -4.625104706654181675e-04 2.844982690855079113e-03 1.415404872434709860e-03 -1.623274746891074233e-03 1.178244242941309163e-03 -3.557409442400970333e-04 8.933680286295172298e-04 1.629888788351077200e-04
9.807347920004616526e-02 6.106649993688600606e-03 -3.672729979570983350e-01 -1.795239824852791228e-05 3.762917159193072958e-03 -2.685551221462373905e-01 9.752404132733500514e-03 1.955866546021246019e-04 2.214522810259580282e-02 1.028152744953154431e-02 -6.472312000118596786e-04 1.561953133926446274e-02 3.051515584073463128e-01 2.949673518535829431e-02 1.759024168404803579e+00 5.033285551041183359e-02 -3.076474141954212496e-02 -1.397910732773073872e-01 6.720810986400578210e-03 2.196192466784789230e-02 4.235348692048451422e-03 -6.655143003333684540e-03 9.271941263819622955e-03 -2.229593376157664592e-02 6.641442488880849003e-03 -5.207518300358246477e-02 -1.406050728084171954e-02 -6.883705378929114160e-02 -8.490870210549827934e-02 1.909804471567860124e-02 -1.782956604996092757e-03 2.901202043264868111e-03 -1.353610827937225258e-02 -6.654670571801009002e-03 8.362038131540163333e-04 -1.287281440724330137e-02 8.823131307607021134e-03 -3.259777576701181328e-05 -1.103694547056730847e-02 4.790550229460090181e-02 6.793565442460315629e-02 -2.984349993047429300e-03 3.776617673645867729e-03 2.966870026331765685e-03 -3.796459798025830605e-03 2.928603072170465459e-03 2.415069995956690974e-03 -1.773980405871938360e-03 -5.900197413830798876e-02 7.510433050415064871e-02 -1.606867199755006859e-01 -4.154378651632367747e-01 -6.384912166540415712e-02 -7.660519824087888008e-01 -1.107143297246575286e-02 -2.979153246186013425e-03 -2.248868582698164073e-02 9.012103920749168356e-03 3.375995733784515479e-03 8.609119823223519014e-03 2.995215918303084039e-03 2.763252035671092711e-03 -1.024420535843598157e-02 -1.531150597984268225e-03 1.266588939585264542e-03 7.256548344658633265e-04 2.335701498436987787e-03 -4.644001967968351880e-04 2.815691935818046259e-03 1.568945120612718139e-03 -7.672288093571253808e-04 6.169955819091289123e-04 -4.237710849712803159e-04 1.314304524403669874e-03 5.170763127102096304e-03 1.405011378711888085e-03 -3.070804963559878266e-04 -1.457923710391691944e-03 -2.132083507776310911e-03 8.682819142348967290e-03 -1.585952655795496748e-03 1.341233121776413658e-03 -3.300406688527660320e-03 3.699138902257571317e-04
-2.936676927066978471e-01 -4.770849834540016182e-02 -1.466200710847318511e-01 7.084110835166410221e-03 3.504024679188317247e-03 -5.919567106677870241e-04 -3.191293901699383539e-01 -1.465676311845849067e-01 9.161392285131460950e-03 -1.265171644986733991e-03 -4.506996823439371469e-04 9.679649676673821382e-03 2.348409906670790095e-02 4.022282070730674210e-03 5.033285551041183359e-02 1.698279866773324986e+00 -2.940952432439318809e-01 -2.507704370918967252e-01 4.771558481839969362e-05 -4.886831775856008246e-03 -3.001357528230197066e-03 3.618305866986044894e-02 5.159377527160281807e-02 -6.732621774721984746e-03 -5.428852473500993259e-02 3.931055541736300923e-02 -5.708059509418518529e-02 -7.892393944728640087e-02 -5.946495704050624997e-02 4.498351326389039839e-02 -1.375342678448590594e-02 8.926593813302338698e-03 -2.834589197132564493e-06 9.385324831704885962e-03 -9.892716297991528338e-04 5.934212484196400329e-03 -3.889906755224600832e-02 -3.014585611150165378e-03 -5.343200636594309244e-02 -1.258085171993881743e-03 7.535282949043211774e-04 -1.262809487322406540e-03 -3.666446640184008177e-02 -5.085253019655273238e-02 7.276862900571336515e-03 -9.869094721349060476e-04 -1.087537388633078375e-03 5.626659556307563384e-04 2.251136254055867859e-03 -1.782484173463316389e-03 2.910178242389132013e-03 -7.120488063196248052e-03 1.480600423968750617e-03 1.177346623028885028e-02 -4.351604643653502746e-01 5.671635038235367521e-02 4.105052075286939051e-01 -4.420140286124831785e-01 4.273421949281265841e-01 -3.312831637841759380e-02 -5.593589349007664288e-04 5.206195492066223972e-04 -3.907008776713881588e-04 -1.214621470971191230e-03 4.360543048255146117e-04 1.585952655795501952e-03 -8.531168620302377603e-03 1.503702325925378690e-02 -2.407511091431010098e-03 1.216511197102616328e-03 8.399832654168676131e-04 -2.185940702521821030e-03 -7.056709806260767770e-03 6.958916478959939304e-04 6.283339386976402510e-04 -4.734236390743746560e-03 -8.513216222053856738e-04 5.319579059951512999e-04 -5.563353730904900887e-03 -3.699138902257612625e-03 9.354144350536344743e-05 -7.066158436917888488e-03 5.881300152516575654e-03 1.445640490537326676e-04
1.828310032150310717e-03 -2.607453564766052390e-01 4.903130663739527217e-02 -1.897285035947167409e-03 4.940688970601523136e-03 1.118717869801528174e-02 -1.145944099039987452e-01 -4.196930559796652194e-01 1.131804223261627732e-02 -1.617133136963954526e-02 5.763192269302733206e-03 -3.061828764435695245e-03 -7.552290484226063458e-03 9.579494191708471176e-03 -3.076474141954212496e-02 -2.940952432439318809e-01 1.786395906555378721e+00 -4.122909987228871864e-02 4.871241535271781872e-03 -4.934547360674409675e-03 -7.019387715165185081e-03 -5.234352411424429696e-02 -1.426936926151708418e-01 2.197137329850500087e-02 5.395168105208400511e-02 2.831471149015413885e-02 5.831411382647055941e-02 -2.142949433031983777e-02 5.996101015000440335e-03 3.714351197615542444e-02 3.027341262537235241e-03 -1.117773006735821133e-02 -1.195629723350387363e-02 1.559165787882597215e-02 -3.634888213789268154e-03 -6.898917674287064622e-03 -5.124039648502701910e-02 -2.456643970847936440e-03 -7.068095406202576370e-02 -6.047123620548779197e-04 -7.086472992830652020e-04 -2.158067242083362095e-03 -5.581306129153414813e-03 -1.181456777364725888e-02 -2.132555939309186376e-03 -8.522664852711077637e-04 -3.888111515399651210e-04 -4.711087245633816326e-03 -4.060549024891947981e-03 -1.062545760545026766e-02 -2.575224285594655653e-03 3.050962839180025761e-03 1.268478665716678364e-03 -2.670183023698593887e-03 5.278855461819406680e-02 -1.670116333373684592e-01 -6.625049114690803598e-02 4.300289130554751371e-01 -7.726787795201512932e-01 6.208931420551787317e-02 -9.108479953451611121e-04 1.078088757975975221e-03 -4.256608111026955474e-04 -3.122772432174024545e-04 4.034565290584906554e-04 7.591974732985889898e-04 1.269470771935682189e-02 -2.214617296566149043e-02 8.395108338840011472e-04 -5.313909881557277171e-03 6.760967666693300931e-03 1.209424724109812868e-04 1.924686064852807691e-03 1.641699576672438037e-03 4.610459329135617977e-03 9.448630657091607651e-07 -1.361075246156346393e-03 -2.898367454067735452e-03 -4.582585868696985244e-05 1.574141867474114715e-03 -5.182573915423485059e-04 2.485462294352135462e-03 -3.662761674227735763e-03 -6.127436981134271043e-04
-9.566218865635230106e-02 -2.912634886359967770e-02 -3.766767476185846064e-01 -8.049760888322741309e-03 1.412570283237575032e-03 1.332209679498874526e-02 2.683033161392254368e-02 3.160377982189327417e-02 -2.638015160626466238e-01 -2.304521017268498610e-03 2.228459540478812655e-03 1.617180380117239774e-02 -5.256131505089063627e-02 -5.776420352222689375e-03 -1.397910732773073872e-01 -2.507704370918967252e-01 -4.122909987228871864e-02 1.766545278407861241e+00 2.998050507500231443e-03 -7.068993026115000765e-03 -7.723783130652552703e-03 1.918072023392824402e-03 1.397830419412488326e-02 4.258025405625510094e-03 -2.407463848277715396e-02 4.282828061100417416e-02 -3.826270227748981151e-02 6.579081526543981151e-02 8.779998308657317729e-02 -7.695909670214086395e-03 -4.070942518614827435e-03 -3.412845393347240484e-03 -1.024326049537027661e-02 2.698056484137170349e-03 -2.841203238592234989e-03 -1.117489547816107737e-02 4.306685853509616482e-03 -3.275840248819169610e-03 4.712976971765236653e-03 -1.711147012002171060e-03 -3.470009608822741815e-03 -8.040784689198388936e-04 -4.588538506011131946e-02 -6.620891717201676796e-02 1.056026205391622820e-02 -7.440796642472062052e-04 -1.294934831556572054e-03 -3.562133757729526572e-04 -7.443158800136457157e-03 -1.051160160603217125e-03 9.363592981193571280e-03 1.197047017948953129e-02 4.724315328568504308e-06 -1.428916414274372312e-02 4.152843249150588445e-01 -6.805045528708700275e-02 -7.752643972994688326e-01 -3.370657257463256784e-02 6.157105681397552488e-02 -1.575072557593840128e-01 -1.691304887622237024e-04 2.272395673034383946e-04 -1.135961620750753492e-02 -1.349264457834958722e-03 7.502212741743353877e-04 2.109406794199258743e-03 -2.428298078876659611e-04 3.018837494945789991e-04 1.313359661337951904e-03 -6.566798306689733498e-04 -4.758330398919360937e-03 5.366822213237025518e-04 1.455089121194574138e-04 9.618706008935482216e-04 4.218341156865656333e-03 -1.271785686446675213e-03 -1.201865819584081903e-03 -7.081748677502093612e-04 5.064466032209656056e-04 3.041041776990059935e-03 -2.929075503703358597e-04 3.484654986341255423e-03 -8.178734696792280129e-03 5.003049932938303515e-04
[truncated: 321,340 more chars]
