# Supplementary material for: Competing quantum effects in heavy-atom tunnelling through conical intersections
Source: Chem Sci. 2023 Sep 27;14(39):10777–85. doi: 10.1039/d3sc03706a (PMC10566476; doi:10.1039/d3sc03706a)
Supplement: SC-014-D3SC03706A-s001 [file SC-014-D3SC03706A-s001.zip › mecp/g1.txt]

-1.493144426029126282e-02 1.369970187056941159e-02 -1.532038769266043767e-03
-1.498732346199739898e-02 -1.481224033592119490e-03 -1.378940717002799000e-02
-1.497411427633876281e-02 1.482660225451999962e-03 1.376204393564500750e-02
-1.488690341537365902e-02 -1.377689718303797863e-02 1.509343158427671385e-03
4.353154219081268456e-03 -5.125882131480836209e-04 5.808451210150284826e-04
4.304323695845335869e-03 -6.214553355792766390e-04 -5.125882131480836209e-04
4.310616483862970277e-03 6.048635401453958307e-04 5.291422140593361441e-04
4.249937377783024987e-03 4.714677725283516639e-04 -5.582062019605987455e-04
6.862570681875303225e-02 8.995096385566370679e-06 -1.273675412578095432e-04
6.871716956351384131e-02 1.172008146707618429e-04 -8.314794978254628893e-07
-7.436234843590930343e-02 1.908623392735721777e-06 1.419373297310693729e-04
-7.450417238207249215e-02 -1.081490265012528227e-04 1.116828143670110470e-05
8.085646787558456103e-03 -6.195882861614322203e-03 6.352125418160252217e-04
8.140675612505450867e-03 7.184738751664568454e-04 6.253198255180336673e-03
8.139258317906884754e-03 -6.916208668389571632e-04 -6.246470830152475902e-03
8.048249107417625517e-03 6.201703218099100662e-03 -6.392565557372672331e-04
2.183729722948064399e-03 2.969836896358097125e-03 1.766270323255739357e-03
2.126905658176219804e-03 -2.350838204749668234e-03 -2.473783786859951560e-03
2.172315777114278493e-03 -1.875496493651902710e-03 2.909516838243122495e-03
2.186507620361253981e-03 2.435573524482608724e-03 -2.408644927109852580e-03
2.146313145545919020e-03 1.852044992360961807e-03 -2.896515522458942542e-03
2.165928502790074022e-03 -2.449935443081412145e-03 2.409211844949278591e-03
2.197146778481157223e-03 -2.926184222722259982e-03 -1.775926823787303283e-03
2.143195097429073138e-03 2.345641457888259299e-03 2.465846937107981328e-03
2.973805321234082241e-03 5.390368200834589826e-03 -5.579605375635140248e-04
2.988658568627055537e-03 -5.429598915322901564e-03 5.843789088807866934e-04
2.958838690273224090e-03 -5.669367366877662174e-04 -5.379010946784746998e-03
2.954227758512555525e-03 6.154460064813563206e-04 5.374815754772992171e-03
