# Supplementary material for: Competing quantum effects in heavy-atom tunnelling through conical intersections
Source: Chem Sci. 2023 Sep 27;14(39):10777–85. doi: 10.1039/d3sc03706a (PMC10566476; doi:10.1039/d3sc03706a)
Supplement: SC-014-D3SC03706A-s001 [file SC-014-D3SC03706A-s001.zip › mecp/x.xyz]

28
mecp/x.xyz
C 9.1055441065 4.7511054055 6.1359651742
C 10.9101498791 5.8688464063 4.7508181250
C 10.9100017716 6.1376094535 7.2522900672
C 9.1037598182 7.2525783615 5.8671998275
C 10.0085829385 4.6128987403 4.8821481639
C 10.0080170995 4.8830628669 7.3912638962
C 10.0061882471 7.1219260251 4.6118410467
C 10.0066455202 7.3923212779 7.1210109324
C 8.2869807224 6.0013935654 6.0021893710
C 11.7277650234 6.0040710296 6.0015250684
C 6.9079193114 6.0007497166 6.0042829000
C 13.1068197438 6.0060702878 6.0014899689
H 8.4553544915 3.8689036876 6.2307097608
H 11.5611507167 5.7746355567 3.8691649606
H 11.5608765147 6.2328096990 8.1339370478
H 8.4521163320 8.1337313274 5.7725285818
H 10.6174564517 3.7017531751 4.9764198427
H 9.4009137339 4.5105118676 3.9709719986
H 9.3998736577 4.9767052267 8.3029810155
H 10.6166040802 3.9724164763 7.4929603727
H 9.3980209056 7.0269642098 3.7002723778
H 10.6131368882 8.0335816368 4.5097699715
H 10.6140785367 8.3044644468 7.0267261454
H 9.3987855489 7.4936565405 8.0321590017
H 6.3408284594 6.9303951340 5.9055322860
H 6.3422804647 5.0704098088 6.1052801191
H 13.6730356691 6.1070660454 6.9314436300
H 13.6733420858 5.9072925847 5.0714840143
