# Supplementary material for: Competing quantum effects in heavy-atom tunnelling through conical intersections
Source: Chem Sci. 2023 Sep 27;14(39):10777–85. doi: 10.1039/d3sc03706a (PMC10566476; doi:10.1039/d3sc03706a)
Supplement: SC-014-D3SC03706A-s001 [file SC-014-D3SC03706A-s001.zip › mecp/g0.txt]

1.496028148105675755e-02 -1.376468955222899700e-02 1.510212432448125412e-03
1.489958347771549833e-02 1.529808892430966271e-03 1.371948730316539453e-02
1.493463789745336570e-02 -1.505223555461172695e-03 -1.372708400221370889e-02
1.496731126226564200e-02 1.374458286619067125e-02 -1.452027764861657348e-03
-4.254831768463407209e-03 5.106984870166621010e-04 -6.168066092959797889e-04
-4.281476906916450997e-03 5.360586117003387748e-04 4.808030196175738661e-04
-4.300582038105121331e-03 -5.889331488575125055e-04 -4.939744107535818610e-04
-4.328852341031187885e-03 -5.254950426256925359e-04 5.861741487056371753e-04
-6.869602352810323664e-02 -3.469537177289886245e-05 1.326398771644755642e-04
-6.863489088775175107e-02 -1.055978962238337924e-04 5.555794826379229248e-06
7.446499835936812306e-02 -3.666068694957723043e-05 -1.172008146707618429e-04
7.434190159916732876e-02 1.328099525163034707e-04 6.425068846833122519e-06
-8.119397296265646116e-03 6.219976869789946121e-03 -7.048111552362793008e-04
-8.069281759260346631e-03 -6.438674874979356897e-04 -6.187284607716354162e-03
-8.073514745794730177e-03 6.287118839239352452e-04 6.186472025479842346e-03
-8.152448606304206133e-03 -6.246357446584589745e-03 7.016931071194338525e-04
-2.154420070649716752e-03 -2.880263877728717493e-03 -1.863251068320291061e-03
-2.172277982591650208e-03 2.394131830420535151e-03 2.421759626461917822e-03
-2.202608087000965456e-03 1.766969521924365667e-03 -2.952508107732961830e-03
-2.105268293971443525e-03 -2.471988547035101295e-03 2.344998951003575850e-03
-2.171937831887994341e-03 -1.777665371828211337e-03 2.938920976848041072e-03
-2.157708194118390568e-03 2.456228231099045686e-03 -2.347928026507279439e-03
-2.166306448016358174e-03 2.924672441817122940e-03 1.868674582317471008e-03
-2.183843106515950122e-03 -2.430414572143828073e-03 -2.455377854339906019e-03
-2.959443402635278386e-03 -5.390405995357219412e-03 6.175436024872340592e-04
-2.955512772281921989e-03 5.340970759759231662e-03 -5.610785856803594731e-04
-2.993628548352693895e-03 5.860985596603801714e-04 5.402386859030431331e-03
-2.977924924200580931e-03 -5.567322155780899881e-04 -5.402405756291746124e-03
