# Supplementary material for: Competing quantum effects in heavy-atom tunnelling through conical intersections
Source: Chem Sci. 2023 Sep 27;14(39):10777–85. doi: 10.1039/d3sc03706a (PMC10566476; doi:10.1039/d3sc03706a)
Supplement: SC-014-D3SC03706A-s001 [file SC-014-D3SC03706A-s001.zip › mecp/H1.txt]

1.663227336761587738e+00 2.799161556483436009e-01 -3.131654144991723177e-02 -7.460874982618530271e-02 -2.970649478594609288e-02 5.481717562027502155e-02 -7.469992911202635866e-02 -4.062013562643813913e-02 -4.731638017313023747e-02 4.963223954718726239e-02 -3.610983178226785661e-02 3.895670419925444626e-03 -3.164823562913496868e-01 2.701316261713761907e-02 1.120640666140253483e-01 -3.159315011240403370e-01 2.745299637422603939e-03 -1.145551980867716979e-01 6.965058088886878426e-03 8.551483176215190357e-03 2.196806627777502007e-04 6.946160827572562396e-03 8.240623227596343553e-03 -1.963897882079762569e-03 -3.522855800087947298e-01 1.308857388829834933e-01 -1.376759973047131380e-02 -1.518820134976755186e-02 4.267946467815432118e-03 -3.321193675973714023e-04 -9.384096509719472290e-02 9.764403893668063827e-02 -1.007696459580516637e-02 1.173330954999632532e-02 3.357098472470301364e-03 -2.929075503702885342e-04 -4.703632276045358052e-01 -4.365635860179306604e-01 4.682552381049352730e-02 -4.365739795116540742e-03 -9.324853595499452835e-03 -1.608156937839733298e-03 -4.259442700224038911e-03 -8.685181300013264383e-03 3.510166289115413361e-03 -6.341448465517745409e-03 -1.437089479792766702e-02 1.500442548348681618e-03 -4.070848032308209408e-02 3.276312680352004743e-03 5.284524640213668356e-02 3.856789304771440080e-02 -3.056632017574268095e-03 -4.275788831260868283e-02 3.854899578640016977e-02 6.155310441572741688e-03 4.236104582501015736e-02 -4.085918598206301350e-02 -7.840001287734963548e-03 -5.240210562431844854e-02 1.251943562066823359e-03 -1.348792026302102123e-03 -1.455089121194506376e-04 -1.112576259874441947e-03 2.527036269243346667e-03 -8.366762446868764025e-04 -1.216983628635453629e-03 2.497745514206414861e-03 4.270781057012752128e-04 1.234936026883954110e-03 -1.211314450241167493e-03 1.412570283237414570e-04 -9.163754442795702532e-03 -2.352236602086877487e-03 3.387334090573307843e-04 -1.365327129952069018e-03 1.098970231728174651e-02 -1.211786881774034718e-03 5.962085944635070467e-04 -5.210919807394217510e-04 3.736933424885622787e-04 5.229817068708631118e-04 -7.195132245387615743e-04 -3.902284461384641218e-04
2.799161556483436009e-01 1.946911133884452472e+00 -7.149589845620128725e-02 -6.666292387509084594e-02 -1.803460133522117453e-02 6.755392974605606282e-02 -7.131212258992061792e-02 -3.574605950196921289e-02 -6.461587804322838080e-02 3.636966912533832336e-02 -1.002466642511808947e-01 1.135630918677756583e-02 1.127268880546212181e-02 -2.579797422832698084e-01 -1.450695507939006243e-02 -1.977125964999753432e-02 -2.554286120058507636e-01 -1.975283482021612108e-02 2.525146543112008306e-03 9.675870224410968584e-03 5.389498926814147509e-03 3.402451899624410470e-03 8.206135725697855793e-03 -6.417037510774556766e-03 1.697219730413599137e-01 -5.902328080043977021e-01 3.854474390260444888e-02 -1.509465990626223178e-02 1.215849792956595621e-02 -6.117988350477375405e-04 3.268139614833621281e-02 7.293398004221300808e-03 1.634140672146723334e-03 1.164307512722061698e-02 4.755023378189394447e-03 -8.291173401611520504e-04 -4.395913997120008965e-01 -7.324517069290488180e-01 6.378203638773871642e-02 -1.285864146125764544e-02 -1.328760929309034597e-02 1.750831260762040868e-03 -1.194968319204389728e-02 -1.275470652402948060e-02 2.003582130839657097e-03 -9.655555668498187055e-03 -5.584140718350549641e-03 1.335563943382186069e-03 5.643950550410041511e-02 2.325308004714175553e-03 -7.795403751033427864e-02 7.789923545252279771e-03 -5.247769466957565715e-03 -6.993876412391027142e-03 -4.938799244470109748e-03 -4.778172523299289987e-03 -6.768054139686102005e-03 5.557306607284367983e-02 9.819961841931835328e-03 7.497110481188543063e-02 1.913820139597133003e-03 -2.368771705736876908e-03 2.395227871577381221e-04 5.106984870166379233e-04 2.546878393623304773e-03 -1.645006597402441390e-03 4.677072175268497632e-04 1.103458331290307903e-02 8.050233319856279872e-04 1.959173566751291982e-03 -2.536484899900504682e-03 -4.724315328579007517e-06 -1.282793341162203823e-02 5.235013815570437740e-03 4.421014284460643429e-03 -8.933207854762318517e-03 4.365739795116519058e-03 -3.029703420201568763e-03 8.045509004527473182e-04 -8.069130581169934539e-04 7.190407930059324049e-04 9.028166592866355630e-04 -9.892716297991792883e-04 -3.604652595686624883e-04
-3.131654144991723177e-02 -7.149589845620128725e-02 1.288797945944796020e+00 2.983735832054702775e-02 1.698485846921650444e-02 -2.221231338026127128e-02 -1.487403438041865790e-02 -1.390129785426945548e-02 -4.608569603004182905e-03 -3.977873506642285242e-03 1.135441946064610907e-02 4.231569239785613369e-03 1.447709740651358934e-01 -3.098772910304985889e-02 -4.130095670843602074e-01 -1.431977770607275047e-01 -3.061828764435700449e-03 -4.151510992227935848e-01 -4.306685853509623421e-03 6.146334242448475401e-04 3.626856877730723523e-03 3.626856877730731329e-03 -1.582645635065506621e-03 5.075804388998168479e-03 -1.766374258192984423e-02 3.862741942085415325e-02 -2.341172255587447293e-01 1.593983991854034223e-03 -5.692799970907241229e-04 6.863012877790057586e-03 -3.501662521524173677e-03 1.739020472440638669e-03 2.284159218202460456e-02 -1.351154183966109734e-03 -7.771498715470881707e-04 -2.662624119172897399e-03 4.733716716057588536e-02 6.358078055474228329e-02 -1.455717455133257732e-01 -3.387806522105917678e-03 -6.094366773834339421e-04 4.638805221106935897e-03 5.980038342883391839e-03 4.331724724750948829e-03 3.996770767956486781e-03 1.071002284983160269e-03 1.254305719731031547e-03 6.299874490626444432e-03 -1.783429036529045201e-03 4.352039280663732961e-03 -3.850316992771323811e-03 5.915598681801883391e-02 -8.876988502352531688e-03 -6.743582186284216573e-02 -5.942243820254926312e-02 -4.748409336729401617e-03 -6.090303862651800376e-02 -1.035711649478842332e-02 -7.259855365388570049e-03 -1.930733188473352305e-02 -2.451919655519321003e-04 2.796794674503832144e-04 5.848702376749559395e-03 3.788900893500056922e-04 -2.015392919161028938e-03 -1.469262067180221714e-04 -5.508551673093751728e-04 1.289738084695189789e-03 -7.497488426414845343e-04 -7.747877138828264225e-05 3.448750189845111412e-05 -1.155567529364262633e-03 1.319501271265078159e-03 4.518335180228816306e-03 4.586554293573137653e-02 8.144719626426613190e-04 -3.190330141372363371e-03 -2.371889753853704402e-02 -4.998325617609951105e-04 9.784057045434850844e-04 1.511780905137150889e-04 3.718036163571751280e-04 -7.308515813272687929e-04 3.273950522687774870e-04
-7.460874982618530271e-02 -6.666292387509084594e-02 2.983735832054702775e-02 1.643179232233336950e+00 -2.919059955206792373e-02 -2.783576040214535419e-01 7.130645341152627714e-02 4.117713240367411147e-03 3.896095608305008562e-02 -7.474244794998344266e-02 7.130503611692770582e-02 1.494300938421558658e-02 -2.941769738991159011e-01 -9.687586526425781552e-02 -1.720123211126445371e-03 -1.460758299588835879e-03 -5.867599638063772209e-03 -1.533371026188705410e-02 -2.950112879861386261e-01 9.496865916612068359e-02 -2.253640141180005343e-02 -1.301076441483691587e-03 2.381527357123954143e-03 -1.628424250599193671e-02 1.261439435877144757e-02 -1.573197004408831401e-04 -9.618706008934973725e-04 -4.225054408947535034e-01 -1.030089714237857404e-02 -9.665476730688155049e-02 -4.595341520084164286e-03 -5.574692087687635868e-05 -5.489654411780015746e-04 -5.143362098196480048e-02 -1.139221398327458501e-02 -1.029593661128364868e-01 -4.078501423140446294e-03 5.601148253533299627e-03 1.264226781920987572e-02 -4.788537671130125850e-01 4.229726756807477422e-02 3.971089389830467220e-01 -5.560991573240643693e-03 1.793350098718956599e-03 1.654502471212816739e-02 -4.276922666939658724e-03 -2.756165562678219647e-03 1.354744663616078496e-02 3.121922055414895134e-02 3.301351551593366407e-02 -5.719256136747221872e-03 -4.192310179405327186e-02 -6.091012509951085341e-02 9.323908732433737467e-03 9.750986838135506860e-04 3.271115933490571955e-03 -2.877108035088775384e-04 8.933680286295100741e-04 -3.018837494945495088e-04 6.117988350476800778e-04 -4.206813827463987132e-02 6.147940509660158176e-02 -4.111571630440326308e-03 3.113371044670218413e-02 -3.380483833346652200e-02 1.460758299588857563e-03 8.876988502352347807e-04 1.729099410250223984e-04 6.037674989892399639e-04 1.027538583960410125e-03 -3.271588365023458261e-03 6.443966108147657253e-04 -8.513216222053856738e-04 1.308635346009738923e-04 -2.962145711003338466e-04 -5.097536239509741635e-04 -2.281844303691007991e-04 -2.645616583989797216e-04 -7.758270632551042198e-03 8.820296718409947239e-04 7.148361523634690073e-03 1.449136483880585080e-02 -1.516505220466011789e-04 -1.722012937257848784e-03
-2.970649478594609288e-02 -1.803460133522117453e-02 1.698485846921650444e-02 -2.919059955206792373e-02 1.187317762961329626e+00 8.574868537091509535e-02 -4.109681904308867817e-03 -3.281036995680594592e-03 -1.065569322355301371e-02 4.045761917913589384e-02 -3.560338517904686889e-02 -1.400098090770193759e-02 -1.482561014830100499e-01 -3.804061221389449798e-01 -4.998561833376312380e-02 9.762797626456379968e-03 1.554158013634332827e-02 -6.161452051499821322e-03 1.555348541097127946e-01 -3.703617553189068046e-01 7.371916124981867102e-02 -1.008499593186371925e-02 1.655447334278525515e-02 3.959921108393765245e-03 -4.162121804454589277e-04 -3.443081011449990007e-03 1.164543728488505068e-03 -2.076950747892073595e-02 -1.879738928816943877e-01 -4.570869566682339569e-02 5.522724619077732343e-04 -2.329087456977005149e-04 6.519555153404322351e-05 -3.911733092046103515e-04 7.104047445852867959e-02 -7.059544395457892189e-03 3.028758557135848191e-03 9.573825013314222337e-03 -1.775870132003358470e-03 4.536476551090466713e-02 -1.681624765514041775e-01 -6.206805478653937280e-02 1.095568724691610646e-03 1.233046300752533436e-02 -2.097596005877868687e-03 -5.886496899377795505e-04 9.239815919585446166e-03 -2.597900999171714326e-03 -5.510252426611969567e-02 -5.312067398579138622e-02 4.781007112496406600e-03 -2.379165199459676305e-02 -3.378027189375799877e-02 1.563984589517725121e-02 -9.292728251265164590e-04 -6.519555153404281694e-04 -6.694354820560750874e-04 -1.336981237980681709e-04 2.012558329963934443e-04 -5.499103042436626239e-04 1.178574945014307547e-02 -1.875222483362846970e-02 -8.653055955779073716e-03 5.396207454580682905e-02 -5.887961437129844017e-02 6.778447633408945031e-03 1.119662732867120723e-04 7.624100077220072325e-03 2.636167953333024092e-04 1.065805538121733119e-03 -4.237710849712731601e-04 1.075726600311685066e-03 -4.752661220525067863e-04 5.900669845363727684e-04 -9.921062189963060930e-05 4.710142382568138688e-04 5.168400969437667806e-04 -1.218873354766911252e-04 7.261272659987087590e-04 -1.391877782098511346e-02 1.718705916527868416e-03 4.856596157753339821e-04 7.094976760422052817e-03 -2.692859737275560186e-04
5.481717562027502155e-02 6.755392974605606282e-02 -2.221231338026127128e-02 -2.783576040214535419e-01 8.574868537091509535e-02 1.972570780159959680e+00 -3.876584185998074861e-02 -1.063915811990305896e-02 -1.029551142290408283e-01 4.748929011415534834e-02 -6.453603711417582600e-02 -4.566523196580074551e-03 4.751149439619951897e-02 2.903233498856145831e-02 -2.599852141402408945e-01 -2.626719322675876919e-03 2.896005296403161887e-04 6.547428613842667770e-03 1.472049413224069125e-02 -4.763054714247881398e-03 -2.696842335097617838e-01 -3.330642306630148333e-04 -2.438219141066598657e-03 5.880355289450923603e-03 -4.132831049418785041e-03 1.233518732285338558e-03 7.123795083926211073e-03 -1.895716563258112997e-01 -4.588774721777559573e-02 -6.082178040286689846e-01 3.991574021095303793e-03 1.511780905137481842e-04 5.121157816152406821e-04 -5.042734181698402957e-03 -7.000962885383796991e-03 7.822048889486482581e-03 1.107710215085999823e-02 -1.359657951557772040e-03 -1.130150712896629481e-02 4.241400539984328533e-01 -6.201561488639248387e-02 -7.412176740211802173e-01 1.056356907464632566e-02 -2.145784022229138208e-03 -7.479536028166268967e-03 1.138371021568314843e-02 -3.364657376995995250e-03 -1.096371858297469012e-02 1.157457255495514259e-04 -1.111631396808648083e-03 -5.829805115435340510e-03 -5.310177672447721764e-02 -7.720192651002853734e-02 1.265502347059696206e-02 6.722700712532181551e-04 -2.239325465734295657e-04 1.079411566267963508e-02 -4.653450598625223124e-04 5.173125284766853967e-04 -1.006279164981961800e-03 -5.692563755140860049e-02 8.387171489088070253e-02 6.801596778518851846e-03 -1.185377959087426103e-02 1.233377002825529131e-02 -7.596699048314451558e-03 -5.740043124192757001e-04 -7.951022697956109872e-04 -8.522664852710819597e-04 6.736873658517842679e-04 5.820356484778459183e-04 1.149898350969987340e-03 -2.447195340190460103e-04 -1.993661068649954515e-04 -4.025116659928221251e-04 -3.571582388386712777e-04 -1.190527462795968466e-04 -3.940078984013658170e-04 8.527389168039540418e-03 1.970039492006951058e-03 2.336646361502650246e-03 6.806793525380223919e-03 -3.623549857001011386e-04 4.698804025779555575e-03
-7.469992911202635866e-02 -7.131212258992061792e-02 -1.487403438041865790e-02 7.130645341152627714e-02 -4.109681904308867817e-03 -3.876584185998074861e-02 1.643119705860197177e+00 3.016097392055288109e-02 2.778280082731228173e-01 -7.487142175845296066e-02 6.642623567713026866e-02 -2.976413143295443542e-02 -1.293989968490861023e-03 -2.396645166175326302e-03 1.634518617373033680e-02 -2.946947588591254386e-01 -9.478630059443846068e-02 2.232333479048226668e-02 -1.422018913894681005e-03 5.866654774998032555e-03 1.543339331531948244e-02 -2.945209040550345603e-01 9.686547177053497770e-02 1.907678529670058356e-03 1.289076680549201305e-02 1.124387048195361189e-04 6.968365109616773143e-04 -4.225819748030754663e-01 1.002830414792112157e-02 9.710782914688979861e-02 -4.474399047673608548e-03 8.739983357820055971e-05 4.431407778184129386e-04 -5.164101842488845462e-02 1.097600180282901593e-02 1.032612498623311087e-01 -4.062911182556262421e-03 2.750023952751085368e-03 -1.359705194711062839e-02 -5.575164519226304821e-03 -1.821223559157422473e-03 -1.650817505256538600e-02 -4.788292006733040340e-01 -4.284292598852268430e-02 -3.969955554151614607e-01 -4.167790982850154771e-03 -5.701303738498645496e-03 -1.270084932928398566e-02 9.250209413307910154e-04 -3.632998487657947140e-04 -6.769943865817808996e-04 1.000609986587697349e-03 3.184188531445261618e-03 -5.617210925650938796e-04 -4.195853415901745764e-02 -6.147657050740446688e-02 4.273615646209830143e-03 3.113890719356358569e-02 3.395507156091446405e-02 -1.661541701052332391e-03 1.059663928194582577e-03 -3.235211136993587470e-03 3.944803299342708805e-04 8.569908005996067571e-04 2.376330610262479721e-04 -8.220308671683454471e-04 3.111339589078937484e-02 -3.312359206308902737e-02 5.670123257330310709e-03 -4.198593518792301249e-02 6.088839324899950056e-02 -9.305483902652357184e-03 -8.673842943223960059e-04 2.796794674503723724e-04 6.661284613263711903e-05 -5.777837646821042117e-04 -3.198361477431150429e-04 1.332256922652173175e-04 1.446679839909733450e-02 2.631443638003837932e-04 1.742799924703427282e-03 -7.222060842760149625e-03 -8.300622032268750077e-04 -7.133716146116180802e-03
-4.062013562643813913e-02 -3.574605950196921289e-02 -1.390129785426945548e-02 4.117713240367411147e-03 -3.281036995680594592e-03 -1.063915811990305896e-02 3.016097392055288109e-02 1.186812261221174447e+00 8.609733984216236258e-02 2.948303467090545790e-02 -1.796893335215426005e-02 1.693147370600384116e-02 1.009066511025799931e-02 1.639290175854870787e-02 3.840395930581363623e-03 -1.551115554562743915e-01 -3.708058409597908556e-01 7.392041708281507639e-02 -9.684846423535228149e-03 1.539985067648671005e-02 -6.321133909604937859e-03 1.482920062795070326e-01 -3.797683395695902187e-01 -5.016372502164959807e-02 6.221923287706699040e-04 -3.488906870136963302e-03 1.267061371118115287e-03 2.015062217088084418e-02 -1.877986207830050214e-01 -4.537468657309465248e-02 -3.061356332902153213e-04 -2.877108035089254601e-04 4.960531094981733753e-05 7.606147678960810919e-05 7.116755854086678768e-02 -6.686323484502144227e-03 6.297512332962456119e-04 9.412253429077675065e-03 -2.501524966469218653e-03 -1.030845604690439283e-03 1.245518493219914188e-02 -2.306883174932800040e-03 -4.578145012288310778e-02 -1.683764880357876415e-01 -6.252678580494194782e-02 -3.024506673340128168e-03 9.668783751418129346e-03 -1.851931608793077602e-03 -3.028286125602945838e-04 7.583943396927361746e-03 2.688135421947132966e-04 -1.079033621041670856e-03 -2.810967620489439062e-04 1.039821803814689524e-03 -1.181787479437724879e-02 -1.886324624384946858e-02 -8.685653731546116862e-03 -5.379672350930744112e-02 -5.890370837947406929e-02 6.767581708153275546e-03 7.776223030799478061e-04 -6.193577395733913110e-04 -2.579476169390433789e-04 2.333811772305442126e-04 3.510166289115369993e-04 -5.522724619079412856e-04 5.522157701239926303e-02 -5.327374180243656110e-02 4.755023378189367558e-03 2.362346636890024637e-02 -3.376562651623947475e-02 1.576409538831821666e-02 -4.988876986952771406e-04 6.273890756319452661e-04 -1.398397337251943177e-04 4.818801635124946286e-04 5.050293086223951559e-04 -9.779332730106991747e-05 -7.412450750500878573e-04 6.943326238375476141e-03 -2.787346043846977706e-04 -6.661284613260892978e-04 -1.384224391266253816e-02 1.765476638280533877e-03
-4.731638017313023747e-02 -6.461587804322838080e-02 -4.608569603004182905e-03 3.896095608305008562e-02 -1.065569322355301371e-02 -1.029551142290408283e-01 2.778280082731228173e-01 8.609733984216236258e-02 1.972689832906239449e+00 -5.484268692304920811e-02 6.763377067510858986e-02 -2.226664300653962217e-02 3.018837494946037189e-04 -2.360740369678303655e-03 5.751381480981394324e-03 -1.458112683004838574e-02 -4.839588622570475777e-03 -2.698094278659683987e-01 2.583728053186067075e-03 2.300741565005231864e-04 6.612624165376709828e-03 -4.745574747532260718e-02 2.893170707206327991e-02 -2.599734033519195409e-01 3.838978635982556384e-03 1.266116508052387343e-03 7.450245273129272108e-03 1.896874020513610593e-01 -4.544602373455581407e-02 -6.086311816199174718e-01 -4.165901256718371887e-03 4.440856408839089859e-05 6.377825693547826535e-04 5.039427160967967223e-03 -6.769943865817564833e-03 7.732759329776775839e-03 -1.154008505305833404e-02 -3.240407883855025463e-03 -1.085742148808230452e-02 -1.053049886734630514e-02 -2.117438130257802073e-03 -7.475756575903505508e-03 -4.240668271108402609e-01 -6.259481594567314899e-02 -7.412290123779687878e-01 -1.090041275757210396e-02 -1.171630201481370544e-03 -1.115410849071547632e-02 5.026671509581869673e-04 -7.667563778242453623e-04 -7.851812076056156713e-04 -5.910118476020907383e-04 6.604592829318411094e-04 9.944683766605630706e-04 5.688122898732020372e-02 8.398131900650315784e-02 6.843170753410159762e-03 1.182070938357439142e-02 1.236069862562804919e-02 -7.360483281886802225e-03 -8.277000455625882144e-04 -2.513335754790501156e-04 1.067742507406439778e-02 4.629829021982815977e-04 5.952637313977673927e-04 -7.710082616200195950e-04 1.086592525565907574e-05 -1.061553654326018517e-03 -5.777365215288383926e-03 5.311972912272565350e-02 -7.699263934097358431e-02 1.256620634242018933e-02 5.083363293524188926e-04 -1.483435013165937053e-04 -1.809412770836224321e-04 3.708587532914842631e-04 4.866044788411766353e-05 -2.220428204420261519e-04 -6.703803451217790060e-03 -4.880217734396289069e-04 4.785258996292110142e-03 -8.534948072565261626e-03 1.856655924121632106e-03 2.265781631574409656e-03
4.963223954718726239e-02 3.636966912533832336e-02 -3.977873506642285242e-03 -7.474244794998344266e-02 4.045761917913589384e-02 4.748929011415534834e-02 -7.487142175845296066e-02 2.948303467090545790e-02 -5.484268692304920811e-02 1.667568982548528478e+00 -2.799048172915550303e-01 3.057151692260428114e-02 7.000962885383814338e-03 -8.349282480152979413e-03 2.025313981350999534e-03 6.971672130346795795e-03 -8.562821533003663749e-03 -2.291292934348838212e-04 -3.161034662019996944e-01 -2.827502724139495296e-03 1.147077934718840619e-01 -3.165121194779195735e-01 -2.725835458268947159e-02 -1.119218647226358915e-01 -3.515429176391461352e-01 -1.307482613069227140e-01 1.413562389456569403e-02 -1.541071660174234484e-02 -4.355818732926574482e-03 5.149503708122989652e-04 -9.362081200288453753e-02 -9.796009563216086236e-02 1.056923825304043399e-02 1.180370184839154429e-02 -3.434104812325712228e-03 3.420404297872762416e-04 -6.304126374422200016e-03 1.434302133748921459e-02 -1.534457618714195250e-03 -4.370464110445065539e-03 8.726282843371607062e-03 -3.560244031598140506e-03 -4.284481571465359115e-03 9.279972599878193174e-03 1.635557966745272533e-03 -4.717739081616419416e-01 4.368253130871326273e-01 -4.702111046509562658e-02 -1.199976093452692801e-03 -2.124052171717744162e-03 -3.840868362114491057e-04 1.279817022505221578e-03 1.287848358563846007e-03 -8.503767591392340230e-05 1.292100242359381715e-03 1.221235512431059810e-03 -2.456643970843953514e-05 -1.186275578999836447e-03 -2.420739174350920730e-03 9.358868665866018795e-04 3.854521633413732218e-02 -6.160507188434033096e-03 -4.244608350092415883e-02 -4.062816696249663129e-02 7.934015162773196822e-03 5.234872086110574363e-02 -4.071320463841063275e-02 -3.046238523851446320e-03 -5.269501317468871376e-02 3.851309098990320090e-02 3.138362672758254496e-03 4.282497359027419292e-02 -1.595873717985378006e-03 -1.089521601071066596e-02 1.240132773745297127e-03 -9.516188366305858987e-03 2.287041050552836297e-03 -2.017282645292117716e-04 2.725929944575418082e-04 8.088027842483399470e-04 2.508611439462670248e-04 2.102320321206978954e-04 6.377825693547399359e-04 -5.735318808863841891e-04
-3.610983178226785661e-02 -1.002466642511808947e-01 1.135441946064610907e-02 7.130503611692770582e-02 -3.560338517904686889e-02 -6.453603711417582600e-02 6.642623567713026866e-02 -1.796893335215426005e-02 6.763377067510858986e-02 -2.799048172915550303e-01 1.945988947532318880e+00 -7.187289881941985592e-02 -3.296154804731995375e-03 8.132908838105275609e-03 -6.427431004497389383e-03 -2.493966061943532139e-03 9.669256182951021725e-03 5.437686943165351977e-03 1.963141991627236072e-02 -2.555419955737360249e-01 -1.965031717758651889e-02 -1.150701484575842107e-02 -2.579310818353857115e-01 -1.464915697077950364e-02 -1.697262249251557942e-01 -5.906934287489316038e-01 3.895623176772150531e-02 1.493450561662417429e-02 1.212731744839751560e-02 -5.215644122723329945e-04 -3.266580590775228915e-02 7.165369058817466080e-03 1.798546845580408036e-03 -1.149614892050287128e-02 4.695497005049574339e-03 -8.555735060010961554e-04 9.711775020907918374e-03 -5.585558012949115754e-03 1.293045105425143053e-03 1.194259671905102335e-02 -1.269329042475829915e-02 1.946890346897012583e-03 1.295501749396014111e-02 -1.326257042184893903e-02 1.803271160908943675e-03 4.398885591461669797e-01 -7.311624412758864766e-01 6.365636959999915190e-02 -4.483375246797614844e-04 1.098639529655178956e-02 8.499043276068304030e-04 -1.957283840619790990e-03 -2.452864518585114867e-03 8.503767591407519061e-06 -1.899174762078591205e-03 -2.457116402380808001e-03 2.196806627777474902e-04 -5.106984870166379233e-04 2.540264352163376562e-03 -1.612881253168268938e-03 4.986514829288498166e-03 -4.844312937899087311e-03 -6.815297292971718608e-03 -5.558393199809932850e-02 9.828938041056133057e-03 7.512747964926055899e-02 -5.654391287286144457e-02 2.171295325003360765e-03 -7.800269795821837548e-02 -7.765829537076678404e-03 -5.252493782286067961e-03 -6.892776064359909527e-03 8.845808021184054654e-03 4.325583114823841439e-03 -3.063246059034215388e-03 1.280950858184066836e-02 5.273280769731722786e-03 4.345897670736598682e-03 -8.636048420596325464e-04 -9.278555305279693197e-04 -4.445580724169112888e-04 -7.374656227872593457e-04 -7.180959299401846194e-04 5.999880467262921901e-04
3.895670419925444626e-03 1.135630918677756583e-02 4.231569239785613369e-03 1.494300938421558658e-02 -1.400098090770193759e-02 -4.566523196580074551e-03 -2.976413143295443542e-02 1.693147370600384116e-02 -2.226664300653962217e-02 3.057151692260428114e-02 -7.187289881941985592e-02 1.289224079187431427e+00 -3.622604993935032991e-03 -1.530678166451420949e-03 5.064938463742492923e-03 4.292985339056799160e-03 5.565243457036342031e-04 3.604180164153672657e-03 1.433026568610213658e-01 -3.035372598595798086e-03 -4.154321959848426005e-01 -1.446051505971036599e-01 -3.140441371502830648e-02 -4.127761859071296113e-01 1.818719672033334428e-02 3.881875419166058716e-02 -2.341611616913002736e-01 -1.672880057841170292e-03 -5.603037979664826640e-04 6.871044213848596580e-03 3.806853291748703554e-03 1.817916538427485039e-03 2.285765485414168602e-02 1.271785686446607992e-03 -7.360483281886763193e-04 -2.655065214647214789e-03 -1.020452110967622929e-03 1.306273188345102474e-03 6.271056167122268828e-03 -5.983817795146225554e-03 4.388888940226449292e-03 3.986377274233654164e-03 3.339618505754631678e-03 -5.867599638063815577e-04 4.629356590449827322e-03 -4.733386013984587637e-02 6.356566274569092068e-02 -1.455363131483616013e-01 4.866044788410411100e-04 1.311942366739377768e-03 -7.795120292113729039e-04 1.455089121194614796e-04 4.913287941695496444e-05 -1.109741670677288038e-03 2.707032683261275524e-04 2.858210773774958087e-04 5.537369996597867917e-03 -3.954251929999563243e-04 -2.002637267773928285e-03 -1.885001816092984287e-04 5.938511611145369518e-02 -4.701166183443850066e-03 -6.125500011849527304e-02 1.038026563989833534e-02 -7.222533274292992564e-03 -1.936733068940616614e-02 1.803743592441824344e-03 4.370936541977945775e-03 -3.889528809998315986e-03 -5.919378134064726127e-02 -8.935570012426591324e-03 -6.745093967189354223e-02 -8.943128916952280440e-04 -3.137890241225400716e-03 -2.380251791985243254e-02 -1.216983628635453629e-03 4.479595794534671840e-03 4.578948145894167626e-02 -4.573137238039954623e-04 -7.369931912543840977e-04 4.426683462854861910e-04 5.366822213237086234e-04 9.486425179735938958e-04 6.377825693548049880e-05
-3.164823562913496868e-01 1.127268880546212181e-02 1.447709740651358934e-01 -2.941769738991159011e-01 -1.482561014830100499e-01 4.751149439619951897e-02 -1.293989968490861023e-03 1.009066511025799931e-02 3.018837494946037189e-04 7.000962885383814338e-03 -3.296154804731995375e-03 -3.622604993935032991e-03 1.695912039930653981e+00 -2.517748265307472311e-01 2.941160302313775565e-01 3.574369734430497131e-02 -9.183124135642801653e-03 -5.149976139656461949e-02 2.346898125765656609e-02 5.346838359397297624e-02 -3.739295582550318867e-03 1.492883643822899911e-04 -3.163873975532462308e-03 5.097536239509522192e-03 -8.328589979014025535e-02 4.602380749923792175e-02 5.938700583758511897e-02 -5.282540427775658798e-02 -5.691996837301434298e-02 -3.861230161180279064e-02 9.341861130682509867e-03 5.945550840984900609e-03 1.190999894328389650e-03 -1.470159687092633186e-02 -8.551010744683015992e-05 -9.050843306443293740e-03 -3.695926367834180548e-02 6.291843154567909775e-03 5.106606924940335079e-02 -3.859812866581716767e-02 -5.329547365294790701e-02 2.460423423110771890e-03 -1.036514783084676629e-03 5.546346195722226579e-04 1.033207762354717944e-03 -1.316666682067962196e-03 -1.179189106007027567e-03 -8.121098049783799467e-04 -4.391520383864453425e-01 4.133142854230518748e-01 -5.865709911932356913e-02 -4.373308148272878615e-01 -3.431978870427883355e-02 -4.236832127061617159e-01 -8.544396703222375405e-03 -2.323418278582728771e-03 -1.496096178246404847e-02 1.197613935788365350e-03 -2.260112453180134363e-03 -9.887991982663094613e-04 2.164208852010497675e-03 2.707977546327015178e-03 1.566110531415554688e-03 -7.088362718962076467e-03 1.177110407262454625e-02 -1.441861038274617427e-03 -5.919567106677653401e-04 -6.269166440991025442e-04 -5.749491754850099331e-04 -1.305800756812248910e-03 1.658707111855200166e-03 -4.081808443870296559e-04 -7.427096128019398252e-03 4.677072175270340776e-05 -5.807128401858282704e-03 -4.702111046509568903e-03 1.162181570823995688e-04 3.617880678606494749e-03 -6.461446074862984765e-03 4.965255410309903474e-04 -7.870709337370407691e-04 -5.139110214400801485e-03 7.228202452687446534e-04 8.744707673153133062e-04
2.701316261713761907e-02 -2.579797422832698084e-01 -3.098772910304985889e-02 -9.687586526425781552e-02 -3.804061221389449798e-01 2.903233498856145831e-02 -2.396645166175326302e-03 1.639290175854870787e-02 -2.360740369678303655e-03 -8.349282480152979413e-03 8.132908838105275609e-03 -1.530678166451420949e-03 -2.517748265307472311e-01 1.769459236102513211e+00 4.080580121885030165e-02 1.983267574926872532e-03 -8.834469664395554157e-04 -1.408649101514876378e-02 -5.276824006228126446e-02 -1.349892791773653344e-01 5.452804752216757096e-03 3.140252398889670053e-03 -7.943936224963157877e-03 7.148361523634703951e-03 6.033045160869740520e-02 -7.077969225239252524e-03 -8.719668801911685529e-02 -2.307969767458399601e-02 -3.825230878376699450e-02 -4.240261979990147395e-02 3.016475337281216210e-03 -1.121457972692093200e-02 2.613963671288798384e-03 -4.814077319796071508e-03 -1.039443858588399647e-02 3.232376547796486470e-03 -4.645938937253059342e-02 9.971139932445562126e-03 6.624954628384231714e-02 4.455501786359119046e-03 5.042261750165435118e-03 3.227179800935087509e-03 -7.426623696486322861e-04 -3.666068694957723721e-04 1.300604009950862526e-03 -1.744689650834909192e-03 -8.976199124252328071e-04 3.494103616998366600e-03 4.186357542091349027e-01 -7.739637932895180317e-01 7.024206516800311773e-02 -3.468970259450460114e-02 -1.584095999871377725e-01 -6.386046002219267215e-02 -2.423573763548080061e-04 1.250526267468175931e-03 -4.431407778183505970e-04 -6.014053413248935396e-04 4.785731427824871549e-04 4.787621153956393358e-03 -7.495126268750540444e-03 9.409418839880535901e-03 1.030845604690433862e-03 1.206637378065916755e-02 -1.445404274771023775e-02 2.267671357706322645e-05 -1.686580572293647174e-04 -1.118245438268677255e-02 -2.456643970847965062e-04 -1.428632955354649983e-03 2.141532138433431629e-03 -7.785671661456603550e-04 3.236628431592177869e-03 6.004604782591864117e-04 7.987872357518709110e-03 4.256608111026928369e-04 -4.313299894969627093e-04 -2.867659404432132148e-03 3.968424875985929103e-05 4.443218566504814927e-03 -1.034152625420422470e-03 -1.310525072140827918e-03 -8.059681950512754840e-04 1.302021304549433843e-03
1.120640666140253483e-01 -1.450695507939006243e-02 -4.130095670843602074e-01 -1.720123211126445371e-03 -4.998561833376312380e-02 -2.599852141402408945e-01 1.634518617373033680e-02 3.840395930581363623e-03 5.751381480981394324e-03 2.025313981350999534e-03 -6.427431004497389383e-03 5.064938463742492923e-03 2.941160302313775565e-01 4.080580121885030165e-02 1.776945386172139374e+00 5.234163438811290092e-02 -1.709162799564181365e-02 -1.438346147670165609e-01 7.649611379994248478e-03 2.619018688690351315e-02 1.013649096894496393e-02 -5.089032471918143730e-03 7.237651083344367325e-03 -4.736598548408006357e-03 2.737410030823925547e-02 -3.812853172215888153e-02 5.417372387252603408e-03 -5.364318326112948315e-02 -5.852954260545260856e-02 2.828353100898568784e-02 -1.571401764583554156e-02 6.966947815018242375e-03 -3.663234105760590411e-03 -2.943720881221951677e-03 1.225487396226846923e-02 -1.124576020808938474e-02 5.889803920108003556e-03 2.395227871576781874e-03 -1.240746934738075694e-02 5.056718155070806520e-02 7.047024959837225322e-02 -2.144366727630558217e-03 9.245485097979645565e-04 4.892500954250283973e-03 -3.604652595686353832e-04 6.864430172388738625e-04 2.214286594493135481e-03 -6.883327433702826972e-04 -5.463103759633004819e-02 6.816336642343945318e-02 -1.669114778524031228e-01 -4.260595433164242607e-01 -6.453131279884730120e-02 -7.730567247464354974e-01 -1.262053596869853155e-02 -7.884882283356231449e-04 -2.091737854870465846e-02 5.369656802434213255e-03 -1.176354516809846552e-04 6.701441293553513784e-03 4.121020261097443557e-03 2.364519821941159488e-03 -9.509101893313014545e-03 -2.968759752463190783e-03 2.825140566475154401e-03 1.287375927030900286e-03 9.510046756378725576e-04 1.568472689079903823e-04 1.141867014911438806e-03 2.754275836546930074e-04 -7.606147678971544521e-04 3.897560146056864520e-04 -2.597900999171709122e-03 6.812462703774521330e-04 -3.728902088827488852e-03 -3.448750189845653513e-05 4.341645786941030665e-04 1.453671826595994473e-03 -2.127831623980624282e-03 -5.404616735865506658e-03 1.633668240613896224e-03 -1.473986382508838669e-04 3.571109956853791342e-03 -1.320918565863652295e-03
-3.159315011240403370e-01 -1.977125964999753432e-02 -1.431977770607275047e-01 -1.460758299588835879e-03 9.762797626456379968e-03 -2.626719322675876919e-03 -2.946947588591254386e-01 -1.551115554562743915e-01 -1.458112683004838574e-02 6.971672130346795795e-03 -2.493966061943532139e-03 4.292985339056799160e-03 3.574369734430497131e-02 1.983267574926872532e-03 5.234163438811290092e-02 1.696066997473430371e+00 -3.071338811192074747e-01 -2.343803699225451564e-01 1.431467544551557128e-04 -4.124799713360298957e-03 -4.297237222852494896e-03 2.333859015458845942e-02 5.303752603600886406e-02 -7.643942201600012649e-03 -8.339881092649226169e-02 3.246360521169006086e-02 -6.794841007599025651e-02 -5.266288783045437738e-02 -4.745810963298685570e-02 5.003380635011438898e-02 9.544534258277267980e-03 5.587920170613389428e-03 -2.438691572599475423e-03 -1.446301894683459446e-02 1.863269965581601734e-03 8.851949631111209749e-03 -3.689454055834065493e-02 -4.688882963589592785e-03 -5.128574991218112777e-02 -1.024703994763256215e-03 2.881832350417961545e-04 -1.107379513013025639e-03 -3.860285298114569247e-02 -5.258777121673054167e-02 8.861398261768314855e-03 -1.246274383672483013e-03 -1.030373173157607403e-03 1.020924542500465651e-03 1.264699213453809954e-03 -2.152870495221947088e-03 1.404066515646153418e-03 -8.553372902346610684e-03 7.261272659987087590e-04 1.432648623383929107e-02 -4.378684419116772863e-01 5.652879506381007502e-02 4.218567924001428437e-01 -4.386725203805971196e-01 4.158748643311280246e-01 -3.048364465749318214e-02 -1.255250582796727833e-03 1.700281086746503528e-03 2.234601150405868437e-04 -5.877048268720886856e-04 -5.541621880393609624e-04 6.996711001588007579e-04 -7.119070768597661122e-03 1.170449122649195976e-02 -1.103600060750153759e-03 2.306410743399935417e-03 2.147673748360552463e-03 -3.042931503121487635e-03 -7.404891845975166906e-03 1.291627810826576940e-03 5.669650825797383636e-03 -4.489989288257499253e-03 -6.760495235160575087e-04 -3.610321774080788720e-03 -5.155172886517855185e-03 5.291233167980163637e-04 -1.006751596514831627e-03 -7.060489258523558118e-03 5.820356484777971292e-04 6.387274324204687478e-04
2.745299637422603939e-03 -2.554286120058507636e-01 -3.061828764435700449e-03 -5.867599638063772209e-03 1.554158013634332827e-02 2.896005296403161887e-04 -9.478630059443846068e-02 -3.708058409597908556e-01 -4.839588622570475777e-03 -8.562821533003663749e-03 9.669256182951021725e-03 5.565243457036342031e-04 -9.183124135642801653e-03 -8.834469664395554157e-04 -1.709162799564181365e-02 -3.071338811192074747e-01 1.745440816972146036e+00 -3.526087231772674635e-02 4.215978999201374852e-03 -1.086214580341081891e-02 -5.894055803903675873e-03 -5.319720789411397366e-02 -1.349127452690427609e-01 2.617365178325357228e-02 5.295201592856187134e-02 1.946654131130579404e-02 8.415092192679825278e-02 -1.102938656604135481e-02 -1.421026807675687328e-02 5.162117630050844230e-02 6.297039901429163020e-03 -1.283927176841057061e-02 -6.207750341719669648e-04 -3.996770767957026280e-03 -1.359185520024918520e-02 -2.840730807059380775e-03 -4.658269400260585391e-02 -5.265721865206031069e-03 -6.774101263306672727e-02 -8.617151159282453957e-04 -1.615715842365387719e-03 -1.071947148048859374e-03 -6.446328265811575309e-03 -1.062876462618025930e-02 -1.403594084113318936e-03 -1.856655924121675474e-03 -1.944055757699893801e-03 -3.225762506336510987e-03 -1.833034347478878015e-03 -7.822521321019333326e-03 -3.336311485024670391e-03 2.473179074497905069e-03 1.041711529946098358e-03 -2.077281449965081087e-03 5.668800449038233907e-02 -1.595590259065749195e-01 -6.988537936069730283e-02 4.203913097852254865e-01 -7.650329475924197986e-01 5.996809662299723565e-02 -1.492411212290130264e-03 2.395700303109613970e-03 1.885001816092930077e-04 -3.562133757729587288e-04 -3.292847784001971638e-04 5.546346195722118158e-04 1.241833527263643509e-02 -2.200066405354202809e-02 3.302768846191939632e-03 -8.208970314895026182e-03 8.300622032268962364e-03 -2.519949796250567711e-03 3.397727584295869192e-03 -1.384696822799092245e-03 -8.573687458259374866e-03 4.771558481839427261e-05 2.045628537263683919e-04 3.118048116845485978e-03 -1.127694068925783099e-03 -1.953031956824125177e-03 -1.158874550094245604e-03 6.803014073117395841e-04 5.647918975286027321e-03 1.540126797108310516e-04
-1.145551980867716979e-01 -1.975283482021612108e-02 -4.151510992227935848e-01 -1.533371026188705410e-02 -6.161452051499821322e-03 6.547428613842667770e-03 2.232333479048226668e-02 7.392041708281507639e-02 -2.698094278659683987e-01 -2.291292934348838212e-04 5.437686943165351977e-03 3.604180164153672657e-03 -5.149976139656461949e-02 -1.408649101514876378e-02 -1.438346147670165609e-01 -2.343803699225451564e-01 -3.526087231772674635e-02 1.799852646337231299e+00 4.325110683291008909e-03 -5.813270011785409176e-03 -1.783901468061901367e-03 3.698194039191872971e-03 5.411703208858339824e-03 1.017145090237625907e-02 -3.973432650233419544e-02 3.519756649232412549e-02 -2.140965220593995730e-02 5.721004133418763210e-02 6.788274209292335937e-02 4.182908791901503512e-03 1.479891776669468514e-02 -4.978483493229960040e-03 -1.979960554196884357e-03 3.948110320072744685e-03 -1.167189345072493223e-02 -8.037950100001377274e-03 4.090784642994694034e-03 -3.933937374086694111e-03 2.826085429540861529e-03 -7.738428508170732160e-04 -4.602427993077077249e-03 9.188793314037028157e-04 -5.038246082136162152e-02 -6.862068014724345688e-02 1.353327369017511689e-02 -2.933799819032314364e-04 -1.903426645874316649e-03 4.455029354826211272e-04 -5.113598911626599311e-03 1.298714283819434609e-03 7.416702634296560431e-03 1.241124879964360800e-02 -1.975708670401188187e-03 -1.144040199962578948e-02 4.240550163225189628e-01 -6.898350756447638177e-02 -7.831851843793220525e-01 -3.555000041583424031e-02 6.239261524961102479e-02 -1.651667882015682154e-01 2.362157664278661737e-06 2.673962475961444733e-04 -1.157032067116102979e-02 -8.739983357824380582e-04 4.842423211767543168e-04 1.009586185711939567e-03 3.453474505172779690e-04 2.262947042377326220e-04 1.204227977248356011e-03 -2.429242941942346030e-03 -4.248104343435544702e-03 6.888051749031416822e-04 1.362020109222039860e-03 -1.151315645568561693e-03 -1.698391360615078430e-03 -4.535342715411588193e-04 -1.932244969378259366e-04 9.099031322794525747e-04 6.524279468732736018e-04 -3.420404297872926130e-03 -3.377885459915911303e-04 2.232711424274500152e-03 4.506524391907439260e-03 4.440856408840441723e-04
6.965058088886878426e-03 2.525146543112008306e-03 -4.306685853509623421e-03 -2.950112879861386261e-01 1.555348541097127946e-01 1.472049413224069125e-02 -1.422018913894681005e-03 -9.684846423535228149e-03 2.583728053186067075e-03 -3.161034662019996944e-01 1.963141991627236072e-02 1.433026568610213658e-01 2.346898125765656609e-02 -5.276824006228126446e-02 7.649611379994248478e-03 1.431467544551557128e-04 4.215978999201374852e-03 4.325110683291008909e-03 1.695374412846264667e+00 3.082894486485716623e-01 2.340695099739263374e-01 3.568039151890231575e-02 -1.868939143975870956e-03 -5.231706794840439156e-02 -8.300433059655851209e-02 -3.247966788380714231e-02 6.788415938752191681e-02 -5.261658954023501478e-02 4.725874352612190188e-02 -5.019915738661375609e-02 9.480756001342032294e-03 -5.520834892947948727e-03 2.439164004132315759e-03 -1.453152151909848505e-02 -1.897285035947188442e-03 -8.835886958994107476e-03 -1.325642881192228700e-03 8.730534727167471934e-04 -1.011003480310483996e-03 -3.870726034990669417e-02 5.253533131658356947e-02 -8.863760419432599805e-03 -9.958856712591074994e-04 -3.132221062831055166e-04 1.165488591554257949e-03 -3.698713713878028220e-02 4.554712408258703576e-03 5.137787406108790256e-02 -7.015608262902334885e-03 -1.214999416197459943e-02 1.112576259874414842e-03 2.166571009674760073e-03 -2.176492071864744547e-03 2.930965229834743037e-03 -1.324225586593597535e-03 -1.711619443535048694e-03 -4.360543048255037697e-04 -5.229817068708956379e-04 4.421959147526163640e-04 -7.114818884801994876e-04 -4.377588377960548449e-01 -5.711933447987929680e-02 -4.220656071376648888e-01 -4.373383737318135012e-01 -4.155082574616323354e-01 3.058238284785994021e-02 1.170212906882771905e-03 1.674297352439449091e-03 -1.363437403820595131e-03 -8.487232487746819432e-03 -7.577801787000113844e-04 -1.437278452405912378e-02 -6.452942307271576812e-03 6.198301711062611380e-04 3.599928280357991665e-03 -6.357038706101962242e-03 -1.284068906300898233e-03 -5.649808701417422495e-03 -6.611206870778133307e-03 -5.243990014694725928e-04 -7.162062038087568111e-04 -5.429655607106832066e-03 -5.319579059951512999e-04 1.036987214617568140e-03
8.551483176215190357e-03 9.675870224410968584e-03 6.146334242448475401e-04 9.496865916612068359e-02 -3.703617553189068046e-01 -4.763054714247881398e-03 5.866654774998032555e-03 1.539985067648671005e-02 2.300741565005231864e-04 -2.827502724139495296e-03 -2.555419955737360249e-01 -3.035372598595798086e-03 5.346838359397297624e-02 -1.349892791773653344e-01 2.619018688690351315e-02 -4.124799713360298957e-03 -1.086214580341081891e-02 -5.813270011785409176e-03 3.082894486485716623e-01 1.749730495290472421e+00 -3.484513256881401067e-02 9.301232018856634559e-03 -8.310070662926092406e-04 -1.721823964644705537e-02 -5.297091318987595665e-02 1.931489078925922170e-02 8.427091953614351816e-02 1.117914736195672540e-02 -1.419703999383692405e-02 5.160653092298991829e-02 -6.246962158946349139e-03 -1.291580567673314243e-02 -6.297512332962157964e-04 3.967952444452430005e-03 -1.360035896784058188e-02 -2.858683205307882124e-03 1.910985550400017040e-03 -1.987047027189701043e-03 -3.204503087358016259e-03 6.424123983767447178e-03 -1.052624698355065017e-02 -1.494300938421555362e-03 8.825021033737940777e-04 -1.655872522658095045e-03 -1.001082418120542890e-03 4.650190821048759415e-02 -5.158007475715013432e-03 -6.770794242576688715e-02 -1.243487037628636382e-02 -2.275986152684063291e-02 3.333004464294684385e-03 8.154640688616649272e-03 8.343140870225947484e-03 -2.565303223404693730e-03 1.469734498713086120e-03 2.399479755372458528e-03 1.308635346009413662e-04 3.467647451158467923e-04 -3.179464216116628401e-04 5.725870178207177188e-04 -5.736074699316841274e-02 -1.597872103369440411e-01 -7.068993026115000244e-02 -4.198730523936831105e-01 -7.665811057255869088e-01 6.030777489512025025e-02 1.804688455507531472e-03 -8.593057151106451436e-03 -3.332059601228972053e-03 -2.556327024280441104e-03 1.009113754179077763e-03 -1.963897882079803335e-03 -2.125941897849223470e-04 2.404676502233720663e-04 3.124189726772606812e-03 -3.675989757147678054e-03 -1.402649221047617013e-03 -8.531641051835247430e-03 -8.640772735924833999e-04 5.585085581416267611e-03 8.739983357824543213e-05 9.084858376808945934e-04 -1.810357633901804163e-03 -1.113048691407265804e-03
2.196806627777502007e-04 5.389498926814147509e-03 3.626856877730723523e-03 -2.253640141180005343e-02 7.371916124981867102e-02 -2.696842335097617838e-01 1.543339331531948244e-02 -6.321133909604937859e-03 6.612624165376709828e-03 1.147077934718840619e-01 -1.965031717758651889e-02 -4.154321959848426005e-01 -3.739295582550318867e-03 5.452804752216757096e-03 1.013649096894496393e-02 -4.297237222852494896e-03 -5.894055803903675873e-03 -1.783901468061901367e-03 2.340695099739263374e-01 -3.484513256881401067e-02 1.800516885072425577e+00 5.156401208503293143e-02 -1.404066515646179396e-02 -1.438587087751921623e-01 3.974094054379414404e-02 3.494292589611507766e-02 -2.147248559980972221e-02 -5.731681086061245212e-02 6.775235098985527005e-02 4.247159480369834539e-03 -1.468742392494074359e-02 -5.015333152792678106e-03 -2.014448056095325713e-03 -3.905591482115361446e-03 -1.167803506065205610e-02 -7.969919959270205592e-03 3.940078984013360014e-04 -1.765949069813395680e-03 4.426683462854889015e-04 5.055489833085384521e-02 -6.852383168300810179e-02 1.349973105134239133e-02 7.114818884801940666e-04 -4.559909155120092997e-03 8.924231655637948147e-04 -4.169680708981514383e-03 -3.826222984595683413e-03 2.886556665746353202e-03 -4.181019065770059983e-04 3.410955667215877620e-04 1.156039960897108174e-03 2.486879588950701575e-03 -4.237238418179877820e-03 7.818741868756434342e-04 2.881832350418395226e-05 3.434577243858501607e-04 -1.220763080898293849e-02 8.404556969497130456e-04 5.768389016164133468e-04 9.410836134479151887e-04 -4.240313947458761445e-01 -6.983010487135321576e-02 -7.835820268669204669e-01 3.569928878021653984e-02 6.282772469137082316e-02 -1.652711955703292657e-01 5.159897201846431157e-03 1.418239461631833412e-03 7.375128659405288077e-03 -1.244526387000919644e-02 -2.020589666022450451e-03 -1.139977288780024377e-02 4.034565290584940164e-04 -1.067695264253282900e-04 8.390384023511469327e-04 -1.331312059586447182e-03 -1.178244242941285311e-03 -1.733351294046377687e-03 -2.342787971429811412e-03 4.434242367380567505e-03 5.220368438051803785e-04 -6.991986686259580360e-04 -3.441663716851418690e-03 -3.047183386917142606e-04
6.946160827572562396e-03 3.402451899624410470e-03 3.626856877730731329e-03 -1.301076441483691587e-03 -1.008499593186371925e-02 -3.330642306630148333e-04 -2.945209040550345603e-01 1.482920062795070326e-01 -4.745574747532260718e-02 -3.165121194779195735e-01 -1.150701484575842107e-02 -1.446051505971036599e-01 1.492883643822899911e-04 3.140252398889670053e-03 -5.089032471918143730e-03 2.333859015458845942e-02 -5.319720789411397366e-02 3.698194039191872971e-03 3.568039151890231575e-02 9.301232018856634559e-03 5.156401208503293143e-02 1.694655372053258668e+00 2.517412838919145246e-01 -2.930100680129631430e-01 -8.310543094458922031e-02 -4.597561948288669126e-02 -5.932558973831392191e-02 -5.275123252709849886e-02 5.691146460542294283e-02 3.886458005034755525e-02 9.608312515213069185e-03 -5.860513165070947716e-03 -1.191944757394107620e-03 -1.463451159326068125e-02 -5.669178394279020326e-06 9.052260601041896282e-03 -1.278399727906677150e-03 1.130528658122888219e-03 7.795120292113891670e-04 -1.053522318267448299e-03 -5.664454078935997035e-04 -1.009586185711942169e-03 -3.864537181910267238e-02 5.321941217615818592e-02 -2.516642775520611629e-03 -3.699091659104316449e-02 -6.467587684790107767e-03 -5.120260196239857786e-02 -5.399892420537106760e-04 6.084918143177105512e-04 5.659729763607434291e-04 -1.274620275643816112e-03 -1.693667045286526528e-03 4.058186867227672572e-04 2.231766561208790422e-03 -2.734433712166901495e-03 -2.361212801211165675e-03 -7.100173507283463921e-03 -1.171205013101766015e-02 1.443278332873172698e-03 -8.468807657965458230e-03 2.286096187487161695e-03 1.420129187763262413e-02 1.191944757394111740e-03 2.259640021647253694e-03 9.358868665864934593e-04 -4.377706485843763096e-01 -4.128338225541380302e-01 5.851064534413838447e-02 -4.373955379472889704e-01 3.384735717142344641e-02 4.238041551785726724e-01 -6.077359238651578593e-03 -3.732209109556707677e-05 -3.645281707512102072e-03 -6.212002225515359313e-03 -1.445640490537435097e-04 5.809018127989710838e-03 -4.867462083008934279e-03 -6.529003784061434288e-04 -9.089582692137264733e-04 -6.692465094429271566e-03 -4.880217734396072229e-04 7.185683614730408938e-04
8.240623227596343553e-03 8.206135725697855793e-03 -1.582645635065506621e-03 2.381527357123954143e-03 1.655447334278525515e-02 -2.438219141066598657e-03 9.686547177053497770e-02 -3.797683395695902187e-01 2.893170707206327991e-02 -2.725835458268947159e-02 -2.579310818353857115e-01 -3.140441371502830648e-02 -3.163873975532462308e-03 -7.943936224963157877e-03 7.237651083344367325e-03 5.303752603600886406e-02 -1.349127452690427609e-01 5.411703208858339824e-03 -1.868939143975870956e-03 -8.310070662926092406e-04 -1.404066515646179396e-02 2.517412838919145246e-01 1.770234023816396052e+00 4.100705705184669314e-02 -6.035454561687300656e-02 -7.184738751664566068e-03 -8.725337980305951369e-02 2.314725538378209491e-02 -3.817860946464155664e-02 -4.243285541800422001e-02 -2.870021562096252733e-03 -1.120182407553383525e-02 2.610656650558810209e-03 4.920374414688646197e-03 -1.036987214617551487e-02 3.288123468673420820e-03 1.755555576090552222e-03 -9.155723106737143156e-04 3.548905674809589919e-03 7.440796642472296239e-04 -3.632998487657825167e-04 1.307218051410839309e-03 -4.483375246797511628e-03 5.065883326808200485e-03 3.322610970571860008e-03 4.639702841019367752e-02 9.930038389087167405e-03 6.614797350427842337e-02 1.880277500764367333e-04 -1.133079788400334804e-02 -2.168460735806220408e-04 1.355878499294930085e-03 2.176964503397568404e-03 -7.870709337370611521e-04 7.359065987288211826e-03 9.418395039004781588e-03 7.015608262902379988e-04 -1.194732103437961754e-02 -1.462884241486674120e-02 7.842363445399112539e-05 2.329087456976838724e-04 1.292100242359445466e-03 -7.010883947573831338e-04 5.725870178207217304e-04 4.119602966498974697e-04 4.838171327971912267e-03 -4.180324591416786362e-01 -7.752870740130459737e-01 7.031056774026712974e-02 3.420829486252498219e-02 -1.582976337138510270e-01 -6.312157710480686967e-02 -4.176294750441565001e-04 -3.793625208828497694e-04 -2.854903753045042770e-03 -3.477568513348421389e-03 5.688075655578606928e-04 8.043619278395641725e-03 1.223597670095426509e-03 -7.993541535912971827e-04 1.201865819584078433e-03 -1.473986382508770906e-04 4.441801271906253151e-03 -9.169896052723021124e-04
-1.963897882079762569e-03 -6.417037510774556766e-03 5.075804388998168479e-03 -1.628424250599193671e-02 3.959921108393765245e-03 5.880355289450923603e-03 1.907678529670058356e-03 -5.016372502164959807e-02 -2.599734033519195409e-01 -1.119218647226358915e-01 -1.464915697077950364e-02 -4.127761859071296113e-01 5.097536239509522192e-03 7.148361523634703951e-03 -4.736598548408006357e-03 -7.643942201600012649e-03 2.617365178325357228e-02 1.017145090237625907e-02 -5.231706794840439156e-02 -1.721823964644705537e-02 -1.438587087751921623e-01 -2.930100680129631430e-01 4.100705705184669314e-02 1.776972787201045456e+00 -2.733772308020926065e-02 -3.826081255135838077e-02 5.526504071342195831e-03 5.378633001558484616e-02 -5.830041331201775423e-02 2.813849452839908838e-02 1.572063168729560811e-02 7.012773673705209598e-03 -3.633470919190698138e-03 2.754275836546626714e-03 1.229644793715974418e-02 -1.120654839086239127e-02 -7.043954154874068705e-04 2.203893100770354038e-03 -6.736873658517680049e-04 -9.160447422065705900e-04 4.918957120090180699e-03 -3.996770767956248473e-04 -5.066922676180482532e-02 7.036820438727547922e-02 -2.079171176096506618e-03 -5.912008202152161176e-03 2.479793115957887491e-03 -1.242683904022783177e-02 -1.006279164981953560e-03 -4.346370102270135510e-05 1.150843214035699889e-03 -2.886556665746415869e-04 -7.516385687729042111e-04 2.810967620489547483e-04 -4.100705705184667232e-03 2.356960917415475143e-03 -9.499653262655914643e-03 2.947972765017558075e-03 2.859628068373600094e-03 1.342650416374981288e-03 1.256998579468299876e-02 -7.941574067298957278e-04 -2.085312786023632570e-02 -5.339893615864330090e-03 -8.314794978254167260e-05 6.771361160416104058e-03 5.454741721501463886e-02 6.798525973555297197e-02 -1.669053362424759990e-01 4.262333981205150835e-01 -6.378581584000153626e-02 -7.730146783400114741e-01 -2.442471024862222619e-04 4.866044788410492416e-04 1.522646830392877619e-03 2.258222727048695387e-03 6.666008928589265987e-04 -3.672682736417695083e-03 -4.818801635124241554e-05 3.556937010868130213e-03 -1.387058980463365485e-03 1.871773733172997761e-03 -5.370129233967064000e-03 1.627999062219634592e-03
-3.522855800087947298e-01 1.697219730413599137e-01 -1.766374258192984423e-02 1.261439435877144757e-02 -4.162121804454589277e-04 -4.132831049418785041e-03 1.289076680549201305e-02 6.221923287706699040e-04 3.838978635982556384e-03 -3.515429176391461352e-01 -1.697262249251557942e-01 1.818719672033334428e-02 -8.328589979014025535e-02 6.033045160869740520e-02 2.737410030823925547e-02 -8.339881092649226169e-02 5.295201592856187134e-02 -3.973432650233419544e-02 -8.300433059655851209e-02 -5.297091318987595665e-02 3.974094054379414404e-02 -8.310543094458922031e-02 -6.035454561687300656e-02 -2.733772308020926065e-02 2.349292408774165786e+00 8.026611743208960205e-04 -2.791597927642146086e-03 -8.739983357822916910e-04 1.086592525565765273e-04 -8.409281284824173962e-05 -1.349143987794077404e+00 -2.116493267189180935e-04 1.671462763242398831e-03 -4.901949584907444590e-03 1.417294598291335352e-06 2.267671357704319581e-05 3.525284098166818481e-02 -5.138070865028535050e-02 5.510913830758022366e-03 2.017755076825361593e-03 8.314794978227333256e-05 5.253438645351146685e-04 1.872246164705748325e-03 -8.314794978270430292e-05 -4.662899229281860722e-04 3.512197744706703484e-02 5.158952338780681268e-02 -5.465560403604196454e-03 -5.788231140544178310e-03 2.962145711002807207e-03 6.805376230781153869e-03 6.987262370931120181e-03 -3.847954835107050570e-03 -6.553097792237117837e-03 6.897500379688347588e-03 -2.204837963836028640e-03 7.132771283050159256e-03 -5.785868982879666111e-03 1.848624588062896656e-03 -7.444103663202072778e-03 6.877658255308323997e-03 2.431605099606579806e-03 -7.118125905532181677e-03 -5.949330293247725651e-03 -2.047990694927848739e-03 7.098756212684984544e-03 -5.774530626091203128e-03 -3.617408247074056001e-03 -6.942853806842733816e-03 7.164424195751938930e-03 3.669848147220427549e-03 6.436407203621360984e-03 -4.397770653044145994e-02 1.312887229804743372e-03 -2.513335754789416954e-04 -4.569499515237027132e-02 -1.428160523821793600e-03 2.385779240916732075e-04 4.390778666358110746e-03 -6.094366773852987699e-05 -3.014113179617555760e-04 4.683213785195447162e-03 4.251883795855547835e-06 5.702248601564905567e-04
1.308857388829834933e-01 -5.902328080043977021e-01 3.862741942085415325e-02 -1.573197004408831401e-04 -3.443081011449990007e-03 1.233518732285338558e-03 1.124387048195361189e-04 -3.488906870136963302e-03 1.266116508052387343e-03 -1.307482613069227140e-01 -5.906934287489316038e-01 3.881875419166058716e-02 4.602380749923792175e-02 -7.077969225239252524e-03 -3.812853172215888153e-02 3.246360521169006086e-02 1.946654131130579404e-02 3.519756649232412549e-02 -3.247966788380714231e-02 1.931489078925922170e-02 3.494292589611507766e-02 -4.597561948288669126e-02 -7.184738751664566068e-03 -3.826081255135838077e-02 8.026611743208960205e-04 1.752266507758840630e+00 -1.022511912450862898e-01 -2.097596005876560326e-04 2.433494825738044369e-03 -1.141394583378589796e-03 -4.535342715408820224e-04 -3.927880801835514912e-01 2.026069871803568012e-02 6.094366773821293759e-05 2.872856151293545855e-03 -3.217258738745114636e-04 5.109205298371044535e-02 -8.166262504324897642e-02 8.131491543506744191e-03 -1.096041156224464481e-04 -4.718173718626645155e-03 4.894390680381668305e-04 1.341705553309691416e-04 -4.748409336729392943e-03 6.089642458505623804e-04 -5.080434218020148801e-02 -8.152561989872095238e-02 8.095586747009733686e-03 -4.777227660233565078e-03 -9.082023787611762100e-03 4.761164988116482755e-03 -5.156117749583570553e-03 2.169405598871888396e-03 5.386191906084148925e-03 -4.491879014388926519e-03 2.825140566475165785e-04 -4.891556091184575544e-03 -7.274973174439940474e-03 7.058127100859320005e-04 -8.464083342636916085e-03 4.483847678330384057e-03 3.618825541672173796e-04 -4.862737767680386063e-03 7.300012045681290168e-03 7.464418219114975521e-04 -8.418257483949960138e-03 4.736598548408006357e-03 -9.075882177684645169e-03 4.710142382568102692e-03 5.081473567392427726e-03 2.006889151569639634e-03 5.409341051194061813e-03 9.193139684139345347e-02 1.117300575202973250e-03 -2.064525798577983957e-04 -9.306995683557489629e-02 1.125804342794347376e-03 1.511780905137198323e-04 -1.639337419008126794e-04 -1.445640490537445668e-04 6.425068846833055264e-05 -2.357433348948366437e-04 -3.543236496415240087e-05 3.165291270131064851e-05
-1.376759973047131380e-02 3.854474390260444888e-02 -2.341172255587447293e-01 -9.618706008934973725e-04 1.164543728488505068e-03 7.123795083926211073e-03 6.968365109616773143e-04 1.267061371118115287e-03 7.450245273129272108e-03 1.413562389456569403e-02 3.895623176772150531e-02 -2.341611616913002736e-01 5.938700583758511897e-02 -8.719668801911685529e-02 5.417372387252603408e-03 -6.794841007599025651e-02 8.415092192679825278e-02 -2.140965220593995730e-02 6.788415938752191681e-02 8.427091953614351816e-02 -2.147248559980972221e-02 -5.932558973831392191e-02 -8.725337980305951369e-02 5.526504071342195831e-03 -2.791597927642146086e-03 -1.022511912450862898e-01 7.807847597608837953e-01 4.724315328278819040e-06 -1.159346981627093313e-03 -7.944408656496013826e-03 1.767838795944865664e-03 2.012652816270475709e-02 -2.055407869993887138e-01 2.092871690550598854e-04 -2.461368286176514254e-04 6.826635649760195469e-04 -5.500047905502304310e-03 8.114956439856813725e-03 -7.154030702028968403e-03 -1.450837237398881763e-03 5.286508852651668113e-04 2.560578908076053791e-04 1.490993917691603617e-03 5.399892420536961477e-04 2.437746709533808952e-04 5.528866229006512006e-03 8.153695825550916557e-03 -7.179069573270304219e-03 1.289596355235320645e-02 -1.542488954772800597e-03 -1.590487998510910911e-02 -3.597566122693702378e-03 3.764806885324507597e-03 3.050490407647164608e-03 4.395975413219263377e-03 -2.972539204726025799e-03 1.319028839732224378e-03 -1.153914018999257357e-02 -2.044683674198057889e-03 -1.440254771062901389e-02 -4.397392707817844235e-03 -2.990964034507393073e-03 1.325170449659332852e-03 1.160055628926378452e-02 -1.978070828065472270e-03 -1.440821688902326793e-02 -1.285722416665907586e-02 -1.558551626889894629e-03 -1.590582484817481407e-02 3.601345574956549105e-03 3.798821955690087366e-03 2.959311121806086110e-03 -9.618233577402615642e-03 4.110154335840168695e-05 1.482490150100170944e-03 1.011901100222931116e-02 2.267671357705848306e-05 1.417767030098985052e-03 3.788900893500131732e-04 4.251883795698338520e-06 -1.062970948924659169e-04 -3.340090937287484157e-04 -3.779452262841386445e-06 -8.173065518398707941e-05
-1.518820134976755186e-02 -1.509465990626223178e-02 1.593983991854034223e-03 -4.225054408947535034e-01 -2.076950747892073595e-02 -1.895716563258112997e-01 -4.225819748030754663e-01 2.015062217088084418e-02 1.896874020513610593e-01 -1.541071660174234484e-02 1.493450561662417429e-02 -1.672880057841170292e-03 -5.282540427775658798e-02 -2.307969767458399601e-02 -5.364318326112948315e-02 -5.266288783045437738e-02 -1.102938656604135481e-02 5.721004133418763210e-02 -5.261658954023501478e-02 1.117914736195672540e-02 -5.731681086061245212e-02 -5.275123252709849886e-02 2.314725538378209491e-02 5.378633001558484616e-02 -8.739983357822916910e-04 -2.097596005876560326e-04 4.724315328278819040e-06 2.652730458011845815e+00 1.619495294628549732e-03 -3.127496747502133008e-04 2.009251309233878180e-03 7.558904525700388464e-05 5.385719474562816202e-05 -1.597523448898193088e+00 -2.343732834495480810e-03 7.795120292159952644e-05 4.521169769425509646e-03 4.035037722117809991e-03 -5.380995159223858669e-04 3.900205762640848728e-02 6.352786822306401814e-03 5.987124815876189443e-02 3.909276448071669768e-02 -6.450580149607346506e-03 -5.995628583467598610e-02 4.537704873075606646e-03 -4.089839779929083617e-03 5.182573915422136312e-04 2.739630459028588854e-03 2.488769315081996569e-03 -5.352649267250232483e-04 -3.393003268967003088e-03 -8.101255925403706704e-03 1.358240656959346874e-03 -3.398200015828527817e-03 -8.036532805402599525e-03 4.261332426354976118e-04 2.451919655519277635e-03 2.527508700776129758e-03 6.708527766584575919e-05 -3.409065941084327839e-03 8.099838630805541312e-03 -5.234541384039172532e-04 2.503414692600690154e-03 -2.235073581938868369e-03 -1.162181570821285183e-04 2.463258012307611381e-03 -2.210979573763190240e-03 6.732149343191421234e-04 -3.481347965611308014e-03 8.059681950512754406e-03 -1.351626615499451189e-03 7.171038237212051455e-03 -1.294462400026463039e-04 5.952637313986347545e-05 5.504299789298009588e-03 2.603097746029479909e-04 -2.834589196988568892e-06 -4.380763117861355416e-02 1.222652807029720682e-03 1.401657114828628974e-02 -4.364747688897533534e-02 -1.533512755648815985e-03 -1.394665128142346354e-02
4.267946467815432118e-03 1.215849792956595621e-02 -5.692799970907241229e-04 -1.030089714237857404e-02 -1.879738928816943877e-01 -4.588774721777559573e-02 1.002830414792112157e-02 -1.877986207830050214e-01 -4.544602373455581407e-02 -4.355818732926574482e-03 1.212731744839751560e-02 -5.603037979664826640e-04 -5.691996837301434298e-02 -3.825230878376699450e-02 -5.852954260545260856e-02 -4.745810963298685570e-02 -1.421026807675687328e-02 6.788274209292335937e-02 4.725874352612190188e-02 -1.419703999383692405e-02 6.775235098985527005e-02 5.691146460542294283e-02 -3.817860946464155664e-02 -5.830041331201775423e-02 1.086592525565765273e-04 2.433494825738044369e-03 -1.159346981627093313e-03 1.619495294628549732e-03 6.650191920869366058e-01 1.084150054542503960e-01 2.220428204379766568e-05 -2.124052171717773219e-03 2.097596005877867332e-04 -2.050352852591989274e-03 -1.984892739399893857e-01 -1.589495892291914805e-02 2.129248918579183889e-03 -1.771145816674789871e-03 -6.699079135889262661e-04 -6.605537692383880131e-03 -3.894725556859725789e-03 -8.873681481622536574e-03 6.592782040996756493e-03 -3.899449872188278342e-03 -9.028166592866265425e-03 -2.099485732009309831e-03 -1.790515509521881836e-03 -6.373101378219026350e-04 -1.112765232487554143e-02 -1.065333106588874437e-02 -6.951830005966870216e-03 -5.188243093817750812e-03 -9.661224846892453241e-03 -2.371606294934018621e-04 -7.111039432539118660e-03 -1.176496246269743973e-02 2.159484536681934713e-03 -1.126465746940360016e-02 -6.982065624069619739e-03 8.489594645411119994e-03 7.178597141737443933e-03 -1.174795492751465158e-02 2.142004569966270231e-03 1.134355353539044306e-02 -7.030253640420853697e-03 8.543451840156628813e-03 1.118198195115390273e-02 -1.069301531464859727e-02 -6.955609458229706533e-03 5.242100288563256161e-03 -9.614454125139774987e-03 -2.985767287645972210e-04 4.218813588398531581e-04 -5.338476321263534586e-05 1.204700408781226407e-04 -8.196687095040860842e-04 -1.653510364994094210e-04 1.379500075937709004e-04 -9.855394206896010700e-03 3.870773278143957441e-02 -2.032872885876680843e-03 1.071994391202133953e-02 3.870253603457816244e-02 -2.203893100770340160e-03
-3.321193675973714023e-04 -6.117988350477375405e-04 6.863012877790057586e-03 -9.665476730688155049e-02 -4.570869566682339569e-02 -6.082178040286689846e-01 9.710782914688979861e-02 -4.537468657309465248e-02 -6.086311816199174718e-01 5.149503708122989652e-04 -5.215644122723329945e-04 6.871044213848596580e-03 -3.861230161180279064e-02 -4.240261979990147395e-02 2.828353100898568784e-02 5.003380635011438898e-02 5.162117630050844230e-02 4.182908791901503512e-03 -5.019915738661375609e-02 5.160653092298991829e-02 4.247159480369834539e-03 3.886458005034755525e-02 -4.243285541800422001e-02 2.813849452839908838e-02 -8.409281284824173962e-05 -1.141394583378589796e-03 -7.944408656496013826e-03 -3.127496747502133008e-04 1.084150054542503960e-01 1.689323509773452692e+00 -7.228202452669771328e-05 2.371606294933990703e-04 -3.193637162102352413e-04 -1.185803147464660251e-04 -1.578440994423098778e-02 -3.432597755735924405e-01 -2.314914510991618324e-04 -7.001435316916421788e-04 -7.749294433426741867e-03 -6.185876761748447528e-02 -9.021552551406273462e-03 -8.670252463575015001e-02 6.186254706974730899e-02 -9.034308202793370213e-03 -8.670252463575012225e-02 2.640892268661542384e-04 -6.212474657048164088e-04 -7.745042549631045263e-03 7.762050084813795249e-04 4.928405750747289274e-03 -9.410836134479108519e-04 9.404694524551983348e-03 1.247455462504622019e-02 -1.410680557106153837e-03 -8.097476473141147074e-03 -1.019601734208473720e-02 -1.103411088137016063e-02 1.398869768784767251e-03 -3.684021093206237864e-03 -1.623274746891075751e-03 8.122987775915347514e-03 -1.021396974033324245e-02 -1.113899068166407900e-02 -1.389421138127667349e-03 -3.725122636564655136e-03 -1.610046663971125436e-03 -8.092752157812624662e-04 4.999742912208454335e-03 -8.999820700894916280e-04 -9.449103088640390530e-03 1.251093185307608838e-02 -1.304383462213694941e-03 1.110214102210204892e-04 8.031336058538512013e-05 9.977753973905529802e-04 1.899174762078569792e-04 1.861380239450170023e-04 9.850197460034588320e-04 -9.615918662891620450e-02 -2.306883174932802642e-03 1.937252743626757118e-02 9.615824176585049954e-02 -2.050352852592335351e-03 1.927709626663078046e-02
-9.384096509719472290e-02 3.268139614833621281e-02 -3.501662521524173677e-03 -4.595341520084164286e-03 5.522724619077732343e-04 3.991574021095303793e-03 -4.474399047673608548e-03 -3.061356332902153213e-04 -4.165901256718371887e-03 -9.362081200288453753e-02 -3.266580590775228915e-02 3.806853291748703554e-03 9.341861130682509867e-03 3.016475337281216210e-03 -1.571401764583554156e-02 9.544534258277267980e-03 6.297039901429163020e-03 1.479891776669468514e-02 9.480756001342032294e-03 -6.246962158946349139e-03 -1.468742392494074359e-02 9.608312515213069185e-03 -2.870021562096252733e-03 1.572063168729560811e-02 -1.349143987794077404e+00 -4.535342715408820224e-04 1.767838795944865664e-03 2.009251309233878180e-03 2.220428204379766568e-05 -7.228202452669771328e-05 2.311651898825446860e+00 -1.356823362360794205e-03 -3.068442805895363681e-03 4.181019065768731835e-04 4.677072175255161945e-05 2.362157664219072969e-06 6.245072432814816055e-03 -5.562408867839036333e-03 7.979368589924233732e-04 -4.762109851183006504e-04 -3.070804963533799951e-05 -6.538452414722598430e-04 -6.391998639532301546e-04 8.976199124252951488e-06 6.226647603035885201e-04 6.348534938510575973e-03 5.471702013531108688e-03 -6.628214405960736926e-04 -4.610931760670733404e-04 -9.410836134481049241e-04 2.650813330851392417e-03 -5.371546528568928690e-04 4.275505372342805650e-04 2.304521017268477794e-03 -5.636108186964430833e-04 -7.180959299417540020e-05 -2.474123937563899294e-03 -4.015668029270906027e-04 -1.658707111855178482e-03 -2.346567423692678088e-03 -4.814077319796193806e-04 1.885001816091791665e-04 2.406566228365671599e-03 -5.239265699369388685e-04 1.445640490537380887e-03 2.257750295516327329e-03 -4.261332426351723511e-04 1.110214102210385547e-03 -2.704670525597040014e-03 -4.549515661395704333e-04 -5.007774248268919738e-04 -2.401369481503789084e-03 -4.213451490500607077e-01 4.080887202381386913e-01 -4.326055546356673276e-02 -4.214934925513770247e-01 -4.072808623169560938e-01 4.438210792256511855e-02 5.479733349589385738e-03 -1.733823725576591219e-04 2.456643970847639802e-04 5.799097065799707282e-03 -8.976199124266504015e-06 -4.157397489117867911e-05
9.764403893668063827e-02 7.293398004221300808e-03 1.739020472440638669e-03 -5.574692087687635868e-05 -2.329087456977005149e-04 1.511780905137481842e-04 8.739983357820055971e-05 -2.877108035089254601e-04 4.440856408839089859e-05 -9.796009563216086236e-02 7.165369058817466080e-03 1.817916538427485039e-03 5.945550840984900609e-03 -1.121457972692093200e-02 6.966947815018242375e-03 5.587920170613389428e-03 -1.283927176841057061e-02 -4.978483493229960040e-03 -5.520834892947948727e-03 -1.291580567673314243e-02 -5.015333152792678106e-03 -5.860513165070947716e-03 -1.120182407553383525e-02 7.012773673705209598e-03 -2.116493267189180935e-04 -3.927880801835514912e-01 2.012652816270475709e-02 7.558904525700388464e-05 -2.124052171717773219e-03 2.371606294933990703e-04 -1.356823362360794205e-03 2.208671273293631110e+00 -1.956957862862154784e-01 -6.283339386986552810e-05 -1.352099047032088129e-03 1.714926464265017136e-04 1.551465153897035876e-03 5.448552868421048349e-03 -8.891161448338195418e-04 7.558904525685986533e-06 1.408790830974733727e-03 -1.880277500764097908e-04 -2.078698744566529808e-05 1.412570283237575032e-03 -1.677131941636720637e-04 -1.284541337833794731e-03 5.783506825215528613e-03 -7.039229839545102637e-04 3.193164730569500800e-03 -7.666618915177055710e-03 -3.701501059921877192e-03 -8.267551824969148052e-04 7.190407930058788453e-04 -3.481820397144144230e-04 -4.275505372341169047e-04 6.774668181146114784e-04 1.614770979299677773e-03 3.045766092318624198e-03 6.614041459975300227e-04 3.909370934378243734e-03 4.284954002998167684e-04 6.774668181146170079e-04 1.634140672146744367e-03 -3.067970374362830391e-03 6.453414738804473744e-04 3.926378469561040557e-03 -3.209227402686568378e-03 -7.677012408899865775e-03 -3.702918354520441137e-03 7.894330914013296223e-04 7.128991830787554090e-04 -3.151118324145420527e-04 4.012016133521729699e-01 -8.826924932815842784e-01 8.331613540824280018e-02 -3.979947481071506310e-01 -8.836104277499221560e-01 8.515389407105020125e-02 2.177909366463252655e-04 7.558904525686838648e-06 -4.110154335842443487e-05 2.461368286176550033e-04 3.448750189844315201e-05 2.267671357707954369e-05
-1.007696459580516637e-02 1.634140672146723334e-03 2.284159218202460456e-02 -5.489654411780015746e-04 6.519555153404322351e-05 5.121157816152406821e-04 4.431407778184129386e-04 4.960531094981733753e-05 6.377825693547826535e-04 1.056923825304043399e-02 1.798546845580408036e-03 2.285765485414168602e-02 1.190999894328389650e-03 2.613963671288798384e-03 -3.663234105760590411e-03 -2.438691572599475423e-03 -6.207750341719669648e-04 -1.979960554196884357e-03 2.439164004132315759e-03 -6.297512332962157964e-04 -2.014448056095325713e-03 -1.191944757394107620e-03 2.610656650558810209e-03 -3.633470919190698138e-03 1.671462763242398831e-03 2.026069871803568012e-02 -2.055407869993887138e-01 5.385719474562816202e-05 2.097596005877867332e-04 -3.193637162102352413e-04 -3.068442805895363681e-03 -1.956957862862154784e-01 4.072104700185604775e-01 1.006279164980063091e-04 1.516505220465761067e-04 1.086592525567367453e-04 -3.056632017574417172e-04 -8.078579211826822587e-04 -2.831754607935126414e-03 4.629829021985526483e-05 -1.648786049665294296e-04 -1.039349372281818341e-04 -1.464537751853095537e-05 -1.530678166451435748e-04 -7.275445605972735165e-05 -1.148008624838686926e-04 -1.050687729070364212e-03 -3.149701029546795109e-03 3.037734756260091927e-04 -2.645616583989919188e-05 1.654927659592389218e-03 -1.732406430980659067e-03 7.341586020572505710e-04 1.660124406453790565e-03 1.876025616968700002e-03 -5.149503708123627163e-04 -4.524004358623090298e-03 -9.911613559305779315e-04 5.688075655578769558e-04 7.256548344658470635e-04 -1.889253699888654003e-03 -5.210919807394840926e-04 -4.556129702857252342e-03 9.925786505291542359e-04 5.962085944634853626e-04 7.322688759258328458e-04 -2.858210773775120717e-04 2.503887124133646717e-05 1.639809850541013589e-03 1.689415161490823419e-03 7.313240128601257179e-04 1.710674580469314461e-03 -4.273426673596596170e-02 8.350652531598352912e-02 -1.047593302530154813e-01 4.340322978648915309e-02 8.538255093295221698e-02 -1.053238859347776779e-01 5.102260554838480562e-05 2.834589197128837548e-06 -5.196746861409803214e-05 1.417294598569500972e-06 -8.976199124252951488e-06 -9.448630657111936441e-07
1.173330954999632532e-02 1.164307512722061698e-02 -1.351154183966109734e-03 -5.143362098196480048e-02 -3.911733092046103515e-04 -5.042734181698402957e-03 -5.164101842488845462e-02 7.606147678960810919e-05 5.039427160967967223e-03 1.180370184839154429e-02 -1.149614892050287128e-02 1.271785686446607992e-03 -1.470159687092633186e-02 -4.814077319796071508e-03 -2.943720881221951677e-03 -1.446301894683459446e-02 -3.996770767957026280e-03 3.948110320072744685e-03 -1.453152151909848505e-02 3.967952444452430005e-03 -3.905591482115361446e-03 -1.463451159326068125e-02 4.920374414688646197e-03 2.754275836546626714e-03 -4.901949584907444590e-03 6.094366773821293759e-05 2.092871690550598854e-04 -1.597523448898193088e+00 -2.050352852591989274e-03 -1.185803147464660251e-04 4.181019065768731835e-04 -6.283339386986552810e-05 1.006279164980063091e-04 2.548156793351242122e+00 3.606542321817806686e-03 -4.232986534383567667e-04 -1.962953019013979547e-03 -3.122300000641059850e-03 4.488099562127776786e-04 3.063246059034239674e-03 7.299067182616077436e-04 6.697189409757969836e-03 2.921989030710628321e-03 -6.245544864347886459e-04 -6.591837177931229343e-03 -1.748941534630496508e-03 3.279147269549136968e-03 -2.820416251146429026e-04 1.607212074773776804e-03 1.333674217250690498e-03 -5.281784537321330530e-04 -8.711637465854413578e-04 -6.850257226406167473e-04 -5.683351340253473515e-04 -8.130546680441873633e-04 -6.533728099391243865e-04 3.651895748975559144e-04 1.746579376966266636e-03 1.319028839732040281e-03 4.639277652640646198e-04 -9.363592981196126527e-04 6.269166440992705955e-04 -4.998325617606969550e-04 1.675714647038080256e-03 -1.327532607323220117e-03 -1.388948706593164280e-04 1.688470298425240324e-03 -1.561386216086997365e-03 6.363652747563310324e-04 -9.434457711121071143e-04 7.984092905255263037e-04 4.204640642414500008e-04 9.386269694770528471e-03 -1.625164473024283060e-04 1.799964140174626498e-04 6.965530520419531413e-03 3.084977909547812966e-04 1.067695264252984744e-04 -4.304370938998622331e-01 -4.771841940759052186e-02 -4.373771131175074878e-01 -4.302816639255523934e-01 4.631151830274659459e-02 4.377621448167847706e-01
3.357098472470301364e-03 4.755023378189394447e-03 -7.771498715470881707e-04 -1.139221398327458501e-02 7.104047445852867959e-02 -7.000962885383796991e-03 1.097600180282901593e-02 7.116755854086678768e-02 -6.769943865817564833e-03 -3.434104812325712228e-03 4.695497005049574339e-03 -7.360483281886763193e-04 -8.551010744683015992e-05 -1.039443858588399647e-02 1.225487396226846923e-02 1.863269965581601734e-03 -1.359185520024918520e-02 -1.167189345072493223e-02 -1.897285035947188442e-03 -1.360035896784058188e-02 -1.167803506065205610e-02 -5.669178394279020326e-06 -1.036987214617551487e-02 1.229644793715974418e-02 1.417294598291335352e-06 2.872856151293545855e-03 -2.461368286176514254e-04 -2.343732834495480810e-03 -1.984892739399893857e-01 -1.578440994423098778e-02 4.677072175255161945e-05 -1.352099047032088129e-03 1.516505220465761067e-04 3.606542321817806686e-03 3.796147993214121774e-01 2.005434062448445132e-01 3.113323801517061686e-04 -1.616660705431110677e-03 2.229876835077390261e-04 -1.138559994181450197e-03 -2.813802209686623330e-03 7.015608262902379988e-04 1.085175230968764802e-03 -2.844982690855077812e-03 7.488039795757598423e-04 -3.056632017574271347e-04 -1.627526630686769536e-03 2.177909366463291686e-04 -3.770003632185876959e-04 -5.543039174992133236e-03 2.078698744563663788e-04 1.833506779011713148e-03 2.940413860491871562e-03 -2.619160418150210355e-03 2.358378212014029113e-03 4.147476426937349823e-03 1.723902663389276484e-03 -5.092811924181002165e-04 -1.122969753597230546e-03 1.629888788351073676e-04 -2.350346875955495757e-03 4.138972659345949677e-03 1.735713451710657867e-03 5.376270843894221481e-04 -1.093206567027338490e-03 1.610991527036754935e-04 4.067635497884834923e-04 -5.542094311926417868e-03 2.055077167920931380e-04 -1.791932804120447732e-03 2.934744682097600171e-03 -2.677741928224283870e-03 4.143224543141740715e-04 -1.601542896379792077e-04 6.614041459975983817e-06 -3.236156000059340677e-04 -1.979488122663941021e-04 1.228321985424077399e-05 -4.542098486331447305e-02 -1.380728397923123851e-01 -8.637135013121852167e-02 4.371503459817370485e-02 -1.376930048398966600e-01 -8.480240501060581915e-02
-2.929075503702885342e-04 -8.291173401611520504e-04 -2.662624119172897399e-03 -1.029593661128364868e-01 -7.059544395457892189e-03 7.822048889486482581e-03 1.032612498623311087e-01 -6.686323484502144227e-03 7.732759329776775839e-03 3.420404297872762416e-04 -8.555735060010961554e-04 -2.655065214647214789e-03 -9.050843306443293740e-03 3.232376547796486470e-03 -1.124576020808938474e-02 8.851949631111209749e-03 -2.840730807059380775e-03 -8.037950100001377274e-03 -8.835886958994107476e-03 -2.858683205307882124e-03 -7.969919959270205592e-03 9.052260601041896282e-03 3.288123468673420820e-03 -1.120654839086239127e-02 2.267671357704319581e-05 -3.217258738745114636e-04 6.826635649760195469e-04 7.795120292159952644e-05 -1.589495892291914805e-02 -3.432597755735924405e-01 2.362157664219072969e-06 1.714926464265017136e-04 1.086592525567367453e-04 -4.232986534383567667e-04 2.005434062448445132e-01 2.275476871491644459e+00 -4.724315328844382939e-07 2.763724467204005148e-04 5.338476321265748798e-04 -1.091316840895920418e-02 8.669118627896162761e-04 3.317886655243311791e-03 1.097552937129611314e-02 7.110094569473424542e-04 3.293320215534831924e-03 -2.267671357705776478e-05 2.820416251146865960e-04 5.418789681851182097e-04 4.974704040967200267e-04 -7.124267515459026040e-04 5.716421547550059289e-04 -2.565775654937553149e-03 -3.881025042406924946e-03 3.562133757729552051e-04 2.194444470113225513e-03 3.054742291442866416e-03 -1.887363973757229252e-02 -4.889666365053191213e-04 8.919507340309488401e-04 4.568412922711501383e-04 -2.171295325003312193e-03 3.043403934654339681e-03 -1.890293049260933708e-02 4.771558481839348114e-04 8.706913150524534612e-04 4.450305039497621422e-04 -5.031395824909735276e-04 -7.294342867287028969e-04 5.763664700835524103e-04 2.579003737857507583e-03 -3.864962370289830914e-03 3.245604630716486766e-04 -2.839313512460736382e-04 4.015668029270662759e-05 -1.100765471553029394e-04 -9.921062189962564907e-05 5.669178394264493711e-06 -1.044073687610375665e-04 -4.165135917635485741e-01 -8.636426365822569284e-02 -9.245263055159278487e-01 4.165778424520168999e-01 -8.492712693527963708e-02 -9.245527616817676986e-01
-4.703632276045358052e-01 -4.395913997120008965e-01 4.733716716057588536e-02 -4.078501423140446294e-03 3.028758557135848191e-03 1.107710215085999823e-02 -4.062911182556262421e-03 6.297512332962456119e-04 -1.154008505305833404e-02 -6.304126374422200016e-03 9.711775020907918374e-03 -1.020452110967622929e-03 -3.695926367834180548e-02 -4.645938937253059342e-02 5.889803920108003556e-03 -3.689454055834065493e-02 -4.658269400260585391e-02 4.090784642994694034e-03 -1.325642881192228700e-03 1.910985550400017040e-03 3.940078984013360014e-04 -1.278399727906677150e-03 1.755555576090552222e-03 -7.043954154874068705e-04 3.525284098166818481e-02 5.109205298371044535e-02 -5.500047905502304310e-03 4.521169769425509646e-03 2.129248918579183889e-03 -2.314914510991618324e-04 6.245072432814816055e-03 1.551465153897035876e-03 -3.056632017574417172e-04 -1.962953019013979547e-03 3.113323801517061686e-04 -4.724315328844382939e-07 5.150231252684202010e-01 4.653790749329116405e-01 -5.033238307887900886e-02 -2.048463126460946249e-03 -2.939941428959006939e-03 4.299126948985321217e-05 -2.058856620183778866e-03 -2.873328582826426524e-03 5.678627024921631058e-04 2.201530943106129803e-03 3.106709760056984397e-03 -3.264501892030920432e-04 2.844037827789405379e-04 7.336861705244091501e-04 -1.717761053462210077e-03 1.973818944269768727e-03 6.004604782591945432e-04 -2.688135421947241387e-04 1.970039492006896847e-03 6.590419883332370495e-04 1.469262067180275924e-04 2.546405962090304842e-04 1.084230367903098007e-03 1.548158133167075890e-03 1.544851112437388256e-04 -1.965315176678035947e-04 -1.280289454038199826e-04 1.370051445280431185e-04 -4.010943713942533018e-04 -1.407845967908933141e-04 1.370051445280214344e-04 -3.321193675973402315e-04 2.111768951863724972e-04 1.629888788351680287e-04 -1.686580572293674279e-04 1.507056589808561040e-04 7.247099714001209621e-04 -7.015608262902258557e-04 6.991986686259580360e-05 -4.762109851182139142e-04 -2.052715010256644587e-03 3.632998487657567669e-04 1.667683310979423301e-04 -9.306901197252343601e-05 -9.732089576819195897e-05 1.365327129951949756e-04 -6.897500379691307026e-05 1.303911030680390132e-04
-4.365635860179306604e-01 -7.324517069290488180e-01 6.358078055474228329e-02 5.601148253533299627e-03 9.573825013314222337e-03 -1.359657951557772040e-03 2.750023952751085368e-03 9.412253429077675065e-03 -3.240407883855025463e-03 1.434302133748921459e-02 -5.585558012949115754e-03 1.306273188345102474e-03 6.291843154567909775e-03 9.971139932445562126e-03 2.395227871576781874e-03 -4.688882963589592785e-03 -5.265721865206031069e-03 -3.933937374086694111e-03 8.730534727167471934e-04 -1.987047027189701043e-03 -1.765949069813395680e-03 1.130528658122888219e-03 -9.155723106737143156e-04 2.203893100770354038e-03 -5.138070865028535050e-02 -8.166262504324897642e-02 8.114956439856813725e-03 4.035037722117809991e-03 -1.771145816674789871e-03 -7.001435316916421788e-04 -5.562408867839036333e-03 5.448552868421048349e-03 -8.078579211826822587e-04 -3.122300000641059850e-03 -1.616660705431110677e-03 2.763724467204005148e-04 4.653790749329116405e-01 7.908683383981488513e-01 -6.663599527771803255e-02 8.650221366582203433e-04 5.390443789879818641e-04 -4.866044788410465310e-04 1.729099410250874505e-04 -1.814137086164651540e-04 5.409341051193852778e-04 -3.061828764435738613e-03 -3.825750553062851750e-03 4.974704040967083173e-04 -1.464537751851577654e-04 1.768783659010530508e-03 1.175882085277047198e-03 -3.647171433643608268e-04 6.529003784061515603e-04 5.121157816152257201e-04 2.598373430703817405e-05 3.817246785471433389e-04 -1.960590861349825569e-04 9.826575883390992888e-05 1.442333469807476412e-03 -7.667563778242778884e-04 -4.436132093512258449e-04 3.637722802986536989e-04 3.330642306630256753e-04 -2.267671357705780544e-04 -9.637603270248483109e-05 1.577921319736975102e-04 -1.398397337251861862e-04 2.494438493476250178e-04 -7.133716146115378492e-05 -4.039289605913421594e-04 2.456643970847965062e-04 -4.880217734396234859e-04 -4.436132093511824769e-04 2.099958163542152770e-03 -3.330642306630338069e-04 3.062301195968565072e-03 1.345957437104980739e-03 -7.228202452686362332e-05 -3.590479649699012191e-05 2.187357997120430728e-04 -1.001554849653458687e-04 -1.469262067180059084e-04 1.483435013165801527e-04 9.212414890677565055e-05
4.682552381049352730e-02 6.378203638773871642e-02 -1.455717455133257732e-01 1.264226781920987572e-02 -1.775870132003358470e-03 -1.130150712896629481e-02 -1.359705194711062839e-02 -2.501524966469218653e-03 -1.085742148808230452e-02 -1.534457618714195250e-03 1.293045105425143053e-03 6.271056167122268828e-03 5.106606924940335079e-02 6.624954628384231714e-02 -1.240746934738075694e-02 -5.128574991218112777e-02 -6.774101263306672727e-02 2.826085429540861529e-03 -1.011003480310483996e-03 -3.204503087358016259e-03 4.426683462854889015e-04 7.795120292113891670e-04 3.548905674809589919e-03 -6.736873658517680049e-04 5.510913830758022366e-03 8.131491543506744191e-03 -7.154030702028968403e-03 -5.380995159223858669e-04 -6.699079135889262661e-04 -7.749294433426741867e-03 7.979368589924233732e-04 -8.891161448338195418e-04 -2.831754607935126414e-03 4.488099562127776786e-04 2.229876835077390261e-04 5.338476321265748798e-04 -5.033238307887900886e-02 -6.663599527771803255e-02 1.787444704558317221e-01 3.328752580498948316e-03 3.853624013501309384e-03 -5.527448934405671671e-05 -3.427018339332895975e-03 -3.846537540508476218e-03 6.585695568003970381e-04 3.590479649700394548e-04 4.384164624898095365e-04 6.949467848302569870e-04 -1.281706748636627594e-03 -6.817187019103029865e-04 3.161511817868182129e-03 -1.942166031568457862e-03 1.105489786881584278e-03 1.596818581051174472e-03 1.950669799159851937e-03 -8.489594645411097226e-04 1.476820971705903023e-03 1.379027644404836033e-03 1.163126433889943943e-03 3.142614556553963677e-03 6.614041459971579245e-06 8.645497051253288323e-05 -5.040844455566907386e-04 -4.195192011755721111e-04 1.181078832137975616e-05 3.354263883273124686e-04 4.025116659927841780e-04 2.244049781062993926e-04 3.713311848243296956e-04 1.615715842365341532e-04 -1.833034347478929623e-04 -5.102260554838819375e-05 7.464418219115312707e-05 -3.311745045316168406e-04 -1.081395778705954939e-03 -4.062911182556316631e-04 -3.307020729989584330e-05 1.262337055789569239e-03 1.970039492006978163e-04 2.163736420477617006e-04 4.535342715411018986e-05 -3.307020729987686977e-04 -2.518060070119172321e-04 1.606267211708351569e-05
-4.365739795116540742e-03 -1.285864146125764544e-02 -3.387806522105917678e-03 -4.788537671130125850e-01 4.536476551090466713e-02 4.241400539984328533e-01 -5.575164519226304821e-03 -1.030845604690439283e-03 -1.053049886734630514e-02 -4.370464110445065539e-03 1.194259671905102335e-02 -5.983817795146225554e-03 -3.859812866581716767e-02 4.455501786359119046e-03 5.056718155070806520e-02 -1.024703994763256215e-03 -8.617151159282453957e-04 -7.738428508170732160e-04 -3.870726034990669417e-02 6.424123983767447178e-03 5.055489833085384521e-02 -1.053522318267448299e-03 7.440796642472296239e-04 -9.160447422065705900e-04 2.017755076825361593e-03 -1.096041156224464481e-04 -1.450837237398881763e-03 3.900205762640848728e-02 -6.605537692383880131e-03 -6.185876761748447528e-02 -4.762109851183006504e-04 7.558904525685986533e-06 4.629829021985526483e-05 3.063246059034239674e-03 -1.138559994181450197e-03 -1.091316840895920418e-02 -2.048463126460946249e-03 8.650221366582203433e-04 3.328752580498948316e-03 5.228201352866653773e-01 -4.612963216259755028e-02 -4.333921531378726044e-01 2.104682478870720935e-03 -3.410955667215362624e-04 -3.031593146332937048e-03 -1.975708670401161299e-03 -2.012558329963880233e-04 3.454891799771421697e-03 2.729709396838355014e-03 5.858151007409129543e-05 -6.609317144646513053e-04 1.525953851123028858e-04 1.636502829811055555e-03 -7.081748677502299610e-04 1.346429868637807198e-04 2.584200484718589957e-04 4.653450598625765225e-04 3.070804963560091853e-04 8.598253897965221423e-05 1.856655924121716240e-04 1.833034347479092253e-04 -1.772563111273418651e-03 -1.048798002938923501e-04 2.699946210268488328e-03 -2.593649115375552816e-04 -6.042399305220338968e-04 2.366881979605625283e-04 -2.088147375220775724e-04 1.988936753320985195e-04 1.776342563536122479e-04 -1.814137086164949696e-04 2.508611439462236567e-04 2.740102890560645529e-04 2.116493267191989561e-04 2.598373430701649001e-05 2.253498411720444676e-04 -1.955866546021235719e-04 5.905394160693401735e-05 1.157457255495839520e-04 1.181078832136891413e-05 4.488099562126313113e-04 1.747996671563065499e-05 1.280289454037901670e-04 1.768783659010552192e-03
-9.324853595499452835e-03 -1.328760929309034597e-02 -6.094366773834339421e-04 4.229726756807477422e-02 -1.681624765514041775e-01 -6.201561488639248387e-02 -1.821223559157422473e-03 1.245518493219914188e-02 -2.117438130257802073e-03 8.726282843371607062e-03 -1.269329042475829915e-02 4.388888940226449292e-03 -5.329547365294790701e-02 5.042261750165435118e-03 7.047024959837225322e-02 2.881832350417961545e-04 -1.615715842365387719e-03 -4.602427993077077249e-03 5.253533131658356947e-02 -1.052624698355065017e-02 -6.852383168300810179e-02 -5.664454078935997035e-04 -3.632998487657825167e-04 4.918957120090180699e-03 8.314794978227333256e-05 -4.718173718626645155e-03 5.286508852651668113e-04 6.352786822306401814e-03 -3.894725556859725789e-03 -9.021552551406273462e-03 -3.070804963533799951e-05 1.408790830974733727e-03 -1.648786049665294296e-04 7.299067182616077436e-04 -2.813802209686623330e-03 8.669118627896162761e-04 -2.939941428959006939e-03 5.390443789879818641e-04 3.853624013501309384e-03 -4.612963216259755028e-02 1.875345315561389170e-01 6.738999600415521152e-02 3.302296414658609236e-04 9.703743684849445734e-04 -5.518000303750768797e-04 2.883722076549259140e-03 -2.111768951863318396e-04 -3.836144046785660081e-03 2.804353579029518657e-03 1.845789998865954165e-03 7.185683614730327623e-04 1.598708307182580704e-03 2.803408715963798085e-03 -1.173047496079901528e-03 7.379380543200858046e-04 7.776223030799396746e-04 3.278674838016256299e-04 4.818801635124512605e-05 -2.754275836546902969e-04 6.330582540262151385e-05 -1.583590498131234132e-03 2.801518989832378626e-03 8.673842943224719000e-04 -2.686245695815670138e-03 1.677131941636594761e-03 -1.069112558851721510e-03 -2.787346043847140336e-05 -5.938464367992067009e-04 1.417294598563402334e-06 -6.278615071647906986e-04 6.495933576761386656e-04 -5.248714330023153147e-04 -2.551130277419084427e-04 1.360602814623468326e-04 -4.100705705184655957e-04 3.661344379629133871e-04 1.847207293464536541e-04 3.585755334372292590e-04 -6.094366773835369414e-05 2.532233016104833449e-04 1.303911030681040653e-04 -6.056572251205945886e-04 4.341645786940895139e-04 -7.228202452689343888e-05
-1.608156937839733298e-03 1.750831260762040868e-03 4.638805221106935897e-03 3.971089389830467220e-01 -6.206805478653937280e-02 -7.412176740211802173e-01 -1.650817505256538600e-02 -2.306883174932800040e-03 -7.475756575903505508e-03 -3.560244031598140506e-03 1.946890346897012583e-03 3.986377274233654164e-03 2.460423423110771890e-03 3.227179800935087509e-03 -2.144366727630558217e-03 -1.107379513013025639e-03 -1.071947148048859374e-03 9.188793314037028157e-04 -8.863760419432599805e-03 -1.494300938421555362e-03 1.349973105134239133e-02 -1.009586185711942169e-03 1.307218051410839309e-03 -3.996770767956248473e-04 5.253438645351146685e-04 4.894390680381668305e-04 2.560578908076053791e-04 5.987124815876189443e-02 -8.873681481622536574e-03 -8.670252463575015001e-02 -6.538452414722598430e-04 -1.880277500764097908e-04 -1.039349372281818341e-04 6.697189409757969836e-03 7.015608262902379988e-04 3.317886655243311791e-03 4.299126948985321217e-05 -4.866044788410465310e-04 -5.527448934405671671e-05 -4.333921531378726044e-01 6.738999600415521152e-02 8.071360458004909200e-01 3.014113179617317236e-03 -5.036120140238236221e-04 -3.844175382844189533e-03 -6.472312000119087930e-04 6.151058557776929725e-04 6.500657892090084926e-04 4.724315328698269756e-07 9.150998791408715936e-04 1.091316840896069517e-04 -1.596818581051117659e-04 9.037615223523426909e-04 1.689887593023687174e-03 2.107044636535026702e-04 1.190527462795263735e-04 4.932185203009964262e-04 1.011003480310638386e-04 2.971594341660247114e-04 -6.803014073117341631e-05 1.445640490537326676e-04 -1.118717869801511174e-03 1.980432985729740306e-03 6.533728099389780192e-04 -1.300604009950854286e-03 5.338476321265763977e-04 1.681856256964759169e-04 -2.319638826319726788e-04 -1.322808291995942152e-05 3.004664548960376061e-04 -2.385779240919876261e-04 3.992046452628173620e-04 1.577921319737191942e-04 -1.606267211707538417e-05 -4.771558481837800958e-05 8.267551824970437169e-05 -3.873938569415487365e-05 -1.143284309510069971e-04 -4.114878651170642346e-04 8.503767591396134938e-05 9.599808747621282196e-04 -5.202888471336265287e-03 -1.889726131422116238e-05 1.799964140178963307e-04
-4.259442700224038911e-03 -1.194968319204389728e-02 5.980038342883391839e-03 -5.560991573240643693e-03 1.095568724691610646e-03 1.056356907464632566e-02 -4.788292006733040340e-01 -4.578145012288310778e-02 -4.240668271108402609e-01 -4.284481571465359115e-03 1.295501749396014111e-02 3.339618505754631678e-03 -1.036514783084676629e-03 -7.426623696486322861e-04 9.245485097979645565e-04 -3.860285298114569247e-02 -6.446328265811575309e-03 -5.038246082136162152e-02 -9.958856712591074994e-04 8.825021033737940777e-04 7.114818884801940666e-04 -3.864537181910267238e-02 -4.483375246797511628e-03 -5.066922676180482532e-02 1.872246164705748325e-03 1.341705553309691416e-04 1.490993917691603617e-03 3.909276448071669768e-02 6.592782040996756493e-03 6.186254706974730899e-02 -6.391998639532301546e-04 -2.078698744566529808e-05 -1.464537751853095537e-05 2.921989030710628321e-03 1.085175230968764802e-03 1.097552937129611314e-02 -2.058856620183778866e-03 1.729099410250874505e-04 -3.427018339332895975e-03 2.104682478870720935e-03 3.302296414658609236e-04 3.014113179617317236e-03 5.227143106233057557e-01 4.664741712260705997e-02 4.332943598105715166e-01 -2.093344122082192033e-03 -8.631324105268060876e-04 -3.340563368820436384e-03 2.588924800047721908e-04 3.604652595686299622e-04 -1.677131941636169320e-04 1.412570283237414570e-04 2.092871690549148733e-04 -2.702308367933010935e-04 1.700753518279660668e-04 1.730044273316391898e-03 2.376330610262913402e-04 2.713646724721312155e-03 2.262947042377624375e-04 6.472312000118979509e-04 1.086592525567208617e-04 -2.659789529975648079e-04 -3.023561810274084938e-04 2.962145711002850575e-04 -1.138559994181696962e-04 -1.195251778123907795e-04 2.727347239174135983e-03 1.242494931409697870e-04 6.689630505231944184e-04 1.247219246738612980e-04 -1.633195809081020976e-03 6.944743532973844495e-04 3.930630353356288735e-04 1.256667877395358998e-04 -1.181078832138517717e-05 4.062911182556045581e-04 -1.162181570824212529e-04 6.614041459944474191e-06 -9.495873810390787623e-05 -1.199976093452660274e-04 -1.831144621347417789e-03 7.795120292116873226e-05 -3.070804963560091853e-05 -4.001495083285353319e-04
-8.685181300013264383e-03 -1.275470652402948060e-02 4.331724724750948829e-03 1.793350098718956599e-03 1.233046300752533436e-02 -2.145784022229138208e-03 -4.284292598852268430e-02 -1.683764880357876415e-01 -6.259481594567314899e-02 9.279972599878193174e-03 -1.326257042184893903e-02 -5.867599638063815577e-04 5.546346195722226579e-04 -3.666068694957723721e-04 4.892500954250283973e-03 -5.258777121673054167e-02 -1.062876462618025930e-02 -6.862068014724345688e-02 -3.132221062831055166e-04 -1.655872522658095045e-03 -4.559909155120092997e-03 5.321941217615818592e-02 5.065883326808200485e-03 7.036820438727547922e-02 -8.314794978270430292e-05 -4.748409336729392943e-03 5.399892420536961477e-04 -6.450580149607346506e-03 -3.899449872188278342e-03 -9.034308202793370213e-03 8.976199124252951488e-06 1.412570283237575032e-03 -1.530678166451435748e-04 -6.245544864347886459e-04 -2.844982690855077812e-03 7.110094569473424542e-04 -2.873328582826426524e-03 -1.814137086164651540e-04 -3.846537540508476218e-03 -3.410955667215362624e-04 9.703743684849445734e-04 -5.036120140238236221e-04 4.664741712260705997e-02 1.877981483514721828e-01 6.801077103832714466e-02 2.921516599177630992e-03 5.560519141707833497e-04 3.858348328829858467e-03 8.031336058540402591e-06 -5.792010592806920086e-04 -5.669178394261740854e-06 6.774668181146073585e-04 6.491209261432905227e-04 -4.587310184025805487e-04 1.590676971124048433e-03 2.818998956548036602e-03 1.090844409363058744e-03 2.676324633625715155e-03 1.732406430980659717e-03 -1.056356907464613051e-03 -7.525834318386140495e-04 7.818741868756434342e-04 4.729039643882416771e-04 -9.921062189973631901e-06 -2.092871690549257153e-04 6.944743532974223966e-05 -2.753803405013978932e-03 1.852404040325939406e-03 7.157337722758951156e-04 -1.612408821635404532e-03 2.817109230416622347e-03 -1.156039960897102536e-03 -1.875553185435913008e-04 1.974763807335622222e-04 3.684965956271920489e-04 3.907008776713908694e-04 1.507056589808804985e-04 -4.006219398613563697e-04 4.969979725638493323e-04 4.247159480369802880e-04 -1.700753518280961711e-05 1.511780905136825628e-05 2.272395673034370393e-04 8.173065518397013875e-05
3.510166289115413361e-03 2.003582130839657097e-03 3.996770767956486781e-03 1.654502471212816739e-02 -2.097596005877868687e-03 -7.479536028166268967e-03 -3.969955554151614607e-01 -6.252678580494194782e-02 -7.412290123779687878e-01 1.635557966745272533e-03 1.803271160908943675e-03 4.629356590449827322e-03 1.033207762354717944e-03 1.300604009950862526e-03 -3.604652595686353832e-04 8.861398261768314855e-03 -1.403594084113318936e-03 1.353327369017511689e-02 1.165488591554257949e-03 -1.001082418120542890e-03 8.924231655637948147e-04 -2.516642775520611629e-03 3.322610970571860008e-03 -2.079171176096506618e-03 -4.662899229281860722e-04 6.089642458505623804e-04 2.437746709533808952e-04 -5.995628583467598610e-02 -9.028166592866265425e-03 -8.670252463575012225e-02 6.226647603035885201e-04 -1.677131941636720637e-04 -7.275445605972735165e-05 -6.591837177931229343e-03 7.488039795757598423e-04 3.293320215534831924e-03 5.678627024921631058e-04 5.409341051193852778e-04 6.585695568003970381e-04 -3.031593146332937048e-03 -5.518000303750768797e-04 -3.844175382844189533e-03 4.332943598105715166e-01 6.801077103832714466e-02 8.071199831283738524e-01 -4.488099562126746794e-05 -6.226647603033933637e-04 -7.606147678972195042e-05 -1.001554849653133426e-04 -4.299126948983911754e-04 2.031455591279540673e-05 -3.751106370871500756e-04 -2.220428204420315729e-04 3.708587532914951052e-04 -1.757445302222088342e-04 -1.169268043817053935e-03 1.983740006459709833e-03 -5.881772584049476706e-04 -1.390366001193367538e-03 5.645556817621718952e-04 -1.965315176678306998e-04 1.138559994181534332e-04 5.640832502293237523e-04 -1.459813436522987805e-04 1.922796338721432033e-04 -2.645616583989715900e-05 -9.732089576821364302e-05 7.256548344658823001e-04 1.379500075937773514e-04 2.196806627777474902e-04 8.815572403081221864e-04 1.578393751269823245e-03 -1.639337419008209465e-04 -3.307020729989042229e-05 -9.212414890679462409e-05 -2.612546376690454315e-04 -4.440856408839764097e-05 -1.842482978135675641e-05 5.237848404767559557e-03 6.708527766546628843e-05 1.422018913894594269e-04 4.814077319796302226e-04 9.165171737394919166e-05 9.859646090691663936e-04
-6.341448465517745409e-03 -9.655555668498187055e-03 1.071002284983160269e-03 -4.276922666939658724e-03 -5.886496899377795505e-04 1.138371021568314843e-02 -4.167790982850154771e-03 -3.024506673340128168e-03 -1.090041275757210396e-02 -4.717739081616419416e-01 4.398885591461669797e-01 -4.733386013984587637e-02 -1.316666682067962196e-03 -1.744689650834909192e-03 6.864430172388738625e-04 -1.246274383672483013e-03 -1.856655924121675474e-03 -2.933799819032314364e-04 -3.698713713878028220e-02 4.650190821048759415e-02 -4.169680708981514383e-03 -3.699091659104316449e-02 4.639702841019367752e-02 -5.912008202152161176e-03 3.512197744706703484e-02 -5.080434218020148801e-02 5.528866229006512006e-03 4.537704873075606646e-03 -2.099485732009309831e-03 2.640892268661542384e-04 6.348534938510575973e-03 -1.284541337833794731e-03 -1.148008624838686926e-04 -1.748941534630496508e-03 -3.056632017574271347e-04 -2.267671357705776478e-05 2.201530943106129803e-03 -3.061828764435738613e-03 3.590479649700394548e-04 -1.975708670401161299e-03 2.883722076549259140e-03 -6.472312000119087930e-04 -2.093344122082192033e-03 2.921516599177630992e-03 -4.488099562126746794e-05 5.162334948555956649e-01 -4.657518234123344536e-01 5.029411612471770820e-02 1.195251778124341475e-04 1.974763807335595117e-04 -2.088147375220450463e-04 1.327532607323447800e-04 2.102320321206328432e-04 -1.625164473022656757e-04 1.299186715352017123e-04 2.092871690549311364e-04 -4.866044788410682151e-05 2.059801483249561888e-04 3.127496747502411106e-04 1.044073687610550492e-04 1.958701135218389629e-03 -6.221923287705289577e-04 -1.351154183966505468e-04 2.503887124133863558e-04 -1.120135164400109812e-03 -1.566582962948467883e-03 3.037734756260179747e-04 -8.522664852711144857e-04 1.692249750687965836e-03 1.964370313612654080e-03 -6.519555153403902223e-04 2.470816916833843031e-04 -4.965255410310201629e-04 2.064998230110848092e-03 -3.217258738745536932e-04 5.569967772365473982e-04 6.807738388445823061e-04 -8.456524438114031150e-05 -1.062970948924476210e-04 -2.220428204421779402e-05 -1.620440157693850067e-04 -5.763664700835164148e-05 1.020452110967465719e-04 2.253498411720119415e-04
-1.437089479792766702e-02 -5.584140718350549641e-03 1.254305719731031547e-03 -2.756165562678219647e-03 9.239815919585446166e-03 -3.364657376995995250e-03 -5.701303738498645496e-03 9.668783751418129346e-03 -1.171630201481370544e-03 4.368253130871326273e-01 -7.311624412758864766e-01 6.356566274569092068e-02 -1.179189106007027567e-03 -8.976199124252328071e-04 2.214286594493135481e-03 -1.030373173157607403e-03 -1.944055757699893801e-03 -1.903426645874316649e-03 4.554712408258703576e-03 -5.158007475715013432e-03 -3.826222984595683413e-03 -6.467587684790107767e-03 9.930038389087167405e-03 2.479793115957887491e-03 5.158952338780681268e-02 -8.152561989872095238e-02 8.153695825550916557e-03 -4.089839779929083617e-03 -1.790515509521881836e-03 -6.212474657048164088e-04 5.471702013531108688e-03 5.783506825215528613e-03 -1.050687729070364212e-03 3.279147269549136968e-03 -1.627526630686769536e-03 2.820416251146865960e-04 3.106709760056984397e-03 -3.825750553062851750e-03 4.384164624898095365e-04 -2.012558329963880233e-04 -2.111768951863318396e-04 6.151058557776929725e-04 -8.631324105268060876e-04 5.560519141707833497e-04 -6.226647603033933637e-04 -4.657518234123344536e-01 7.892327804314036577e-01 -6.665583740209793384e-02 2.225152519748905579e-04 2.319638826319726788e-04 -6.991986686260935613e-05 5.069190347538310958e-04 1.955866546021235719e-04 -4.365267363583627547e-04 5.423513997179730747e-04 3.429852928529830442e-04 2.721205629246828232e-04 1.833034347478875413e-04 -4.913287941693328040e-05 2.144839159163528658e-04 2.834589197132225680e-06 3.278674838016256299e-04 -4.483375246797398003e-04 -6.188853080402829596e-05 1.497607959151554813e-03 -7.488039795758099325e-04 1.535402481779883296e-04 1.800909003244692119e-03 1.221707943964016373e-03 4.809353004467712377e-04 7.270721290644050448e-04 3.992046452628065199e-04 -3.085922772611308321e-03 1.395562748054794688e-03 6.850257226403782228e-05 1.459813436522987805e-04 2.107044636534961650e-03 -3.264501892030622276e-04 -5.196746861405466406e-06 2.645616583990285106e-04 1.464537751851577654e-04 -1.388948706594682163e-04 1.681856256965301270e-04 -2.631443638004488453e-04
1.500442548348681618e-03 1.335563943382186069e-03 6.299874490626444432e-03 1.354744663616078496e-02 -2.597900999171714326e-03 -1.096371858297469012e-02 -1.270084932928398566e-02 -1.851931608793077602e-03 -1.115410849071547632e-02 -4.702111046509562658e-02 6.365636959999915190e-02 -1.455363131483616013e-01 -8.121098049783799467e-04 3.494103616998366600e-03 -6.883327433702826972e-04 1.020924542500465651e-03 -3.225762506336510987e-03 4.455029354826211272e-04 5.137787406108790256e-02 -6.770794242576688715e-02 2.886556665746353202e-03 -5.120260196239857786e-02 6.614797350427842337e-02 -1.242683904022783177e-02 -5.465560403604196454e-03 8.095586747009733686e-03 -7.179069573270304219e-03 5.182573915422136312e-04 -6.373101378219026350e-04 -7.745042549631045263e-03 -6.628214405960736926e-04 -7.039229839545102637e-04 -3.149701029546795109e-03 -2.820416251146429026e-04 2.177909366463291686e-04 5.418789681851182097e-04 -3.264501892030920432e-04 4.974704040967083173e-04 6.949467848302569870e-04 3.454891799771421697e-03 -3.836144046785660081e-03 6.500657892090084926e-04 -3.340563368820436384e-03 3.858348328829858467e-03 -7.606147678972195042e-05 5.029411612471770820e-02 -6.665583740209793384e-02 1.787388012774374924e-01 -4.313299894969491568e-04 7.936849751971045055e-05 3.590479649700855334e-04 -1.360602814623576746e-04 -1.686580572293647174e-04 -2.598373430704630557e-05 2.881832350417853125e-05 9.354144350536886844e-05 -3.755830686200280341e-04 3.968424875985305687e-04 6.425068846833406275e-05 3.321193675973293895e-04 -2.007834014635352833e-03 -8.399832654168594816e-04 1.632250946015322089e-03 -1.324698018126483625e-03 1.236825753015379208e-03 3.132221062831131060e-03 1.320918565863633430e-03 -8.234481617669115600e-04 3.156315071006765820e-03 1.944528189232725898e-03 1.100293040020178812e-03 1.592094265722625388e-03 3.325917991301829534e-04 3.212534423417787340e-05 1.254305719731023307e-03 1.984212437993100077e-05 -3.968424875985115952e-04 -1.070057421917431457e-03 1.762169617550542666e-04 -2.626719322675898603e-04 -1.984212437992557976e-05 -3.458198820501288224e-04 2.168460735806179750e-04 8.503767591396677039e-05
-4.070848032308209408e-02 5.643950550410041511e-02 -1.783429036529045201e-03 3.121922055414895134e-02 -5.510252426611969567e-02 1.157457255495514259e-04 9.250209413307910154e-04 -3.028286125602945838e-04 5.026671509581869673e-04 -1.199976093452692801e-03 -4.483375246797614844e-04 4.866044788410411100e-04 -4.391520383864453425e-01 4.186357542091349027e-01 -5.463103759633004819e-02 1.264699213453809954e-03 -1.833034347478878015e-03 -5.113598911626599311e-03 -7.015608262902334885e-03 -1.243487037628636382e-02 -4.181019065770059983e-04 -5.399892420537106760e-04 1.880277500764367333e-04 -1.006279164981953560e-03 -5.788231140544178310e-03 -4.777227660233565078e-03 1.289596355235320645e-02 2.739630459028588854e-03 -1.112765232487554143e-02 7.762050084813795249e-04 -4.610931760670733404e-04 3.193164730569500800e-03 3.037734756260091927e-04 1.607212074773776804e-03 -3.770003632185876959e-04 4.974704040967200267e-04 2.844037827789405379e-04 -1.464537751851577654e-04 -1.281706748636627594e-03 2.729709396838355014e-03 2.804353579029518657e-03 4.724315328698269756e-07 2.588924800047721908e-04 8.031336058540402591e-06 -1.001554849653133426e-04 1.195251778124341475e-04 2.225152519748905579e-04 -4.313299894969491568e-04 4.829998262453513713e-01 -4.377479718707991685e-01 5.078213789815727575e-02 -3.159007930744046205e-02 4.939035460236534947e-02 -2.592231820777452910e-03 -2.267671357705780544e-04 -1.137142699582886904e-03 -7.275445605974158181e-05 2.542154078294790818e-03 -1.124387048195710573e-04 1.432884839150350923e-03 -4.261332426355518219e-04 5.338476321265872397e-05 6.562073991361210869e-04 2.850651869249333590e-03 -3.470482040355594728e-03 4.922736572353001404e-04 3.415679982544331944e-04 1.559024058423808326e-05 3.439301559187064351e-04 -1.346429868637698778e-04 -2.692859737275614396e-05 -6.377825693547507779e-05 -1.055412044398916765e-03 -2.834589197121383658e-06 -2.076336586899382199e-03 -1.403121652580668552e-04 1.001554849653458687e-04 9.599808747621227985e-04 -2.867659404432137786e-04 2.017282645292442977e-04 3.354263883273856522e-05 -5.088087608852561936e-04 -2.399952186905456074e-04 1.554299743094242695e-04
3.276312680352004743e-03 2.325308004714175553e-03 4.352039280663732961e-03 3.301351551593366407e-02 -5.312067398579138622e-02 -1.111631396808648083e-03 -3.632998487657947140e-04 7.583943396927361746e-03 -7.667563778242453623e-04 -2.124052171717744162e-03 1.098639529655178956e-02 1.311942366739377768e-03 4.133142854230518748e-01 -7.739637932895180317e-01 6.816336642343945318e-02 -2.152870495221947088e-03 -7.822521321019333326e-03 1.298714283819434609e-03 -1.214999416197459943e-02 -2.275986152684063291e-02 3.410955667215877620e-04 6.084918143177105512e-04 -1.133079788400334804e-02 -4.346370102270135510e-05 2.962145711002807207e-03 -9.082023787611762100e-03 -1.542488954772800597e-03 2.488769315081996569e-03 -1.065333106588874437e-02 4.928405750747289274e-03 -9.410836134481049241e-04 -7.666618915177055710e-03 -2.645616583989919188e-05 1.333674217250690498e-03 -5.543039174992133236e-03 -7.124267515459026040e-04 7.336861705244091501e-04 1.768783659010530508e-03 -6.817187019103029865e-04 5.858151007409129543e-05 1.845789998865954165e-03 9.150998791408715936e-04 3.604652595686299622e-04 -5.792010592806920086e-04 -4.299126948983911754e-04 1.974763807335595117e-04 2.319638826319726788e-04 7.936849751971045055e-05 -4.377479718707991685e-01 8.367168737986974136e-01 -7.104000202699584099e-02 -5.469812287399553052e-03 8.633213831399127319e-03 -2.513335754790598734e-03 -1.766893932878942780e-04 1.579811045868373095e-03 2.395227871576730699e-04 -5.395168105208300070e-04 6.826635649760290879e-04 -2.128776487046323170e-03 -7.889606598684875509e-04 1.349736889367798408e-03 7.464418219114499556e-05 3.596148828095130628e-03 -2.803408715963814565e-03 -2.177909366463223924e-04 1.370051445279130142e-05 9.869094721348735215e-04 2.929075503703480569e-05 -1.894450446750001356e-04 1.001554849653241847e-04 -2.872383719760727636e-04 1.294462400023752534e-04 3.831419731456986097e-04 -1.866104554778841729e-04 1.592094265722744650e-04 5.475481465793893832e-04 2.040904221935175384e-04 -6.141609927120183707e-05 4.582585868697188532e-04 1.247219246738504560e-04 -6.661284613260730347e-05 -2.541681646761958938e-04 -8.976199124233977950e-06
5.284524640213668356e-02 -7.795403751033427864e-02 -3.850316992771323811e-03 -5.719256136747221872e-03 4.781007112496406600e-03 -5.829805115435340510e-03 -6.769943865817808996e-04 2.688135421947132966e-04 -7.851812076056156713e-04 -3.840868362114491057e-04 8.499043276068304030e-04 -7.795120292113729039e-04 -5.865709911932356913e-02 7.024206516800311773e-02 -1.669114778524031228e-01 1.404066515646153418e-03 -3.336311485024670391e-03 7.416702634296560431e-03 1.112576259874414842e-03 3.333004464294684385e-03 1.156039960897108174e-03 5.659729763607434291e-04 -2.168460735806220408e-04 1.150843214035699889e-03 6.805376230781153869e-03 4.761164988116482755e-03 -1.590487998510910911e-02 -5.352649267250232483e-04 -6.951830005966870216e-03 -9.410836134479108519e-04 2.650813330851392417e-03 -3.701501059921877192e-03 1.654927659592389218e-03 -5.281784537321330530e-04 2.078698744563663788e-04 5.716421547550059289e-04 -1.717761053462210077e-03 1.175882085277047198e-03 3.161511817868182129e-03 -6.609317144646513053e-04 7.185683614730327623e-04 1.091316840896069517e-04 -1.677131941636169320e-04 -5.669178394261740854e-06 2.031455591279540673e-05 -2.088147375220450463e-04 -6.991986686260935613e-05 3.590479649700855334e-04 5.078213789815727575e-02 -7.104000202699584099e-02 1.797252383180395208e-01 -4.745055072846117439e-02 7.503393820575518514e-02 -4.835336738774777439e-03 1.629888788351138186e-04 1.349264457834955687e-03 1.345957437104959055e-03 -1.357768225426357785e-03 1.781539310397630945e-03 -1.509418747472931858e-03 1.216038765569746501e-03 -1.500914979881529760e-03 1.454144258128853458e-03 -2.848762143117778388e-04 1.294934831556595256e-03 1.981377848795447434e-03 -3.486544712472637586e-04 -3.401507036557044512e-05 -3.826695416128613088e-04 7.842363445398977014e-05 1.171630201481283808e-04 2.220428204419339947e-05 1.173519927612763115e-03 -8.031336058564797140e-06 2.276175125297209747e-03 2.206255258434600391e-04 -5.196746861409261113e-05 -1.010531048777654718e-03 4.771558481841053564e-05 -1.960590861349771358e-04 -1.015727795638902975e-04 -8.598253897968474030e-05 1.450364805865997841e-04 1.119662732867283354e-04
3.856789304771440080e-02 7.789923545252279771e-03 5.915598681801883391e-02 -4.192310179405327186e-02 -2.379165199459676305e-02 -5.310177672447721764e-02 1.000609986587697349e-03 -1.079033621041670856e-03 -5.910118476020907383e-04 1.279817022505221578e-03 -1.957283840619790990e-03 1.455089121194614796e-04 -4.373308148272878615e-01 -3.468970259450460114e-02 -4.260595433164242607e-01 -8.553372902346610684e-03 2.473179074497905069e-03 1.241124879964360800e-02 2.166571009674760073e-03 8.154640688616649272e-03 2.486879588950701575e-03 -1.274620275643816112e-03 1.355878499294930085e-03 -2.886556665746415869e-04 6.987262370931120181e-03 -5.156117749583570553e-03 -3.597566122693702378e-03 -3.393003268967003088e-03 -5.188243093817750812e-03 9.404694524551983348e-03 -5.371546528568928690e-04 -8.267551824969148052e-04 -1.732406430980659067e-03 -8.711637465854413578e-04 1.833506779011713148e-03 -2.565775654937553149e-03 1.973818944269768727e-03 -3.647171433643608268e-04 -1.942166031568457862e-03 1.525953851123028858e-04 1.598708307182580704e-03 -1.596818581051117659e-04 1.412570283237414570e-04 6.774668181146073585e-04 -3.751106370871500756e-04 1.327532607323447800e-04 5.069190347538310958e-04 -1.360602814623576746e-04 -3.159007930744046205e-02 -5.469812287399553052e-03 -4.745055072846117439e-02 4.695034022147390185e-01 5.670264986790087003e-02 4.502277232427067677e-01 3.089229793341310374e-03 3.448750189844135630e-04 4.126689439491704539e-03 -2.787346043846760865e-04 -1.610991527036887208e-04 -9.401387503822243238e-05 2.602152882967404858e-03 -2.116020835659233358e-03 8.739983357822916910e-05 -3.458198820501098489e-04 8.881712817681154497e-04 1.053522318267469983e-03 -5.669178394275293381e-06 3.188912846773753890e-04 -9.968305343249772577e-05 2.409400817562283408e-04 -3.949527614670864974e-04 2.182633681792030614e-04 -3.170015585459502912e-04 -1.795239824850698718e-04 1.478710697837265888e-04 -1.936969284706984741e-04 -1.195251778124124635e-04 3.590479649701451646e-05 -6.585695568003943276e-04 -5.862875322735144413e-04 3.585755334372265485e-04 -1.407845967909149981e-04 3.392058405901599537e-04 -3.240880315388025394e-04
-3.056632017574268095e-03 -5.247769466957565715e-03 -8.876988502352531688e-03 -6.091012509951085341e-02 -3.378027189375799877e-02 -7.720192651002853734e-02 3.184188531445261618e-03 -2.810967620489439062e-04 6.604592829318411094e-04 1.287848358563846007e-03 -2.452864518585114867e-03 4.913287941695496444e-05 -3.431978870427883355e-02 -1.584095999871377725e-01 -6.453131279884730120e-02 7.261272659987087590e-04 1.041711529946098358e-03 -1.975708670401188187e-03 -2.176492071864744547e-03 8.343140870225947484e-03 -4.237238418179877820e-03 -1.693667045286526528e-03 2.176964503397568404e-03 -7.516385687729042111e-04 -3.847954835107050570e-03 2.169405598871888396e-03 3.764806885324507597e-03 -8.101255925403706704e-03 -9.661224846892453241e-03 1.247455462504622019e-02 4.275505372342805650e-04 7.190407930058788453e-04 7.341586020572505710e-04 -6.850257226406167473e-04 2.940413860491871562e-03 -3.881025042406924946e-03 6.004604782591945432e-04 6.529003784061515603e-04 1.105489786881584278e-03 1.636502829811055555e-03 2.803408715963798085e-03 9.037615223523426909e-04 2.092871690549148733e-04 6.491209261432905227e-04 -2.220428204420315729e-04 2.102320321206328432e-04 1.955866546021235719e-04 -1.686580572293647174e-04 4.939035460236534947e-02 8.633213831399127319e-03 7.503393820575518514e-02 5.670264986790087003e-02 1.763615258041092149e-01 6.331763619094185613e-02 -5.154228023452169308e-04 2.372551157999699782e-03 1.993661068649737675e-04 -1.007696459580495387e-03 8.754156303810095921e-04 -1.354933636229236401e-03 2.106099773469265364e-03 -1.433829702216068893e-03 1.765949069813398283e-03 -6.141609927123436313e-06 1.432884839150361765e-03 1.395090316521914019e-03 1.559024058423808326e-05 -7.558904525678707131e-06 1.313359661337949302e-04 4.464477985483363866e-04 -5.026671509581327572e-04 3.084977909545752982e-04 -9.306901197250446248e-05 -1.181078832137704565e-05 9.117928584108749620e-05 -7.558904525687380749e-05 -8.267551824968268764e-05 -6.330582540261609284e-05 -5.560519141707860602e-04 -1.121552458998670504e-03 4.322748525626861002e-04 2.881832350417690494e-04 5.834529430764011891e-04 -2.834589197132117259e-04
-4.275788831260868283e-02 -6.993876412391027142e-03 -6.743582186284216573e-02 9.323908732433737467e-03 1.563984589517725121e-02 1.265502347059696206e-02 -5.617210925650938796e-04 1.039821803814689524e-03 9.944683766605630706e-04 -8.503767591392340230e-05 8.503767591407519061e-06 -1.109741670677288038e-03 -4.236832127061617159e-01 -6.386046002219267215e-02 -7.730567247464354974e-01 1.432648623383929107e-02 -2.077281449965081087e-03 -1.144040199962578948e-02 2.930965229834743037e-03 -2.565303223404693730e-03 7.818741868756434342e-04 4.058186867227672572e-04 -7.870709337370611521e-04 2.810967620489547483e-04 -6.553097792237117837e-03 5.386191906084148925e-03 3.050490407647164608e-03 1.358240656959346874e-03 -2.371606294934018621e-04 -1.410680557106153837e-03 2.304521017268477794e-03 -3.481820397144144230e-04 1.660124406453790565e-03 -5.683351340253473515e-04 -2.619160418150210355e-03 3.562133757729552051e-04 -2.688135421947241387e-04 5.121157816152257201e-04 1.596818581051174472e-03 -7.081748677502299610e-04 -1.173047496079901528e-03 1.689887593023687174e-03 -2.702308367933010935e-04 -4.587310184025805487e-04 3.708587532914951052e-04 -1.625164473022656757e-04 -4.365267363583627547e-04 -2.598373430704630557e-05 -2.592231820777452910e-03 -2.513335754790598734e-03 -4.835336738774777439e-03 4.502277232427067677e-01 6.331763619094185613e-02 8.365335703639497078e-01 -3.983070253503679867e-03 -1.527843577254296746e-03 -3.149701029546794241e-03 5.390443789879927061e-04 3.826695416129588870e-05 1.175409653744177371e-03 -4.261332426355735059e-04 -1.531623029517136100e-03 1.384224391266200734e-04 2.938524134360443428e-04 1.086592525565907574e-05 5.957361629306263777e-04 1.828310032150502404e-04 -2.248774096391637986e-04 1.322808291994857950e-05 -2.333811772305496336e-04 3.590479649700746914e-04 4.724315328554070867e-05 3.458198820501423749e-04 -7.228202452688259685e-05 -5.905394160692236218e-04 9.826575883390992888e-05 1.138559994181588542e-04 1.785791194193410598e-04 2.262947042377299114e-04 1.591621834189758163e-03 -2.730654259904333192e-04 -7.558904525678707131e-06 -9.108479953451732551e-04 1.790515509521675187e-04
3.854899578640016977e-02 -4.938799244470109748e-03 -5.942243820254926312e-02 9.750986838135506860e-04 -9.292728251265164590e-04 6.722700712532181551e-04 -4.195853415901745764e-02 -1.181787479437724879e-02 5.688122898732020372e-02 1.292100242359381715e-03 -1.899174762078591205e-03 2.707032683261275524e-04 -8.544396703222375405e-03 -2.423573763548080061e-04 -1.262053596869853155e-02 -4.378684419116772863e-01 5.668800449038233907e-02 4.240550163225189628e-01 -1.324225586593597535e-03 1.469734498713086120e-03 2.881832350418395226e-05 2.231766561208790422e-03 7.359065987288211826e-03 -4.100705705184667232e-03 6.897500379688347588e-03 -4.491879014388926519e-03 4.395975413219263377e-03 -3.398200015828527817e-03 -7.111039432539118660e-03 -8.097476473141147074e-03 -5.636108186964430833e-04 -4.275505372341169047e-04 1.876025616968700002e-03 -8.130546680441873633e-04 2.358378212014029113e-03 2.194444470113225513e-03 1.970039492006896847e-03 2.598373430703817405e-05 1.950669799159851937e-03 1.346429868637807198e-04 7.379380543200858046e-04 2.107044636535026702e-04 1.700753518279660668e-04 1.590676971124048433e-03 -1.757445302222088342e-04 1.299186715352017123e-04 5.423513997179730747e-04 2.881832350417853125e-05 -2.267671357705780544e-04 -1.766893932878942780e-04 1.629888788351138186e-04 3.089229793341310374e-03 -5.154228023452169308e-04 -3.983070253503679867e-03 4.700334703946026926e-01 -4.027100872365801942e-02 -4.526158646412907216e-01 -3.161748033634606547e-02 4.630773885048393435e-03 4.755826511795219202e-02 2.513335754790501156e-04 -4.388888940226414164e-04 -2.532233016104860554e-04 -2.267671357705780544e-05 1.837758662807573683e-04 5.527448934407840075e-05 -3.321193675973402315e-04 6.373101378218917930e-04 -1.223597670095419787e-03 2.596011273040292264e-03 -2.073029566169396626e-03 4.492823877454469282e-04 -2.896005296403460043e-04 -2.206255258434546181e-04 -8.787226511109628557e-05 -2.196806627777474902e-04 -9.637603270250651513e-05 5.432962627836314135e-05 4.393613255553865601e-05 4.133775912484459643e-04 2.489714178147877169e-04 -5.801459223463774524e-04 -6.637663036617970835e-04 -2.239325465734675127e-04
6.155310441572741688e-03 -4.778172523299289987e-03 -4.748409336729401617e-03 3.271115933490571955e-03 -6.519555153404281694e-04 -2.239325465734295657e-04 -6.147657050740446688e-02 -1.886324624384946858e-02 8.398131900650315784e-02 1.221235512431059810e-03 -2.457116402380808001e-03 2.858210773774958087e-04 -2.323418278582728771e-03 1.250526267468175931e-03 -7.884882283356231449e-04 5.652879506381007502e-02 -1.595590259065749195e-01 -6.898350756447638177e-02 -1.711619443535048694e-03 2.399479755372458528e-03 3.434577243858501607e-04 -2.734433712166901495e-03 9.418395039004781588e-03 2.356960917415475143e-03 -2.204837963836028640e-03 2.825140566475165785e-04 -2.972539204726025799e-03 -8.036532805402599525e-03 -1.176496246269743973e-02 -1.019601734208473720e-02 -7.180959299417540020e-05 6.774668181146114784e-04 -5.149503708123627163e-04 -6.533728099391243865e-04 4.147476426937349823e-03 3.054742291442866416e-03 6.590419883332370495e-04 3.817246785471433389e-04 -8.489594645411097226e-04 2.584200484718589957e-04 7.776223030799396746e-04 1.190527462795263735e-04 1.730044273316391898e-03 2.818998956548036602e-03 -1.169268043817053935e-03 2.092871690549311364e-04 3.429852928529830442e-04 9.354144350536886844e-05 -1.137142699582886904e-03 1.579811045868373095e-03 1.349264457834955687e-03 3.448750189844135630e-04 2.372551157999699782e-03 -1.527843577254296746e-03 -4.027100872365801942e-02 1.796099650240227941e-01 7.958581602481673567e-02 4.880264977549325645e-02 -7.082693540567805944e-03 -7.451568081421283685e-02 4.280229687669660776e-04 -6.259717810333899953e-04 -3.051907702245678245e-04 8.031336058532271074e-06 -2.645616583990258001e-05 -1.020452110967601245e-04 -7.180959299401276988e-05 1.464537751851675233e-03 -1.490049054625854422e-03 2.141532138433434665e-03 -1.422018913894681005e-03 -1.559496489955593951e-03 -3.132221062831163586e-04 1.322808291993773748e-05 -1.965315176678306998e-04 -1.199976093452660274e-04 -1.209424724109839974e-04 1.247219246738233509e-04 1.436191859880363818e-04 8.102200788469656910e-04 6.519555153404119063e-05 -7.299067182615481125e-04 -1.494773369954406324e-03 -9.070685430821495872e-05
4.236104582501015736e-02 -6.768054139686102005e-03 -6.090303862651800376e-02 -2.877108035088775384e-04 -6.694354820560750874e-04 1.079411566267963508e-02 4.273615646209830143e-03 -8.685653731546116862e-03 6.843170753410159762e-03 -2.456643970843953514e-05 2.196806627777474902e-04 5.537369996597867917e-03 -1.496096178246404847e-02 -4.431407778183505970e-04 -2.091737854870465846e-02 4.218567924001428437e-01 -6.988537936069730283e-02 -7.831851843793220525e-01 -4.360543048255037697e-04 1.308635346009413662e-04 -1.220763080898293849e-02 -2.361212801211165675e-03 7.015608262902379988e-04 -9.499653262655914643e-03 7.132771283050159256e-03 -4.891556091184575544e-03 1.319028839732224378e-03 4.261332426354976118e-04 2.159484536681934713e-03 -1.103411088137016063e-02 -2.474123937563899294e-03 1.614770979299677773e-03 -4.524004358623090298e-03 3.651895748975559144e-04 1.723902663389276484e-03 -1.887363973757229252e-02 1.469262067180275924e-04 -1.960590861349825569e-04 1.476820971705903023e-03 4.653450598625765225e-04 3.278674838016256299e-04 4.932185203009964262e-04 2.376330610262913402e-04 1.090844409363058744e-03 1.983740006459709833e-03 -4.866044788410682151e-05 2.721205629246828232e-04 -3.755830686200280341e-04 -7.275445605974158181e-05 2.395227871576730699e-04 1.345957437104959055e-03 4.126689439491704539e-03 1.993661068649737675e-04 -3.149701029546794241e-03 -4.526158646412907216e-01 7.958581602481673567e-02 8.333815071767386451e-01 -8.042674415329917684e-03 3.200251203562326160e-03 1.113237664020409745e-02 1.918072023392733763e-04 -3.368436829258921340e-04 5.456584204479534433e-04 -7.795120292111452215e-05 2.253498411720119415e-04 4.105430020513137386e-04 -2.725929944575526502e-04 -4.393613255553865601e-05 1.273675412578098142e-03 -1.899174762078482785e-04 1.812719791566080006e-03 2.777897413189364326e-04 -3.193637162102235319e-04 -1.209424724109677343e-04 -1.866104554778733309e-04 -7.228202452687175483e-05 8.078579211824674783e-05 4.747936905196532224e-04 1.662958995651050292e-04 8.215584356355027252e-04 1.502332274480079610e-04 4.440856408839764097e-05 -1.158874550094240400e-03 3.930630353356722416e-04
-4.085918598206301350e-02 5.557306607284367983e-02 -1.035711649478842332e-02 8.933680286295100741e-04 -1.336981237980681709e-04 -4.653450598625223124e-04 3.113890719356358569e-02 -5.379672350930744112e-02 1.182070938357439142e-02 -1.186275578999836447e-03 -5.106984870166379233e-04 -3.954251929999563243e-04 1.197613935788365350e-03 -6.014053413248935396e-04 5.369656802434213255e-03 -4.386725203805971196e-01 4.203913097852254865e-01 -3.555000041583424031e-02 -5.229817068708956379e-04 3.467647451158467923e-04 8.404556969497130456e-04 -7.100173507283463921e-03 -1.194732103437961754e-02 2.947972765017558075e-03 -5.785868982879666111e-03 -7.274973174439940474e-03 -1.153914018999257357e-02 2.451919655519277635e-03 -1.126465746940360016e-02 1.398869768784767251e-03 -4.015668029270906027e-04 3.045766092318624198e-03 -9.911613559305779315e-04 1.746579376966266636e-03 -5.092811924181002165e-04 -4.889666365053191213e-04 2.546405962090304842e-04 9.826575883390992888e-05 1.379027644404836033e-03 3.070804963560091853e-04 4.818801635124512605e-05 1.011003480310638386e-04 2.713646724721312155e-03 2.676324633625715155e-03 -5.881772584049476706e-04 2.059801483249561888e-04 1.833034347478875413e-04 3.968424875985305687e-04 2.542154078294790818e-03 -5.395168105208300070e-04 -1.357768225426357785e-03 -2.787346043846760865e-04 -1.007696459580495387e-03 5.390443789879927061e-04 -3.161748033634606547e-02 4.880264977549325645e-02 -8.042674415329917684e-03 4.827503823960037632e-01 -4.383474874859926151e-01 4.347078749568747402e-02 -6.519555153404119063e-05 -4.724315328557323473e-06 2.073974429235114596e-04 2.806243305160903423e-04 -1.719650779593694806e-04 -3.207810108088004868e-04 2.801518989832367783e-03 -3.696776744593324639e-03 2.962145711003067415e-04 -3.694414586929073083e-04 -2.220428204420966251e-05 -3.094426540202824261e-04 -9.599808747621282196e-04 4.025116659927652045e-04 2.054604736388031955e-03 -1.951142230692537449e-04 -1.336981237980627499e-04 -9.694295054192401560e-04 -4.162121804455781900e-04 -3.250328946044961148e-04 -1.936969284707743683e-05 -2.428298078876642806e-04 2.489714178147958484e-04 -1.422018913894594269e-04
-7.840001287734963548e-03 9.819961841931835328e-03 -7.259855365388570049e-03 -3.018837494945495088e-04 2.012558329963934443e-04 5.173125284766853967e-04 3.395507156091446405e-02 -5.890370837947406929e-02 1.236069862562804919e-02 -2.420739174350920730e-03 2.540264352163376562e-03 -2.002637267773928285e-03 -2.260112453180134363e-03 4.785731427824871549e-04 -1.176354516809846552e-04 4.158748643311280246e-01 -7.650329475924197986e-01 6.239261524961102479e-02 4.421959147526163640e-04 -3.179464216116628401e-04 5.768389016164133468e-04 -1.171205013101766015e-02 -1.462884241486674120e-02 2.859628068373600094e-03 1.848624588062896656e-03 7.058127100859320005e-04 -2.044683674198057889e-03 2.527508700776129758e-03 -6.982065624069619739e-03 -3.684021093206237864e-03 -1.658707111855178482e-03 6.614041459975300227e-04 5.688075655578769558e-04 1.319028839732040281e-03 -1.122969753597230546e-03 8.919507340309488401e-04 1.084230367903098007e-03 1.442333469807476412e-03 1.163126433889943943e-03 8.598253897965221423e-05 -2.754275836546902969e-04 2.971594341660247114e-04 2.262947042377624375e-04 1.732406430980659717e-03 -1.390366001193367538e-03 3.127496747502411106e-04 -4.913287941693328040e-05 6.425068846833406275e-05 -1.124387048195710573e-04 6.826635649760290879e-04 1.781539310397630945e-03 -1.610991527036887208e-04 8.754156303810095921e-04 3.826695416129588870e-05 4.630773885048393435e-03 -7.082693540567805944e-03 3.200251203562326160e-03 -4.383474874859926151e-01 8.355499679125447665e-01 -7.183226970759430674e-02 -1.100765471552978166e-04 -3.212534423416703137e-05 2.905453927060531322e-04 1.573197004408385252e-04 2.159012105149081366e-04 -2.522784385447680855e-04 3.564495915393828002e-03 -2.702308367932761569e-03 1.287375927030900286e-03 -8.385659708183015003e-04 1.486742033895874053e-03 1.086592525568075979e-05 -1.880277500764448648e-04 1.544851112436737735e-04 7.903779544670428217e-04 2.551130277419003112e-05 2.692859737276698598e-05 -4.010943713942126442e-04 -1.417294598566112840e-06 -4.166846119784453064e-04 1.181078832138246666e-04 -1.814137086164407595e-04 1.629888788350975556e-04 -9.637603270250651513e-05
-5.240210562431844854e-02 7.497110481188543063e-02 -1.930733188473352305e-02 6.117988350476800778e-04 -5.499103042436626239e-04 -1.006279164981961800e-03 -1.661541701052332391e-03 6.767581708153275546e-03 -7.360483281886802225e-03 9.358868665866018795e-04 -1.612881253168268938e-03 -1.885001816092984287e-04 -9.887991982663094613e-04 4.787621153956393358e-03 6.701441293553513784e-03 -3.048364465749318214e-02 5.996809662299723565e-02 -1.651667882015682154e-01 -7.114818884801994876e-04 5.725870178207177188e-04 9.410836134479151887e-04 1.443278332873172698e-03 7.842363445399112539e-05 1.342650416374981288e-03 -7.444103663202072778e-03 -8.464083342636916085e-03 -1.440254771062901389e-02 6.708527766584575919e-05 8.489594645411119994e-03 -1.623274746891075751e-03 -2.346567423692678088e-03 3.909370934378243734e-03 7.256548344658470635e-04 4.639277652640646198e-04 1.629888788351073676e-04 4.568412922711501383e-04 1.548158133167075890e-03 -7.667563778242778884e-04 3.142614556553963677e-03 1.856655924121716240e-04 6.330582540262151385e-05 -6.803014073117341631e-05 6.472312000118979509e-04 -1.056356907464613051e-03 5.645556817621718952e-04 1.044073687610550492e-04 2.144839159163528658e-04 3.321193675973293895e-04 1.432884839150350923e-03 -2.128776487046323170e-03 -1.509418747472931858e-03 -9.401387503822243238e-05 -1.354933636229236401e-03 1.175409653744177371e-03 4.755826511795219202e-02 -7.451568081421283685e-02 1.113237664020409745e-02 4.347078749568747402e-02 -7.183226970759430674e-02 1.801277499840323038e-01 -3.826695416129588870e-05 -1.053522318267459141e-04 3.358988198601795851e-04 3.434577243858474502e-04 -2.352709033619855734e-04 -3.061356332902803734e-04 -4.455029354826184167e-04 -8.362038131541149957e-05 1.965787608211220193e-03 -1.069112558851718908e-03 1.375248192142010124e-03 6.113264035148536189e-04 -1.087537388633067533e-03 4.483375246797398003e-04 2.108934362666394988e-03 -9.401387503822243238e-05 -1.294462400023752534e-04 -9.377765927179321096e-04 4.110154335842811438e-05 -3.354263883273314421e-05 8.173065518397555976e-05 -4.157397489128709933e-05 1.266116508052457382e-04 -8.976199124251325184e-05
1.251943562066823359e-03 1.913820139597133003e-03 -2.451919655519321003e-04 -4.206813827463987132e-02 1.178574945014307547e-02 -5.692563755140860049e-02 1.059663928194582577e-03 7.776223030799478061e-04 -8.277000455625882144e-04 3.854521633413732218e-02 4.986514829288498166e-03 5.938511611145369518e-02 2.164208852010497675e-03 -7.495126268750540444e-03 4.121020261097443557e-03 -1.255250582796727833e-03 -1.492411212290130264e-03 2.362157664278661737e-06 -4.377588377960548449e-01 -5.736074699316841274e-02 -4.240313947458761445e-01 -8.468807657965458230e-03 2.329087456976838724e-04 1.256998579468299876e-02 6.877658255308323997e-03 4.483847678330384057e-03 -4.397392707817844235e-03 -3.409065941084327839e-03 7.178597141737443933e-03 8.122987775915347514e-03 -4.814077319796193806e-04 4.284954002998167684e-04 -1.889253699888654003e-03 -9.363592981196126527e-04 -2.350346875955495757e-03 -2.171295325003312193e-03 1.544851112437388256e-04 -4.436132093512258449e-04 6.614041459971579245e-06 1.833034347479092253e-04 -1.583590498131234132e-03 1.445640490537326676e-04 1.086592525567208617e-04 -7.525834318386140495e-04 -1.965315176678306998e-04 1.958701135218389629e-03 2.834589197132225680e-06 -2.007834014635352833e-03 -4.261332426355518219e-04 -7.889606598684875509e-04 1.216038765569746501e-03 2.602152882967404858e-03 2.106099773469265364e-03 -4.261332426355735059e-04 2.513335754790501156e-04 4.280229687669660776e-04 1.918072023392733763e-04 -6.519555153404119063e-05 -1.100765471552978166e-04 -3.826695416129588870e-05 4.699578813493458518e-01 4.096028633009400621e-02 4.525724009402680714e-01 -3.151685241984789054e-02 -4.641639810304084603e-03 -4.740283514364278250e-02 -2.055077167920755198e-04 -4.393613255553865601e-05 -1.814137086164787065e-04 3.011751021953022311e-03 4.913287941695930125e-04 4.057714435694846113e-03 -2.513335754790717996e-04 2.026731275949324521e-04 1.275565138709772606e-05 -2.588924800047505068e-04 1.436191859880363818e-04 1.275565138709393136e-04 -5.480205781122483681e-04 6.047123620548793292e-04 1.544851112437171416e-04 3.354263883273856522e-05 -4.015668029270716291e-04 -1.790515509522000448e-04
-1.348792026302102123e-03 -2.368771705736876908e-03 2.796794674503832144e-04 6.147940509660158176e-02 -1.875222483362846970e-02 8.387171489088070253e-02 -3.235211136993587470e-03 -6.193577395733913110e-04 -2.513335754790501156e-04 -6.160507188434033096e-03 -4.844312937899087311e-03 -4.701166183443850066e-03 2.707977546327015178e-03 9.409418839880535901e-03 2.364519821941159488e-03 1.700281086746503528e-03 2.395700303109613970e-03 2.673962475961444733e-04 -5.711933447987929680e-02 -1.597872103369440411e-01 -6.983010487135321576e-02 2.286096187487161695e-03 1.292100242359445466e-03 -7.941574067298957278e-04 2.431605099606579806e-03 3.618825541672173796e-04 -2.990964034507393073e-03 8.099838630805541312e-03 -1.174795492751465158e-02 -1.021396974033324245e-02 1.885001816091791665e-04 6.774668181146170079e-04 -5.210919807394840926e-04 6.269166440992705955e-04 4.138972659345949677e-03 3.043403934654339681e-03 -1.965315176678035947e-04 3.637722802986536989e-04 8.645497051253288323e-05 -1.772563111273418651e-03 2.801518989832378626e-03 -1.118717869801511174e-03 -2.659789529975648079e-04 7.818741868756434342e-04 1.138559994181534332e-04 -6.221923287705289577e-04 3.278674838016256299e-04 -8.399832654168594816e-04 5.338476321265872397e-05 1.349736889367798408e-03 -1.500914979881529760e-03 -2.116020835659233358e-03 -1.433829702216068893e-03 -1.531623029517136100e-03 -4.388888940226414164e-04 -6.259717810333899953e-04 -3.368436829258921340e-04 -4.724315328557323473e-06 -3.212534423416703137e-05 -1.053522318267459141e-04 4.096028633009400621e-02 1.797195691396452633e-01 8.051225426074615221e-02 -4.889241176673577577e-02 -7.246154850935773543e-03 -7.460686010005393443e-02 1.124387048195786467e-03 1.433357270683204487e-03 1.359185520024923897e-03 -3.358988198601633220e-04 2.372551157999694578e-03 -1.512253336670058663e-03 4.346370102271219713e-05 -1.464537751850927133e-05 1.048798002938896396e-04 2.116493267192152191e-04 -1.181078832138409297e-04 -1.955866546021208614e-04 5.938464367992175429e-04 -1.490049054625854422e-03 -1.407845967909041561e-04 -2.801518989832313573e-04 8.163616887740891273e-04 1.313359661338003512e-04
-1.455089121194506376e-04 2.395227871577381221e-04 5.848702376749559395e-03 -4.111571630440326308e-03 -8.653055955779073716e-03 6.801596778518851846e-03 3.944803299342708805e-04 -2.579476169390433789e-04 1.067742507406439778e-02 -4.244608350092415883e-02 -6.815297292971718608e-03 -6.125500011849527304e-02 1.566110531415554688e-03 1.030845604690433862e-03 -9.509101893313014545e-03 2.234601150405868437e-04 1.885001816092930077e-04 -1.157032067116102979e-02 -4.220656071376648888e-01 -7.068993026115000244e-02 -7.835820268669204669e-01 1.420129187763262413e-02 -7.010883947573831338e-04 -2.085312786023632570e-02 -7.118125905532181677e-03 -4.862737767680386063e-03 1.325170449659332852e-03 -5.234541384039172532e-04 2.142004569966270231e-03 -1.113899068166407900e-02 2.406566228365671599e-03 1.634140672146744367e-03 -4.556129702857252342e-03 -4.998325617606969550e-04 1.735713451710657867e-03 -1.890293049260933708e-02 -1.280289454038199826e-04 3.330642306630256753e-04 -5.040844455566907386e-04 -1.048798002938923501e-04 8.673842943224719000e-04 1.980432985729740306e-03 -3.023561810274084938e-04 4.729039643882416771e-04 5.640832502293237523e-04 -1.351154183966505468e-04 -4.483375246797398003e-04 1.632250946015322089e-03 6.562073991361210869e-04 7.464418219114499556e-05 1.454144258128853458e-03 8.739983357822916910e-05 1.765949069813398283e-03 1.384224391266200734e-04 -2.532233016104860554e-04 -3.051907702245678245e-04 5.456584204479534433e-04 2.073974429235114596e-04 2.905453927060531322e-04 3.358988198601795851e-04 4.525724009402680714e-01 8.051225426074615221e-02 8.333446575171759019e-01 8.030391195475671678e-03 2.894588001804893930e-03 1.131001089655771057e-02 3.637722802986320149e-04 8.314794978254167260e-05 1.203755545715510470e-03 -4.061493887957674624e-03 1.861380239450306090e-04 -3.183243668379543648e-03 -4.866044788409597949e-05 -7.700633985540739426e-05 5.220368438051857995e-04 1.955866546021235719e-04 -6.141609927123436313e-06 -1.336981237980708814e-04 1.804688455507444736e-04 -1.261392192723856691e-03 3.122772432174038097e-04 -4.299126948982068611e-05 8.862815556366795099e-04 2.588924800047505068e-04
-1.112576259874441947e-03 5.106984870166379233e-04 3.788900893500056922e-04 3.113371044670218413e-02 5.396207454580682905e-02 -1.185377959087426103e-02 8.569908005996067571e-04 2.333811772305442126e-04 4.629829021982815977e-04 -4.062816696249663129e-02 -5.558393199809932850e-02 1.038026563989833534e-02 -7.088362718962076467e-03 1.206637378065916755e-02 -2.968759752463190783e-03 -5.877048268720886856e-04 -3.562133757729587288e-04 -8.739983357824380582e-04 -4.373383737318135012e-01 -4.198730523936831105e-01 3.569928878021653984e-02 1.191944757394111740e-03 5.725870178207217304e-04 -5.339893615864330090e-03 -5.949330293247725651e-03 7.300012045681290168e-03 1.160055628926378452e-02 2.503414692600690154e-03 1.134355353539044306e-02 -1.389421138127667349e-03 -5.239265699369388685e-04 -3.067970374362830391e-03 9.925786505291542359e-04 1.675714647038080256e-03 5.376270843894221481e-04 4.771558481839348114e-04 1.370051445280431185e-04 -2.267671357705780544e-04 -4.195192011755721111e-04 2.699946210268488328e-03 -2.686245695815670138e-03 6.533728099389780192e-04 2.962145711002850575e-04 -9.921062189973631901e-06 -1.459813436522987805e-04 2.503887124133863558e-04 -6.188853080402829596e-05 -1.324698018126483625e-03 2.850651869249333590e-03 3.596148828095130628e-03 -2.848762143117778388e-04 -3.458198820501098489e-04 -6.141609927123436313e-06 2.938524134360443428e-04 -2.267671357705780544e-05 8.031336058532271074e-06 -7.795120292111452215e-05 2.806243305160903423e-04 1.573197004408385252e-04 3.434577243858474502e-04 -3.151685241984789054e-02 -4.889241176673577577e-02 8.030391195475671678e-03 4.813699374570003520e-01 4.377772626258362165e-01 -4.352181010123586102e-02 2.564830791871848623e-03 5.248714330023207357e-04 1.369106582214870424e-03 -2.555854592747701381e-04 1.067222832720293810e-03 -5.962085944634962047e-04 -1.946417915364272860e-04 7.700633985540739426e-05 9.850197460034510258e-04 -8.787226511110008027e-04 -3.434577243858474502e-04 -2.047045831862344574e-03 -1.970039492006788427e-04 -2.338536087634140396e-04 1.729099410250766085e-04 -3.774727947514558424e-04 2.777897413189635376e-04 1.984212437990389571e-05
2.527036269243346667e-03 2.546878393623304773e-03 -2.015392919161028938e-03 -3.380483833346652200e-02 -5.887961437129844017e-02 1.233377002825529131e-02 2.376330610262479721e-04 3.510166289115369993e-04 5.952637313977673927e-04 7.934015162773196822e-03 9.828938041056133057e-03 -7.222533274292992564e-03 1.177110407262454625e-02 -1.445404274771023775e-02 2.825140566475154401e-03 -5.541621880393609624e-04 -3.292847784001971638e-04 4.842423211767543168e-04 -4.155082574616323354e-01 -7.665811057255869088e-01 6.282772469137082316e-02 2.259640021647253694e-03 4.119602966498974697e-04 -8.314794978254167260e-05 -2.047990694927848739e-03 7.464418219114975521e-04 -1.978070828065472270e-03 -2.235073581938868369e-03 -7.030253640420853697e-03 -3.725122636564655136e-03 1.445640490537380887e-03 6.453414738804473744e-04 5.962085944634853626e-04 -1.327532607323220117e-03 -1.093206567027338490e-03 8.706913150524534612e-04 -4.010943713942533018e-04 -9.637603270248483109e-05 1.181078832137975616e-05 -2.593649115375552816e-04 1.677131941636594761e-03 -1.300604009950854286e-03 -1.138559994181696962e-04 -2.092871690549257153e-04 1.922796338721432033e-04 -1.120135164400109812e-03 1.497607959151554813e-03 1.236825753015379208e-03 -3.470482040355594728e-03 -2.803408715963814565e-03 1.294934831556595256e-03 8.881712817681154497e-04 1.432884839150361765e-03 1.086592525565907574e-05 1.837758662807573683e-04 -2.645616583990258001e-05 2.253498411720119415e-04 -1.719650779593694806e-04 2.159012105149081366e-04 -2.352709033619855734e-04 -4.641639810304084603e-03 -7.246154850935773543e-03 2.894588001804893930e-03 4.377772626258362165e-01 8.371184406016246582e-01 -7.217667229504587389e-02 1.653510364993870593e-04 7.421899381157949852e-04 1.806578181638961991e-03 2.078698744563596025e-04 9.699019369520910094e-04 -5.810907854119978441e-05 5.858151007406961139e-05 -6.188853080402829596e-05 -3.888111515399820346e-04 2.607822061361647625e-04 2.409400817562391828e-04 7.752601454156772759e-04 1.285013769366572835e-04 2.130666213177732004e-04 -9.354144350537428945e-05 -1.606267211708622619e-05 -5.088087608852507725e-04 1.332256922652146069e-04
-8.366762446868764025e-04 -1.645006597402441390e-03 -1.469262067180221714e-04 1.460758299588857563e-03 6.778447633408945031e-03 -7.596699048314451558e-03 -8.220308671683454471e-04 -5.522724619079412856e-04 -7.710082616200195950e-04 5.234872086110574363e-02 7.512747964926055899e-02 -1.936733068940616614e-02 -1.441861038274617427e-03 2.267671357706322645e-05 1.287375927030900286e-03 6.996711001588007579e-04 5.546346195722118158e-04 1.009586185711939567e-03 3.058238284785994021e-02 6.030777489512025025e-02 -1.652711955703292657e-01 9.358868665864934593e-04 4.838171327971912267e-03 6.771361160416104058e-03 7.098756212684984544e-03 -8.418257483949960138e-03 -1.440821688902326793e-02 -1.162181570821285183e-04 8.543451840156628813e-03 -1.610046663971125436e-03 2.257750295516327329e-03 3.926378469561040557e-03 7.322688759258328458e-04 -1.388948706593164280e-04 1.610991527036754935e-04 4.450305039497621422e-04 -1.407845967908933141e-04 1.577921319736975102e-04 3.354263883273124686e-04 -6.042399305220338968e-04 -1.069112558851721510e-03 5.338476321265763977e-04 -1.195251778123907795e-04 6.944743532974223966e-05 -2.645616583989715900e-05 -1.566582962948467883e-03 -7.488039795758099325e-04 3.132221062831131060e-03 4.922736572353001404e-04 -2.177909366463223924e-04 1.981377848795447434e-03 1.053522318267469983e-03 1.395090316521914019e-03 5.957361629306263777e-04 5.527448934407840075e-05 -1.020452110967601245e-04 4.105430020513137386e-04 -3.207810108088004868e-04 -2.522784385447680855e-04 -3.061356332902803734e-04 -4.740283514364278250e-02 -7.460686010005393443e-02 1.131001089655771057e-02 -4.352181010123586102e-02 -7.217667229504587389e-02 1.802222362906033826e-01 -1.401231926449026614e-03 -2.189720154784666022e-03 -1.516505220465762423e-03 9.684846423534381604e-05 -1.370051445280604657e-03 1.179189106007005883e-03 1.592094265722744650e-04 -2.636167953332969882e-04 -9.117928584108830935e-04 1.165016160021366438e-03 5.801459223463991365e-04 2.090509532885032919e-03 1.006279164981831696e-04 1.313359661338003512e-04 -1.497607959151815021e-04 8.976199124244819971e-06 -5.669178394267161865e-06 1.251943562066552308e-04
-1.216983628635453629e-03 4.677072175268497632e-04 -5.508551673093751728e-04 8.876988502352347807e-04 1.119662732867120723e-04 -5.740043124192757001e-04 3.111339589078937484e-02 5.522157701239926303e-02 1.086592525565907574e-05 -4.071320463841063275e-02 -5.654391287286144457e-02 1.803743592441824344e-03 -5.919567106677653401e-04 -1.686580572293647174e-04 9.510046756378725576e-04 -7.119070768597661122e-03 1.241833527263643509e-02 3.453474505172779690e-04 1.170212906882771905e-03 1.804688455507531472e-03 5.159897201846431157e-03 -4.377706485843763096e-01 -4.180324591416786362e-01 5.454741721501463886e-02 -5.774530626091203128e-03 4.736598548408006357e-03 -1.285722416665907586e-02 2.463258012307611381e-03 1.118198195115390273e-02 -8.092752157812624662e-04 -4.261332426351723511e-04 -3.209227402686568378e-03 -2.858210773775120717e-04 1.688470298425240324e-03 4.067635497884834923e-04 -5.031395824909735276e-04 1.370051445280214344e-04 -1.398397337251861862e-04 4.025116659927841780e-04 2.366881979605625283e-04 -2.787346043847140336e-05 1.681856256964759169e-04 2.727347239174135983e-03 -2.753803405013978932e-03 -9.732089576821364302e-05 3.037734756260179747e-04 1.535402481779883296e-04 1.320918565863633430e-03 3.415679982544331944e-04 1.370051445279130142e-05 -3.486544712472637586e-04 -5.669178394275293381e-06 1.559024058423808326e-05 1.828310032150502404e-04 -3.321193675973402315e-04 -7.180959299401276988e-05 -2.725929944575526502e-04 2.801518989832367783e-03 3.564495915393828002e-03 -4.455029354826184167e-04 -2.055077167920755198e-04 1.124387048195786467e-03 3.637722802986320149e-04 2.564830791871848623e-03 1.653510364993870593e-04 -1.401231926449026614e-03 4.817696145337960201e-01 4.371796367367741243e-01 -5.064985706895779038e-02 -3.147386115035805121e-02 -4.938799244470108707e-02 2.527981132309129689e-03 -3.477096081815566307e-04 -5.905394160691775432e-05 -9.391938873164928014e-04 -1.007696459580517071e-03 1.606267211707538417e-05 2.102792752739271118e-03 -3.618825541672286011e-04 2.872383719760537900e-04 -1.039349372281635382e-04 -2.518060070119199426e-04 -2.503887124133511192e-04 -1.039349372282069063e-04
2.497745514206414861e-03 1.103458331290307903e-02 1.289738084695189789e-03 1.729099410250223984e-04 7.624100077220072325e-03 -7.951022697956109872e-04 -3.312359206308902737e-02 -5.327374180243656110e-02 -1.061553654326018517e-03 -3.046238523851446320e-03 2.171295325003360765e-03 4.370936541977945775e-03 -6.269166440991025442e-04 -1.118245438268677255e-02 1.568472689079903823e-04 1.170449122649195976e-02 -2.200066405354202809e-02 2.262947042377326220e-04 1.674297352439449091e-03 -8.593057151106451436e-03 1.418239461631833412e-03 -4.128338225541380302e-01 -7.752870740130459737e-01 6.798525973555297197e-02 -3.617408247074056001e-03 -9.075882177684645169e-03 -1.558551626889894629e-03 -2.210979573763190240e-03 -1.069301531464859727e-02 4.999742912208454335e-03 1.110214102210385547e-03 -7.677012408899865775e-03 2.503887124133646717e-05 -1.561386216086997365e-03 -5.542094311926417868e-03 -7.294342867287028969e-04 -3.321193675973402315e-04 2.494438493476250178e-04 2.244049781062993926e-04 -2.088147375220775724e-04 -5.938464367992067009e-04 -2.319638826319726788e-04 1.242494931409697870e-04 1.852404040325939406e-03 7.256548344658823001e-04 -8.522664852711144857e-04 1.800909003244692119e-03 -8.234481617669115600e-04 1.559024058423808326e-05 9.869094721348735215e-04 -3.401507036557044512e-05 3.188912846773753890e-04 -7.558904525678707131e-06 -2.248774096391637986e-04 6.373101378218917930e-04 1.464537751851675233e-03 -4.393613255553865601e-05 -3.696776744593324639e-03 -2.702308367932761569e-03 -8.362038131541149957e-05 -4.393613255553865601e-05 1.433357270683204487e-03 8.314794978254167260e-05 5.248714330023207357e-04 7.421899381157949852e-04 -2.189720154784666022e-03 4.371796367367741243e-01 8.380302334600353564e-01 -7.102252206028018822e-02 5.455166909881033373e-03 8.715889349648842099e-03 -2.534595173769090427e-03 -2.456643970846121919e-05 5.980983205949104604e-04 3.689690271600537443e-04 -4.960531094981394939e-05 3.873938569414077902e-04 -2.966870026331765685e-04 2.272395673034153553e-04 -2.059801483249426362e-04 6.661284613262898752e-05 2.461368286176554912e-04 4.190467696427212577e-04 1.039349372284345888e-05
4.270781057012752128e-04 8.050233319856279872e-04 -7.497488426414845343e-04 6.037674989892399639e-04 2.636167953333024092e-04 -8.522664852710819597e-04 5.670123257330310709e-03 4.755023378189367558e-03 -5.777365215288383926e-03 -5.269501317468871376e-02 -7.800269795821837548e-02 -3.889528809998315986e-03 -5.749491754850099331e-04 -2.456643970847965062e-04 1.141867014911438806e-03 -1.103600060750153759e-03 3.302768846191939632e-03 1.204227977248356011e-03 -1.363437403820595131e-03 -3.332059601228972053e-03 7.375128659405288077e-03 5.851064534413838447e-02 7.031056774026712974e-02 -1.669053362424759990e-01 -6.942853806842733816e-03 4.710142382568102692e-03 -1.590582484817481407e-02 6.732149343191421234e-04 -6.955609458229706533e-03 -8.999820700894916280e-04 -2.704670525597040014e-03 -3.702918354520441137e-03 1.639809850541013589e-03 6.363652747563310324e-04 2.055077167920931380e-04 5.763664700835524103e-04 2.111768951863724972e-04 -7.133716146115378492e-05 3.713311848243296956e-04 1.988936753320985195e-04 1.417294598563402334e-06 -1.322808291995942152e-05 6.689630505231944184e-04 7.157337722758951156e-04 1.379500075937773514e-04 1.692249750687965836e-03 1.221707943964016373e-03 3.156315071006765820e-03 3.439301559187064351e-04 2.929075503703480569e-05 -3.826695416128613088e-04 -9.968305343249772577e-05 1.313359661337949302e-04 1.322808291994857950e-05 -1.223597670095419787e-03 -1.490049054625854422e-03 1.273675412578098142e-03 2.962145711003067415e-04 1.287375927030900286e-03 1.965787608211220193e-03 -1.814137086164787065e-04 1.359185520024923897e-03 1.203755545715510470e-03 1.369106582214870424e-03 1.806578181638961991e-03 -1.516505220465762423e-03 -5.064985706895779038e-02 -7.102252206028018822e-02 1.796798848908854052e-01 4.729181373342175587e-02 7.508259865363928198e-02 -4.790455743153520379e-03 -2.551130277419003112e-05 -1.091316840895961097e-04 -1.015255364106204018e-03 -1.053994749800345231e-03 5.432962627836043085e-05 2.268143789238663815e-03 4.724315328552986665e-05 1.199976093452714485e-04 9.306901197250988349e-05 -5.196746861409261113e-05 -1.851931608793045076e-04 -6.188853080404455899e-05
1.234936026883954110e-03 1.959173566751291982e-03 -7.747877138828264225e-05 1.027538583960410125e-03 1.065805538121733119e-03 6.736873658517842679e-04 -4.198593518792301249e-02 2.362346636890024637e-02 5.311972912272565350e-02 3.851309098990320090e-02 -7.765829537076678404e-03 -5.919378134064726127e-02 -1.305800756812248910e-03 -1.428632955354649983e-03 2.754275836546930074e-04 2.306410743399935417e-03 -8.208970314895026182e-03 -2.429242941942346030e-03 -8.487232487746819432e-03 -2.556327024280441104e-03 -1.244526387000919644e-02 -4.373955379472889704e-01 3.420829486252498219e-02 4.262333981205150835e-01 7.164424195751938930e-03 5.081473567392427726e-03 3.601345574956549105e-03 -3.481347965611308014e-03 5.242100288563256161e-03 -9.449103088640390530e-03 -4.549515661395704333e-04 7.894330914013296223e-04 1.689415161490823419e-03 -9.434457711121071143e-04 -1.791932804120447732e-03 2.579003737857507583e-03 1.629888788351680287e-04 -4.039289605913421594e-04 1.615715842365341532e-04 1.776342563536122479e-04 -6.278615071647906986e-04 3.004664548960376061e-04 1.247219246738612980e-04 -1.612408821635404532e-03 2.196806627777474902e-04 1.964370313612654080e-03 4.809353004467712377e-04 1.944528189232725898e-03 -1.346429868637698778e-04 -1.894450446750001356e-04 7.842363445398977014e-05 2.409400817562283408e-04 4.464477985483363866e-04 -2.333811772305496336e-04 2.596011273040292264e-03 2.141532138433434665e-03 -1.899174762078482785e-04 -3.694414586929073083e-04 -8.385659708183015003e-04 -1.069112558851718908e-03 3.011751021953022311e-03 -3.358988198601633220e-04 -4.061493887957674624e-03 -2.555854592747701381e-04 2.078698744563596025e-04 9.684846423534381604e-05 -3.147386115035805121e-02 5.455166909881033373e-03 4.729181373342175587e-02 4.695289135175132467e-01 -5.622076970438839860e-02 -4.503000052672336828e-01 -4.993601302281523886e-04 2.159012105149081366e-04 -3.873938569414674214e-05 -2.466092601505036341e-04 1.096041156224496736e-04 -1.322808291995129001e-04 -1.870828870107160528e-04 -4.322748525626617057e-04 3.056632017574539145e-04 -7.209305191373032926e-04 6.207750341719601344e-04 -3.084977909545644562e-04
-1.211314450241167493e-03 -2.536484899900504682e-03 3.448750189845111412e-05 -3.271588365023458261e-03 -4.237710849712731601e-04 5.820356484778459183e-04 6.088839324899950056e-02 -3.376562651623947475e-02 -7.699263934097358431e-02 3.138362672758254496e-03 -5.252493782286067961e-03 -8.935570012426591324e-03 1.658707111855200166e-03 2.141532138433431629e-03 -7.606147678971544521e-04 2.147673748360552463e-03 8.300622032268962364e-03 -4.248104343435544702e-03 -7.577801787000113844e-04 1.009113754179077763e-03 -2.020589666022450451e-03 3.384735717142344641e-02 -1.582976337138510270e-01 -6.378581584000153626e-02 3.669848147220427549e-03 2.006889151569639634e-03 3.798821955690087366e-03 8.059681950512754406e-03 -9.614454125139774987e-03 1.251093185307608838e-02 -5.007774248268919738e-04 7.128991830787554090e-04 7.313240128601257179e-04 7.984092905255263037e-04 2.934744682097600171e-03 -3.864962370289830914e-03 -1.686580572293674279e-04 2.456643970847965062e-04 -1.833034347478929623e-04 -1.814137086164949696e-04 6.495933576761386656e-04 -2.385779240919876261e-04 -1.633195809081020976e-03 2.817109230416622347e-03 8.815572403081221864e-04 -6.519555153403902223e-04 7.270721290644050448e-04 1.100293040020178812e-03 -2.692859737275614396e-05 1.001554849653241847e-04 1.171630201481283808e-04 -3.949527614670864974e-04 -5.026671509581327572e-04 3.590479649700746914e-04 -2.073029566169396626e-03 -1.422018913894681005e-03 1.812719791566080006e-03 -2.220428204420966251e-05 1.486742033895874053e-03 1.375248192142010124e-03 4.913287941695930125e-04 2.372551157999694578e-03 1.861380239450306090e-04 1.067222832720293810e-03 9.699019369520910094e-04 -1.370051445280604657e-03 -4.938799244470108707e-02 8.715889349648842099e-03 7.508259865363928198e-02 -5.622076970438839860e-02 1.760544453077532434e-01 6.261560293311876912e-02 -3.826695416129588870e-05 -1.464537751851577654e-04 -4.015668029269930245e-05 2.867659404432137786e-04 8.598253897970642434e-05 6.850257226402969076e-05 -2.277119988362851823e-04 6.061296566534589945e-04 -2.603097746033057776e-04 6.075469512520142654e-04 -1.130056226590056339e-03 3.992046452627848359e-04
1.412570283237414570e-04 -4.724315328579007517e-06 -1.155567529364262633e-03 6.443966108147657253e-04 1.075726600311685066e-03 1.149898350969987340e-03 -9.305483902652357184e-03 1.576409538831821666e-02 1.256620634242018933e-02 4.282497359027419292e-02 -6.892776064359909527e-03 -6.745093967189354223e-02 -4.081808443870296559e-04 -7.785671661456603550e-04 3.897560146056864520e-04 -3.042931503121487635e-03 -2.519949796250567711e-03 6.888051749031416822e-04 -1.437278452405912378e-02 -1.963897882079803335e-03 -1.139977288780024377e-02 4.238041551785726724e-01 -6.312157710480686967e-02 -7.730146783400114741e-01 6.436407203621360984e-03 5.409341051194061813e-03 2.959311121806086110e-03 -1.351626615499451189e-03 -2.985767287645972210e-04 -1.304383462213694941e-03 -2.401369481503789084e-03 -3.151118324145420527e-04 1.710674580469314461e-03 4.204640642414500008e-04 -2.677741928224283870e-03 3.245604630716486766e-04 1.507056589808561040e-04 -4.880217734396234859e-04 -5.102260554838819375e-05 2.508611439462236567e-04 -5.248714330023153147e-04 3.992046452628173620e-04 6.944743532973844495e-04 -1.156039960897102536e-03 1.578393751269823245e-03 2.470816916833843031e-04 3.992046452628065199e-04 1.592094265722625388e-03 -6.377825693547507779e-05 -2.872383719760727636e-04 2.220428204419339947e-05 2.182633681792030614e-04 3.084977909545752982e-04 4.724315328554070867e-05 4.492823877454469282e-04 -1.559496489955593951e-03 2.777897413189364326e-04 -3.094426540202824261e-04 1.086592525568075979e-05 6.113264035148536189e-04 4.057714435694846113e-03 -1.512253336670058663e-03 -3.183243668379543648e-03 -5.962085944634962047e-04 -5.810907854119978441e-05 1.179189106007005883e-03 2.527981132309129689e-03 -2.534595173769090427e-03 -4.790455743153520379e-03 -4.503000052672336828e-01 6.261560293311876912e-02 8.364598710448242214e-01 -1.483435013165937053e-04 5.102260554836922021e-05 1.771618248207803680e-04 -2.683411106618651537e-04 2.362157664284082748e-06 -5.952637313977673927e-04 1.285013769366572835e-04 -8.158892572412409843e-04 2.192082312449210313e-04 -1.516505220465740739e-04 1.551937585429912642e-03 -3.335366621958955023e-04
-9.163754442795702532e-03 -1.282793341162203823e-02 1.319501271265078159e-03 -8.513216222053856738e-04 -4.752661220525067863e-04 -2.447195340190460103e-04 -8.673842943223960059e-04 -4.988876986952771406e-04 5.083363293524188926e-04 -1.595873717985378006e-03 8.845808021184054654e-03 -8.943128916952280440e-04 -7.427096128019398252e-03 3.236628431592177869e-03 -2.597900999171709122e-03 -7.404891845975166906e-03 3.397727584295869192e-03 1.362020109222039860e-03 -6.452942307271576812e-03 -2.125941897849223470e-04 4.034565290584940164e-04 -6.077359238651578593e-03 -4.176294750441565001e-04 -2.442471024862222619e-04 -4.397770653044145994e-02 9.193139684139345347e-02 -9.618233577402615642e-03 7.171038237212051455e-03 4.218813588398531581e-04 1.110214102210204892e-04 -4.213451490500607077e-01 4.012016133521729699e-01 -4.273426673596596170e-02 9.386269694770528471e-03 4.143224543141740715e-04 -2.839313512460736382e-04 7.247099714001209621e-04 -4.436132093511824769e-04 7.464418219115312707e-05 2.740102890560645529e-04 -2.551130277419084427e-04 1.577921319737191942e-04 3.930630353356288735e-04 -1.875553185435913008e-04 -1.639337419008209465e-04 -4.965255410310201629e-04 -3.085922772611308321e-03 3.325917991301829534e-04 -1.055412044398916765e-03 1.294462400023752534e-04 1.173519927612763115e-03 -3.170015585459502912e-04 -9.306901197250446248e-05 3.458198820501423749e-04 -2.896005296403460043e-04 -3.132221062831163586e-04 -3.193637162102235319e-04 -9.599808747621282196e-04 -1.880277500764448648e-04 -1.087537388633067533e-03 -2.513335754790717996e-04 4.346370102271219713e-05 -4.866044788409597949e-05 -1.946417915364272860e-04 5.858151007406961139e-05 1.592094265722744650e-04 -3.477096081815566307e-04 -2.456643970846121919e-05 -2.551130277419003112e-05 -4.993601302281523886e-04 -3.826695416129588870e-05 -1.483435013165937053e-04 4.624887388149023781e-01 -4.471710912251324888e-01 4.742598428875269279e-02 2.979342218799147651e-02 -4.618537908347447596e-02 4.785731427824952214e-03 -2.981042972317426813e-04 -7.275445605973887130e-05 -6.614041459973747650e-05 -2.896005296403460043e-04 -1.606267211708080518e-05 3.684965956271893384e-05
-2.352236602086877487e-03 5.235013815570437740e-03 4.518335180228816306e-03 1.308635346009738923e-04 5.900669845363727684e-04 -1.993661068649954515e-04 2.796794674503723724e-04 6.273890756319452661e-04 -1.483435013165937053e-04 -1.089521601071066596e-02 4.325583114823841439e-03 -3.137890241225400716e-03 4.677072175270340776e-05 6.004604782591864117e-04 6.812462703774521330e-04 1.291627810826576940e-03 -1.384696822799092245e-03 -1.151315645568561693e-03 6.198301711062611380e-04 2.404676502233720663e-04 -1.067695264253282900e-04 -3.732209109556707677e-05 -3.793625208828497694e-04 4.866044788410492416e-04 1.312887229804743372e-03 1.117300575202973250e-03 4.110154335840168695e-05 -1.294462400026463039e-04 -5.338476321263534586e-05 8.031336058538512013e-05 4.080887202381386913e-01 -8.826924932815842784e-01 8.350652531598352912e-02 -1.625164473024283060e-04 -1.601542896379792077e-04 4.015668029270662759e-05 -7.015608262902258557e-04 2.099958163542152770e-03 -3.311745045316168406e-04 2.116493267191989561e-04 1.360602814623468326e-04 -1.606267211707538417e-05 1.256667877395358998e-04 1.974763807335622222e-04 -3.307020729989042229e-05 2.064998230110848092e-03 1.395562748054794688e-03 3.212534423417787340e-05 -2.834589197121383658e-06 3.831419731456986097e-04 -8.031336058564797140e-06 -1.795239824850698718e-04 -1.181078832137704565e-05 -7.228202452688259685e-05 -2.206255258434546181e-04 1.322808291993773748e-05 -1.209424724109677343e-04 4.025116659927652045e-04 1.544851112436737735e-04 4.483375246797398003e-04 2.026731275949324521e-04 -1.464537751850927133e-05 -7.700633985540739426e-05 7.700633985540739426e-05 -6.188853080402829596e-05 -2.636167953332969882e-04 -5.905394160691775432e-05 5.980983205949104604e-04 -1.091316840895961097e-04 2.159012105149081366e-04 -1.464537751851577654e-04 5.102260554836922021e-05 -4.471710912251324888e-01 9.149005130339993297e-01 -9.014655051026587707e-02 4.625340922420563550e-02 -4.889052204060435891e-02 5.120212953086563518e-03 -1.757445302222196762e-04 -3.070804963558465550e-05 -5.669178394264451359e-05 -1.908623392735770904e-04 -9.921062189976342406e-06 1.502332274480079610e-04
3.387334090573307843e-04 4.421014284460643429e-03 4.586554293573137653e-02 -2.962145711003338466e-04 -9.921062189963060930e-05 -4.025116659928221251e-04 6.661284613263711903e-05 -1.398397337251943177e-04 -1.809412770836224321e-04 1.240132773745297127e-03 -3.063246059034215388e-03 -2.380251791985243254e-02 -5.807128401858282704e-03 7.987872357518709110e-03 -3.728902088827488852e-03 5.669650825797383636e-03 -8.573687458259374866e-03 -1.698391360615078430e-03 3.599928280357991665e-03 3.124189726772606812e-03 8.390384023511469327e-04 -3.645281707512102072e-03 -2.854903753045042770e-03 1.522646830392877619e-03 -2.513335754789416954e-04 -2.064525798577983957e-04 1.482490150100170944e-03 5.952637313986347545e-05 1.204700408781226407e-04 9.977753973905529802e-04 -4.326055546356673276e-02 8.331613540824280018e-02 -1.047593302530154813e-01 1.799964140174626498e-04 6.614041459975983817e-06 -1.100765471553029394e-04 6.991986686259580360e-05 -3.330642306630338069e-04 -1.081395778705954939e-03 2.598373430701649001e-05 -4.100705705184655957e-04 -4.771558481837800958e-05 -1.181078832138517717e-05 3.684965956271920489e-04 -9.212414890679462409e-05 -3.217258738745536932e-04 6.850257226403782228e-05 1.254305719731023307e-03 -2.076336586899382199e-03 -1.866104554778841729e-04 2.276175125297209747e-03 1.478710697837265888e-04 9.117928584108749620e-05 -5.905394160692236218e-04 -8.787226511109628557e-05 -1.965315176678306998e-04 -1.866104554778733309e-04 2.054604736388031955e-03 7.903779544670428217e-04 2.108934362666394988e-03 1.275565138709772606e-05 1.048798002938896396e-04 5.220368438051857995e-04 9.850197460034510258e-04 -3.888111515399820346e-04 -9.117928584108830935e-04 -9.391938873164928014e-04 3.689690271600537443e-04 -1.015255364106204018e-03 -3.873938569414674214e-05 -4.015668029269930245e-05 1.771618248207803680e-04 4.742598428875269279e-02 -9.014655051026587707e-02 7.792947107062579704e-02 -4.975176472499971865e-03 5.383357316887012363e-03 -9.004545016223460593e-04 -3.165291270130533591e-05 -6.330582540262422436e-05 -1.417294598552560313e-06 3.118048116846532450e-05 6.141609927120183707e-05 1.370051445277774890e-05
-1.365327129952069018e-03 -8.933207854762318517e-03 8.144719626426613190e-04 -5.097536239509741635e-04 4.710142382568138688e-04 -3.571582388386712777e-04 -5.777837646821042117e-04 4.818801635124946286e-04 3.708587532914842631e-04 -9.516188366305858987e-03 1.280950858184066836e-02 -1.216983628635453629e-03 -4.702111046509568903e-03 4.256608111026928369e-04 -3.448750189845653513e-05 -4.489989288257499253e-03 4.771558481839427261e-05 -4.535342715411588193e-04 -6.357038706101962242e-03 -3.675989757147678054e-03 -1.331312059586447182e-03 -6.212002225515359313e-03 -3.477568513348421389e-03 2.258222727048695387e-03 -4.569499515237027132e-02 -9.306995683557489629e-02 1.011901100222931116e-02 5.504299789298009588e-03 -8.196687095040860842e-04 1.899174762078569792e-04 -4.214934925513770247e-01 -3.979947481071506310e-01 4.340322978648915309e-02 6.965530520419531413e-03 -3.236156000059340677e-04 -9.921062189962564907e-05 -4.762109851182139142e-04 3.062301195968565072e-03 -4.062911182556316631e-04 2.253498411720444676e-04 3.661344379629133871e-04 8.267551824970437169e-05 4.062911182556045581e-04 3.907008776713908694e-04 -2.612546376690454315e-04 5.569967772365473982e-04 1.459813436522987805e-04 1.984212437993100077e-05 -1.403121652580668552e-04 1.592094265722744650e-04 2.206255258434600391e-04 -1.936969284706984741e-04 -7.558904525687380749e-05 9.826575883390992888e-05 -2.196806627777474902e-04 -1.199976093452660274e-04 -7.228202452687175483e-05 -1.951142230692537449e-04 2.551130277419003112e-05 -9.401387503822243238e-05 -2.588924800047505068e-04 2.116493267192152191e-04 1.955866546021235719e-04 -8.787226511110008027e-04 2.607822061361647625e-04 1.165016160021366438e-03 -1.007696459580517071e-03 -4.960531094981394939e-05 -1.053994749800345231e-03 -2.466092601505036341e-04 2.867659404432137786e-04 -2.683411106618651537e-04 2.979342218799147651e-02 4.625340922420563550e-02 -4.975176472499971865e-03 4.614635623886061411e-01 4.461553634294934678e-01 -4.859241774337262620e-02 7.984092905256130399e-05 -5.763664700834622047e-05 -6.283339386975710789e-05 1.039349372282177483e-05 -7.039229839545749906e-05 4.724315328535639430e-06
1.098970231728174651e-02 4.365739795116519058e-03 -3.190330141372363371e-03 -2.281844303691007991e-04 5.168400969437667806e-04 -1.190527462795968466e-04 -3.198361477431150429e-04 5.050293086223951559e-04 4.866044788411766353e-05 2.287041050552836297e-03 5.273280769731722786e-03 4.479595794534671840e-03 1.162181570823995688e-04 -4.313299894969627093e-04 4.341645786941030665e-04 -6.760495235160575087e-04 2.045628537263683919e-04 -1.932244969378259366e-04 -1.284068906300898233e-03 -1.402649221047617013e-03 -1.178244242941285311e-03 -1.445640490537435097e-04 5.688075655578606928e-04 6.666008928589265987e-04 -1.428160523821793600e-03 1.125804342794347376e-03 2.267671357705848306e-05 2.603097746029479909e-04 -1.653510364994094210e-04 1.861380239450170023e-04 -4.072808623169560938e-01 -8.836104277499221560e-01 8.538255093295221698e-02 3.084977909547812966e-04 -1.979488122663941021e-04 5.669178394264493711e-06 -2.052715010256644587e-03 1.345957437104980739e-03 -3.307020729989584330e-05 -1.955866546021235719e-04 1.847207293464536541e-04 -3.873938569415487365e-05 -1.162181570824212529e-04 1.507056589808804985e-04 -4.440856408839764097e-05 6.807738388445823061e-04 2.107044636534961650e-03 -3.968424875985115952e-04 1.001554849653458687e-04 5.475481465793893832e-04 -5.196746861409261113e-05 -1.195251778124124635e-04 -8.267551824968268764e-05 1.138559994181588542e-04 -9.637603270250651513e-05 -1.209424724109839974e-04 8.078579211824674783e-05 -1.336981237980627499e-04 2.692859737276698598e-05 -1.294462400023752534e-04 1.436191859880363818e-04 -1.181078832138409297e-04 -6.141609927123436313e-06 -3.434577243858474502e-04 2.409400817562391828e-04 5.801459223463991365e-04 1.606267211707538417e-05 3.873938569414077902e-04 5.432962627836043085e-05 1.096041156224496736e-04 8.598253897970642434e-05 2.362157664284082748e-06 -4.618537908347447596e-02 -4.889052204060435891e-02 5.383357316887012363e-03 4.461553634294934678e-01 9.162545018071630576e-01 -9.193470386212346246e-02 1.105489786881784856e-04 4.299126948983152813e-05 -1.275565138709501556e-05 1.096041156224496736e-04 -2.834589197126804669e-06 -1.096041156224388316e-04
-1.211786881774034718e-03 -3.029703420201568763e-03 -2.371889753853704402e-02 -2.645616583989797216e-04 -1.218873354766911252e-04 -3.940078984013658170e-04 1.332256922652173175e-04 -9.779332730106991747e-05 -2.220428204420261519e-04 -2.017282645292117716e-04 4.345897670736598682e-03 4.578948145894167626e-02 3.617880678606494749e-03 -2.867659404432132148e-03 1.453671826595994473e-03 -3.610321774080788720e-03 3.118048116845485978e-03 9.099031322794525747e-04 -5.649808701417422495e-03 -8.531641051835247430e-03 -1.733351294046377687e-03 5.809018127989710838e-03 8.043619278395641725e-03 -3.672682736417695083e-03 2.385779240916732075e-04 1.511780905137198323e-04 1.417767030098985052e-03 -2.834589196988568892e-06 1.379500075937709004e-04 9.850197460034588320e-04 4.438210792256511855e-02 8.515389407105020125e-02 -1.053238859347776779e-01 1.067695264252984744e-04 1.228321985424077399e-05 -1.044073687610375665e-04 3.632998487657567669e-04 -7.228202452686362332e-05 1.262337055789569239e-03 5.905394160693401735e-05 3.585755334372292590e-04 -1.143284309510069971e-04 6.614041459944474191e-06 -4.006219398613563697e-04 -1.842482978135675641e-05 -8.456524438114031150e-05 -3.264501892030622276e-04 -1.070057421917431457e-03 9.599808747621227985e-04 2.040904221935175384e-04 -1.010531048777654718e-03 3.590479649701451646e-05 -6.330582540261609284e-05 1.785791194193410598e-04 5.432962627836314135e-05 1.247219246738233509e-04 4.747936905196532224e-04 -9.694295054192401560e-04 -4.010943713942126442e-04 -9.377765927179321096e-04 1.275565138709393136e-04 -1.955866546021208614e-04 -1.336981237980708814e-04 -2.047045831862344574e-03 7.752601454156772759e-04 2.090509532885032919e-03 2.102792752739271118e-03 -2.966870026331765685e-04 2.268143789238663815e-03 -1.322808291995129001e-04 6.850257226402969076e-05 -5.952637313977673927e-04 4.785731427824952214e-03 5.120212953086563518e-03 -9.004545016223460593e-04 -4.859241774337262620e-02 -9.193470386212346246e-02 7.882047694159102780e-02 9.448630657106515431e-05 4.440856408840577248e-05 -1.228321985423060959e-05 1.483435013165801527e-04 -5.480205781122483681e-05 4.629829021985255432e-05
5.962085944635070467e-04 8.045509004527473182e-04 -4.998325617609951105e-04 -7.758270632551042198e-03 7.261272659987087590e-04 8.527389168039540418e-03 1.446679839909733450e-02 -7.412450750500878573e-04 -6.703803451217790060e-03 2.725929944575418082e-04 -8.636048420596325464e-04 -4.573137238039954623e-04 -6.461446074862984765e-03 3.968424875985929103e-05 -2.127831623980624282e-03 -5.155172886517855185e-03 -1.127694068925783099e-03 6.524279468732736018e-04 -6.611206870778133307e-03 -8.640772735924833999e-04 -2.342787971429811412e-03 -4.867462083008934279e-03 1.223597670095426509e-03 -4.818801635124241554e-05 4.390778666358110746e-03 -1.639337419008126794e-04 3.788900893500131732e-04 -4.380763117861355416e-02 -9.855394206896010700e-03 -9.615918662891620450e-02 5.479733349589385738e-03 2.177909366463252655e-04 5.102260554838480562e-05 -4.304370938998622331e-01 -4.542098486331447305e-02 -4.165135917635485741e-01 1.667683310979423301e-04 -3.590479649699012191e-05 1.970039492006978163e-04 1.157457255495839520e-04 -6.094366773835369414e-05 -4.114878651170642346e-04 -9.495873810390787623e-05 4.969979725638493323e-04 5.237848404767559557e-03 -1.062970948924476210e-04 -5.196746861405466406e-06 1.762169617550542666e-04 -2.867659404432137786e-04 -6.141609927120183707e-05 4.771558481841053564e-05 -6.585695568003943276e-04 -5.560519141707860602e-04 2.262947042377299114e-04 4.393613255553865601e-05 1.436191859880363818e-04 1.662958995651050292e-04 -4.162121804455781900e-04 -1.417294598566112840e-06 4.110154335842811438e-05 -5.480205781122483681e-04 5.938464367992175429e-04 1.804688455507444736e-04 -1.970039492006788427e-04 1.285013769366572835e-04 1.006279164981831696e-04 -3.618825541672286011e-04 2.272395673034153553e-04 4.724315328552986665e-05 -1.870828870107160528e-04 -2.277119988362851823e-04 1.285013769366572835e-04 -2.981042972317426813e-04 -1.757445302222196762e-04 -3.165291270130533591e-05 7.984092905256130399e-05 1.105489786881784856e-04 9.448630657106515431e-05 4.471366037232340496e-01 5.039049215742018306e-02 4.619326869007315817e-01 3.923024205677762277e-02 4.859903178483252970e-03 4.450777471030505084e-02
-5.210919807394217510e-04 -8.069130581169934539e-04 9.784057045434850844e-04 8.820296718409947239e-04 -1.391877782098511346e-02 1.970039492006951058e-03 2.631443638003837932e-04 6.943326238375476141e-03 -4.880217734396289069e-04 8.088027842483399470e-04 -9.278555305279693197e-04 -7.369931912543840977e-04 4.965255410309903474e-04 4.443218566504814927e-03 -5.404616735865506658e-03 5.291233167980163637e-04 -1.953031956824125177e-03 -3.420404297872926130e-03 -5.243990014694725928e-04 5.585085581416267611e-03 4.434242367380567505e-03 -6.529003784061434288e-04 -7.993541535912971827e-04 3.556937010868130213e-03 -6.094366773852987699e-05 -1.445640490537445668e-04 4.251883795698338520e-06 1.222652807029720682e-03 3.870773278143957441e-02 -2.306883174932802642e-03 -1.733823725576591219e-04 7.558904525686838648e-06 2.834589197128837548e-06 -4.771841940759052186e-02 -1.380728397923123851e-01 -8.636426365822569284e-02 -9.306901197252343601e-05 2.187357997120430728e-04 2.163736420477617006e-04 1.181078832136891413e-05 2.532233016104833449e-04 8.503767591396134938e-05 -1.199976093452660274e-04 4.247159480369802880e-04 6.708527766546628843e-05 -2.220428204421779402e-05 2.645616583990285106e-04 -2.626719322675898603e-04 2.017282645292442977e-04 4.582585868697188532e-04 -1.960590861349771358e-04 -5.862875322735144413e-04 -1.121552458998670504e-03 1.591621834189758163e-03 4.133775912484459643e-04 8.102200788469656910e-04 8.215584356355027252e-04 -3.250328946044961148e-04 -4.166846119784453064e-04 -3.354263883273314421e-05 6.047123620548793292e-04 -1.490049054625854422e-03 -1.261392192723856691e-03 -2.338536087634140396e-04 2.130666213177732004e-04 1.313359661338003512e-04 2.872383719760537900e-04 -2.059801483249426362e-04 1.199976093452714485e-04 -4.322748525626617057e-04 6.061296566534589945e-04 -8.158892572412409843e-04 -7.275445605973887130e-05 -3.070804963558465550e-05 -6.330582540262422436e-05 -5.763664700834622047e-05 4.299126948983152813e-05 4.440856408840577248e-05 5.039049215742018306e-02 5.100748773932930330e-02 9.672043528994839212e-02 -4.819274066657705524e-03 5.135755950517514185e-02 -9.592249843095560988e-03
3.736933424885622787e-04 7.190407930059324049e-04 1.511780905137150889e-04 7.148361523634690073e-03 1.718705916527868416e-03 2.336646361502650246e-03 1.742799924703427282e-03 -2.787346043846977706e-04 4.785258996292110142e-03 2.508611439462670248e-04 -4.445580724169112888e-04 4.426683462854861910e-04 -7.870709337370407691e-04 -1.034152625420422470e-03 1.633668240613896224e-03 -1.006751596514831627e-03 -1.158874550094245604e-03 -3.377885459915911303e-04 -7.162062038087568111e-04 8.739983357824543213e-05 5.220368438051803785e-04 -9.089582692137264733e-04 1.201865819584078433e-03 -1.387058980463365485e-03 -3.014113179617555760e-04 6.425068846833055264e-05 -1.062970948924659169e-04 1.401657114828628974e-02 -2.032872885876680843e-03 1.937252743626757118e-02 2.456643970847639802e-04 -4.110154335842443487e-05 -5.196746861409803214e-05 -4.373771131175074878e-01 -8.637135013121852167e-02 -9.245263055159278487e-01 -9.732089576819195897e-05 -1.001554849653458687e-04 4.535342715411018986e-05 4.488099562126313113e-04 1.303911030681040653e-04 9.599808747621282196e-04 -1.831144621347417789e-03 -1.700753518280961711e-05 1.422018913894594269e-04 -1.620440157693850067e-04 1.464537751851577654e-04 -1.984212437992557976e-05 3.354263883273856522e-05 1.247219246738504560e-04 -1.015727795638902975e-04 3.585755334372265485e-04 4.322748525626861002e-04 -2.730654259904333192e-04 2.489714178147877169e-04 6.519555153404119063e-05 1.502332274480079610e-04 -1.936969284707743683e-05 1.181078832138246666e-04 8.173065518397555976e-05 1.544851112437171416e-04 -1.407845967909041561e-04 3.122772432174038097e-04 1.729099410250766085e-04 -9.354144350537428945e-05 -1.497607959151815021e-04 -1.039349372281635382e-04 6.661284613262898752e-05 9.306901197250988349e-05 3.056632017574539145e-04 -2.603097746033057776e-04 2.192082312449210313e-04 -6.614041459973747650e-05 -5.669178394264451359e-05 -1.417294598552560313e-06 -6.283339386975710789e-05 -1.275565138709501556e-05 -1.228321985423060959e-05 4.619326869007315817e-01 9.672043528994839212e-02 9.320941862407380318e-01 -4.449029474358939112e-02 -9.686263718133764772e-03 -3.694792532155327658e-02
5.229817068708631118e-04 9.028166592866355630e-04 3.718036163571751280e-04 1.449136483880585080e-02 4.856596157753339821e-04 6.806793525380223919e-03 -7.222060842760149625e-03 -6.661284613260892978e-04 -8.534948072565261626e-03 2.102320321206978954e-04 -7.374656227872593457e-04 5.366822213237086234e-04 -5.139110214400801485e-03 -1.310525072140827918e-03 -1.473986382508838669e-04 -7.060489258523558118e-03 6.803014073117395841e-04 2.232711424274500152e-03 -5.429655607106832066e-03 9.084858376808945934e-04 -6.991986686259580360e-04 -6.692465094429271566e-03 -1.473986382508770906e-04 1.871773733172997761e-03 4.683213785195447162e-03 -2.357433348948366437e-04 -3.340090937287484157e-04 -4.364747688897533534e-02 1.071994391202133953e-02 9.615824176585049954e-02 5.799097065799707282e-03 2.461368286176550033e-04 1.417294598569500972e-06 -4.302816639255523934e-01 4.371503459817370485e-02 4.165778424520168999e-01 1.365327129951949756e-04 -1.469262067180059084e-04 -3.307020729987686977e-04 1.747996671563065499e-05 -6.056572251205945886e-04 -5.202888471336265287e-03 7.795120292116873226e-05 1.511780905136825628e-05 4.814077319796302226e-04 -5.763664700835164148e-05 -1.388948706594682163e-04 -3.458198820501288224e-04 -5.088087608852561936e-04 -6.661284613260730347e-05 -8.598253897968474030e-05 -1.407845967909149981e-04 2.881832350417690494e-04 -7.558904525678707131e-06 -5.801459223463774524e-04 -7.299067182615481125e-04 4.440856408839764097e-05 -2.428298078876642806e-04 -1.814137086164407595e-04 -4.157397489128709933e-05 3.354263883273856522e-05 -2.801518989832313573e-04 -4.299126948982068611e-05 -3.774727947514558424e-04 -1.606267211708622619e-05 8.976199124244819971e-06 -2.518060070119199426e-04 2.461368286176554912e-04 -5.196746861409261113e-05 -7.209305191373032926e-04 6.075469512520142654e-04 -1.516505220465740739e-04 -2.896005296403460043e-04 -1.908623392735770904e-04 3.118048116846532450e-05 1.039349372282177483e-05 1.096041156224496736e-04 1.483435013165801527e-04 3.923024205677762277e-02 -4.819274066657705524e-03 -4.449029474358939112e-02 4.477271431393032852e-01 -4.880123248089469901e-02 -4.624013389813241282e-01
-7.195132245387615743e-04 -9.892716297991792883e-04 -7.308515813272687929e-04 -1.516505220466011789e-04 7.094976760422052817e-03 -3.623549857001011386e-04 -8.300622032268750077e-04 -1.384224391266253816e-02 1.856655924121632106e-03 6.377825693547399359e-04 -7.180959299401846194e-04 9.486425179735938958e-04 7.228202452687446534e-04 -8.059681950512754840e-04 3.571109956853791342e-03 5.820356484777971292e-04 5.647918975286027321e-03 4.506524391907439260e-03 -5.319579059951512999e-04 -1.810357633901804163e-03 -3.441663716851418690e-03 -4.880217734396072229e-04 4.441801271906253151e-03 -5.370129233967064000e-03 4.251883795855547835e-06 -3.543236496415240087e-05 -3.779452262841386445e-06 -1.533512755648815985e-03 3.870253603457816244e-02 -2.050352852592335351e-03 -8.976199124266504015e-06 3.448750189844315201e-05 -8.976199124252951488e-06 4.631151830274659459e-02 -1.376930048398966600e-01 -8.492712693527963708e-02 -6.897500379691307026e-05 1.483435013165801527e-04 -2.518060070119172321e-04 1.280289454037901670e-04 4.341645786940895139e-04 -1.889726131422116238e-05 -3.070804963560091853e-05 2.272395673034370393e-04 9.165171737394919166e-05 1.020452110967465719e-04 1.681856256965301270e-04 2.168460735806179750e-04 -2.399952186905456074e-04 -2.541681646761958938e-04 1.450364805865997841e-04 3.392058405901599537e-04 5.834529430764011891e-04 -9.108479953451732551e-04 -6.637663036617970835e-04 -1.494773369954406324e-03 -1.158874550094240400e-03 2.489714178147958484e-04 1.629888788350975556e-04 1.266116508052457382e-04 -4.015668029270716291e-04 8.163616887740891273e-04 8.862815556366795099e-04 2.777897413189635376e-04 -5.088087608852507725e-04 -5.669178394267161865e-06 -2.503887124133511192e-04 4.190467696427212577e-04 -1.851931608793045076e-04 6.207750341719601344e-04 -1.130056226590056339e-03 1.551937585429912642e-03 -1.606267211708080518e-05 -9.921062189976342406e-06 6.141609927120183707e-05 -7.039229839545749906e-05 -2.834589197126804669e-06 -5.480205781122483681e-05 4.859903178483252970e-03 5.135755950517514185e-02 -9.686263718133764772e-03 -4.880123248089469901e-02 5.030545448150621629e-02 9.488692851093667724e-02
-3.902284461384641218e-04 -3.604652595686624883e-04 3.273950522687774870e-04 -1.722012937257848784e-03 -2.692859737275560186e-04 4.698804025779555575e-03 -7.133716146116180802e-03 1.765476638280533877e-03 2.265781631574409656e-03 -5.735318808863841891e-04 5.999880467262921901e-04 6.377825693548049880e-05 8.744707673153133062e-04 1.302021304549433843e-03 -1.320918565863652295e-03 6.387274324204687478e-04 1.540126797108310516e-04 4.440856408840441723e-04 1.036987214617568140e-03 -1.113048691407265804e-03 -3.047183386917142606e-04 7.185683614730408938e-04 -9.169896052723021124e-04 1.627999062219634592e-03 5.702248601564905567e-04 3.165291270131064851e-05 -8.173065518398707941e-05 -1.394665128142346354e-02 -2.203893100770340160e-03 1.927709626663078046e-02 -4.157397489117867911e-05 2.267671357707954369e-05 -9.448630657111936441e-07 4.377621448167847706e-01 -8.480240501060581915e-02 -9.245527616817676986e-01 1.303911030680390132e-04 9.212414890677565055e-05 1.606267211708351569e-05 1.768783659010552192e-03 -7.228202452689343888e-05 1.799964140178963307e-04 -4.001495083285353319e-04 8.173065518397013875e-05 9.859646090691663936e-04 2.253498411720119415e-04 -2.631443638004488453e-04 8.503767591396677039e-05 1.554299743094242695e-04 -8.976199124233977950e-06 1.119662732867283354e-04 -3.240880315388025394e-04 -2.834589197132117259e-04 1.790515509521675187e-04 -2.239325465734675127e-04 -9.070685430821495872e-05 3.930630353356722416e-04 -1.422018913894594269e-04 -9.637603270250651513e-05 -8.976199124251325184e-05 -1.790515509522000448e-04 1.313359661338003512e-04 2.588924800047505068e-04 1.984212437990389571e-05 1.332256922652146069e-04 1.251943562066552308e-04 -1.039349372282069063e-04 1.039349372284345888e-05 -6.188853080404455899e-05 -3.084977909545644562e-04 3.992046452627848359e-04 -3.335366621958955023e-04 3.684965956271893384e-05 1.502332274480079610e-04 1.370051445277774890e-05 4.724315328535639430e-06 -1.096041156224388316e-04 4.629829021985255432e-05 4.450777471030505084e-02 -9.592249843095560988e-03 -3.694792532155327658e-02 -4.624013389813241282e-01 9.488692851093667724e-02 9.324418958489196774e-01
