# Supplementary material for: Competing quantum effects in heavy-atom tunnelling through conical intersections
Source: Chem Sci. 2023 Sep 27;14(39):10777–85. doi: 10.1039/d3sc03706a (PMC10566476; doi:10.1039/d3sc03706a)
Supplement: SC-014-D3SC03706A-s001 [file SC-014-D3SC03706A-s001.zip › mecp/H0.txt]

1.638721368289313585e+00 2.778124180325385328e-01 -3.023514567121123736e-02 -7.470229126969075983e-02 -1.500584277808527343e-02 7.127243834116075982e-02 -7.470323613275636765e-02 -2.980003622945146674e-02 -6.653583979275264071e-02 7.135983817473899593e-02 -3.865812747048977260e-02 4.138972659345941003e-03 -2.948738104100775415e-01 2.234459420946071501e-02 9.503054769692476089e-02 -2.942728775002855235e-01 1.830199758281659053e-03 -9.675964710717538386e-02 -1.395090316521859809e-03 1.629274627358339236e-02 2.427353215810954326e-03 -1.405011378711909335e-03 1.535119022860263402e-02 -5.847757513683873518e-03 -4.225016614424903505e-01 9.686121988673929151e-02 -1.017712008077050791e-02 1.264085052461142063e-02 8.593529582639402795e-04 -9.070685430823183161e-05 -5.188951741117047572e-02 1.030788912906489552e-01 -1.117158845743103888e-02 -4.507941686505848380e-03 4.842423211767874934e-04 -5.055017401556836205e-05 -4.781512614236567149e-01 -3.968467394823120831e-01 4.265348094384770194e-02 -4.053934983431995917e-03 -1.354839149922647951e-02 -2.782621728518192700e-03 -4.074721970877531046e-03 -1.266494453278693352e-02 5.608234726526173559e-03 -5.529811092072189210e-03 -1.654030039679955932e-02 1.773035542806204561e-03 -4.202656429974861718e-02 3.898032577589723505e-03 6.150208181017860487e-02 3.115496986568062898e-02 -1.515560357400066137e-03 -3.384688473989064250e-02 3.117953630538915916e-02 5.729177198937151702e-03 3.341744447652508082e-02 -4.203034375201144396e-02 -9.258713180899654643e-03 -6.100177681688478959e-02 8.943128916953039381e-04 -6.618765775304072223e-04 4.677072175267847111e-04 1.035569920018991185e-03 -6.231371918362523486e-04 -3.206392813489449597e-03 1.033207762354761312e-03 9.779332730111599606e-05 3.263084597432056380e-03 8.914783024981391864e-04 -7.445520957801007519e-04 -3.108599486188485389e-04 -6.763802255890425351e-03 -7.236706220278637212e-03 8.163616887741433374e-04 1.445262545311165256e-02 1.797601982514657540e-03 -2.135390528506565799e-04 1.374775760609346295e-04 1.634613103680053296e-04 -2.215703889092484821e-04 1.285013769366139154e-04 1.984212437992151400e-04 1.785791194193952700e-04
2.778124180325385328e-01 1.973120690464203131e+00 -8.577892098901790385e-02 -4.741228377429990842e-02 -4.553295113660120984e-03 6.464469636673267350e-02 -5.483040370319502976e-02 -2.232475208508080677e-02 -6.754259138926745065e-02 3.892032697122445317e-02 -1.029612558389679244e-01 1.084088638443231681e-02 -1.475876108640197630e-02 -2.699143076662622875e-01 4.855178863154705621e-03 -4.746755826364397468e-02 -2.599195461571739418e-01 -2.897328104695459650e-02 3.458198820501315329e-04 5.791538161274071943e-03 2.366409548072625352e-03 2.483100136687873064e-03 6.665536497056498075e-03 -2.182633681791705353e-04 1.896373243088784744e-01 -6.081776473483763157e-01 4.548901500404561871e-02 4.219286019931578133e-03 7.271666153710014749e-03 -1.162654002357118351e-03 5.015805584325343236e-03 7.820159163355005008e-03 6.876713392242835010e-03 -4.081336012337882097e-03 5.758940385507143505e-04 -8.314794978257464590e-05 -4.238580123733182159e-01 -7.420056898179830940e-01 6.228820788085001614e-02 -1.149236946823991266e-02 -1.097505693976326066e-02 3.198833908963738364e-03 -1.109458211757561805e-02 -1.123442185130083329e-02 1.246746815205331156e-03 -1.056876582150759018e-02 -7.457804177655015868e-03 2.166571009674773517e-03 5.690390570089728928e-02 6.758605509029030727e-03 -8.386793543861792433e-02 1.179472564926733157e-02 -7.500795447144836120e-03 -1.248967243409757413e-02 2.834589197133309882e-05 -5.830749978501053275e-03 9.793505676091514463e-04 5.305122655046168312e-02 1.255864743789444557e-02 7.702665441133918489e-02 5.073914662866683967e-04 -8.149443941755311459e-04 8.418729915483360790e-04 -5.593589349007881129e-04 1.268951097249529977e-03 -6.391998639533602589e-04 -7.728979877514013247e-04 1.055175828632482979e-02 2.159012105148485055e-04 4.577861553368544473e-04 -8.744707673153024642e-04 -5.565243457036450452e-04 -8.460303890374071961e-03 2.357433348948380532e-03 -1.794767393317549600e-03 -6.649001393406558935e-03 4.632663611179839783e-03 2.839313512460815529e-04 3.132221062830675695e-04 -3.070804963559522647e-04 4.866044788407429544e-05 2.069250113907175267e-04 -3.094426540202715840e-04 1.360602814623468326e-04
-3.023514567121123736e-02 -8.577892098901790385e-02 1.187162805418553013e+00 4.045478458993874427e-02 1.403641327266609562e-02 -3.577582268853911340e-02 -2.951374272054108766e-02 -1.693714288439810561e-02 -1.807523044704671678e-02 -4.017085323869298667e-03 1.084372097362943863e-02 -3.272533228089192711e-03 1.554072975958418479e-01 -7.366010730821176411e-02 -3.706272618403715358e-01 -1.482239761387758592e-01 4.994357192733898942e-02 -3.799086517348482794e-01 -1.012090072836074710e-02 -3.961338402992326153e-03 1.646234919387844914e-02 9.711775020907972150e-03 6.242237843618089754e-03 1.554583202013902661e-02 -2.032116995424127631e-02 4.536240335324040474e-02 -1.877017723187696940e-01 -4.558964292055811378e-04 -1.194779346591247652e-03 -3.464340430428479965e-03 -5.858151007423766272e-05 6.521444879535620923e-03 7.107118250816429894e-02 4.506996823439967780e-04 -7.984092905255859348e-05 -1.497607959151516595e-04 4.547342476346139667e-02 6.238174932435534836e-02 -1.683018438535965333e-01 -5.711697232221597375e-04 2.587979936981754572e-03 9.210525164548406807e-03 2.999467802098829648e-03 1.832561915946013826e-03 9.516660797838725344e-03 1.147536193305692415e-03 2.145311590696263176e-03 1.231487276694110192e-02 1.182590613043578605e-02 8.645497051253390672e-03 -1.881222363830109545e-02 5.393609081149977613e-02 -6.755298488299039950e-03 -5.883993012253858901e-02 -5.515071228247094698e-02 -4.830612423446225753e-03 -5.318681440039114972e-02 -2.375149531430405248e-02 -1.565307397809719697e-02 -3.379302754514509899e-02 1.308635346009467872e-04 -2.815691935818028912e-04 7.565990998678851290e-03 1.084230367903092586e-03 -1.080923347173112217e-03 -4.091257074527530468e-04 -9.155723106737143156e-04 5.069190347538202537e-04 -6.500657892089868085e-04 -2.310190195662763929e-04 5.225092753380474950e-04 3.330642306630419384e-04 9.358868665865097223e-04 -1.785318762660475719e-03 -1.396507611120493923e-02 6.741597973846215688e-04 3.047183386916979975e-04 6.988679665529583945e-03 3.987322137299312719e-04 1.176354516809927867e-04 5.697524286235936247e-04 -5.366822213237140444e-04 7.180959299401819089e-05 5.489654411779392330e-04
-7.470229126969075983e-02 -4.741228377429990842e-02 4.045478458993874427e-02 1.666501287284275490e+00 -3.040711074917056347e-02 -2.801481195309756256e-01 4.970168698251696549e-02 3.932520079488147080e-03 3.619156243745177970e-02 -7.483787911962028194e-02 5.480300267428944716e-02 2.955815128462950525e-02 -3.158389045436006404e-01 -1.145613396966987940e-01 -2.707977546327088036e-03 6.986317507865283383e-03 -2.013030761496704089e-03 -8.266606961903358308e-03 -3.166850294189446080e-01 1.120470590788425203e-01 -2.719268659962267853e-02 6.999545590785313277e-03 1.837758662807275527e-04 -8.545341566288101182e-03 -1.521843696787035342e-02 -4.866044788410637699e-04 -4.265584310151197475e-03 -3.519317287906860159e-01 -1.430286465719649534e-02 -1.307983390494052711e-01 1.185047257014422602e-02 -3.637722802986089756e-04 -3.445915600647153892e-03 -9.381639865748653273e-02 -1.047380708340372307e-02 -9.787647525084557099e-02 -4.337393903145175117e-03 3.562133757729489709e-03 8.722030959575939948e-03 -4.711498261067399995e-01 4.670363647501687282e-02 4.368224784979354292e-01 -6.239875685953768375e-03 1.523591693458579543e-03 1.434254890595636558e-02 -4.307158285042460288e-03 -1.651620638862391285e-03 9.261547770096778195e-03 3.849135913939186193e-02 4.290150749859680812e-02 -6.168538524492657958e-03 -4.065226097067235755e-02 -5.236242137555852105e-02 7.944881088028845489e-03 -1.200448524985475891e-03 3.689690271600483233e-04 -2.208144984566112225e-03 1.214149039438256351e-03 1.573197004408493672e-04 1.291627810826609466e-03 -4.074863700337474220e-02 5.280272756417976610e-02 -3.023089378741605424e-03 3.845498191136198507e-02 -4.277017153246295833e-02 3.031120714800099748e-03 1.213204176372625117e-03 3.944803299342166704e-04 1.292100242359441346e-03 -1.191944757394090056e-03 -9.117928584108912250e-04 -2.409400817562424354e-03 5.792010592806161144e-04 -3.278674838016635770e-04 6.736873658517761364e-04 7.072300046845336752e-04 4.596758814682903871e-04 6.089642458505776677e-04 -9.286114209805344799e-03 1.870828870107296054e-04 2.320583689385574862e-03 -1.850041882661668767e-03 -1.182496126737002514e-03 -1.090655436749919487e-02
-1.500584277808527343e-02 -4.553295113660120984e-03 1.403641327266609562e-02 -3.040711074917056347e-02 1.289339352481448264e+00 7.173211422262898429e-02 -3.827640279194239117e-03 4.223065472194216692e-03 -1.134402596692330768e-02 2.973862013018023498e-02 -2.214759026026011726e-02 -1.693572558979953430e-02 -1.431991943553260760e-01 -4.155233752706836148e-01 3.039624482391490787e-03 3.659454653497735879e-03 5.074859525932460050e-03 1.606267211708279578e-03 1.447709740651358934e-01 -4.127530367620196872e-01 3.124756644612031870e-02 -4.296764791319649356e-03 3.565440778459529926e-03 -6.188853080405431681e-04 1.615243410832753598e-03 6.845060479541549732e-03 5.702248601564437192e-04 -1.832987104325578195e-02 -2.341280914840004057e-01 -3.887261138640609598e-02 -1.245801952139661975e-03 -2.659317098442916597e-03 7.899055229341919683e-04 -3.796459798025946832e-03 2.284489920275459274e-02 -1.801381434777552188e-03 6.007911803321817380e-03 4.020864776132100291e-03 -4.354873869860862584e-03 4.695922193429159786e-02 -1.455778871232528693e-01 -6.331905348554041357e-02 1.031790467756184358e-03 6.231844349895271015e-03 -1.273202981045255420e-03 -3.342453094951812476e-03 4.563688607382942325e-03 6.014053413248935396e-04 -5.937566748079659007e-02 -6.122098504812970021e-02 4.740378000670847879e-03 -1.035900622091983150e-02 -1.938008634079325249e-02 7.268831564512825277e-03 -5.239265699366081868e-04 -7.677012408899904373e-04 -1.289265653162325383e-03 -1.398397337251916072e-04 -1.093678998560201811e-03 -3.118048116845990349e-05 -1.816499243828924781e-03 -3.811577607077179779e-03 -4.305268558911039961e-03 5.924291422006423141e-02 -6.744857751422925207e-02 8.882185249213931516e-03 -2.825140566475045981e-04 5.603982842730475221e-03 -2.612546376690291685e-04 4.157397489127300470e-04 -1.535402481779937506e-04 1.991298910985415428e-03 2.995215918303087942e-04 3.552685127072353378e-04 7.247099714001453566e-04 -6.132161296462895587e-04 6.566798306690559660e-05 -9.632878954921112987e-04 1.370051445280582973e-03 4.582018950857725398e-02 -4.430935346650592341e-03 1.144701604108581874e-03 -2.375621962963261891e-02 3.066553079764252569e-03
7.127243834116075982e-02 6.464469636673267350e-02 -3.577582268853911340e-02 -2.801481195309756256e-01 7.173211422262898429e-02 1.946154298568818497e+00 -3.619723161584603721e-02 -1.140733179232594589e-02 -1.002717031224223121e-01 6.660717695421389251e-02 -6.751896981262470177e-02 -1.806152993259387343e-02 1.973913430576331590e-02 1.969378087860919682e-02 -2.555462474575318499e-01 -3.360877924733145054e-03 6.414675353110306510e-03 8.135743427302480693e-03 -1.134449839845618965e-02 1.455041878041274384e-02 -2.579915530715911620e-01 -2.485462294352092094e-03 -5.422569134114037064e-03 9.682956697403828639e-03 1.491230133457963937e-02 5.683351340250434496e-04 1.220479621978575596e-02 -1.696643363943513561e-01 -3.897843604976568288e-02 -5.903887104102398808e-01 -1.151504618181684036e-02 8.050233319855859201e-04 4.711087245633844948e-03 -3.251793483796837358e-02 -1.757917733754903959e-03 7.255603481592900333e-03 1.191141623788261224e-02 -1.973818944269790411e-03 -1.272352604286101224e-02 4.399003699344881668e-01 -6.340409116145435953e-02 -7.318469945669938692e-01 9.779332730106265331e-03 -1.276037570242363143e-03 -5.565715888569168490e-03 1.290635704607606682e-02 -1.756028007623457177e-03 -1.330792384900309454e-02 4.922736572353044772e-03 6.782227085671784818e-03 -4.820691361256257759e-03 -5.548188678700261695e-02 -7.506889813918649068e-02 9.895550887188717809e-03 -4.738488274539298314e-04 -8.465973068768120873e-04 1.101285146239166374e-02 -1.944055757699891199e-03 -2.220428204420966251e-05 -2.468454759169352950e-03 -5.653871612600008811e-02 7.794600617427573097e-02 2.233183855807345693e-03 -7.841891013866389079e-03 6.917814935601305192e-03 -5.282256968855999699e-03 -1.913820139597111319e-03 -2.305465880334390920e-04 -2.416014859022401137e-03 -5.834529430763903471e-04 1.586425087328339253e-03 2.644199289391561784e-03 -9.339971404550683615e-04 3.670793010286665936e-04 -1.010531048777616771e-03 -7.998265851241899947e-04 -5.980983205948996184e-04 -7.365207597215549283e-04 1.276746217541656694e-02 -4.389361371759278353e-03 5.200053882139154746e-03 8.770218975927192989e-03 3.099623287064151231e-03 4.421959147526315428e-03
-7.470323613275636765e-02 -5.483040370319502976e-02 -2.951374272054108766e-02 4.970168698251696549e-02 -3.827640279194239117e-03 -3.619723161584603721e-02 1.665891850606892044e+00 3.131843117604857230e-02 2.800607196973970980e-01 -7.482984778356170652e-02 4.725260191619480576e-02 -4.048407534497579230e-02 6.991514254726699691e-03 -1.837758662807248422e-04 8.547231292419434773e-03 -3.162740139853604804e-01 -1.118316302998604572e-01 2.717473420137415940e-02 6.973089424945340224e-03 2.009251309233948436e-03 8.288338812414764931e-03 -3.161266153471095075e-01 1.146014963769915740e-01 2.784983886182514946e-03 -1.526237310042590292e-02 4.762109851182599928e-04 4.251883795698348928e-03 -3.520115697197383486e-01 1.377374134039853482e-02 1.308521962441507869e-01 1.189535356576534170e-02 3.628274172329269470e-04 3.407648646485869279e-03 -9.389576715500605464e-02 1.019129302675617944e-02 9.771915555040469603e-02 -4.325110683290906560e-03 1.621857452292524600e-03 -9.258240749366847266e-03 -6.236568665223853059e-03 -1.550047859298495567e-03 -1.434254890595634477e-02 -4.709424286638165258e-01 -4.720866578363915045e-02 -4.367875185645042624e-01 -4.315662052633813597e-03 -3.583393176708024770e-03 -8.716834212714545324e-03 1.222652807029685554e-03 -1.799964140178638046e-04 -1.287848358563688797e-03 -1.205172840314087425e-03 9.047063854179739247e-04 2.390031124715336075e-03 -4.063714316162093249e-02 -5.282587670928969720e-02 2.823250840343664251e-03 3.849608345472033816e-02 4.294591606268518408e-02 -3.055687154508593493e-03 -1.192889620459862236e-03 -3.694414586929886234e-04 2.034290180475252594e-03 1.213676607905451576e-03 -1.596818581050575558e-04 -1.283124043235158579e-03 3.845734406902626135e-02 -4.252120011464820271e-02 6.160507188434152792e-03 -4.075761320249904340e-02 5.234446897730998804e-02 -7.949132971824587196e-03 6.358928432233473642e-04 -4.625104706654009287e-04 -6.066020881862556379e-04 7.610871994299700689e-04 3.207810108088113288e-04 -6.784116811803578544e-04 -1.823113285288880097e-03 1.232573869219670028e-03 1.087206686560078170e-02 -9.644217311709637336e-03 -2.867659404432273311e-04 -2.307828037998501530e-03
-2.980003622945146674e-02 -2.232475208508080677e-02 -1.693714288439810561e-02 3.932520079488147080e-03 4.223065472194216692e-03 -1.140733179232594589e-02 3.131843117604857230e-02 1.288969911022755266e+00 7.194329111781533337e-02 1.494915099414274341e-02 -4.518807611761713888e-03 1.395609991208068140e-02 4.295347496721094518e-03 3.563551052328104395e-03 -5.999880467263247162e-04 -1.445687733690738108e-01 -4.130615345529743410e-01 3.120977192349189133e-02 -3.656620064300614495e-03 5.069190347538183455e-03 1.593039128788333817e-03 1.432577758654001165e-01 -4.149602368835200172e-01 3.006081843558766099e-03 -1.698391360615040483e-03 6.882855002169979697e-03 5.655005448278863957e-04 1.772563111273346703e-02 -2.340369121981593081e-01 -3.873371651574662733e-02 1.292100242359349189e-03 -2.658844666910063249e-03 7.993541535912941469e-04 3.561188894663576583e-03 2.286852077939736244e-02 -1.715871327330732287e-03 3.339146074221794377e-03 4.590617204755677652e-03 5.872323953392378322e-04 -1.059191496661761539e-03 6.230427055296704902e-03 -1.297769420753732902e-03 -4.755448566568933055e-02 -1.456076503098227559e-01 -6.389022320876255878e-02 -6.027281496168873133e-03 4.025589091460673660e-03 -4.351566849130877011e-03 2.825140566475100191e-04 5.876575837188022233e-03 -2.598373430704630557e-04 -4.270781057012535287e-04 -1.549575427765598635e-04 1.979960554196886525e-03 1.771618248207662734e-03 -3.885276926202612009e-03 -4.507469254973146822e-03 -5.906811455290773838e-02 -6.748920662605482901e-02 8.874153913155399462e-03 5.144779392794989609e-04 -7.610871994300134370e-04 -1.487686896961592023e-03 1.422018913894811110e-04 -1.092261703961630278e-03 -2.740102890561512891e-05 5.951408991992321318e-02 -6.089311756432806699e-02 4.750771494393675291e-03 1.033963652807276534e-02 -1.930544215860210966e-02 7.255603481592871710e-03 6.590419883332424705e-04 6.661284613262898752e-05 -9.623430324264068813e-04 -3.340090937287544873e-04 3.571582388386658567e-04 7.247099714001453566e-04 -9.023442277537765781e-04 -2.377039257561828003e-02 3.107654623122648157e-03 -1.610046663971125870e-03 4.585656673660713778e-02 -4.407786201540669913e-03
-6.653583979275264071e-02 -6.754259138926745065e-02 -1.807523044704671678e-02 3.619156243745177970e-02 -1.134402596692330768e-02 -1.002717031224223121e-01 2.800607196973970980e-01 7.194329111781533337e-02 1.946167526651738644e+00 -7.138109759371748242e-02 6.446517238424750995e-02 -3.579991669671474946e-02 2.495855788074968079e-03 -5.397530262872703849e-03 9.674925361345260155e-03 1.141725285451584276e-02 1.457167819939124941e-02 -2.580255681419567626e-01 3.355208746338902287e-03 6.436407203621669765e-03 8.142829900295323400e-03 -1.972448892824483005e-02 1.967630091189358915e-02 -2.554267222797192982e-01 -1.502143301866979384e-02 5.574692087693701708e-04 1.219204056839871819e-02 1.697942550658865235e-01 -3.863308859924840383e-02 -5.905526441521408154e-01 1.161850868751220997e-02 7.828190499413543568e-04 4.688410532056757653e-03 3.259541360935672150e-02 -1.665321153315206873e-03 7.133243714583372558e-03 -1.290588461454315362e-02 -1.784373899594757749e-03 -1.328619199849176424e-02 -9.776498140909133105e-03 -1.288320790096607413e-03 -5.562881299372079633e-03 -4.398087182171143139e-01 -6.401258297577211431e-02 -7.317303039783786822e-01 -1.189535356576555854e-02 -2.005471856971049668e-03 -1.270132176081681039e-02 1.916182297261395402e-03 -2.121217582520579410e-04 -2.421211605883801399e-03 5.829805115435964143e-04 1.591621834189755561e-03 2.646089015522976040e-03 5.638612074088777959e-02 7.805608272143102488e-02 2.330504751575624388e-03 7.809765669632227902e-03 6.885217159834262912e-03 -5.265721865206076172e-03 4.870769103739055160e-04 -8.484870330082697112e-04 1.109599941217426049e-02 1.926103359451369033e-03 -4.346370102272303915e-05 -2.472234211432148936e-03 -4.923209003885827863e-03 6.791675716328889056e-03 -4.827777834249065772e-03 5.560944330087354281e-02 -7.498905721013396364e-02 9.879488215071676252e-03 7.875433652699431221e-04 -6.080193827848190402e-04 -7.327413074586857592e-04 8.664394312567430881e-04 3.708587532914734211e-04 -1.019979679434766546e-03 -8.825021033738434523e-03 3.068915237428509329e-03 4.429518052052037504e-03 -1.272069145366386267e-02 -4.456919080957608831e-03 5.203833334401983257e-03
7.135983817473899593e-02 3.892032697122445317e-02 -4.017085323869298667e-03 -7.483787911962028194e-02 2.973862013018023498e-02 6.660717695421389251e-02 -7.482984778356170652e-02 1.494915099414274341e-02 -7.138109759371748242e-02 1.644433065521535120e+00 -2.782565036734225838e-01 2.890950279001904683e-02 -1.398397337251926914e-03 -1.531481300057266348e-02 5.816104600982552678e-03 -1.329422333455013844e-03 -1.635746939358456026e-02 -2.431132668073825338e-03 -2.944651571341576624e-01 -1.700281086746536054e-03 9.709885294776553211e-02 -2.947448366016081067e-01 -2.255057435778564517e-02 -9.477448980611706542e-02 -4.225370938074545224e-01 -9.682720481637369092e-02 1.041333584719816678e-02 1.263659864081559218e-02 -8.206135725698284486e-04 8.267551824971955052e-05 -5.164338058255237007e-02 -1.031110166348831458e-01 1.128166500458644209e-02 -4.521642200958726418e-03 -4.922736572353136929e-04 5.716421547550019173e-05 -5.569495340831997002e-03 1.654313498599679910e-02 -1.767366364411966997e-03 -4.109209472776074318e-03 1.267155857424689600e-02 -5.601148253533364679e-03 -4.110626767374683799e-03 1.355217095148926812e-02 2.761362309539657639e-03 -4.794183227947748094e-01 3.972015355634864187e-01 -4.254718384895522787e-02 1.030845604690401335e-03 -3.245604630716289983e-04 -3.248439219913579201e-03 8.952577547608701197e-04 7.454969588457753538e-04 3.089702224874668092e-04 8.900610078994971794e-04 6.604592829318411094e-04 -3.703863217585927521e-04 1.031318036223347057e-03 6.458139054133535222e-04 3.224345211737928395e-03 3.117481199006062048e-02 -5.687603224045859399e-03 -3.332957221141395754e-02 -4.193113313011181259e-02 9.180761977978539254e-03 6.084303982184537107e-02 -4.195003039142598811e-02 -4.170153140514427578e-03 -6.141940629192896295e-02 3.116536335940347721e-02 1.575559162072647651e-03 3.384310528762776021e-02 1.407042834303165110e-02 -1.827837600617415736e-03 1.218873354766423361e-04 -7.945825951094541775e-03 7.218281390497342798e-03 -7.681736724227952121e-04 -5.333752005936848867e-04 -2.003109699307215530e-04 -1.918072023392950604e-04 -5.626659556306925873e-04 -1.587369950393612700e-04 2.248774096391421146e-04
-3.865812747048977260e-02 -1.029612558389679244e-01 1.084372097362943863e-02 5.480300267428944716e-02 -2.214759026026011726e-02 -6.751896981262470177e-02 4.725260191619480576e-02 -4.518807611761713888e-03 6.446517238424750995e-02 -2.782565036734225838e-01 1.972207007879660967e+00 -8.615261433150650516e-02 -2.511446028659151952e-03 6.581916115741080937e-03 -2.003109699306944479e-04 -3.415679982544331944e-04 5.814687306384014320e-03 2.389558693182479692e-03 4.738677247152570104e-02 -2.600248983890006693e-01 -2.872525449220547644e-02 1.472096656377349516e-02 -2.697031307710759940e-01 4.799904373810654976e-03 -1.895929157447899804e-01 -6.085749622675076242e-01 4.590758934215549703e-02 -4.184326086499991562e-03 7.273083448308508003e-03 -1.182496126737000346e-03 -5.131551309875154870e-03 7.670398367439894630e-03 6.913090620272713607e-03 4.078501423140359558e-03 5.702248601564654032e-04 -6.708527766549201112e-05 1.057065554763906949e-02 -7.421899381157928167e-03 2.135390528506273065e-03 1.112245557801411384e-02 -1.122355592604517248e-02 1.246274383672439645e-03 1.148764515291130113e-02 -1.091553056662348392e-02 3.205920381956612296e-03 4.244031983622333914e-01 -7.405383174769343269e-01 6.219561130041037500e-02 7.899055229341838368e-04 1.061411924866172835e-02 2.083423059892294295e-04 -4.695969436582531770e-04 -8.834469664395147581e-04 -5.683351340250004068e-04 -4.927460887681482833e-04 -8.154168257083901309e-04 8.201411410369528754e-04 5.551070511050572483e-04 1.268951097249573345e-03 -6.358928432233473642e-04 3.921181722694880648e-05 -5.850592102880995335e-03 8.943128916952605700e-04 -5.314193340476986577e-02 1.250526267468179270e-02 7.715988010360436133e-02 -5.697382556775983792e-02 6.723645575597693089e-03 -8.394352448387473742e-02 -1.171252256255052998e-02 -7.527724044517581856e-03 -1.246463356285628862e-02 6.717031534137732351e-03 4.635970631909841835e-03 2.640892268662128938e-04 8.414950463219956350e-03 2.371133863401193517e-03 -1.813664654631808818e-03 -3.066080648231068323e-04 -3.118048116845312722e-04 1.322808291995183211e-04 -3.892835830728654141e-04 -3.179464216116980766e-04 5.149503708124988921e-05
4.138972659345941003e-03 1.084088638443231681e-02 -3.272533228089192711e-03 2.955815128462950525e-02 -1.693572558979953430e-02 -1.806152993259387343e-02 -4.048407534497579230e-02 1.395609991208068140e-02 -3.579991669671474946e-02 2.890950279001904683e-02 -8.615261433150650516e-02 1.187380123923666542e+00 -9.793505676091964623e-03 6.148696400112724572e-03 1.558787842656315058e-02 1.008452350033087197e-02 -4.010471282409297164e-03 1.643778275416996754e-02 1.482603533668057361e-01 5.004561713843576343e-02 -3.802823450773368252e-01 -1.552896621441608449e-01 -7.401773797858327009e-02 -3.703759282648924067e-01 2.064667528037839039e-02 4.587924345018419559e-02 -1.876861820781854373e-01 4.275505372339390413e-04 -1.155567529364249623e-03 -3.441663716851419558e-03 5.484930096451290371e-04 7.000962885383825614e-03 7.101354586115593559e-02 -4.299126948981580720e-04 -7.511661372401143440e-05 -1.440916175208926020e-04 -1.132418384254372948e-03 2.128304055513464185e-03 1.231912465073680199e-02 -3.007026706624438099e-03 1.831144621347436871e-03 9.504377577984470665e-03 5.536897565065290825e-04 2.605459903697406911e-03 9.202021396957030946e-03 -4.544933075528580918e-02 6.230852243676275604e-02 -1.683613702267362511e-01 9.306901197250879929e-04 5.962085944634853626e-04 -6.746322289174805538e-04 2.333811772305550546e-04 5.262887276008868485e-04 3.212534423416432087e-04 -1.251943562066714939e-04 -2.796794674503777934e-04 7.813072690362212608e-03 -1.080450915640231548e-03 -1.058246633596048990e-03 -3.883387200071149181e-04 5.514693283020809245e-02 -4.742740158335121553e-03 -5.296760616914626685e-02 2.377369959634825780e-02 -1.559732705722025568e-02 -3.379633456587507329e-02 -1.186181092693279308e-02 8.740928220890190059e-03 -1.883301062574673987e-02 -5.390396546726562710e-02 -6.828525375891618399e-03 -5.884985118472857435e-02 -6.666008928589320197e-04 2.919626873046084030e-04 7.013718536770923231e-03 -8.796675141767241937e-04 -1.764059343681967764e-03 -1.398161121485487143e-02 5.853426692078046029e-04 8.173065518397284925e-05 5.551070511050680903e-04 -3.590479649700746914e-04 9.873819036677433485e-05 5.494378727107927969e-04
-2.948738104100775415e-01 -1.475876108640197630e-02 1.554072975958418479e-01 -3.158389045436006404e-01 -1.431991943553260760e-01 1.973913430576331590e-02 6.991514254726699691e-03 4.295347496721094518e-03 2.495855788074968079e-03 -1.398397337251926914e-03 -2.511446028659151952e-03 -9.793505676091964623e-03 1.695793932047439778e+00 -2.342046253923229515e-01 3.084770039671153041e-01 2.338866789707112065e-02 -7.643469770067128945e-03 -5.294540188710206152e-02 3.568464340269800195e-02 5.241958559103404580e-02 -1.949724936094127028e-03 1.525953851123137278e-04 -4.328417704020955450e-03 4.190940127960065924e-03 -5.274792550636854538e-02 4.999695669055166658e-02 4.746425124291397957e-02 -8.296937066312681797e-02 -6.799612566080864839e-02 -3.249336839825996137e-02 -1.460616570128974931e-02 8.856201514906895944e-03 -1.850514314194513441e-03 9.482645727473251393e-03 -2.438691572599446366e-03 -5.540204585794997541e-03 -3.861324647486852335e-02 8.838249116658366406e-03 5.250698542461225415e-02 -3.688839894841352413e-02 -5.135755950517514878e-02 4.617073370595590857e-03 -1.264699213453799112e-03 1.022814268631890748e-03 9.613981693607160164e-04 -1.007696459580527913e-03 -1.149898350969987340e-03 -3.084977909545671667e-04 -4.385066969125649416e-01 4.222635559499312574e-01 -5.683398583403465043e-02 -4.379123780442327751e-01 -3.074537172669504492e-02 -4.155805394861591950e-01 -7.086945424363531171e-03 -1.106907081480139549e-03 -1.201204415438080625e-02 2.230349266610245993e-03 -2.981515403850274956e-03 -2.154760221353372186e-03 1.212259313306907147e-03 1.395562748054773004e-03 1.758862596820556876e-03 -8.542034545558071373e-03 1.434680078975207433e-02 -7.558904525685971286e-04 -1.290682947760891496e-03 2.910178242388904331e-04 -1.701225949812221498e-03 -5.716421547550024594e-04 6.987262370931044721e-04 5.267611591337349915e-04 -7.340168725973995542e-03 5.976258890620514755e-04 -6.037674989891965958e-04 -4.072359813213355384e-03 -9.547841279007119111e-04 -5.116433500823640247e-04 -7.067103299983584774e-03 5.644611954556054759e-03 -1.310525072140806234e-03 -6.002242624927541653e-03 -3.589062355102310906e-03 6.717976397203374861e-04
2.234459420946071501e-02 -2.699143076662622875e-01 -7.366010730821176411e-02 -1.145613396966987940e-01 -4.155233752706836148e-01 1.969378087860919682e-02 -1.837758662807248422e-04 3.563551052328104395e-03 -5.397530262872703849e-03 -1.531481300057266348e-02 6.581916115741080937e-03 6.148696400112724572e-03 -2.342046253923229515e-01 1.799949967232999271e+00 3.486544712472679219e-02 3.767641474521619439e-03 1.014546716806921309e-02 -5.432962627836828914e-03 -5.132637902400667695e-02 -1.438161899372351893e-01 1.407090077456453828e-02 4.316606915699577537e-03 -1.780122015799059411e-03 5.845867787552428904e-03 5.726106393973566522e-02 4.339283629276634476e-03 -6.782652274051356733e-02 -3.974377513299144626e-02 -2.148524125119682243e-02 -3.510496991188447047e-02 3.927795764159750652e-03 -8.020942564818583920e-03 1.168275937598060865e-02 1.471388009078077388e-02 -1.993661068649689536e-03 4.995018596879896577e-03 -5.049915140997690566e-02 1.351106940813090115e-02 6.862634932563771439e-02 4.093619232191826260e-03 2.822305977278019573e-03 3.908426071312535305e-03 -3.203085792759577648e-04 4.577861553368571578e-04 1.842010546603131075e-03 -7.691185354885782342e-04 9.117928584108912250e-04 4.580696142565730475e-03 4.243356406530349734e-01 -7.827510198006277786e-01 6.936759440068782090e-02 -3.586322252211734951e-02 -1.652735577279935697e-01 -6.294016339619040723e-02 3.604652595686489358e-04 1.175882085277030935e-03 -2.603097746033220406e-04 -2.477430958293599071e-03 7.332137389915420337e-04 4.257552974092648074e-03 -5.158952338780708850e-03 7.406309140573737355e-03 -1.297769420753708616e-03 1.239187910679654010e-02 -1.144323658882292344e-02 1.963425450546949554e-03 -2.598373430704630557e-05 -1.180511914299015551e-02 -2.981042972317426813e-04 -8.829745349066937202e-04 9.921062189962980699e-04 -4.946358148995679601e-04 2.327197730845591110e-03 4.851871842424533132e-04 -4.498020624316042583e-03 5.555794826379189437e-04 -3.571582388386495936e-04 3.438356696121427480e-03 1.356350930827778228e-03 -1.703588107476486715e-03 1.135252973451486309e-03 -4.029840975256404525e-04 8.881712817681100287e-04 1.932244969378530417e-04
9.503054769692476089e-02 4.855178863154705621e-03 -3.706272618403715358e-01 -2.707977546327088036e-03 3.039624482391490787e-03 -2.555462474575318499e-01 8.547231292419434773e-03 -5.999880467263247162e-04 9.674925361345260155e-03 5.816104600982552678e-03 -2.003109699306944479e-04 1.558787842656315058e-02 3.084770039671153041e-01 3.486544712472679219e-02 1.747784077375108547e+00 5.333515790170775123e-02 -2.617790366704927235e-02 -1.349306976672912661e-01 9.192100334767056014e-03 1.709871446863464595e-02 -8.517940537382419483e-04 -4.188577970295771433e-03 5.823663505508230517e-03 -1.081159562939529306e-02 1.116497441597143897e-02 -5.162117630050842843e-02 -1.421074050828972750e-02 -5.286178150578683954e-02 -8.421233802606944985e-02 1.942827435714451073e-02 3.927795764159316104e-03 2.849234574650775717e-03 -1.363673619587044833e-02 -6.251686474275234759e-03 6.529003784061305268e-04 -1.285061012519909604e-02 6.408061311650276384e-03 1.462175594187396571e-03 -1.059191496661754210e-02 4.652080547180179049e-02 6.779156280708226179e-02 -5.281312105790265249e-03 1.875080753902951024e-03 3.233793842395053450e-03 -2.055077167920882700e-03 8.928955970966836152e-04 1.020924542500484516e-03 -1.669100605578043624e-03 -5.704421786615529455e-02 7.035922818815124047e-02 -1.596927240303729623e-01 -4.200388758617153995e-01 -6.045328380723970219e-02 -7.658030109909741423e-01 -1.236684023555518694e-02 -3.342925526484647174e-03 -2.239372708887769556e-02 8.112121850659662417e-03 2.622467438880200265e-03 8.310070662926076143e-03 1.763586912149127644e-03 3.334421758893250497e-03 -8.204718431099320905e-03 -2.467509896103626740e-03 2.053659873322313985e-03 1.008168891113365214e-03 1.447057785136017473e-03 -4.204640642412982125e-05 2.381527357123952842e-03 3.637722802986347254e-04 -5.603037979664762672e-04 -3.651895748972035487e-04 -9.335247089222310606e-04 -9.968305343247604172e-05 5.614376336453291358e-03 1.045018550676100411e-03 1.109741670677304301e-03 -1.880749932297250820e-03 -3.746382055543130349e-03 8.542034545558060965e-03 -1.423436208493238878e-03 -3.297572099330453067e-04 -3.119937842976908474e-03 2.102320321206409747e-04
-2.942728775002855235e-01 -4.746755826364397468e-02 -1.482239761387758592e-01 6.986317507865283383e-03 3.659454653497735879e-03 -3.360877924733145054e-03 -3.162740139853604804e-01 -1.445687733690738108e-01 1.141725285451584276e-02 -1.329422333455013844e-03 -3.415679982544331944e-04 1.008452350033087197e-02 2.338866789707112065e-02 3.767641474521619439e-03 5.333515790170775123e-02 1.694976625495600242e+00 -2.925456678161663104e-01 -2.519515159240351965e-01 1.426743229223509379e-04 -5.120685384619403854e-03 -3.152063187211078324e-03 3.572999682985213837e-02 5.163345952036267617e-02 -9.249264550242573824e-03 -5.282445941469110506e-02 3.881166771866775833e-02 -5.695634560104419208e-02 -8.314558762488205579e-02 -5.943613871700208218e-02 4.592270715120688046e-02 -1.458065439851577612e-02 9.016828236077722644e-03 1.795239824851877788e-05 9.499653262655958011e-03 -1.200920956518352224e-03 5.930905463466390470e-03 -3.857214493151009393e-02 -2.506721713330627155e-03 -5.319862518871253110e-02 -1.268478665716714360e-03 7.899055229341784157e-04 -1.158402118561405701e-03 -3.692335888184482273e-02 -5.115866582984304745e-02 6.369321925956176154e-03 -1.020452110967622929e-03 -1.054939612866079464e-03 5.503827357765270299e-04 2.225152519748829685e-03 -2.515697912454882817e-03 2.727347239174103457e-03 -7.082221109034952597e-03 1.425798366157552885e-03 1.174559276985038744e-02 -4.384381943403008464e-01 5.823994207581226212e-02 4.133374345681618545e-01 -4.380928468897835604e-01 4.240337569035404486e-01 -3.403916437376272586e-02 -5.716421547550241435e-04 5.711697232221380535e-04 -4.733763959211033726e-04 -1.289265653162325383e-03 4.232986534384304382e-04 1.651148207329543142e-03 -8.536365367163827739e-03 1.410113639266728780e-02 -2.310190195662790817e-03 1.198558798854094162e-03 9.202966260022879021e-04 -2.257750295515828596e-03 -7.230564610351557578e-03 7.138440461444944124e-04 4.511721138768964206e-04 -4.241490301975570955e-03 -8.291173401611760113e-04 7.020332578231011037e-04 -5.247297035424662928e-03 -3.654257906636352096e-03 1.058246633595669520e-04 -7.030253640420832881e-03 5.796734908135471771e-03 8.314794978255251462e-05
1.830199758281659053e-03 -2.599195461571739418e-01 4.994357192733898942e-02 -2.013030761496704089e-03 5.074859525932460050e-03 6.414675353110306510e-03 -1.118316302998604572e-01 -4.130615345529743410e-01 1.457167819939124941e-02 -1.635746939358456026e-02 5.814687306384014320e-03 -4.010471282409297164e-03 -7.643469770067128945e-03 1.014546716806921309e-02 -2.617790366704927235e-02 -2.925456678161663104e-01 1.774587952823191150e+00 -4.108878770703067174e-02 5.133913467539384309e-03 -4.676599743735370199e-03 -7.219226253563010461e-03 -5.213943369205079059e-02 -1.438369769246808372e-01 1.709729717403608157e-02 5.365782863864833330e-02 2.821266627905737873e-02 5.838686828253028538e-02 -2.743362668137869914e-02 5.319106628418683071e-03 3.813892521588170548e-02 2.829864881803516568e-03 -1.121646945305235232e-02 -1.224589776314422007e-02 1.567716798627275324e-02 -3.646699002110651271e-03 -7.010411516040933322e-03 -5.066072299421345293e-02 -2.142477001499143961e-03 -7.045087990552517665e-02 -7.124267515459066155e-04 -7.152613407430415517e-04 -2.143421864564824201e-03 -5.906339023757908868e-03 -1.245896438446199295e-02 -2.366409548072581984e-03 -9.288003935936656056e-04 -3.760555001528843085e-04 -4.876438282133201650e-03 -4.154090468397325306e-03 -8.937932170090864131e-03 -2.361685232744032900e-03 2.988129445310268219e-03 1.303911030680834655e-03 -2.764669330269659692e-03 5.424931291778289227e-02 -1.667791970232036236e-01 -6.760542478313724679e-02 4.264785900860670331e-01 -7.722753229910928052e-01 6.401352783883781927e-02 -9.339971404550792035e-04 1.154622666298536424e-03 5.055017401552920880e-05 -3.486544712472583376e-04 3.118048116845475353e-04 7.691185354885538396e-04 1.260967004344286727e-02 -2.030085539832839070e-02 7.790395976785193400e-04 -5.399892420536967115e-03 6.733566637787678430e-03 1.771618248207641050e-04 1.856655924121645767e-03 1.677131941636603001e-03 5.373908686229912461e-03 1.039349372282177483e-05 -1.380444939003410169e-03 -3.564023483860960777e-03 -2.801518989832340678e-04 1.470206930245928842e-03 -4.606207445339975150e-04 2.234601150405938694e-03 -3.698194039191885114e-03 -6.401447270190457027e-04
-9.675964710717538386e-02 -2.897328104695459650e-02 -3.799086517348482794e-01 -8.266606961903358308e-03 1.606267211708279578e-03 8.135743427302480693e-03 2.717473420137415940e-02 3.120977192349189133e-02 -2.580255681419567626e-01 -2.431132668073825338e-03 2.389558693182479692e-03 1.643778275416996754e-02 -5.294540188710206152e-02 -5.432962627836828914e-03 -1.349306976672912661e-01 -2.519515159240351965e-01 -4.108878770703067174e-02 1.769558446724412981e+00 3.175212332320954348e-03 -7.214029506701597622e-03 -7.955274581751685045e-03 1.916182297261418387e-03 1.405625539704602120e-02 -8.555735060010881323e-04 -2.317607370728631822e-02 4.250797203172822225e-02 -3.815498788799877999e-02 6.017691136051935008e-02 8.723070308948245588e-02 -7.153558270496112453e-03 -4.819746498190275244e-03 -3.299461825461949722e-03 -1.037506889303692684e-02 2.940886292024672000e-03 -2.654120351581505926e-03 -1.117867493042392149e-02 4.448887744899095859e-03 -3.296627236264790609e-03 5.024781783449783212e-03 -1.764059343681951501e-03 -3.521977077436831173e-03 -8.952577547609324614e-04 -4.639797327325938248e-02 -6.622261768646955926e-02 9.943738903539972585e-03 -7.025056893559533666e-04 -1.324225586593628760e-03 -3.755830686200239683e-04 -7.390246468456646359e-03 -7.790395976785097990e-04 9.412725860610534484e-03 1.202054792197220640e-02 -6.519555153404119063e-05 -1.452254531997426885e-02 4.183735547084000972e-01 -6.985136429033171612e-02 -7.747022037753708013e-01 -3.438829127654287332e-02 6.330062865575905584e-02 -1.583307039211508949e-01 -1.648786049665321401e-04 2.291292934348526504e-04 -1.122733537830803222e-02 -1.418711893164700637e-03 7.776223030799450956e-04 2.155232652886228568e-03 -2.385779240919510343e-04 6.694354820560642454e-04 1.268951097249543421e-03 -6.212474657048177099e-04 -4.834391875709069877e-03 4.960531094981476255e-04 1.445640490537353781e-04 9.609257378278245054e-04 4.428573188986297850e-03 -1.283596474768053993e-03 -1.234463595351104667e-03 -8.607702528624990197e-04 4.894390680381787567e-04 2.841203238592234122e-03 -3.623549857000645468e-04 3.466230156559890752e-03 -8.036060373869958681e-03 5.749491754850112341e-04
-1.395090316521859809e-03 3.458198820501315329e-04 -1.012090072836074710e-02 -3.166850294189446080e-01 1.447709740651358934e-01 -1.134449839845618965e-02 6.973089424945340224e-03 -3.656620064300614495e-03 3.355208746338902287e-03 -2.944651571341576624e-01 4.738677247152570104e-02 1.482603533668057361e-01 3.568464340269800195e-02 -5.132637902400667695e-02 9.192100334767056014e-03 1.426743229223509379e-04 5.133913467539384309e-03 3.175212332320954348e-03 1.695586062172983688e+00 2.939388684065568080e-01 2.516231760087006553e-01 2.337732954028259175e-02 -3.768113906054502710e-03 -5.333090601791202340e-02 -5.284288424447219912e-02 -3.867324527954112134e-02 5.686516631520312226e-02 -8.347345510868386942e-02 5.934826645189097971e-02 -4.604553934974930929e-02 -1.454285987588744763e-02 -9.039032518121924500e-03 8.173065518397928670e-05 9.561541793459997149e-03 1.215093902504043059e-03 -5.919567106677891058e-03 -1.008641322646202515e-03 1.066277969654586683e-03 -5.380995159222720257e-04 -3.700886898929166280e-02 5.112890264327313306e-02 -6.383494871941837283e-03 -1.268006234183866217e-03 -7.951022697956001452e-04 1.164071296955670153e-03 -3.866237935428547268e-02 2.477903389826456755e-03 5.330444985207213882e-02 -8.499043276068228570e-03 -1.469545526099935023e-02 2.300741565005681808e-03 1.207062566445479997e-03 -9.429733395793565495e-04 2.271450809968652423e-03 -5.650281132950417222e-04 -5.735318808864112942e-04 7.431348011815237971e-04 -1.294934831556600677e-03 -4.190467696426995736e-04 -1.655400091125263165e-03 -4.384655953692064290e-01 -5.892024348312399629e-02 -4.128546095415835948e-01 -4.366481512623118233e-01 -4.235277827318523203e-01 3.412231232354528965e-02 2.217593615223118451e-03 1.915709865728558101e-03 -2.719315903115517193e-03 -7.080803814436376076e-03 -1.436664291413190277e-03 -1.174842735904750926e-02 -5.995628583467592192e-03 8.395108338840086282e-04 -6.991986686259526150e-04 -6.025391770037448469e-03 -7.218753822029995784e-04 -4.738488274539406735e-04 -6.639080331216585737e-03 -5.799569497332587517e-03 -7.180959299402361190e-05 -5.473591739662381564e-03 3.655202769702040142e-03 -1.053522318267621771e-04
1.629274627358339236e-02 5.791538161274071943e-03 -3.961338402992326153e-03 1.120470590788425203e-01 -4.127530367620196872e-01 1.455041878041274384e-02 2.009251309233948436e-03 5.069190347538183455e-03 6.436407203621669765e-03 -1.700281086746536054e-03 -2.600248983890006693e-01 5.004561713843576343e-02 5.241958559103404580e-02 -1.438161899372351893e-01 1.709871446863464595e-02 -5.120685384619403854e-03 -4.676599743735370199e-03 -7.214029506701597622e-03 2.939388684065568080e-01 1.779214947255976842e+00 -4.064045018235092066e-02 7.684098881892718891e-03 1.017050603931054370e-02 -2.630026343405881400e-02 -5.384869097792139431e-02 2.821691816285307880e-02 5.853757394151114929e-02 2.723615030064548137e-02 5.528393797473617893e-03 3.811341391310750504e-02 -2.882777213483589743e-03 -1.127410610006070874e-02 -1.224920478387420478e-02 -1.568519932233135294e-02 -3.649533591307784798e-03 -7.023167167428028337e-03 9.316349827908276468e-04 -3.708587532914625791e-04 -4.871713966804643026e-03 5.873741247990906487e-03 -1.237487157161373634e-02 -2.367826842671142892e-03 7.171510668744558075e-04 -7.157337722758951156e-04 -2.138697549236299403e-03 5.058371665435798525e-02 -2.083895491425055702e-03 -7.039135353238540338e-02 -1.261297706417284503e-02 -2.136193662112157235e-02 8.078579211826951607e-04 5.398947557471250880e-03 6.734983932386249747e-03 1.870828870107377369e-04 9.339971404550873350e-04 1.151788077101409836e-03 -7.039229839546020957e-05 3.439301559187226982e-04 3.113323801516912608e-04 7.629769255614331138e-04 -5.486394634202775011e-02 -1.670144679265656018e-01 -6.858524778227931273e-02 -4.259603326945246016e-01 -7.738622205099540130e-01 6.433667100731088606e-02 4.158342352193028849e-03 -9.941376745875689369e-03 -2.358850643546889399e-03 -3.005136980493050732e-03 1.294462400023741692e-03 -2.795377379905273837e-03 -1.870828870107214738e-04 -1.367689287616320575e-03 -3.554102421670995385e-03 -2.107044636534975094e-03 1.662014132585204820e-03 5.381940022288448852e-03 -2.521839522382001049e-03 -3.706225375250431046e-03 -6.349479801576158417e-04 -3.023561810273922307e-05 1.485324739297305338e-03 -4.658174913954002709e-04
2.427353215810954326e-03 2.366409548072625352e-03 1.646234919387844914e-02 -2.719268659962267853e-02 3.124756644612031870e-02 -2.579915530715911620e-01 8.288338812414764931e-03 1.593039128788333817e-03 8.142829900295323400e-03 9.709885294776553211e-02 -2.872525449220547644e-02 -3.802823450773368252e-01 -1.949724936094127028e-03 1.407090077456453828e-02 -8.517940537382419483e-04 -3.152063187211078324e-03 -7.219226253563010461e-03 -7.955274581751685045e-03 2.516231760087006553e-01 -4.064045018235092066e-02 1.770263314571433044e+00 5.290855222753932524e-02 -5.359263308711394516e-03 -1.348966825969256655e-01 2.305938311867108265e-02 4.240781654676288592e-02 -3.815971220332733949e-02 -6.038289150884430107e-02 8.718015291546693524e-02 -7.202691149913072188e-03 4.691245121254163965e-03 -3.322610970571861742e-03 -1.038168293449690145e-02 -2.968287320930602848e-03 -2.619632849683065437e-03 -1.119143058181101824e-02 7.034505524216359915e-04 -1.315249387469375700e-03 -3.821971100799996133e-04 4.650852225194754275e-02 -6.617442967011832877e-02 9.964525890985571899e-03 1.773035542806245110e-03 -3.518670056706843866e-03 -8.900610078995472695e-04 -4.446053155701963633e-03 -3.315524497579021204e-03 5.053600106953963153e-03 2.291292934348540056e-04 4.993601302281348246e-04 1.276510001775230368e-03 6.231371918362510476e-04 -4.839588622570482716e-03 4.922736572353028509e-04 1.620440157693985592e-04 2.281844303691414567e-04 -1.117395061509537241e-02 1.409735694040435434e-03 7.903779544670482427e-04 2.151453200623379674e-03 -4.182743440865005491e-01 -7.073339396217270814e-02 -7.744400042746359958e-01 3.447994299391680950e-02 6.364881069547348447e-02 -1.583992064934149346e-01 7.389301605390963083e-03 -9.562014224992807345e-04 9.402332366887707071e-03 -1.202102035350505888e-02 -9.495873810392413926e-05 -1.450601021632433492e-02 1.225014964693996742e-03 -1.235408458416788809e-03 -8.650221366581945393e-04 -1.459813436523069120e-04 9.557289909664203401e-04 4.437549388110551343e-03 -3.318831518309015016e-03 -8.038422531534236692e-03 5.768389016164106363e-04 -3.661344379629188081e-04 2.847344848519357124e-03 -3.651895748972116803e-04
-1.405011378711909335e-03 2.483100136687873064e-03 9.711775020907972150e-03 6.999545590785313277e-03 -4.296764791319649356e-03 -2.485462294352092094e-03 -3.161266153471095075e-01 1.432577758654001165e-01 -1.972448892824483005e-02 -2.947448366016081067e-01 1.472096656377349516e-02 -1.552896621441608449e-01 1.525953851123137278e-04 4.316606915699577537e-03 -4.188577970295771433e-03 3.572999682985213837e-02 -5.213943369205079059e-02 1.916182297261418387e-03 2.337732954028259175e-02 7.684098881892718891e-03 5.290855222753932524e-02 1.695569054637800832e+00 2.342310815581628847e-01 -3.076270996395084056e-01 -5.265532892592858505e-02 -5.022325139478937828e-02 -4.728378239736324290e-02 -8.338463798050675668e-02 6.786762428387198287e-02 3.245226685490154583e-02 -1.456270200026711301e-02 -8.822658876074149573e-03 1.917599591859983849e-03 9.519967818568383922e-03 2.445778045592270425e-03 5.525086776743617575e-03 -1.012420774909031027e-03 1.154622666298512138e-03 3.047183386917169711e-04 -1.268006234183822849e-03 -1.024231563230473124e-03 -9.609257378278461895e-04 -3.695312206841471631e-02 5.129897799510108047e-02 -4.611404192201348090e-03 -3.870206360304530302e-02 -8.919034908776657389e-03 -5.262178628709611450e-02 -1.298241852286570203e-03 -3.628274172329248870e-04 1.698391360615094693e-03 -5.636108186964539253e-04 -6.987262370930936300e-04 -5.092811924180826524e-04 1.197613935788365350e-03 -1.392255727324798057e-03 -1.953031956824114335e-03 -8.501405433732501377e-03 -1.435105267354777267e-02 7.549455895028791587e-04 -7.079386519837820371e-03 1.095568724691616067e-03 1.182968558269862497e-02 2.225624951281688670e-03 2.975846225456010505e-03 2.152870495221936246e-03 -4.371423146456785425e-01 -4.215837269741524174e-01 5.678674268074913878e-02 -4.380602491140165866e-01 3.026349156318256656e-02 4.157695120993013527e-01 -6.356093843036254680e-03 9.628154639592387612e-04 5.140055077466453969e-04 -6.127436981134272778e-03 -6.042399305219905287e-04 5.952637313977782348e-04 -5.160842064912151729e-03 3.591896944299421447e-03 -6.666008928589428617e-04 -6.983482918668161565e-03 -5.661147058205994766e-03 1.308162914476522151e-03
1.535119022860263402e-02 6.665536497056498075e-03 6.242237843618089754e-03 1.837758662807275527e-04 3.565440778459529926e-03 -5.422569134114037064e-03 1.146014963769915740e-01 -4.149602368835200172e-01 1.967630091189358915e-02 -2.255057435778564517e-02 -2.697031307710759940e-01 -7.401773797858327009e-02 -4.328417704020955450e-03 -1.780122015799059411e-03 5.823663505508230517e-03 5.163345952036267617e-02 -1.438369769246808372e-01 1.405625539704602120e-02 -3.768113906054502710e-03 1.017050603931054370e-02 -5.359263308711394516e-03 2.342310815581628847e-01 1.800434681985708885e+00 3.512859148852724711e-02 -5.732625949126993192e-02 4.041651763577745575e-03 -6.780479089000221449e-02 3.964550937415751986e-02 -2.132650425615741085e-02 -3.510874936414731806e-02 -3.880552610873938026e-03 -7.989289652117275223e-03 1.166055509393640333e-02 -1.472521844756917442e-02 -1.992716205583980674e-03 5.009191542865561175e-03 7.573077471671496889e-04 9.070685430823122175e-04 4.580696142565732210e-03 3.136945378159970276e-04 4.525894084754516914e-04 1.845789998865967826e-03 -4.147003995404487803e-03 2.856321047643608883e-03 3.893780693793996543e-03 5.046041202428279415e-02 1.355736769835073387e-02 6.851674521001527296e-02 3.354263883273314421e-05 -1.190669192255405621e-02 -2.962145711003202940e-04 8.848642610381215285e-04 9.911613559305827020e-04 -4.946358148995760916e-04 5.136748056736520004e-03 7.418119928895124809e-03 -1.452726963530271082e-03 -1.238998938066510069e-02 -1.147299977539283089e-02 1.988936753321128743e-03 -3.675517325614876315e-04 1.174937222211318386e-03 -3.982597821970858395e-04 2.482155273622149889e-03 7.421899381158031167e-04 4.261804857888363759e-03 -4.237068342828045342e-01 -7.840081601095559849e-01 6.942712077382758029e-02 3.538984612619626435e-02 -1.651389147411297387e-01 -6.225041335822156102e-02 -7.365207597215305338e-04 -3.529063550429702286e-04 3.456309094369939237e-03 -2.211924436828875684e-03 4.795180058482322299e-04 -4.498965487381751012e-03 4.866044788410411100e-04 9.080134061480328979e-04 1.809412770835790640e-04 -1.319501271265075340e-03 -1.718233484995004010e-03 1.127221637392926933e-03
-5.847757513683873518e-03 -2.182633681791705353e-04 1.554583202013902661e-02 -8.545341566288101182e-03 -6.188853080405431681e-04 9.682956697403828639e-03 2.784983886182514946e-03 3.006081843558766099e-03 -2.554267222797192982e-01 -9.477448980611706542e-02 4.799904373810654976e-03 -3.703759282648924067e-01 4.190940127960065924e-03 5.845867787552428904e-03 -1.081159562939529306e-02 -9.249264550242573824e-03 1.709729717403608157e-02 -8.555735060010881323e-04 -5.333090601791202340e-02 -2.630026343405881400e-02 -1.348966825969256655e-01 -3.076270996395084056e-01 3.512859148852724711e-02 1.747584711268243440e+00 -1.112434530414606673e-02 -5.170290695569242090e-02 -1.422160643354540392e-02 5.302429795308883503e-02 -8.418021268183528694e-02 1.948071425729145517e-02 -4.027006386059437532e-03 2.839313512460811192e-03 -1.363295674360760074e-02 6.297984764495176760e-03 6.193577395734000931e-04 -1.285061012519909951e-02 -8.891161448338279986e-04 1.039821803814697763e-03 -1.664848721782345286e-03 -1.881694795362938866e-03 3.233793842395050848e-03 -2.059329051716586242e-03 -4.662190581983285259e-02 6.769991108970832561e-02 -5.289815873381654987e-03 -6.439241792818761224e-03 1.451782100464563954e-03 -1.061175709099746595e-02 -1.448947511267445389e-03 -2.017282645292497187e-04 2.383417083255372736e-03 -3.614101226343669057e-04 -5.593589349007664288e-04 -3.604652595686462253e-04 -1.761697186017697342e-03 3.323083402104715957e-03 -8.268969119567662340e-03 2.458533696979387125e-03 2.045628537263781497e-03 9.996651235219848001e-04 1.236872996168661767e-02 -3.321666107506149844e-03 -2.246411938727315566e-02 -8.116373734455374633e-03 2.617270692018791763e-03 8.305346347597539203e-03 5.693130672980287188e-02 7.030206397267574348e-02 -1.596535122131459705e-01 4.202302106325218611e-01 -5.975550243321231525e-02 -7.658365536298068488e-01 -9.458079287764589596e-04 1.126749205860065129e-03 -1.880277500764399859e-03 6.996711001588197315e-04 -1.072419579581845644e-04 5.618628220248992299e-03 6.803014073118154783e-05 -3.125607021371172925e-03 2.267671357705699229e-04 3.478513376414124180e-03 8.558097217675145890e-03 -1.427688092288942855e-03
-4.225016614424903505e-01 1.896373243088784744e-01 -2.032116995424127631e-02 -1.521843696787035342e-02 1.615243410832753598e-03 1.491230133457963937e-02 -1.526237310042590292e-02 -1.698391360615040483e-03 -1.502143301866979384e-02 -4.225370938074545224e-01 -1.895929157447899804e-01 2.064667528037839039e-02 -5.274792550636854538e-02 5.726106393973566522e-02 1.116497441597143897e-02 -5.282445941469110506e-02 5.365782863864833330e-02 -2.317607370728631822e-02 -5.284288424447219912e-02 -5.384869097792139431e-02 2.305938311867108265e-02 -5.265532892592858505e-02 -5.732625949126993192e-02 -1.112434530414606673e-02 2.651358516840433666e+00 3.524339235100618041e-04 -2.304993448801237466e-03 -9.373041611849403099e-04 -7.086472992989467580e-06 1.889726131508149374e-06 -1.597488961396294815e+00 -6.562073991361579497e-04 2.238853034201342997e-03 2.034290180475892273e-03 9.448630657830220381e-07 -1.889726131479307902e-06 3.908709530232243323e-02 -5.973471544576695880e-02 6.437824498220609711e-03 4.461643396285993116e-03 -4.251883795696061695e-04 -4.039289605913421594e-03 4.457863944023468181e-03 4.544791346071451292e-04 4.085115464600428715e-03 3.909748879604547922e-02 5.989770432460170962e-02 -6.459083917198727570e-03 -3.495048480063969211e-03 6.354204116905967994e-04 8.088972705549729580e-03 2.411762975226719279e-03 1.516505220465957579e-04 -2.336646361502823718e-03 2.433494825738210902e-03 6.269166440992543325e-04 2.273812967632893138e-03 -3.495520911596513777e-03 -1.323280723528118090e-03 -8.002990166569905195e-03 2.669710592165697605e-03 -5.243990014691635951e-04 -2.384361946320735521e-03 -3.476151218749837495e-03 1.324225586593445747e-03 8.044564141461190560e-03 -3.480875534078459871e-03 -2.031455591276938588e-04 -8.095114315476815287e-03 2.410818112161207307e-03 -1.469262067182335908e-04 2.364519821941460462e-03 -4.245033538471985890e-02 -1.393436806156915161e-02 1.538709502509980325e-03 -4.417990722650326496e-02 1.383137798740671776e-02 -1.286903495498429011e-03 5.913897928283442726e-03 2.787346043861234964e-05 2.659789529977545433e-04 6.236096233690886087e-03 -2.645616583935234741e-05 -2.631443638009042102e-04
9.686121988673929151e-02 -6.081776473483763157e-01 4.536240335324040474e-02 -4.866044788410637699e-04 6.845060479541549732e-03 5.683351340250434496e-04 4.762109851182599928e-04 6.882855002169979697e-03 5.574692087693701708e-04 -9.682720481637369092e-02 -6.085749622675076242e-01 4.587924345018419559e-02 4.999695669055166658e-02 4.339283629276634476e-03 -5.162117630050842843e-02 3.881166771866775833e-02 2.821266627905737873e-02 4.250797203172822225e-02 -3.867324527954112134e-02 2.821691816285307880e-02 4.240781654676288592e-02 -5.022325139478937828e-02 4.041651763577745575e-03 -5.170290695569242090e-02 3.524339235100618041e-04 1.689491695399149673e+00 -1.083677623009648566e-01 3.637722802984961508e-05 -7.985510199854431099e-03 1.134308110385759015e-03 -5.187298230750142861e-04 -3.433348921873163873e-01 1.568992363765991591e-02 -3.637722802995075081e-05 -3.495993343129787470e-04 -1.936969284707044372e-04 6.181577634799460819e-02 -8.657260596421489929e-02 9.047063854180463494e-03 -2.149563474492238854e-04 -7.777167893865205572e-03 6.585695568003984476e-04 2.329087456976703199e-04 -7.788506250653739679e-03 6.580971252675210312e-04 -6.171703815762780154e-02 -8.682441197122681142e-02 8.994151522500659635e-03 -8.110704556061103243e-03 -1.085647662501656660e-02 1.022483566558892061e-02 1.364382266886332616e-03 -1.646896323533840901e-03 3.736933424886036085e-03 -8.106925103798248928e-04 -9.075409746151739130e-04 -4.833919444176213928e-03 -9.413198292143380025e-03 -1.360130383090628423e-03 -1.251943562066748158e-02 7.100645938816310980e-04 -9.495873810393109984e-04 -4.742267726802268206e-03 9.413198292143369617e-03 -1.334619080316442078e-03 -1.249817620168898122e-02 8.116373734455383307e-03 -1.084088638443233242e-02 1.022294593945748814e-02 -1.437136722946063573e-03 -1.600598033314018162e-03 3.768586337587342613e-03 9.655035993812044470e-02 1.933048102984345068e-02 1.979015691131173760e-03 -9.554171861547422484e-02 1.923316013407522923e-02 2.287041050552879665e-03 7.653390832257856368e-05 9.750986838134958253e-04 -1.228321985424118057e-04 2.470816916833687990e-04 9.878543352005893230e-04 -1.086592525567577923e-04
-1.017712008077050791e-02 4.548901500404561871e-02 -1.877017723187696940e-01 -4.265584310151197475e-03 5.702248601564437192e-04 1.220479621978575596e-02 4.251883795698348928e-03 5.655005448278863957e-04 1.219204056839871819e-02 1.041333584719816678e-02 4.590758934215549703e-02 -1.876861820781854373e-01 4.746425124291397957e-02 -6.782652274051356733e-02 -1.421074050828972750e-02 -5.695634560104419208e-02 5.838686828253028538e-02 -3.815498788799877999e-02 5.686516631520312226e-02 5.853757394151114929e-02 -3.815971220332733949e-02 -4.728378239736324290e-02 -6.780479089000221449e-02 -1.422160643354540392e-02 -2.304993448801237466e-03 -1.083677623009648566e-01 6.639666146317348971e-01 -5.669178394437923707e-06 1.158402118561384017e-03 2.575224285594657821e-03 2.127831623980776937e-03 1.588645515532775138e-02 -1.986749395324015344e-01 5.669178394322727226e-06 -1.941693600035594919e-04 -2.167988304273322717e-03 -6.621600364500991945e-03 8.981395871113576762e-03 -3.943386004743827840e-03 -2.077753881497948311e-03 6.510106522747088984e-04 -1.836813799741715200e-03 2.066415524709433287e-03 6.510106522747108500e-04 -1.836341368208866190e-03 6.579553958076819406e-03 8.952105116076551281e-03 -3.889056378465459169e-03 7.169148511080346634e-03 -2.511446028659185779e-03 -1.176685218882886352e-02 1.124576020808938648e-02 -8.451327691249833213e-03 -7.096394055020608521e-03 -1.109363725450995472e-02 6.931987881586949840e-03 -1.127788555232354592e-02 -5.244934877760398795e-03 2.981042972317379108e-04 -9.639492996381086518e-03 1.106387406794006982e-02 6.934350039251222647e-03 -1.122213863144662718e-02 5.248714330023227306e-03 2.881832350417900829e-04 -9.643272448643941050e-03 -7.158755017357525292e-03 -2.548768119754774974e-03 -1.175976571583603469e-02 -1.123442185130085931e-02 -8.529278894170978093e-03 -7.101590801882017891e-03 -1.040577694267252190e-02 2.140587275367720598e-03 3.871529168596525572e-02 1.035617163172272009e-02 2.076336586899360515e-03 3.876820401764506652e-02 -4.644001967968212560e-04 -1.237770616081114796e-04 -1.351154183966369942e-04 5.395168105208408491e-04 -1.119662732867229143e-04 -1.303911030680979667e-04
1.264085052461142063e-02 4.219286019931578133e-03 -4.558964292055811378e-04 -3.519317287906860159e-01 -1.832987104325578195e-02 -1.696643363943513561e-01 -3.520115697197383486e-01 1.772563111273346703e-02 1.697942550658865235e-01 1.263659864081559218e-02 -4.184326086499991562e-03 4.275505372339390413e-04 -8.296937066312681797e-02 -3.974377513299144626e-02 -5.286178150578683954e-02 -8.314558762488205579e-02 -2.743362668137869914e-02 6.017691136051935008e-02 -8.347345510868386942e-02 2.723615030064548137e-02 -6.038289150884430107e-02 -8.338463798050675668e-02 3.964550937415751986e-02 5.302429795308883503e-02 -9.373041611849403099e-04 3.637722802984961508e-05 -5.669178394437923707e-06 2.349886727642497952e+00 3.784176578171608019e-03 -1.143284309510299686e-04 -4.792345469284767234e-03 9.448630655661816036e-07 4.724315328568504308e-06 -1.349334850133351082e+00 -1.565638099882604847e-03 1.199976093451340529e-04 2.024369118284932018e-03 -4.856596157755237175e-04 4.582585868731883002e-05 3.509741100735880304e-02 5.606817431927518108e-03 5.150354084882756422e-02 3.508323806137305517e-02 -5.406978893529983295e-03 -5.145865985320648844e-02 2.059801483249301679e-03 4.483375246799349567e-04 -4.866044788406074292e-05 6.893720927425366421e-03 7.074189772976155130e-03 2.250663822523068722e-03 -5.775475489156736350e-03 -7.309933107870999688e-03 -1.865632123246134533e-03 -5.786813845945308621e-03 -6.768526571219215561e-03 3.434104812325582991e-03 7.006632063777872357e-03 6.412313195445834210e-03 -3.720870752769328028e-03 -5.800986791930861329e-03 6.790730853263506756e-03 -3.331114738163300053e-03 7.126629673123241818e-03 -6.459083917198862879e-03 3.865434801822583647e-03 7.145999365970568187e-03 -7.000018022318464997e-03 -2.348929581357428378e-03 -5.802876518062644214e-03 7.333082252981371410e-03 1.897757467480187723e-03 4.758330398919234303e-03 3.609376911015756834e-04 -3.165291270145441371e-05 3.417569708676038934e-03 -3.656620064303606893e-04 3.165291270126467833e-05 -4.456541135731379583e-02 -2.862935089103114256e-04 -1.199031230386801358e-03 -4.404715396577154468e-02 1.020452110966571253e-04 1.263754350388211246e-03
8.593529582639402795e-04 7.271666153710014749e-03 -1.194779346591247652e-03 -1.430286465719649534e-02 -2.341280914840004057e-01 -3.897843604976568288e-02 1.377374134039853482e-02 -2.340369121981593081e-01 -3.863308859924840383e-02 -8.206135725698284486e-04 7.273083448308508003e-03 -1.155567529364249623e-03 -6.799612566080864839e-02 -2.148524125119682243e-02 -8.421233802606944985e-02 -5.943613871700208218e-02 5.319106628418683071e-03 8.723070308948245588e-02 5.934826645189097971e-02 5.528393797473617893e-03 8.718015291546693524e-02 6.786762428387198287e-02 -2.132650425615741085e-02 -8.418021268183528694e-02 -7.086472992989467580e-06 -7.985510199854431099e-03 1.158402118561384017e-03 3.784176578171608019e-03 7.795573826385254756e-01 1.023130797758903532e-01 -1.795239824841781155e-05 6.873878803045731841e-04 2.381054925591099929e-04 -1.728154547185131382e-03 -2.059059765742858872e-01 -2.005849802197358020e-02 1.488631760027296766e-03 2.844037827789422184e-04 -5.442411258493947031e-04 -5.468394992801009491e-03 -7.182376594000294129e-03 -8.127239659711016362e-03 5.575636950759178985e-03 -7.173400394876038033e-03 -8.174955244529437740e-03 -1.481545287034452324e-03 2.777897413189672239e-04 -5.428238312508296744e-04 4.437549388110554813e-03 8.428178546139824916e-04 2.973011636258882616e-03 -1.156512392429961608e-02 -1.443042117106746978e-02 1.997912952445386574e-03 -1.285344471439622827e-02 -1.592377724642332626e-02 1.940276305437028427e-03 3.563078620795242374e-03 3.036317461661500010e-03 -3.770476063718754267e-03 1.286005875585620288e-02 -1.589873837518198524e-02 1.939803873904176598e-03 -3.629219035394998065e-03 3.058049312172843748e-03 -3.825278121529988428e-03 -4.451249902563366931e-03 8.584080951982275137e-04 2.974428930857450897e-03 1.157457255495671772e-02 -1.440396500522757306e-02 1.995550794781113767e-03 -4.762109851182142395e-04 -9.306901197250141316e-05 -4.724315328551902463e-06 5.626659556307587236e-04 -7.086472992830631962e-05 -1.889726131419676783e-06 -1.062026085858886783e-02 1.449892374333150782e-03 -1.606267211706793028e-05 9.314932533309453616e-03 1.491466349224424221e-03 -5.196746861401061834e-06
-9.070685430823183161e-05 -1.162654002357118351e-03 -3.464340430428479965e-03 -1.307983390494052711e-01 -3.887261138640609598e-02 -5.903887104102398808e-01 1.308521962441507869e-01 -3.873371651574662733e-02 -5.905526441521408154e-01 8.267551824971955052e-05 -1.182496126737000346e-03 -3.441663716851419558e-03 -3.249336839825996137e-02 -3.510496991188447047e-02 1.942827435714451073e-02 4.592270715120688046e-02 3.813892521588170548e-02 -7.153558270496112453e-03 -4.604553934974930929e-02 3.811341391310750504e-02 -7.202691149913072188e-03 3.245226685490154583e-02 -3.510874936414731806e-02 1.948071425729145517e-02 1.889726131508149374e-06 1.134308110385759015e-03 2.575224285594657821e-03 -1.143284309510299686e-04 1.023130797758903532e-01 1.752803189980164156e+00 2.740102890565504449e-05 2.433022394205189287e-04 2.873801014359256452e-03 8.976199124280988956e-05 -2.009251309233916691e-02 -3.928112293286614154e-01 -1.502332274479944085e-04 -5.470757150465083889e-04 -4.755968241255075987e-03 -5.086103396414413252e-02 -8.148971510222390024e-03 -8.161349216383201322e-02 5.086103396414412559e-02 -8.025666880147136473e-03 -8.157994952499930674e-02 1.559024058422878623e-04 -5.508551673093947968e-04 -4.767779029576460839e-03 4.456919080957617504e-03 4.910453352498789226e-03 2.844037827789358758e-04 7.366624891813883594e-03 8.399832654168593732e-03 8.253378878983525955e-04 -4.722425602422345228e-03 -4.758802830452210815e-03 -8.956356999872225333e-03 -5.172180421700678030e-03 -5.327137964477226401e-03 2.094761416680739063e-03 4.733763959210874131e-03 -4.752188788992231863e-03 -8.946908369215111553e-03 5.120212953086568722e-03 -5.332334711338631433e-03 2.076809018432220801e-03 -4.438494251176258037e-03 4.848092390161885465e-03 2.499162808804902369e-04 -7.365207597215331359e-03 8.388494297380071768e-03 8.088027842484109622e-04 -6.850257226402611289e-05 4.251883795676654476e-06 -1.166905886152772563e-04 -1.303911030680909465e-04 -1.370051445281307017e-05 -1.157457255495646803e-04 -9.230603504694775974e-02 -1.984212437992599718e-04 1.121552458998635159e-03 9.241185971030735358e-02 1.686580572293697048e-04 1.073836874180285556e-03
-5.188951741117047572e-02 5.015805584325343236e-03 -5.858151007423766272e-05 1.185047257014422602e-02 -1.245801952139661975e-03 -1.151504618181684036e-02 1.189535356576534170e-02 1.292100242359349189e-03 1.161850868751220997e-02 -5.164338058255237007e-02 -5.131551309875154870e-03 5.484930096451290371e-04 -1.460616570128974931e-02 3.927795764159750652e-03 3.927795764159316104e-03 -1.458065439851577612e-02 2.829864881803516568e-03 -4.819746498190275244e-03 -1.454285987588744763e-02 -2.882777213483589743e-03 4.691245121254163965e-03 -1.456270200026711301e-02 -3.880552610873938026e-03 -4.027006386059437532e-03 -1.597488961396294815e+00 -5.187298230750142861e-04 2.127831623980776937e-03 -4.792345469284767234e-03 -1.795239824841781155e-05 2.740102890565504449e-05 2.548035850878830999e+00 3.798349524157518513e-04 -3.632998487658155307e-03 3.037734756256710300e-04 2.834589196756143051e-06 -1.370051445258892492e-05 3.053797428377190079e-03 -6.712779650341741712e-03 5.810907854118487663e-04 -1.962480587481196456e-03 3.486544712468165252e-04 3.159149660203952256e-03 -1.959173566751237772e-03 -3.481820397145972195e-04 -3.196944182832259056e-03 3.085922772611080639e-03 6.833249691220013092e-03 -6.335306855593153584e-04 -9.089582692138565775e-04 3.425128613204005308e-04 6.845532911075083958e-04 1.663903858716638158e-03 2.721205629243467206e-04 -1.410208125573499116e-03 1.657289817256709947e-03 5.560519141707481131e-04 1.372413602944726110e-03 -8.777777880452394647e-04 3.538512181083873324e-04 -7.284894236626458970e-04 1.657289817256634053e-03 -5.593589349007772708e-04 -1.223597670095501102e-03 -9.013993646880802922e-04 -3.529063550429295711e-04 7.379380543202267509e-04 -8.999820700895467054e-04 -6.396722954858180890e-04 -6.595144198658249839e-04 1.655400091125219797e-03 -2.664513845303966878e-04 1.382807096667504516e-03 -4.295682923109412910e-01 4.383035513534373484e-01 -4.634458851004694818e-02 -4.302169408055513955e-01 -4.371234173843644988e-01 4.740661459590583826e-02 8.059209518979853354e-03 2.314914510969723945e-05 2.012558329965181275e-04 8.557152354609590117e-03 -2.173185051169491174e-05 -2.050352852590647465e-04
1.030788912906489552e-01 7.820159163355005008e-03 6.521444879535620923e-03 -3.637722802986089756e-04 -2.659317098442916597e-03 8.050233319855859201e-04 3.628274172329269470e-04 -2.658844666910063249e-03 7.828190499413543568e-04 -1.031110166348831458e-01 7.670398367439894630e-03 7.000962885383825614e-03 8.856201514906895944e-03 -8.020942564818583920e-03 2.849234574650775717e-03 9.016828236077722644e-03 -1.121646945305235232e-02 -3.299461825461949722e-03 -9.039032518121924500e-03 -1.127410610006070874e-02 -3.322610970571861742e-03 -8.822658876074149573e-03 -7.989289652117275223e-03 2.839313512460811192e-03 -6.562073991361579497e-04 -3.433348921873163873e-01 1.588645515532775138e-02 9.448630655661816036e-07 6.873878803045731841e-04 2.433022394205189287e-04 3.798349524157518513e-04 2.275330417716459053e+00 -2.003577406524323923e-01 -3.307020730175525003e-06 1.039349372281831894e-04 -1.502332274480099126e-04 1.069726719844431295e-02 3.538984612619625394e-03 -7.459693903786391092e-04 -3.070804963561379343e-05 5.508551673093675834e-04 -2.390503556248262823e-04 3.023561810277276558e-05 5.484930096450914153e-04 -2.352709033619687954e-04 -1.098308827582182567e-02 3.290958057870554780e-03 -8.196687095040776274e-04 2.166571009674754869e-03 -1.829632840442302691e-02 -3.050490407647168077e-03 -4.464477985483284177e-04 4.492823877454638418e-04 -8.050233319855567551e-04 -5.442411258493871137e-04 5.848702376749525568e-04 -3.146394008816834472e-04 2.595066409974582534e-03 2.990491602974479661e-04 3.868741822552681110e-03 5.376270843894193291e-04 5.862875322735240907e-04 -3.160566954802533548e-04 -2.612073945157372852e-03 3.033010440931499909e-04 3.884332063136901846e-03 -2.153815358287674599e-03 -1.830058028821870963e-02 -3.042931503121484166e-03 4.407786201540674900e-04 4.554239976725803392e-04 -8.121098049783874277e-04 4.159660436169692055e-01 -9.240118275766482370e-01 8.465358907775635822e-02 -4.168910645582999397e-01 -9.249746430406078357e-01 8.659528267779197097e-02 -2.673962475961393775e-04 -1.100765471553028988e-04 -1.086592525567364471e-05 -2.272395673034363346e-04 -1.100765471553037526e-04 -1.086592525566636023e-05
-1.117158845743103888e-02 6.876713392242835010e-03 7.107118250816429894e-02 -3.445915600647153892e-03 7.899055229341919683e-04 4.711087245633844948e-03 3.407648646485869279e-03 7.993541535912941469e-04 4.688410532056757653e-03 1.128166500458644209e-02 6.913090620272713607e-03 7.101354586115593559e-02 -1.850514314194513441e-03 1.168275937598060865e-02 -1.363673619587044833e-02 1.795239824851877788e-05 -1.224589776314422007e-02 -1.037506889303692684e-02 8.173065518397928670e-05 -1.224920478387420478e-02 -1.038168293449690145e-02 1.917599591859983849e-03 1.166055509393640333e-02 -1.363295674360760074e-02 2.238853034201342997e-03 1.568992363765991591e-02 -1.986749395324015344e-01 4.724315328568504308e-06 2.381054925591099929e-04 2.873801014359256452e-03 -3.632998487658155307e-03 -2.003577406524323923e-01 3.792642551240335003e-01 5.196746861582665698e-06 -1.577921319736947997e-04 -1.349736889367811419e-03 -1.044546119143289565e-03 -7.525834318386248915e-04 -2.964980300200341454e-03 -3.113323801516478927e-04 -2.310190195662801334e-04 -1.605322348642560090e-03 3.221983054073937047e-04 -2.343260402962659230e-04 -1.596818581051163413e-03 1.296352126155143804e-03 -6.165231503762563748e-04 -2.723095355378391241e-03 -2.353653896685482631e-03 -1.908623392735707153e-03 4.157869920660159022e-03 5.305406113965915839e-04 -1.563748373751252987e-04 -1.075254168778838008e-03 -4.360543048255166717e-04 -1.988936753321144573e-04 -5.188715525350598087e-03 1.844372704267394124e-03 2.599790725303140291e-03 2.944193312754711349e-03 4.289678318326789518e-04 -2.017282645292426172e-04 -5.183991210022043800e-03 -1.845317567333107974e-03 2.596483704573156019e-03 2.940413860491864623e-03 2.357905780481195715e-03 -1.907206098137155352e-03 4.157397489127309144e-03 -5.243990014694681475e-04 -1.554299743094286605e-04 -1.088954683231640368e-03 -4.378070258124061587e-02 8.472256408155326435e-02 -1.376533205911368019e-01 4.529815266477207891e-02 8.636048420596285913e-02 -1.379712670127484775e-01 -3.344815252615972092e-04 -7.086472992832597078e-06 -1.724375094922118773e-04 3.873938569414105007e-04 -4.724315328551224836e-06 -1.743272356236329093e-04
-4.507941686505848380e-03 -4.081336012337882097e-03 4.506996823439967780e-04 -9.381639865748653273e-02 -3.796459798025946832e-03 -3.251793483796837358e-02 -9.389576715500605464e-02 3.561188894663576583e-03 3.259541360935672150e-02 -4.521642200958726418e-03 4.078501423140359558e-03 -4.299126948981580720e-04 9.482645727473251393e-03 1.471388009078077388e-02 -6.251686474275234759e-03 9.499653262655958011e-03 1.567716798627275324e-02 2.940886292024672000e-03 9.561541793459997149e-03 -1.568519932233135294e-02 -2.968287320930602848e-03 9.519967818568383922e-03 -1.472521844756917442e-02 6.297984764495176760e-03 2.034290180475892273e-03 -3.637722802995075081e-05 5.669178394322727226e-06 -1.349334850133351082e+00 -1.728154547185131382e-03 8.976199124280988956e-05 3.037734756256710300e-04 -3.307020730175525003e-06 5.196746861582665698e-06 2.310660737469515613e+00 3.281509427213468756e-03 -5.097536239507018119e-04 -5.409341051196021183e-04 6.212474657048923030e-04 -6.094366773859221861e-05 6.244127569749510082e-03 7.133716146118305838e-04 5.531228386670733639e-03 6.350424664642055281e-03 -7.459693903783470251e-04 -5.656422742877443080e-03 -5.669178394264451359e-04 -5.929015737335917302e-04 6.803014073113004823e-05 -4.592034499351820356e-04 -2.359323075079458685e-03 1.204700408779027510e-04 -4.577861553370279196e-04 -2.353181465152270196e-03 1.564220805284086222e-03 -4.426683462853994548e-04 -2.622939870412777357e-03 -9.259658043965848795e-04 -4.724315328556239271e-04 -2.382472220189548948e-03 3.968424875983814909e-04 -4.686520805927628895e-04 2.621522575814699135e-03 1.142339446444276107e-03 -4.521169769426767321e-04 2.399952186905255497e-03 -3.996770767959148714e-04 -4.658174913951210888e-04 2.453336950117800380e-03 -1.270840823383893262e-04 -4.610931760665854494e-04 2.356960917415239654e-03 -1.584535361197391204e-03 6.722228280999236263e-03 -8.173065518424661030e-05 5.196746861728016552e-06 5.109347027831173324e-03 8.739983357809906483e-05 -7.086472993077220194e-06 -4.207461058664000442e-01 -4.426163788168722968e-02 -4.075392823654278573e-01 -4.207281534681514001e-01 4.319866693276251668e-02 4.075940844232389670e-01
4.842423211767874934e-04 5.758940385507143505e-04 -7.984092905255859348e-05 -1.047380708340372307e-02 2.284489920275459274e-02 -1.757917733754903959e-03 1.019129302675617944e-02 2.286852077939736244e-02 -1.665321153315206873e-03 -4.922736572353136929e-04 5.702248601564654032e-04 -7.511661372401143440e-05 -2.438691572599446366e-03 -1.993661068649689536e-03 6.529003784061305268e-04 -1.200920956518352224e-03 -3.646699002110651271e-03 -2.654120351581505926e-03 1.215093902504043059e-03 -3.649533591307784798e-03 -2.619632849683065437e-03 2.445778045592270425e-03 -1.992716205583980674e-03 6.193577395734000931e-04 9.448630657830220381e-07 -3.495993343129787470e-04 -1.941693600035594919e-04 -1.565638099882604847e-03 -2.059059765742858872e-01 -2.009251309233916691e-02 2.834589196756143051e-06 1.039349372281831894e-04 -1.577921319736947997e-04 3.281509427213468756e-03 4.066530008097911653e-01 1.955550016894246346e-01 -2.362157664282727495e-05 -7.984092905255859348e-05 1.592094265722609125e-04 -8.267551824963389855e-05 -3.052380133778588404e-03 9.453354972436168882e-04 2.678686791289675712e-04 -2.995688349835945192e-03 7.530558633714805154e-04 2.645616583987276445e-05 -7.889606598685485373e-05 1.573197004408392029e-04 1.869884007041575699e-03 -4.224955198325630081e-03 5.140055077466514685e-04 -9.732089576820700770e-04 7.303791497944070975e-04 -5.688075655578627527e-04 -2.929075503703277281e-04 1.650203344263827558e-03 2.858210773775147822e-04 1.733823725579224746e-03 1.668628174045201119e-03 -7.313240128601250674e-04 3.084977909545658114e-04 1.648786049665259710e-03 2.848762143117974628e-04 -1.720595642659281587e-03 1.678549236235146779e-03 -7.393553489186783720e-04 -1.881222363830115877e-03 -4.219758451464219844e-03 5.220368438051864500e-04 9.916337874634286766e-04 7.289618551958524772e-04 -5.711697232221468355e-04 -1.965315176678327327e-04 -1.747996671563336549e-05 5.669178394265806612e-06 -9.354144350536480268e-05 -2.173185051133983553e-05 5.196746861406821658e-06 -4.328370460867675407e-02 -1.050229470483488026e-01 -8.525924630287695649e-02 4.287741349042112349e-02 -1.047654718629426052e-01 -8.356274466839330728e-02
-5.055017401556836205e-05 -8.314794978257464590e-05 -1.497607959151516595e-04 -9.787647525084557099e-02 -1.801381434777552188e-03 7.255603481592900333e-03 9.771915555040469603e-02 -1.715871327330732287e-03 7.133243714583372558e-03 5.716421547550019173e-05 -6.708527766549201112e-05 -1.440916175208926020e-04 -5.540204585794997541e-03 4.995018596879896577e-03 -1.285061012519909604e-02 5.930905463466390470e-03 -7.010411516040933322e-03 -1.117867493042392149e-02 -5.919567106677891058e-03 -7.023167167428028337e-03 -1.119143058181101824e-02 5.525086776743617575e-03 5.009191542865561175e-03 -1.285061012519909951e-02 -1.889726131479307902e-06 -1.936969284707044372e-04 -2.167988304273322717e-03 1.199976093451340529e-04 -2.005849802197358020e-02 -3.928112293286614154e-01 -1.370051445258892492e-05 -1.502332274480099126e-04 -1.349736889367811419e-03 -5.097536239507018119e-04 1.955550016894246346e-01 2.209586845604304628e+00 -4.251883795712759255e-06 1.535402481779820413e-04 1.399342200317627103e-03 -1.310997503673695360e-03 6.566798306689750845e-04 5.678627024921613711e-03 1.214621470971170847e-03 9.358868665865012655e-04 5.665398942001671420e-03 2.362157664305766791e-06 1.540126797108518682e-04 1.397924905719059255e-03 4.700693751910930800e-04 -4.133775912484510600e-04 6.727425027860524202e-04 -3.101985444728391512e-03 -3.931575216422442121e-03 5.820356484778169701e-04 3.229541958599363785e-03 3.694414586929048363e-03 -7.477173870502050804e-03 -8.664394312567658563e-04 3.718036163571829342e-04 7.058127100859320005e-04 -3.243242473052158990e-03 3.693469723863335163e-03 -7.477173870502047334e-03 8.380935392854401301e-04 3.736933424886008763e-04 7.119543200130482811e-04 -4.785731427824969669e-04 -4.147948858470208050e-04 6.769943865817579145e-04 3.093954108669857289e-03 -3.921181722699638994e-03 5.872323953392332785e-04 2.040904221935190292e-04 -1.889726131443160771e-06 2.267671357705699906e-05 1.015727795639023592e-04 4.724315328560944539e-06 2.598373430704823002e-05 -3.992400776277574836e-01 -8.523845931543133636e-02 -8.831077605989641199e-01 3.997994365626581503e-01 -8.326180578196443194e-02 -8.832655527309378751e-01
-4.781512614236567149e-01 -4.238580123733182159e-01 4.547342476346139667e-02 -4.337393903145175117e-03 6.007911803321817380e-03 1.191141623788261224e-02 -4.325110683290906560e-03 3.339146074221794377e-03 -1.290588461454315362e-02 -5.569495340831997002e-03 1.057065554763906949e-02 -1.132418384254372948e-03 -3.861324647486852335e-02 -5.049915140997690566e-02 6.408061311650276384e-03 -3.857214493151009393e-02 -5.066072299421345293e-02 4.448887744899095859e-03 -1.008641322646202515e-03 9.316349827908276468e-04 7.034505524216359915e-04 -1.012420774909031027e-03 7.573077471671496889e-04 -8.891161448338279986e-04 3.908709530232243323e-02 6.181577634799460819e-02 -6.621600364500991945e-03 2.024369118284932018e-03 1.488631760027296766e-03 -1.502332274479944085e-04 3.053797428377190079e-03 1.069726719844431295e-02 -1.044546119143289565e-03 -5.409341051196021183e-04 -2.362157664282727495e-05 -4.251883795712759255e-06 5.222078640200848998e-01 4.330836553469179506e-01 -4.635073011997383613e-02 -2.037597201205243805e-03 -3.427963202398605705e-03 -1.681856256964976010e-04 -2.037597201205243805e-03 -3.312217476849068157e-03 8.891161448338225776e-04 2.085312786023665182e-03 3.044821229252880207e-03 -3.269226207359320546e-04 1.540126797108798407e-04 2.064525798578260157e-04 -1.750358829229143936e-03 2.705142957129926320e-03 6.363652747561629811e-04 -2.433022394205341075e-04 2.701835936399935110e-03 6.694354820560805084e-04 8.645497051252204121e-05 1.554299743093917434e-04 6.576246937346546736e-04 1.652565501928130939e-03 2.645616583990041161e-04 -1.724375094921905185e-04 -1.261392192723948848e-04 1.285013769366464415e-04 -3.075529278888356442e-04 -1.913347708064252334e-04 1.256667877395575839e-04 -3.510166289115153153e-04 2.522784385447680855e-04 2.678686791289736427e-04 -1.403121652580560132e-04 1.483435013166045473e-04 -1.105489786881784856e-04 -3.684965956271676543e-04 4.299126948986676470e-05 1.606267211702117406e-05 -1.847679724997384684e-03 1.214149039438456928e-04 2.456643970849374525e-05 -3.307020729984434370e-05 -2.022006960620626251e-04 3.543236496415282100e-05 9.448630657090252398e-06 2.050352852592165348e-04
-3.968467394823120831e-01 -7.420056898179830940e-01 6.238174932435534836e-02 3.562133757729489709e-03 4.020864776132100291e-03 -1.973818944269790411e-03 1.621857452292524600e-03 4.590617204755677652e-03 -1.784373899594757749e-03 1.654313498599679910e-02 -7.421899381157928167e-03 2.128304055513464185e-03 8.838249116658366406e-03 1.351106940813090115e-02 1.462175594187396571e-03 -2.506721713330627155e-03 -2.142477001499143961e-03 -3.296627236264790609e-03 1.066277969654586683e-03 -3.708587532914625791e-04 -1.315249387469375700e-03 1.154622666298512138e-03 9.070685430823122175e-04 1.039821803814697763e-03 -5.973471544576695880e-02 -8.657260596421489929e-02 8.981395871113576762e-03 -4.856596157755237175e-04 2.844037827789422184e-04 -5.470757150465083889e-04 -6.712779650341741712e-03 3.538984612619625394e-03 -7.525834318386248915e-04 6.212474657048923030e-04 -7.984092905255859348e-05 1.535402481779820413e-04 4.330836553469179506e-01 8.079335102279509018e-01 -6.780620818460078580e-02 5.957361629306805878e-04 6.817187019103111180e-04 -5.631383871636166244e-04 -2.598373430701649001e-05 -4.204640642414066327e-05 5.390443789880143902e-04 -3.036317461661461846e-03 -3.835671615252814540e-03 5.281784537323146568e-04 -1.814137086164407595e-04 1.998857815511110615e-03 1.133835678852879430e-03 -6.330582540261934545e-04 5.603037979664735567e-04 1.325170449659315505e-03 -5.149503708124988921e-05 1.157457255495731099e-04 -9.987202604562830932e-04 1.681856256964867589e-04 1.640282282073840699e-03 -8.763604934467167200e-04 -1.393673021923272012e-04 1.228321985425229364e-05 1.577921319736758261e-04 -3.680241640943195114e-04 3.236156000059435545e-04 2.239325465734458287e-04 -2.210979573763136030e-04 5.579416403022111580e-04 -1.270840823380911706e-04 -1.332256922652254490e-04 -3.826695416131757274e-05 -2.371606294933889872e-04 6.717976397203591701e-04 1.046435845274682787e-03 -9.023442277539121033e-05 5.139582645933638352e-03 1.422018913895027950e-04 7.369931912544870969e-05 7.086472992830564199e-06 -1.011003480310557071e-04 7.558904525700391175e-06 -5.810907854121062643e-05 -1.275565138708688404e-05 4.582585868696375381e-05
4.265348094384770194e-02 6.228820788085001614e-02 -1.683018438535965333e-01 8.722030959575939948e-03 -4.354873869860862584e-03 -1.272352604286101224e-02 -9.258240749366847266e-03 5.872323953392378322e-04 -1.328619199849176424e-02 -1.767366364411966997e-03 2.135390528506273065e-03 1.231912465073680199e-02 5.250698542461225415e-02 6.862634932563771439e-02 -1.059191496661754210e-02 -5.319862518871253110e-02 -7.045087990552517665e-02 5.024781783449783212e-03 -5.380995159222720257e-04 -4.871713966804643026e-03 -3.821971100799996133e-04 3.047183386917169711e-04 4.580696142565732210e-03 -1.664848721782345286e-03 6.437824498220609711e-03 9.047063854180463494e-03 -3.943386004743827840e-03 4.582585868731883002e-05 -5.442411258493947031e-04 -4.755968241255075987e-03 5.810907854118487663e-04 -7.459693903786391092e-04 -2.964980300200341454e-03 -6.094366773859221861e-05 1.592094265722609125e-04 1.399342200317627103e-03 -4.635073011997383613e-02 -6.780620818460078580e-02 1.876176795059214530e-01 2.853486458446484464e-03 3.842285656712772675e-03 -1.450364805866079156e-04 -2.917264715381905765e-03 -3.859765623428424580e-03 5.706972916893007525e-04 3.179464216116655506e-04 5.291233167980244952e-04 9.821851568063270400e-04 -1.609101800905424163e-03 -1.139977288780021948e-03 2.813329778153769115e-03 -2.670183023698583479e-03 1.065805538121735938e-03 1.724847526454983612e-03 2.755693131145404030e-03 -7.095921623487771003e-04 1.865632123245882564e-03 1.614298547766824209e-03 1.156984823962820506e-03 2.813802209686625498e-03 1.275565138709501556e-05 1.181078832137704565e-05 -5.839253746092439110e-04 -6.902224695017050845e-04 4.492823877454604807e-04 6.614041459975157113e-04 7.573077471671686624e-04 -5.829805115435422042e-04 7.861260706713417727e-04 1.370051445279943294e-05 -6.141609927120454757e-05 -2.159012105149054261e-04 -9.921062189963603031e-05 -8.314794978254709361e-05 2.404676502233883293e-04 -4.988876986952798511e-04 2.929075503703209519e-05 4.719591013225237072e-04 3.656620064300516917e-04 -3.566858073058095822e-04 2.163736420477373060e-04 -2.012558329963853128e-04 4.072359813213360805e-04 1.308635346009386557e-04
-4.053934983431995917e-03 -1.149236946823991266e-02 -5.711697232221597375e-04 -4.711498261067399995e-01 4.695922193429159786e-02 4.399003699344881668e-01 -6.236568665223853059e-03 -1.059191496661761539e-03 -9.776498140909133105e-03 -4.109209472776074318e-03 1.112245557801411384e-02 -3.007026706624438099e-03 -3.688839894841352413e-02 4.093619232191826260e-03 4.652080547180179049e-02 -1.268478665716714360e-03 -7.124267515459066155e-04 -1.764059343681951501e-03 -3.700886898929166280e-02 5.873741247990906487e-03 4.650852225194754275e-02 -1.268006234183822849e-03 3.136945378159970276e-04 -1.881694795362938866e-03 4.461643396285993116e-03 -2.149563474492238854e-04 -2.077753881497948311e-03 3.509741100735880304e-02 -5.468394992801009491e-03 -5.086103396414413252e-02 -1.962480587481196456e-03 -3.070804963561379343e-05 -3.113323801516478927e-04 6.244127569749510082e-03 -8.267551824963389855e-05 -1.310997503673695360e-03 -2.037597201205243805e-03 5.957361629306805878e-04 2.853486458446484464e-03 5.156202787259495102e-01 -5.000640532120875781e-02 -4.656488333381719746e-01 2.141059706900483306e-03 -3.363712513930277280e-04 -3.142614556553963677e-03 -2.041849085000942143e-03 2.031455591277372269e-05 2.923878756841936759e-03 1.981377848795436592e-03 1.776342563536122479e-04 -6.580971252675624477e-04 2.673962475961688678e-04 1.522646830392875017e-03 -1.071474716515959623e-03 1.516505220465849159e-04 2.050352852592165348e-04 1.960590861349717148e-04 1.299186715352559224e-04 1.870828870107594209e-04 1.596818581051009239e-04 2.707032683261275524e-04 -1.725319957987915889e-03 -8.650221366581661332e-04 1.985629732591167457e-03 -2.319638826320052048e-04 -6.184128765077058672e-04 1.336981237980735919e-04 -6.708527766547713045e-05 1.946417915363947600e-04 1.497607959151489761e-04 -1.294462400023969374e-04 3.694414586928639402e-04 -2.267671357701443735e-05 1.096041156224821997e-04 3.590479649696572736e-05 -2.031455591276288067e-05 -1.015727795639119815e-04 5.480205781122483681e-05 6.207750341719574239e-04 7.889606598684875509e-05 7.587250417657401963e-04 -3.599928280358035033e-04 3.028286125603243993e-04 1.986102164124037284e-03
-1.354839149922647951e-02 -1.097505693976326066e-02 2.587979936981754572e-03 4.670363647501687282e-02 -1.455778871232528693e-01 -6.340409116145435953e-02 -1.550047859298495567e-03 6.230427055296704902e-03 -1.288320790096607413e-03 1.267155857424689600e-02 -1.122355592604517248e-02 1.831144621347436871e-03 -5.135755950517514878e-02 2.822305977278019573e-03 6.779156280708226179e-02 7.899055229341784157e-04 -7.152613407430415517e-04 -3.521977077436831173e-03 5.112890264327313306e-02 -1.237487157161373634e-02 -6.617442967011832877e-02 -1.024231563230473124e-03 4.525894084754516914e-04 3.233793842395050848e-03 -4.251883795696061695e-04 -7.777167893865205572e-03 6.510106522747088984e-04 5.606817431927518108e-03 -7.182376594000294129e-03 -8.148971510222390024e-03 3.486544712468165252e-04 5.508551673093675834e-04 -2.310190195662801334e-04 7.133716146118305838e-04 -3.052380133778588404e-03 6.566798306689750845e-04 -3.427963202398605705e-03 6.817187019103111180e-04 3.842285656712772675e-03 -5.000640532120875781e-02 1.786556533276549563e-01 6.633600125435487604e-02 3.392058405901599537e-04 7.058127100859350363e-04 -4.861320473081848356e-04 3.305603435389123466e-03 -3.212534423414263682e-05 -3.859765623428430218e-03 1.951614662225556462e-03 1.396980042653352561e-03 8.390384023511415117e-04 1.335563943382139882e-03 3.145921577283954888e-03 -1.227377122358264561e-03 4.407786201540773562e-04 3.623549857000740336e-04 5.102260554838277274e-05 1.129111363524408843e-04 1.322808291994857950e-05 1.724375094922122025e-04 -1.325170449659337189e-03 3.152535618743931671e-03 9.571462855649905729e-04 -1.929882811714208387e-03 1.619495294628227073e-03 -1.106907081480144970e-03 -4.251883795706470036e-06 -6.117988350477017619e-04 -9.495873810391871825e-05 -4.067635497884852271e-04 3.344815252616053407e-04 -5.055017401551836678e-05 -3.084977909545698772e-04 5.055017401551836678e-05 2.499162808804948448e-04 1.341705553309298663e-04 2.456643970849103475e-05 -2.092871690549311364e-04 9.070685430823664276e-05 -1.075726600311690487e-03 3.477096081815376572e-04 -2.381054925591096676e-04 1.278872159439506211e-03 8.503767591388545523e-06
-2.782621728518192700e-03 3.198833908963738364e-03 9.210525164548406807e-03 4.368224784979354292e-01 -6.331905348554041357e-02 -7.318469945669938692e-01 -1.434254890595634477e-02 -1.297769420753732902e-03 -5.562881299372079633e-03 -5.601148253533364679e-03 1.246274383672439645e-03 9.504377577984470665e-03 4.617073370595590857e-03 3.908426071312535305e-03 -5.281312105790265249e-03 -1.158402118561405701e-03 -2.143421864564824201e-03 -8.952577547609324614e-04 -6.383494871941837283e-03 -2.367826842671142892e-03 9.964525890985571899e-03 -9.609257378278461895e-04 1.845789998865967826e-03 -2.059329051716586242e-03 -4.039289605913421594e-03 6.585695568003984476e-04 -1.836813799741715200e-03 5.150354084882756422e-02 -8.127239659711016362e-03 -8.161349216383201322e-02 3.159149660203952256e-03 -2.390503556248262823e-04 -1.605322348642560090e-03 5.531228386670733639e-03 9.453354972436168882e-04 5.678627024921613711e-03 -1.681856256964976010e-04 -5.631383871636166244e-04 -1.450364805866079156e-04 -4.656488333381719746e-01 6.633600125435487604e-02 7.902239417873341276e-01 3.143559419619681647e-03 -4.809353004467658167e-04 -3.744019897878887032e-03 -8.886437133009961187e-04 5.357373582579906535e-04 5.758940385506926664e-04 -4.960531094982479142e-05 3.718036163571913910e-04 3.836144046785792787e-04 -9.306901197249362045e-05 7.974644274598842279e-04 1.470679361778798669e-03 1.162181570824104108e-04 7.653390832257551436e-05 3.174739900788309602e-04 4.889666365053197718e-04 3.935354668685203845e-04 2.617270692018610484e-04 2.040904221935094069e-04 -1.164071296955653890e-03 1.856183492588759677e-03 3.557409442401160068e-04 -5.470757150465303982e-04 6.916397641002413818e-04 4.941633833667252382e-04 -2.314914510991245358e-04 3.699138902257500302e-04 2.097596005878172264e-04 -1.625164473022439916e-04 -4.818801635123699453e-05 -5.858151007405876937e-05 -1.346429868637807198e-04 2.168460735806152645e-04 -7.039229839541413097e-05 1.766893932879159620e-04 2.362157664277008328e-04 1.048798002939031922e-04 3.467647451158603449e-04 2.093816553615040175e-03 -2.998522939033057468e-03 1.559024058424621478e-05 1.395562748054773004e-03
-4.074721970877531046e-03 -1.109458211757561805e-02 2.999467802098829648e-03 -6.239875685953768375e-03 1.031790467756184358e-03 9.779332730106265331e-03 -4.709424286638165258e-01 -4.755448566568933055e-02 -4.398087182171143139e-01 -4.110626767374683799e-03 1.148764515291130113e-02 5.536897565065290825e-04 -1.264699213453799112e-03 -3.203085792759577648e-04 1.875080753902951024e-03 -3.692335888184482273e-02 -5.906339023757908868e-03 -4.639797327325938248e-02 -1.268006234183866217e-03 7.171510668744558075e-04 1.773035542806245110e-03 -3.695312206841471631e-02 -4.147003995404487803e-03 -4.662190581983285259e-02 4.457863944023468181e-03 2.329087456976703199e-04 2.066415524709433287e-03 3.508323806137305517e-02 5.575636950759178985e-03 5.086103396414412559e-02 -1.959173566751237772e-03 3.023561810277276558e-05 3.221983054073937047e-04 6.350424664642055281e-03 2.678686791289675712e-04 1.214621470971170847e-03 -2.037597201205243805e-03 -2.598373430701649001e-05 -2.917264715381905765e-03 2.141059706900483306e-03 3.392058405901599537e-04 3.143559419619681647e-03 5.155172886517870312e-01 5.057426802370090790e-02 4.655477329901409611e-01 -2.038542064270896723e-03 -5.966810259963768737e-04 -2.857738342242155914e-03 1.332256922651820809e-04 -1.445640490537868778e-04 -1.946417915364760751e-04 1.478710697837455623e-04 1.285013769366464415e-04 -3.703863217586144362e-04 2.673962475961146577e-04 1.721068074192136236e-03 7.393553489186844435e-04 1.982795143394013547e-03 2.442471024862520775e-04 6.198301711062719800e-04 1.488159328494852163e-04 -2.069250113906416326e-04 -3.273950522687503820e-04 1.355878499294444796e-04 -1.833034347478441732e-04 -1.610991527036345107e-04 1.978543259598326051e-03 -3.699138902257662932e-04 6.557349676032458389e-04 2.716481313918238383e-04 -1.529733303385673055e-03 1.078088757975963728e-03 -1.162181570824212529e-04 9.543116963677770320e-05 -5.527448934410550581e-05 -1.521229535794764269e-04 -1.044073687609791551e-04 -3.590479649702535848e-05 -2.574751854061952359e-04 -3.009388864288450914e-04 -1.982322711861187088e-03 6.401447270189806506e-04 -7.558904525686296547e-05 -7.601423363643279932e-04
-1.266494453278693352e-02 -1.123442185130083329e-02 1.832561915946013826e-03 1.523591693458579543e-03 6.231844349895271015e-03 -1.276037570242363143e-03 -4.720866578363915045e-02 -1.456076503098227559e-01 -6.401258297577211431e-02 1.355217095148926812e-02 -1.091553056662348392e-02 2.605459903697406911e-03 1.022814268631890748e-03 4.577861553368571578e-04 3.233793842395053450e-03 -5.115866582984304745e-02 -1.245896438446199295e-02 -6.622261768646955926e-02 -7.951022697956001452e-04 -7.157337722758951156e-04 -3.518670056706843866e-03 5.129897799510108047e-02 2.856321047643608883e-03 6.769991108970832561e-02 4.544791346071451292e-04 -7.788506250653739679e-03 6.510106522747108500e-04 -5.406978893529983295e-03 -7.173400394876038033e-03 -8.025666880147136473e-03 -3.481820397145972195e-04 5.484930096450914153e-04 -2.343260402962659230e-04 -7.459693903783470251e-04 -2.995688349835945192e-03 9.358868665865012655e-04 -3.312217476849068157e-03 -4.204640642414066327e-05 -3.859765623428424580e-03 -3.363712513930277280e-04 7.058127100859350363e-04 -4.809353004467658167e-04 5.057426802370090790e-02 1.786594327799177762e-01 6.700968862020661998e-02 3.427018339332909419e-03 6.803014073117368736e-04 3.831419731457105359e-03 7.558904525689549153e-06 -5.702248601564471886e-04 -9.448630657108141734e-05 4.058186867227645466e-04 3.340090937287599083e-04 -5.149503708122820517e-05 1.320918565863636249e-03 3.159622091736757031e-03 7.180959299401737774e-04 1.917599591859964116e-03 1.593511560321199741e-03 -1.103600060750156361e-03 -4.412510516869227887e-04 3.614101226343641952e-04 -1.903899077407126845e-04 -1.114938417538585084e-04 1.464537751852282386e-05 1.724375094922067815e-04 -1.953504388356986764e-03 1.468317204114501142e-03 8.399832654168621921e-04 -1.341233121776417994e-03 3.144031851152537596e-03 -1.227849553891126148e-03 -3.869214254085379633e-04 2.740102890560428689e-05 -2.088147375220775724e-04 1.294462400023671219e-04 4.535342715413187391e-05 2.503887124133484087e-04 4.091257074527422048e-04 1.344067710973544799e-03 -1.653510364995063216e-05 4.251883795698338520e-06 -1.078561189508822713e-03 3.458198820501477960e-04
5.608234726526173559e-03 1.246746815205331156e-03 9.516660797838725344e-03 1.434254890595636558e-02 -1.273202981045255420e-03 -5.565715888569168490e-03 -4.367875185645042624e-01 -6.389022320876255878e-02 -7.317303039783786822e-01 2.761362309539657639e-03 3.205920381956612296e-03 9.202021396957030946e-03 9.613981693607160164e-04 1.842010546603131075e-03 -2.055077167920882700e-03 6.369321925956176154e-03 -2.366409548072581984e-03 9.943738903539972585e-03 1.164071296955670153e-03 -2.138697549236299403e-03 -8.900610078995472695e-04 -4.611404192201348090e-03 3.893780693793996543e-03 -5.289815873381654987e-03 4.085115464600428715e-03 6.580971252675210312e-04 -1.836341368208866190e-03 -5.145865985320648844e-02 -8.174955244529437740e-03 -8.157994952499930674e-02 -3.196944182832259056e-03 -2.352709033619687954e-04 -1.596818581051163413e-03 -5.656422742877443080e-03 7.530558633714805154e-04 5.665398942001671420e-03 8.891161448338225776e-04 5.390443789880143902e-04 5.706972916893007525e-04 -3.142614556553963677e-03 -4.861320473081848356e-04 -3.744019897878887032e-03 4.655477329901409611e-01 6.700968862020661998e-02 7.901218965762374369e-01 1.648786049665172324e-04 -5.546346195722199474e-04 -1.483435013165720212e-04 -4.974704040967164488e-04 -8.692740204540271021e-05 3.708587532914625791e-04 -2.073974429235331436e-04 -1.644061734336907735e-04 -5.007774248266209233e-05 -1.988936753321147825e-04 -1.165488591554230844e-03 1.857128355654499331e-03 -3.609376911015214733e-04 -5.494378727108253230e-04 6.897500379688596521e-04 -1.223597670095338472e-04 7.464418219116125859e-05 3.136945378159590805e-04 -4.799904373810641098e-04 4.006219398613617907e-04 2.612546376690345895e-04 5.243990014693533305e-05 4.856596157753285611e-04 3.826695416128721508e-04 8.551010744680407130e-05 8.002990166570164536e-04 1.478238266304477376e-03 1.544851112437062995e-04 1.790515509522000448e-04 2.357433348948310059e-04 1.332256922652146069e-04 -1.332256922652146069e-04 2.187357997120349413e-04 2.990491602974563144e-03 -1.936969284706930531e-05 1.400287063383319486e-03 -1.970039492006788427e-04 3.425128613201294803e-04 2.099013300476413116e-03
-5.529811092072189210e-03 -1.056876582150759018e-02 1.147536193305692415e-03 -4.307158285042460288e-03 -3.342453094951812476e-03 1.290635704607606682e-02 -4.315662052633813597e-03 -6.027281496168873133e-03 -1.189535356576555854e-02 -4.794183227947748094e-01 4.244031983622333914e-01 -4.544933075528580918e-02 -1.007696459580527913e-03 -7.691185354885782342e-04 8.928955970966836152e-04 -1.020452110967622929e-03 -9.288003935936656056e-04 -7.025056893559533666e-04 -3.866237935428547268e-02 5.058371665435798525e-02 -4.446053155701963633e-03 -3.870206360304530302e-02 5.046041202428279415e-02 -6.439241792818761224e-03 3.909748879604547922e-02 -6.171703815762780154e-02 6.579553958076819406e-03 2.059801483249301679e-03 -1.481545287034452324e-03 1.559024058422878623e-04 3.085922772611080639e-03 -1.098308827582182567e-02 1.296352126155143804e-03 -5.669178394264451359e-04 2.645616583987276445e-05 2.362157664305766791e-06 2.085312786023665182e-03 -3.036317461661461846e-03 3.179464216116655506e-04 -2.041849085000942143e-03 3.305603435389123466e-03 -8.886437133009961187e-04 -2.038542064270896723e-03 3.427018339332909419e-03 1.648786049665172324e-04 5.233218575745578471e-01 -4.334890016021079040e-01 4.638616248493801497e-02 1.318083976666159680e-04 3.576306703715302626e-04 -2.499162808804948448e-04 2.579476169390542209e-04 1.388948706594790583e-04 -1.587369950394154801e-04 2.669238160632556728e-04 1.705477833608087888e-04 2.040904221935310910e-04 1.299186715352233963e-04 3.042459071588769597e-04 1.875553185435533537e-04 2.711756998589843690e-03 -6.642387351946804630e-04 -1.228321985426855667e-05 1.502332274479862770e-04 -6.670733243917801626e-04 -1.638392555942469811e-03 1.577921319736975102e-04 -2.017282645292253242e-04 1.756500439156283636e-03 2.705142957129861268e-03 -6.335306855590849655e-04 2.395227871576622279e-04 1.048798002939248762e-04 1.808940339303273179e-03 -1.577921319736947997e-04 1.223597670095772152e-04 3.647171433644041949e-04 -3.684965956272164434e-05 2.338536087634303026e-04 -1.086592525567533878e-05 -2.088147375220667304e-04 2.399952186905103708e-04 3.354263883274669674e-05 2.050352852591948508e-04
-1.654030039679955932e-02 -7.457804177655015868e-03 2.145311590696263176e-03 -1.651620638862391285e-03 4.563688607382942325e-03 -1.756028007623457177e-03 -3.583393176708024770e-03 4.025589091460673660e-03 -2.005471856971049668e-03 3.972015355634864187e-01 -7.405383174769343269e-01 6.230852243676275604e-02 -1.149898350969987340e-03 9.117928584108912250e-04 1.020924542500484516e-03 -1.054939612866079464e-03 -3.760555001528843085e-04 -1.324225586593628760e-03 2.477903389826456755e-03 -2.083895491425055702e-03 -3.315524497579021204e-03 -8.919034908776657389e-03 1.355736769835073387e-02 1.451782100464563954e-03 5.989770432460170962e-02 -8.682441197122681142e-02 8.952105116076551281e-03 4.483375246799349567e-04 2.777897413189672239e-04 -5.508551673093947968e-04 6.833249691220013092e-03 3.290958057870554780e-03 -6.165231503762563748e-04 -5.929015737335917302e-04 -7.889606598685485373e-05 1.540126797108518682e-04 3.044821229252880207e-03 -3.835671615252814540e-03 5.291233167980244952e-04 2.031455591277372269e-05 -3.212534423414263682e-05 5.357373582579906535e-04 -5.966810259963768737e-04 6.803014073117368736e-04 -5.546346195722199474e-04 -4.334890016021079040e-01 8.064283433642736032e-01 -6.762337718138577980e-02 2.069250113906307906e-04 6.136885611791485437e-04 -1.303911030680715392e-04 1.478710697837347203e-04 -3.495993343129383604e-05 -2.201530943106064751e-04 1.332256922652037649e-04 1.606267211708080518e-05 2.971594341660355534e-04 3.684965956271784963e-04 3.240880315387808554e-04 2.300741565005801070e-04 7.086472992831648401e-05 1.110214102209995234e-04 -8.527389168039626287e-04 -1.677131941636711421e-04 1.651148207329553984e-03 -8.848642610381350811e-04 1.833034347478766993e-04 2.050825284125176121e-03 1.135725404984309949e-03 6.363652747561846651e-04 5.636108186964864514e-04 1.332256922652167754e-03 -5.086670314253855310e-03 1.266116508052538697e-04 2.740102890561241841e-05 -3.892835830728112040e-04 1.055884475931775750e-03 -8.031336058539047338e-05 2.210979573763352871e-04 -1.086592525566720726e-05 5.055017401553191930e-05 1.681856256965084430e-04 -1.015727795638984290e-04 1.889726131414255772e-06
1.773035542806204561e-03 2.166571009674773517e-03 1.231487276694110192e-02 9.261547770096778195e-03 6.014053413248935396e-04 -1.330792384900309454e-02 -8.716834212714545324e-03 -4.351566849130877011e-03 -1.270132176081681039e-02 -4.254718384895522787e-02 6.219561130041037500e-02 -1.683613702267362511e-01 -3.084977909545671667e-04 4.580696142565730475e-03 -1.669100605578043624e-03 5.503827357765270299e-04 -4.876438282133201650e-03 -3.755830686200239683e-04 5.330444985207213882e-02 -7.039135353238540338e-02 5.053600106953963153e-03 -5.262178628709611450e-02 6.851674521001527296e-02 -1.061175709099746595e-02 -6.459083917198727570e-03 8.994151522500659635e-03 -3.889056378465459169e-03 -4.866044788406074292e-05 -5.428238312508296744e-04 -4.767779029576460839e-03 -6.335306855593153584e-04 -8.196687095040776274e-04 -2.723095355378391241e-03 6.803014073113004823e-05 1.573197004408392029e-04 1.397924905719059255e-03 -3.269226207359320546e-04 5.281784537323146568e-04 9.821851568063270400e-04 2.923878756841936759e-03 -3.859765623428430218e-03 5.758940385506926664e-04 -2.857738342242155914e-03 3.831419731457105359e-03 -1.483435013165720212e-04 4.638616248493801497e-02 -6.762337718138577980e-02 1.876516945762870259e-01 -7.554180210357408541e-04 -4.157397489127164945e-04 7.865985022041926261e-04 -1.133835678853161322e-05 -6.141609927119641606e-05 -2.111768951863481026e-04 -1.086592525567262827e-05 1.086592525567533878e-05 -7.757325769485254189e-04 6.873878803045728588e-04 4.540067030740096727e-04 6.599868513989685720e-04 -2.732543986035503719e-03 -7.128991830787656005e-04 1.674297352439454512e-03 -1.610046663971120449e-03 1.157929687028535874e-03 2.813802209686630702e-03 1.612408821635390871e-03 -9.689570738863649080e-04 2.815219504285186407e-03 2.671127886764304050e-03 1.069112558851724329e-03 1.722957800323555912e-03 5.059741716881049943e-04 4.488099562127559946e-05 4.695969436582450455e-04 -2.881832350417853125e-05 -9.448630657108141734e-05 2.428298078876615701e-04 3.023561810274383093e-04 4.067635497884770955e-04 1.308635346009142612e-04 -2.692859737275587291e-04 -3.566858073058068717e-04 2.182633681791976404e-04
-4.202656429974861718e-02 5.690390570089728928e-02 1.182590613043578605e-02 3.849135913939186193e-02 -5.937566748079659007e-02 4.922736572353044772e-03 1.222652807029685554e-03 2.825140566475100191e-04 1.916182297261395402e-03 1.030845604690401335e-03 7.899055229341838368e-04 9.306901197250879929e-04 -4.385066969125649416e-01 4.243356406530349734e-01 -5.704421786615529455e-02 2.225152519748829685e-03 -4.154090468397325306e-03 -7.390246468456646359e-03 -8.499043276068228570e-03 -1.261297706417284503e-02 2.291292934348540056e-04 -1.298241852286570203e-03 3.354263883273314421e-05 -1.448947511267445389e-03 -3.495048480063969211e-03 -8.110704556061103243e-03 7.169148511080346634e-03 6.893720927425366421e-03 4.437549388110554813e-03 4.456919080957617504e-03 -9.089582692138565775e-04 2.166571009674754869e-03 -2.353653896685482631e-03 -4.592034499351820356e-04 1.869884007041575699e-03 4.700693751910930800e-04 1.540126797108798407e-04 -1.814137086164407595e-04 -1.609101800905424163e-03 1.981377848795436592e-03 1.951614662225556462e-03 -4.960531094982479142e-05 1.332256922651820809e-04 7.558904525689549153e-06 -4.974704040967164488e-04 1.318083976666159680e-04 2.069250113906307906e-04 -7.554180210357408541e-04 4.706750324162203292e-01 -4.529177483907852464e-01 4.066643391665795970e-02 -3.160047280116327906e-02 4.743212589867982359e-02 -4.635025768844102181e-03 -3.708587532914734211e-04 -1.213676607905467839e-03 -8.966750493595012847e-04 2.598845862237424489e-03 4.497548192783167552e-04 2.071139840037960686e-03 -2.527508700776379125e-04 1.535402481780045927e-04 -1.233046300752626591e-04 3.085922772611308321e-03 -3.967480012919452625e-03 4.993601302281198626e-04 2.451919655519375213e-04 -2.291292934348512951e-04 4.280229687669660776e-04 -4.582585868696375381e-05 4.818801635124783656e-05 -1.525953851122920438e-04 -4.866044788410248470e-04 -2.239325465734241447e-04 6.292788017633541009e-04 1.084202172485504434e-17 2.163736420477562795e-04 -4.388888940226468374e-04 -2.428298078876751226e-04 -1.077143894910272863e-04 1.426743229223075698e-04 -1.436191859880472238e-04 2.125941897848085058e-05 1.899174762078808046e-04
3.898032577589723505e-03 6.758605509029030727e-03 8.645497051253390672e-03 4.290150749859680812e-02 -6.122098504812970021e-02 6.782227085671784818e-03 -1.799964140178638046e-04 5.876575837188022233e-03 -2.121217582520579410e-04 -3.245604630716289983e-04 1.061411924866172835e-02 5.962085944634853626e-04 4.222635559499312574e-01 -7.827510198006277786e-01 7.035922818815124047e-02 -2.515697912454882817e-03 -8.937932170090864131e-03 -7.790395976785097990e-04 -1.469545526099935023e-02 -2.136193662112157235e-02 4.993601302281348246e-04 -3.628274172329248870e-04 -1.190669192255405621e-02 -2.017282645292497187e-04 6.354204116905967994e-04 -1.085647662501656660e-02 -2.511446028659185779e-03 7.074189772976155130e-03 8.428178546139824916e-04 4.910453352498789226e-03 3.425128613204005308e-04 -1.829632840442302691e-02 -1.908623392735707153e-03 -2.359323075079458685e-03 -4.224955198325630081e-03 -4.133775912484510600e-04 2.064525798578260157e-04 1.998857815511110615e-03 -1.139977288780021948e-03 1.776342563536122479e-04 1.396980042653352561e-03 3.718036163571913910e-04 -1.445640490537868778e-04 -5.702248601564471886e-04 -8.692740204540271021e-05 3.576306703715302626e-04 6.136885611791485437e-04 -4.157397489127164945e-04 -4.529177483907852464e-01 8.327588424164352743e-01 -7.997179258715961248e-02 -8.137160721901010377e-03 1.133221517860191936e-02 -3.091119519472735472e-03 -3.004664548960159220e-04 1.222652807029728922e-03 -8.787226511109899607e-05 -8.834469664395798102e-05 2.168460735805935805e-04 -1.846262430398807729e-03 -8.267551824969352967e-05 1.330367196520737235e-03 -2.981042972317426813e-04 4.098343547520382282e-03 -3.165763701663891309e-03 -1.705477833607816837e-04 2.371606294933998292e-04 5.173125284766420286e-04 2.962145711003013205e-04 -9.968305343247604172e-05 4.223537903727016263e-04 -3.340090937287544873e-04 -4.960531094981394939e-05 3.349539567944616152e-04 1.287375927030905707e-03 1.322808291995400051e-05 3.661344379629160976e-04 -8.196687095040830484e-04 -3.302296414659042917e-04 -2.059801483249561888e-04 2.267671357706864746e-05 -8.503767591397761241e-05 6.935294902317044267e-04 1.653510364993436912e-05
6.150208181017860487e-02 -8.386793543861792433e-02 -1.881222363830109545e-02 -6.168538524492657958e-03 4.740378000670847879e-03 -4.820691361256257759e-03 -1.287848358563688797e-03 -2.598373430704630557e-04 -2.421211605883801399e-03 -3.248439219913579201e-03 2.083423059892294295e-04 -6.746322289174805538e-04 -5.683398583403465043e-02 6.936759440068782090e-02 -1.596927240303729623e-01 2.727347239174103457e-03 -2.361685232744032900e-03 9.412725860610534484e-03 2.300741565005681808e-03 8.078579211826951607e-04 1.276510001775230368e-03 1.698391360615094693e-03 -2.962145711003202940e-04 2.383417083255372736e-03 8.088972705549729580e-03 1.022483566558892061e-02 -1.176685218882886352e-02 2.250663822523068722e-03 2.973011636258882616e-03 2.844037827789358758e-04 6.845532911075083958e-04 -3.050490407647168077e-03 4.157869920660159022e-03 1.204700408779027510e-04 5.140055077466514685e-04 6.727425027860524202e-04 -1.750358829229143936e-03 1.133835678852879430e-03 2.813329778153769115e-03 -6.580971252675624477e-04 8.390384023511415117e-04 3.836144046785792787e-04 -1.946417915364760751e-04 -9.448630657108141734e-05 3.708587532914625791e-04 -2.499162808804948448e-04 -1.303911030680715392e-04 7.865985022041926261e-04 4.066643391665795970e-02 -7.997179258715961248e-02 1.796713811232939773e-01 -4.890327769199145913e-02 7.452418458180423699e-02 -7.146471797503292298e-03 4.771558481838343059e-05 1.503277137545813843e-03 1.315249387469379820e-03 -2.116020835659233358e-03 1.533040324115713055e-03 -1.427215660756086472e-03 1.152732940167114145e-03 -1.349736889367809251e-03 1.417294598566123682e-03 -3.590479649700963755e-04 1.495245801487270730e-03 2.377747904861121728e-03 -4.266056741684108068e-04 3.533787865758156611e-04 -6.207750341719682659e-04 -7.086472992830564199e-06 1.048798002938815081e-04 -2.031455591278456471e-05 6.453414738804457481e-04 1.228321985423874111e-04 -1.492411212290138504e-03 -2.952697080346050346e-04 -1.166905886152639748e-04 8.149443941755257249e-04 2.707032683261329734e-04 2.026731275949487151e-04 -3.684965956270809181e-05 1.034625056953262373e-04 -1.185803147467053356e-04 -6.991986686262019815e-05
3.115496986568062898e-02 1.179472564926733157e-02 5.393609081149977613e-02 -4.065226097067235755e-02 -1.035900622091983150e-02 -5.548188678700261695e-02 -1.205172840314087425e-03 -4.270781057012535287e-04 5.829805115435964143e-04 8.952577547608701197e-04 -4.695969436582531770e-04 2.333811772305550546e-04 -4.379123780442327751e-01 -3.586322252211734951e-02 -4.200388758617153995e-01 -7.082221109034952597e-03 2.988129445310268219e-03 1.202054792197220640e-02 1.207062566445479997e-03 5.398947557471250880e-03 6.231371918362510476e-04 -5.636108186964539253e-04 8.848642610381215285e-04 -3.614101226343669057e-04 2.411762975226719279e-03 1.364382266886332616e-03 1.124576020808938648e-02 -5.775475489156736350e-03 -1.156512392429961608e-02 7.366624891813883594e-03 1.663903858716638158e-03 -4.464477985483284177e-04 5.305406113965915839e-04 -4.577861553370279196e-04 -9.732089576820700770e-04 -3.101985444728391512e-03 2.705142957129926320e-03 -6.330582540261934545e-04 -2.670183023698583479e-03 2.673962475961688678e-04 1.335563943382139882e-03 -9.306901197249362045e-05 1.478710697837455623e-04 4.058186867227645466e-04 -2.073974429235331436e-04 2.579476169390542209e-04 1.478710697837347203e-04 -1.133835678853161322e-05 -3.160047280116327906e-02 -8.137160721901010377e-03 -4.890327769199145913e-02 4.819359104333611477e-01 4.375377398386784411e-02 4.378741110900715716e-01 2.833171902533702935e-03 2.801518989832313573e-04 3.530953276561089437e-03 -3.718036163571913910e-04 -3.061356332902912154e-04 1.464537751850927133e-05 2.544988667491912201e-03 -1.362020109222050702e-03 4.303851264312610024e-04 -2.546405962090521682e-04 5.877048268720886856e-04 1.043128824544680734e-03 -4.818801635124783656e-05 6.283339386974626586e-05 7.086472992830564199e-06 3.099150855531305690e-04 -3.288123468673490209e-04 1.143284309509961551e-04 -2.182633681791922194e-04 -1.072419579581764329e-04 -2.078698744563650235e-04 -3.703863217586035941e-04 -6.283339386980047597e-05 3.240880315387971184e-04 -8.853366925709615400e-04 2.041849085000936939e-03 -4.313299894969572883e-04 -1.535402481779991717e-04 -9.576187170978387158e-04 1.365327129952058176e-04
-1.515560357400066137e-03 -7.500795447144836120e-03 -6.755298488299039950e-03 -5.236242137555852105e-02 -1.938008634079325249e-02 -7.506889813918649068e-02 9.047063854179739247e-04 -1.549575427765598635e-04 1.591621834189755561e-03 7.454969588457753538e-04 -8.834469664395147581e-04 5.262887276008868485e-04 -3.074537172669504492e-02 -1.652735577279935697e-01 -6.045328380723970219e-02 1.425798366157552885e-03 1.303911030680834655e-03 -6.519555153404119063e-05 -9.429733395793565495e-04 6.734983932386249747e-03 -4.839588622570482716e-03 -6.987262370930936300e-04 9.911613559305827020e-04 -5.593589349007664288e-04 1.516505220465957579e-04 -1.646896323533840901e-03 -8.451327691249833213e-03 -7.309933107870999688e-03 -1.443042117106746978e-02 8.399832654168593732e-03 2.721205629243467206e-04 4.492823877454638418e-04 -1.563748373751252987e-04 -2.353181465152270196e-03 7.303791497944070975e-04 -3.931575216422442121e-03 6.363652747561629811e-04 5.603037979664735567e-04 1.065805538121735938e-03 1.522646830392875017e-03 3.145921577283954888e-03 7.974644274598842279e-04 1.285013769366464415e-04 3.340090937287599083e-04 -1.644061734336907735e-04 1.388948706594790583e-04 -3.495993343129383604e-05 -6.141609927119641606e-05 4.743212589867982359e-02 1.133221517860191936e-02 7.452418458180423699e-02 4.375377398386784411e-02 1.803082188295830335e-01 7.235903086672804130e-02 -4.785731427824871549e-04 1.975708670401182983e-03 2.277119988362851823e-04 -1.054467181333209637e-03 5.995156151934657313e-04 -1.386114117397680041e-03 1.434302133748927878e-03 -1.512725768202912227e-03 2.236018445004510444e-03 -1.171630201481283808e-04 1.158874550094243002e-03 1.371468739879159928e-03 -4.866044788410682151e-05 4.214089273070053404e-04 1.044073687610442072e-04 3.311745045316114196e-04 -3.075529278888573283e-04 2.456643970847965062e-04 -1.299186715352233963e-04 -1.100765471552978166e-04 -1.247219246738179299e-04 8.551010744683659737e-05 1.072419579581872749e-04 1.417294598565299688e-05 -1.210842018708330192e-03 2.103737615804992123e-03 -4.804628689139339368e-04 -2.229876835077278588e-04 -9.292728251265218800e-04 1.714926464264996536e-04
-3.384688473989064250e-02 -1.248967243409757413e-02 -5.883993012253858901e-02 7.944881088028845489e-03 7.268831564512825277e-03 9.895550887188717809e-03 2.390031124715336075e-03 1.979960554196886525e-03 2.646089015522976040e-03 3.089702224874668092e-04 -5.683351340250004068e-04 3.212534423416432087e-04 -4.155805394861591950e-01 -6.294016339619040723e-02 -7.658030109909741423e-01 1.174559276985038744e-02 -2.764669330269659692e-03 -1.452254531997426885e-02 2.271450809968652423e-03 1.870828870107377369e-04 4.922736572353028509e-04 -5.092811924180826524e-04 -4.946358148995760916e-04 -3.604652595686462253e-04 -2.336646361502823718e-03 3.736933424886036085e-03 -7.096394055020608521e-03 -1.865632123246134533e-03 1.997912952445386574e-03 8.253378878983525955e-04 -1.410208125573499116e-03 -8.050233319855567551e-04 -1.075254168778838008e-03 1.564220805284086222e-03 -5.688075655578627527e-04 5.820356484778169701e-04 -2.433022394205341075e-04 1.325170449659315505e-03 1.724847526454983612e-03 -1.071474716515959623e-03 -1.227377122358264561e-03 1.470679361778798669e-03 -3.703863217586144362e-04 -5.149503708122820517e-05 -5.007774248266209233e-05 -1.587369950394154801e-04 -2.201530943106064751e-04 -2.111768951863481026e-04 -4.635025768844102181e-03 -3.091119519472735472e-03 -7.146471797503292298e-03 4.378741110900715716e-01 7.235903086672804130e-02 8.361622391791254660e-01 -3.522921940502540903e-03 -1.303438599147975670e-03 -2.819943819613738092e-03 8.621875474610664336e-04 -3.543236496416366302e-05 1.473513950975920053e-03 1.426743229223292539e-04 -1.792405235653300863e-03 6.481760630775725528e-04 1.908623392735770904e-04 2.645616583989715900e-05 9.391938873164955119e-04 1.459813436523096225e-04 -3.193637162102343739e-04 -2.456643970848290323e-05 -1.166905886152802378e-04 2.484989862819395740e-04 1.445640490537435097e-04 1.162181570824212529e-04 1.247219246738396140e-04 2.338536087634031976e-04 5.055017401552107728e-05 -1.478710697837347203e-04 -4.289678318326786265e-04 1.308635346009413662e-04 -7.899055229341838368e-04 1.313359661337678251e-04 -5.621935240979637066e-05 4.237710849712650286e-04 2.173185051135067755e-05
3.117953630538915916e-02 2.834589197133309882e-05 -5.515071228247094698e-02 -1.200448524985475891e-03 -5.239265699366081868e-04 -4.738488274539298314e-04 -4.063714316162093249e-02 1.771618248207662734e-03 5.638612074088777959e-02 8.900610078994971794e-04 -4.927460887681482833e-04 -1.251943562066714939e-04 -7.086945424363531171e-03 3.604652595686489358e-04 -1.236684023555518694e-02 -4.384381943403008464e-01 5.424931291778289227e-02 4.183735547084000972e-01 -5.650281132950417222e-04 9.339971404550873350e-04 1.620440157693985592e-04 1.197613935788365350e-03 5.136748056736520004e-03 -1.761697186017697342e-03 2.433494825738210902e-03 -8.106925103798248928e-04 -1.109363725450995472e-02 -5.786813845945308621e-03 -1.285344471439622827e-02 -4.722425602422345228e-03 1.657289817256709947e-03 -5.442411258493871137e-04 -4.360543048255166717e-04 -4.426683462853994548e-04 -2.929075503703277281e-04 3.229541958599363785e-03 2.701835936399935110e-03 -5.149503708124988921e-05 2.755693131145404030e-03 1.516505220465849159e-04 4.407786201540773562e-04 1.162181570824104108e-04 2.673962475961146577e-04 1.320918565863636249e-03 -1.988936753321147825e-04 2.669238160632556728e-04 1.332256922652037649e-04 -1.086592525567262827e-05 -3.708587532914734211e-04 -3.004664548960159220e-04 4.771558481838343059e-05 2.833171902533702935e-03 -4.785731427824871549e-04 -3.522921940502540903e-03 4.824933796421304599e-01 -5.042828668004860349e-02 -4.375004177475829703e-01 -3.159574848583473344e-02 2.549712982820458683e-03 4.945082583857084851e-02 3.094426540202607420e-04 -3.481820397144047737e-04 1.322808291993231647e-05 -4.677072175268172372e-05 1.629888788351029766e-04 -4.535342715411561088e-05 -2.565303223404555820e-04 3.495993343129708865e-04 -1.147063761772855114e-03 2.548295688221903412e-03 -1.427215660756097314e-03 -1.464537751851794495e-04 -2.291292934348512951e-04 -6.614041459972663448e-05 2.234601150405976858e-04 -3.302296414658934497e-04 -1.275565138709501556e-04 -3.080253594217027607e-04 -2.834589197132225680e-04 -9.637603270249757046e-04 7.275445605974158181e-05 -1.031318036223282004e-03 2.081060902227936920e-03 -1.606267211707538417e-05
5.729177198937151702e-03 -5.830749978501053275e-03 -4.830612423446225753e-03 3.689690271600483233e-04 -7.677012408899904373e-04 -8.465973068768120873e-04 -5.282587670928969720e-02 -3.885276926202612009e-03 7.805608272143102488e-02 6.604592829318411094e-04 -8.154168257083901309e-04 -2.796794674503777934e-04 -1.106907081480139549e-03 1.175882085277030935e-03 -3.342925526484647174e-03 5.823994207581226212e-02 -1.667791970232036236e-01 -6.985136429033171612e-02 -5.735318808864112942e-04 1.151788077101409836e-03 2.281844303691414567e-04 -1.392255727324798057e-03 7.418119928895124809e-03 3.323083402104715957e-03 6.269166440992543325e-04 -9.075409746151739130e-04 6.931987881586949840e-03 -6.768526571219215561e-03 -1.592377724642332626e-02 -4.758802830452210815e-03 5.560519141707481131e-04 5.848702376749525568e-04 -1.988936753321144573e-04 -2.622939870412777357e-03 1.650203344263827558e-03 3.694414586929048363e-03 6.694354820560805084e-04 1.157457255495731099e-04 -7.095921623487771003e-04 2.050352852592165348e-04 3.623549857000740336e-04 7.653390832257551436e-05 1.721068074192136236e-03 3.159622091736757031e-03 -1.165488591554230844e-03 1.705477833608087888e-04 1.606267211708080518e-05 1.086592525567533878e-05 -1.213676607905467839e-03 1.222652807029728922e-03 1.503277137545813843e-03 2.801518989832313573e-04 1.975708670401182983e-03 -1.303438599147975670e-03 -5.042828668004860349e-02 1.796572081773083474e-01 7.055953915808192700e-02 4.736315089488293828e-02 -4.784786564759240315e-03 -7.502496200663094639e-02 3.481820397144047737e-04 -3.883387200071203391e-04 -4.629829021982273876e-05 -8.078579211827385288e-05 1.889726131420760985e-05 -1.138559994181480121e-04 -1.530678166451347657e-04 1.150843214035689047e-03 -1.351626615499234348e-03 1.367216856083456169e-03 -1.510836042071497971e-03 -1.790043077989011359e-03 -3.212534423416703137e-05 -9.637603270249567311e-05 1.965315176678388313e-04 6.803014073117341631e-05 1.124387048195656363e-04 -1.285013769366599940e-04 -9.495873810392413926e-05 -1.008641322646229620e-03 4.913287941695496444e-05 -1.114465986005823677e-03 2.274757830698635394e-03 1.275565138710043657e-05
3.341744447652508082e-02 9.793505676091514463e-04 -5.318681440039114972e-02 -2.208144984566112225e-03 -1.289265653162325383e-03 1.101285146239166374e-02 2.823250840343664251e-03 -4.507469254973146822e-03 2.330504751575624388e-03 -3.703863217585927521e-04 8.201411410369528754e-04 7.813072690362212608e-03 -1.201204415438080625e-02 -2.603097746033220406e-04 -2.239372708887769556e-02 4.133374345681618545e-01 -6.760542478313724679e-02 -7.747022037753708013e-01 7.431348011815237971e-04 -7.039229839546020957e-05 -1.117395061509537241e-02 -1.953031956824114335e-03 -1.452726963530271082e-03 -8.268969119567662340e-03 2.273812967632893138e-03 -4.833919444176213928e-03 -1.127788555232354592e-02 3.434104812325582991e-03 1.940276305437028427e-03 -8.956356999872225333e-03 1.372413602944726110e-03 -3.146394008816834472e-04 -5.188715525350598087e-03 -9.259658043965848795e-04 2.858210773775147822e-04 -7.477173870502050804e-03 8.645497051252204121e-05 -9.987202604562830932e-04 1.865632123245882564e-03 1.960590861349717148e-04 5.102260554838277274e-05 3.174739900788309602e-04 7.393553489186844435e-04 7.180959299401737774e-04 1.857128355654499331e-03 2.040904221935310910e-04 2.971594341660355534e-04 -7.757325769485254189e-04 -8.966750493595012847e-04 -8.787226511109899607e-05 1.315249387469379820e-03 3.530953276561089437e-03 2.277119988362851823e-04 -2.819943819613738092e-03 -4.375004177475829703e-01 7.055953915808192700e-02 8.374633156206090501e-01 -5.523197050612195513e-03 2.451919655519418581e-03 8.775888154321478257e-03 -1.889726131421845187e-05 9.448630657114646947e-06 8.532113483368216136e-04 -2.206255258434654601e-04 3.637722802986320149e-04 6.850257226404324329e-05 -1.970039492006896847e-04 -8.551010744682575535e-05 1.561858647619872613e-03 -4.629829021982599137e-04 2.187830428653251766e-03 6.240820549019486345e-04 -7.086472992832732604e-05 -5.858151007405876937e-05 5.489654411779473645e-04 -1.053522318267730191e-04 -6.377825693549676184e-05 -1.993661068649656360e-04 -1.251943562066660728e-04 -2.395227871576812015e-04 6.099091089162875061e-04 3.118048116845448248e-05 1.171630201481310913e-04 4.686520805925352071e-04
-4.203034375201144396e-02 5.305122655046168312e-02 -2.375149531430405248e-02 1.214149039438256351e-03 -1.398397337251916072e-04 -1.944055757699891199e-03 3.849608345472033816e-02 -5.906811455290773838e-02 7.809765669632227902e-03 1.031318036223347057e-03 5.551070511050572483e-04 -1.080450915640231548e-03 2.230349266610245993e-03 -2.477430958293599071e-03 8.112121850659662417e-03 -4.380928468897835604e-01 4.264785900860670331e-01 -3.438829127654287332e-02 -1.294934831556600677e-03 3.439301559187226982e-04 1.409735694040435434e-03 -8.501405433732501377e-03 -1.238998938066510069e-02 2.458533696979387125e-03 -3.495520911596513777e-03 -9.413198292143380025e-03 -5.244934877760398795e-03 7.006632063777872357e-03 3.563078620795242374e-03 -5.172180421700678030e-03 -8.777777880452394647e-04 2.595066409974582534e-03 1.844372704267394124e-03 -4.724315328556239271e-04 1.733823725579224746e-03 -8.664394312567658563e-04 1.554299743093917434e-04 1.681856256964867589e-04 1.614298547766824209e-03 1.299186715352559224e-04 1.129111363524408843e-04 4.889666365053197718e-04 1.982795143394013547e-03 1.917599591859964116e-03 -3.609376911015214733e-04 1.299186715352233963e-04 3.684965956271784963e-04 6.873878803045728588e-04 2.598845862237424489e-03 -8.834469664395798102e-05 -2.116020835659233358e-03 -3.718036163571913910e-04 -1.054467181333209637e-03 8.621875474610664336e-04 -3.159574848583473344e-02 4.736315089488293828e-02 -5.523197050612195513e-03 4.702262224600077811e-01 -4.506288176141010071e-01 5.642722228424619513e-02 -4.299126948984237015e-05 8.362038131540065755e-05 1.790515509521892028e-04 2.437746709533714085e-04 -2.210979573763244450e-04 -3.907008776713990009e-04 3.093954108669856855e-03 -4.067163066351939076e-03 3.576306703715139996e-04 -2.579476169390433789e-04 1.133835678852998692e-04 -1.889726131421519927e-04 -5.702248601564471886e-04 -3.481820397144372997e-04 -5.711697232221407640e-04 2.314914510992763241e-05 3.051907702245732455e-04 3.840868362114301321e-04 -2.376330610262804982e-04 -3.590479649700367443e-05 -1.899174762078699626e-04 -2.399952186905320549e-04 -1.346429868637617462e-04 -1.152732940167141250e-04
-9.258713180899654643e-03 1.255864743789444557e-02 -1.565307397809719697e-02 1.573197004408493672e-04 -1.093678998560201811e-03 -2.220428204420966251e-05 4.294591606268518408e-02 -6.748920662605482901e-02 6.885217159834262912e-03 6.458139054133535222e-04 1.268951097249573345e-03 -1.058246633596048990e-03 -2.981515403850274956e-03 7.332137389915420337e-04 2.622467438880200265e-03 4.240337569035404486e-01 -7.722753229910928052e-01 6.330062865575905584e-02 -4.190467696426995736e-04 3.113323801516912608e-04 7.903779544670482427e-04 -1.435105267354777267e-02 -1.147299977539283089e-02 2.045628537263781497e-03 -1.323280723528118090e-03 -1.360130383090628423e-03 2.981042972317379108e-04 6.412313195445834210e-03 3.036317461661500010e-03 -5.327137964477226401e-03 3.538512181083873324e-04 2.990491602974479661e-04 2.599790725303140291e-03 -2.382472220189548948e-03 1.668628174045201119e-03 3.718036163571829342e-04 6.576246937346546736e-04 1.640282282073840699e-03 1.156984823962820506e-03 1.870828870107594209e-04 1.322808291994857950e-05 3.935354668685203845e-04 2.442471024862520775e-04 1.593511560321199741e-03 -5.494378727108253230e-04 3.042459071588769597e-04 3.240880315387808554e-04 4.540067030740096727e-04 4.497548192783167552e-04 2.168460735805935805e-04 1.533040324115713055e-03 -3.061356332902912154e-04 5.995156151934657313e-04 -3.543236496416366302e-05 2.549712982820458683e-03 -4.784786564759240315e-03 2.451919655519418581e-03 -4.506288176141010071e-01 8.357087049075840879e-01 -6.277764694888815500e-02 -1.672407626308013151e-04 1.417294598566654941e-05 1.719650779593477966e-04 2.220428204420315729e-04 1.700753518278251206e-05 -3.651895748971872857e-04 3.971731896715150964e-03 -3.130331336699727646e-03 1.498552822217261941e-03 -5.867599638063707157e-04 1.162181570824212529e-03 2.740102890561512891e-05 -1.289738084695271104e-04 -3.004664548959942380e-04 -1.594928854919746772e-03 7.700633985542907831e-05 2.277119988363068663e-04 8.654945681910468022e-04 -9.212414890679733459e-05 1.686580572293620069e-04 -7.275445605971989776e-05 -2.891280981074978614e-04 -5.995156151934657313e-04 2.168404344971008868e-17
-6.100177681688478959e-02 7.702665441133918489e-02 -3.379302754514509899e-02 1.291627810826609466e-03 -3.118048116845990349e-05 -2.468454759169352950e-03 -3.055687154508593493e-03 8.874153913155399462e-03 -5.265721865206076172e-03 3.224345211737928395e-03 -6.358928432233473642e-04 -3.883387200071149181e-04 -2.154760221353372186e-03 4.257552974092648074e-03 8.310070662926076143e-03 -3.403916437376272586e-02 6.401352783883781927e-02 -1.583307039211508949e-01 -1.655400091125263165e-03 7.629769255614331138e-04 2.151453200623379674e-03 7.549455895028791587e-04 1.988936753321128743e-03 9.996651235219848001e-04 -8.002990166569905195e-03 -1.251943562066748158e-02 -9.639492996381086518e-03 -3.720870752769328028e-03 -3.770476063718754267e-03 2.094761416680739063e-03 -7.284894236626458970e-04 3.868741822552681110e-03 2.944193312754711349e-03 3.968424875983814909e-04 -7.313240128601250674e-04 7.058127100859320005e-04 1.652565501928130939e-03 -8.763604934467167200e-04 2.813802209686625498e-03 1.596818581051009239e-04 1.724375094922122025e-04 2.617270692018610484e-04 6.198301711062719800e-04 -1.103600060750156361e-03 6.897500379688596521e-04 1.875553185435533537e-04 2.300741565005801070e-04 6.599868513989685720e-04 2.071139840037960686e-03 -1.846262430398807729e-03 -1.427215660756086472e-03 1.464537751850927133e-05 -1.386114117397680041e-03 1.473513950975920053e-03 4.945082583857084851e-02 -7.502496200663094639e-02 8.775888154321478257e-03 5.642722228424619513e-02 -6.277764694888815500e-02 1.761649942864413898e-01 4.157397489127625731e-05 -1.148008624838605610e-04 1.955866546021344139e-04 3.949527614670864974e-04 -3.581031019043675635e-04 -4.984152671624127347e-04 -4.974704040966839227e-04 -2.532233016104643714e-04 2.380582494058243112e-03 -1.046908276807509246e-03 1.368634150682006018e-03 9.387214557836365270e-04 -6.826635649760182459e-04 -3.845592677442647225e-04 -1.122024890531518647e-03 1.729099410250549244e-04 2.466092601504711081e-04 6.037674989891803328e-04 -6.188853080404998000e-05 7.228202452685549180e-05 -7.842363445398434912e-05 -2.234601150405976858e-04 -8.031336058540673641e-05 6.141609927123436313e-06
8.943128916953039381e-04 5.073914662866683967e-04 1.308635346009467872e-04 -4.074863700337474220e-02 -1.816499243828924781e-03 -5.653871612600008811e-02 -1.192889620459862236e-03 5.144779392794989609e-04 4.870769103739055160e-04 3.117481199006062048e-02 3.921181722694880648e-05 5.514693283020809245e-02 1.212259313306907147e-03 -5.158952338780708850e-03 1.763586912149127644e-03 -5.716421547550241435e-04 -9.339971404550792035e-04 -1.648786049665321401e-04 -4.384655953692064290e-01 -5.486394634202775011e-02 -4.182743440865005491e-01 -7.079386519837820371e-03 -3.675517325614876315e-04 1.236872996168661767e-02 2.669710592165697605e-03 7.100645938816310980e-04 1.106387406794006982e-02 -5.800986791930861329e-03 1.286005875585620288e-02 4.733763959210874131e-03 1.657289817256634053e-03 5.376270843894193291e-04 4.289678318326789518e-04 -4.686520805927628895e-04 3.084977909545658114e-04 -3.243242473052158990e-03 2.645616583990041161e-04 -1.393673021923272012e-04 1.275565138709501556e-05 2.707032683261275524e-04 -1.325170449659337189e-03 2.040904221935094069e-04 1.488159328494852163e-04 -4.412510516869227887e-04 -1.223597670095338472e-04 2.711756998589843690e-03 7.086472992831648401e-05 -2.732543986035503719e-03 -2.527508700776379125e-04 -8.267551824969352967e-05 1.152732940167114145e-03 2.544988667491912201e-03 1.434302133748927878e-03 1.426743229223292539e-04 3.094426540202607420e-04 3.481820397144047737e-04 -1.889726131421845187e-05 -4.299126948984237015e-05 -1.672407626308013151e-04 4.157397489127625731e-05 4.824026727878222287e-01 5.106890383860050731e-02 4.374144352086032361e-01 -3.152819077663641251e-02 -2.610656650558812377e-03 -4.931571042017419276e-02 -3.732209109557466618e-04 5.711697232221543165e-04 -5.149503708123904719e-05 2.829864881803700882e-03 4.814077319796193806e-04 3.527646255831098226e-03 -4.681796490596653801e-04 1.275565138709393136e-04 2.659789529975675184e-04 -1.932244969378394892e-04 6.519555153401950659e-05 -2.196806627777420692e-04 -1.029428310091867749e-03 -2.088619806753626469e-03 8.976199124255661993e-06 -3.141669693488289075e-04 9.713192315506517013e-04 -6.850257226403240127e-05
-6.618765775304072223e-04 -8.149443941755311459e-04 -2.815691935818028912e-04 5.280272756417976610e-02 -3.811577607077179779e-03 7.794600617427573097e-02 -3.694414586929886234e-04 -7.610871994300134370e-04 -8.484870330082697112e-04 -5.687603224045859399e-03 -5.850592102880995335e-03 -4.742740158335121553e-03 1.395562748054773004e-03 7.406309140573737355e-03 3.334421758893250497e-03 5.711697232221380535e-04 1.154622666298536424e-03 2.291292934348526504e-04 -5.892024348312399629e-02 -1.670144679265656018e-01 -7.073339396217270814e-02 1.095568724691616067e-03 1.174937222211318386e-03 -3.321666107506149844e-03 -5.243990014691635951e-04 -9.495873810393109984e-04 6.934350039251222647e-03 6.790730853263506756e-03 -1.589873837518198524e-02 -4.752188788992231863e-03 -5.593589349007772708e-04 5.862875322735240907e-04 -2.017282645292426172e-04 2.621522575814699135e-03 1.648786049665259710e-03 3.693469723863335163e-03 -1.724375094921905185e-04 1.228321985425229364e-05 1.181078832137704565e-05 -1.725319957987915889e-03 3.152535618743931671e-03 -1.164071296955653890e-03 -2.069250113906416326e-04 3.614101226343641952e-04 7.464418219116125859e-05 -6.642387351946804630e-04 1.110214102209995234e-04 -7.128991830787656005e-04 1.535402481780045927e-04 1.330367196520737235e-03 -1.349736889367809251e-03 -1.362020109222050702e-03 -1.512725768202912227e-03 -1.792405235653300863e-03 -3.481820397144047737e-04 -3.883387200071203391e-04 9.448630657114646947e-06 8.362038131540065755e-05 1.417294598566654941e-05 -1.148008624838605610e-04 5.106890383860050731e-02 1.797970479110335418e-01 7.154739349328252673e-02 -4.742740158335126410e-02 -4.893445817315999341e-03 -7.509393701042782476e-02 1.210369587175460365e-03 1.405011378711887651e-03 1.503277137545813843e-03 -2.810967620489493272e-04 1.978543259598315208e-03 -1.294462400023730850e-03 -8.125822365112199581e-05 1.143284309509907341e-04 -1.289738084695189789e-04 5.243990014694617507e-05 -9.779332730108346999e-05 1.955866546021262824e-04 1.216983628635459050e-03 2.272868104567215934e-03 9.448630657120067958e-06 1.993661068649737675e-04 -1.009113754179088605e-03 5.291233167979973902e-05
4.677072175267847111e-04 8.418729915483360790e-04 7.565990998678851290e-03 -3.023089378741605424e-03 -4.305268558911039961e-03 2.233183855807345693e-03 2.034290180475252594e-03 -1.487686896961592023e-03 1.109599941217426049e-02 -3.332957221141395754e-02 8.943128916952605700e-04 -5.296760616914626685e-02 1.758862596820556876e-03 -1.297769420753708616e-03 -8.204718431099320905e-03 -4.733763959211033726e-04 5.055017401552920880e-05 -1.122733537830803222e-02 -4.128546095415835948e-01 -6.858524778227931273e-02 -7.744400042746359958e-01 1.182968558269862497e-02 -3.982597821970858395e-04 -2.246411938727315566e-02 -2.384361946320735521e-03 -4.742267726802268206e-03 -1.122213863144662718e-02 -3.331114738163300053e-03 1.939803873904176598e-03 -8.946908369215111553e-03 -1.223597670095501102e-03 -3.160566954802533548e-04 -5.183991210022043800e-03 1.142339446444276107e-03 2.848762143117974628e-04 -7.477173870502047334e-03 -1.261392192723948848e-04 1.577921319736758261e-04 -5.839253746092439110e-04 -8.650221366581661332e-04 9.571462855649905729e-04 1.856183492588759677e-03 -3.273950522687503820e-04 -1.903899077407126845e-04 3.136945378159590805e-04 -1.228321985426855667e-05 -8.527389168039626287e-04 1.674297352439454512e-03 -1.233046300752626591e-04 -2.981042972317426813e-04 1.417294598566123682e-03 4.303851264312610024e-04 2.236018445004510444e-03 6.481760630775725528e-04 1.322808291993231647e-05 -4.629829021982273876e-05 8.532113483368216136e-04 1.790515509521892028e-04 1.719650779593477966e-04 1.955866546021344139e-04 4.374144352086032361e-01 7.154739349328252673e-02 8.371458416305302963e-01 5.506189515429424711e-03 2.655065214647210018e-03 8.682346710816093993e-03 5.740043124192648581e-04 2.692859737276698598e-05 1.460285868055976894e-03 -3.566385641525231416e-03 1.766893932879159620e-04 -2.837896217862238574e-03 1.894450446749892936e-04 2.929075503704022670e-05 -9.732089576820551150e-05 1.086592525567425457e-04 -1.483435013165828632e-04 4.374715994240861456e-04 -2.730654259904007931e-04 2.787346043846679550e-04 4.710142382567867637e-04 -1.081868210238944028e-04 -4.015668029270716291e-04 6.066020881863071375e-04
1.035569920018991185e-03 -5.593589349007881129e-04 1.084230367903092586e-03 3.845498191136198507e-02 5.924291422006423141e-02 -7.841891013866389079e-03 1.213676607905451576e-03 1.422018913894811110e-04 1.926103359451369033e-03 -4.193113313011181259e-02 -5.314193340476986577e-02 2.377369959634825780e-02 -8.542034545558071373e-03 1.239187910679654010e-02 -2.467509896103626740e-03 -1.289265653162325383e-03 -3.486544712472583376e-04 -1.418711893164700637e-03 -4.366481512623118233e-01 -4.259603326945246016e-01 3.447994299391680950e-02 2.225624951281688670e-03 2.482155273622149889e-03 -8.116373734455374633e-03 -3.476151218749837495e-03 9.413198292143369617e-03 5.248714330023227306e-03 7.126629673123241818e-03 -3.629219035394998065e-03 5.120212953086568722e-03 -9.013993646880802922e-04 -2.612073945157372852e-03 -1.845317567333107974e-03 -4.521169769426767321e-04 -1.720595642659281587e-03 8.380935392854401301e-04 1.285013769366464415e-04 -3.680241640943195114e-04 -6.902224695017050845e-04 1.985629732591167457e-03 -1.929882811714208387e-03 3.557409442401160068e-04 1.355878499294444796e-04 -1.114938417538585084e-04 -4.799904373810641098e-04 1.502332274479862770e-04 -1.677131941636711421e-04 -1.610046663971120449e-03 3.085922772611308321e-03 4.098343547520382282e-03 -3.590479649700963755e-04 -2.546405962090521682e-04 -1.171630201481283808e-04 1.908623392735770904e-04 -4.677072175268172372e-05 -8.078579211827385288e-05 -2.206255258434654601e-04 2.437746709533714085e-04 2.220428204420315729e-04 3.949527614670864974e-04 -3.152819077663641251e-02 -4.742740158335126410e-02 5.506189515429424711e-03 4.688590056039242948e-01 4.500661516584702482e-01 -5.654296800979575349e-02 2.597900999171717362e-03 1.081868210238727188e-04 2.113186246462090724e-03 -3.755830686200199026e-04 1.053049886734632682e-03 -8.555735060010948544e-04 -6.897500379689138622e-05 -3.084977909545644562e-04 -3.836144046785575946e-04 -5.825080800106723772e-04 3.519614919772549692e-04 5.706972916892844895e-04 -2.839313512460815529e-04 1.384224391266254944e-04 1.214149039438375613e-04 -2.910178242389012751e-04 1.889726131421574137e-05 1.927520654049805042e-04
-6.231371918362523486e-04 1.268951097249529977e-03 -1.080923347173112217e-03 -4.277017153246295833e-02 -6.744857751422925207e-02 6.917814935601305192e-03 -1.596818581050575558e-04 -1.092261703961630278e-03 -4.346370102272303915e-05 9.180761977978539254e-03 1.250526267468179270e-02 -1.559732705722025568e-02 1.434680078975207433e-02 -1.144323658882292344e-02 2.053659873322313985e-03 4.232986534384304382e-04 3.118048116845475353e-04 7.776223030799450956e-04 -4.235277827318523203e-01 -7.738622205099540130e-01 6.364881069547348447e-02 2.975846225456010505e-03 7.421899381158031167e-04 2.617270692018791763e-03 1.324225586593445747e-03 -1.334619080316442078e-03 2.881832350417900829e-04 -6.459083917198862879e-03 3.058049312172843748e-03 -5.332334711338631433e-03 -3.529063550429295711e-04 3.033010440931499909e-04 2.596483704573156019e-03 2.399952186905255497e-03 1.678549236235146779e-03 3.736933424886008763e-04 -3.075529278888356442e-04 3.236156000059435545e-04 4.492823877454604807e-04 -2.319638826320052048e-04 1.619495294628227073e-03 -5.470757150465303982e-04 -1.833034347478441732e-04 1.464537751852282386e-05 4.006219398613617907e-04 -6.670733243917801626e-04 1.651148207329553984e-03 1.157929687028535874e-03 -3.967480012919452625e-03 -3.165763701663891309e-03 1.495245801487270730e-03 5.877048268720886856e-04 1.158874550094243002e-03 2.645616583989715900e-05 1.629888788351029766e-04 1.889726131420760985e-05 3.637722802986320149e-04 -2.210979573763244450e-04 1.700753518278251206e-05 -3.581031019043675635e-04 -2.610656650558812377e-03 -4.893445817315999341e-03 2.655065214647210018e-03 4.500661516584702482e-01 8.374104032889292393e-01 -6.317543429955238543e-02 -4.492823877454577702e-04 1.719650779593586386e-04 1.537292207911395130e-03 3.047183386917251026e-04 6.023502043905979569e-04 -3.212534423416161036e-05 -5.621935240978552864e-05 2.196806627777583322e-04 8.664394312567512196e-04 1.214149039438158773e-04 -2.914902557717494180e-04 -1.593983991854042246e-03 3.269226207359347651e-04 -5.914842791349226182e-04 1.322808291996484253e-05 1.393673021923380433e-04 1.554299743094296905e-04 -8.173065518396471774e-05
-3.206392813489449597e-03 -6.391998639533602589e-04 -4.091257074527530468e-04 3.031120714800099748e-03 8.882185249213931516e-03 -5.282256968855999699e-03 -1.283124043235158579e-03 -2.740102890561512891e-05 -2.472234211432148936e-03 6.084303982184537107e-02 7.715988010360436133e-02 -3.379633456587507329e-02 -7.558904525685971286e-04 1.963425450546949554e-03 1.008168891113365214e-03 1.651148207329543142e-03 7.691185354885538396e-04 2.155232652886228568e-03 3.412231232354528965e-02 6.433667100731088606e-02 -1.583992064934149346e-01 2.152870495221936246e-03 4.261804857888363759e-03 8.305346347597539203e-03 8.044564141461190560e-03 -1.249817620168898122e-02 -9.643272448643941050e-03 3.865434801822583647e-03 -3.825278121529988428e-03 2.076809018432220801e-03 7.379380543202267509e-04 3.884332063136901846e-03 2.940413860491864623e-03 -3.996770767959148714e-04 -7.393553489186783720e-04 7.119543200130482811e-04 -1.913347708064252334e-04 2.239325465734458287e-04 6.614041459975157113e-04 -6.184128765077058672e-04 -1.106907081480144970e-03 6.916397641002413818e-04 -1.610991527036345107e-04 1.724375094922067815e-04 2.612546376690345895e-04 -1.638392555942469811e-03 -8.848642610381350811e-04 2.813802209686630702e-03 4.993601302281198626e-04 -1.705477833607816837e-04 2.377747904861121728e-03 1.043128824544680734e-03 1.371468739879159928e-03 9.391938873164955119e-04 -4.535342715411561088e-05 -1.138559994181480121e-04 6.850257226404324329e-05 -3.907008776713990009e-04 -3.651895748971872857e-04 -4.984152671624127347e-04 -4.931571042017419276e-02 -7.509393701042782476e-02 8.682346710816093993e-03 -5.654296800979575349e-02 -6.317543429955238543e-02 1.762575908668810587e-01 -2.069722545439405415e-03 -1.761224754484830117e-03 -1.426270797690384765e-03 -1.275565138710585758e-05 -1.387531411996246154e-03 1.476348540173052278e-03 -1.464537751851469234e-04 2.423573763547944536e-04 6.014053413248908291e-04 7.058127100859241942e-04 -3.817246785471650229e-04 -1.125331911261512677e-03 1.129111363524300422e-04 -8.173065518397827026e-05 3.779452262861037609e-06 -4.629829021983358078e-05 7.039229839544394653e-05 -7.842363445398434912e-05
1.033207762354761312e-03 -7.728979877514013247e-04 -9.155723106737143156e-04 1.213204176372625117e-03 -2.825140566475045981e-04 -1.913820139597111319e-03 3.845734406902626135e-02 5.951408991992321318e-02 -4.923209003885827863e-03 -4.195003039142598811e-02 -5.697382556775983792e-02 -1.186181092693279308e-02 -1.290682947760891496e-03 -2.598373430704630557e-05 1.447057785136017473e-03 -8.536365367163827739e-03 1.260967004344286727e-02 -2.385779240919510343e-04 2.217593615223118451e-03 4.158342352193028849e-03 7.389301605390963083e-03 -4.371423146456785425e-01 -4.237068342828045342e-01 5.693130672980287188e-02 -3.480875534078459871e-03 8.116373734455383307e-03 -7.158755017357525292e-03 7.145999365970568187e-03 -4.451249902563366931e-03 -4.438494251176258037e-03 -8.999820700895467054e-04 -2.153815358287674599e-03 2.357905780481195715e-03 -4.658174913951210888e-04 -1.881222363830115877e-03 -4.785731427824969669e-04 1.256667877395575839e-04 -2.210979573763136030e-04 7.573077471671686624e-04 1.336981237980735919e-04 -4.251883795706470036e-06 4.941633833667252382e-04 1.978543259598326051e-03 -1.953504388356986764e-03 5.243990014693533305e-05 1.577921319736975102e-04 1.833034347478766993e-04 1.612408821635390871e-03 2.451919655519375213e-04 2.371606294933998292e-04 -4.266056741684108068e-04 -4.818801635124783656e-05 -4.866044788410682151e-05 1.459813436523096225e-04 -2.565303223404555820e-04 -1.530678166451347657e-04 -1.970039492006896847e-04 3.093954108669856855e-03 3.971731896715150964e-03 -4.974704040966839227e-04 -3.732209109557466618e-04 1.210369587175460365e-03 5.740043124192648581e-04 2.597900999171717362e-03 -4.492823877454577702e-04 -2.069722545439405415e-03 4.693115950123997182e-01 4.522270534897507854e-01 -4.054596387577984185e-02 -3.152630105050500259e-02 -4.749354199795101372e-02 4.640694947238356224e-03 5.291233167979431801e-05 -2.210979573763352871e-04 4.426683462854970330e-04 -5.045568770895470130e-04 2.229876835077495428e-04 -6.325858224933561536e-04 -2.697584052604312665e-04 -2.929075503703751620e-05 -1.936969284706876321e-04 -2.995215918303196362e-04 1.110214102210184970e-04 -1.374775760609237875e-04
9.779332730111599606e-05 1.055175828632482979e-02 5.069190347538202537e-04 3.944803299342166704e-04 5.603982842730475221e-03 -2.305465880334390920e-04 -4.252120011464820271e-02 -6.089311756432806699e-02 6.791675716328889056e-03 -4.170153140514427578e-03 6.723645575597693089e-03 8.740928220890190059e-03 2.910178242388904331e-04 -1.180511914299015551e-02 -4.204640642412982125e-05 1.410113639266728780e-02 -2.030085539832839070e-02 6.694354820560642454e-04 1.915709865728558101e-03 -9.941376745875689369e-03 -9.562014224992807345e-04 -4.215837269741524174e-01 -7.840081601095559849e-01 7.030206397267574348e-02 -2.031455591276938588e-04 -1.084088638443233242e-02 -2.548768119754774974e-03 -7.000018022318464997e-03 8.584080951982275137e-04 4.848092390161885465e-03 -6.396722954858180890e-04 -1.830058028821870963e-02 -1.907206098137155352e-03 2.453336950117800380e-03 -4.219758451464219844e-03 -4.147948858470208050e-04 -3.510166289115153153e-04 5.579416403022111580e-04 -5.829805115435422042e-04 -6.708527766547713045e-05 -6.117988350477017619e-04 -2.314914510991245358e-04 -3.699138902257662932e-04 1.468317204114501142e-03 4.856596157753285611e-04 -2.017282645292253242e-04 2.050825284125176121e-03 -9.689570738863649080e-04 -2.291292934348512951e-04 5.173125284766420286e-04 3.533787865758156611e-04 6.283339386974626586e-05 4.214089273070053404e-04 -3.193637162102343739e-04 3.495993343129708865e-04 1.150843214035689047e-03 -8.551010744682575535e-05 -4.067163066351939076e-03 -3.130331336699727646e-03 -2.532233016104643714e-04 5.711697232221543165e-04 1.405011378711887651e-03 2.692859737276698598e-05 1.081868210238727188e-04 1.719650779593586386e-04 -1.761224754484830117e-03 4.522270534897507854e-01 8.340088962523705129e-01 -8.007761725051917856e-02 8.038422531534229754e-03 1.126890935319930370e-02 -3.110016780786964766e-03 -1.044073687610442072e-04 2.664513845304508979e-04 -7.776223030799450956e-04 9.921062189962789879e-06 4.327472840955234011e-04 1.248636541336756254e-03 -8.692740204541355223e-05 4.781007112496444330e-04 -6.141609927120183707e-05 1.384224391266200734e-04 2.267671357704696342e-05 1.062970948924476210e-04
3.263084597432056380e-03 2.159012105148485055e-04 -6.500657892089868085e-04 1.292100242359441346e-03 -2.612546376690291685e-04 -2.416014859022401137e-03 6.160507188434152792e-03 4.750771494393675291e-03 -4.827777834249065772e-03 -6.141940629192896295e-02 -8.394352448387473742e-02 -1.883301062574673987e-02 -1.701225949812221498e-03 -2.981042972317426813e-04 2.381527357123952842e-03 -2.310190195662790817e-03 7.790395976785193400e-04 1.268951097249543421e-03 -2.719315903115517193e-03 -2.358850643546889399e-03 9.402332366887707071e-03 5.678674268074913878e-02 6.942712077382758029e-02 -1.596535122131459705e-01 -8.095114315476815287e-03 1.022294593945748814e-02 -1.175976571583603469e-02 -2.348929581357428378e-03 2.974428930857450897e-03 2.499162808804902369e-04 -6.595144198658249839e-04 -3.042931503121484166e-03 4.157397489127309144e-03 -1.270840823383893262e-04 5.220368438051864500e-04 6.769943865817579145e-04 2.522784385447680855e-04 -1.270840823380911706e-04 7.861260706713417727e-04 1.946417915363947600e-04 -9.495873810391871825e-05 3.699138902257500302e-04 6.557349676032458389e-04 8.399832654168621921e-04 3.826695416128721508e-04 1.756500439156283636e-03 1.135725404984309949e-03 2.815219504285186407e-03 4.280229687669660776e-04 2.962145711003013205e-04 -6.207750341719682659e-04 7.086472992830564199e-06 1.044073687610442072e-04 -2.456643970848290323e-05 -1.147063761772855114e-03 -1.351626615499234348e-03 1.561858647619872613e-03 3.576306703715139996e-04 1.498552822217261941e-03 2.380582494058243112e-03 -5.149503708123904719e-05 1.503277137545813843e-03 1.460285868055976894e-03 2.113186246462090724e-03 1.537292207911395130e-03 -1.426270797690384765e-03 -4.054596387577984185e-02 -8.007761725051917856e-02 1.796524838619797670e-01 4.877666604118621740e-02 7.459504931173255304e-02 -7.143637208306148796e-03 1.483435013165828632e-04 -1.190527462795426365e-04 8.182514149055088041e-04 -7.039229839545153595e-04 1.261392192723840427e-04 -1.492411212290141106e-03 -9.259658043966174056e-05 -1.157457255495649784e-04 -7.228202452687175483e-05 -2.900729611731941472e-04 2.012558329963907338e-04 -3.684965956271351283e-05
8.914783024981391864e-04 4.577861553368544473e-04 -2.310190195662763929e-04 -1.191944757394090056e-03 4.157397489127300470e-04 -5.834529430763903471e-04 -4.075761320249904340e-02 1.033963652807276534e-02 5.560944330087354281e-02 3.116536335940347721e-02 -1.171252256255052998e-02 -5.390396546726562710e-02 -5.716421547550024594e-04 -8.829745349066937202e-04 3.637722802986347254e-04 1.198558798854094162e-03 -5.399892420536967115e-03 -6.212474657048177099e-04 -7.080803814436376076e-03 -3.005136980493050732e-03 -1.202102035350505888e-02 -4.380602491140165866e-01 3.538984612619626435e-02 4.202302106325218611e-01 2.410818112161207307e-03 -1.437136722946063573e-03 -1.123442185130085931e-02 -5.802876518062644214e-03 1.157457255495671772e-02 -7.365207597215331359e-03 1.655400091125219797e-03 4.407786201540674900e-04 -5.243990014694681475e-04 -4.610931760665854494e-04 9.916337874634286766e-04 3.093954108669857289e-03 2.678686791289736427e-04 -1.332256922652254490e-04 1.370051445279943294e-05 1.497607959151489761e-04 -4.067635497884852271e-04 2.097596005878172264e-04 2.716481313918238383e-04 -1.341233121776417994e-03 8.551010744680407130e-05 2.705142957129861268e-03 6.363652747561846651e-04 2.671127886764304050e-03 -4.582585868696375381e-05 -9.968305343247604172e-05 -7.086472992830564199e-06 3.099150855531305690e-04 3.311745045316114196e-04 -1.166905886152802378e-04 2.548295688221903412e-03 1.367216856083456169e-03 -4.629829021982599137e-04 -2.579476169390433789e-04 -5.867599638063707157e-04 -1.046908276807509246e-03 2.829864881803700882e-03 -2.810967620489493272e-04 -3.566385641525231416e-03 -3.755830686200199026e-04 3.047183386917251026e-04 -1.275565138710585758e-05 -3.152630105050500259e-02 8.038422531534229754e-03 4.877666604118621740e-02 4.820596874949692467e-01 -4.324874467524544852e-02 -4.380427691473008922e-01 -2.173185051134850915e-04 5.432962627834958882e-05 -3.245604630716506823e-04 -2.031455591278131211e-04 1.114938417538530874e-04 2.092871690549311364e-04 -1.077143894910354179e-04 9.651776216235282650e-04 -1.355878499294661636e-04 -8.395108338840194702e-04 -2.050825284125192167e-03 4.270781057012697918e-04
-7.445520957801007519e-04 -8.744707673153024642e-04 5.225092753380474950e-04 -9.117928584108912250e-04 -1.535402481779937506e-04 1.586425087328339253e-03 5.234446897730998804e-02 -1.930544215860210966e-02 -7.498905721013396364e-02 1.575559162072647651e-03 -7.527724044517581856e-03 -6.828525375891618399e-03 6.987262370931044721e-04 9.921062189962980699e-04 -5.603037979664762672e-04 9.202966260022879021e-04 6.733566637787678430e-03 -4.834391875709069877e-03 -1.436664291413190277e-03 1.294462400023741692e-03 -9.495873810392413926e-05 3.026349156318256656e-02 -1.651389147411297387e-01 -5.975550243321231525e-02 -1.469262067182335908e-04 -1.600598033314018162e-03 -8.529278894170978093e-03 7.333082252981371410e-03 -1.440396500522757306e-02 8.388494297380071768e-03 -2.664513845303966878e-04 4.554239976725803392e-04 -1.554299743094286605e-04 2.356960917415239654e-03 7.289618551958524772e-04 -3.921181722699638994e-03 -1.403121652580560132e-04 -3.826695416131757274e-05 -6.141609927120454757e-05 -1.294462400023969374e-04 3.344815252616053407e-04 -1.625164473022439916e-04 -1.529733303385673055e-03 3.144031851152537596e-03 8.002990166570164536e-04 -6.335306855590849655e-04 5.636108186964864514e-04 1.069112558851724329e-03 4.818801635124783656e-05 4.223537903727016263e-04 1.048798002938815081e-04 -3.288123468673490209e-04 -3.075529278888573283e-04 2.484989862819395740e-04 -1.427215660756097314e-03 -1.510836042071497971e-03 2.187830428653251766e-03 1.133835678852998692e-04 1.162181570824212529e-03 1.368634150682006018e-03 4.814077319796193806e-04 1.978543259598315208e-03 1.766893932879159620e-04 1.053049886734632682e-03 6.023502043905979569e-04 -1.387531411996246154e-03 -4.749354199795101372e-02 1.126890935319930370e-02 7.459504931173255304e-02 -4.324874467524544852e-02 1.800266496360012625e-01 7.163526575839362920e-02 8.645497051253288323e-05 1.096041156224605156e-04 -6.141609927123436313e-06 1.181078832137704565e-05 -1.171630201481392228e-04 -1.242494931409752080e-04 1.710202148936515107e-04 -9.321074143236568162e-04 1.743272356236318793e-04 1.170212906882771905e-03 2.105627341936419823e-03 -4.771558481839210421e-04
-3.108599486188485389e-04 -5.565243457036450452e-04 3.330642306630419384e-04 -2.409400817562424354e-03 1.991298910985415428e-03 2.644199289391561784e-03 -7.949132971824587196e-03 7.255603481592871710e-03 9.879488215071676252e-03 3.384310528762776021e-02 -1.246463356285628862e-02 -5.884985118472857435e-02 5.267611591337349915e-04 -4.946358148995679601e-04 -3.651895748972035487e-04 -2.257750295515828596e-03 1.771618248207641050e-04 4.960531094981476255e-04 -1.174842735904750926e-02 -2.795377379905273837e-03 -1.450601021632433492e-02 4.157695120993013527e-01 -6.225041335822156102e-02 -7.658365536298068488e-01 2.364519821941460462e-03 3.768586337587342613e-03 -7.101590801882017891e-03 1.897757467480187723e-03 1.995550794781113767e-03 8.088027842484109622e-04 1.382807096667504516e-03 -8.121098049783874277e-04 -1.088954683231640368e-03 -1.584535361197391204e-03 -5.711697232221468355e-04 5.872323953392332785e-04 1.483435013166045473e-04 -2.371606294933889872e-04 -2.159012105149054261e-04 3.694414586928639402e-04 -5.055017401551836678e-05 -4.818801635123699453e-05 1.078088757975963728e-03 -1.227849553891126148e-03 1.478238266304477376e-03 2.395227871576622279e-04 1.332256922652167754e-03 1.722957800323555912e-03 -1.525953851122920438e-04 -3.340090937287544873e-04 -2.031455591278456471e-05 1.143284309509961551e-04 2.456643970847965062e-04 1.445640490537435097e-04 -1.464537751851794495e-04 -1.790043077989011359e-03 6.240820549019486345e-04 -1.889726131421519927e-04 2.740102890561512891e-05 9.387214557836365270e-04 3.527646255831098226e-03 -1.294462400023730850e-03 -2.837896217862238574e-03 -8.555735060010948544e-04 -3.212534423416161036e-05 1.476348540173052278e-03 4.640694947238356224e-03 -3.110016780786964766e-03 -7.143637208306148796e-03 -4.380427691473008922e-01 7.163526575839362920e-02 8.362142066477393776e-01 1.275565138708417354e-05 -1.483435013166045473e-04 -4.308575579641091453e-04 -1.596818581051117659e-04 1.204700408781087494e-04 2.366881979605435548e-04 2.692859737275614396e-05 4.166846119784453064e-04 1.559024058422724124e-05 -1.473986382508757353e-04 -7.832914814742095470e-04 1.398397337251970282e-04
-6.763802255890425351e-03 -8.460303890374071961e-03 9.358868665865097223e-04 5.792010592806161144e-04 2.995215918303087942e-04 -9.339971404550683615e-04 6.358928432233473642e-04 6.590419883332424705e-04 7.875433652699431221e-04 1.407042834303165110e-02 6.717031534137732351e-03 -6.666008928589320197e-04 -7.340168725973995542e-03 2.327197730845591110e-03 -9.335247089222310606e-04 -7.230564610351557578e-03 1.856655924121645767e-03 1.445640490537353781e-04 -5.995628583467592192e-03 -1.870828870107214738e-04 1.225014964693996742e-03 -6.356093843036254680e-03 -7.365207597215305338e-04 -9.458079287764589596e-04 -4.245033538471985890e-02 9.655035993812044470e-02 -1.040577694267252190e-02 4.758330398919234303e-03 -4.762109851182142395e-04 -6.850257226402611289e-05 -4.295682923109412910e-01 4.159660436169692055e-01 -4.378070258124061587e-02 6.722228280999236263e-03 -1.965315176678327327e-04 2.040904221935190292e-04 -1.105489786881784856e-04 6.717976397203591701e-04 -9.921062189963603031e-05 -2.267671357701443735e-05 -3.084977909545698772e-04 -5.858151007405876937e-05 -1.162181570824212529e-04 -3.869214254085379633e-04 1.544851112437062995e-04 1.048798002939248762e-04 -5.086670314253855310e-03 5.059741716881049943e-04 -4.866044788410248470e-04 -4.960531094981394939e-05 6.453414738804457481e-04 -2.182633681791922194e-04 -1.299186715352233963e-04 1.162181570824212529e-04 -2.291292934348512951e-04 -3.212534423416703137e-05 -7.086472992832732604e-05 -5.702248601564471886e-04 -1.289738084695271104e-04 -6.826635649760182459e-04 -4.681796490596653801e-04 -8.125822365112199581e-05 1.894450446749892936e-04 -6.897500379689138622e-05 -5.621935240978552864e-05 -1.464537751851469234e-04 5.291233167979431801e-05 -1.044073687610442072e-04 1.483435013165828632e-04 -2.173185051134850915e-04 8.645497051253288323e-05 1.275565138708417354e-05 4.481580006972674113e-01 -4.627622766724256431e-01 4.882768864673459053e-02 3.888536703779319620e-02 -4.427203137541019240e-02 4.891556091184571207e-03 -3.226707369402255846e-04 1.530678166451374762e-04 8.125822365114910087e-05 -3.056632017574213885e-04 8.787226511111254860e-05 -1.804688455507336316e-04
-7.236706220278637212e-03 2.357433348948380532e-03 -1.785318762660475719e-03 -3.278674838016635770e-04 3.552685127072353378e-04 3.670793010286665936e-04 -4.625104706654009287e-04 6.661284613262898752e-05 -6.080193827848190402e-04 -1.827837600617415736e-03 4.635970631909841835e-03 2.919626873046084030e-04 5.976258890620514755e-04 4.851871842424533132e-04 -9.968305343247604172e-05 7.138440461444944124e-04 1.677131941636603001e-03 9.609257378278245054e-04 8.395108338840086282e-04 -1.367689287616320575e-03 -1.235408458416788809e-03 9.628154639592387612e-04 -3.529063550429702286e-04 1.126749205860065129e-03 -1.393436806156915161e-02 1.933048102984345068e-02 2.140587275367720598e-03 3.609376911015756834e-04 -9.306901197250141316e-05 4.251883795676654476e-06 4.383035513534373484e-01 -9.240118275766482370e-01 8.472256408155326435e-02 -8.173065518424661030e-05 -1.747996671563336549e-05 -1.889726131443160771e-06 -3.684965956271676543e-04 1.046435845274682787e-03 -8.314794978254709361e-05 1.096041156224821997e-04 5.055017401551836678e-05 -1.346429868637807198e-04 9.543116963677770320e-05 2.740102890560428689e-05 1.790515509522000448e-04 1.808940339303273179e-03 1.266116508052538697e-04 4.488099562127559946e-05 -2.239325465734241447e-04 3.349539567944616152e-04 1.228321985423874111e-04 -1.072419579581764329e-04 -1.100765471552978166e-04 1.247219246738396140e-04 -6.614041459972663448e-05 -9.637603270249567311e-05 -5.858151007405876937e-05 -3.481820397144372997e-04 -3.004664548959942380e-04 -3.845592677442647225e-04 1.275565138709393136e-04 1.143284309509907341e-04 2.929075503704022670e-05 -3.084977909545644562e-04 2.196806627777583322e-04 2.423573763547944536e-04 -2.210979573763352871e-04 2.664513845304508979e-04 -1.190527462795426365e-04 5.432962627834958882e-05 1.096041156224605156e-04 -1.483435013166045473e-04 -4.627622766724256431e-01 9.319278903411730708e-01 -9.485811018743252332e-02 4.447423207147228191e-02 -3.703201813440154533e-02 9.521857544700109560e-03 6.944743532972868713e-05 5.196746861408176911e-06 -3.637722802984910686e-05 6.708527766545544641e-05 2.456643970849916626e-05 3.401507036558670816e-05
8.163616887741433374e-04 -1.794767393317549600e-03 -1.396507611120493923e-02 6.736873658517761364e-04 7.247099714001453566e-04 -1.010531048777616771e-03 -6.066020881862556379e-04 -9.623430324264068813e-04 -7.327413074586857592e-04 1.218873354766423361e-04 2.640892268662128938e-04 7.013718536770923231e-03 -6.037674989891965958e-04 -4.498020624316042583e-03 5.614376336453291358e-03 4.511721138768964206e-04 5.373908686229912461e-03 4.428573188986297850e-03 -6.991986686259526150e-04 -3.554102421670995385e-03 -8.650221366581945393e-04 5.140055077466453969e-04 3.456309094369939237e-03 -1.880277500764399859e-03 1.538709502509980325e-03 1.979015691131173760e-03 3.871529168596525572e-02 -3.165291270145441371e-05 -4.724315328551902463e-06 -1.166905886152772563e-04 -4.634458851004694818e-02 8.465358907775635822e-02 -1.376533205911368019e-01 5.196746861728016552e-06 5.669178394265806612e-06 2.267671357705699906e-05 4.299126948986676470e-05 -9.023442277539121033e-05 2.404676502233883293e-04 3.590479649696572736e-05 2.499162808804948448e-04 2.168460735806152645e-04 -5.527448934410550581e-05 -2.088147375220775724e-04 2.357433348948310059e-04 -1.577921319736947997e-04 2.740102890561241841e-05 4.695969436582450455e-04 6.292788017633541009e-04 1.287375927030905707e-03 -1.492411212290138504e-03 -2.078698744563650235e-04 -1.247219246738179299e-04 2.338536087634031976e-04 2.234601150405976858e-04 1.965315176678388313e-04 5.489654411779473645e-04 -5.711697232221407640e-04 -1.594928854919746772e-03 -1.122024890531518647e-03 2.659789529975675184e-04 -1.289738084695189789e-04 -9.732089576820551150e-05 -3.836144046785575946e-04 8.664394312567512196e-04 6.014053413248908291e-04 4.426683462854970330e-04 -7.776223030799450956e-04 8.182514149055088041e-04 -3.245604630716506823e-04 -6.141609927123436313e-06 -4.308575579641091453e-04 4.882768864673459053e-02 -9.485811018743252332e-02 5.037065003304025401e-02 -4.754550946656503803e-03 9.691460464995207968e-03 5.135472491597800615e-02 -2.503887124132562515e-05 -5.621935240978552864e-05 1.747996671565504954e-05 -3.684965956271080232e-05 5.480205781122483681e-05 -3.779452262850195587e-06
1.445262545311165256e-02 -6.649001393406558935e-03 6.741597973846215688e-04 7.072300046845336752e-04 -6.132161296462895587e-04 -7.998265851241899947e-04 7.610871994299700689e-04 -3.340090937287544873e-04 8.664394312567430881e-04 -7.945825951094541775e-03 8.414950463219956350e-03 -8.796675141767241937e-04 -4.072359813213355384e-03 5.555794826379189437e-04 1.045018550676100411e-03 -4.241490301975570955e-03 1.039349372282177483e-05 -1.283596474768053993e-03 -6.025391770037448469e-03 -2.107044636534975094e-03 -1.459813436523069120e-04 -6.127436981134272778e-03 -2.211924436828875684e-03 6.996711001588197315e-04 -4.417990722650326496e-02 -9.554171861547422484e-02 1.035617163172272009e-02 3.417569708676038934e-03 5.626659556307587236e-04 -1.303911030680909465e-04 -4.302169408055513955e-01 -4.168910645582999397e-01 4.529815266477207891e-02 5.109347027831173324e-03 -9.354144350536480268e-05 1.015727795639023592e-04 1.606267211702117406e-05 5.139582645933638352e-03 -4.988876986952798511e-04 -2.031455591276288067e-05 1.341705553309298663e-04 -7.039229839541413097e-05 -1.521229535794764269e-04 1.294462400023671219e-04 1.332256922652146069e-04 1.223597670095772152e-04 -3.892835830728112040e-04 -2.881832350417853125e-05 1.084202172485504434e-17 1.322808291995400051e-05 -2.952697080346050346e-04 -3.703863217586035941e-04 8.551010744683659737e-05 5.055017401552107728e-05 -3.302296414658934497e-04 6.803014073117341631e-05 -1.053522318267730191e-04 2.314914510992763241e-05 7.700633985542907831e-05 1.729099410250549244e-04 -1.932244969378394892e-04 5.243990014694617507e-05 1.086592525567425457e-04 -5.825080800106723772e-04 1.214149039438158773e-04 7.058127100859241942e-04 -5.045568770895470130e-04 9.921062189962789879e-06 -7.039229839545153595e-04 -2.031455591278131211e-04 1.181078832137704565e-05 -1.596818581051117659e-04 3.888536703779319620e-02 4.447423207147228191e-02 -4.754550946656503803e-03 4.464799238925651337e-01 4.616544247278797641e-01 -5.026813239041064141e-02 -5.621935240978986545e-04 1.185803147466972041e-04 1.015727795638902975e-04 -4.672347859939690942e-04 8.928955970965968790e-05 -1.606267211708405779e-04
1.797601982514657540e-03 4.632663611179839783e-03 3.047183386916979975e-04 4.596758814682903871e-04 6.566798306690559660e-05 -5.980983205948996184e-04 3.207810108088113288e-04 3.571582388386658567e-04 3.708587532914734211e-04 7.218281390497342798e-03 2.371133863401193517e-03 -1.764059343681967764e-03 -9.547841279007119111e-04 -3.571582388386495936e-04 1.109741670677304301e-03 -8.291173401611760113e-04 -1.380444939003410169e-03 -1.234463595351104667e-03 -7.218753822029995784e-04 1.662014132585204820e-03 9.557289909664203401e-04 -6.042399305219905287e-04 4.795180058482322299e-04 -1.072419579581845644e-04 1.383137798740671776e-02 1.923316013407522923e-02 2.076336586899360515e-03 -3.656620064303606893e-04 -7.086472992830631962e-05 -1.370051445281307017e-05 -4.371234173843644988e-01 -9.249746430406078357e-01 8.636048420596285913e-02 8.739983357809906483e-05 -2.173185051133983553e-05 4.724315328560944539e-06 -1.847679724997384684e-03 1.422018913895027950e-04 2.929075503703209519e-05 -1.015727795639119815e-04 2.456643970849103475e-05 1.766893932879159620e-04 -1.044073687609791551e-04 4.535342715413187391e-05 -1.332256922652146069e-04 3.647171433644041949e-04 1.055884475931775750e-03 -9.448630657108141734e-05 2.163736420477562795e-04 3.661344379629160976e-04 -1.166905886152639748e-04 -6.283339386980047597e-05 1.072419579581872749e-04 -1.478710697837347203e-04 -1.275565138709501556e-04 1.124387048195656363e-04 -6.377825693549676184e-05 3.051907702245732455e-04 2.277119988363068663e-04 2.466092601504711081e-04 6.519555153401950659e-05 -9.779332730108346999e-05 -1.483435013165828632e-04 3.519614919772549692e-04 -2.914902557717494180e-04 -3.817246785471650229e-04 2.229876835077495428e-04 4.327472840955234011e-04 1.261392192723840427e-04 1.114938417538530874e-04 -1.171630201481392228e-04 1.204700408781087494e-04 -4.427203137541019240e-02 -3.703201813440154533e-02 9.691460464995207968e-03 4.616544247278797641e-01 9.327281893578299732e-01 -9.663823220323156105e-02 -3.590479649702264797e-05 2.220428204421237301e-05 3.779452262843690374e-05 -2.976318656989921166e-05 2.362157664305766791e-06 -3.448750189843485109e-05
-2.135390528506565799e-04 2.839313512460815529e-04 6.988679665529583945e-03 6.089642458505776677e-04 -9.632878954921112987e-04 -7.365207597215549283e-04 -6.784116811803578544e-04 7.247099714001453566e-04 -1.019979679434766546e-03 -7.681736724227952121e-04 -1.813664654631808818e-03 -1.398161121485487143e-02 -5.116433500823640247e-04 3.438356696121427480e-03 -1.880749932297250820e-03 7.020332578231011037e-04 -3.564023483860960777e-03 -8.607702528624990197e-04 -4.738488274539406735e-04 5.381940022288448852e-03 4.437549388110551343e-03 5.952637313977782348e-04 -4.498965487381751012e-03 5.618628220248992299e-03 -1.286903495498429011e-03 2.287041050552879665e-03 3.876820401764506652e-02 3.165291270126467833e-05 -1.889726131419676783e-06 -1.157457255495646803e-04 4.740661459590583826e-02 8.659528267779197097e-02 -1.379712670127484775e-01 -7.086472993077220194e-06 5.196746861406821658e-06 2.598373430704823002e-05 1.214149039438456928e-04 7.369931912544870969e-05 4.719591013225237072e-04 5.480205781122483681e-05 -2.092871690549311364e-04 2.362157664277008328e-04 -3.590479649702535848e-05 2.503887124133484087e-04 2.187357997120349413e-04 -3.684965956272164434e-05 -8.031336058539047338e-05 2.428298078876615701e-04 -4.388888940226468374e-04 -8.196687095040830484e-04 8.149443941755257249e-04 3.240880315387971184e-04 1.417294598565299688e-05 -4.289678318326786265e-04 -3.080253594217027607e-04 -1.285013769366599940e-04 -1.993661068649656360e-04 3.840868362114301321e-04 8.654945681910468022e-04 6.037674989891803328e-04 -2.196806627777420692e-04 1.955866546021262824e-04 4.374715994240861456e-04 5.706972916892844895e-04 -1.593983991854042246e-03 -1.125331911261512677e-03 -6.325858224933561536e-04 1.248636541336756254e-03 -1.492411212290141106e-03 2.092871690549311364e-04 -1.242494931409752080e-04 2.366881979605435548e-04 4.891556091184571207e-03 9.521857544700109560e-03 5.135472491597800615e-02 -5.026813239041064141e-02 -9.663823220323156105e-02 5.100559801319787256e-02 -1.029900741624645419e-04 5.527448934407840075e-05 -4.724315328565454990e-06 -1.166905886152721063e-04 -5.810907854121333694e-05 1.464537751851740285e-05
1.374775760609346295e-04 3.132221062830675695e-04 3.987322137299312719e-04 -9.286114209805344799e-03 1.370051445280582973e-03 1.276746217541656694e-02 -1.823113285288880097e-03 -9.023442277537765781e-04 -8.825021033738434523e-03 -5.333752005936848867e-04 -3.066080648231068323e-04 5.853426692078046029e-04 -7.067103299983584774e-03 1.356350930827778228e-03 -3.746382055543130349e-03 -5.247297035424662928e-03 -2.801518989832340678e-04 4.894390680381787567e-04 -6.639080331216585737e-03 -2.521839522382001049e-03 -3.318831518309015016e-03 -5.160842064912151729e-03 4.866044788410411100e-04 6.803014073118154783e-05 5.913897928283442726e-03 7.653390832257856368e-05 -4.644001967968212560e-04 -4.456541135731379583e-02 -1.062026085858886783e-02 -9.230603504694775974e-02 8.059209518979853354e-03 -2.673962475961393775e-04 -3.344815252615972092e-04 -4.207461058664000442e-01 -4.328370460867675407e-02 -3.992400776277574836e-01 2.456643970849374525e-05 7.086472992830564199e-06 3.656620064300516917e-04 6.207750341719574239e-04 9.070685430823664276e-05 1.048798002939031922e-04 -2.574751854061952359e-04 4.091257074527422048e-04 2.990491602974563144e-03 2.338536087634303026e-04 2.210979573763352871e-04 3.023561810274383093e-04 -2.428298078876751226e-04 -3.302296414659042917e-04 2.707032683261329734e-04 -8.853366925709615400e-04 -1.210842018708330192e-03 1.308635346009413662e-04 -2.834589197132225680e-04 -9.495873810392413926e-05 -1.251943562066660728e-04 -2.376330610262804982e-04 -9.212414890679733459e-05 -6.188853080404998000e-05 -1.029428310091867749e-03 1.216983628635459050e-03 -2.730654259904007931e-04 -2.839313512460815529e-04 3.269226207359347651e-04 1.129111363524300422e-04 -2.697584052604312665e-04 -8.692740204541355223e-05 -9.259658043966174056e-05 -1.077143894910354179e-04 1.710202148936515107e-04 2.692859737275614396e-05 -3.226707369402255846e-04 6.944743532972868713e-05 -2.503887124132562515e-05 -5.621935240978986545e-04 -3.590479649702264797e-05 -1.029900741624645419e-04 4.617498558975166034e-01 4.863729873899388934e-02 4.464251218347538575e-01 2.931390418214326749e-02 4.892028522717414146e-03 4.629167617836695003e-02
1.634613103680053296e-04 -3.070804963559522647e-04 1.176354516809927867e-04 1.870828870107296054e-04 4.582018950857725398e-02 -4.389361371759278353e-03 1.232573869219670028e-03 -2.377039257561828003e-02 3.068915237428509329e-03 -2.003109699307215530e-04 -3.118048116845312722e-04 8.173065518397284925e-05 5.644611954556054759e-03 -1.703588107476486715e-03 8.542034545558060965e-03 -3.654257906636352096e-03 1.470206930245928842e-03 2.841203238592234122e-03 -5.799569497332587517e-03 -3.706225375250431046e-03 -8.038422531534236692e-03 3.591896944299421447e-03 9.080134061480328979e-04 -3.125607021371172925e-03 2.787346043861234964e-05 9.750986838134958253e-04 -1.237770616081114796e-04 -2.862935089103114256e-04 1.449892374333150782e-03 -1.984212437992599718e-04 2.314914510969723945e-05 -1.100765471553028988e-04 -7.086472992832597078e-06 -4.426163788168722968e-02 -1.050229470483488026e-01 -8.523845931543133636e-02 -3.307020729984434370e-05 -1.011003480310557071e-04 -3.566858073058095822e-04 7.889606598684875509e-05 -1.075726600311690487e-03 3.467647451158603449e-04 -3.009388864288450914e-04 1.344067710973544799e-03 -1.936969284706930531e-05 -1.086592525567533878e-05 -1.086592525566720726e-05 4.067635497884770955e-04 -1.077143894910272863e-04 -2.059801483249561888e-04 2.026731275949487151e-04 2.041849085000936939e-03 2.103737615804992123e-03 -7.899055229341838368e-04 -9.637603270249757046e-04 -1.008641322646229620e-03 -2.395227871576812015e-04 -3.590479649700367443e-05 1.686580572293620069e-04 7.228202452685549180e-05 -2.088619806753626469e-03 2.272868104567215934e-03 2.787346043846679550e-04 1.384224391266254944e-04 -5.914842791349226182e-04 -8.173065518397827026e-05 -2.929075503703751620e-05 4.781007112496444330e-04 -1.157457255495649784e-04 9.651776216235282650e-04 -9.321074143236568162e-04 4.166846119784453064e-04 1.530678166451374762e-04 5.196746861408176911e-06 -5.621935240978552864e-05 1.185803147466972041e-04 2.220428204421237301e-05 5.527448934407840075e-05 4.863729873899388934e-02 7.878551700815973613e-02 9.186714615292511377e-02 -4.795180058482078136e-03 -8.716361781181702385e-04 -5.102732986370928092e-03
-2.215703889092484821e-04 4.866044788407429544e-05 5.697524286235936247e-04 2.320583689385574862e-03 -4.430935346650592341e-03 5.200053882139154746e-03 1.087206686560078170e-02 3.107654623122648157e-03 4.429518052052037504e-03 -1.918072023392950604e-04 1.322808291995183211e-04 5.551070511050680903e-04 -1.310525072140806234e-03 1.135252973451486309e-03 -1.423436208493238878e-03 1.058246633595669520e-04 -4.606207445339975150e-04 -3.623549857000645468e-04 -7.180959299402361190e-05 -6.349479801576158417e-04 5.768389016164106363e-04 -6.666008928589428617e-04 1.809412770835790640e-04 2.267671357705699229e-04 2.659789529977545433e-04 -1.228321985424118057e-04 -1.351154183966369942e-04 -1.199031230386801358e-03 -1.606267211706793028e-05 1.121552458998635159e-03 2.012558329965181275e-04 -1.086592525567364471e-05 -1.724375094922118773e-04 -4.075392823654278573e-01 -8.525924630287695649e-02 -8.831077605989641199e-01 -2.022006960620626251e-04 7.558904525700391175e-06 2.163736420477373060e-04 7.587250417657401963e-04 3.477096081815376572e-04 2.093816553615040175e-03 -1.982322711861187088e-03 -1.653510364995063216e-05 1.400287063383319486e-03 -2.088147375220667304e-04 5.055017401553191930e-05 1.308635346009142612e-04 1.426743229223075698e-04 2.267671357706864746e-05 -3.684965956270809181e-05 -4.313299894969572883e-04 -4.804628689139339368e-04 1.313359661337678251e-04 7.275445605974158181e-05 4.913287941695496444e-05 6.099091089162875061e-04 -1.899174762078699626e-04 -7.275445605971989776e-05 -7.842363445398434912e-05 8.976199124255661993e-06 9.448630657120067958e-06 4.710142382567867637e-04 1.214149039438375613e-04 1.322808291996484253e-05 3.779452262861037609e-06 -1.936969284706876321e-04 -6.141609927120183707e-05 -7.228202452687175483e-05 -1.355878499294661636e-04 1.743272356236318793e-04 1.559024058422724124e-05 8.125822365114910087e-05 -3.637722802984910686e-05 1.747996671565504954e-05 1.015727795638902975e-04 3.779452262843690374e-05 -4.724315328565454990e-06 4.464251218347538575e-01 9.186714615292511377e-02 9.154513682013089015e-01 -4.626049569719846433e-02 -5.288871010315930946e-03 -4.875635148527344975e-02
1.285013769366139154e-04 2.069250113907175267e-04 -5.366822213237140444e-04 -1.850041882661668767e-03 1.144701604108581874e-03 8.770218975927192989e-03 -9.644217311709637336e-03 -1.610046663971125870e-03 -1.272069145366386267e-02 -5.626659556306925873e-04 -3.892835830728654141e-04 -3.590479649700746914e-04 -6.002242624927541653e-03 -4.029840975256404525e-04 -3.297572099330453067e-04 -7.030253640420832881e-03 2.234601150405938694e-03 3.466230156559890752e-03 -5.473591739662381564e-03 -3.023561810273922307e-05 -3.661344379629188081e-04 -6.983482918668161565e-03 -1.319501271265075340e-03 3.478513376414124180e-03 6.236096233690886087e-03 2.470816916833687990e-04 5.395168105208408491e-04 -4.404715396577154468e-02 9.314932533309453616e-03 9.241185971030735358e-02 8.557152354609590117e-03 -2.272395673034363346e-04 3.873938569414105007e-04 -4.207281534681514001e-01 4.287741349042112349e-02 3.997994365626581503e-01 3.543236496415282100e-05 -5.810907854121062643e-05 -2.012558329963853128e-04 -3.599928280358035033e-04 -2.381054925591096676e-04 -2.998522939033057468e-03 6.401447270189806506e-04 4.251883795698338520e-06 -1.970039492006788427e-04 2.399952186905103708e-04 1.681856256965084430e-04 -2.692859737275587291e-04 -1.436191859880472238e-04 -8.503767591397761241e-05 1.034625056953262373e-04 -1.535402481779991717e-04 -2.229876835077278588e-04 -5.621935240979637066e-05 -1.031318036223282004e-03 -1.114465986005823677e-03 3.118048116845448248e-05 -2.399952186905320549e-04 -2.891280981074978614e-04 -2.234601150405976858e-04 -3.141669693488289075e-04 1.993661068649737675e-04 -1.081868210238944028e-04 -2.910178242389012751e-04 1.393673021923380433e-04 -4.629829021983358078e-05 -2.995215918303196362e-04 1.384224391266200734e-04 -2.900729611731941472e-04 -8.395108338840194702e-04 1.170212906882771905e-03 -1.473986382508757353e-04 -3.056632017574213885e-04 6.708527766545544641e-05 -3.684965956271080232e-05 -4.672347859939690942e-04 -2.976318656989921166e-05 -1.166905886152721063e-04 2.931390418214326749e-02 -4.795180058482078136e-03 -4.626049569719846433e-02 4.617687531588307581e-01 -4.738913462918997038e-02 -4.466613376011815406e-01
1.984212437992151400e-04 -3.094426540202715840e-04 7.180959299401819089e-05 -1.182496126737002514e-03 -2.375621962963261891e-02 3.099623287064151231e-03 -2.867659404432273311e-04 4.585656673660713778e-02 -4.456919080957608831e-03 -1.587369950393612700e-04 -3.179464216116980766e-04 9.873819036677433485e-05 -3.589062355102310906e-03 8.881712817681100287e-04 -3.119937842976908474e-03 5.796734908135471771e-03 -3.698194039191885114e-03 -8.036060373869958681e-03 3.655202769702040142e-03 1.485324739297305338e-03 2.847344848519357124e-03 -5.661147058205994766e-03 -1.718233484995004010e-03 8.558097217675145890e-03 -2.645616583935234741e-05 9.878543352005893230e-04 -1.119662732867229143e-04 1.020452110966571253e-04 1.491466349224424221e-03 1.686580572293697048e-04 -2.173185051169491174e-05 -1.100765471553037526e-04 -4.724315328551224836e-06 4.319866693276251668e-02 -1.047654718629426052e-01 -8.326180578196443194e-02 9.448630657090252398e-06 -1.275565138708688404e-05 4.072359813213360805e-04 3.028286125603243993e-04 1.278872159439506211e-03 1.559024058424621478e-05 -7.558904525686296547e-05 -1.078561189508822713e-03 3.425128613201294803e-04 3.354263883274669674e-05 -1.015727795638984290e-04 -3.566858073058068717e-04 2.125941897848085058e-05 6.935294902317044267e-04 -1.185803147467053356e-04 -9.576187170978387158e-04 -9.292728251265218800e-04 4.237710849712650286e-04 2.081060902227936920e-03 2.274757830698635394e-03 1.171630201481310913e-04 -1.346429868637617462e-04 -5.995156151934657313e-04 -8.031336058540673641e-05 9.713192315506517013e-04 -1.009113754179088605e-03 -4.015668029270716291e-04 1.889726131421574137e-05 1.554299743094296905e-04 7.039229839544394653e-05 1.110214102210184970e-04 2.267671357704696342e-05 2.012558329963907338e-04 -2.050825284125192167e-03 2.105627341936419823e-03 -7.832914814742095470e-04 8.787226511111254860e-05 2.456643970849916626e-05 5.480205781122483681e-05 8.928955970965968790e-05 2.362157664305766791e-06 -5.810907854121333694e-05 4.892028522717414146e-03 -8.716361781181702385e-04 -5.288871010315930946e-03 -4.738913462918997038e-02 7.795970668872855003e-02 9.014135376340443040e-02
1.785791194193952700e-04 1.360602814623468326e-04 5.489654411779392330e-04 -1.090655436749919487e-02 3.066553079764252569e-03 4.421959147526315428e-03 -2.307828037998501530e-03 -4.407786201540669913e-03 5.203833334401983257e-03 2.248774096391421146e-04 5.149503708124988921e-05 5.494378727107927969e-04 6.717976397203374861e-04 1.932244969378530417e-04 2.102320321206409747e-04 8.314794978255251462e-05 -6.401447270190457027e-04 5.749491754850112341e-04 -1.053522318267621771e-04 -4.658174913954002709e-04 -3.651895748972116803e-04 1.308162914476522151e-03 1.127221637392926933e-03 -1.427688092288942855e-03 -2.631443638009042102e-04 -1.086592525567577923e-04 -1.303911030680979667e-04 1.263754350388211246e-03 -5.196746861401061834e-06 1.073836874180285556e-03 -2.050352852590647465e-04 -1.086592525566636023e-05 -1.743272356236329093e-04 4.075940844232389670e-01 -8.356274466839330728e-02 -8.832655527309378751e-01 2.050352852592165348e-04 4.582585868696375381e-05 1.308635346009386557e-04 1.986102164124037284e-03 8.503767591388545523e-06 1.395562748054773004e-03 -7.601423363643279932e-04 3.458198820501477960e-04 2.099013300476413116e-03 2.050352852591948508e-04 1.889726131414255772e-06 2.182633681791976404e-04 1.899174762078808046e-04 1.653510364993436912e-05 -6.991986686262019815e-05 1.365327129952058176e-04 1.714926464264996536e-04 2.173185051135067755e-05 -1.606267211707538417e-05 1.275565138710043657e-05 4.686520805925352071e-04 -1.152732940167141250e-04 2.168404344971008868e-17 6.141609927123436313e-06 -6.850257226403240127e-05 5.291233167979973902e-05 6.066020881863071375e-04 1.927520654049805042e-04 -8.173065518396471774e-05 -7.842363445398434912e-05 -1.374775760609237875e-04 1.062970948924476210e-04 -3.684965956271351283e-05 4.270781057012697918e-04 -4.771558481839210421e-04 1.398397337251970282e-04 -1.804688455507336316e-04 3.401507036558670816e-05 -3.779452262850195587e-06 -1.606267211708405779e-04 -3.448750189843485109e-05 1.464537751851740285e-05 4.629167617836695003e-02 -5.102732986370928092e-03 -4.875635148527344975e-02 -4.466613376011815406e-01 9.014135376340443040e-02 9.153455435379493910e-01
