# Supplementary material for: Competing quantum effects in heavy-atom tunnelling through conical intersections
Source: Chem Sci. 2023 Sep 27;14(39):10777–85. doi: 10.1039/d3sc03706a (PMC10566476; doi:10.1039/d3sc03706a)
Supplement: SC-014-D3SC03706A-s001 [file SC-014-D3SC03706A-s001.zip › reactant/x.xyz]

28
reactant/x.xyz
C 9.1630268191 8.7602465056 10.1421891666
C 10.9617872372 9.8575109669 8.7377719459
C 10.9615181308 10.1486992215 11.2600233746
C 9.1606589427 11.2425705217 9.8555165007
C 10.0902296678 8.5979121182 8.8953828385
C 10.0900884453 8.8856169983 11.3930012042
C 10.0881188011 11.1184443400 8.6047929923
C 10.0874375885 11.4065447288 11.1024964152
C 8.3468380795 10.0005277677 9.9988144796
C 11.7795228755 10.0020628666 9.9990730701
C 6.9239260796 9.9979961471 9.9986665266
C 13.1175497246 9.9996563011 9.9993876535
H 8.5553990861 7.8492621487 10.2471140981
H 11.6661089668 9.7609447645 7.8979908512
H 11.6655886642 10.2457685627 12.0999413806
H 8.5513650799 12.1523805976 9.7504373303
H 10.7375369227 7.7260864440 9.0649971671
H 9.5108378089 8.4136109370 7.9781270089
H 9.5104319148 8.9159056648 12.3280270908
H 10.7367584814 7.9974696133 11.4273229450
H 9.5085967891 11.0866083315 7.6697610684
H 10.7328658700 12.0079457764 8.5699514509
H 10.7314614110 12.2814795790 10.9342679873
H 9.5072053690 11.5882158053 12.0197643889
H 6.3786265186 10.9412328592 9.8882830983
H 6.3841790969 9.0518206787 10.1091399901
H 13.7070598223 10.1048870589 10.9132635764
H 13.7072498102 9.8931443836 9.0857836751
