# Supplementary material for: Competing quantum effects in heavy-atom tunnelling through conical intersections
Source: Chem Sci. 2023 Sep 27;14(39):10777–85. doi: 10.1039/d3sc03706a (PMC10566476; doi:10.1039/d3sc03706a)
Supplement: SC-014-D3SC03706A-s001 [file SC-014-D3SC03706A-s001.zip › reactant/H.txt]

1.561564795206438871e+00 2.480312790644012833e-01 -2.802322123438237556e-02 -7.457473475581977151e-02 -1.304383462213694680e-02 6.185404330215590191e-02 -7.453930239085561349e-02 -2.680293058501693332e-02 -5.726011907667021700e-02 8.135318238922870093e-02 -3.927937493619457210e-02 4.558491860521529486e-03 -2.796775777242515026e-01 1.504458216377946821e-02 8.546380915660334310e-02 -2.799912722620674921e-01 -4.875020987534631201e-03 -8.713196489911569087e-02 -6.259245378800884843e-03 2.142996676185273883e-02 8.920452203375221767e-03 -6.257355652669464516e-03 1.881931011129393122e-02 -1.353658071090510853e-02 -4.404748466784403904e-01 1.188429866789671441e-01 -1.349264457834955730e-02 1.830672189814581789e-03 5.248714330023234462e-04 -1.039349372281830268e-04 -5.235155545030285157e-02 9.701570499798300995e-02 -1.133930165159474993e-02 -4.807463278336312866e-03 1.261392192723867533e-04 -4.015668029270660726e-05 -4.438210792256550019e-01 -3.860951426575893741e-01 4.445533481015807864e-02 -5.225092753380461939e-04 -1.349784132521096754e-02 -2.740102890561182209e-04 -5.253438645351770101e-04 -1.308210157629823359e-02 3.332532032761826701e-03 -3.973149191313717944e-03 -1.482773609019885121e-02 1.696501634483655718e-03 -4.368007466474241318e-02 7.717169089192578088e-03 6.093799855994931625e-02 2.926713346039058056e-02 -1.151315645568552152e-03 -3.106048355910958486e-02 2.926146428199631611e-02 5.951220019379180673e-03 3.062537411734978995e-02 -4.362243801773405677e-02 -6.594671767128202841e-03 -6.096114770505924041e-02 2.420266742818096006e-03 -1.048325571406080563e-03 -6.982538055602466797e-04 2.536012468367660443e-03 -1.612408821635399111e-03 -3.771893358317326451e-03 2.540264352163361383e-03 -4.502272508111743849e-04 4.042124195110601524e-03 2.415542427489540418e-03 -8.517940537382429241e-04 1.001554849653398405e-03 -2.399952186905310574e-03 -5.515165714553666929e-03 6.354204116904814403e-04 1.522505100933022222e-02 -5.810907854121113601e-04 7.417175065829414212e-05 6.322551204203504839e-03 7.417175065829515856e-05 -4.147948858470220518e-04 6.510106522747088550e-03 1.913347708064270765e-04 3.732209109557478545e-04
2.480312790644012833e-01 2.041901997332617125e+00 -1.095020704113505994e-01 -4.718598907006216203e-02 -8.711637465853153735e-04 6.399888246131929526e-02 -5.592549999635378077e-02 -2.003818346606079867e-02 -6.853469760826377821e-02 3.963133642817183444e-02 -1.049454682769605240e-01 1.112103828341556508e-02 -2.111721708710247863e-02 -2.682456794922171150e-01 1.015066391493062159e-02 -5.147755711452040028e-02 -2.591140503936555928e-01 -2.740906024167038407e-02 1.856655924121621373e-04 5.624769830176113566e-03 3.065135785165682553e-03 2.348457149824078032e-03 6.217198972376756540e-03 -5.947912998649185993e-04 2.052955950338367641e-01 -6.381983091036711464e-01 5.285280530666240650e-02 2.004054562372507842e-03 6.934350039251219178e-03 -1.085647662501655879e-03 3.948582751605237209e-03 1.174275818065324134e-02 6.597506356325335067e-03 -4.050627962701999069e-03 3.996770767956492418e-04 -8.692740204538918478e-05 -4.076488864810502433e-01 -7.806283849235087224e-01 7.208029626234338516e-02 -1.169834961656483589e-02 -1.101710334618738116e-02 3.131748631298292024e-03 -1.110025129596993107e-02 -1.138890696254456388e-02 1.601542896379726808e-03 -1.092686892341200589e-02 -7.506937057071934837e-03 2.390975987781060984e-03 5.723508020542887598e-02 3.153952913342494748e-03 -7.859937898421473501e-02 1.799113763419845149e-02 -8.227395144676385649e-03 -1.621810209139222525e-02 5.058796853815372523e-03 -5.446663142289637563e-03 4.611876623734186692e-03 5.356003531134689855e-02 9.787836497697693233e-03 7.222249815373284199e-02 3.703863217586157914e-04 -8.362038131540165502e-04 7.629769255614334391e-04 -5.995156151934731038e-04 1.286903495498045204e-03 -6.250269179676633518e-04 -9.047063854180456988e-04 1.018609627989477441e-02 1.166905886152780288e-04 3.410955667215809857e-04 -8.650221366581941056e-04 -3.911733092042515348e-04 -8.463610911104070544e-03 1.965315176678367713e-03 -1.201865819584078433e-03 -5.791065729741207320e-03 4.306685853509613013e-03 -2.834589197132261458e-04 6.203026026391092809e-04 -3.599928280357967271e-04 2.102320321206423842e-04 5.007774248267001784e-04 -3.907008776713964530e-04 1.842482978135951096e-05
-2.802322123438237556e-02 -1.095020704113505994e-01 1.108929088440768318e+00 4.383314248138756031e-02 1.304383462213695027e-02 -3.945228487721964133e-02 -3.187401065868655098e-02 -1.757445302222001085e-02 -2.041565626081224410e-02 -4.567468059645781245e-03 1.109788913830565306e-02 -1.016530929244913867e-02 1.359468978944631812e-01 -6.624812898924375970e-02 -3.329494298005566399e-01 -1.281531948969480417e-01 4.896185920206552744e-02 -3.422360164418948303e-01 -9.491621926597372180e-03 -3.076474141954212756e-03 1.690879699242678336e-02 9.226587836665505610e-03 5.510913830757969457e-03 1.632959593314609395e-02 -2.415778643255968305e-02 5.347499763543293871e-02 -1.869071424805069381e-01 -2.437746709533746611e-04 -1.077616326443112983e-03 -2.354126328218342050e-03 -2.253498411720149231e-04 6.552152929171216854e-03 6.765125064182422876e-02 4.403061886212109445e-04 -8.362038131540163333e-05 -3.094426540202716925e-04 4.698662296319719434e-02 7.195226731693955824e-02 -1.629180141051766451e-01 -1.283596474768058764e-03 3.176629626919552554e-03 8.875571207753960370e-03 3.881969905472630773e-03 1.547685701634213653e-03 9.227532699731217508e-03 1.259974898125289493e-03 2.370189000335424373e-03 1.291486081366743227e-02 9.447213362508966733e-03 7.218281390497301164e-03 -1.754091038338728009e-02 5.461639221881152417e-02 -7.379380543200982946e-03 -5.529763848918898411e-02 -5.721098619725326073e-02 -4.292985339056806966e-03 -5.049537195771407194e-02 -2.222648632624690118e-02 -1.354036016316794919e-02 -3.271871823943196811e-02 8.125822365112512645e-05 -2.626719322675894266e-04 8.101728356936854086e-03 1.409735694040443023e-03 -1.275092707176661436e-03 -5.768389016164148647e-04 -1.259030035059577812e-03 7.965195643941651738e-04 -9.080134061480337653e-04 -1.606267211708286517e-04 5.787286277478363846e-04 4.965255410310008641e-04 1.098875745421605109e-03 -1.151315645568553019e-03 -8.017163112555739796e-03 8.541562114025220195e-04 -3.491269027801233941e-04 1.905316372005733941e-03 4.388888940226460785e-04 1.634613103679602268e-04 5.891221214706547984e-04 -5.990431836606185641e-04 6.519555153404200378e-05 6.051847935877373384e-04
-7.457473475581977151e-02 -4.718598907006216203e-02 4.383314248138756031e-02 1.756283120651176644e+00 -3.727437551075636624e-02 -3.131658869307049065e-01 4.429612538358582152e-02 4.283536708399700993e-03 3.706036402637287452e-02 -7.469803938589501813e-02 5.578188081036573875e-02 3.190566357138786835e-02 -3.321155881450669201e-01 -1.369640429847008012e-01 2.581365895521778656e-03 7.440324210939326666e-03 -2.498690377272086427e-03 -9.523747270831536826e-03 -3.327982517100429583e-01 1.343444101350177444e-01 -2.868320808578133513e-02 7.408671298238016234e-03 2.929075503703338539e-04 -9.907834107042958610e-03 -1.701887353958208421e-02 -5.362097897908523489e-04 -4.233458965917030227e-03 -3.439263764664514111e-01 -1.282651611702347386e-02 -1.133235690806177615e-01 1.105064598502011192e-02 -4.020392344599292588e-04 -3.832364594522815523e-03 -9.485244100903825193e-02 -1.141961501218016588e-02 -1.008872814097328263e-01 -4.726205054685187618e-03 2.972066773193174187e-03 8.921869497973786145e-03 -5.178416517934354424e-01 5.134716601145232484e-02 4.464822860502293822e-01 -4.206057937011417266e-03 1.538709502509962978e-03 1.326162555878327744e-02 -4.712504540232380704e-03 -8.754156303810132784e-04 9.354616782069311715e-03 4.059462432366395257e-02 4.849084496380871856e-02 -8.302511758400389630e-03 -3.730413869732625287e-02 -5.017411851537242201e-02 9.960746438722759000e-03 -1.336036374915004288e-03 1.601542896379725940e-04 -3.023561810274410198e-03 1.874608322370135407e-03 2.886556665746344854e-04 1.792405235653298911e-03 -3.748838699513984407e-02 5.115252421991590970e-02 -2.325308004714162977e-03 4.068958306176787693e-02 -4.880076004936183265e-02 2.943720881221849328e-03 1.875080753902990272e-03 2.253498411720153297e-04 1.805633318573248575e-03 -1.337926101046428085e-03 -7.195132245387384808e-04 -2.419321879752383241e-03 -4.690300258188177113e-03 7.086472992830394793e-06 7.620320624957220828e-04 -6.708527766546351287e-04 1.705477833607911705e-04 7.341586020572557752e-04 -1.156323419816819749e-02 3.023561810274413451e-04 2.058384188650875211e-03 -3.494103616998364865e-03 -1.312414798272236970e-03 -1.132654600020765664e-02
-1.304383462213694680e-02 -8.711637465853153735e-04 1.304383462213695027e-02 -3.727437551075636624e-02 1.401440741186569250e+00 5.302996713148316887e-02 -4.275032940808302581e-03 5.768389016164148647e-03 -1.344965330885971797e-02 2.678497818676842807e-02 -1.987141513496284984e-02 -1.753476877346015969e-02 -1.597753995486226597e-01 -4.591736867488561691e-01 1.272258117979529340e-02 3.652368180504917024e-03 5.260997549877473312e-03 2.701835936399897813e-03 1.615177270417932909e-01 -4.586502326104524574e-01 3.198928395270326380e-02 -3.258360282103532016e-03 2.441526161796585097e-03 7.766774400142389435e-04 2.503887124133496230e-03 7.174817689474604146e-03 5.711697232221499797e-04 -1.568330959619993609e-02 -2.388812251360583616e-01 -3.647549378869792414e-02 -2.518060070119151721e-04 -2.767503919466795820e-03 9.099031322794544178e-04 -3.632053624592134627e-03 2.449368525241985353e-02 -2.339480950699825840e-03 5.954527040109164511e-03 3.903701755983977548e-03 -4.710142382568105295e-03 5.179881055686205715e-02 -1.522566517032293565e-01 -6.120492237601261182e-02 7.403002119843766094e-04 5.621935240978981341e-03 -1.008168891113373671e-03 -3.803073839485780934e-03 4.024644228394953088e-03 8.210860041026454750e-04 -5.865993370852069094e-02 -6.784636486489349638e-02 7.273083448308521881e-03 -1.155662015670822287e-02 -2.051675660884329580e-02 8.308180936794652346e-03 -5.891221214706547984e-04 -9.491149495064517966e-04 -1.269423528782397202e-03 -2.083423059892212980e-04 -1.620912589226796655e-03 -1.469262067180207348e-04 -1.409735694040444975e-03 -2.970177047061753426e-03 -3.706697806783285261e-03 5.922779641101286185e-02 -7.511992074473487768e-02 9.279972599878163683e-03 -6.552625360704072369e-04 5.434379922435396762e-03 -1.776342563536205421e-04 1.984212437992625738e-05 -1.114938417538695401e-04 1.723902663389269979e-03 4.039289605913502909e-04 1.015727795639063979e-04 5.527448934407900791e-04 -5.527448934407913801e-04 3.779452262843026301e-04 -8.295897716940412846e-04 1.343595279440689717e-03 4.630726641895116513e-02 -4.693134847385311940e-03 6.755770919831876817e-04 -2.594216033215444167e-02 3.407648646485831982e-03
6.185404330215590191e-02 6.399888246131929526e-02 -3.945228487721964133e-02 -3.131658869307049065e-01 5.302996713148316887e-02 1.873485825048069930e+00 -3.704099433352580489e-02 -1.351484886039375916e-02 -1.094307332498894586e-01 5.745759545740375396e-02 -6.849784794870106275e-02 -2.034715368854821821e-02 2.322378929210460255e-02 2.871769558767977779e-02 -2.671562523774526632e-01 1.411152988639009353e-03 1.292667160198881365e-02 1.772799327039800699e-02 -1.365752318331608234e-02 1.605511321255712054e-02 -2.681658385631645602e-01 2.181216387193273248e-03 -9.324853595499423345e-03 2.031833536504404000e-02 2.186838322434252885e-02 5.692799970907288934e-04 1.223928372168424372e-02 -1.402096476154172655e-01 -3.648069053555932917e-02 -5.541286454005240891e-01 -2.377747904861110019e-03 8.135270995769569016e-04 5.063048737611071728e-03 -3.106945975823384443e-02 -2.482155273622148155e-03 2.926713346039058576e-03 8.728645001035937115e-03 3.070804963559947654e-04 -1.265218888139984371e-02 4.503496105781834569e-01 -6.088272407060524305e-02 -6.761756627353162630e-01 6.302236648290725912e-03 -9.665949162221008830e-04 -2.672072749830009877e-03 9.850669891567458147e-03 -4.149366153068772753e-03 -1.275848597629230044e-02 8.327550629641723712e-03 1.198180853627806366e-02 -4.513138433367413008e-03 -5.565952104335619710e-02 -7.869150313312152367e-02 1.607778992613417834e-02 -2.551130277419033469e-03 -1.862797534048749905e-03 6.938601923046916649e-03 -3.820553806201431105e-03 -1.018089953303337111e-03 -2.863407520636437713e-03 -5.708720913564514776e-02 8.304873916064664519e-02 3.925433606495324322e-03 -5.270918612067436969e-03 4.785258996292110142e-03 -3.957086519196634754e-03 -3.758192843864520839e-03 8.593529582639311722e-04 -3.061356332902839296e-03 -2.617743123551642074e-03 2.229876835077377467e-03 6.713252081874902105e-04 -1.237770616081085686e-03 -2.243577349530183080e-03 -7.823466184085033949e-04 -1.439498880610332477e-03 1.960118429816957043e-03 -1.139977288780023683e-03 1.100482012633314383e-02 -4.708252656436684100e-03 6.125547255002813420e-03 7.423789107289389261e-03 3.367019534660269792e-03 3.550795400941011114e-03
-7.453930239085561349e-02 -5.592549999635378077e-02 -3.187401065868655098e-02 4.429612538358582152e-02 -4.275032940808302581e-03 -3.704099433352580489e-02 1.755262668540209070e+00 3.443553442982841273e-02 3.137068210358243125e-01 -7.463851301275525874e-02 4.698284351093434674e-02 -4.381046576781050250e-02 7.429930717216507927e-03 -2.655065214647227365e-04 9.958384281058482723e-03 -3.315760713345460853e-01 -1.329842797519271147e-01 2.861942982884586179e-02 7.411978318968004409e-03 2.525146543111985754e-03 9.481700864407409390e-03 -3.329654924726737630e-01 1.373745859867521180e-01 -2.806243305160937250e-03 -1.702218056031207238e-02 4.615656075997032876e-04 4.243852459639848099e-03 -3.437808675543319037e-01 1.345532248725398242e-02 1.131482969819284090e-01 1.103552817596874236e-02 4.710142382568111583e-04 3.846065108975621136e-03 -9.488314905867384352e-02 1.185472445393996599e-02 1.008674392853528973e-01 -4.729984506948030007e-03 8.579356636653644088e-04 -9.359813528930720217e-03 -4.196609306354310426e-03 -1.524064124991444166e-03 -1.326068069571756727e-02 -5.176252781513877022e-01 -5.143598313962913227e-02 -4.465059076268721450e-01 -4.695969436582443299e-03 -2.982932698448848008e-03 -8.908641415053836915e-03 1.876498048501556385e-03 -8.503767591398032292e-06 -1.810830065434657944e-03 -1.339815827177847762e-03 7.256548344658582308e-04 2.405621365299578061e-03 -3.736791695426172621e-02 -5.120165709933285902e-02 2.514280617856314102e-03 4.063289127782523241e-02 4.897933916878117327e-02 -2.925768482973347545e-03 -1.335091511849295209e-03 -1.507056589808650757e-04 3.253163535242123514e-03 1.876970480034409949e-03 -2.792070359175269400e-04 -1.789098214923312471e-03 4.064659179227803759e-02 -4.796219407854354633e-02 8.251016721319151884e-03 -3.750114264652694429e-02 5.019443307128519660e-02 -9.915393011568645124e-03 -4.971397020237126006e-03 -1.658234680322373978e-04 -7.407726435172319081e-04 -6.935294902316942352e-04 -1.228321985423975755e-05 -7.469142534443505739e-04 -3.365602240061701944e-03 1.249581404402470754e-03 1.132607356867480070e-02 -1.159252495320523338e-02 -1.847207293464529765e-04 -2.077753881497946143e-03
-2.680293058501693332e-02 -2.003818346606079867e-02 -1.757445302222001085e-02 4.283536708399700993e-03 5.768389016164148647e-03 -1.351484886039375916e-02 3.443553442982841273e-02 1.398779061930462086e+00 5.485780473210061930e-02 1.298336338593146164e-02 -7.426623696486519101e-04 1.297391475527435306e-02 3.203085792759453616e-03 2.415542427489541285e-03 9.160447422065763363e-04 -1.602700353635222452e-01 -4.576099383751048855e-01 3.201101580321460971e-02 -3.696776744593322471e-03 5.316272039221553447e-03 2.809550325890926292e-03 1.602086192642510620e-01 -4.587683404936662712e-01 1.279061132052646682e-02 -2.597428567638862280e-03 7.197966834584517901e-03 6.042399305220265242e-04 1.662770023037783707e-02 -2.388028015016043226e-01 -3.707878885615423226e-02 2.253498411720132968e-04 -2.737740732896909619e-03 9.297452566593805397e-04 3.516780330575424839e-03 2.446439449738282285e-02 -2.573806990996092142e-03 3.806380860215771711e-03 4.013305871606424186e-03 7.946298382627427865e-04 -6.873878803045728588e-04 5.630911440103233100e-03 -9.481700864407407656e-04 -5.188810011657173094e-02 -1.523355477692162063e-01 -6.166129123675090362e-02 -5.939409231057794086e-03 3.895197988392580003e-03 -4.739905569137992797e-03 6.935294902316935847e-04 5.346035225791441817e-03 -1.823585716821751550e-04 4.251883795698338520e-06 -9.779332730106330383e-05 1.705477833607909211e-03 1.346429868637822810e-03 -3.083560614947043754e-03 -3.477568513348427461e-03 -5.896843149947525453e-02 -7.509251971582925345e-02 9.242650508782587065e-03 6.146334242448461306e-04 -9.618706008935468121e-04 -1.044073687610381791e-03 2.381054925591096676e-04 -1.627054199153915755e-03 -1.469262067180207619e-04 5.881678097742868566e-02 -6.753030816941324455e-02 7.209305191373046803e-03 1.154575423145254992e-02 -2.039345197876804572e-02 8.232591891537794151e-03 6.212474657048231309e-04 3.996770767956471819e-04 -8.314794978254619372e-04 -3.122772432174058697e-04 8.078579211827114238e-05 5.527448934407899707e-04 -8.225032987012111541e-04 -2.593365656456304152e-02 3.400562173493000551e-03 -1.201393388051220749e-03 4.630584912435259382e-02 -4.739433137605138582e-03
-5.726011907667021700e-02 -6.853469760826377821e-02 -2.041565626081224410e-02 3.706036402637287452e-02 -1.344965330885971797e-02 -1.094307332498894586e-01 3.137068210358243125e-01 5.485780473210061930e-02 1.873374331206316024e+00 -6.210254228843782587e-02 6.392518314219386433e-02 -3.940693145006553266e-02 -2.192082312448946635e-03 -9.349420035207903212e-03 2.037077526519098444e-02 1.350540022973665058e-02 1.582598391912225927e-02 -2.679938734852052584e-01 -1.391310864259084207e-03 1.289218410009037100e-02 1.767697066484962692e-02 -2.331733073560996600e-02 2.857407640169174617e-02 -2.672129441613952938e-01 -2.187263510813822198e-02 6.595144198661065512e-04 1.223172481715855547e-02 1.399630383552667445e-01 -3.698477498111601286e-02 -5.539325863143891304e-01 2.388141398583928758e-03 1.009586185711941735e-03 5.061631443012505616e-03 3.097875290392561320e-02 -2.491603904279256730e-03 2.891753412607760403e-03 -9.856339069961722599e-03 -4.206057937011417266e-03 -1.274384059877378336e-02 -6.307905826684988629e-03 -9.779332730106300026e-04 -2.678214359757130278e-03 -4.503703975656290770e-01 -6.139342255762190309e-02 -6.763967606926926113e-01 -8.725337980305950675e-03 2.366881979605442324e-04 -1.267155857424691161e-02 3.779452262843015567e-03 8.040784689198516872e-04 -3.050490407647167210e-03 2.617743123551641207e-03 2.238853034201629226e-03 6.699079135889236640e-04 5.686752847286739854e-02 8.310590337612215606e-02 4.126689439491714947e-03 5.272335906666003082e-03 4.783841701693544030e-03 -3.971731896715151831e-03 2.547823256689045295e-03 -1.841538115070258212e-03 7.081748677502094913e-03 3.808270586347191171e-03 -1.006279164981952693e-03 -2.868131835964991567e-03 -8.315739841320342329e-03 1.176968677802599922e-02 -4.537232441543036926e-03 5.589951626204672785e-02 -7.856252932465199179e-02 1.599605927095019628e-02 1.302493736082275698e-03 1.954449251422692591e-03 -1.151315645568552586e-03 1.518867378130035880e-03 -2.241687623398761452e-03 -7.691185354885535144e-04 -7.360010850353912448e-03 3.416624845610083741e-03 3.538039749553916098e-03 -1.096891532983613506e-02 -4.659119777019724365e-03 6.110901877484296342e-03
8.135318238922870093e-02 3.963133642817183444e-02 -4.567468059645781245e-03 -7.469803938589501813e-02 2.678497818676842807e-02 5.745759545740375396e-02 -7.463851301275525874e-02 1.298336338593146164e-02 -6.210254228843782587e-02 1.563771995327939424e+00 -2.499602170130497680e-01 2.847014146446356225e-02 -6.230427055296706637e-03 -1.886324624384947898e-02 1.356114715061358666e-02 -6.245072432815223715e-03 -2.144839159163410003e-02 -8.947853232280833860e-03 -2.801268601119970003e-01 4.880217734396039703e-03 8.710172928101292400e-02 -2.796482869692145101e-01 -1.504363730071375804e-02 -8.549073775397610098e-02 -4.393891990159387029e-01 -1.180960724255227801e-01 1.336367076988003930e-02 1.880277500764399208e-03 -6.930570586988373102e-04 5.905394160692232830e-05 -5.205250629000539309e-02 -9.694200567885757902e-02 1.105300814268439166e-02 -4.784786564759255061e-03 7.558904525686838648e-06 -3.448750189844318589e-05 -4.027951249124941263e-03 1.482159448027173081e-02 -1.709257285870752685e-03 -5.584140718350565904e-04 1.308635346009393366e-02 -3.333004464294682216e-03 -5.735318808864275572e-04 1.350303807207237430e-02 2.688135421947085262e-04 -4.454259291427647427e-01 3.867433187206669176e-01 -4.470099920724288078e-02 2.547823256689046162e-03 1.028483447026155200e-03 -4.033620427519205714e-03 2.427825647343779050e-03 8.565183690667984044e-04 -1.011948343376217144e-03 2.424991058146646825e-03 1.060608791260319846e-03 1.231629006153966586e-03 2.539791920630504567e-03 1.618078000029664863e-03 3.770476063718760772e-03 2.932571497046464540e-02 -5.892638509305112363e-03 -3.011467563033312644e-02 -4.353456575262295430e-02 6.522389742601327617e-03 6.083595334885255612e-02 -4.348921232546884563e-02 -7.209777622905903620e-03 -6.070934169804732133e-02 2.937721000754588141e-02 1.222652807029714610e-03 3.113371044670217372e-02 1.999991651189951536e-02 6.344755486247701925e-04 -1.181078832138466895e-05 -7.291035846557028868e-03 5.457056636012456302e-03 -6.278615071647955775e-04 6.257828084202318730e-03 -1.936969284707047354e-04 -3.883387200071199597e-04 6.357983569167658527e-03 -7.558904525686025496e-05 4.081808443870452684e-04
-3.927937493619457210e-02 -1.049454682769605240e-01 1.109788913830565306e-02 5.578188081036573875e-02 -1.987141513496284984e-02 -6.849784794870106275e-02 4.698284351093434674e-02 -7.426623696486519101e-04 6.392518314219386433e-02 -2.499602170130497680e-01 2.047268819545854601e+00 -1.094713623617150078e-01 -2.365464685006870953e-03 6.160507188434111159e-03 -5.711697232221501965e-04 -2.121217582520647173e-04 5.569495340832035166e-03 3.040096913924348471e-03 5.149834410196604123e-02 -2.590620829250414592e-01 -2.729756639991651537e-02 2.107139122841550707e-02 -2.682952848031669446e-01 1.005050842996528179e-02 -2.042477418939635525e-01 -6.381902777676127236e-01 5.283390804534818241e-02 -2.023424255219576605e-03 6.954664595163998972e-03 -1.098403313888751329e-03 -4.011416145475002991e-03 1.159535954240236214e-02 6.660339750195099981e-03 4.018502618467833555e-03 3.599928280357967271e-04 -7.795120292113688382e-05 1.092734135494486183e-02 -7.453552293859276763e-03 2.389086261649638922e-03 1.111820369421843285e-02 -1.135347459758041105e-02 1.604377485576859034e-03 1.171441228868192082e-02 -1.098734015961749452e-02 3.122772432174039832e-03 4.085932771152281928e-01 -7.793962834858219058e-01 7.217147554818445498e-02 9.094307007466004202e-04 8.289756107013294614e-03 1.105489786881586582e-04 -3.316469360644737656e-04 -8.621875474610620968e-04 -3.878662884742637394e-04 -3.642447118314950656e-04 -8.352589500883051939e-04 7.426623696486520185e-04 6.061296566534481525e-04 1.288320790096611750e-03 -6.198301711062540907e-04 -4.942578696732950402e-03 -5.467450129735272439e-03 4.497548192783185766e-03 -5.364271082959660292e-02 9.729727419156480872e-03 7.235099953066950751e-02 -5.729933089389721568e-02 1.132890815787193119e-03 -7.876567488377982096e-02 -1.778279532820923464e-02 -8.241095659129189094e-03 -1.607590020000275802e-02 5.786813845945508114e-03 4.346842533802319254e-03 -3.311745045316194969e-04 8.382825118985802113e-03 2.023896686752433421e-03 -1.199503661919801506e-03 -4.053462551899130427e-04 -3.869214254085535758e-04 2.220428204420314035e-05 -5.267611591337451830e-04 -3.529063550429660003e-04 2.073974429235108633e-04
4.558491860521529486e-03 1.112103828341556508e-02 -1.016530929244913867e-02 3.190566357138786835e-02 -1.753476877346015969e-02 -2.034715368854821821e-02 -4.381046576781050250e-02 1.297391475527435306e-02 -3.940693145006553266e-02 2.847014146446356225e-02 -1.094713623617150078e-01 1.109469550114354996e+00 -9.239343488052602360e-03 5.489181980246620948e-03 1.632912350161324147e-02 9.502015420320190919e-03 -3.030175851734385681e-03 1.690076565636824263e-02 1.280015443749014659e-01 4.914469020528054732e-02 -3.421585376705065240e-01 -1.357182410325611932e-01 -6.642340108793309827e-02 -3.330373020656677840e-01 2.379070713153105462e-02 5.320901868243536892e-02 -1.867687200413803428e-01 2.593649115376015770e-04 -1.072892011114560430e-03 -2.392865713912482178e-03 3.099150855531264490e-04 6.667426223187929678e-03 6.778069688182658536e-02 -4.360543048255127144e-04 -8.078579211827030212e-05 -3.108599486188378053e-04 -1.267533802650974272e-03 2.371133863401135404e-03 1.290305002534604568e-02 -3.896615282991145682e-03 1.566582962948428852e-03 9.219028932139820831e-03 1.276982433308081546e-03 3.159622091736758766e-03 8.870846892425406083e-03 -4.720063444758067911e-02 7.203636012978781311e-02 -1.629236832835708748e-01 1.257612740461011916e-03 3.198361477430899436e-04 -9.070685430823228427e-04 1.596818581051174580e-04 5.820356484778240174e-04 4.965255410310007557e-04 -7.842363445399204696e-05 -2.636167953333001866e-04 7.935432457371761200e-03 -1.405956241777599983e-03 -1.279344590972359991e-03 -5.801459223464024975e-04 5.720909647112182306e-02 -4.209364957741405441e-03 -5.065032950049064286e-02 2.225908410201392351e-02 -1.350162077747380646e-02 -3.270879717724199665e-02 -9.499653262655914643e-03 6.705220745816360510e-03 -1.752248555360591889e-02 -5.459277064216876141e-02 -7.509771646269067062e-03 -5.531842547663461118e-02 -6.741597973846243878e-04 -3.288123468673420278e-04 1.853821334924497712e-03 -8.607702528624966345e-04 -1.147536193305710196e-03 -7.994013967445827776e-03 6.377825693547581505e-04 5.810907854121124307e-05 6.080193827848696725e-04 -4.195192011755742795e-04 1.714926464265017678e-04 5.910118476020762100e-04
-2.796775777242515026e-01 -2.111721708710247863e-02 1.359468978944631812e-01 -3.321155881450669201e-01 -1.597753995486226597e-01 2.322378929210460255e-02 7.429930717216507927e-03 3.203085792759453616e-03 -2.192082312448946635e-03 -6.230427055296706637e-03 -2.365464685006870953e-03 -9.239343488052602360e-03 1.640950300261324823e+00 -1.825432924115218403e-01 3.450975342363998277e-01 1.915473649962124575e-02 -9.117928584108885145e-05 -4.553484086273262149e-02 4.262182803114636376e-02 4.995113083186468461e-02 -3.415679982544371843e-03 2.854903753045041036e-03 -6.044761462884543253e-03 8.648331640450522897e-03 -5.023600704617647156e-02 5.381987265441735835e-02 4.546964531119857683e-02 -7.525267400546722940e-02 -7.170187860452621742e-02 -2.895580108023888474e-02 -1.010956237157220258e-02 8.788171374175719058e-03 -5.461308519808152472e-04 8.037950100001377274e-03 -1.753193418426301966e-03 -5.799097065799748915e-03 -4.033242482292921649e-02 8.767384386730078111e-03 5.273233526578427477e-02 -3.820790021967858385e-02 -5.131787525641528375e-02 1.240132773745363263e-03 -2.863879952169294963e-03 1.329422333455029673e-03 2.559634045010430146e-03 -2.475541232162173540e-03 -2.155705084419083217e-03 -7.511661372400533577e-05 -4.756043830300333841e-01 4.270388938840334880e-01 -9.878118163626356529e-02 -4.139827760420423108e-01 -6.719440934955306366e-02 -4.005798934549352763e-01 -6.985845076332453454e-03 -8.201411410369340103e-04 -1.088387765392216655e-02 1.064860675056019269e-03 -4.368574384313667763e-03 -5.652643290614581609e-03 3.859765623428423279e-04 1.960590861349814998e-04 2.261529747778687899e-03 -9.652248647768198880e-03 1.637731151796448584e-02 -2.017282645292462222e-04 -2.263891905442965910e-03 8.839193979724096302e-04 -2.075864155366525382e-03 -1.433357270683212510e-03 8.097476473141154880e-04 -2.187357997120386818e-04 4.405424043876385830e-03 -6.132161296462790420e-04 -1.368161719149170452e-03 1.547685701634213436e-03 2.740102890561174078e-05 -3.590479649700833650e-05 1.649730912730974644e-03 6.116571055878561661e-03 -1.308635346009393062e-03 3.068442805895670727e-03 -4.037872311314904053e-03 4.478650931468972952e-04
1.504458216377946821e-02 -2.682456794922171150e-01 -6.624812898924375970e-02 -1.369640429847008012e-01 -4.591736867488561691e-01 2.871769558767977779e-02 -2.655065214647227365e-04 2.415542427489541285e-03 -9.349420035207903212e-03 -1.886324624384947898e-02 6.160507188434111159e-03 5.489181980246620948e-03 -1.825432924115218403e-01 1.778985345531008955e+00 3.172236013663997517e-02 1.030892847843717375e-02 1.052482968895207885e-02 -6.748684446839054926e-03 -4.904925903564377049e-02 -1.371525431663100925e-01 7.212139780570179029e-03 6.060824135001626443e-03 -4.090312211461851095e-03 9.373041611850672916e-03 5.915976627028167456e-02 2.873328582826400503e-03 -6.670449784998204457e-02 -3.683265202753657763e-02 -2.592090091317594824e-02 -3.361775544645574654e-02 8.130546680441032292e-03 -7.644414633132850384e-03 9.772246257113464257e-03 1.501103952494673745e-02 -1.852876471858787549e-03 4.526838947820218187e-03 -5.389262711047708432e-02 1.454427717048562690e-02 6.837832277088864985e-02 3.561188894663829853e-03 5.763192269302740145e-03 1.991298910985411959e-03 -1.618078000029665297e-03 8.130546680441033376e-04 2.980098109251715349e-03 -2.195861764711790759e-03 2.740102890561157137e-05 4.461170964753321914e-03 4.331587719606420084e-01 -7.248776845943114555e-01 1.177219066515013124e-01 -7.056190131574618940e-02 -1.842057789756398889e-01 -1.165559456284142315e-01 -9.415560449807652832e-04 1.403121652580469330e-04 -2.149563474491963683e-03 -2.119800287922075747e-03 1.130056226590061327e-03 5.985235089744767381e-03 -4.772030913372160045e-03 7.778585188463776022e-03 2.655065214647217607e-04 1.138418264721600959e-02 -1.090371977830209213e-02 3.101985444728403221e-03 -8.002990166570075631e-04 -2.893170707206326516e-03 -5.881772584049442011e-04 -1.791932804120443395e-03 1.099348176954461059e-03 -1.316194250535079359e-03 1.885001816092952195e-03 -4.247159480369833238e-04 -2.204365532303187002e-03 2.437746709533744442e-04 6.155782873105559690e-04 1.789098214923311387e-03 -5.999880467263301372e-05 -6.807738388445974849e-04 1.115883280604399548e-03 -1.668628174045190277e-03 5.371546528565630547e-04 1.946417915364150346e-04
8.546380915660334310e-02 1.015066391493062159e-02 -3.329494298005566399e-01 2.581365895521778656e-03 1.272258117979529340e-02 -2.671562523774526632e-01 9.958384281058482723e-03 9.160447422065763363e-04 2.037077526519098444e-02 1.356114715061358666e-02 -5.711697232221501965e-04 1.632912350161324147e-02 3.450975342363998277e-01 3.172236013663997517e-02 1.743468887754007879e+00 4.448320827059655536e-02 -3.035514328055651662e-02 -1.482046064459287549e-01 8.094169452411169308e-03 2.629931857099310211e-02 5.941298957189216148e-03 -8.672425648626148550e-03 9.354616782069311715e-03 -1.966023823977650076e-02 2.973956499324596249e-03 -5.106890383860050037e-02 -1.120371380166525731e-02 -6.665205794983508625e-02 -8.887807184454915577e-02 1.874608322370134583e-02 -5.002577501405583091e-03 2.930020366769046317e-03 -1.440207527909615794e-02 -8.673842943224714663e-03 1.172102633014189196e-03 -1.347752676929818427e-02 1.097316721363183339e-02 -1.084702799435945065e-03 -1.340524474477131252e-02 4.673339966158671088e-02 6.708386037086491727e-02 -2.064998230110851127e-03 4.197554169420020589e-03 2.907343653191988078e-03 -4.798014647679205158e-03 3.672210304884840869e-03 2.831754607935127715e-03 -2.202003374638910292e-03 -9.640012671067245409e-02 1.157613157901515033e-01 -1.744798310087462556e-01 -4.010731119752362073e-01 -1.168672780085659169e-01 -7.758147800352452883e-01 -1.040530451113966942e-02 -3.698194039191888584e-03 -1.910654848326999791e-02 1.103222115523875418e-02 2.208617416098885775e-03 7.083638403633516975e-03 4.089367348396140064e-03 1.302493736082273312e-03 -8.233536754603502580e-03 -1.183440989802719400e-03 1.266588939585264542e-03 1.037932077683261824e-03 2.815219504285188142e-03 -9.798229991420514141e-04 2.887973960344917580e-03 2.262947042377253144e-03 -9.746262522806418277e-04 1.111631396808700992e-03 -1.951142230692706856e-04 2.052715010256611627e-03 4.741795295269415726e-03 1.685163277695127682e-03 -1.040294235347539401e-03 -9.580911486307037723e-04 -1.840120820471692533e-03 8.946908369215123696e-03 -1.860907807917328710e-03 1.708312422805041220e-03 -3.650006022840639880e-03 5.253438645351786365e-04
-2.799912722620674921e-01 -5.147755711452040028e-02 -1.281531948969480417e-01 7.440324210939326666e-03 3.652368180504917024e-03 1.411152988639009353e-03 -3.315760713345460853e-01 -1.602700353635222452e-01 1.350540022973665058e-02 -6.245072432815223715e-03 -2.121217582520647173e-04 9.502015420320190919e-03 1.915473649962124575e-02 1.030892847843717375e-02 4.448320827059655536e-02 1.638037287429738864e+00 -2.560026163182700376e-01 -2.930988851411399088e-01 2.858683205307883425e-03 -7.877795810363404788e-03 -7.129936693853344484e-03 4.261237940048926559e-02 4.935350494280263400e-02 -8.141885037229559460e-03 -5.035128034019318438e-02 4.183806411813929815e-02 -5.622927347197978487e-02 -7.520070653685315132e-02 -6.340503602452010612e-02 4.432541613862285568e-02 -1.005948462908953442e-02 8.658252702640485687e-03 -1.466899909515944570e-03 8.027556606278560269e-03 -3.892835830728288223e-04 6.084445711644396147e-03 -4.035793612570340305e-02 -3.466702588092754507e-03 -5.336303136214621406e-02 -2.862935089103581764e-03 7.086472992830648767e-04 -2.795849811438118511e-03 -3.816963326551729707e-02 -5.023222759391362396e-02 1.046577574734515806e-02 -2.475541232162173540e-03 -2.081060902227934752e-03 5.768389016164150816e-04 1.052577455201778468e-03 -2.990491602974534521e-03 6.457666622600143243e-03 -6.997183433120984092e-03 1.657289817256661591e-03 1.074876223552552988e-02 -4.140158462493421787e-01 2.613113294529658889e-02 4.050727173323898644e-01 -4.747445576402365974e-01 4.374012071256833112e-01 -1.463592888785955962e-03 -1.437609154478912150e-03 8.347865185554502205e-04 -4.535342715411603100e-05 -2.263891905442965043e-03 9.231312151994055994e-04 1.916182297261408195e-03 -9.659807552293883659e-03 1.598755550335879960e-02 -3.531898139626795698e-03 3.897560146056850967e-04 -3.075529278888506062e-04 -2.270978378435795607e-03 4.856596157753271734e-03 -2.777897413189616945e-04 1.473513950975919836e-03 1.740437767039206734e-03 2.740102890561207959e-05 1.936969284707032175e-05 3.002302391295917638e-03 -4.018030186934979341e-03 4.936909518338686385e-04 1.897285035947193213e-03 6.243655138216657602e-03 -1.185803147466989795e-04
-4.875020987534631201e-03 -2.591140503936555928e-01 4.896185920206552744e-02 -2.498690377272086427e-03 5.260997549877473312e-03 1.292667160198881365e-02 -1.329842797519271147e-01 -4.576099383751048855e-01 1.582598391912225927e-02 -2.144839159163410003e-02 5.569495340832035166e-03 -3.030175851734385681e-03 -9.117928584108885145e-05 1.052482968895207885e-02 -3.035514328055651662e-02 -2.560026163182700376e-01 1.777311993041635452e+00 -3.931811432188872524e-02 7.894803345546198142e-03 -9.045174128049039697e-03 -1.187976332518130007e-02 -4.957176831098181191e-02 -1.370608914489361563e-01 2.621758791580912351e-02 5.724500126761884050e-02 2.815786422124615801e-02 5.745428843667377272e-02 -2.080541227541793034e-02 3.751578802404545790e-03 3.721957345294513858e-02 9.012576352282020836e-03 -1.077994271669398263e-02 -1.060608791260320496e-02 1.652282043008394125e-02 -3.721815615834656987e-03 -6.745849857641921833e-03 -5.500945525414720205e-02 -1.816971675361778345e-03 -7.111228405152271448e-02 -2.541681646761927496e-03 -7.818741868756483131e-04 -3.902284461385410567e-03 -7.180959299401725414e-03 -9.962636164854182796e-03 -1.596818581051175122e-04 -2.967342457864621200e-03 -1.715398895797872435e-03 -4.556602134390108291e-03 -4.571247511908622767e-03 -8.115428871389657531e-03 -4.231096808252753083e-03 1.457451278858836428e-03 7.686461039556986494e-04 -9.788781360763405999e-04 2.297340057969125826e-02 -1.631055694237202314e-01 -2.750307411670860347e-02 4.429168452717698878e-01 -7.449158680603722438e-01 1.627715603299914604e-02 -2.260112453180121352e-03 1.611936390102544680e-03 1.123914616662940926e-03 -1.433829702216068893e-03 1.094151430093052990e-03 9.935235135948568101e-04 1.133741192546332786e-02 -1.904088050020309730e-02 -2.229876835077380232e-04 -5.569495340832035166e-03 6.946160827572603162e-03 -2.288930776684299992e-03 1.752720986893446450e-03 -1.048798002938931904e-04 3.375523302251666469e-03 -2.111768951863535236e-04 3.354263883273178896e-04 -2.133500802374880927e-03 -2.073974429235102886e-03 1.336981237980715536e-03 -3.500717658458335577e-04 3.018837494945861006e-04 -2.999940233631641362e-03 -8.621875474610623136e-04
-8.713196489911569087e-02 -2.740906024167038407e-02 -3.422360164418948303e-01 -9.523747270831536826e-03 2.701835936399897813e-03 1.772799327039800699e-02 2.861942982884586179e-02 3.201101580321460971e-02 -2.679938734852052584e-01 -8.947853232280833860e-03 3.040096913924348471e-03 1.690076565636824263e-02 -4.553484086273262149e-02 -6.748684446839054926e-03 -1.482046064459287549e-01 -2.930988851411399088e-01 -3.931811432188872524e-02 1.761390105521343452e+00 7.149778818233270064e-03 -1.187314928372132546e-02 -1.470112443939361122e-02 3.424183750135769387e-03 7.200328992248794177e-03 5.920984401276434619e-03 -1.617369352730381807e-02 4.182625332981790983e-02 -3.647029704183651216e-02 7.296705024951291585e-02 9.245485097979720679e-02 -1.044120930763667993e-02 3.182298805313817439e-03 -3.751106370871689407e-03 -1.125190181801650514e-02 4.784786564759254193e-03 -3.461978272764200219e-03 -1.155803745130679072e-02 1.596818581051172520e-03 -1.556189469225610546e-03 2.917737146914805950e-03 -3.783231715105855354e-03 -3.843230519778488910e-03 -3.153480481809639233e-03 -4.634742309924386183e-02 -6.522531472061186830e-02 1.358382386419064447e-02 -3.054742291442865548e-03 -3.012223453485881296e-03 -4.426683462854878173e-04 -1.034388841186847235e-02 -1.403121652580468517e-04 8.605812802493541247e-03 1.034388841186847235e-02 5.914842791349316170e-04 -1.305564541045833166e-02 4.066652840296453020e-01 -2.699662751348763656e-02 -8.038904411697745944e-01 -5.220840869584767070e-03 1.806011263799533681e-02 -1.511237608874421712e-01 -1.781066878864770876e-03 8.853366925709757430e-04 -6.608844713113863102e-03 -2.641837131727265559e-03 1.378555212871988758e-03 2.403731639168156433e-03 -1.537764639444251947e-03 1.782956604996191853e-03 1.398397337251914554e-03 -2.877108035089243759e-03 -3.292847784001975107e-03 -8.050233319855616340e-04 -4.795180058482083232e-04 -8.366762446868719573e-04 4.467312574680441448e-03 -1.808467907770381451e-03 6.628214405960935335e-04 -7.294342867287015959e-04 -1.170685338415623517e-03 3.501190089991196297e-03 -1.473986382508774430e-04 1.915709865728551595e-03 -8.722503391108818449e-03 3.595203965029416995e-04
-6.259245378800884843e-03 1.856655924121621373e-04 -9.491621926597372180e-03 -3.327982517100429583e-01 1.615177270417932909e-01 -1.365752318331608234e-02 7.411978318968004409e-03 -3.696776744593322471e-03 -1.391310864259084207e-03 -2.801268601119970003e-01 5.149834410196604123e-02 1.280015443749014659e-01 4.262182803114636376e-02 -4.904925903564377049e-02 8.094169452411169308e-03 2.858683205307883425e-03 7.894803345546198142e-03 7.149778818233270064e-03 1.636685188382706935e+00 2.547936640256931451e-01 2.931054991825998712e-01 1.925300225845516522e-02 -1.025885073595450211e-02 -4.443690998037672785e-02 -5.012215104675832311e-02 -4.205254803405564235e-02 5.621415566292840837e-02 -7.510716509334776358e-02 6.298882384407450408e-02 -4.418935585716050884e-02 -1.000373770821260007e-02 -8.734314179430203301e-03 1.470206930245931878e-03 8.068658149636975807e-03 2.763724467203953648e-04 -6.034840400694581330e-03 -2.471289348366475635e-03 2.090509532885041592e-03 -5.664454078935965593e-04 -3.822538018639423663e-02 5.018545687216094398e-02 -1.046388602121373773e-02 -2.860100499906449538e-03 -6.973089424945357571e-04 2.789235769978143029e-03 -4.045667431607018194e-02 3.395837858164447564e-03 5.347972195076149127e-02 -9.603588199884095095e-03 -1.622282640672077780e-02 3.524339235101109618e-03 3.675517325614835657e-04 2.919626873046223892e-04 2.262947042377254445e-03 -1.438081586011767232e-03 -8.437627176797026299e-04 -1.412570283237575574e-04 -2.267198926172953218e-03 -9.292728251265255663e-04 -1.916182297261407761e-03 -4.139336431626253199e-01 -2.679773383815552829e-02 -4.052314543274292968e-01 -4.728666422971364303e-01 -4.368838945972066679e-01 1.733823725579231902e-03 1.039349372281828370e-03 2.772228234795348807e-03 -6.384439735007560457e-03 -7.000962885383826481e-03 -1.673352489373744131e-03 -1.075726600311692656e-02 6.537507551652700644e-03 -1.747996671564844268e-05 -2.456643970847959980e-05 1.431467544551781558e-04 2.773173097861066127e-04 -1.479183129370183637e-03 1.525953851122866011e-03 -6.202081163325384380e-03 1.176354516809886939e-04 2.981042972317426813e-03 4.004802104015028376e-03 -4.809353004467738397e-04
2.142996676185273883e-02 5.624769830176113566e-03 -3.076474141954212756e-03 1.343444101350177444e-01 -4.586502326104524574e-01 1.605511321255712054e-02 2.525146543111985754e-03 5.316272039221553447e-03 1.289218410009037100e-02 4.880217734396039703e-03 -2.590620829250414592e-01 4.914469020528054732e-02 4.995113083186468461e-02 -1.371525431663100925e-01 2.629931857099310211e-02 -7.877795810363404788e-03 -9.045174128049039697e-03 -1.187314928372132546e-02 2.547936640256931451e-01 1.783226835832984580e+00 -3.885465898815759767e-02 1.658234680322365575e-04 1.051868807902496018e-02 -3.043025989428051886e-02 -5.740137610499396886e-02 2.810825891029634233e-02 5.753790881798917511e-02 2.037786173818381327e-02 3.663706537293446360e-03 3.687989518082212398e-02 -8.973364535055022156e-03 -1.074451035172983154e-02 -1.061081222793175752e-02 -1.638439799095731814e-02 -3.536150023422494036e-03 -6.812462703774531739e-03 2.952697080346106291e-03 -1.728154547184968101e-03 -4.563216175850082039e-03 7.082693540567805944e-03 -9.847362870837469973e-03 -1.738548040907790743e-04 2.531288153039107890e-03 -7.861260706713470853e-04 -3.892363399195449079e-03 5.494614942874458119e-02 -1.725319957987836526e-03 -7.102110476568163078e-02 -1.132229411641195657e-02 -1.999188517584097463e-02 -2.116493267192079278e-04 5.552487805649241812e-03 6.936239765382641240e-03 -2.308772901064224271e-03 2.253498411720147171e-03 1.619495294628231193e-03 1.275092707176660786e-03 1.432884839150356127e-03 1.100765471553027605e-03 9.869094721348830625e-04 -2.358141996247612587e-02 -1.632581648088325121e-01 -2.830856988022702192e-02 -4.422965426691307100e-01 -7.467309500096026564e-01 1.662864509344354896e-02 4.566050765047215132e-03 -8.946435937682267747e-03 -4.197081737887166375e-03 -1.484379876231593440e-03 7.653390832257091735e-04 -1.011948343376216277e-03 1.705477833607898152e-04 3.316469360644747955e-04 -2.127831623980616475e-03 -1.648786049665264264e-03 -1.233046300752521423e-04 3.384027069843063146e-03 -4.143224543141652894e-04 -3.007971569690181656e-03 -8.876988502352542963e-04 1.987047027189716222e-03 1.318556408199356936e-03 -3.529063550429671387e-04
8.920452203375221767e-03 3.065135785165682553e-03 1.690879699242678336e-02 -2.868320808578133513e-02 3.198928395270326380e-02 -2.681658385631645602e-01 9.481700864407409390e-03 2.809550325890926292e-03 1.767697066484962692e-02 8.710172928101292400e-02 -2.729756639991651537e-02 -3.421585376705065240e-01 -3.415679982544371843e-03 7.212139780570179029e-03 5.941298957189216148e-03 -7.129936693853344484e-03 -1.187976332518130007e-02 -1.470112443939361122e-02 2.931054991825998712e-01 -3.885465898815759767e-02 1.761470418881928790e+00 4.556035216550680805e-02 -6.670260812385062771e-03 -1.480175235589180627e-01 1.615148924525961621e-02 4.193349528777608193e-02 -3.640226690110533181e-02 -7.295146000892870075e-02 9.211328298154276839e-02 -1.033396734967850956e-02 -3.147811303415374781e-03 -3.655202769702047081e-03 -1.121646945305235232e-02 -4.715811560962369746e-03 -3.384027069843064013e-03 -1.165677564167356267e-02 3.041986640055771400e-03 -3.028286125602964486e-03 -4.455029354826203682e-04 4.640789433544935394e-02 -6.518846506104913896e-02 1.358996547411776314e-02 3.786066304302988447e-03 -3.839923499048500735e-03 -3.149701029546796843e-03 -1.599653170248305830e-03 -1.566110531415573336e-03 2.948445196550405351e-03 1.554299743094188051e-03 1.526426282655723478e-03 1.410680557106154705e-03 2.886556665746350600e-03 -3.274422954220615641e-03 -8.102200788469707867e-04 1.778232289667637999e-03 8.947853232280831258e-04 -6.554515086835496600e-03 2.647978741654385959e-03 1.382334665134832014e-03 2.399007323839602579e-03 -4.066232376232212786e-01 -2.811440052022346273e-02 -8.039381567545929030e-01 5.383829748419871782e-03 1.845459296792957560e-02 -1.512125780156189647e-01 1.030467659464147367e-02 -3.798349524157223068e-04 8.636048420596285566e-03 -1.036609269391267421e-02 5.716421547550058204e-04 -1.307501510330540476e-02 1.732406430980664921e-03 6.666008928589367902e-04 -7.081748677502093612e-04 3.869214254085531963e-04 -8.428178546139920325e-04 4.454084491760490483e-03 -2.106572205002123482e-03 -8.690378046874652068e-03 3.401507036558710931e-04 1.040766666880395567e-03 3.479458239479849089e-03 -1.549575427765636040e-04
-6.257355652669464516e-03 2.348457149824078032e-03 9.226587836665505610e-03 7.408671298238016234e-03 -3.258360282103532016e-03 2.181216387193273248e-03 -3.329654924726737630e-01 1.602086192642510620e-01 -2.331733073560996600e-02 -2.796482869692145101e-01 2.107139122841550707e-02 -1.357182410325611932e-01 2.854903753045041036e-03 6.060824135001626443e-03 -8.672425648626148550e-03 4.261237940048926559e-02 -4.957176831098181191e-02 3.424183750135769387e-03 1.925300225845516522e-02 1.658234680322365575e-04 4.556035216550680805e-02 1.637901227148276462e+00 1.808415940301767444e-01 -3.438465355373987453e-01 -4.992703682368905549e-02 -5.394506701062404264e-02 -4.524665762769083943e-02 -7.500700960838244113e-02 7.141558509561586610e-02 2.888918823410627917e-02 -1.004436682003816139e-02 -8.848170178848348277e-03 5.064466032209639793e-04 8.093224589345457409e-03 1.647841186599554100e-03 5.833584567698189838e-03 -2.470816916833621420e-03 2.163263988944770164e-03 6.661284613260789978e-05 -2.861045362972162304e-03 -1.318556408199355419e-03 -2.559161613477575065e-03 -3.820931751427715517e-02 5.121724733991708800e-02 -1.243912226008206737e-03 -4.040187225825896122e-02 -8.878405796951092596e-03 -5.284430153907100636e-02 -2.271923241501507505e-03 -1.064388243523164187e-03 2.071612271570827044e-03 -1.437609154478910849e-03 -8.177789833726562159e-04 2.239325465734493795e-04 3.642447118314957703e-04 -2.168460735806180834e-04 -2.458061265446524670e-03 -9.606422789081227320e-03 -1.636266614044596876e-02 2.007834014635348930e-04 -7.004269906113812921e-03 8.225032987012109373e-04 1.069679476691143619e-02 1.067695264253151928e-03 4.350621986065163378e-03 5.593589349007659084e-03 -4.717592627841233899e-01 -4.254198710209380896e-01 9.739081563507018258e-02 -4.146389834411783881e-01 6.614844593581126198e-02 4.010258688219507373e-01 6.249324316610923788e-03 -1.936969284707032175e-05 3.023561810274392241e-05 -5.810907854121127696e-05 6.136885611791340154e-04 1.364382266886328063e-03 2.819471388080886480e-03 4.022754502263531894e-03 -4.417234832197775452e-04 1.645951460468132038e-03 -6.076886807118709634e-03 1.311942366739381020e-03
1.881931011129393122e-02 6.217198972376756540e-03 5.510913830757969457e-03 2.929075503703338539e-04 2.441526161796585097e-03 -9.324853595499423345e-03 1.373745859867521180e-01 -4.587683404936662712e-01 2.857407640169174617e-02 -1.504363730071375804e-02 -2.682952848031669446e-01 -6.642340108793309827e-02 -6.044761462884543253e-03 -4.090312211461851095e-03 9.354616782069311715e-03 4.935350494280263400e-02 -1.370608914489361563e-01 7.200328992248794177e-03 -1.025885073595450211e-02 1.051868807902496018e-02 -6.670260812385062771e-03 1.808415940301767444e-01 1.786101109278876997e+00 3.100993338509406422e-02 -5.927362226969982995e-02 2.684355969684249811e-03 -6.674843398253760274e-02 3.632620542431562460e-02 -2.567854353682114121e-02 -3.333996570513678148e-02 -8.093224589345457409e-03 -7.607564973570131450e-03 9.823741294194700269e-03 -1.485797170830159553e-02 -1.679966530833720047e-03 4.470619595410428755e-03 2.172712619601877004e-03 2.267671357705780544e-05 4.463533122417599058e-03 1.599653170248306264e-03 8.036060373869950875e-04 2.968759752463186880e-03 -3.688745408534779141e-03 5.877993131786597020e-03 1.997440520912532359e-03 5.377451922726324274e-02 1.462270080493961733e-02 6.827486026519331841e-02 7.979368589927299856e-04 -4.622742548989859646e-03 -5.777837646821254620e-04 1.789098214923311603e-03 1.101237903085883121e-03 -1.315249387469368545e-03 4.753133652057943762e-03 7.782364640726619279e-03 3.907008776713963446e-04 -1.136953726969749424e-02 -1.095899426764617227e-02 3.096316266334138770e-03 9.202966260022727232e-04 1.492883643822991526e-04 -1.990826479452556877e-03 2.103737615804992123e-03 1.128638931991494780e-03 5.988542110474753821e-03 -4.310753489007497774e-01 -7.292013779830037734e-01 1.169069622573257888e-01 6.959625126258980887e-02 -1.834914624979626097e-01 -1.147318874800596356e-01 -2.603097746033101686e-04 5.976258890620514755e-04 1.794294961784720539e-03 -1.769256090543386024e-03 -4.436132093511987399e-04 -2.202475806171765374e-03 1.723430231856412295e-03 5.409341051194058777e-04 1.851931608793079228e-04 8.881712817680985090e-05 -7.053402785530777860e-04 1.128166500458638831e-03
-1.353658071090510853e-02 -5.947912998649185993e-04 1.632959593314609395e-02 -9.907834107042958610e-03 7.766774400142389435e-04 2.031833536504404000e-02 -2.806243305160937250e-03 1.279061132052646682e-02 -2.672129441613952938e-01 -8.549073775397610098e-02 1.005050842996528179e-02 -3.330373020656677840e-01 8.648331640450522897e-03 9.373041611850672916e-03 -1.966023823977650076e-02 -8.141885037229559460e-03 2.621758791580912351e-02 5.920984401276434619e-03 -4.443690998037672785e-02 -3.043025989428051886e-02 -1.480175235589180627e-01 -3.438465355373987453e-01 3.100993338509406422e-02 1.742885907242464061e+00 -2.896005296403457441e-03 -5.113031993787170437e-02 -1.112198314648127698e-02 6.653583979275268234e-02 -8.865035984571285888e-02 1.884387655100240588e-02 4.942578696732950402e-03 2.770338508663928480e-03 -1.437750883938767633e-02 8.583608520449335921e-03 1.053049886734635067e-03 -1.343170091061121445e-02 -3.652368180504917891e-03 2.847344848519354522e-03 -2.195389333178934810e-03 -4.193774717157179067e-03 2.902146906330578709e-03 -4.796124921547783096e-03 -4.676505257428802131e-02 6.700968862020661998e-02 -2.064053367045140530e-03 -1.098450557042036230e-02 -1.086120094034511395e-03 -1.339012693571994123e-02 -2.822305977278020440e-03 -5.692799970907292187e-04 2.876163172023533596e-03 -2.266254063107240885e-03 -9.807678622077624451e-04 1.114465986005833218e-03 -4.079446286206177275e-03 1.290210516228033812e-03 -8.295425285407559066e-03 1.165961023087069229e-03 1.255250582796735639e-03 1.028483447026155200e-03 1.042372934092103062e-02 -3.698666470724744533e-03 -1.917032674020547126e-02 -1.100009581100459127e-02 2.197279059310356872e-03 7.095921623487756909e-03 9.500976070947908525e-02 1.155047854678110247e-01 -1.742204660972086483e-01 4.015332602882374369e-01 -1.149874729393343953e-01 -7.756810819114472455e-01 -1.567055394481286969e-03 -1.038876940748973072e-03 -9.339971404550796372e-04 1.559024058422737676e-04 2.057911757118020563e-03 4.721480739356633330e-03 -1.672880057840889050e-03 -3.620715267803606592e-03 5.310130429294431962e-04 1.934607127042767011e-03 8.912420867316681039e-03 -1.856183492588774639e-03
-4.404748466784403904e-01 2.052955950338367641e-01 -2.415778643255968305e-02 -1.701887353958208421e-02 2.503887124133496230e-03 2.186838322434252885e-02 -1.702218056031207238e-02 -2.597428567638862280e-03 -2.187263510813822198e-02 -4.393891990159387029e-01 -2.042477418939635525e-01 2.379070713153105462e-02 -5.023600704617647156e-02 5.915976627028167456e-02 2.973956499324596249e-03 -5.035128034019318438e-02 5.724500126761884050e-02 -1.617369352730381807e-02 -5.012215104675832311e-02 -5.740137610499396886e-02 1.615148924525961621e-02 -4.992703682368905549e-02 -5.927362226969982995e-02 -2.896005296403457441e-03 2.322480974421556876e+00 4.242435165041280793e-04 3.217258738745116262e-04 1.066372455961156138e-02 2.031455591278049895e-05 2.456643970848019273e-05 -1.221351258156698094e+00 -1.453199395063139391e-03 -1.166905886152787606e-04 3.332532032761828002e-03 -6.519555153404254589e-05 3.590479649700955623e-05 3.943952922583255499e-02 -5.607242620307179015e-02 6.471839568585803504e-03 2.690497579611371079e-03 -6.358928432233367390e-04 -5.585085581416260672e-03 2.687190558881381169e-03 6.495933576761425687e-04 5.582250992219130181e-03 3.957275491809776613e-02 5.636769591110640798e-02 -6.391053776467535072e-03 -5.377215706959901503e-03 4.540067030740150937e-04 8.012438797227185508e-03 1.264699213453841830e-03 -9.817127252734728256e-04 -1.401231926449047864e-03 1.344540142506402483e-03 -7.015608262902340957e-04 1.361547677689194102e-03 -5.387136769149859089e-03 -1.732878862513521304e-03 -7.888189304086221793e-03 1.193834483525537489e-03 6.571522622018297326e-04 -1.868939143975869221e-03 -5.407451325062644087e-03 1.729571841783533997e-03 7.912283312261849180e-03 -5.376270843894186136e-03 1.648786049665267191e-04 -8.037477668468523059e-03 1.212259313306895655e-03 8.905334394323866304e-04 1.404066515646178355e-03 -4.301536349801490106e-02 -1.584015686510792387e-02 1.713509169666451674e-03 -4.682032706363210145e-02 1.546551865955360719e-02 -1.761697186017700811e-03 3.514890604444000609e-03 8.503767591396828827e-05 6.387274324204704826e-04 3.697721607659032635e-03 -9.023442277537630255e-05 -6.264442125662290310e-04
1.188429866789671441e-01 -6.381983091036711464e-01 5.347499763543293871e-02 -5.362097897908523489e-04 7.174817689474604146e-03 5.692799970907288934e-04 4.615656075997032876e-04 7.197966834584517901e-03 6.595144198661065512e-04 -1.180960724255227801e-01 -6.381902777676127236e-01 5.320901868243536892e-02 5.381987265441735835e-02 2.873328582826400503e-03 -5.106890383860050037e-02 4.183806411813929815e-02 2.815786422124615801e-02 4.182625332981790983e-02 -4.205254803405564235e-02 2.810825891029634233e-02 4.193349528777608193e-02 -5.394506701062404264e-02 2.684355969684249811e-03 -5.113031993787170437e-02 4.242435165041280793e-04 1.763539668995835141e+00 -1.240354816565805707e-01 -1.936969284707201581e-05 -7.625989803351489182e-03 1.129111363524350729e-03 -1.414932440901852393e-03 -3.736716106380915114e-01 1.723524718162985220e-02 -2.598373430704596675e-05 -4.677072175268226582e-04 -1.629888788351044945e-04 6.318299320407806674e-02 -7.831875465369862732e-02 8.410226147891414206e-03 -1.573197004408412357e-04 -8.409753716358559991e-03 8.012438797227194615e-04 2.357433348948337164e-04 -8.412588305555690482e-03 7.804568922770827423e-04 -6.290851048348909680e-02 -7.813639608201644604e-02 8.367234878401574871e-03 -8.095114315476877737e-03 -1.121080027465808787e-02 9.726892829959350381e-03 -9.415560449807652832e-04 -9.377765927179220265e-04 4.918012257024470535e-03 -3.005136980493051599e-03 -8.281724770954749550e-04 -5.637997913096065399e-03 -9.488314905867385740e-03 -1.081868210238811322e-03 -1.203519329949072000e-02 3.120882706042617770e-03 -7.469142534443502486e-04 -5.675792435724495363e-03 9.518550523970128324e-03 -1.100293040020171222e-03 -1.203235871029358778e-02 8.114011576791094887e-03 -1.122402835757803537e-02 9.713192315506543467e-03 1.051160160603214306e-03 -8.636048420596290770e-04 4.931712771477276581e-03 9.492897491736081161e-02 1.994889390635113530e-02 1.940276305437031897e-03 -9.487842474334529097e-02 1.944291973466302434e-02 1.957756272152681200e-03 3.883387200071189839e-04 9.193517629365623427e-04 -1.247219246738196104e-04 4.695969436582436902e-04 9.174620368051400639e-04 -1.247219246738191225e-04
-1.349264457834955730e-02 5.285280530666240650e-02 -1.869071424805069381e-01 -4.233458965917030227e-03 5.711697232221499797e-04 1.223928372168424372e-02 4.243852459639848099e-03 6.042399305220265242e-04 1.223172481715855547e-02 1.336367076988003930e-02 5.283390804534818241e-02 -1.867687200413803428e-01 4.546964531119857683e-02 -6.670449784998204457e-02 -1.120371380166525731e-02 -5.622927347197978487e-02 5.745428843667377272e-02 -3.647029704183651216e-02 5.621415566292840837e-02 5.753790881798917511e-02 -3.640226690110533181e-02 -4.524665762769083943e-02 -6.674843398253760274e-02 -1.112198314648127698e-02 3.217258738745116262e-04 -1.240354816565805707e-01 6.855217757497943376e-01 -7.558904525687262164e-06 1.113993554472977703e-03 1.881694795362965321e-03 -2.801518989832384589e-04 1.732973348820092407e-02 -2.286743418687178786e-01 4.724315328554274155e-07 -1.620440157693932195e-04 -1.838231094340270471e-03 -7.274500742907088861e-03 8.444713649789856863e-03 -6.026809064636040603e-03 -1.683273551563706921e-03 7.998265851241524813e-04 -1.585480224262643834e-03 1.684218414629419253e-03 8.064406265841278553e-04 -1.589732108058342606e-03 7.331664958382588457e-03 8.500460570666791213e-03 -6.152475852375569564e-03 7.185211183197422885e-03 -2.314914510991345539e-03 -1.113095934560552787e-02 9.674452929812404206e-03 -6.691047799830698514e-03 -5.348869814988574042e-03 -9.165171737394306808e-03 5.557684552510650314e-03 -8.560931806872279851e-03 -5.133913467539379105e-03 2.187357997120393323e-04 -8.928483539433762495e-03 9.063126526297544949e-03 5.522724619079352575e-03 -8.526916736506693142e-03 5.126826994546545939e-03 2.244049781063039463e-04 -8.945018643083701634e-03 -7.170093374146049858e-03 -2.331922046174138459e-03 -1.115599821684686369e-02 -9.627209776526864798e-03 -6.706165608882071541e-03 -5.426821017909711983e-03 -1.114277013392691099e-02 1.806578181638960039e-03 3.541960931276615099e-02 1.099631635874174715e-02 1.889726131421506049e-03 3.549897781028585331e-02 -4.582585868697150585e-04 -1.204700408781211093e-04 -1.327532607323608262e-04 3.869214254085526000e-04 -1.247219246738193665e-04 -1.308635346009392520e-04
1.830672189814581789e-03 2.004054562372507842e-03 -2.437746709533746611e-04 -3.439263764664514111e-01 -1.568330959619993609e-02 -1.402096476154172655e-01 -3.437808675543319037e-01 1.662770023037783707e-02 1.399630383552667445e-01 1.880277500764399208e-03 -2.023424255219576605e-03 2.593649115376015770e-04 -7.525267400546722940e-02 -3.683265202753657763e-02 -6.665205794983508625e-02 -7.520070653685315132e-02 -2.080541227541793034e-02 7.296705024951291585e-02 -7.510716509334776358e-02 2.037786173818381327e-02 -7.295146000892870075e-02 -7.500700960838244113e-02 3.632620542431562460e-02 6.653583979275268234e-02 1.066372455961156138e-02 -1.936969284707201581e-05 -7.558904525687262164e-06 2.801723080254576725e+00 -4.099288410586101987e-03 5.848702376749558094e-04 4.159759646791590625e-03 -1.025176426296163989e-04 -9.448630657098383914e-07 -1.752177690630663642e+00 3.011751021953026214e-03 -4.625104706654111744e-04 -1.565165668349862305e-03 2.285151324421454567e-03 -2.688135421947093935e-04 2.760748148546963987e-02 5.722090725944322873e-03 5.018403957756238654e-02 2.764055169276951815e-02 -5.806183538792579479e-03 -5.015096937026249785e-02 -1.596346149518319607e-03 -2.250191390990160297e-03 2.773173097861047695e-04 3.632526056124990577e-03 5.450915026085335902e-03 3.046710955384323086e-03 -7.484732775027731246e-03 -8.337471691831688236e-03 1.696029202950796516e-04 -7.474339281304913374e-03 -8.160782298543774876e-03 1.659651974920938518e-03 3.729846951893199883e-03 4.700693751910998454e-03 -4.215506567668527577e-03 -7.510716509334778093e-03 8.182041717522264834e-03 -1.753665849959158999e-03 3.733153972623187190e-03 -4.760692556583632010e-03 4.190940127960044240e-03 3.818664080070009910e-03 -5.749019323317079017e-03 -3.075056847355645776e-03 -7.506937057071933969e-03 8.375738645992971548e-03 -2.196806627777500381e-04 -2.036179906606672488e-03 -2.536957331433374943e-03 3.198361477430901063e-04 -1.467844772581655601e-03 2.545933530557624534e-03 -3.212534423416553517e-04 -5.648627622585310898e-02 -1.577921319736956399e-04 -2.601680451434556715e-03 -5.645226115548752227e-02 4.648726283296904325e-04 2.568610244134682339e-03
5.248714330023234462e-04 6.934350039251219178e-03 -1.077616326443112983e-03 -1.282651611702347386e-02 -2.388812251360583616e-01 -3.648069053555932917e-02 1.345532248725398242e-02 -2.388028015016043226e-01 -3.698477498111601286e-02 -6.930570586988373102e-04 6.954664595163998972e-03 -1.072892011114560430e-03 -7.170187860452621742e-02 -2.592090091317594824e-02 -8.887807184454915577e-02 -6.340503602452010612e-02 3.751578802404545790e-03 9.245485097979720679e-02 6.298882384407450408e-02 3.663706537293446360e-03 9.211328298154276839e-02 7.141558509561586610e-02 -2.567854353682114121e-02 -8.865035984571285888e-02 2.031455591278049895e-05 -7.625989803351489182e-03 1.113993554472977703e-03 -4.099288410586101987e-03 7.670370021547924244e-01 1.028729111423239695e-01 5.669178394264451359e-06 6.382550008876164849e-04 1.974763807335461760e-04 2.524674111579133275e-03 -1.772506419489430218e-01 -2.102745509585995931e-02 1.683745983096562437e-03 3.089702224874166648e-04 -5.329027690608638488e-04 -5.500992768568004933e-03 -5.734846377331416153e-03 -9.990509625292652574e-03 5.528393797473619628e-03 -5.737680966528548379e-03 -1.007649216427232951e-02 -1.679966530833718963e-03 2.938524134360458607e-04 -5.305406113965870302e-04 4.139445090878809963e-03 -1.511780905137215941e-05 2.689080285012802364e-03 -1.194212428751820904e-02 -1.510836042071494675e-02 2.929075503703334419e-03 -1.324603531819904846e-02 -1.688234082658688490e-02 1.187220442065560272e-03 3.498827932326919587e-03 3.041041776990059068e-03 -3.539929475685335124e-03 1.326540501104611983e-02 -1.681005880206001141e-02 1.158402118561383583e-03 -3.705280512184720015e-03 3.159622091736757898e-03 -3.545126222546744928e-03 -4.327000409422394542e-03 1.341705553309291074e-04 2.721678060779825128e-03 1.194684860284676332e-02 -1.504316486918090209e-02 2.953641943411815587e-03 3.278674838016296957e-04 -9.165171737394157514e-05 1.889726131421032036e-06 1.833034347478848308e-04 -8.787226511110136776e-05 1.889726131421963772e-06 -1.054797883406199260e-02 5.585085581416260672e-03 -6.618765775303823940e-04 1.152543967553976666e-02 5.505717083896560088e-03 -5.848702376749575441e-04
-1.039349372281830268e-04 -1.085647662501655879e-03 -2.354126328218342050e-03 -1.133235690806177615e-01 -3.647549378869792414e-02 -5.541286454005240891e-01 1.131482969819284090e-01 -3.707878885615423226e-02 -5.539325863143891304e-01 5.905394160692232830e-05 -1.098403313888751329e-03 -2.392865713912482178e-03 -2.895580108023888474e-02 -3.361775544645574654e-02 1.874608322370134583e-02 4.432541613862285568e-02 3.721957345294513858e-02 -1.044120930763667993e-02 -4.418935585716050884e-02 3.687989518082212398e-02 -1.033396734967850956e-02 2.888918823410627917e-02 -3.333996570513678148e-02 1.884387655100240588e-02 2.456643970848019273e-05 1.129111363524350729e-03 1.881694795362965321e-03 5.848702376749558094e-04 1.028729111423239695e-01 1.672719431119717992e+00 2.220428204420254743e-05 2.059801483249475422e-04 2.392393282379627097e-03 -3.637722802986396043e-04 -2.106005287162698164e-02 -3.544639618067905174e-01 -2.059801483249441541e-04 -5.258162960680341520e-04 -4.252356227231244776e-03 -4.805053877518750127e-02 -1.010483805624365003e-02 -9.207879547964431532e-02 4.811998621051723907e-02 -1.002641442178965961e-02 -9.208918897336715315e-02 1.875553185435843619e-04 -5.362097897908524573e-04 -4.227789787522765776e-03 3.048600681515745581e-03 3.977401075109416283e-03 1.644061734336711223e-04 7.218753822030156246e-03 8.494791392272525027e-03 6.288063702305061748e-04 -4.328417704020960655e-03 -4.416289969132060518e-03 -1.083616206910377466e-02 -3.886694220801184194e-03 -4.293457770589662048e-03 1.846262430398811633e-03 4.336449040079501382e-03 -4.376605720372208491e-03 -1.079033621041680310e-02 3.880552610874063793e-03 -4.209837389274261391e-03 1.821223559157476900e-03 -3.072222258158514418e-03 4.019447481533544586e-03 2.182633681791839252e-04 -7.259855365388570916e-03 8.468335226432626567e-03 6.595144198661056839e-04 2.716481313918396676e-04 -5.196746861409193351e-06 -7.180959299401725577e-05 -4.724315328553088309e-06 9.448630657107362464e-06 -7.039229839545123779e-05 -9.496676943998924592e-02 -4.369991678912234201e-04 1.979488122664028842e-04 9.490535334071803497e-02 -7.700633985542640033e-04 2.343260402962667362e-04
-5.235155545030285157e-02 3.948582751605237209e-03 -2.253498411720149231e-04 1.105064598502011192e-02 -2.518060070119151721e-04 -2.377747904861110019e-03 1.103552817596874236e-02 2.253498411720132968e-04 2.388141398583928758e-03 -5.205250629000539309e-02 -4.011416145475002991e-03 3.099150855531264490e-04 -1.010956237157220258e-02 8.130546680441032292e-03 -5.002577501405583091e-03 -1.005948462908953442e-02 9.012576352282020836e-03 3.182298805313817439e-03 -1.000373770821260007e-02 -8.973364535055022156e-03 -3.147811303415374781e-03 -1.004436682003816139e-02 -8.093224589345457409e-03 4.942578696732950402e-03 -1.221351258156698094e+00 -1.414932440901852393e-03 -2.801518989832384589e-04 4.159759646791590625e-03 5.669178394264451359e-06 2.220428204420254743e-05 2.159219975023527471e+00 1.478238266304470003e-03 7.214029506701596754e-04 1.167378317685635342e-03 -5.385719474551228791e-05 3.307020729987598885e-05 6.651835982603699184e-04 -3.678351914811963004e-03 3.273950522687752644e-04 -4.871241535271788811e-03 2.976318656988904726e-05 2.716481313918411313e-04 -4.867462083008946422e-03 -2.362157664276815205e-05 -2.763724467203953648e-04 6.363652747561927966e-04 3.684021093206227022e-03 -2.414125132890973546e-04 -2.396645166175325435e-03 -9.117928584108769136e-04 1.495718233020122342e-03 5.319579059951532515e-04 -2.073974429235104296e-04 -1.733823725579233962e-04 5.418789681851168003e-04 -1.672407626308036461e-04 1.582645635065515078e-04 -2.375385747196832875e-03 -1.003444575784819600e-03 -1.273202981045240458e-03 5.366822213237092739e-04 1.610991527036833540e-04 -2.404676502233867030e-04 -2.355071191284052214e-03 9.954132397262788721e-04 1.262337055789566420e-03 -2.371133863401135838e-03 4.795180058482064259e-04 -1.487214465428726099e-03 5.338476321265757472e-04 2.078698744563661619e-04 1.714926464265020389e-04 -4.124568221909193921e-01 4.238532880579897189e-01 -4.976499280791965574e-02 -4.122522593371930610e-01 -4.218223048982444601e-01 4.916500476119332885e-02 1.169740475349912703e-03 6.330582540262067359e-05 4.459753670154756669e-04 1.268478665716685086e-03 -6.472312000118643407e-05 -4.355818732926579036e-04
9.701570499798300995e-02 1.174275818065324134e-02 6.552152929171216854e-03 -4.020392344599292588e-04 -2.767503919466795820e-03 8.135270995769569016e-04 4.710142382568111583e-04 -2.737740732896909619e-03 1.009586185711941735e-03 -9.694200567885757902e-02 1.159535954240236214e-02 6.667426223187929678e-03 8.788171374175719058e-03 -7.644414633132850384e-03 2.930020366769046317e-03 8.658252702640485687e-03 -1.077994271669398263e-02 -3.751106370871689407e-03 -8.734314179430203301e-03 -1.074451035172983154e-02 -3.655202769702047081e-03 -8.848170178848348277e-03 -7.607564973570131450e-03 2.770338508663928480e-03 -1.453199395063139391e-03 -3.736716106380915114e-01 1.732973348820092407e-02 -1.025176426296163989e-04 6.382550008876164849e-04 2.059801483249475422e-04 1.478238266304470003e-03 2.329950116956000628e+00 -2.213412596157368073e-01 -1.228321985424179043e-05 1.313359661337962854e-04 -1.568472689079858829e-04 8.596364171836434406e-03 2.832227039467983230e-03 -6.193577395733998762e-04 8.031336058540402591e-06 6.576246937346841639e-04 -2.253498411720149773e-04 3.259777576702195057e-05 6.467587684790105599e-04 -2.749551521218294688e-04 -8.177789833726568230e-03 3.153008050276783283e-03 -5.858151007406644552e-04 2.229876835077377467e-03 -1.767697066484962692e-02 -2.812857346620910998e-03 -3.788900893500124684e-04 3.335366621958938760e-04 -6.940019217645488833e-04 -4.143224543141639342e-04 4.393613255555013229e-04 4.129051597155969540e-04 2.661679256107192439e-03 2.749551521218284930e-04 3.688272977001924927e-03 4.544791346068680071e-04 4.284954002998258757e-04 3.883387200071165444e-04 -2.646561447055818545e-03 2.612546376690234222e-04 3.701501059921872422e-03 -2.201058511573197526e-03 -1.770248196762381696e-02 -2.803881147496658371e-03 4.228262219055626712e-04 3.321193675973286305e-04 -6.727425027860549139e-04 4.028825247460723347e-01 -9.399464707483273784e-01 9.489495984699522491e-02 -4.012091722566986096e-01 -9.460290267338403725e-01 9.641996883505238314e-02 -8.825021033738442763e-04 -1.077143894910279640e-04 -1.181078832138344075e-05 -8.569908005996555462e-04 -1.067695264253135448e-04 -7.086472992831453584e-06
-1.133930165159474993e-02 6.597506356325335067e-03 6.765125064182422876e-02 -3.832364594522815523e-03 9.099031322794544178e-04 5.063048737611071728e-03 3.846065108975621136e-03 9.297452566593805397e-04 5.061631443012505616e-03 1.105300814268439166e-02 6.660339750195099981e-03 6.778069688182658536e-02 -5.461308519808152472e-04 9.772246257113464257e-03 -1.440207527909615794e-02 -1.466899909515944570e-03 -1.060608791260320496e-02 -1.125190181801650514e-02 1.470206930245931878e-03 -1.061081222793175752e-02 -1.121646945305235232e-02 5.064466032209639793e-04 9.823741294194700269e-03 -1.437750883938767633e-02 -1.166905886152787606e-04 1.723524718162985220e-02 -2.286743418687178786e-01 -9.448630657098383914e-07 1.974763807335461760e-04 2.392393282379627097e-03 7.214029506701596754e-04 -2.213412596157368073e-01 4.138008899018928988e-01 -4.724315328553850638e-07 -1.573197004408394739e-04 -1.211314450241185708e-03 -8.324243608911737272e-04 -9.184068998708520707e-04 -3.153480481809638799e-03 -1.171630201481336120e-04 -2.532233016104818270e-04 -1.495718233020122342e-03 1.148008624838558719e-04 -2.475541232162173757e-04 -1.497607959151543971e-03 7.450245273129295961e-04 -9.349420035207902345e-04 -3.359933061667439227e-03 -2.185468270988974188e-03 -1.452254531997427493e-03 4.087477622264718870e-03 1.634613103679601184e-04 -1.417294598566134863e-06 -6.684906189903578764e-04 -5.480205781122388136e-05 -2.560578908076141069e-04 -5.204305765934828798e-03 1.623274746891073799e-03 2.219955772887414677e-03 2.904036632461999903e-03 6.755770919831884948e-05 -2.555854592747586998e-04 -5.204778197467683880e-03 -1.628471493752483602e-03 2.217593615223137533e-03 2.899312317133446483e-03 2.192554743981803451e-03 -1.454616689661703986e-03 4.083225738469020531e-03 -1.592094265722614004e-04 -9.448630657107379404e-07 -6.784116811803207747e-04 -4.750299062860811883e-02 9.549069600992585172e-02 -1.342329162932638931e-01 4.687607398450903406e-02 9.603918901957095300e-02 -1.339910313484419246e-01 -3.240880315387875774e-04 -7.558904525685928087e-06 -1.880277500764398774e-04 4.209364957741397418e-04 -1.039349372281817494e-05 -1.875553185435844975e-04
-4.807463278336312866e-03 -4.050627962701999069e-03 4.403061886212109445e-04 -9.485244100903825193e-02 -3.632053624592134627e-03 -3.106945975823384443e-02 -9.488314905867384352e-02 3.516780330575424839e-03 3.097875290392561320e-02 -4.784786564759255061e-03 4.018502618467833555e-03 -4.360543048255127144e-04 8.037950100001377274e-03 1.501103952494673745e-02 -8.673842943224714663e-03 8.027556606278560269e-03 1.652282043008394125e-02 4.784786564759254193e-03 8.068658149636975807e-03 -1.638439799095731814e-02 -4.715811560962369746e-03 8.093224589345457409e-03 -1.485797170830159553e-02 8.583608520449335921e-03 3.332532032761828002e-03 -2.598373430704596675e-05 4.724315328554274155e-07 -1.752177690630663642e+00 2.524674111579133275e-03 -3.637722802986396043e-04 1.167378317685635342e-03 -1.228321985424179043e-05 -4.724315328553850638e-07 2.813498908642530161e+00 -3.213006854949415972e-03 8.442351492125586875e-04 -1.146591330240000033e-03 9.425009080464764226e-04 -1.096041156224475594e-04 4.651088440961183637e-03 6.259717810333740575e-04 5.336586595134334109e-03 4.527783810885930085e-03 -5.536897565065011101e-04 -5.095174081845236375e-03 -1.137615131115747190e-03 -9.349420035207902345e-04 1.119662732867243103e-04 -8.692740204538983531e-05 -2.592704252310307125e-03 3.477096081815571728e-04 -6.580971252675385953e-04 -2.283734029822890622e-03 2.026731275949565213e-03 -6.623490090632379096e-04 -2.689080285012803665e-03 -1.533512755648552307e-03 -1.105489786881584956e-04 -2.318693963254188362e-03 1.932244969378488133e-04 -6.472312000118665091e-04 2.671600318297154796e-03 1.354933636229219921e-03 -1.672407626308040256e-04 2.356488485882618326e-03 -2.116493267192088765e-04 -1.724375094922118773e-04 2.060273914782295972e-03 -3.377885459915944914e-04 -6.443966108147342834e-04 2.272395673034360852e-03 -1.995550794781111165e-03 -1.443750764406032117e-03 -5.258162960680344772e-04 6.377825693547609423e-05 -3.401507036558707679e-04 5.267611591337451830e-04 -6.377825693547591805e-05 -4.474087242861587432e-01 -4.751291169079807641e-02 -4.145553630598629580e-01 -4.478244640350714789e-01 4.830565180292940852e-02 4.145794570680386704e-01
1.261392192723867533e-04 3.996770767956492418e-04 -8.362038131540163333e-05 -1.141961501218016588e-02 2.449368525241985353e-02 -2.482155273622148155e-03 1.185472445393996599e-02 2.446439449738282285e-02 -2.491603904279256730e-03 7.558904525686838648e-06 3.599928280357967271e-04 -8.078579211827030212e-05 -1.753193418426301966e-03 -1.852876471858787549e-03 1.172102633014189196e-03 -3.892835830728288223e-04 -3.721815615834656987e-03 -3.461978272764200219e-03 2.763724467203953648e-04 -3.536150023422494036e-03 -3.384027069843064013e-03 1.647841186599554100e-03 -1.679966530833720047e-03 1.053049886734635067e-03 -6.519555153404254589e-05 -4.677072175268226582e-04 -1.620440157693932195e-04 3.011751021953026214e-03 -1.772506419489430218e-01 -2.106005287162698164e-02 -5.385719474551228791e-05 1.313359661337962854e-04 -1.573197004408394739e-04 -3.213006854949415972e-03 3.984667072084731032e-01 2.040171953059301269e-01 -4.440856408840441723e-05 -8.314794978254438310e-05 1.544851112437081427e-04 -3.486544712472678244e-04 -2.570972401798959917e-03 9.184068998708519622e-04 5.059741716881090059e-04 -2.793015222240986285e-03 9.354144350536459668e-04 9.259658043965360904e-05 -4.913287941695835257e-05 1.511780905137195883e-04 1.642644439738145164e-03 -6.339086307853443111e-03 3.595203965029412658e-04 -1.042183961478962114e-03 8.579356636653633246e-04 -6.647111667275140776e-04 -3.165291270131021482e-04 1.919961749524251018e-03 2.215703889091701214e-04 1.434302133748922240e-03 1.991298910985412392e-03 -6.321133909604934823e-04 3.212534423416554060e-04 1.889726131421506916e-03 2.045628537263791526e-04 -1.426743229223237028e-03 1.926103359451371202e-03 -6.325858224933485641e-04 -1.639337419008157857e-03 -6.439241792818782908e-03 3.812522470142882570e-04 1.046908276807515317e-03 8.286449086283311210e-04 -6.391998639533251307e-04 1.771618248207654602e-04 -6.614041459974628564e-06 2.362157664276417099e-06 -9.448630657105160178e-07 -3.968424875985149833e-05 6.141609927119539962e-06 -4.687465668991046969e-02 -1.151051083910153705e-01 -8.666898199691741578e-02 4.746188908524970329e-02 -1.157717092838743272e-01 -8.716172808568556363e-02
-4.015668029270660726e-05 -8.692740204538918478e-05 -3.094426540202716925e-04 -1.008872814097328263e-01 -2.339480950699825840e-03 2.926713346039058576e-03 1.008674392853528973e-01 -2.573806990996092142e-03 2.891753412607760403e-03 -3.448750189844318589e-05 -7.795120292113688382e-05 -3.108599486188378053e-04 -5.799097065799748915e-03 4.526838947820218187e-03 -1.347752676929818427e-02 6.084445711644396147e-03 -6.745849857641921833e-03 -1.155803745130679072e-02 -6.034840400694581330e-03 -6.812462703774531739e-03 -1.165677564167356267e-02 5.833584567698189838e-03 4.470619595410428755e-03 -1.343170091061121445e-02 3.590479649700955623e-05 -1.629888788351044945e-04 -1.838231094340270471e-03 -4.625104706654111744e-04 -2.102745509585995931e-02 -3.544639618067905174e-01 3.307020729987598885e-05 -1.568472689079858829e-04 -1.211314450241185708e-03 8.442351492125586875e-04 2.040171953059301269e-01 2.135228012059000147e+00 -5.196746861410397831e-06 1.615715842365387069e-04 1.226904690825413166e-03 -4.629356590449836863e-03 8.116373734455368995e-04 3.925906038028179404e-03 4.346370102269464172e-03 7.143164776773293281e-04 4.124327281827437804e-03 -2.220428204420203921e-05 1.417294598566129103e-04 1.228321985423979062e-03 7.034505524216563745e-04 -8.092752157812599725e-04 8.144719626426692336e-04 -3.068442805895670294e-03 -4.131886186353124317e-03 7.955747013284542512e-04 3.212534423416560456e-03 3.863072644158414490e-03 -1.044451632836666637e-02 -1.049742866004647543e-03 1.148008624838565224e-04 8.659669997239053535e-04 -3.238045726190752222e-03 3.877718021676931567e-03 -1.043601256077526969e-02 1.047853139873225481e-03 1.403121652580469059e-04 8.574632321325085680e-04 -6.977813740273904053e-04 -8.234481617669213178e-04 8.017163112555741097e-04 3.069860100494237274e-03 -4.134720775550255675e-03 7.814017553427929060e-04 1.464537751851685532e-04 -6.614041459975287556e-06 1.322808291995052768e-05 7.322688759258344992e-05 1.464537751851630170e-05 9.448630657107631820e-06 -4.062859215087625264e-01 -8.639922359165699839e-02 -8.558470438586103235e-01 4.057067204494818613e-01 -8.714330325590419202e-02 -8.555498844244443513e-01
-4.438210792256550019e-01 -4.076488864810502433e-01 4.698662296319719434e-02 -4.726205054685187618e-03 5.954527040109164511e-03 8.728645001035937115e-03 -4.729984506948030007e-03 3.806380860215771711e-03 -9.856339069961722599e-03 -4.027951249124941263e-03 1.092734135494486183e-02 -1.267533802650974272e-03 -4.033242482292921649e-02 -5.389262711047708432e-02 1.097316721363183339e-02 -4.035793612570340305e-02 -5.500945525414720205e-02 1.596818581051172520e-03 -2.471289348366475635e-03 2.952697080346106291e-03 3.041986640055771400e-03 -2.470816916833621420e-03 2.172712619601877004e-03 -3.652368180504917891e-03 3.943952922583255499e-02 6.318299320407806674e-02 -7.274500742907088861e-03 -1.565165668349862305e-03 1.683745983096562437e-03 -2.059801483249441541e-04 6.651835982603699184e-04 8.596364171836434406e-03 -8.324243608911737272e-04 -1.146591330240000033e-03 -4.440856408840441723e-05 -5.196746861410397831e-06 4.898907125835799126e-01 4.203643811878527980e-01 -4.826832971183382670e-02 -1.114938417538689384e-03 -3.491269027801235242e-03 7.724255562185401713e-04 -1.115883280604399331e-03 -3.577723998313766390e-03 4.488099562126052227e-05 3.096316266334139637e-03 3.766224179923061133e-03 -4.388888940226445064e-04 4.157397489127314023e-04 2.584200484718915218e-04 -1.967677334342642255e-03 3.683548661673373241e-03 8.711637465853138557e-04 -9.481700864407402235e-04 3.674572462549118880e-03 1.064388243523162886e-03 6.930570586988376355e-04 4.152673173798751278e-04 8.073854896498395368e-04 1.829727326748873794e-03 8.503767591396785459e-04 -4.072359813213354300e-04 -5.588865033679111301e-04 6.014053413248949490e-04 -6.306960963619267189e-04 -3.066080648231397920e-04 5.999880467263288362e-04 -6.500657892089983011e-04 4.431407778183433328e-04 8.499043276068236809e-04 -2.787346043846719123e-04 5.999880467263297035e-04 6.968365109616793743e-04 4.336921471612362753e-04 -5.196746861409244173e-05 4.157397489127306976e-04 -2.268143789238662514e-03 2.725929944575531923e-04 8.943128916952280440e-04 -7.133716146116157763e-05 -2.650340899318657031e-04 8.985647754909263825e-04 9.448630657117018639e-07 2.692859737275640959e-04
-3.860951426575893741e-01 -7.806283849235087224e-01 7.195226731693955824e-02 2.972066773193174187e-03 3.903701755983977548e-03 3.070804963559947654e-04 8.579356636653644088e-04 4.013305871606424186e-03 -4.206057937011417266e-03 1.482159448027173081e-02 -7.453552293859276763e-03 2.371133863401135404e-03 8.767384386730078111e-03 1.454427717048562690e-02 -1.084702799435945065e-03 -3.466702588092754507e-03 -1.816971675361778345e-03 -1.556189469225610546e-03 2.090509532885041592e-03 -1.728154547184968101e-03 -3.028286125602964486e-03 2.163263988944770164e-03 2.267671357705780544e-05 2.847344848519354522e-03 -5.607242620307179015e-02 -7.831875465369862732e-02 8.444713649789856863e-03 2.285151324421454567e-03 3.089702224874166648e-04 -5.258162960680341520e-04 -3.678351914811963004e-03 2.832227039467983230e-03 -9.184068998708520707e-04 9.425009080464764226e-04 -8.314794978254438310e-05 1.615715842365387069e-04 4.203643811878527980e-01 8.421110970408401952e-01 -7.635391190855311816e-02 3.212534423416618434e-05 6.377825693547583673e-04 -1.177771811408453865e-03 -5.980983205949068826e-04 1.417294598566112840e-05 1.148481056371420577e-03 -3.771420926784473104e-03 -3.903229324451122032e-03 5.843978061421007276e-04 -6.056572251205937212e-04 1.300604009950852118e-03 1.100293040020172090e-03 -8.876988502352533205e-04 6.358928432233369558e-04 1.602960190978292921e-03 -2.333811772305555425e-04 7.653390832257117755e-05 -1.163598865422792519e-03 -2.338536087634110038e-04 1.320446134330777697e-03 -8.012438797227188110e-04 -5.569967772364895018e-04 1.700753518279357363e-04 4.785731427824964791e-04 -7.119543200130513168e-04 5.626659556307535195e-04 2.683411106618539864e-04 -5.513275988422239662e-04 4.261332426355496535e-04 -2.088147375220763798e-04 -5.645556817621752562e-04 4.866044788410389416e-05 -5.111709185495173996e-04 1.436191859880333460e-04 4.544791346068722355e-04 -1.984212437992595923e-05 4.230624376719898001e-03 3.325917991301849592e-04 -3.873938569414090100e-05 -5.815632169449689356e-04 -8.314794978254625335e-05 6.188853080405423549e-05 -6.486484946104328388e-04 -1.653510364993809607e-05 -4.724315328553003605e-07
4.445533481015807864e-02 7.208029626234338516e-02 -1.629180141051766451e-01 8.921869497973786145e-03 -4.710142382568105295e-03 -1.265218888139984371e-02 -9.359813528930720217e-03 7.946298382627427865e-04 -1.274384059877378336e-02 -1.709257285870752685e-03 2.389086261649638922e-03 1.290305002534604568e-02 5.273233526578427477e-02 6.837832277088864985e-02 -1.340524474477131252e-02 -5.336303136214621406e-02 -7.111228405152271448e-02 2.917737146914805950e-03 -5.664454078935965593e-04 -4.563216175850082039e-03 -4.455029354826203682e-04 6.661284613260789978e-05 4.463533122417599058e-03 -2.195389333178934810e-03 6.471839568585803504e-03 8.410226147891414206e-03 -6.026809064636040603e-03 -2.688135421947093935e-04 -5.329027690608638488e-04 -4.252356227231244776e-03 3.273950522687752644e-04 -6.193577395733998762e-04 -3.153480481809638799e-03 -1.096041156224475594e-04 1.544851112437081427e-04 1.226904690825413166e-03 -4.826832971183382670e-02 -7.635391190855311816e-02 1.884179785225784109e-01 2.765141761802519110e-03 3.811105175544323397e-03 -1.100765471553028039e-04 -2.695221894939924066e-03 -3.839923499048500735e-03 5.078638978195297669e-04 4.369991678912238538e-04 5.843978061421008360e-04 1.076671463377403253e-03 -1.548158133167068734e-03 -1.121080027465809134e-03 2.592704252310307125e-03 -2.745772068955448612e-03 1.178244242941309597e-03 1.774452837404794526e-03 2.885139371147785355e-03 -7.780947346128052732e-04 1.943583326167019638e-03 1.642644439738143863e-03 1.156039960897106440e-03 2.579003737857500644e-03 1.077143894910260937e-04 1.275565138709510026e-05 -6.831359965088747372e-04 -6.193577395733986836e-04 3.529063550429663255e-04 6.944743532974036399e-04 7.686461039556966978e-04 -5.584140718350549641e-04 8.258103194311984616e-04 2.598373430704537383e-05 -9.401387503821995227e-05 -1.677131941636586738e-04 -5.527448934407814326e-05 -1.936969284707032175e-05 2.810967620489491646e-04 -5.187298230752031541e-04 -1.417294598566104370e-05 2.532233016104818270e-04 2.877108035089238338e-04 -3.188912846773792921e-04 2.371606294933990432e-04 -2.192082312448945225e-04 3.770003632185904064e-04 1.625164473022494940e-04
-5.225092753380461939e-04 -1.169834961656483589e-02 -1.283596474768058764e-03 -5.178416517934354424e-01 5.179881055686205715e-02 4.503496105781834569e-01 -4.196609306354310426e-03 -6.873878803045728588e-04 -6.307905826684988629e-03 -5.584140718350565904e-04 1.111820369421843285e-02 -3.896615282991145682e-03 -3.820790021967858385e-02 3.561188894663829853e-03 4.673339966158671088e-02 -2.862935089103581764e-03 -2.541681646761927496e-03 -3.783231715105855354e-03 -3.822538018639423663e-02 7.082693540567805944e-03 4.640789433544935394e-02 -2.861045362972162304e-03 1.599653170248306264e-03 -4.193774717157179067e-03 2.690497579611371079e-03 -1.573197004408412357e-04 -1.683273551563706921e-03 2.760748148546963987e-02 -5.500992768568004933e-03 -4.805053877518750127e-02 -4.871241535271788811e-03 8.031336058540402591e-06 -1.171630201481336120e-04 4.651088440961183637e-03 -3.486544712472678244e-04 -4.629356590449836863e-03 -1.114938417538689384e-03 3.212534423416618434e-05 2.765141761802519110e-03 5.666665058509730013e-01 -5.412884287690478136e-02 -4.722978347315786030e-01 2.636640384865856189e-03 -4.214089273069960163e-04 -3.614573657876484457e-03 -1.115410849071545550e-03 5.853426692078103491e-04 2.699473778735622838e-03 2.123107308652063922e-03 2.938524134360443428e-04 -6.954192163631152130e-04 1.090844409363065466e-03 1.516505220465759821e-03 -1.763114480616266274e-03 7.544731579700370873e-04 4.280229687669704687e-04 1.088954683231642320e-03 5.664454078935969930e-04 5.021947194252648818e-04 1.700753518279368476e-04 1.088009820165931939e-03 -1.869411575508724086e-03 -1.123442185130086278e-03 2.124524603250630035e-03 -3.732209109557476376e-04 -6.203026026391092809e-04 5.626659556307522184e-04 -4.048738236570567682e-04 2.810967620489486767e-04 7.544731579700370873e-04 -2.234601150405940808e-04 9.084858376808880882e-04 3.543236496415553150e-05 8.574632321325084596e-04 -8.928955970966519023e-05 2.262947042377244904e-04 -8.541562114025202847e-04 1.233046300752534163e-04 1.157929687028526333e-03 9.306901197250920586e-05 7.691185354885532975e-04 -2.905453927060544874e-04 2.362157664276967671e-05 1.488159328494436263e-03
-1.349784132521096754e-02 -1.101710334618738116e-02 3.176629626919552554e-03 5.134716601145232484e-02 -1.522566517032293565e-01 -6.088272407060524305e-02 -1.524064124991444166e-03 5.630911440103233100e-03 -9.779332730106300026e-04 1.308635346009393366e-02 -1.135347459758041105e-02 1.566582962948428852e-03 -5.131787525641528375e-02 5.763192269302740145e-03 6.708386037086491727e-02 7.086472992830648767e-04 -7.818741868756483131e-04 -3.843230519778488910e-03 5.018545687216094398e-02 -9.847362870837469973e-03 -6.518846506104913896e-02 -1.318556408199355419e-03 8.036060373869950875e-04 2.902146906330578709e-03 -6.358928432233367390e-04 -8.409753716358559991e-03 7.998265851241524813e-04 5.722090725944322873e-03 -5.734846377331416153e-03 -1.010483805624365003e-02 2.976318656988904726e-05 6.576246937346841639e-04 -2.532233016104818270e-04 6.259717810333740575e-04 -2.570972401798959917e-03 8.116373734455368995e-04 -3.491269027801235242e-03 6.377825693547583673e-04 3.811105175544323397e-03 -5.412884287690478136e-02 1.790014732097050532e-01 6.599443325610040989e-02 4.133775912484549632e-04 5.943188683320637343e-04 -6.236096233690974558e-04 3.571582388386646857e-03 1.795239824850403950e-05 -3.838506204449934622e-03 1.927520654049936447e-03 1.470206930245931661e-03 7.351034651229661557e-04 1.317139113600789306e-03 3.219620896409391454e-03 -1.507056589808651245e-03 4.884942049724601363e-04 3.647171433643506895e-04 1.851931608793074620e-04 2.333811772305574399e-04 1.096041156224473832e-04 1.478710697837328501e-04 -1.182496126737008586e-03 3.188440415240936972e-03 1.115883280604399331e-03 -1.754138281492013214e-03 1.573197004408403901e-03 -1.048798002938936078e-03 -2.976318656988836964e-05 -5.258162960680348025e-04 -5.574692087693450580e-05 -3.226707369402222235e-04 2.848762143117922045e-04 8.503767591396677039e-06 -1.275565138709451412e-05 9.401387503822006069e-05 2.078698744563655114e-04 3.647171433643511774e-04 -6.991986686259564097e-05 -1.596818581051171870e-04 1.993661068649675062e-04 -9.566738540321372258e-04 3.869214254085534673e-04 1.747996671564759565e-05 1.455561552727415234e-03 9.543116963678595669e-05
-2.740102890561182209e-04 3.131748631298292024e-03 8.875571207753960370e-03 4.464822860502293822e-01 -6.120492237601261182e-02 -6.761756627353162630e-01 -1.326068069571756727e-02 -9.481700864407407656e-04 -2.678214359757130278e-03 -3.333004464294682216e-03 1.604377485576859034e-03 9.219028932139820831e-03 1.240132773745363263e-03 1.991298910985411959e-03 -2.064998230110851127e-03 -2.795849811438118511e-03 -3.902284461385410567e-03 -3.153480481809639233e-03 -1.046388602121373773e-02 -1.738548040907790743e-04 1.358996547411776314e-02 -2.559161613477575065e-03 2.968759752463186880e-03 -4.796124921547783096e-03 -5.585085581416260672e-03 8.012438797227194615e-04 -1.585480224262643834e-03 5.018403957756238654e-02 -9.990509625292652574e-03 -9.207879547964431532e-02 2.716481313918411313e-04 -2.253498411720149773e-04 -1.495718233020122342e-03 5.336586595134334109e-03 9.184068998708519622e-04 3.925906038028179404e-03 7.724255562185401713e-04 -1.177771811408453865e-03 -1.100765471553028039e-04 -4.722978347315786030e-01 6.599443325610040989e-02 7.447864218203698039e-01 3.619297973205041347e-03 -6.273890756319401704e-04 -4.759275261985064162e-03 -4.251883795698414414e-05 1.141394583378589796e-03 5.069190347538190611e-04 5.017222878924092579e-04 7.762050084813829944e-04 1.615715842365388153e-04 4.667623544611109766e-04 1.054467181333200530e-03 8.508491906725331941e-04 6.769943865817548787e-04 3.448750189844250556e-04 4.398337570883556458e-04 8.678567258553266566e-04 6.973089424945357571e-04 3.278674838016313762e-04 7.596699048314455895e-04 -1.599180738715449881e-03 8.910058709652401944e-04 9.349420035207898008e-04 -9.642327585578237392e-04 5.659729763607411522e-04 8.952577547609386413e-04 -5.021947194252658576e-04 5.059741716881083554e-04 7.714806931528288151e-04 -3.113323801516931040e-04 4.955806779652901584e-04 2.636167953332974761e-04 5.607762294993323248e-04 1.398397337251916072e-04 2.451919655519413160e-04 -5.106984870166624262e-04 3.151118324145361980e-04 8.050233319855612003e-04 3.713311848243260093e-04 2.385306809386796532e-03 -2.446722908657994900e-03 3.637722802986384523e-05 1.893978015217204821e-03
-5.253438645351770101e-04 -1.110025129596993107e-02 3.881969905472630773e-03 -4.206057937011417266e-03 7.403002119843766094e-04 6.302236648290725912e-03 -5.176252781513877022e-01 -5.188810011657173094e-02 -4.503703975656290770e-01 -5.735318808864275572e-04 1.171441228868192082e-02 1.276982433308081546e-03 -2.863879952169294963e-03 -1.618078000029665297e-03 4.197554169420020589e-03 -3.816963326551729707e-02 -7.180959299401725414e-03 -4.634742309924386183e-02 -2.860100499906449538e-03 2.531288153039107890e-03 3.786066304302988447e-03 -3.820931751427715517e-02 -3.688745408534779141e-03 -4.676505257428802131e-02 2.687190558881381169e-03 2.357433348948337164e-04 1.684218414629419253e-03 2.764055169276951815e-02 5.528393797473619628e-03 4.811998621051723907e-02 -4.867462083008946422e-03 3.259777576702195057e-05 1.148008624838558719e-04 4.527783810885930085e-03 5.059741716881090059e-04 4.346370102269464172e-03 -1.115883280604399331e-03 -5.980983205949068826e-04 -2.695221894939924066e-03 2.636640384865856189e-03 4.133775912484549632e-04 3.619297973205041347e-03 5.663169065166598903e-01 5.452237834377329784e-02 4.723252357604841856e-01 -1.115410849071544249e-03 -4.913287941695970783e-05 -2.772228234795350542e-03 5.692799970907279176e-04 3.694414586929059530e-04 -2.792070359175262894e-04 7.558904525686004896e-04 2.262947042377249241e-04 -9.089582692137446879e-04 1.087064957100222860e-03 1.878860206165834396e-03 1.176354516809887318e-03 2.093816553615030635e-03 3.543236496415326010e-04 6.203026026391102567e-04 7.549455895028906512e-04 -4.232986534384167230e-04 -1.034152625420420302e-03 5.645556817621731963e-04 -5.007774248266974679e-04 -1.700753518279363597e-04 2.123579740184917703e-03 -3.221983054073672501e-04 6.949467848302588301e-04 1.085647662501655229e-03 -1.508946315940072006e-03 1.761697186017700595e-03 2.929075503703073994e-05 8.532113483368101211e-04 -1.223597670095422226e-04 1.724375094922135578e-04 -8.584080951982199243e-04 8.834469664395714077e-05 -2.792070359175282952e-04 -1.544851112437074922e-04 -1.452726963530283442e-03 1.193834483525536838e-03 -7.842363445399349708e-05 -7.752601454156732644e-04
-1.308210157629823359e-02 -1.138890696254456388e-02 1.547685701634213653e-03 1.538709502509962978e-03 5.621935240978981341e-03 -9.665949162221008830e-04 -5.143598313962913227e-02 -1.523355477692162063e-01 -6.139342255762190309e-02 1.350303807207237430e-02 -1.098734015961749452e-02 3.159622091736758766e-03 1.329422333455029673e-03 8.130546680441033376e-04 2.907343653191988078e-03 -5.023222759391362396e-02 -9.962636164854182796e-03 -6.522531472061186830e-02 -6.973089424945357571e-04 -7.861260706713470853e-04 -3.839923499048500735e-03 5.121724733991708800e-02 5.877993131786597020e-03 6.700968862020661998e-02 6.495933576761425687e-04 -8.412588305555690482e-03 8.064406265841278553e-04 -5.806183538792579479e-03 -5.737680966528548379e-03 -1.002641442178965961e-02 -2.362157664276815205e-05 6.467587684790105599e-04 -2.475541232162173757e-04 -5.536897565065011101e-04 -2.793015222240986285e-03 7.143164776773293281e-04 -3.577723998313766390e-03 1.417294598566112840e-05 -3.839923499048500735e-03 -4.214089273069960163e-04 5.943188683320637343e-04 -6.273890756319401704e-04 5.452237834377329784e-02 1.790515509521877213e-01 6.650135229085422928e-02 3.483237691742691912e-03 6.453414738804444471e-04 3.810632744011467881e-03 3.118048116845651536e-05 -6.245544864348080531e-04 -5.527448934407890897e-05 3.198361477430885884e-04 2.844037827789367974e-04 1.086592525567364471e-05 1.179189106007019761e-03 3.197416614365189164e-03 6.680181874575023609e-04 1.790987941054731931e-03 1.612881253168255927e-03 -1.052105023668923819e-03 -4.913287941695912778e-04 3.632998487657845767e-04 -2.631443638004447253e-04 -2.343260402962662483e-04 1.091316840895920439e-04 1.473986382508773888e-04 -1.927520654049937315e-03 1.354933636229220788e-03 7.299067182615568946e-04 -1.324698018126476253e-03 3.206392813489441357e-03 -1.503749569078663721e-03 -4.554239976725830497e-04 -7.464418219114973894e-05 -1.587369950394063728e-04 2.338536087634114917e-04 9.826575883391789777e-05 2.083423059892211353e-04 8.503767591398709918e-06 1.531623029517131113e-03 4.015668029270702739e-05 -3.160566954802469038e-04 -9.524219702364391041e-04 3.930630353356733258e-04
3.332532032761826701e-03 1.601542896379726808e-03 9.227532699731217508e-03 1.326162555878327744e-02 -1.008168891113373671e-03 -2.672072749830009877e-03 -4.465059076268721450e-01 -6.166129123675090362e-02 -6.763967606926926113e-01 2.688135421947085262e-04 3.122772432174039832e-03 8.870846892425406083e-03 2.559634045010430146e-03 2.980098109251715349e-03 -4.798014647679205158e-03 1.046577574734515806e-02 -1.596818581051175122e-04 1.358382386419064447e-02 2.789235769978143029e-03 -3.892363399195449079e-03 -3.149701029546796843e-03 -1.243912226008206737e-03 1.997440520912532359e-03 -2.064053367045140530e-03 5.582250992219130181e-03 7.804568922770827423e-04 -1.589732108058342606e-03 -5.015096937026249785e-02 -1.007649216427232951e-02 -9.208918897336715315e-02 -2.763724467203953648e-04 -2.749551521218294688e-04 -1.497607959151543971e-03 -5.095174081845236375e-03 9.354144350536459668e-04 4.124327281827437804e-03 4.488099562126052227e-05 1.148481056371420577e-03 5.078638978195297669e-04 -3.614573657876484457e-03 -6.236096233690974558e-04 -4.759275261985064162e-03 4.723252357604841856e-01 6.650135229085422928e-02 7.449725598443147634e-01 -7.695909670214075120e-04 -1.170212906882767785e-03 -1.086592525567367453e-04 -8.980923439580691323e-04 -4.544791346068728860e-04 5.031395824909760213e-04 -7.719531246856858485e-04 -3.141669693488256549e-04 4.951082464324343176e-04 -7.549455895028919523e-04 -1.601542896379726591e-03 9.132101530094430264e-04 -9.245485097979726881e-04 -9.533668333021501351e-04 5.655005448278857452e-04 -6.760495235160444982e-04 3.410955667215821241e-04 4.606207445339922566e-04 -8.640772735924843757e-04 6.944743532974035315e-04 3.292847784001975975e-04 -5.040844455566859681e-04 8.234481617669211009e-04 1.629888788351051721e-04 -4.710142382568109957e-04 1.054939612866056045e-03 8.480146014754009684e-04 -2.503887124133500892e-04 -5.073914662866744682e-04 3.170015585459576095e-04 -2.518060070119145216e-04 5.607762294993321080e-04 1.355878499294929976e-04 2.326252867779874875e-03 -1.417294598566146721e-05 1.903899077407168045e-03 -8.829745349066982739e-04 4.020392344599257352e-04 2.382472220189664307e-03
-3.973149191313717944e-03 -1.092686892341200589e-02 1.259974898125289493e-03 -4.712504540232380704e-03 -3.803073839485780934e-03 9.850669891567458147e-03 -4.695969436582443299e-03 -5.939409231057794086e-03 -8.725337980305950675e-03 -4.454259291427647427e-01 4.085932771152281928e-01 -4.720063444758067911e-02 -2.475541232162173540e-03 -2.195861764711790759e-03 3.672210304884840869e-03 -2.475541232162173540e-03 -2.967342457864621200e-03 -3.054742291442865548e-03 -4.045667431607018194e-02 5.494614942874458119e-02 -1.599653170248305830e-03 -4.040187225825896122e-02 5.377451922726324274e-02 -1.098450557042036230e-02 3.957275491809776613e-02 -6.290851048348909680e-02 7.331664958382588457e-03 -1.596346149518319607e-03 -1.679966530833718963e-03 1.875553185435843619e-04 6.363652747561927966e-04 -8.177789833726568230e-03 7.450245273129295961e-04 -1.137615131115747190e-03 9.259658043965360904e-05 -2.220428204420203921e-05 3.096316266334139637e-03 -3.771420926784473104e-03 4.369991678912238538e-04 -1.115410849071545550e-03 3.571582388386646857e-03 -4.251883795698414414e-05 -1.115410849071544249e-03 3.483237691742691912e-03 -7.695909670214075120e-04 4.915064284259452743e-01 -4.213900300456817627e-01 4.865194411651239947e-02 6.075469512520155664e-04 6.226647603033866416e-04 -4.417234832197766779e-04 8.536837798696656366e-04 2.820416251146600330e-04 -6.028226359234610619e-04 8.517940537382440083e-04 4.124327281827436069e-04 7.473866849772054389e-04 6.051847935877397236e-04 6.325858224933489978e-04 3.066080648231407678e-04 3.683076230140517292e-03 -1.055884475931765341e-03 -5.069190347538191695e-04 4.171570435112975151e-04 -8.106925103798263022e-04 -1.831144621347440124e-03 4.119602966498879830e-04 -2.919626873046226060e-04 1.963425450546945651e-03 3.680241640943384199e-03 -8.636048420596297275e-04 9.481700864407410908e-04 3.897560146056850967e-04 2.262947042377254012e-03 -3.278674838016308883e-04 4.398337570883560253e-04 -4.398337570883560253e-04 5.338476321265804635e-05 9.306901197250905949e-04 -1.417294598565096400e-06 -2.754275836546848759e-04 9.443906341778968584e-04 7.086472992830783750e-05 2.626719322675906735e-04
-1.482773609019885121e-02 -7.506937057071934837e-03 2.370189000335424373e-03 -8.754156303810132784e-04 4.024644228394953088e-03 -4.149366153068772753e-03 -2.982932698448848008e-03 3.895197988392580003e-03 2.366881979605442324e-04 3.867433187206669176e-01 -7.793962834858219058e-01 7.203636012978781311e-02 -2.155705084419083217e-03 2.740102890561157137e-05 2.831754607935127715e-03 -2.081060902227934752e-03 -1.715398895797872435e-03 -3.012223453485881296e-03 3.395837858164447564e-03 -1.725319957987836526e-03 -1.566110531415573336e-03 -8.878405796951092596e-03 1.462270080493961733e-02 -1.086120094034511395e-03 5.636769591110640798e-02 -7.813639608201644604e-02 8.500460570666791213e-03 -2.250191390990160297e-03 2.938524134360458607e-04 -5.362097897908524573e-04 3.684021093206227022e-03 3.153008050276783283e-03 -9.349420035207902345e-04 -9.349420035207902345e-04 -4.913287941695835257e-05 1.417294598566129103e-04 3.766224179923061133e-03 -3.903229324451122032e-03 5.843978061421008360e-04 5.853426692078103491e-04 1.795239824850403950e-05 1.141394583378589796e-03 -4.913287941695970783e-05 6.453414738804444471e-04 -1.170212906882767785e-03 -4.213900300456817627e-01 8.399681476078082465e-01 -7.644036687906564931e-02 5.499103042436585039e-04 6.032950674563157100e-04 -2.050352852592334484e-04 5.621935240978980040e-04 4.960531094981445761e-05 -5.069190347538190611e-04 5.513275988422248336e-04 1.714926464265017949e-04 5.862875322735223559e-04 7.086472992830637925e-04 5.621935240978981124e-04 2.664513845304322497e-04 2.371606294933991516e-04 7.511661372400490208e-05 -1.047380708340369965e-03 2.220428204420261519e-04 1.326115312725041932e-03 -8.036060373869957380e-04 5.867599638063791725e-04 1.491466349224424004e-03 1.099348176954461275e-03 8.867539871695428316e-04 6.283339386976508761e-04 1.599653170248305396e-03 -4.294402633655375681e-03 2.702308367932756690e-04 8.834469664395540604e-05 -2.697584052604193945e-04 4.469202300811865895e-04 -1.747996671564895090e-05 5.617210925650423800e-04 -1.606267211708300747e-05 -3.779452262843207566e-06 5.111709185495162070e-04 -8.267551824969098179e-05 5.905394160692224021e-05
1.696501634483655718e-03 2.390975987781060984e-03 1.291486081366743227e-02 9.354616782069311715e-03 8.210860041026454750e-04 -1.275848597629230044e-02 -8.908641415053836915e-03 -4.739905569137992797e-03 -1.267155857424691161e-02 -4.470099920724288078e-02 7.217147554818445498e-02 -1.629236832835708748e-01 -7.511661372400533577e-05 4.461170964753321914e-03 -2.202003374638910292e-03 5.768389016164150816e-04 -4.556602134390108291e-03 -4.426683462854878173e-04 5.347972195076149127e-02 -7.102110476568163078e-02 2.948445196550405351e-03 -5.284430153907100636e-02 6.827486026519331841e-02 -1.339012693571994123e-02 -6.391053776467535072e-03 8.367234878401574871e-03 -6.152475852375569564e-03 2.773173097861047695e-04 -5.305406113965870302e-04 -4.227789787522765776e-03 -2.414125132890973546e-04 -5.858151007406644552e-04 -3.359933061667439227e-03 1.119662732867243103e-04 1.511780905137195883e-04 1.228321985423979062e-03 -4.388888940226445064e-04 5.843978061421007276e-04 1.076671463377403253e-03 2.699473778735622838e-03 -3.838506204449934622e-03 5.069190347538190611e-04 -2.772228234795350542e-03 3.810632744011467881e-03 -1.086592525567367453e-04 4.865194411651239947e-02 -7.644036687906564931e-02 1.880967250802367818e-01 -7.677012408899861005e-04 -3.675517325614843789e-04 8.267551824969091674e-04 -2.551130277419079345e-05 -9.401387503822010135e-05 -1.658234680322372351e-04 -1.091316840895921794e-04 1.322808291995059205e-05 -7.431348011815075340e-04 6.169955819091208892e-04 3.524339235101108100e-04 6.940019217645483412e-04 -2.881359918884942098e-03 -7.832914814742144259e-04 1.885474247625808361e-03 -1.646423892000987554e-03 1.150370782502841988e-03 2.581838327054632870e-03 1.545323543969937159e-03 -9.198241944694187256e-04 2.596483704573149948e-03 2.744354774356882500e-03 1.184385852868429130e-03 1.772090679740517599e-03 5.593589349007678383e-04 1.889726131421523315e-05 4.204640642412852021e-04 1.984212437992557976e-05 -1.653510364993818077e-05 2.763724467203952564e-04 1.733823725579220951e-04 3.755830686200246731e-04 1.634613103679603894e-04 -3.283399153344872170e-04 -3.179464216116682611e-04 2.366881979605436632e-04
-4.368007466474241318e-02 5.723508020542887598e-02 9.447213362508966733e-03 4.059462432366395257e-02 -5.865993370852069094e-02 8.327550629641723712e-03 1.876498048501556385e-03 6.935294902316935847e-04 3.779452262843015567e-03 2.547823256689046162e-03 9.094307007466004202e-04 1.257612740461011916e-03 -4.756043830300333841e-01 4.331587719606420084e-01 -9.640012671067245409e-02 1.052577455201778468e-03 -4.571247511908622767e-03 -1.034388841186847235e-02 -9.603588199884095095e-03 -1.132229411641195657e-02 1.554299743094188051e-03 -2.271923241501507505e-03 7.979368589927299856e-04 -2.822305977278020440e-03 -5.377215706959901503e-03 -8.095114315476877737e-03 7.185211183197422885e-03 3.632526056124990577e-03 4.139445090878809963e-03 3.048600681515745581e-03 -2.396645166175325435e-03 2.229876835077377467e-03 -2.185468270988974188e-03 -8.692740204538983531e-05 1.642644439738145164e-03 7.034505524216563745e-04 4.157397489127314023e-04 -6.056572251205937212e-04 -1.548158133167068734e-03 2.123107308652063922e-03 1.927520654049936447e-03 5.017222878924092579e-04 5.692799970907279176e-04 3.118048116845651536e-05 -8.980923439580691323e-04 6.075469512520155664e-04 5.499103042436585039e-04 -7.677012408899861005e-04 5.101173962312500754e-01 -4.588836137876829979e-01 8.376400050138969877e-02 -3.085922772611320725e-02 4.318638371290854649e-02 -7.808820806566520341e-03 1.062970948924584630e-04 -1.438081586011766364e-03 -4.903839311038807889e-04 3.362767650864571453e-03 3.103875170859813682e-04 2.148146179893396703e-03 6.991986686259580360e-05 6.614041459975365822e-05 -2.952697080346101304e-04 3.114741096115497369e-03 -4.233458965917029360e-03 3.462923135829907889e-04 5.546346195722118158e-04 -4.299126948983925307e-04 5.560519141707771697e-04 2.825140566475140848e-04 -2.362157664276882968e-06 1.374775760609141381e-04 -6.614041459975251438e-04 1.469262067180221714e-04 2.744827205889730859e-04 1.922796338721384599e-04 -1.587369950394063186e-04 -1.483435013165878506e-04 8.031336058540402591e-06 -3.212534423416550671e-05 1.072419579581707544e-04 -8.881712817681154497e-05 -3.543236496415248218e-05 2.947972765017546149e-04
7.717169089192578088e-03 3.153952913342494748e-03 7.218281390497301164e-03 4.849084496380871856e-02 -6.784636486489349638e-02 1.198180853627806366e-02 -8.503767591398032292e-06 5.346035225791441817e-03 8.040784689198516872e-04 1.028483447026155200e-03 8.289756107013294614e-03 3.198361477430899436e-04 4.270388938840334880e-01 -7.248776845943114555e-01 1.157613157901515033e-01 -2.990491602974534521e-03 -8.115428871389657531e-03 -1.403121652580468517e-04 -1.622282640672077780e-02 -1.999188517584097463e-02 1.526426282655723478e-03 -1.064388243523164187e-03 -4.622742548989859646e-03 -5.692799970907292187e-04 4.540067030740150937e-04 -1.121080027465808787e-02 -2.314914510991345539e-03 5.450915026085335902e-03 -1.511780905137215941e-05 3.977401075109416283e-03 -9.117928584108769136e-04 -1.767697066484962692e-02 -1.452254531997427493e-03 -2.592704252310307125e-03 -6.339086307853443111e-03 -8.092752157812599725e-04 2.584200484718915218e-04 1.300604009950852118e-03 -1.121080027465809134e-03 2.938524134360443428e-04 1.470206930245931661e-03 7.762050084813829944e-04 3.694414586929059530e-04 -6.245544864348080531e-04 -4.544791346068728860e-04 6.226647603033866416e-04 6.032950674563157100e-04 -3.675517325614843789e-04 -4.588836137876829979e-01 7.873317159431936219e-01 -1.284172841238142015e-01 -1.360083139937343782e-02 1.770626141988666108e-02 -5.256273234548921626e-03 -3.278674838016310510e-04 1.312887229805091401e-03 5.706972916892957652e-04 -2.371606294933984740e-04 1.412570283237567985e-04 -2.191609880916092420e-03 1.700753518279348960e-04 5.314854744622983865e-04 -9.165171737394368933e-05 4.363377637452259261e-03 -4.357708459057993942e-03 2.588924800047470373e-04 6.401447270190348607e-04 -6.306960963619283453e-04 3.259777576702161176e-05 8.881712817681018972e-05 3.226707369402218983e-04 -1.596818581051171870e-04 5.253438645351784196e-04 4.969979725638555123e-04 1.130056226590059809e-03 2.976318656989040252e-05 -2.570027538733247584e-04 -3.486544712472683123e-04 -5.574692087693467520e-05 -4.436132093511989025e-04 2.220428204420262061e-04 3.902284461385400159e-04 3.302296414659081948e-04 9.543116963678689182e-05
6.093799855994931625e-02 -7.859937898421473501e-02 -1.754091038338728009e-02 -8.302511758400389630e-03 7.273083448308521881e-03 -4.513138433367413008e-03 -1.810830065434657944e-03 -1.823585716821751550e-04 -3.050490407647167210e-03 -4.033620427519205714e-03 1.105489786881586582e-04 -9.070685430823228427e-04 -9.878118163626356529e-02 1.177219066515013124e-01 -1.744798310087462556e-01 6.457666622600143243e-03 -4.231096808252753083e-03 8.605812802493541247e-03 3.524339235101109618e-03 -2.116493267192079278e-04 1.410680557106154705e-03 2.071612271570827044e-03 -5.777837646821254620e-04 2.876163172023533596e-03 8.012438797227185508e-03 9.726892829959350381e-03 -1.113095934560552787e-02 3.046710955384323086e-03 2.689080285012802364e-03 1.644061734336711223e-04 1.495718233020122342e-03 -2.812857346620910998e-03 4.087477622264718870e-03 3.477096081815571728e-04 3.595203965029412658e-04 8.144719626426692336e-04 -1.967677334342642255e-03 1.100293040020172090e-03 2.592704252310307125e-03 -6.954192163631152130e-04 7.351034651229661557e-04 1.615715842365388153e-04 -2.792070359175262894e-04 -5.527448934407890897e-05 5.031395824909760213e-04 -4.417234832197766779e-04 -2.050352852592334484e-04 8.267551824969091674e-04 8.376400050138969877e-02 -1.284172841238142015e-01 2.000719195750548796e-01 -5.111614699188603284e-02 7.162581712773651021e-02 -1.254541935497452583e-02 -1.965315176678371508e-04 1.088482251698787671e-03 1.199503661919801073e-03 -2.155705084419083650e-03 1.679494099300863665e-03 -1.639337419008156773e-03 6.859705857060073965e-04 -1.550992722364201394e-03 1.373830897543435337e-03 -6.264442125662300067e-04 1.415877303967563641e-03 2.325308004714163844e-03 -5.541621880393548909e-04 3.632998487657841972e-04 -7.171510668744618790e-04 -1.634613103679604437e-04 1.133835678852903824e-04 -1.445640490537451902e-04 6.510106522747105247e-04 5.196746861409125588e-05 -1.108324376078713468e-03 -1.866104554778736562e-04 -3.968424875985200655e-05 4.700693751910995852e-04 1.261392192723848830e-04 2.999940233631642012e-04 -5.432962627836830486e-05 -8.409281284825844988e-05 -1.870828870107294427e-04 -1.110214102210135367e-04
2.926713346039058056e-02 1.799113763419845149e-02 5.461639221881152417e-02 -3.730413869732625287e-02 -1.155662015670822287e-02 -5.565952104335619710e-02 -1.339815827177847762e-03 4.251883795698338520e-06 2.617743123551641207e-03 2.427825647343779050e-03 -3.316469360644737656e-04 1.596818581051174580e-04 -4.139827760420423108e-01 -7.056190131574618940e-02 -4.010731119752362073e-01 -6.997183433120984092e-03 1.457451278858836428e-03 1.034388841186847235e-02 3.675517325614835657e-04 5.552487805649241812e-03 2.886556665746350600e-03 -1.437609154478910849e-03 1.789098214923311603e-03 -2.266254063107240885e-03 1.264699213453841830e-03 -9.415560449807652832e-04 9.674452929812404206e-03 -7.484732775027731246e-03 -1.194212428751820904e-02 7.218753822030156246e-03 5.319579059951532515e-04 -3.788900893500124684e-04 1.634613103679601184e-04 -6.580971252675385953e-04 -1.042183961478962114e-03 -3.068442805895670294e-03 3.683548661673373241e-03 -8.876988502352533205e-04 -2.745772068955448612e-03 1.090844409363065466e-03 1.317139113600789306e-03 4.667623544611109766e-04 7.558904525686004896e-04 3.198361477430885884e-04 -7.719531246856858485e-04 8.536837798696656366e-04 5.621935240978980040e-04 -2.551130277419079345e-05 -3.085922772611320725e-02 -1.360083139937343782e-02 -5.111614699188603284e-02 4.534567927697732426e-01 8.251111207625722033e-02 4.227662231008894045e-01 3.215841444146549932e-03 2.418849448219531953e-04 3.371271418455968130e-03 1.072419579581710119e-04 -1.714926464265030418e-04 2.423573763548081688e-04 2.530343289973398160e-03 -1.572724572875548602e-03 -8.220308671683598128e-05 7.086472992830631962e-05 1.691304887622257353e-04 6.538452414718417746e-04 2.825140566475154401e-04 -1.724375094922115249e-04 1.677131941636594327e-04 6.774668181146093100e-04 -3.883387200071192549e-04 3.977873506642262040e-04 7.086472992829208947e-06 3.410955667215832083e-04 -1.020452110967611816e-04 -3.495993343129790180e-05 -4.511721138768849280e-04 2.905453927060569269e-04 -4.303851264312481004e-04 2.118382993323508767e-03 -5.295957483308767581e-04 2.574751854061796234e-04 -1.087537388633076640e-03 2.291292934348573124e-04
-1.151315645568552152e-03 -8.227395144676385649e-03 -7.379380543200982946e-03 -5.017411851537242201e-02 -2.051675660884329580e-02 -7.869150313312152367e-02 7.256548344658582308e-04 -9.779332730106330383e-05 2.238853034201629226e-03 8.565183690667984044e-04 -8.621875474610620968e-04 5.820356484778240174e-04 -6.719440934955306366e-02 -1.842057789756398889e-01 -1.168672780085659169e-01 1.657289817256661591e-03 7.686461039556986494e-04 5.914842791349316170e-04 2.919626873046223892e-04 6.936239765382641240e-03 -3.274422954220615641e-03 -8.177789833726562159e-04 1.101237903085883121e-03 -9.807678622077624451e-04 -9.817127252734728256e-04 -9.377765927179220265e-04 -6.691047799830698514e-03 -8.337471691831688236e-03 -1.510836042071494675e-02 8.494791392272525027e-03 -2.073974429235104296e-04 3.335366621958938760e-04 -1.417294598566134863e-06 -2.283734029822890622e-03 8.579356636653633246e-04 -4.131886186353124317e-03 8.711637465853138557e-04 6.358928432233369558e-04 1.178244242941309597e-03 1.516505220465759821e-03 3.219620896409391454e-03 1.054467181333200530e-03 2.262947042377249241e-04 2.844037827789367974e-04 -3.141669693488256549e-04 2.820416251146600330e-04 4.960531094981445761e-05 -9.401387503822010135e-05 4.318638371290854649e-02 1.770626141988666108e-02 7.162581712773651021e-02 8.251111207625722033e-02 1.947145459924748967e-01 1.308630621694064633e-01 -5.489654411779479066e-04 1.998385383978243390e-03 5.924291422006422144e-04 -1.297769420753719025e-03 9.169896052722858494e-04 -1.087064957100221775e-03 1.549575427765634630e-03 -1.330839628053595786e-03 1.789570646456166685e-03 -1.138559994181469008e-04 9.618706008935467037e-04 1.585952655795499350e-03 4.251883795698423223e-06 2.362157664276887169e-04 1.133835678852903824e-04 3.892835830728301775e-04 -2.981042972317427355e-04 2.815691935818043007e-04 4.724315328553672423e-05 1.464537751851672522e-05 -1.861380239450184930e-04 9.826575883391814171e-05 -4.724315328554020045e-06 2.881832350417793832e-05 -1.014310501040492987e-03 2.041849085000937807e-03 -5.574692087693443668e-04 6.614041459975899113e-06 -9.878543352005927924e-04 2.362157664276883103e-04
-3.106048355910958486e-02 -1.621810209139222525e-02 -5.529763848918898411e-02 9.960746438722759000e-03 8.308180936794652346e-03 1.607778992613417834e-02 2.405621365299578061e-03 1.705477833607909211e-03 6.699079135889236640e-04 -1.011948343376217144e-03 -3.878662884742637394e-04 4.965255410310007557e-04 -4.005798934549352763e-01 -1.165559456284142315e-01 -7.758147800352452883e-01 1.074876223552552988e-02 -9.788781360763405999e-04 -1.305564541045833166e-02 2.262947042377254445e-03 -2.308772901064224271e-03 -8.102200788469707867e-04 2.239325465734493795e-04 -1.315249387469368545e-03 1.114465986005833218e-03 -1.401231926449047864e-03 4.918012257024470535e-03 -5.348869814988574042e-03 1.696029202950796516e-04 2.929075503703334419e-03 6.288063702305061748e-04 -1.733823725579233962e-04 -6.940019217645488833e-04 -6.684906189903578764e-04 2.026731275949565213e-03 -6.647111667275140776e-04 7.955747013284542512e-04 -9.481700864407402235e-04 1.602960190978292921e-03 1.774452837404794526e-03 -1.763114480616266274e-03 -1.507056589808651245e-03 8.508491906725331941e-04 -9.089582692137446879e-04 1.086592525567364471e-05 4.951082464324343176e-04 -6.028226359234610619e-04 -5.069190347538190611e-04 -1.658234680322372351e-04 -7.808820806566520341e-03 -5.256273234548921626e-03 -1.254541935497452583e-02 4.227662231008894045e-01 1.308630621694064633e-01 8.416859086612704655e-01 -3.422766455537203708e-03 -1.663903858716636423e-03 -2.810967620489490670e-03 7.450245273129289456e-04 -5.192022546080588864e-04 1.292572673892310306e-03 -3.462923135829911684e-04 -1.388948706594807280e-03 1.757445302222001063e-04 -2.097596005877886034e-04 1.119662732867242696e-04 7.010883947573789054e-04 -1.351154183966368316e-04 -7.606147678971585178e-05 -1.473986382508775785e-04 -3.982597821970817738e-04 2.806243305160935949e-04 -9.117928584108765883e-05 4.015668029270658693e-05 -2.277119988362917959e-04 6.944743532974036941e-05 -5.810907854121147347e-05 1.823585716821754803e-04 -3.061356332902840597e-04 -7.936849751970469072e-05 -8.924231655638064156e-04 2.466092601505065615e-04 -3.382609775244499527e-04 4.965255410310008641e-04 -5.999880467263279688e-05
2.926146428199631611e-02 5.058796853815372523e-03 -5.721098619725326073e-02 -1.336036374915004288e-03 -5.891221214706547984e-04 -2.551130277419033469e-03 -3.736791695426172621e-02 1.346429868637822810e-03 5.686752847286739854e-02 2.424991058146646825e-03 -3.642447118314950656e-04 -7.842363445399204696e-05 -6.985845076332453454e-03 -9.415560449807652832e-04 -1.040530451113966942e-02 -4.140158462493421787e-01 2.297340057969125826e-02 4.066652840296453020e-01 -1.438081586011767232e-03 2.253498411720147171e-03 1.778232289667637999e-03 3.642447118314957703e-04 4.753133652057943762e-03 -4.079446286206177275e-03 1.344540142506402483e-03 -3.005136980493051599e-03 -9.165171737394306808e-03 -7.474339281304913374e-03 -1.324603531819904846e-02 -4.328417704020960655e-03 5.418789681851168003e-04 -4.143224543141639342e-04 -5.480205781122388136e-05 -6.623490090632379096e-04 -3.165291270131021482e-04 3.212534423416560456e-03 3.674572462549118880e-03 -2.333811772305555425e-04 2.885139371147785355e-03 7.544731579700370873e-04 4.884942049724601363e-04 6.769943865817548787e-04 1.087064957100222860e-03 1.179189106007019761e-03 -7.549455895028919523e-04 8.517940537382440083e-04 5.513275988422248336e-04 -1.091316840895921794e-04 1.062970948924584630e-04 -3.278674838016310510e-04 -1.965315176678371508e-04 3.215841444146549932e-03 -5.489654411779479066e-04 -3.422766455537203708e-03 4.535456098979500084e-01 -1.632250946015326165e-02 -4.302027678595659044e-01 -3.087576282976314118e-02 -1.366744424550603906e-03 5.279280650198976688e-02 6.793565442460311552e-04 -4.672347859939673595e-04 -2.636167953333005661e-04 2.806243305160957633e-04 -4.582585868697036066e-05 -1.615715842365387069e-04 6.944743532973952915e-05 -8.692740204538983531e-05 -6.779392496474663434e-04 2.531288153039108757e-03 -1.536819776378540916e-03 3.462923135829891626e-04 -3.779452262844774577e-06 3.543236496415322757e-04 1.700753518279352348e-05 -5.432962627836720711e-05 -5.059741716881087890e-04 -1.625164473022484911e-04 2.423573763548080061e-04 -1.115410849071545550e-03 2.456643970847976921e-05 -4.421959147526326270e-04 2.189247723251815277e-03 2.787346043846623646e-05
5.951220019379180673e-03 -5.446663142289637563e-03 -4.292985339056806966e-03 1.601542896379725940e-04 -9.491149495064517966e-04 -1.862797534048749905e-03 -5.120165709933285902e-02 -3.083560614947043754e-03 8.310590337612215606e-02 1.060608791260319846e-03 -8.352589500883051939e-04 -2.636167953333001866e-04 -8.201411410369340103e-04 1.403121652580469330e-04 -3.698194039191888584e-03 2.613113294529658889e-02 -1.631055694237202314e-01 -2.699662751348763656e-02 -8.437627176797026299e-04 1.619495294628231193e-03 8.947853232280831258e-04 -2.168460735806180834e-04 7.782364640726619279e-03 1.290210516228033812e-03 -7.015608262902340957e-04 -8.281724770954749550e-04 5.557684552510650314e-03 -8.160782298543774876e-03 -1.688234082658688490e-02 -4.416289969132060518e-03 -1.672407626308036461e-04 4.393613255555013229e-04 -2.560578908076141069e-04 -2.689080285012803665e-03 1.919961749524251018e-03 3.863072644158414490e-03 1.064388243523162886e-03 7.653390832257117755e-05 -7.780947346128052732e-04 4.280229687669704687e-04 3.647171433643506895e-04 3.448750189844250556e-04 1.878860206165834396e-03 3.197416614365189164e-03 -1.601542896379726591e-03 4.124327281827436069e-04 1.714926464265017949e-04 1.322808291995059205e-05 -1.438081586011766364e-03 1.312887229805091401e-03 1.088482251698787671e-03 2.418849448219531953e-04 1.998385383978243390e-03 -1.663903858716636423e-03 -1.632250946015326165e-02 1.710570645532090706e-01 2.676938794618420256e-02 4.389408614912589796e-02 1.092734135494486010e-03 -7.482370617363454102e-02 4.705418067239552091e-04 -4.114878651170330638e-04 -1.455089121194559230e-04 3.307020729987571780e-05 -3.401507036558714184e-05 -1.403121652580468788e-04 -6.472312000118619012e-05 5.947912998649190330e-04 -1.553827311561333836e-03 1.587369950394066330e-03 -1.332256922652162116e-03 -1.391310864259084207e-03 3.495993343129970429e-05 1.096041156224472884e-04 1.729099410250677993e-04 1.266116508052410219e-04 -6.708527766546382187e-05 -8.503767591396780038e-05 1.025176426296164125e-04 -1.104544923815870645e-03 8.503767591396782071e-06 -9.495873810393064447e-04 2.275230262231493512e-03 8.125822365112478764e-05
3.062537411734978995e-02 4.611876623734186692e-03 -5.049537195771407194e-02 -3.023561810274410198e-03 -1.269423528782397202e-03 6.938601923046916649e-03 2.514280617856314102e-03 -3.477568513348427461e-03 4.126689439491714947e-03 1.231629006153966586e-03 7.426623696486520185e-04 7.935432457371761200e-03 -1.088387765392216655e-02 -2.149563474491963683e-03 -1.910654848326999791e-02 4.050727173323898644e-01 -2.750307411670860347e-02 -8.038904411697745944e-01 -1.412570283237575574e-04 1.275092707176660786e-03 -6.554515086835496600e-03 -2.458061265446524670e-03 3.907008776713963446e-04 -8.295425285407559066e-03 1.361547677689194102e-03 -5.637997913096065399e-03 -8.560931806872279851e-03 1.659651974920938518e-03 1.187220442065560272e-03 -1.083616206910377466e-02 1.582645635065515078e-04 4.129051597155969540e-04 -5.204305765934828798e-03 -1.533512755648552307e-03 2.215703889091701214e-04 -1.044451632836666637e-02 6.930570586988376355e-04 -1.163598865422792519e-03 1.943583326167019638e-03 1.088954683231642320e-03 1.851931608793074620e-04 4.398337570883556458e-04 1.176354516809887318e-03 6.680181874575023609e-04 9.132101530094430264e-04 7.473866849772054389e-04 5.862875322735223559e-04 -7.431348011815075340e-04 -4.903839311038807889e-04 5.706972916892957652e-04 1.199503661919801073e-03 3.371271418455968130e-03 5.924291422006422144e-04 -2.810967620489490670e-03 -4.302027678595659044e-01 2.676938794618420256e-02 8.660973908269734567e-01 -2.284206461355745704e-03 2.064998230110851127e-03 3.485127417874113107e-03 1.932244969378487320e-04 -2.187357997120393323e-04 7.242375398672923348e-04 2.187357997120398473e-04 1.889726131421489433e-05 -4.034565290584915228e-04 3.491269027801240988e-04 -1.516505220465756731e-04 1.333674217250728228e-03 1.601542896379727025e-04 1.836813799741704358e-03 1.360602814623483505e-04 2.584200484718945034e-04 2.111768951863533610e-04 2.621995007347341280e-04 6.141609927120895214e-06 -1.837758662807414305e-04 -6.897500379688493522e-05 3.368436829258826472e-04 1.114938417538689167e-04 2.296017249677130719e-04 1.894450446750048790e-04 2.966870026331766769e-04 1.804688455507539333e-04
-4.362243801773405677e-02 5.356003531134689855e-02 -2.222648632624690118e-02 1.874608322370135407e-03 -2.083423059892212980e-04 -3.820553806201431105e-03 4.063289127782523241e-02 -5.896843149947525453e-02 5.272335906666003082e-03 2.539791920630504567e-03 6.061296566534481525e-04 -1.405956241777599983e-03 1.064860675056019269e-03 -2.119800287922075747e-03 1.103222115523875418e-02 -4.747445576402365974e-01 4.429168452717698878e-01 -5.220840869584767070e-03 -2.267198926172953218e-03 1.432884839150356127e-03 2.647978741654385959e-03 -9.606422789081227320e-03 -1.136953726969749424e-02 1.165961023087069229e-03 -5.387136769149859089e-03 -9.488314905867385740e-03 -5.133913467539379105e-03 3.729846951893199883e-03 3.498827932326919587e-03 -3.886694220801184194e-03 -2.375385747196832875e-03 2.661679256107192439e-03 1.623274746891073799e-03 -1.105489786881584956e-04 1.434302133748922240e-03 -1.049742866004647543e-03 4.152673173798751278e-04 -2.338536087634110038e-04 1.642644439738143863e-03 5.664454078935969930e-04 2.333811772305574399e-04 8.678567258553266566e-04 2.093816553615030635e-03 1.790987941054731931e-03 -9.245485097979726881e-04 6.051847935877397236e-04 7.086472992830637925e-04 6.169955819091208892e-04 3.362767650864571453e-03 -2.371606294933984740e-04 -2.155705084419083650e-03 1.072419579581710119e-04 -1.297769420753719025e-03 7.450245273129289456e-04 -3.087576282976314118e-02 4.389408614912589796e-02 -2.284206461355745704e-03 5.091668639871449464e-01 -4.651929369089665700e-01 2.335890471050124095e-02 2.820416251146591656e-04 -3.165291270131049943e-05 -1.757445302221992661e-04 5.527448934407907296e-04 -4.280229687669709565e-04 -4.691245121253888794e-04 3.117103253779773646e-03 -4.244797322705558262e-03 6.254993495005175663e-04 6.944743532973952915e-05 1.133835678852901656e-04 2.111768951863538489e-04 -6.906949010345626600e-04 7.795120292113636882e-05 -3.122772432174039181e-04 2.083423059892212980e-04 -1.176354516809890598e-04 1.903899077407160726e-04 -6.141609927119912656e-05 -1.105489786881586718e-04 -2.787346043846714244e-04 1.181078832138517717e-05 -5.149503708123633668e-05 -9.873819036677306091e-05
-6.594671767128202841e-03 9.787836497697693233e-03 -1.354036016316794919e-02 2.886556665746344854e-04 -1.620912589226796655e-03 -1.018089953303337111e-03 4.897933916878117327e-02 -7.509251971582925345e-02 4.783841701693544030e-03 1.618078000029664863e-03 1.288320790096611750e-03 -1.279344590972359991e-03 -4.368574384313667763e-03 1.130056226590061327e-03 2.208617416098885775e-03 4.374012071256833112e-01 -7.449158680603722438e-01 1.806011263799533681e-02 -9.292728251265255663e-04 1.100765471553027605e-03 1.382334665134832014e-03 -1.636266614044596876e-02 -1.095899426764617227e-02 1.255250582796735639e-03 -1.732878862513521304e-03 -1.081868210238811322e-03 2.187357997120393323e-04 4.700693751910998454e-03 3.041041776990059068e-03 -4.293457770589662048e-03 -1.003444575784819600e-03 2.749551521218284930e-04 2.219955772887414677e-03 -2.318693963254188362e-03 1.991298910985412392e-03 1.148008624838565224e-04 8.073854896498395368e-04 1.320446134330777697e-03 1.156039960897106440e-03 5.021947194252648818e-04 1.096041156224473832e-04 6.973089424945357571e-04 3.543236496415326010e-04 1.612881253168255927e-03 -9.533668333021501351e-04 6.325858224933489978e-04 5.621935240978981124e-04 3.524339235101108100e-04 3.103875170859813682e-04 1.412570283237567985e-04 1.679494099300863665e-03 -1.714926464265030418e-04 9.169896052722858494e-04 -5.192022546080588864e-04 -1.366744424550603906e-03 1.092734135494486010e-03 2.064998230110851127e-03 -4.651929369089665700e-01 8.139390598736084836e-01 -1.511875391443776376e-02 4.677072175268274015e-05 -3.212534423416550671e-05 6.472312000118669157e-05 4.284954002998279899e-04 -9.826575883391830434e-05 -4.303851264312481004e-04 4.246214617304125243e-03 -4.216923862267091955e-03 1.417294598566129753e-03 -1.747996671564898343e-04 9.613981693606915135e-04 1.143284309510011424e-04 -5.669178394264417478e-05 3.543236496415315981e-05 -1.127221637392928667e-03 1.809412770836093674e-04 -9.826575883391762672e-05 5.262887276008895590e-04 2.168460735806178937e-04 2.456643970847960184e-04 -1.223597670095426292e-04 3.354263883273204646e-05 -7.615596309628672178e-04 5.385719474551284357e-05
-6.096114770505924041e-02 7.222249815373284199e-02 -3.271871823943196811e-02 1.792405235653298911e-03 -1.469262067180207348e-04 -2.863407520636437713e-03 -2.925768482973347545e-03 9.242650508782587065e-03 -3.971731896715151831e-03 3.770476063718760772e-03 -6.198301711062540907e-04 -5.801459223464024975e-04 -5.652643290614581609e-03 5.985235089744767381e-03 7.083638403633516975e-03 -1.463592888785955962e-03 1.627715603299914604e-02 -1.511237608874421712e-01 -1.916182297261407761e-03 9.869094721348830625e-04 2.399007323839602579e-03 2.007834014635348930e-04 3.096316266334138770e-03 1.028483447026155200e-03 -7.888189304086221793e-03 -1.203519329949072000e-02 -8.928483539433762495e-03 -4.215506567668527577e-03 -3.539929475685335124e-03 1.846262430398811633e-03 -1.273202981045240458e-03 3.688272977001924927e-03 2.904036632461999903e-03 1.932244969378488133e-04 -6.321133909604934823e-04 8.659669997239053535e-04 1.829727326748873794e-03 -8.012438797227188110e-04 2.579003737857500644e-03 1.700753518279368476e-04 1.478710697837328501e-04 3.278674838016313762e-04 6.203026026391102567e-04 -1.052105023668923819e-03 5.655005448278857452e-04 3.066080648231407678e-04 2.664513845304322497e-04 6.940019217645483412e-04 2.148146179893396703e-03 -2.191609880916092420e-03 -1.639337419008156773e-03 2.423573763548081688e-04 -1.087064957100221775e-03 1.292572673892310306e-03 5.279280650198976688e-02 -7.482370617363454102e-02 3.485127417874113107e-03 2.335890471050124095e-02 -1.511875391443776376e-02 1.759401168768022494e-01 1.601542896379730277e-04 -1.398397337251914988e-04 -4.157397489127314565e-04 4.705418067239550465e-04 -4.289678318326819333e-04 -5.489654411779475813e-04 -3.477096081815556007e-04 6.141609927119878775e-06 2.324363141648453680e-03 -6.632938721289486153e-04 1.577921319736957971e-03 7.034505524216557240e-04 -5.612486610321887077e-04 -3.188912846773791837e-04 -8.380935392854382869e-04 1.554299743094193363e-04 1.733823725579235588e-04 3.415679982544374228e-04 1.322808291995061238e-05 1.086592525567366910e-04 -1.280289454038071077e-04 -1.677131941636588635e-04 -1.308635346009393333e-04 2.834589197132268031e-06
2.420266742818096006e-03 3.703863217586157914e-04 8.125822365112512645e-05 -3.748838699513984407e-02 -1.409735694040444975e-03 -5.708720913564514776e-02 -1.335091511849295209e-03 6.146334242448461306e-04 2.547823256689045295e-03 2.932571497046464540e-02 -4.942578696732950402e-03 5.720909647112182306e-02 3.859765623428423279e-04 -4.772030913372160045e-03 4.089367348396140064e-03 -1.437609154478912150e-03 -2.260112453180121352e-03 -1.781066878864770876e-03 -4.139336431626253199e-01 -2.358141996247612587e-02 -4.066232376232212786e-01 -7.004269906113812921e-03 9.202966260022727232e-04 1.042372934092103062e-02 1.193834483525537489e-03 3.120882706042617770e-03 9.063126526297544949e-03 -7.510716509334778093e-03 1.326540501104611983e-02 4.336449040079501382e-03 5.366822213237092739e-04 4.544791346068680071e-04 6.755770919831884948e-05 -6.472312000118665091e-04 3.212534423416554060e-04 -3.238045726190752222e-03 8.503767591396785459e-04 -5.569967772364895018e-04 1.077143894910260937e-04 1.088009820165931939e-03 -1.182496126737008586e-03 7.596699048314455895e-04 7.549455895028906512e-04 -4.913287941695912778e-04 -6.760495235160444982e-04 3.683076230140517292e-03 2.371606294933991516e-04 -2.881359918884942098e-03 6.991986686259580360e-05 1.700753518279348960e-04 6.859705857060073965e-04 2.530343289973398160e-03 1.549575427765634630e-03 -3.462923135829911684e-04 6.793565442460311552e-04 4.705418067239552091e-04 1.932244969378487320e-04 2.820416251146591656e-04 4.677072175268274015e-05 1.601542896379730277e-04 4.533509681064137320e-01 1.702123569724636395e-02 4.301182026151848525e-01 -3.081907104582049667e-02 1.267061371118119624e-03 -5.264399056914031982e-02 9.779332730106110832e-05 4.129051597155984719e-04 1.936969284707049251e-04 3.216313875679403279e-03 5.522724619079353225e-04 3.429380496997178323e-03 -4.866044788410478863e-05 5.017222878924095832e-04 1.662958995650929404e-04 7.747877138828196462e-05 -3.557409442400983886e-04 -1.559024058422698713e-05 -3.963700560656600912e-04 -2.187357997120394949e-03 -3.448750189844238629e-05 3.089702224874166648e-04 1.112576259874411590e-03 -2.551130277419074940e-05
-1.048325571406080563e-03 -8.362038131540165502e-04 -2.626719322675894266e-04 5.115252421991590970e-02 -2.970177047061753426e-03 8.304873916064664519e-02 -1.507056589808650757e-04 -9.618706008935468121e-04 -1.841538115070258212e-03 -5.892638509305112363e-03 -5.467450129735272439e-03 -4.209364957741405441e-03 1.960590861349814998e-04 7.778585188463776022e-03 1.302493736082273312e-03 8.347865185554502205e-04 1.611936390102544680e-03 8.853366925709757430e-04 -2.679773383815552829e-02 -1.632581648088325121e-01 -2.811440052022346273e-02 8.225032987012109373e-04 1.492883643822991526e-04 -3.698666470724744533e-03 6.571522622018297326e-04 -7.469142534443502486e-04 5.522724619079352575e-03 8.182041717522264834e-03 -1.681005880206001141e-02 -4.376605720372208491e-03 1.610991527036833540e-04 4.284954002998258757e-04 -2.555854592747586998e-04 2.671600318297154796e-03 1.889726131421506916e-03 3.877718021676931567e-03 -4.072359813213354300e-04 1.700753518279357363e-04 1.275565138709510026e-05 -1.869411575508724086e-03 3.188440415240936972e-03 -1.599180738715449881e-03 -4.232986534384167230e-04 3.632998487657845767e-04 3.410955667215821241e-04 -1.055884475931765341e-03 7.511661372400490208e-05 -7.832914814742144259e-04 6.614041459975365822e-05 5.314854744622983865e-04 -1.550992722364201394e-03 -1.572724572875548602e-03 -1.330839628053595786e-03 -1.388948706594807280e-03 -4.672347859939673595e-04 -4.114878651170330638e-04 -2.187357997120393323e-04 -3.165291270131049943e-05 -3.212534423416550671e-05 -1.398397337251914988e-04 1.702123569724636395e-02 1.716825639027095840e-01 2.781629622299171961e-02 -4.399140704489411247e-02 9.538392648350056506e-04 -7.495645943436690661e-02 1.429105386887514172e-03 1.247691678271048692e-03 1.092734135494486227e-03 -2.418849448219530056e-04 1.992243774051122990e-03 -1.655872522658095262e-03 -1.266116508052431090e-04 -6.425068846833109474e-05 -8.409281284825705397e-05 -1.889726131421489433e-05 1.081868210238815279e-04 1.729099410250677993e-04 1.001082418120542890e-03 2.262002179311542981e-03 8.645497051253404875e-05 -6.991986686259682004e-05 -1.094151430093052340e-03 6.614041459975263839e-06
-6.982538055602466797e-04 7.629769255614334391e-04 8.101728356936854086e-03 -2.325308004714162977e-03 -3.706697806783285261e-03 3.925433606495324322e-03 3.253163535242123514e-03 -1.044073687610381791e-03 7.081748677502094913e-03 -3.011467563033312644e-02 4.497548192783185766e-03 -5.065032950049064286e-02 2.261529747778687899e-03 2.655065214647217607e-04 -8.233536754603502580e-03 -4.535342715411603100e-05 1.123914616662940926e-03 -6.608844713113863102e-03 -4.052314543274292968e-01 -2.830856988022702192e-02 -8.039381567545929030e-01 1.069679476691143619e-02 -1.990826479452556877e-03 -1.917032674020547126e-02 -1.868939143975869221e-03 -5.675792435724495363e-03 -8.526916736506693142e-03 -1.753665849959158999e-03 1.158402118561383583e-03 -1.079033621041680310e-02 -2.404676502233867030e-04 3.883387200071165444e-04 -5.204778197467683880e-03 1.354933636229219921e-03 2.045628537263791526e-04 -1.043601256077526969e-02 -5.588865033679111301e-04 4.785731427824964791e-04 -6.831359965088747372e-04 -1.123442185130086278e-03 1.115883280604399331e-03 8.910058709652401944e-04 -1.034152625420420302e-03 -2.631443638004447253e-04 4.606207445339922566e-04 -5.069190347538191695e-04 -1.047380708340369965e-03 1.885474247625808361e-03 -2.952697080346101304e-04 -9.165171737394368933e-05 1.373830897543435337e-03 -8.220308671683598128e-05 1.789570646456166685e-03 1.757445302222001063e-04 -2.636167953333005661e-04 -1.455089121194559230e-04 7.242375398672923348e-04 -1.757445302221992661e-04 6.472312000118669157e-05 -4.157397489127314565e-04 4.301182026151848525e-01 2.781629622299171961e-02 8.663279374150067991e-01 2.339480950699824105e-03 2.018699939891024052e-03 3.529063550429663906e-03 5.484930096450915237e-04 3.873938569414087660e-04 1.157457255495672769e-03 -3.291430489403409862e-03 6.240820549019525376e-04 -2.854431321512185520e-03 3.363712513930266980e-04 -2.442471024862297971e-04 6.425068846833118961e-05 6.708527766546365924e-05 2.754275836546846590e-04 1.285013769366623792e-04 -3.113323801516928871e-04 7.936849751970325145e-04 1.951142230692705501e-04 -4.634553337311243196e-04 -3.821971100799998302e-04 2.201530943106055536e-04
2.536012468367660443e-03 -5.995156151934731038e-04 1.409735694040443023e-03 4.068958306176787693e-02 5.922779641101286185e-02 -5.270918612067436969e-03 1.876970480034409949e-03 2.381054925591096676e-04 3.808270586347191171e-03 -4.353456575262295430e-02 -5.364271082959660292e-02 2.225908410201392351e-02 -9.652248647768198880e-03 1.138418264721600959e-02 -1.183440989802719400e-03 -2.263891905442965043e-03 -1.433829702216068893e-03 -2.641837131727265559e-03 -4.728666422971364303e-01 -4.422965426691307100e-01 5.383829748419871782e-03 1.067695264253151928e-03 2.103737615804992123e-03 -1.100009581100459127e-02 -5.407451325062644087e-03 9.518550523970128324e-03 5.126826994546545939e-03 3.733153972623187190e-03 -3.705280512184720015e-03 3.880552610874063793e-03 -2.355071191284052214e-03 -2.646561447055818545e-03 -1.628471493752483602e-03 -1.672407626308040256e-04 -1.426743229223237028e-03 1.047853139873225481e-03 6.014053413248949490e-04 -7.119543200130513168e-04 -6.193577395733986836e-04 2.124524603250630035e-03 -1.754138281492013214e-03 9.349420035207898008e-04 5.645556817621731963e-04 -2.343260402962662483e-04 -8.640772735924843757e-04 4.171570435112975151e-04 2.220428204420261519e-04 -1.646423892000987554e-03 3.114741096115497369e-03 4.363377637452259261e-03 -6.264442125662300067e-04 7.086472992830631962e-05 -1.138559994181469008e-04 -2.097596005877886034e-04 2.806243305160957633e-04 3.307020729987571780e-05 2.187357997120398473e-04 5.527448934407907296e-04 4.284954002998279899e-04 4.705418067239550465e-04 -3.081907104582049667e-02 -4.399140704489411247e-02 2.339480950699824105e-03 5.070834409272527710e-01 4.645901142730430866e-01 -2.354409787138055099e-02 3.349539567944619621e-03 3.429852928530013672e-04 2.153815358287662456e-03 9.826575883391806040e-05 1.293989968490876418e-03 -7.488039795757728528e-04 -3.259777576701924006e-05 1.152732940167110757e-04 -1.880277500764391727e-04 -4.847147527096166628e-04 -7.889606598684739984e-05 3.141669693488253296e-04 1.270840823380965916e-04 5.858151007406588444e-05 9.401387503821936951e-05 -2.692859737275614396e-05 7.842363445399180301e-05 2.815691935818045717e-04
-1.612408821635399111e-03 1.286903495498045204e-03 -1.275092707176661436e-03 -4.880076004936183265e-02 -7.511992074473487768e-02 4.785258996292110142e-03 -2.792070359175269400e-04 -1.627054199153915755e-03 -1.006279164981952693e-03 6.522389742601327617e-03 9.729727419156480872e-03 -1.350162077747380646e-02 1.637731151796448584e-02 -1.090371977830209213e-02 1.266588939585264542e-03 9.231312151994055994e-04 1.094151430093052990e-03 1.378555212871988758e-03 -4.368838945972066679e-01 -7.467309500096026564e-01 1.845459296792957560e-02 4.350621986065163378e-03 1.128638931991494780e-03 2.197279059310356872e-03 1.729571841783533997e-03 -1.100293040020171222e-03 2.244049781063039463e-04 -4.760692556583632010e-03 3.159622091736757898e-03 -4.209837389274261391e-03 9.954132397262788721e-04 2.612546376690234222e-04 2.217593615223137533e-03 2.356488485882618326e-03 1.926103359451371202e-03 1.403121652580469059e-04 -6.306960963619267189e-04 5.626659556307535195e-04 3.529063550429663255e-04 -3.732209109557476376e-04 1.573197004408403901e-03 -9.642327585578237392e-04 -5.007774248266974679e-04 1.091316840895920439e-04 6.944743532974035315e-04 -8.106925103798263022e-04 1.326115312725041932e-03 1.150370782502841988e-03 -4.233458965917029360e-03 -4.357708459057993942e-03 1.415877303967563641e-03 1.691304887622257353e-04 9.618706008935467037e-04 1.119662732867242696e-04 -4.582585868697036066e-05 -3.401507036558714184e-05 1.889726131421489433e-05 -4.280229687669709565e-04 -9.826575883391830434e-05 -4.289678318326819333e-04 1.267061371118119624e-03 9.538392648350056506e-04 2.018699939891024052e-03 4.645901142730430866e-01 8.161679918456201666e-01 -1.551937585429912121e-02 -3.033010440931532435e-04 1.181078832138433013e-05 1.679021667768008583e-03 1.705477833607914957e-04 9.179344683379965552e-04 -5.173125284766374749e-04 -1.662958995650925067e-04 -9.732089576820770701e-05 5.234541384037573334e-04 3.968424875985115952e-05 3.495993343129807121e-05 -1.128166500458639265e-03 -7.842363445399281945e-05 -7.667563778242763705e-04 5.621935240978970282e-05 -2.376330610262542334e-04 2.787346043846723460e-04 -1.275565138709517819e-04
-3.771893358317326451e-03 -6.250269179676633518e-04 -5.768389016164148647e-04 2.943720881221849328e-03 9.279972599878163683e-03 -3.957086519196634754e-03 -1.789098214923312471e-03 -1.469262067180207619e-04 -2.868131835964991567e-03 6.083595334885255612e-02 7.235099953066950751e-02 -3.270879717724199665e-02 -2.017282645292462222e-04 3.101985444728403221e-03 1.037932077683261824e-03 1.916182297261408195e-03 9.935235135948568101e-04 2.403731639168156433e-03 1.733823725579231902e-03 1.662864509344354896e-02 -1.512125780156189647e-01 5.593589349007659084e-03 5.988542110474753821e-03 7.095921623487756909e-03 7.912283312261849180e-03 -1.203235871029358778e-02 -8.945018643083701634e-03 4.190940127960044240e-03 -3.545126222546744928e-03 1.821223559157476900e-03 1.262337055789566420e-03 3.701501059921872422e-03 2.899312317133446483e-03 -2.116493267192088765e-04 -6.325858224933485641e-04 8.574632321325085680e-04 -3.066080648231397920e-04 2.683411106618539864e-04 6.944743532974036399e-04 -6.203026026391092809e-04 -1.048798002938936078e-03 5.659729763607411522e-04 -1.700753518279363597e-04 1.473986382508773888e-04 3.292847784001975975e-04 -1.831144621347440124e-03 -8.036060373869957380e-04 2.581838327054632870e-03 3.462923135829907889e-04 2.588924800047470373e-04 2.325308004714163844e-03 6.538452414718417746e-04 1.585952655795499350e-03 7.010883947573789054e-04 -1.615715842365387069e-04 -1.403121652580468788e-04 -4.034565290584915228e-04 -4.691245121253888794e-04 -4.303851264312481004e-04 -5.489654411779475813e-04 -5.264399056914031982e-02 -7.495645943436690661e-02 3.529063550429663906e-03 -2.354409787138055099e-02 -1.551937585429912121e-02 1.759023223541738012e-01 -2.131611076243458865e-03 -1.958701135218390930e-03 -1.637447692876735578e-03 -2.409400817562419746e-04 -1.091316840895920114e-03 1.293517536958021337e-03 -8.976199124252150533e-05 1.719650779593572020e-04 3.392058405901603331e-04 6.656560297932256507e-04 -3.136945378159702478e-04 -8.385659708182934772e-04 2.588924800047466036e-04 -1.299186715352285734e-04 4.724315328553787111e-06 1.431467544551786979e-04 3.118048116845473320e-05 -1.072419579581704969e-04
2.540264352163361383e-03 -9.047063854180456988e-04 -1.259030035059577812e-03 1.875080753902990272e-03 -6.552625360704072369e-04 -3.758192843864520839e-03 4.064659179227803759e-02 5.881678097742868566e-02 -8.315739841320342329e-03 -4.348921232546884563e-02 -5.729933089389721568e-02 -9.499653262655914643e-03 -2.263891905442965910e-03 -8.002990166570075631e-04 2.815219504285188142e-03 -9.659807552293883659e-03 1.133741192546332786e-02 -1.537764639444251947e-03 1.039349372281828370e-03 4.566050765047215132e-03 1.030467659464147367e-02 -4.717592627841233899e-01 -4.310753489007497774e-01 9.500976070947908525e-02 -5.376270843894186136e-03 8.114011576791094887e-03 -7.170093374146049858e-03 3.818664080070009910e-03 -4.327000409422394542e-03 -3.072222258158514418e-03 -2.371133863401135838e-03 -2.201058511573197526e-03 2.192554743981803451e-03 -1.724375094922118773e-04 -1.639337419008157857e-03 -6.977813740273904053e-04 5.999880467263288362e-04 -5.513275988422239662e-04 7.686461039556966978e-04 5.626659556307522184e-04 -2.976318656988836964e-05 8.952577547609386413e-04 2.123579740184917703e-03 -1.927520654049937315e-03 -5.040844455566859681e-04 4.119602966498879830e-04 5.867599638063791725e-04 1.545323543969937159e-03 5.546346195722118158e-04 6.401447270190348607e-04 -5.541621880393548909e-04 2.825140566475154401e-04 4.251883795698423223e-06 -1.351154183966368316e-04 6.944743532973952915e-05 -6.472312000118619012e-05 3.491269027801240988e-04 3.117103253779773646e-03 4.246214617304125243e-03 -3.477096081815556007e-04 9.779332730106110832e-05 1.429105386887514172e-03 5.484930096450915237e-04 3.349539567944619621e-03 -3.033010440931532435e-04 -2.131611076243458865e-03 5.059373220285456885e-01 4.571979780784549696e-01 -8.235143021815212461e-02 -3.085308611618608338e-02 -4.344385889831473002e-02 7.824883478683604399e-03 -3.732209109557385303e-05 1.535402481779979790e-04 1.492883643822981768e-04 -4.610931760668470132e-04 -1.455089121194553809e-04 -2.787346043846723460e-04 2.929075503703345044e-05 -1.417294598566621060e-06 -3.018837494945851249e-04 9.070685430823257700e-05 4.110154335841828880e-05 -1.091316840895922608e-04
-4.502272508111743849e-04 1.018609627989477441e-02 7.965195643941651738e-04 2.253498411720153297e-04 5.434379922435396762e-03 8.593529582639311722e-04 -4.796219407854354633e-02 -6.753030816941324455e-02 1.176968677802599922e-02 -7.209777622905903620e-03 1.132890815787193119e-03 6.705220745816360510e-03 8.839193979724096302e-04 -2.893170707206326516e-03 -9.798229991420514141e-04 1.598755550335879960e-02 -1.904088050020309730e-02 1.782956604996191853e-03 2.772228234795348807e-03 -8.946435937682267747e-03 -3.798349524157223068e-04 -4.254198710209380896e-01 -7.292013779830037734e-01 1.155047854678110247e-01 1.648786049665267191e-04 -1.122402835757803537e-02 -2.331922046174138459e-03 -5.749019323317079017e-03 1.341705553309291074e-04 4.019447481533544586e-03 4.795180058482064259e-04 -1.770248196762381696e-02 -1.454616689661703986e-03 2.060273914782295972e-03 -6.439241792818782908e-03 -8.234481617669213178e-04 -6.500657892089983011e-04 4.261332426355496535e-04 -5.584140718350549641e-04 -4.048738236570567682e-04 -5.258162960680348025e-04 -5.021947194252658576e-04 -3.221983054073672501e-04 1.354933636229220788e-03 8.234481617669211009e-04 -2.919626873046226060e-04 1.491466349224424004e-03 -9.198241944694187256e-04 -4.299126948983925307e-04 -6.306960963619283453e-04 3.632998487657841972e-04 -1.724375094922115249e-04 2.362157664276887169e-04 -7.606147678971585178e-05 -8.692740204538983531e-05 5.947912998649190330e-04 -1.516505220465756731e-04 -4.244797322705558262e-03 -4.216923862267091955e-03 6.141609927119878775e-06 4.129051597155984719e-04 1.247691678271048692e-03 3.873938569414087660e-04 3.429852928530013672e-04 1.181078832138433013e-05 -1.958701135218390930e-03 4.571979780784549696e-01 7.893178181073176036e-01 -1.279916233127114944e-01 1.322855535148339916e-02 1.755413846630722932e-02 -5.246824603891812183e-03 1.426743229223245105e-04 -4.110154335841727236e-05 -1.100765471553031563e-04 -2.801518989832388383e-04 2.820416251146594909e-04 8.933680286295174466e-04 -3.977873506642275051e-04 6.533728099389859338e-04 1.488159328494435287e-04 2.069250113906545075e-04 -5.810907854121137453e-04 1.719650779593569581e-04
4.042124195110601524e-03 1.166905886152780288e-04 -9.080134061480337653e-04 1.805633318573248575e-03 -1.776342563536205421e-04 -3.061356332902839296e-03 8.251016721319151884e-03 7.209305191373046803e-03 -4.537232441543036926e-03 -6.070934169804732133e-02 -7.876567488377982096e-02 -1.752248555360591889e-02 -2.075864155366525382e-03 -5.881772584049442011e-04 2.887973960344917580e-03 -3.531898139626795698e-03 -2.229876835077380232e-04 1.398397337251914554e-03 -6.384439735007560457e-03 -4.197081737887166375e-03 8.636048420596285566e-03 9.739081563507018258e-02 1.169069622573257888e-01 -1.742204660972086483e-01 -8.037477668468523059e-03 9.713192315506543467e-03 -1.115599821684686369e-02 -3.075056847355645776e-03 2.721678060779825128e-03 2.182633681791839252e-04 -1.487214465428726099e-03 -2.803881147496658371e-03 4.083225738469020531e-03 -3.377885459915944914e-04 3.812522470142882570e-04 8.017163112555741097e-04 4.431407778183433328e-04 -2.088147375220763798e-04 8.258103194311984616e-04 2.810967620489486767e-04 -5.574692087693450580e-05 5.059741716881083554e-04 6.949467848302588301e-04 7.299067182615568946e-04 1.629888788351051721e-04 1.963425450546945651e-03 1.099348176954461275e-03 2.596483704573149948e-03 5.560519141707771697e-04 3.259777576702161176e-05 -7.171510668744618790e-04 1.677131941636594327e-04 1.133835678852903824e-04 -1.473986382508775785e-04 -6.779392496474663434e-04 -1.553827311561333836e-03 1.333674217250728228e-03 6.254993495005175663e-04 1.417294598566129753e-03 2.324363141648453680e-03 1.936969284707049251e-04 1.092734135494486227e-03 1.157457255495672769e-03 2.153815358287662456e-03 1.679021667768008583e-03 -1.637447692876735578e-03 -8.235143021815212461e-02 -1.279916233127114944e-01 1.998016887382616236e-01 5.094229218779525864e-02 7.181242758321437769e-02 -1.248022380344048290e-02 1.483435013165869290e-04 -3.732209109557503888e-05 4.653450598625460022e-04 -6.680181874575011683e-04 4.346370102269474825e-05 -1.104544923815870428e-03 1.936969284706947472e-05 -1.875553185435843619e-04 -1.105489786881581568e-04 -1.908623392735725097e-04 2.976318656988873827e-04 -5.291233167980202939e-05
2.415542427489540418e-03 3.410955667215809857e-04 -1.606267211708286517e-04 -1.337926101046428085e-03 1.984212437992625738e-05 -2.617743123551642074e-03 -3.750114264652694429e-02 1.154575423145254992e-02 5.589951626204672785e-02 2.937721000754588141e-02 -1.778279532820923464e-02 -5.459277064216876141e-02 -1.433357270683212510e-03 -1.791932804120443395e-03 2.262947042377253144e-03 3.897560146056850967e-04 -5.569495340832035166e-03 -2.877108035089243759e-03 -7.000962885383826481e-03 -1.484379876231593440e-03 -1.036609269391267421e-02 -4.146389834411783881e-01 6.959625126258980887e-02 4.015332602882374369e-01 1.212259313306895655e-03 1.051160160603214306e-03 -9.627209776526864798e-03 -7.506937057071933969e-03 1.194684860284676332e-02 -7.259855365388570916e-03 5.338476321265757472e-04 4.228262219055626712e-04 -1.592094265722614004e-04 -6.443966108147342834e-04 1.046908276807515317e-03 3.069860100494237274e-03 8.499043276068236809e-04 -5.645556817621752562e-04 2.598373430704537383e-05 7.544731579700370873e-04 -3.226707369402222235e-04 7.714806931528288151e-04 1.085647662501655229e-03 -1.324698018126476253e-03 -4.710142382568109957e-04 3.680241640943384199e-03 8.867539871695428316e-04 2.744354774356882500e-03 2.825140566475140848e-04 8.881712817681018972e-05 -1.634613103679604437e-04 6.774668181146093100e-04 3.892835830728301775e-04 -3.982597821970817738e-04 2.531288153039108757e-03 1.587369950394066330e-03 1.601542896379727025e-04 6.944743532973952915e-05 -1.747996671564898343e-04 -6.632938721289486153e-04 3.216313875679403279e-03 -2.418849448219530056e-04 -3.291430489403409862e-03 9.826575883391806040e-05 1.705477833607914957e-04 -2.409400817562419746e-04 -3.085308611618608338e-02 1.322855535148339916e-02 5.094229218779525864e-02 4.539056027259859016e-01 -8.132956081258593817e-02 -4.232811734717017993e-01 -8.503767591396473751e-05 4.469202300811855053e-04 -2.891280981074904346e-04 8.173065518398030314e-05 -3.420404297872921794e-04 1.048798002938933666e-04 2.659789529975790110e-04 1.083285504837380037e-03 -2.314914510991350797e-04 -4.384164624897885030e-04 -2.116020835659231623e-03 5.310130429294436299e-04
-8.517940537382429241e-04 -8.650221366581941056e-04 5.787286277478363846e-04 -7.195132245387384808e-04 -1.114938417538695401e-04 2.229876835077377467e-03 5.019443307128519660e-02 -2.039345197876804572e-02 -7.856252932465199179e-02 1.222652807029714610e-03 -8.241095659129189094e-03 -7.509771646269067062e-03 8.097476473141154880e-04 1.099348176954461059e-03 -9.746262522806418277e-04 -3.075529278888506062e-04 6.946160827572603162e-03 -3.292847784001975107e-03 -1.673352489373744131e-03 7.653390832257091735e-04 5.716421547550058204e-04 6.614844593581126198e-02 -1.834914624979626097e-01 -1.149874729393343953e-01 8.905334394323866304e-04 -8.636048420596290770e-04 -6.706165608882071541e-03 8.375738645992971548e-03 -1.504316486918090209e-02 8.468335226432626567e-03 2.078698744563661619e-04 3.321193675973286305e-04 -9.448630657107379404e-07 2.272395673034360852e-03 8.286449086283311210e-04 -4.134720775550255675e-03 -2.787346043846719123e-04 4.866044788410389416e-05 -9.401387503821995227e-05 -2.234601150405940808e-04 2.848762143117922045e-04 -3.113323801516931040e-04 -1.508946315940072006e-03 3.206392813489441357e-03 1.054939612866056045e-03 -8.636048420596297275e-04 6.283339386976508761e-04 1.184385852868429130e-03 -2.362157664276882968e-06 3.226707369402218983e-04 1.133835678852903824e-04 -3.883387200071192549e-04 -2.981042972317427355e-04 2.806243305160935949e-04 -1.536819776378540916e-03 -1.332256922652162116e-03 1.836813799741704358e-03 1.133835678852901656e-04 9.613981693606915135e-04 1.577921319736957971e-03 5.522724619079353225e-04 1.992243774051122990e-03 6.240820549019525376e-04 1.293989968490876418e-03 9.179344683379965552e-04 -1.091316840895920114e-03 -4.344385889831473002e-02 1.755413846630722932e-02 7.181242758321437769e-02 -8.132956081258593817e-02 1.937432267609242587e-01 1.289081404864509395e-01 -1.294462400023736000e-04 -3.779452262843122862e-06 3.259777576702101545e-05 -8.503767591396931149e-06 1.417294598566134016e-05 -1.851931608793075975e-04 -2.267671357705818491e-05 -9.798229991420511972e-04 2.357433348948329574e-04 1.012420774909072226e-03 2.030038296679552955e-03 -5.588865033679104796e-04
1.001554849653398405e-03 -3.911733092042515348e-04 4.965255410310008641e-04 -2.419321879752383241e-03 1.723902663389269979e-03 6.713252081874902105e-04 -9.915393011568645124e-03 8.232591891537794151e-03 1.599605927095019628e-02 3.113371044670217372e-02 -1.607590020000275802e-02 -5.531842547663461118e-02 -2.187357997120386818e-04 -1.316194250535079359e-03 1.111631396808700992e-03 -2.270978378435795607e-03 -2.288930776684299992e-03 -8.050233319855616340e-04 -1.075726600311692656e-02 -1.011948343376216277e-03 -1.307501510330540476e-02 4.010258688219507373e-01 -1.147318874800596356e-01 -7.756810819114472455e-01 1.404066515646178355e-03 4.931712771477276581e-03 -5.426821017909711983e-03 -2.196806627777500381e-04 2.953641943411815587e-03 6.595144198661056839e-04 1.714926464265020389e-04 -6.727425027860549139e-04 -6.784116811803207747e-04 -1.995550794781111165e-03 -6.391998639533251307e-04 7.814017553427929060e-04 5.999880467263297035e-04 -5.111709185495173996e-04 -1.677131941636586738e-04 9.084858376808880882e-04 8.503767591396677039e-06 4.955806779652901584e-04 1.761697186017700595e-03 -1.503749569078663721e-03 8.480146014754009684e-04 9.481700864407410908e-04 1.599653170248305396e-03 1.772090679740517599e-03 1.374775760609141381e-04 -1.596818581051171870e-04 -1.445640490537451902e-04 3.977873506642262040e-04 2.815691935818043007e-04 -9.117928584108765883e-05 3.462923135829891626e-04 -1.391310864259084207e-03 1.360602814623483505e-04 2.111768951863538489e-04 1.143284309510011424e-04 7.034505524216557240e-04 3.429380496997178323e-03 -1.655872522658095262e-03 -2.854431321512185520e-03 -7.488039795757728528e-04 -5.173125284766374749e-04 1.293517536958021337e-03 7.824883478683604399e-03 -5.246824603891812183e-03 -1.248022380344048290e-02 -4.232811734717017993e-01 1.289081404864509395e-01 8.415592970104651682e-01 2.551130277419206400e-05 1.804688455507539604e-04 -2.999940233631640928e-04 -4.629829021982646571e-05 -2.296017249677129906e-04 7.086472992830648225e-05 3.207810108088010289e-04 4.941633833667240456e-04 -6.236096233690975100e-05 5.810907854121130406e-05 -8.919507340309506833e-04 2.461368286176511544e-04
-2.399952186905310574e-03 -8.463610911104070544e-03 1.098875745421605109e-03 -4.690300258188177113e-03 4.039289605913502909e-04 -1.237770616081085686e-03 -4.971397020237126006e-03 6.212474657048231309e-04 1.302493736082275698e-03 1.999991651189951536e-02 5.786813845945508114e-03 -6.741597973846243878e-04 4.405424043876385830e-03 1.885001816092952195e-03 -1.951142230692706856e-04 4.856596157753271734e-03 1.752720986893446450e-03 -4.795180058482083232e-04 6.537507551652700644e-03 1.705477833607898152e-04 1.732406430980664921e-03 6.249324316610923788e-03 -2.603097746033101686e-04 -1.567055394481286969e-03 -4.301536349801490106e-02 9.492897491736081161e-02 -1.114277013392691099e-02 -2.036179906606672488e-03 3.278674838016296957e-04 2.716481313918396676e-04 -4.124568221909193921e-01 4.028825247460723347e-01 -4.750299062860811883e-02 -1.443750764406032117e-03 1.771618248207654602e-04 1.464537751851685532e-04 6.968365109616793743e-04 1.436191859880333460e-04 -5.527448934407814326e-05 3.543236496415553150e-05 -1.275565138709451412e-05 2.636167953332974761e-04 2.929075503703073994e-05 -4.554239976725830497e-04 -2.503887124133500892e-04 3.897560146056850967e-04 -4.294402633655375681e-03 5.593589349007678383e-04 -6.614041459975251438e-04 5.253438645351784196e-04 6.510106522747105247e-04 7.086472992829208947e-06 4.724315328553672423e-05 4.015668029270658693e-05 -3.779452262844774577e-06 3.495993343129970429e-05 2.584200484718945034e-04 -6.906949010345626600e-04 -5.669178394264417478e-05 -5.612486610321887077e-04 -4.866044788410478863e-05 -1.266116508052431090e-04 3.363712513930266980e-04 -3.259777576701924006e-05 -1.662958995650925067e-04 -8.976199124252150533e-05 -3.732209109557385303e-05 1.426743229223245105e-04 1.483435013165869290e-04 -8.503767591396473751e-05 -1.294462400023736000e-04 2.551130277419206400e-05 4.278321064276977004e-01 -4.490608173565540095e-01 5.250651299307940861e-02 3.894489341093297641e-02 -4.242482408194567928e-02 5.069190347538192129e-03 1.625164473022494126e-04 2.154287789820496667e-04 6.519555153404100090e-05 1.388948706594804136e-04 -9.306901197250751180e-05 -4.346370102269542587e-05
-5.515165714553666929e-03 1.965315176678367713e-03 -1.151315645568553019e-03 7.086472992830394793e-06 1.015727795639063979e-04 -2.243577349530183080e-03 -1.658234680322373978e-04 3.996770767956471819e-04 1.954449251422692591e-03 6.344755486247701925e-04 4.346842533802319254e-03 -3.288123468673420278e-04 -6.132161296462790420e-04 -4.247159480369833238e-04 2.052715010256611627e-03 -2.777897413189616945e-04 -1.048798002938931904e-04 -8.366762446868719573e-04 -1.747996671564844268e-05 3.316469360644747955e-04 6.666008928589367902e-04 -1.936969284707032175e-05 5.976258890620514755e-04 -1.038876940748973072e-03 -1.584015686510792387e-02 1.994889390635113530e-02 1.806578181638960039e-03 -2.536957331433374943e-03 -9.165171737394157514e-05 -5.196746861409193351e-06 4.238532880579897189e-01 -9.399464707483273784e-01 9.549069600992585172e-02 -5.258162960680344772e-04 -6.614041459974628564e-06 -6.614041459975287556e-06 4.336921471612362753e-04 4.544791346068722355e-04 -1.936969284707032175e-05 8.574632321325084596e-04 9.401387503822006069e-05 5.607762294993323248e-04 8.532113483368101211e-04 -7.464418219114973894e-05 -5.073914662866744682e-04 2.262947042377254012e-03 2.702308367932756690e-04 1.889726131421523315e-05 1.469262067180221714e-04 4.969979725638555123e-04 5.196746861409125588e-05 3.410955667215832083e-04 1.464537751851672522e-05 -2.277119988362917959e-04 3.543236496415322757e-04 1.096041156224472884e-04 2.111768951863533610e-04 7.795120292113636882e-05 3.543236496415315981e-05 -3.188912846773791837e-04 5.017222878924095832e-04 -6.425068846833109474e-05 -2.442471024862297971e-04 1.152732940167110757e-04 -9.732089576820770701e-05 1.719650779593572020e-04 1.535402481779979790e-04 -4.110154335841727236e-05 -3.732209109557503888e-05 4.469202300811855053e-04 -3.779452262843122862e-06 1.804688455507539604e-04 -4.490608173565540095e-01 9.412858141439723880e-01 -1.045963413741803905e-01 4.287079944896114714e-02 -2.956712748375374747e-02 8.593529582639300446e-03 6.009329097920389998e-04 -4.251883795698507926e-06 -7.417175065829425054e-05 6.070745197191589667e-04 3.118048116845482129e-05 6.897500379688498943e-05
6.354204116904814403e-04 -1.201865819584078433e-03 -8.017163112555739796e-03 7.620320624957220828e-04 5.527448934407900791e-04 -7.823466184085033949e-04 -7.407726435172319081e-04 -8.314794978254619372e-04 -1.151315645568552586e-03 -1.181078832138466895e-05 -3.311745045316194969e-04 1.853821334924497712e-03 -1.368161719149170452e-03 -2.204365532303187002e-03 4.741795295269415726e-03 1.473513950975919836e-03 3.375523302251666469e-03 4.467312574680441448e-03 -2.456643970847959980e-05 -2.127831623980616475e-03 -7.081748677502093612e-04 3.023561810274392241e-05 1.794294961784720539e-03 -9.339971404550796372e-04 1.713509169666451674e-03 1.940276305437031897e-03 3.541960931276615099e-02 3.198361477430901063e-04 1.889726131421032036e-06 -7.180959299401725577e-05 -4.976499280791965574e-02 9.489495984699522491e-02 -1.342329162932638931e-01 6.377825693547609423e-05 2.362157664276417099e-06 1.322808291995052768e-05 -5.196746861409244173e-05 -1.984212437992595923e-05 2.810967620489491646e-04 -8.928955970966519023e-05 2.078698744563655114e-04 1.398397337251916072e-04 -1.223597670095422226e-04 -1.587369950394063728e-04 3.170015585459576095e-04 -3.278674838016308883e-04 8.834469664395540604e-05 4.204640642412852021e-04 2.744827205889730859e-04 1.130056226590059809e-03 -1.108324376078713468e-03 -1.020452110967611816e-04 -1.861380239450184930e-04 6.944743532974036941e-05 1.700753518279352348e-05 1.729099410250677993e-04 2.621995007347341280e-04 -3.122772432174039181e-04 -1.127221637392928667e-03 -8.380935392854382869e-04 1.662958995650929404e-04 -8.409281284825705397e-05 6.425068846833118961e-05 -1.880277500764391727e-04 5.234541384037573334e-04 3.392058405901603331e-04 1.492883643822981768e-04 -1.100765471553031563e-04 4.653450598625460022e-04 -2.891280981074904346e-04 3.259777576702101545e-05 -2.999940233631640928e-04 5.250651299307940861e-02 -1.045963413741803905e-01 5.877142755027456311e-02 -5.011081268996979768e-03 8.585498246580759718e-03 4.283725681012841985e-02 -2.787346043846687004e-05 -4.629829021982697393e-05 2.125941897849192299e-05 -6.236096233690968324e-05 4.488099562126077299e-05 -7.558904525685991615e-06
1.522505100933022222e-02 -5.791065729741207320e-03 8.541562114025220195e-04 -6.708527766546351287e-04 -5.527448934407913801e-04 -1.439498880610332477e-03 -6.935294902316942352e-04 -3.122772432174058697e-04 1.518867378130035880e-03 -7.291035846557028868e-03 8.382825118985802113e-03 -8.607702528624966345e-04 1.547685701634213436e-03 2.437746709533744442e-04 1.685163277695127682e-03 1.740437767039206734e-03 -2.111768951863535236e-04 -1.808467907770381451e-03 1.431467544551781558e-04 -1.648786049665264264e-03 3.869214254085531963e-04 -5.810907854121127696e-05 -1.769256090543386024e-03 1.559024058422737676e-04 -4.682032706363210145e-02 -9.487842474334529097e-02 1.099631635874174715e-02 -1.467844772581655601e-03 1.833034347478848308e-04 -4.724315328553088309e-06 -4.122522593371930610e-01 -4.012091722566986096e-01 4.687607398450903406e-02 -3.401507036558707679e-04 -9.448630657105160178e-07 7.322688759258344992e-05 4.157397489127306976e-04 4.230624376719898001e-03 -5.187298230752031541e-04 2.262947042377244904e-04 3.647171433643511774e-04 2.451919655519413160e-04 1.724375094922135578e-04 2.338536087634114917e-04 -2.518060070119145216e-04 4.398337570883560253e-04 -2.697584052604193945e-04 1.984212437992557976e-05 1.922796338721384599e-04 2.976318656989040252e-05 -1.866104554778736562e-04 -3.495993343129790180e-05 9.826575883391814171e-05 -5.810907854121147347e-05 -5.432962627836720711e-05 1.266116508052410219e-04 6.141609927120895214e-06 2.083423059892212980e-04 1.809412770836093674e-04 1.554299743094193363e-04 7.747877138828196462e-05 -1.889726131421489433e-05 6.708527766546365924e-05 -4.847147527096166628e-04 3.968424875985115952e-05 6.656560297932256507e-04 -4.610931760668470132e-04 -2.801518989832388383e-04 -6.680181874575011683e-04 8.173065518398030314e-05 -8.503767591396931149e-06 -4.629829021982646571e-05 3.894489341093297641e-02 4.287079944896114714e-02 -5.011081268996979768e-03 4.231786558290722144e-01 4.467638552438111810e-01 -5.195565782577004493e-02 -3.472371766487017115e-04 1.256667877395299638e-04 7.228202452687205299e-05 -2.333811772305557052e-04 4.251883795699354959e-06 -3.307020729987653095e-05
-5.810907854121113601e-04 4.306685853509613013e-03 -3.491269027801233941e-04 1.705477833607911705e-04 3.779452262843026301e-04 1.960118429816957043e-03 -1.228321985423975755e-05 8.078579211827114238e-05 -2.241687623398761452e-03 5.457056636012456302e-03 2.023896686752433421e-03 -1.147536193305710196e-03 2.740102890561174078e-05 6.155782873105559690e-04 -1.040294235347539401e-03 2.740102890561207959e-05 3.354263883273178896e-04 6.628214405960935335e-04 2.773173097861066127e-04 -1.233046300752521423e-04 -8.428178546139920325e-04 6.136885611791340154e-04 -4.436132093511987399e-04 2.057911757118020563e-03 1.546551865955360719e-02 1.944291973466302434e-02 1.889726131421506049e-03 2.545933530557624534e-03 -8.787226511110136776e-05 9.448630657107362464e-06 -4.218223048982444601e-01 -9.460290267338403725e-01 9.603918901957095300e-02 5.267611591337451830e-04 -3.968424875985149833e-05 1.464537751851630170e-05 -2.268143789238662514e-03 3.325917991301849592e-04 -1.417294598566104370e-05 -8.541562114025202847e-04 -6.991986686259564097e-05 -5.106984870166624262e-04 -8.584080951982199243e-04 9.826575883391789777e-05 5.607762294993321080e-04 -4.398337570883560253e-04 4.469202300811865895e-04 -1.653510364993818077e-05 -1.587369950394063186e-04 -2.570027538733247584e-04 -3.968424875985200655e-05 -4.511721138768849280e-04 -4.724315328554020045e-06 1.823585716821754803e-04 -5.059741716881087890e-04 -6.708527766546382187e-05 -1.837758662807414305e-04 -1.176354516809890598e-04 -9.826575883391762672e-05 1.733823725579235588e-04 -3.557409442400983886e-04 1.081868210238815279e-04 2.754275836546846590e-04 -7.889606598684739984e-05 3.495993343129807121e-05 -3.136945378159702478e-04 -1.455089121194553809e-04 2.820416251146594909e-04 4.346370102269474825e-05 -3.420404297872921794e-04 1.417294598566134016e-05 -2.296017249677129906e-04 -4.242482408194567928e-02 -2.956712748375374747e-02 8.585498246580759718e-03 4.467638552438111810e-01 9.486680292763705058e-01 -1.052345963750679902e-01 -5.210919807394802979e-04 3.023561810274430527e-05 7.228202452687247312e-05 -5.243990014694682560e-04 -4.724315328553427122e-06 -7.039229839545102095e-05
7.417175065829414212e-05 -2.834589197132261458e-04 1.905316372005733941e-03 7.341586020572557752e-04 -8.295897716940412846e-04 -1.139977288780023683e-03 -7.469142534443505739e-04 5.527448934407899707e-04 -7.691185354885535144e-04 -6.278615071647955775e-04 -1.199503661919801506e-03 -7.994013967445827776e-03 -3.590479649700833650e-05 1.789098214923311387e-03 -9.580911486307037723e-04 1.936969284707032175e-05 -2.133500802374880927e-03 -7.294342867287015959e-04 -1.479183129370183637e-03 3.384027069843063146e-03 4.454084491760490483e-03 1.364382266886328063e-03 -2.202475806171765374e-03 4.721480739356633330e-03 -1.761697186017700811e-03 1.957756272152681200e-03 3.549897781028585331e-02 -3.212534423416553517e-04 1.889726131421963772e-06 -7.039229839545123779e-05 4.916500476119332885e-02 9.641996883505238314e-02 -1.339910313484419246e-01 -6.377825693547591805e-05 6.141609927119539962e-06 9.448630657107631820e-06 2.725929944575531923e-04 -3.873938569414090100e-05 2.532233016104818270e-04 1.233046300752534163e-04 -1.596818581051171870e-04 3.151118324145361980e-04 8.834469664395714077e-05 2.083423059892211353e-04 1.355878499294929976e-04 5.338476321265804635e-05 -1.747996671564895090e-05 2.763724467203952564e-04 -1.483435013165878506e-04 -3.486544712472683123e-04 4.700693751910995852e-04 2.905453927060569269e-04 2.881832350417793832e-05 -3.061356332902840597e-04 -1.625164473022484911e-04 -8.503767591396780038e-05 -6.897500379688493522e-05 1.903899077407160726e-04 5.262887276008895590e-04 3.415679982544374228e-04 -1.559024058422698713e-05 1.729099410250677993e-04 1.285013769366623792e-04 3.141669693488253296e-04 -1.128166500458639265e-03 -8.385659708182934772e-04 -2.787346043846723460e-04 8.933680286295174466e-04 -1.104544923815870428e-03 1.048798002938933666e-04 -1.851931608793075975e-04 7.086472992830648225e-05 5.069190347538192129e-03 8.593529582639300446e-03 4.283725681012841985e-02 -5.195565782577004493e-02 -1.052345963750679902e-01 5.872134980779188801e-02 9.637603270249727231e-05 4.440856408840543367e-05 -8.031336058541376679e-06 7.133716146116064250e-05 -4.582585868697162783e-05 2.031455591278121724e-05
6.322551204203504839e-03 6.203026026391092809e-04 4.388888940226460785e-04 -1.156323419816819749e-02 1.343595279440689717e-03 1.100482012633314383e-02 -3.365602240061701944e-03 -8.225032987012111541e-04 -7.360010850353912448e-03 6.257828084202318730e-03 -4.053462551899130427e-04 6.377825693547581505e-04 1.649730912730974644e-03 -5.999880467263301372e-05 -1.840120820471692533e-03 3.002302391295917638e-03 -2.073974429235102886e-03 -1.170685338415623517e-03 1.525953851122866011e-03 -4.143224543141652894e-04 -2.106572205002123482e-03 2.819471388080886480e-03 1.723430231856412295e-03 -1.672880057840889050e-03 3.514890604444000609e-03 3.883387200071189839e-04 -4.582585868697150585e-04 -5.648627622585310898e-02 -1.054797883406199260e-02 -9.496676943998924592e-02 1.169740475349912703e-03 -8.825021033738442763e-04 -3.240880315387875774e-04 -4.474087242861587432e-01 -4.687465668991046969e-02 -4.062859215087625264e-01 8.943128916952280440e-04 -5.815632169449689356e-04 2.877108035089238338e-04 1.157929687028526333e-03 1.993661068649675062e-04 8.050233319855612003e-04 -2.792070359175282952e-04 8.503767591398709918e-06 2.326252867779874875e-03 9.306901197250905949e-04 5.617210925650423800e-04 1.733823725579220951e-04 8.031336058540402591e-06 -5.574692087693467520e-05 1.261392192723848830e-04 -4.303851264312481004e-04 -1.014310501040492987e-03 -7.936849751970469072e-05 2.423573763548080061e-04 1.025176426296164125e-04 3.368436829258826472e-04 -6.141609927119912656e-05 2.168460735806178937e-04 1.322808291995061238e-05 -3.963700560656600912e-04 1.001082418120542890e-03 -3.113323801516928871e-04 1.270840823380965916e-04 -7.842363445399281945e-05 2.588924800047466036e-04 2.929075503703345044e-05 -3.977873506642275051e-04 1.936969284706947472e-05 2.659789529975790110e-04 -2.267671357705818491e-05 3.207810108088010289e-04 1.625164473022494126e-04 6.009329097920389998e-04 -2.787346043846687004e-05 -3.472371766487017115e-04 -5.210919807394802979e-04 9.637603270249727231e-05 4.836262704579176175e-01 5.209927701175808001e-02 4.550276276165173828e-01 3.024931861719690890e-02 5.297374777907338031e-03 4.715291886276228028e-02
7.417175065829515856e-05 -3.599928280357967271e-04 1.634613103679602268e-04 3.023561810274413451e-04 4.630726641895116513e-02 -4.708252656436684100e-03 1.249581404402470754e-03 -2.593365656456304152e-02 3.416624845610083741e-03 -1.936969284707047354e-04 -3.869214254085535758e-04 5.810907854121124307e-05 6.116571055878561661e-03 -6.807738388445974849e-04 8.946908369215123696e-03 -4.018030186934979341e-03 1.336981237980715536e-03 3.501190089991196297e-03 -6.202081163325384380e-03 -3.007971569690181656e-03 -8.690378046874652068e-03 4.022754502263531894e-03 5.409341051194058777e-04 -3.620715267803606592e-03 8.503767591396828827e-05 9.193517629365623427e-04 -1.204700408781211093e-04 -1.577921319736956399e-04 5.585085581416260672e-03 -4.369991678912234201e-04 6.330582540262067359e-05 -1.077143894910279640e-04 -7.558904525685928087e-06 -4.751291169079807641e-02 -1.151051083910153705e-01 -8.639922359165699839e-02 -7.133716146116157763e-05 -8.314794978254625335e-05 -3.188912846773792921e-04 9.306901197250920586e-05 -9.566738540321372258e-04 3.713311848243260093e-04 -1.544851112437074922e-04 1.531623029517131113e-03 -1.417294598566146721e-05 -1.417294598565096400e-06 -1.606267211708300747e-05 3.755830686200246731e-04 -3.212534423416550671e-05 -4.436132093511989025e-04 2.999940233631642012e-04 2.118382993323508767e-03 2.041849085000937807e-03 -8.924231655638064156e-04 -1.115410849071545550e-03 -1.104544923815870645e-03 1.114938417538689167e-04 -1.105489786881586718e-04 2.456643970847960184e-04 1.086592525567366910e-04 -2.187357997120394949e-03 2.262002179311542981e-03 7.936849751970325145e-04 5.858151007406588444e-05 -7.667563778242763705e-04 -1.299186715352285734e-04 -1.417294598566621060e-06 6.533728099389859338e-04 -1.875553185435843619e-04 1.083285504837380037e-03 -9.798229991420511972e-04 4.941633833667240456e-04 2.154287789820496667e-04 -4.251883795698507926e-06 -4.629829021982697393e-05 1.256667877395299638e-04 3.023561810274430527e-05 4.440856408840543367e-05 5.209927701175808001e-02 8.241568090662046431e-02 9.504046875911467684e-02 -5.491071706378043010e-03 2.572862127930381111e-03 -7.123795083926224084e-03
-4.147948858470220518e-04 2.102320321206423842e-04 5.891221214706547984e-04 2.058384188650875211e-03 -4.693134847385311940e-03 6.125547255002813420e-03 1.132607356867480070e-02 3.400562173493000551e-03 3.538039749553916098e-03 -3.883387200071199597e-04 2.220428204420314035e-05 6.080193827848696725e-04 -1.308635346009393062e-03 1.115883280604399548e-03 -1.860907807917328710e-03 4.936909518338686385e-04 -3.500717658458335577e-04 -1.473986382508774430e-04 1.176354516809886939e-04 -8.876988502352542963e-04 3.401507036558710931e-04 -4.417234832197775452e-04 1.851931608793079228e-04 5.310130429294431962e-04 6.387274324204704826e-04 -1.247219246738196104e-04 -1.327532607323608262e-04 -2.601680451434556715e-03 -6.618765775303823940e-04 1.979488122664028842e-04 4.459753670154756669e-04 -1.181078832138344075e-05 -1.880277500764398774e-04 -4.145553630598629580e-01 -8.666898199691741578e-02 -8.558470438586103235e-01 -2.650340899318657031e-04 6.188853080405423549e-05 2.371606294933990432e-04 7.691185354885532975e-04 3.869214254085534673e-04 2.385306809386796532e-03 -1.452726963530283442e-03 4.015668029270702739e-05 1.903899077407168045e-03 -2.754275836546848759e-04 -3.779452262843207566e-06 1.634613103679603894e-04 1.072419579581707544e-04 2.220428204420262061e-04 -5.432962627836830486e-05 -5.295957483308767581e-04 -5.574692087693443668e-04 2.466092601505065615e-04 2.456643970847976921e-05 8.503767591396782071e-06 2.296017249677130719e-04 -2.787346043846714244e-04 -1.223597670095426292e-04 -1.280289454038071077e-04 -3.448750189844238629e-05 8.645497051253404875e-05 1.951142230692705501e-04 9.401387503821936951e-05 5.621935240978970282e-05 4.724315328553787111e-06 -3.018837494945851249e-04 1.488159328494435287e-04 -1.105489786881581568e-04 -2.314914510991350797e-04 2.357433348948329574e-04 -6.236096233690975100e-05 6.519555153404100090e-05 -7.417175065829425054e-05 2.125941897849192299e-05 7.228202452687205299e-05 7.228202452687247312e-05 -8.031336058541376679e-06 4.550276276165173828e-01 9.504046875911467684e-02 8.978022709968977999e-01 -4.712835242305380562e-02 -7.019387715165185948e-03 -5.760735625331891985e-02
6.510106522747088550e-03 5.007774248267001784e-04 -5.990431836606185641e-04 -3.494103616998364865e-03 6.755770919831876817e-04 7.423789107289389261e-03 -1.159252495320523338e-02 -1.201393388051220749e-03 -1.096891532983613506e-02 6.357983569167658527e-03 -5.267611591337451830e-04 -4.195192011755742795e-04 3.068442805895670727e-03 -1.668628174045190277e-03 1.708312422805041220e-03 1.897285035947193213e-03 3.018837494945861006e-04 1.915709865728551595e-03 2.981042972317426813e-03 1.987047027189716222e-03 1.040766666880395567e-03 1.645951460468132038e-03 8.881712817680985090e-05 1.934607127042767011e-03 3.697721607659032635e-03 4.695969436582436902e-04 3.869214254085526000e-04 -5.645226115548752227e-02 1.152543967553976666e-02 9.490535334071803497e-02 1.268478665716685086e-03 -8.569908005996555462e-04 4.209364957741397418e-04 -4.478244640350714789e-01 4.746188908524970329e-02 4.057067204494818613e-01 8.985647754909263825e-04 -6.486484946104328388e-04 -2.192082312448945225e-04 -2.905453927060544874e-04 1.747996671564759565e-05 -2.446722908657994900e-03 1.193834483525536838e-03 -3.160566954802469038e-04 -8.829745349066982739e-04 9.443906341778968584e-04 5.111709185495162070e-04 -3.283399153344872170e-04 -8.881712817681154497e-05 3.902284461385400159e-04 -8.409281284825844988e-05 2.574751854061796234e-04 6.614041459975899113e-06 -3.382609775244499527e-04 -4.421959147526326270e-04 -9.495873810393064447e-04 1.894450446750048790e-04 1.181078832138517717e-05 3.354263883273204646e-05 -1.677131941636588635e-04 3.089702224874166648e-04 -6.991986686259682004e-05 -4.634553337311243196e-04 -2.692859737275614396e-05 -2.376330610262542334e-04 1.431467544551786979e-04 9.070685430823257700e-05 2.069250113906545075e-04 -1.908623392735725097e-04 -4.384164624897885030e-04 1.012420774909072226e-03 5.810907854121130406e-05 1.388948706594804136e-04 6.070745197191589667e-04 -6.236096233690968324e-05 -2.333811772305557052e-04 -5.243990014694682560e-04 7.133716146116064250e-05 3.024931861719690890e-02 -5.491071706378043010e-03 -4.712835242305380562e-02 4.838095738926654898e-01 -5.334696869002912567e-02 -4.549874709362247138e-01
1.913347708064270765e-04 -3.907008776713964530e-04 6.519555153404200378e-05 -1.312414798272236970e-03 -2.594216033215444167e-02 3.367019534660269792e-03 -1.847207293464529765e-04 4.630584912435259382e-02 -4.659119777019724365e-03 -7.558904525686025496e-05 -3.529063550429660003e-04 1.714926464265017678e-04 -4.037872311314904053e-03 5.371546528565630547e-04 -3.650006022840639880e-03 6.243655138216657602e-03 -2.999940233631641362e-03 -8.722503391108818449e-03 4.004802104015028376e-03 1.318556408199356936e-03 3.479458239479849089e-03 -6.076886807118709634e-03 -7.053402785530777860e-04 8.912420867316681039e-03 -9.023442277537630255e-05 9.174620368051400639e-04 -1.247219246738193665e-04 4.648726283296904325e-04 5.505717083896560088e-03 -7.700633985542640033e-04 -6.472312000118643407e-05 -1.067695264253135448e-04 -1.039349372281817494e-05 4.830565180292940852e-02 -1.157717092838743272e-01 -8.714330325590419202e-02 9.448630657117018639e-07 -1.653510364993809607e-05 3.770003632185904064e-04 2.362157664276967671e-05 1.455561552727415234e-03 3.637722802986384523e-05 -7.842363445399349708e-05 -9.524219702364391041e-04 4.020392344599257352e-04 7.086472992830783750e-05 -8.267551824969098179e-05 -3.179464216116682611e-04 -3.543236496415248218e-05 3.302296414659081948e-04 -1.870828870107294427e-04 -1.087537388633076640e-03 -9.878543352005927924e-04 4.965255410310008641e-04 2.189247723251815277e-03 2.275230262231493512e-03 2.966870026331766769e-04 -5.149503708123633668e-05 -7.615596309628672178e-04 -1.308635346009393333e-04 1.112576259874411590e-03 -1.094151430093052340e-03 -3.821971100799998302e-04 7.842363445399180301e-05 2.787346043846723460e-04 3.118048116845473320e-05 4.110154335841828880e-05 -5.810907854121137453e-04 2.976318656988873827e-04 -2.116020835659231623e-03 2.030038296679552955e-03 -8.919507340309506833e-04 -9.306901197250751180e-05 3.118048116845482129e-05 4.488099562126077299e-05 4.251883795699354959e-06 -4.724315328553427122e-06 -4.582585868697162783e-05 5.297374777907338031e-03 2.572862127930381111e-03 -7.019387715165185948e-03 -5.334696869002912567e-02 8.343896760678519431e-02 9.615540717665335690e-02
3.732209109557478545e-04 1.842482978135951096e-05 6.051847935877373384e-04 -1.132654600020765664e-02 3.407648646485831982e-03 3.550795400941011114e-03 -2.077753881497946143e-03 -4.739433137605138582e-03 6.110901877484296342e-03 4.081808443870452684e-04 2.073974429235108633e-04 5.910118476020762100e-04 4.478650931468972952e-04 1.946417915364150346e-04 5.253438645351786365e-04 -1.185803147466989795e-04 -8.621875474610623136e-04 3.595203965029416995e-04 -4.809353004467738397e-04 -3.529063550429671387e-04 -1.549575427765636040e-04 1.311942366739381020e-03 1.128166500458638831e-03 -1.856183492588774639e-03 -6.264442125662290310e-04 -1.247219246738191225e-04 -1.308635346009392520e-04 2.568610244134682339e-03 -5.848702376749575441e-04 2.343260402962667362e-04 -4.355818732926579036e-04 -7.086472992831453584e-06 -1.875553185435844975e-04 4.145794570680386704e-01 -8.716172808568556363e-02 -8.555498844244443513e-01 2.692859737275640959e-04 -4.724315328553003605e-07 1.625164473022494940e-04 1.488159328494436263e-03 9.543116963678595669e-05 1.893978015217204821e-03 -7.752601454156732644e-04 3.930630353356733258e-04 2.382472220189664307e-03 2.626719322675906735e-04 5.905394160692224021e-05 2.366881979605436632e-04 2.947972765017546149e-04 9.543116963678689182e-05 -1.110214102210135367e-04 2.291292934348573124e-04 2.362157664276883103e-04 -5.999880467263279688e-05 2.787346043846623646e-05 8.125822365112478764e-05 1.804688455507539333e-04 -9.873819036677306091e-05 5.385719474551284357e-05 2.834589197132268031e-06 -2.551130277419074940e-05 6.614041459975263839e-06 2.201530943106055536e-04 2.815691935818045717e-04 -1.275565138709517819e-04 -1.072419579581704969e-04 -1.091316840895922608e-04 1.719650779593569581e-04 -5.291233167980202939e-05 5.310130429294436299e-04 -5.588865033679104796e-04 2.461368286176511544e-04 -4.346370102269542587e-05 6.897500379688498943e-05 -7.558904525685991615e-06 -3.307020729987653095e-05 -7.039229839545102095e-05 2.031455591278121724e-05 4.715291886276228028e-02 -7.123795083926224084e-03 -5.760735625331891985e-02 -4.549874709362247138e-01 9.615540717665335690e-02 8.974413333057963404e-01
