# Supplementary material for: Competing quantum effects in heavy-atom tunnelling through conical intersections
Source: Chem Sci. 2023 Sep 27;14(39):10777–85. doi: 10.1039/d3sc03706a (PMC10566476; doi:10.1039/d3sc03706a)
Supplement: SC-014-D3SC03706A-s001 [file SC-014-D3SC03706A-s001.zip › n_coupling.xyz]

28
FD2_new.xyz
C 0.00064157509999119243220694341900412 -0.042809863799412310736425268942185 -0.42217283029420449302904216892784
C 0.00066180259999091477045307652105066 -0.42170283549421089253073091640545 0.043724120699399758593894915748024
C 0.00092489689998730313658104051910414 0.4237191365941831988628507588146 -0.043443534899403606075463102342837
C 0.0010486854999856036387700930490041 0.044478119399389406951605963058682 0.42273757729419669804116210798384
C -0.0011467282999842577737720228370222 0.15861837389782248997072144902631 0.13019574859821267387438581408787
C -0.0011654012999840015520069957943861 -0.13070197889820572845209767365304 0.15831223979782671484883849188918
C -0.0011417968999843253891102179409245 0.12993574109821626194616328575648 -0.15909345799781596242361558779521
C -0.0011169229999846669136587262727289 -0.15909528499781594446105259521573 -0.12991102699821660548806789847731
C -0.0011662845999839894280819541094729 -0.0020496704999718624862214966242391 -0.0017233734999763416270018856479851
C -0.0011187761999846416224174694420412 -0.0019987608999725609178199636772888 -0.0019712652999729386726901481097229
C 0.00019114859999737592727298007844183 -0.0003278470999954993824777871314069 -0.000215505899997041577668965839365
C 0.00015407559999788486299748813124211 -0.00045811389999371102252009868571747 -0.00039275489999460833990055363962313
H 0.00029000329999601885243992738239172 0.0060473354999169828469240961510422 0.062778412499138194768910636867076
H 0.00029901219999589520029056877170603 0.06275633029913847693581629982873 -0.006133089299915805286955716724151
H 0.00032732899999550647959431493028148 -0.06288329399913675232802745540539 0.0061582391999154603018373776990302
H 0.00034941599999520328969151994336073 -0.0062579699999140911415018706520641 -0.062805337799137814225325371353392
H 0.028877844399603568720236168587689 0.090445362598758363703588258886157 -0.037816498799480860459887310298654
H -0.029190837399599271068106887128124 -0.018068798599751953459779940658336 0.096358450198677197962027207722713
H 0.028961738699602414953693241272958 0.038140393899476411621041194166537 0.09067907229875515895400894805789
H -0.029304338199597712577570973735419 -0.096623333698673555258729095385206 -0.018078370099751824712219772095523
H 0.02888786309960343287595030403736 -0.037845681299480460335615816802601 -0.090540688298757068808164660822513
H -0.029360089199596949016690672351615 0.096361589998677152357764441603649 0.018094811299751593913764935450672
H 0.029099260399600528070873650676731 -0.090715337398754661291100376274699 0.037969696199478757125955752371738
H -0.029385692999596597918543494643018 0.018236347599749652692580070834083 -0.096685031698672707634045764280017
H -0.0002159921999970348580576151586996 -0.0049324740999322873313825965624346 -0.048529756699333792546724453131901
H -0.00010667549999853556685642380630341 0.0049480421999320732193150540467741 0.048570051999333237191525114440083
H -0.00021321119999707306333878997772757 -0.048576372999333150559664318279829 0.0049492264999320577031904910825233
H -0.00019902679999726777325223803227772 0.048662014899331973438734166848008 -0.0049522569999320160266664814230353
